# Supplementary material for: Dynamic Patterns of Expertise: The Case of Orthopedic Medical Diagnosis
Source: PLoS One. 2016 Jul 14;11(7):e0158820. doi: 10.1371/journal.pone.0158820 (PMC4945032; doi:10.1371/journal.pone.0158820)
Supplement: S1 Data — The zip files includes 15 main radiographs used in the experiment (in main radiograph folder), all the gathered data (in the eyetracking data folder) and all the result files used for the statistic analysis (hypothesis 1 & 2, newstat, rqanew and rqanew2). (ZIP) [file pone.0158820.s001.zip]

Archive with 38 entries (35 files):
- fai data/
- fai data/eyetracking data/
- fai data/eyetracking data/P01-eye_data Samples.txt
- fai data/eyetracking data/P02-eye_data Samples.txt
- fai data/eyetracking data/P03-eye_data Samples.txt
- fai data/eyetracking data/P04-eye_data Samples.txt
- fai data/eyetracking data/P05-eye_data Samples.txt
- fai data/eyetracking data/P06-eye_data Samples.txt
- fai data/eyetracking data/P07-eye_data Samples.txt
- fai data/eyetracking data/P08-eye_data Samples.txt
- fai data/eyetracking data/P09-eye_data Samples.txt
- fai data/eyetracking data/P10-eye_data Samples.txt
- fai data/eyetracking data/P11-eye_data Samples.txt
- fai data/eyetracking data/P12-eye_data Samples.txt
- fai data/eyetracking data/P13-eye_data Samples.txt
- fai data/eyetracking data/P14-eye_data Samples.txt
- fai data/hypothesis 1.xlsx
- fai data/hypothesis 2.xlsx
- fai data/main radiographs/
- fai data/main radiographs/N1.jpg
- fai data/main radiographs/N2.jpg
- fai data/main radiographs/N5.jpg
- fai data/main radiographs/N6.jpg
- fai data/main radiographs/N9.jpg
- fai data/main radiographs/P1.jpg
- fai data/main radiographs/P10.jpg
- fai data/main radiographs/P13.jpg
- fai data/main radiographs/P20.jpg
- fai data/main radiographs/P21.jpg
- fai data/main radiographs/P22.jpg
- fai data/main radiographs/P26.jpg
- fai data/main radiographs/P27.jpg
- fai data/main radiographs/P6.jpg
- fai data/main radiographs/P7.jpg
- fai data/newstat.sav
- fai data/newstat.xlsx
- fai data/rqanew.xlsx
- fai data/rqanew2.xlsx
