# Supplementary material for: Dynamic Patterns of Expertise: The Case of Orthopedic Medical Diagnosis
Source: PLoS One. 2016 Jul 14;11(7):e0158820. doi: 10.1371/journal.pone.0158820 (PMC4945032; doi:10.1371/journal.pone.0158820)
Supplement: S1 Data — The zip files includes 15 main radiographs used in the experiment (in main radiograph folder), all the gathered data (in the eyetracking data folder) and all the result files used for the statistic analysis (hypothesis 1 & 2, newstat, rqanew and rqanew2). (ZIP) [file pone.0158820.s001.zip › fai data/eyetracking data/P01-eye_data Samples.txt]

## [iView]
## Sample Rate:	120
## Separator Type:	Msg
## Trial Count:	1
## Uses Plane File:	False
## Number of Samples:	79488                                                                                                                                                                                                                                                           
## Reversed:	none
## [Run]
## Subject:	P01                                                                                                                                                                                                                                                             
## 
## [Calibration]
## Calibration Type:	5-point
## Calibration Area:	1680	1050
## Calibration Point 0:	Position(840;525)
## Calibration Point 1:	Position(420;105)
## Calibration Point 2:	Position(1512;262)
## Calibration Point 3:	Position(1260;945)
## Calibration Point 4:	Position(167;787)
## [Geometry]
## Stimulus Dimension [mm]:	474	297
## Head Distance [mm]:	700
## [Hardware Setup]
## System ID:	IRX0867601-1348
## Operating System :	6.1
## iView X Version:	2.8.26
## [Filter Settings]
## Heuristic:	False
## Heuristic Stage:	0
## Bilateral:	True
## Gaze Cursor Filter:	True
## Saccade Length [px]:	80
## Filter Depth [ms]:	20
## Format:	LEFT, RIGHT, RAW, DIAMETER
## 
Time	Type	Trial	L Raw X [px]	L Raw Y [px]	R Raw X [px]	R Raw Y [px]	L Dia X [px]	L Dia Y [px]	R Dia X [px]	R Dia Y [px]	Aux1
804474024	SMP	1	0.00	0.00	0.00	0.00	0.00	0.00	0.00	0.00	
804482243	SMP	1	0.00	0.00	0.00	0.00	0.00	0.00	0.00	0.00	
825727628	SMP	1	568.97	305.39	787.74	309.77	9.94	9.94	10.92	10.92	
825733760	SMP	1	567.45	304.78	786.59	309.10	10.24	10.24	10.95	10.95	
825741878	SMP	1	566.30	303.46	785.02	308.18	9.94	9.94	11.02	11.02	
825750223	SMP	1	565.48	302.27	783.71	306.92	9.97	9.97	11.00	11.00	
825766799	SMP	1	564.27	299.99	781.72	304.29	10.00	10.00	10.90	10.90	
825775167	SMP	1	563.75	298.94	780.97	303.36	9.93	9.93	11.04	11.04	
825783529	SMP	1	563.63	298.18	780.45	302.62	9.91	9.91	11.04	11.04	
825791939	SMP	1	563.28	297.49	780.22	301.91	10.00	10.00	10.83	10.83	
825800169	SMP	1	563.34	297.05	780.07	301.49	9.88	9.88	11.05	11.05	
825808558	SMP	1	563.33	297.05	780.24	301.40	9.88	9.88	11.06	11.06	
825816912	SMP	1	563.34	297.05	780.29	301.42	9.88	9.88	11.11	11.11	
825825285	SMP	1	563.27	297.05	780.46	301.50	9.92	9.92	10.89	10.89	
825833568	SMP	1	563.26	296.98	780.67	301.48	9.84	9.84	11.03	11.03	
825841931	SMP	1	563.25	296.99	780.63	301.43	9.96	9.96	11.06	11.06	
825850274	SMP	1	563.19	296.98	780.83	301.42	10.00	10.00	10.97	10.97	
825858684	SMP	1	563.18	296.99	780.79	301.37	10.07	10.07	11.03	11.03	
825866910	SMP	1	563.05	296.98	780.90	301.43	10.02	10.02	10.95	10.95	
825875282	SMP	1	563.05	296.91	780.91	301.37	9.95	9.95	10.98	10.98	
825883667	SMP	1	562.98	296.98	780.95	301.34	10.02	10.02	10.87	10.87	
825892051	SMP	1	562.98	296.98	780.95	301.34	10.02	10.02	10.82	10.82	
825900281	SMP	1	562.98	296.98	780.95	301.34	10.05	10.05	10.82	10.82	
825908682	SMP	1	562.90	296.94	780.87	301.38	9.93	9.93	10.91	10.91	
825917033	SMP	1	562.88	297.03	780.91	301.45	9.88	9.88	10.97	10.97	
825925295	SMP	1	562.78	297.09	780.84	301.51	9.85	9.85	10.89	10.89	
825933682	SMP	1	562.64	297.16	780.73	301.53	9.84	9.84	10.94	10.94	
825942037	SMP	1	562.60	297.21	780.81	301.50	9.79	9.79	10.76	10.76	
825950422	SMP	1	562.46	297.21	780.74	301.49	9.73	9.73	10.69	10.69	
825958678	SMP	1	562.43	297.37	780.71	301.58	9.67	9.67	10.83	10.83	
825967037	SMP	1	562.42	297.45	780.56	301.63	9.62	9.62	10.74	10.74	
825975417	SMP	1	562.36	297.48	780.57	301.71	9.76	9.76	10.81	10.81	
825983792	SMP	1	562.21	297.61	780.40	301.64	9.89	9.89	10.80	10.80	
825992030	SMP	1	562.14	297.61	780.33	301.71	9.88	9.88	10.84	10.84	
826000396	SMP	1	562.08	297.62	780.34	301.72	9.83	9.83	10.65	10.65	
826008793	SMP	1	561.96	297.57	780.21	301.74	9.78	9.78	10.65	10.65	
826017155	SMP	1	561.95	297.62	780.24	301.65	9.79	9.79	10.64	10.64	
826025437	SMP	1	561.89	297.62	780.07	301.74	9.79	9.79	10.47	10.47	
826033796	SMP	1	561.78	297.57	780.04	301.67	9.71	9.71	10.41	10.41	
826042173	SMP	1	561.79	297.58	779.90	301.60	9.71	9.71	10.30	10.30	
826050520	SMP	1	561.70	297.50	779.97	301.51	9.51	9.51	10.70	10.70	
826058803	SMP	1	561.62	297.48	779.93	301.57	9.68	9.68	10.39	10.39	
826067157	SMP	1	561.56	297.42	779.82	301.53	9.62	9.62	10.45	10.45	
826075527	SMP	1	561.48	297.42	779.73	301.42	9.61	9.61	10.46	10.46	
826083788	SMP	1	561.42	297.42	779.54	301.52	9.55	9.55	10.62	10.62	
826092161	SMP	1	561.34	297.35	779.71	301.42	9.63	9.63	10.63	10.63	
826100518	SMP	1	561.27	297.40	779.49	301.37	9.66	9.66	10.64	10.64	
826108928	SMP	1	561.20	297.40	779.53	301.49	9.66	9.66	10.73	10.73	
826117155	SMP	1	561.12	297.40	779.39	301.42	9.72	9.72	10.66	10.66	
826126021	SMP	1	561.12	297.36	779.18	301.44	9.71	9.71	10.58	10.58	
826135270	SMP	1	561.03	297.35	779.24	301.37	9.75	9.75	10.66	10.66	
826142503	SMP	1	560.96	297.43	779.26	301.42	9.77	9.77	10.67	10.67	
826150551	SMP	1	560.97	297.48	779.16	301.48	9.74	9.74	10.53	10.53	
826158927	SMP	1	560.95	297.48	779.19	301.56	9.73	9.73	10.72	10.72	
826167281	SMP	1	560.87	297.48	779.12	301.49	9.76	9.76	10.57	10.57	
826175655	SMP	1	560.79	297.48	779.05	301.51	9.62	9.62	10.57	10.57	
826183915	SMP	1	560.72	297.48	778.94	301.54	9.55	9.55	10.63	10.63	
826192276	SMP	1	560.69	297.48	779.01	301.48	9.58	9.58	10.59	10.59	
826200674	SMP	1	560.79	297.57	778.94	301.49	9.61	9.61	10.52	10.52	
826209049	SMP	1	560.72	297.50	778.85	301.49	9.71	9.71	10.41	10.41	
826217279	SMP	1	560.65	297.50	778.84	301.49	9.71	9.71	10.39	10.39	
826225647	SMP	1	560.56	297.43	778.68	301.47	9.69	9.69	10.45	10.45	
826234032	SMP	1	560.49	297.42	778.69	301.35	9.77	9.77	10.39	10.39	
826242274	SMP	1	560.87	297.48	779.19	301.56	9.72	9.72	10.75	10.75	
826250646	SMP	1	562.62	297.99	780.81	301.93	10.16	10.16	10.80	10.80	
826259043	SMP	1	564.66	298.18	782.74	302.09	10.09	10.09	10.66	10.66	
826267413	SMP	1	566.29	298.29	784.44	302.16	9.91	9.91	10.73	10.73	
826275650	SMP	1	566.86	298.25	785.06	302.25	9.98	9.98	10.71	10.71	
826284029	SMP	1	566.85	298.21	785.02	302.23	9.99	9.99	10.70	10.70	
826292397	SMP	1	566.72	298.17	784.95	302.23	9.89	9.89	10.63	10.63	
826300766	SMP	1	566.70	298.29	784.87	302.16	10.07	10.07	10.58	10.58	
826309041	SMP	1	566.68	298.25	784.95	302.09	9.97	9.97	10.48	10.48	
826317399	SMP	1	566.67	298.25	784.91	302.02	10.03	10.03	10.49	10.49	
826325780	SMP	1	566.63	298.21	784.83	301.96	10.04	10.04	10.47	10.47	
826334151	SMP	1	566.57	298.20	784.90	301.95	10.00	10.00	10.49	10.49	
826342416	SMP	1	566.59	298.16	784.85	301.88	10.13	10.13	10.53	10.53	
826350769	SMP	1	566.57	298.16	784.85	301.91	10.01	10.01	10.45	10.45	
826359185	SMP	1	566.49	298.13	784.84	301.88	10.03	10.03	10.46	10.46	
826367554	SMP	1	566.50	298.16	784.91	301.88	9.95	9.95	10.44	10.44	
826375769	SMP	1	566.46	298.09	784.84	301.88	10.02	10.02	10.54	10.54	
826384152	SMP	1	566.54	298.07	784.79	301.82	10.12	10.12	10.39	10.39	
826392533	SMP	1	566.63	298.11	784.92	301.77	10.13	10.13	10.36	10.36	
826400763	SMP	1	566.60	298.10	785.03	301.87	10.05	10.05	10.50	10.50	
826409162	SMP	1	566.67	298.10	785.02	301.90	10.06	10.06	10.52	10.52	
826417527	SMP	1	566.73	298.08	785.15	301.85	9.99	9.99	10.55	10.55	
826425891	SMP	1	567.71	298.28	786.12	302.07	10.07	10.07	10.50	10.50	
826442528	SMP	1	568.74	298.56	787.16	302.42	9.77	9.77	10.70	10.70	
826450920	SMP	1	568.79	298.61	787.30	302.43	9.84	9.84	10.65	10.65	
826459281	SMP	1	568.88	298.61	787.29	302.49	9.92	9.92	10.58	10.58	
826475909	SMP	1	569.08	298.60	787.57	302.49	9.95	9.95	10.62	10.62	
826484279	SMP	1	569.11	298.62	787.65	302.55	9.86	9.86	10.56	10.56	
826492641	SMP	1	569.20	298.66	787.63	302.42	9.82	9.82	10.44	10.44	
826509259	SMP	1	569.31	298.65	787.77	302.46	9.66	9.66	10.34	10.34	
826517670	SMP	1	569.26	298.57	787.88	302.53	9.62	9.62	10.48	10.48	
826526012	SMP	1	569.33	298.57	787.96	302.60	9.60	9.60	10.55	10.55	
826534271	SMP	1	569.34	298.55	787.91	302.56	9.72	9.72	10.51	10.51	
826542643	SMP	1	569.54	298.55	788.05	302.59	9.56	9.56	10.51	10.51	
826551040	SMP	1	569.48	298.55	788.12	302.57	9.61	9.61	10.43	10.43	
826559266	SMP	1	569.62	298.55	788.20	302.67	9.71	9.71	10.53	10.53	
826567668	SMP	1	569.62	298.55	788.20	302.65	9.61	9.61	10.56	10.56	
826576022	SMP	1	569.59	298.50	788.20	302.60	9.81	9.81	10.62	10.62	
826584400	SMP	1	569.56	298.37	788.22	302.43	9.77	9.77	10.69	10.69	
826592646	SMP	1	569.65	298.34	788.26	302.35	9.74	9.74	10.55	10.55	
826601027	SMP	1	569.66	298.35	788.25	302.42	9.76	9.76	10.59	10.59	
826609391	SMP	1	569.56	298.37	788.22	302.50	9.68	9.68	10.60	10.60	
826617790	SMP	1	569.56	298.37	788.26	302.49	9.71	9.71	10.52	10.52	
826626009	SMP	1	569.50	298.39	788.26	302.42	9.66	9.66	10.60	10.60	
826634395	SMP	1	569.56	298.37	788.19	302.42	9.68	9.68	10.65	10.65	
826642768	SMP	1	569.49	298.37	788.26	302.49	9.50	9.50	10.52	10.52	
826651162	SMP	1	569.53	298.39	788.18	302.35	9.57	9.57	10.57	10.57	
826659377	SMP	1	569.46	298.32	788.19	302.35	9.59	9.59	10.52	10.52	
826667789	SMP	1	569.38	298.30	788.04	302.27	9.61	9.61	10.45	10.45	
826676125	SMP	1	569.39	298.35	787.96	302.30	9.57	9.57	10.24	10.24	
826684515	SMP	1	569.33	298.35	787.82	302.24	9.75	9.75	10.31	10.31	
826692770	SMP	1	569.26	298.35	787.77	302.18	9.75	9.75	10.32	10.32	
826701158	SMP	1	569.21	298.25	787.78	302.12	9.70	9.70	10.33	10.33	
826709500	SMP	1	569.14	298.18	787.75	302.09	9.74	9.74	10.24	10.24	
826717786	SMP	1	569.07	298.25	787.68	302.16	9.74	9.74	10.29	10.29	
826726128	SMP	1	568.92	298.26	787.61	302.23	9.80	9.80	10.46	10.46	
826734511	SMP	1	568.91	298.34	787.41	302.21	9.69	9.69	10.44	10.44	
826742888	SMP	1	568.70	298.27	787.32	302.20	9.60	9.60	10.52	10.52	
826751159	SMP	1	568.65	298.33	787.18	302.13	9.58	9.58	10.35	10.35	
826759503	SMP	1	568.55	298.38	787.19	302.14	9.50	9.50	10.46	10.46	
826767911	SMP	1	568.54	298.37	787.19	302.14	9.35	9.35	10.41	10.41	
826776253	SMP	1	568.53	298.38	787.19	302.14	9.50	9.50	10.30	10.30	
826784518	SMP	1	568.49	298.44	787.12	302.14	9.48	9.48	10.32	10.32	
826792894	SMP	1	568.44	298.41	787.04	302.16	9.49	9.49	10.21	10.21	
826801271	SMP	1	568.29	298.38	786.90	302.17	9.47	9.47	10.23	10.23	
826809620	SMP	1	568.39	298.48	786.84	302.22	9.58	9.58	10.29	10.29	
826817907	SMP	1	568.23	298.45	786.83	302.17	9.53	9.53	10.18	10.18	
826826262	SMP	1	568.32	298.48	786.77	302.18	9.56	9.56	10.28	10.28	
826834635	SMP	1	568.36	298.47	786.78	302.13	9.58	9.58	10.29	10.29	
826843008	SMP	1	568.29	298.45	786.82	302.22	9.50	9.50	10.24	10.24	
826851282	SMP	1	568.32	298.42	786.77	302.15	9.54	9.54	10.29	10.29	
826859629	SMP	1	568.27	298.44	786.77	302.10	9.59	9.59	10.21	10.21	
826868033	SMP	1	568.29	298.32	786.73	302.14	9.67	9.67	10.21	10.21	
826876244	SMP	1	568.31	298.30	786.78	302.16	9.63	9.63	10.16	10.16	
826884650	SMP	1	568.40	298.26	786.73	302.08	9.49	9.49	10.23	10.23	
826893009	SMP	1	568.42	298.17	786.89	302.08	9.47	9.47	10.14	10.14	
826901393	SMP	1	568.37	298.11	786.78	301.96	9.55	9.55	10.21	10.21	
826909624	SMP	1	568.31	298.12	786.85	301.95	9.61	9.61	10.20	10.20	
826918030	SMP	1	568.27	298.08	786.85	301.89	9.60	9.60	10.16	10.16	
826926372	SMP	1	568.28	298.07	786.85	301.88	9.81	9.81	10.16	10.16	
826934752	SMP	1	568.35	298.00	786.80	301.82	9.69	9.69	10.13	10.13	
826943003	SMP	1	568.28	298.06	786.78	301.89	9.67	9.67	10.17	10.17	
826951418	SMP	1	568.35	297.99	786.85	301.81	9.61	9.61	10.27	10.27	
826959760	SMP	1	568.35	298.06	786.85	301.88	9.76	9.76	10.31	10.31	
826968154	SMP	1	568.36	298.00	786.85	301.88	9.66	9.66	10.23	10.23	
826976374	SMP	1	568.36	298.12	786.85	301.95	9.73	9.73	10.20	10.20	
826984764	SMP	1	568.36	298.12	786.78	301.96	9.59	9.59	10.21	10.21	
826993131	SMP	1	568.35	298.19	786.84	301.94	9.64	9.64	10.22	10.22	
827001520	SMP	1	568.36	298.18	786.75	302.00	9.44	9.44	10.22	10.22	
827009752	SMP	1	568.41	298.28	786.84	302.08	9.48	9.48	10.25	10.25	
827018154	SMP	1	568.43	298.25	786.84	302.15	9.48	9.48	10.29	10.29	
827026507	SMP	1	568.35	298.34	786.84	302.15	9.46	9.46	10.25	10.25	
827034878	SMP	1	568.41	298.36	786.87	302.09	9.47	9.47	10.14	10.14	
827043133	SMP	1	568.46	298.40	786.83	302.23	9.48	9.48	10.22	10.22	
827051518	SMP	1	568.46	298.41	786.84	302.21	9.48	9.48	10.22	10.22	
827059872	SMP	1	568.45	298.37	786.83	302.23	9.45	9.45	10.26	10.26	
827068151	SMP	1	568.36	298.36	786.91	302.21	9.42	9.42	10.20	10.20	
827076502	SMP	1	568.40	298.38	786.90	302.16	9.38	9.38	10.23	10.23	
827084881	SMP	1	568.40	298.31	787.01	302.22	9.33	9.33	10.13	10.13	
827093252	SMP	1	568.56	298.30	787.04	302.16	9.40	9.40	10.26	10.26	
827101533	SMP	1	568.60	298.29	787.05	302.16	9.41	9.41	10.24	10.24	
827109869	SMP	1	568.63	298.27	787.11	302.12	9.45	9.45	10.38	10.38	
827118276	SMP	1	568.63	298.19	787.06	302.08	9.61	9.61	10.33	10.33	
827126612	SMP	1	568.64	298.19	787.15	302.14	9.67	9.67	10.33	10.33	
827134870	SMP	1	568.77	298.20	787.09	302.14	9.53	9.53	10.36	10.36	
827143255	SMP	1	568.78	298.19	787.12	302.06	9.53	9.53	10.28	10.28	
827151645	SMP	1	568.77	298.19	787.12	302.06	9.59	9.59	10.37	10.37	
827159997	SMP	1	567.98	298.12	786.54	302.02	9.78	9.78	10.31	10.31	
827168272	SMP	1	566.67	297.94	785.22	301.75	9.75	9.75	10.50	10.50	
827176613	SMP	1	565.65	297.63	783.98	301.57	9.42	9.42	10.24	10.24	
827185004	SMP	1	565.04	297.61	783.10	301.42	9.65	9.65	10.34	10.34	
827201642	SMP	1	565.02	297.70	782.92	301.52	9.73	9.73	10.25	10.25	
827209997	SMP	1	565.03	297.77	782.96	301.66	9.68	9.68	10.35	10.35	
827218386	SMP	1	565.10	297.77	782.95	301.66	9.68	9.68	10.25	10.25	
827226624	SMP	1	565.05	297.76	783.01	301.71	9.67	9.67	10.33	10.33	
827234990	SMP	1	565.10	297.84	783.12	301.70	9.70	9.70	10.34	10.34	
827243396	SMP	1	565.12	297.76	783.24	301.77	9.73	9.73	10.41	10.41	
827251754	SMP	1	565.12	297.83	783.25	301.70	9.84	9.84	10.44	10.44	
827260008	SMP	1	565.12	297.76	783.19	301.66	9.73	9.73	10.23	10.23	
827268377	SMP	1	565.19	297.76	783.26	301.61	9.73	9.73	10.29	10.29	
827276744	SMP	1	565.19	297.76	783.26	301.65	9.64	9.64	10.28	10.28	
827285111	SMP	1	565.18	297.71	783.26	301.69	9.69	9.69	10.41	10.41	
827293593	SMP	1	565.12	297.76	783.24	301.60	9.80	9.80	10.30	10.30	
827301747	SMP	1	565.19	297.70	783.25	301.62	9.73	9.73	10.37	10.37	
827310125	SMP	1	565.12	297.68	783.19	301.55	9.76	9.76	10.24	10.24	
827318508	SMP	1	565.18	297.61	783.24	301.49	9.84	9.84	10.30	10.30	
827326761	SMP	1	565.11	297.60	783.27	301.45	9.77	9.77	10.41	10.41	
827335110	SMP	1	565.12	297.55	783.30	301.43	9.66	9.66	10.43	10.43	
827343515	SMP	1	565.11	297.48	783.27	301.38	9.61	9.61	10.47	10.47	
827351890	SMP	1	565.03	297.48	783.27	301.45	9.63	9.63	10.42	10.42	
827360134	SMP	1	565.05	297.42	783.20	301.24	9.62	9.62	10.38	10.38	
827368486	SMP	1	565.01	297.39	783.13	301.24	9.63	9.63	10.45	10.45	
827376861	SMP	1	565.07	297.33	783.14	301.23	9.66	9.66	10.47	10.47	
827385112	SMP	1	565.00	297.38	783.13	301.23	9.68	9.68	10.53	10.53	
827393504	SMP	1	565.00	297.38	783.14	301.16	9.68	9.68	10.41	10.41	
827401861	SMP	1	564.82	297.40	783.06	301.17	9.62	9.62	10.45	10.45	
827410235	SMP	1	564.88	297.37	783.05	301.23	9.77	9.77	10.40	10.40	
827418482	SMP	1	564.86	297.32	782.99	301.09	9.69	9.69	10.44	10.44	
827426861	SMP	1	564.83	297.20	783.05	301.02	9.69	9.69	10.47	10.47	
827435227	SMP	1	564.75	297.23	782.98	301.03	9.57	9.57	10.42	10.42	
827443610	SMP	1	564.63	297.33	782.91	301.09	9.51	9.51	10.38	10.38	
827451869	SMP	1	564.57	297.34	782.97	301.10	9.49	9.49	10.38	10.38	
827460241	SMP	1	564.60	297.38	782.91	301.09	9.47	9.47	10.32	10.32	
827468603	SMP	1	564.52	297.38	782.93	301.14	9.49	9.49	10.45	10.45	
827476983	SMP	1	564.53	297.38	782.92	301.11	9.44	9.44	10.44	10.44	
827485226	SMP	1	564.63	297.43	782.86	301.17	9.36	9.36	10.44	10.44	
827493618	SMP	1	564.57	297.35	782.98	301.16	9.45	9.45	10.41	10.41	
827501977	SMP	1	565.55	297.50	783.88	301.40	9.44	9.44	10.32	10.32	
827510357	SMP	1	566.55	297.77	784.84	301.59	9.63	9.63	10.45	10.45	
827518608	SMP	1	567.38	297.92	785.77	301.78	9.75	9.75	10.29	10.29	
827535359	SMP	1	567.98	298.05	786.48	302.02	9.75	9.75	10.50	10.50	
827543600	SMP	1	567.98	297.98	786.54	302.02	9.71	9.71	10.37	10.37	
827552576	SMP	1	567.97	298.05	786.40	301.95	9.72	9.72	10.42	10.42	
827560382	SMP	1	568.04	298.12	786.54	302.09	9.76	9.76	10.50	10.50	
827568762	SMP	1	568.04	298.20	786.48	302.16	9.87	9.87	10.49	10.49	
827577007	SMP	1	568.00	298.25	786.35	302.18	9.70	9.70	10.62	10.62	
827585453	SMP	1	567.93	298.18	786.42	302.11	9.83	9.83	10.47	10.47	
827593747	SMP	1	568.00	298.18	786.41	302.22	9.68	9.68	10.62	10.62	
827602132	SMP	1	567.97	298.20	786.42	302.25	9.82	9.82	10.56	10.56	
827610365	SMP	1	567.98	298.25	786.54	302.29	9.83	9.83	10.46	10.46	
827618775	SMP	1	568.00	298.32	786.55	302.29	9.82	9.82	10.46	10.46	
827627111	SMP	1	567.91	298.26	786.49	302.25	9.77	9.77	10.45	10.45	
827635516	SMP	1	567.93	298.32	786.42	302.32	9.77	9.77	10.63	10.63	
827643742	SMP	1	567.88	298.37	786.42	302.25	9.77	9.77	10.50	10.50	
827652467	SMP	1	567.87	298.35	786.42	302.32	9.70	9.70	10.43	10.43	
827660490	SMP	1	567.87	298.42	786.35	302.25	9.74	9.74	10.49	10.49	
827668902	SMP	1	567.88	298.34	786.48	302.31	9.81	9.81	10.62	10.62	
827677114	SMP	1	567.91	298.35	786.49	302.32	9.74	9.74	10.40	10.40	
827685546	SMP	1	567.95	298.30	786.49	302.32	9.74	9.74	10.49	10.49	
827693864	SMP	1	567.95	298.37	786.42	302.32	9.81	9.81	10.46	10.46	
827702498	SMP	1	567.82	298.34	786.35	302.32	9.71	9.71	10.41	10.41	
827710491	SMP	1	567.79	298.36	786.42	302.32	9.61	9.61	10.37	10.37	
827718885	SMP	1	567.82	298.37	786.42	302.32	9.72	9.72	10.43	10.43	
827727254	SMP	1	567.79	298.36	786.42	302.32	9.65	9.65	10.43	10.43	
827735532	SMP	1	567.87	298.36	786.42	302.32	9.70	9.70	10.43	10.43	
827743864	SMP	1	567.88	298.34	786.35	302.25	9.71	9.71	10.40	10.40	
827752596	SMP	1	567.78	298.30	786.42	302.32	9.53	9.53	10.37	10.37	
827760618	SMP	1	567.58	298.53	786.14	302.40	9.39	9.39	10.23	10.23	
827769186	SMP	1	566.32	299.18	784.86	303.03	9.57	9.57	10.35	10.35	
827777233	SMP	1	565.36	299.92	783.39	303.78	9.66	9.66	10.45	10.45	
827794003	SMP	1	565.10	300.70	782.71	304.58	9.79	9.79	10.48	10.48	
827802251	SMP	1	564.96	300.70	782.82	304.60	9.74	9.74	10.30	10.30	
827810634	SMP	1	564.82	300.70	782.90	304.60	9.52	9.52	10.05	10.05	
827819002	SMP	1	564.80	300.80	782.92	304.70	9.63	9.63	10.13	10.13	
827827385	SMP	1	564.57	300.79	782.70	304.74	9.48	9.48	10.13	10.13	
827835628	SMP	1	563.24	301.46	781.71	305.21	9.57	9.57	10.36	10.36	
827844004	SMP	1	562.12	302.13	780.04	306.11	9.80	9.80	10.55	10.55	
827852376	SMP	1	561.83	302.68	779.27	306.62	9.68	9.68	10.62	10.62	
827860630	SMP	1	561.81	302.78	779.37	306.81	9.67	9.67	10.50	10.50	
827869010	SMP	1	561.66	302.78	779.43	306.77	9.62	9.62	10.68	10.68	
827877378	SMP	1	561.59	302.92	779.47	306.86	9.73	9.73	10.53	10.53	
827885747	SMP	1	561.49	302.92	779.50	306.94	9.57	9.57	10.59	10.59	
827894003	SMP	1	561.48	302.97	779.47	307.01	9.68	9.68	10.57	10.57	
827902368	SMP	1	561.41	302.98	779.43	307.02	9.72	9.72	10.52	10.52	
827910740	SMP	1	561.32	303.04	779.43	307.09	9.71	9.71	10.59	10.59	
827919093	SMP	1	561.39	303.07	779.50	307.09	9.72	9.72	10.59	10.59	
827927376	SMP	1	561.38	303.01	779.50	307.02	9.73	9.73	10.53	10.53	
827935735	SMP	1	561.26	303.05	779.50	307.09	9.77	9.77	10.57	10.57	
827944100	SMP	1	560.16	303.50	778.55	307.44	9.81	9.81	10.73	10.73	
827952485	SMP	1	559.22	303.92	777.22	308.09	9.78	9.78	10.60	10.60	
827960746	SMP	1	559.02	304.19	776.66	308.31	9.99	9.99	10.52	10.52	
827969094	SMP	1	558.96	304.31	776.66	308.38	9.83	9.83	10.38	10.38	
827977501	SMP	1	558.88	304.25	776.75	308.23	9.88	9.88	10.62	10.62	
827985854	SMP	1	558.81	304.23	776.78	308.33	9.73	9.73	10.61	10.61	
827994097	SMP	1	558.80	304.25	776.77	308.28	9.67	9.67	10.48	10.48	
828002486	SMP	1	558.72	304.24	776.73	308.38	9.56	9.56	10.66	10.66	
828010870	SMP	1	558.65	304.45	776.66	308.35	9.56	9.56	10.57	10.57	
828019093	SMP	1	557.62	304.85	775.96	308.72	9.81	9.81	10.34	10.34	
828035873	SMP	1	555.94	306.01	773.51	310.01	9.74	9.74	10.73	10.73	
828044222	SMP	1	555.71	306.48	773.33	310.34	9.81	9.81	11.10	11.10	
828052509	SMP	1	555.71	306.41	773.40	310.33	9.87	9.87	11.13	11.13	
828060844	SMP	1	555.61	306.52	773.43	310.34	9.58	9.58	10.72	10.72	
828069218	SMP	1	555.43	306.65	773.41	310.41	9.54	9.54	10.96	10.96	
828077601	SMP	1	555.38	306.71	773.35	310.47	9.63	9.63	10.82	10.82	
828085871	SMP	1	555.32	306.74	773.35	310.59	9.77	9.77	10.86	10.86	
828094214	SMP	1	555.26	306.77	773.32	310.59	9.70	9.70	10.89	10.89	
828102625	SMP	1	555.19	306.77	773.29	310.58	9.70	9.70	11.09	11.09	
828110959	SMP	1	555.12	306.84	773.20	310.58	9.63	9.63	10.82	10.82	
828119227	SMP	1	555.01	306.89	773.27	310.62	9.72	9.72	10.69	10.69	
828127603	SMP	1	555.01	306.89	773.15	310.62	9.62	9.62	10.81	10.81	
828135995	SMP	1	554.94	306.88	773.21	310.63	9.76	9.76	10.85	10.85	
828144341	SMP	1	554.94	306.88	773.14	310.55	9.79	9.79	10.71	10.71	
828152622	SMP	1	554.86	306.88	773.15	310.51	9.78	9.78	10.76	10.76	
828160965	SMP	1	554.79	306.81	773.15	310.44	9.71	9.71	10.79	10.79	
828169349	SMP	1	554.79	306.81	773.08	310.37	9.76	9.76	10.80	10.80	
828177602	SMP	1	554.69	306.71	773.08	310.37	9.73	9.73	10.74	10.74	
828185989	SMP	1	554.76	306.64	773.02	310.23	9.74	9.74	10.46	10.46	
828194351	SMP	1	554.78	306.48	772.96	310.21	9.82	9.82	10.41	10.41	
828202748	SMP	1	555.21	306.27	773.47	310.06	9.88	9.88	10.70	10.70	
828210964	SMP	1	555.61	306.03	773.98	309.72	9.77	9.77	10.54	10.54	
828219352	SMP	1	555.64	306.00	773.94	309.67	9.76	9.76	10.52	10.52	
828227729	SMP	1	555.62	306.00	773.88	309.72	9.86	9.86	10.57	10.57	
828236109	SMP	1	555.62	305.93	773.85	309.62	9.79	9.79	10.30	10.30	
828244337	SMP	1	555.58	305.89	773.85	309.60	9.68	9.68	10.56	10.56	
828252745	SMP	1	555.62	305.86	773.90	309.55	9.70	9.70	10.60	10.60	
828261104	SMP	1	555.62	305.85	773.85	309.61	9.70	9.70	10.46	10.46	
828269476	SMP	1	555.62	305.85	773.84	309.62	9.70	9.70	10.29	10.29	
828277726	SMP	1	555.62	305.86	773.91	309.60	9.71	9.71	10.56	10.56	
828286108	SMP	1	555.62	305.85	773.84	309.60	9.70	9.70	10.54	10.54	
828294463	SMP	1	555.55	305.93	773.88	309.65	9.76	9.76	10.42	10.42	
828302869	SMP	1	555.62	305.93	773.92	309.68	9.79	9.79	10.40	10.40	
828311087	SMP	1	555.62	306.00	773.85	309.67	9.84	9.84	10.35	10.35	
828319480	SMP	1	555.67	305.97	773.88	309.70	9.75	9.75	10.35	10.35	
828327851	SMP	1	555.57	306.02	773.81	309.77	9.72	9.72	10.36	10.36	
828336111	SMP	1	555.65	306.01	773.88	309.77	9.87	9.87	10.40	10.40	
828344453	SMP	1	555.57	306.09	773.83	309.77	9.88	9.88	10.32	10.32	
828352864	SMP	1	555.76	305.98	774.01	309.73	9.55	9.55	10.35	10.35	
828361218	SMP	1	555.83	305.90	774.16	309.59	9.64	9.64	10.28	10.28	
828369462	SMP	1	555.83	305.90	774.12	309.54	9.67	9.67	10.14	10.14	
828377844	SMP	1	555.90	305.90	774.21	309.63	9.76	9.76	10.41	10.41	
828386238	SMP	1	555.83	305.90	774.04	309.61	9.70	9.70	10.27	10.27	
828394579	SMP	1	555.90	305.90	774.09	309.59	9.67	9.67	10.10	10.10	
828402866	SMP	1	555.90	305.83	774.09	309.59	9.63	9.63	10.14	10.14	
828411206	SMP	1	555.90	305.83	774.11	309.54	9.57	9.57	10.26	10.26	
828419595	SMP	1	555.90	305.83	774.11	309.53	9.57	9.57	10.30	10.30	
828427967	SMP	1	555.97	305.76	774.11	309.40	9.52	9.52	10.25	10.25	
828436235	SMP	1	555.97	305.76	774.22	309.51	9.50	9.50	10.34	10.34	
828444585	SMP	1	556.05	305.70	774.22	309.45	9.62	9.62	10.32	10.32	
828452985	SMP	1	556.04	305.69	774.22	309.50	9.55	9.55	10.35	10.35	
828461330	SMP	1	556.12	305.76	774.37	309.52	9.62	9.62	10.07	10.07	
828469587	SMP	1	556.12	305.70	774.38	309.50	9.55	9.55	10.19	10.19	
828477970	SMP	1	556.19	305.70	774.37	309.56	9.38	9.38	10.30	10.30	
828486348	SMP	1	556.23	305.77	774.46	309.59	9.40	9.40	10.04	10.04	
828494579	SMP	1	556.34	305.74	774.52	309.57	9.51	9.51	10.12	10.12	
828502984	SMP	1	556.34	305.75	774.61	309.59	9.48	9.48	10.14	10.14	
828511343	SMP	1	556.41	305.66	774.61	309.66	9.43	9.43	10.10	10.10	
828519721	SMP	1	556.41	305.71	774.65	309.60	9.50	9.50	10.06	10.06	
828527962	SMP	1	556.51	305.67	774.76	309.57	9.45	9.45	10.15	10.15	
828536354	SMP	1	556.55	305.69	774.82	309.60	9.40	9.40	10.23	10.23	
828544706	SMP	1	556.56	305.69	774.90	309.64	9.43	9.43	10.26	10.26	
828553108	SMP	1	556.64	305.67	774.88	309.53	9.47	9.47	10.16	10.16	
828561335	SMP	1	556.65	305.60	774.91	309.53	9.32	9.32	10.00	10.00	
828569720	SMP	1	556.76	305.62	774.98	309.57	9.45	9.45	10.17	10.17	
828578085	SMP	1	556.75	305.59	775.05	309.58	9.33	9.33	10.21	10.21	
828586470	SMP	1	556.80	305.57	775.04	309.53	9.42	9.42	10.12	10.12	
828594702	SMP	1	556.82	305.52	775.09	309.57	9.33	9.33	10.08	10.08	
828603108	SMP	1	556.90	305.55	775.20	309.51	9.42	9.42	10.09	10.09	
828611449	SMP	1	556.91	305.55	775.20	309.50	9.51	9.51	10.03	10.03	
828619836	SMP	1	557.04	305.53	775.30	309.56	9.48	9.48	10.00	10.00	
828628084	SMP	1	557.04	305.45	775.23	309.43	9.53	9.53	9.91	9.91	
828636479	SMP	1	557.05	305.50	775.30	309.50	9.47	9.47	9.92	9.92	
828644824	SMP	1	557.12	305.44	775.30	309.50	9.50	9.50	9.99	9.99	
828653109	SMP	1	557.11	305.44	775.27	309.46	9.50	9.50	10.02	10.02	
828661659	SMP	1	557.09	305.45	775.30	309.43	9.44	9.44	10.13	10.13	
828669834	SMP	1	557.10	305.40	775.31	309.42	9.33	9.33	10.13	10.13	
828678204	SMP	1	557.08	305.47	775.37	309.50	9.45	9.45	10.19	10.19	
828686472	SMP	1	557.10	305.48	775.35	309.42	9.52	9.52	10.15	10.15	
828694821	SMP	1	557.05	305.46	775.30	309.43	9.43	9.43	10.04	10.04	
828703231	SMP	1	557.03	305.47	775.30	309.50	9.51	9.51	9.99	9.99	
828711587	SMP	1	557.05	305.45	775.27	309.46	9.59	9.59	10.10	10.10	
828719838	SMP	1	557.03	305.42	775.30	309.42	9.54	9.54	10.13	10.13	
828728208	SMP	1	556.99	305.48	775.30	309.42	9.51	9.51	10.13	10.13	
828736592	SMP	1	557.00	305.39	775.23	309.42	9.36	9.36	10.00	10.00	
828744942	SMP	1	557.03	305.38	775.20	309.31	9.43	9.43	10.06	10.06	
828753226	SMP	1	556.97	305.34	775.18	309.33	9.47	9.47	10.03	10.03	
828761643	SMP	1	556.94	305.39	775.14	309.27	9.40	9.40	10.24	10.24	
828769957	SMP	1	556.89	305.30	775.09	309.31	9.47	9.47	10.23	10.23	
828778317	SMP	1	556.88	305.32	775.07	309.27	9.43	9.43	10.26	10.26	
828786572	SMP	1	556.92	305.30	775.14	309.27	9.41	9.41	10.24	10.24	
828794937	SMP	1	556.82	305.30	775.14	309.28	9.44	9.44	10.23	10.23	
828803326	SMP	1	556.87	305.35	775.00	309.34	9.54	9.54	10.33	10.33	
828811692	SMP	1	556.80	305.34	775.06	309.26	9.53	9.53	10.24	10.24	
828819955	SMP	1	556.82	305.32	775.08	309.40	9.63	9.63	10.30	10.30	
828828323	SMP	1	556.75	305.39	775.05	309.40	9.54	9.54	10.06	10.06	
828836695	SMP	1	556.79	305.32	774.95	309.32	9.30	9.30	10.09	10.09	
828844937	SMP	1	556.72	305.32	774.98	309.33	9.27	9.27	9.96	9.96	
828853342	SMP	1	556.71	305.32	774.94	309.30	9.27	9.27	10.02	10.02	
828861687	SMP	1	556.58	305.26	774.81	309.32	9.22	9.22	10.01	10.01	
828870067	SMP	1	556.58	305.26	774.81	309.32	9.31	9.31	10.13	10.13	
828878313	SMP	1	556.51	305.25	774.73	309.23	9.29	9.29	9.93	9.93	
828886704	SMP	1	556.50	305.26	774.74	309.25	9.30	9.30	10.07	10.07	
828895060	SMP	1	556.43	305.32	774.65	309.25	9.30	9.30	10.09	10.09	
828903446	SMP	1	556.43	305.33	774.58	309.25	9.30	9.30	9.98	9.98	
828911685	SMP	1	556.40	305.32	774.58	309.25	9.27	9.27	10.03	10.03	
828920076	SMP	1	556.40	305.32	774.58	309.25	9.27	9.27	10.23	10.23	
828928441	SMP	1	556.39	305.32	774.57	309.25	9.31	9.31	10.23	10.23	
828936818	SMP	1	556.32	305.39	774.60	309.32	9.32	9.32	10.28	10.28	
828945065	SMP	1	556.32	305.32	774.53	309.32	9.29	9.29	10.25	10.25	
828953458	SMP	1	556.28	305.37	774.39	309.32	9.35	9.35	10.29	10.29	
828962634	SMP	1	556.33	305.33	774.46	309.32	9.31	9.31	10.38	10.38	
828970117	SMP	1	556.28	305.36	774.46	309.32	9.29	9.29	10.22	10.22	
828978442	SMP	1	556.26	305.40	774.46	309.32	9.35	9.35	10.38	10.38	
828986848	SMP	1	556.29	305.38	774.46	309.32	9.26	9.26	10.28	10.28	
828995201	SMP	1	556.33	305.40	774.42	309.40	9.34	9.34	10.42	10.42	
829003469	SMP	1	556.35	305.38	774.44	309.42	9.30	9.30	10.41	10.41	
829011831	SMP	1	556.31	305.49	774.42	309.41	9.27	9.27	10.30	10.30	
829020232	SMP	1	556.37	305.48	774.49	309.48	9.30	9.30	10.37	10.37	
829028574	SMP	1	556.36	305.54	774.49	309.48	9.44	9.44	10.25	10.25	
829037219	SMP	1	556.38	305.56	774.46	309.47	9.43	9.43	10.18	10.18	
829045201	SMP	1	556.40	305.53	774.56	309.55	9.30	9.30	10.24	10.24	
829053594	SMP	1	556.48	305.48	774.56	309.55	9.34	9.34	10.15	10.15	
829061958	SMP	1	556.50	305.44	774.63	309.55	9.34	9.34	10.18	10.18	
829070415	SMP	1	556.59	305.40	774.64	309.48	9.35	9.35	10.05	10.05	
829078575	SMP	1	556.59	305.33	774.64	309.46	9.35	9.35	10.09	10.09	
829086982	SMP	1	556.72	305.29	774.65	309.40	9.32	9.32	9.91	9.91	
829095326	SMP	1	556.75	305.24	774.81	309.39	9.52	9.52	10.06	10.06	
829103702	SMP	1	556.79	305.20	774.81	309.39	9.63	9.63	10.05	10.05	
829111948	SMP	1	556.80	305.20	774.81	309.39	9.64	9.64	10.10	10.10	
829120355	SMP	1	556.90	305.24	774.88	309.39	9.75	9.75	10.32	10.32	
829128699	SMP	1	556.90	305.24	774.97	309.33	9.64	9.64	10.03	10.03	
829136993	SMP	1	556.98	305.20	775.01	309.34	9.73	9.73	10.37	10.37	
829145324	SMP	1	556.98	305.20	775.00	309.25	9.76	9.76	10.28	10.28	
829153730	SMP	1	557.05	305.20	774.99	309.27	9.83	9.83	10.40	10.40	
829161956	SMP	1	557.05	305.20	775.07	309.27	9.79	9.79	10.39	10.39	
829170347	SMP	1	557.05	304.69	775.10	309.00	9.52	9.52	10.14	10.14	
829178702	SMP	1	557.06	303.70	775.13	307.91	9.62	9.62	10.14	10.14	
829187095	SMP	1	557.41	302.67	775.09	306.89	9.49	9.49	9.95	9.95	
829195323	SMP	1	557.46	302.14	774.88	306.26	9.62	9.62	9.99	9.99	
829203727	SMP	1	557.46	302.06	774.75	306.13	9.69	9.69	9.98	9.98	
829212081	SMP	1	557.46	302.20	774.89	306.16	9.72	9.72	10.10	10.10	
829220604	SMP	1	557.39	302.20	774.97	306.23	9.63	9.63	10.12	10.12	
829228696	SMP	1	557.33	302.19	774.96	306.10	9.64	9.64	10.01	10.01	
829237096	SMP	1	557.30	301.55	774.98	305.65	9.51	9.51	9.98	9.98	
829245446	SMP	1	557.18	300.34	774.74	304.54	9.60	9.60	9.97	9.97	
829253851	SMP	1	557.53	299.42	774.80	303.47	9.30	9.30	9.94	9.94	
829270521	SMP	1	557.75	298.94	774.90	302.87	9.49	9.49	10.31	10.31	
829278844	SMP	1	557.66	298.88	774.80	302.90	9.62	9.62	10.16	10.16	
829287207	SMP	1	557.58	298.88	774.89	302.87	9.66	9.66	10.09	10.09	
829295463	SMP	1	557.55	298.83	775.02	302.78	9.67	9.67	10.12	10.12	
829303960	SMP	1	557.64	298.79	774.92	302.73	9.66	9.66	10.09	10.09	
829312211	SMP	1	557.62	298.69	775.06	302.64	9.51	9.51	10.03	10.03	
829320489	SMP	1	557.51	298.69	775.09	302.57	9.52	9.52	10.02	10.02	
829328839	SMP	1	557.56	298.64	775.15	302.48	9.53	9.53	10.10	10.10	
829337196	SMP	1	557.50	298.55	775.08	302.48	9.48	9.48	10.08	10.08	
829345562	SMP	1	557.56	298.55	775.12	302.46	9.41	9.41	10.10	10.10	
829353824	SMP	1	557.49	298.45	775.05	302.39	9.30	9.30	10.22	10.22	
829362193	SMP	1	557.54	298.40	775.12	302.43	9.24	9.24	10.30	10.30	
829370555	SMP	1	557.47	298.44	775.12	302.36	9.27	9.27	10.23	10.23	
829378956	SMP	1	557.51	298.38	775.17	302.37	9.35	9.35	10.24	10.24	
829387195	SMP	1	557.47	298.40	775.20	302.33	9.36	9.36	10.14	10.14	
829395560	SMP	1	557.50	298.40	775.17	302.30	9.39	9.39	10.17	10.17	
829403944	SMP	1	557.46	298.42	775.24	302.36	9.32	9.32	10.19	10.19	
829412323	SMP	1	557.44	298.41	775.20	302.41	9.21	9.21	10.10	10.10	
829420550	SMP	1	557.45	298.45	775.24	302.44	9.24	9.24	10.23	10.23	
829428959	SMP	1	557.45	298.45	775.27	302.48	9.30	9.30	10.20	10.20	
829437315	SMP	1	557.45	298.49	775.31	302.47	9.33	9.33	10.11	10.11	
829445684	SMP	1	557.46	298.49	775.30	302.50	9.41	9.41	10.22	10.22	
829453944	SMP	1	557.42	298.49	775.28	302.51	9.47	9.47	10.22	10.22	
829462318	SMP	1	557.38	298.55	775.24	302.60	9.51	9.51	10.18	10.18	
829470670	SMP	1	557.27	298.49	775.09	302.57	9.56	9.56	10.02	10.02	
829478954	SMP	1	557.07	298.36	774.75	302.43	9.73	9.73	9.92	9.92	
829487311	SMP	1	557.11	298.37	774.77	302.45	9.72	9.72	9.89	9.89	
829495688	SMP	1	557.12	298.41	774.81	302.46	9.72	9.72	9.90	9.90	
829504066	SMP	1	557.11	298.40	774.86	302.45	9.72	9.72	9.93	9.93	
829512318	SMP	1	557.12	298.34	774.81	302.46	9.68	9.68	9.88	9.88	
829520673	SMP	1	556.99	298.36	774.77	302.38	9.76	9.76	9.86	9.86	
829529082	SMP	1	556.97	298.36	774.82	302.37	9.71	9.71	10.12	10.12	
829537436	SMP	1	557.03	298.30	774.77	302.38	9.67	9.67	10.06	10.06	
829545687	SMP	1	556.96	298.37	774.84	302.31	9.73	9.73	10.10	10.10	
829554077	SMP	1	556.97	298.26	774.75	302.30	9.55	9.55	10.06	10.06	
829562433	SMP	1	556.98	298.30	774.77	302.31	9.71	9.71	10.08	10.08	
829570793	SMP	1	557.03	298.29	774.82	302.30	9.68	9.68	10.13	10.13	
829579081	SMP	1	557.04	298.33	774.82	302.30	9.74	9.74	9.92	9.92	
829587438	SMP	1	557.05	298.22	774.84	302.31	9.68	9.68	10.18	10.18	
829595805	SMP	1	557.05	298.22	774.83	302.30	9.73	9.73	10.21	10.21	
829604189	SMP	1	557.03	298.29	774.87	302.30	9.75	9.75	10.19	10.19	
829612430	SMP	1	557.11	298.25	774.84	302.31	9.72	9.72	10.10	10.10	
829620798	SMP	1	557.01	298.20	774.84	302.30	9.64	9.64	10.12	10.12	
829629203	SMP	1	557.05	298.22	774.85	302.31	9.79	9.79	10.17	10.17	
829637443	SMP	1	557.05	298.22	774.83	302.32	9.79	9.79	10.20	10.20	
829645806	SMP	1	557.18	298.19	774.90	302.32	9.67	9.67	10.22	10.22	
829654194	SMP	1	557.32	298.27	775.17	302.30	9.50	9.50	10.24	10.24	
829662554	SMP	1	557.24	298.33	775.16	302.36	9.58	9.58	10.18	10.18	
829670796	SMP	1	557.23	298.35	775.21	302.32	9.49	9.49	10.25	10.25	
829679201	SMP	1	557.30	298.31	775.17	302.37	9.50	9.50	10.24	10.24	
829687555	SMP	1	557.25	298.34	775.20	302.34	9.53	9.53	10.17	10.17	
829695940	SMP	1	557.26	298.33	775.27	302.41	9.47	9.47	10.23	10.23	
829704187	SMP	1	557.30	298.35	775.27	302.34	9.50	9.50	10.23	10.23	
829712562	SMP	1	557.32	298.33	775.37	302.34	9.56	9.56	10.27	10.27	
829720914	SMP	1	557.32	298.40	775.37	302.39	9.56	9.56	10.32	10.32	
829729326	SMP	1	557.38	298.38	775.47	302.38	9.47	9.47	10.29	10.29	
829737553	SMP	1	557.39	298.40	775.46	302.38	9.49	9.49	10.28	10.28	
829745930	SMP	1	557.45	298.38	775.43	302.52	9.28	9.28	10.34	10.34	
829754320	SMP	1	557.44	298.38	775.40	302.45	9.17	9.17	10.38	10.38	
829762692	SMP	1	557.44	298.38	775.46	302.46	9.27	9.27	10.28	10.28	
829770915	SMP	1	557.51	298.45	775.46	302.53	9.24	9.24	10.35	10.35	
829779322	SMP	1	557.44	298.52	775.46	302.53	9.30	9.30	10.38	10.38	
829787684	SMP	1	557.50	298.48	775.58	302.56	9.37	9.37	10.29	10.29	
829795923	SMP	1	557.49	298.48	775.52	302.63	9.25	9.25	10.23	10.23	
829804315	SMP	1	557.52	298.53	775.52	302.64	9.46	9.46	10.32	10.32	
829812673	SMP	1	557.62	298.55	775.60	302.66	9.38	9.38	10.32	10.32	
829821046	SMP	1	557.63	298.54	775.61	302.71	9.30	9.30	10.30	10.30	
829829324	SMP	1	557.65	298.52	775.67	302.71	9.41	9.41	10.32	10.32	
829837683	SMP	1	557.67	298.59	775.66	302.71	9.45	9.45	10.35	10.35	
829846048	SMP	1	557.67	298.59	775.63	302.81	9.39	9.39	10.36	10.36	
829854438	SMP	1	557.71	298.61	775.65	302.82	9.50	9.50	10.32	10.32	
829862683	SMP	1	557.71	298.57	775.76	302.78	9.39	9.39	10.27	10.27	
829871041	SMP	1	557.80	298.65	775.66	302.78	9.58	9.58	10.28	10.28	
829879448	SMP	1	557.77	298.67	775.66	302.85	9.48	9.48	10.32	10.32	
829887796	SMP	1	557.81	298.63	775.76	302.92	9.48	9.48	10.35	10.35	
829896043	SMP	1	557.85	298.64	775.76	302.94	9.53	9.53	10.41	10.41	
829904431	SMP	1	557.86	298.59	775.76	302.94	9.50	9.50	10.41	10.41	
829912806	SMP	1	557.85	298.64	775.75	302.95	9.53	9.53	10.36	10.36	
829921159	SMP	1	557.82	298.66	775.82	302.94	9.68	9.68	10.35	10.35	
829929447	SMP	1	557.85	298.64	775.82	302.88	9.58	9.58	10.34	10.34	
829937799	SMP	1	557.89	298.59	775.79	302.87	9.55	9.55	10.36	10.36	
829946180	SMP	1	557.85	298.58	775.78	302.89	9.63	9.63	10.43	10.43	
829954443	SMP	1	557.82	298.59	775.81	302.87	9.50	9.50	10.36	10.36	
829962816	SMP	1	557.85	298.58	775.79	302.87	9.57	9.57	10.36	10.36	
829971164	SMP	1	557.78	298.64	775.76	302.94	9.59	9.59	10.41	10.41	
829979568	SMP	1	557.82	298.66	775.76	302.94	9.54	9.54	10.41	10.41	
829987800	SMP	1	557.80	298.63	775.71	302.96	9.49	9.49	10.46	10.46	
829996166	SMP	1	557.75	298.71	775.76	302.96	9.53	9.53	10.47	10.47	
830004566	SMP	1	557.76	298.67	775.73	303.02	9.50	9.50	10.55	10.55	
830012919	SMP	1	557.74	298.64	775.65	303.01	9.50	9.50	10.47	10.47	
830021162	SMP	1	557.66	298.78	775.61	303.06	9.55	9.55	10.46	10.46	
830029566	SMP	1	557.64	298.77	775.61	303.06	9.56	9.56	10.44	10.44	
830037926	SMP	1	557.63	298.80	775.54	303.06	9.60	9.60	10.37	10.37	
830046293	SMP	1	557.62	298.85	775.58	303.08	9.61	9.61	10.45	10.45	
830054559	SMP	1	557.57	298.79	775.61	303.06	9.59	9.59	10.49	10.49	
830062922	SMP	1	557.56	298.78	775.54	303.06	9.60	9.60	10.59	10.59	
830071286	SMP	1	557.60	298.81	775.60	302.97	9.64	9.64	10.33	10.33	
830079691	SMP	1	557.66	298.70	775.54	303.07	9.65	9.65	10.43	10.43	
830087922	SMP	1	557.60	298.81	775.54	303.06	9.63	9.63	10.48	10.48	
830096287	SMP	1	557.67	298.77	775.54	303.07	9.61	9.61	10.45	10.45	
830104674	SMP	1	557.68	298.79	775.61	303.07	9.63	9.63	10.52	10.52	
830112939	SMP	1	557.65	298.78	775.61	303.07	9.57	9.57	10.52	10.52	
830121284	SMP	1	557.66	298.78	775.61	303.07	9.54	9.54	10.46	10.46	
830129687	SMP	1	557.70	298.76	775.65	303.08	9.60	9.60	10.49	10.49	
830138050	SMP	1	557.75	298.71	775.68	303.06	9.61	9.61	10.61	10.61	
830146290	SMP	1	557.75	298.66	775.72	303.00	9.68	9.68	10.44	10.44	
830154673	SMP	1	557.78	298.66	775.76	302.99	9.58	9.58	10.51	10.51	
830163057	SMP	1	557.79	298.63	775.71	302.96	9.53	9.53	10.48	10.48	
830171432	SMP	1	557.69	298.73	775.79	302.95	9.61	9.61	10.57	10.57	
830179671	SMP	1	557.77	298.63	775.74	302.95	9.56	9.56	10.50	10.50	
830188027	SMP	1	557.78	298.55	775.69	302.93	9.48	9.48	10.53	10.53	
830196417	SMP	1	557.78	298.47	775.71	302.89	9.56	9.56	10.53	10.53	
830204780	SMP	1	557.71	298.47	775.66	302.85	9.57	9.57	10.38	10.38	
830213038	SMP	1	557.70	298.36	775.75	302.80	9.54	9.54	10.44	10.44	
830221404	SMP	1	557.70	298.29	775.68	302.67	9.57	9.57	10.31	10.31	
830229791	SMP	1	557.72	298.25	775.70	302.69	9.56	9.56	10.52	10.52	
830238154	SMP	1	557.64	298.22	775.76	302.56	9.48	9.48	10.39	10.39	
830246405	SMP	1	557.67	298.20	775.74	302.52	9.62	9.62	10.41	10.41	
830254799	SMP	1	557.70	298.14	775.63	302.42	9.61	9.61	10.32	10.32	
830263171	SMP	1	557.56	298.05	775.70	302.42	9.73	9.73	10.38	10.38	
830271401	SMP	1	557.50	298.09	775.70	302.35	9.71	9.71	10.33	10.33	
830279783	SMP	1	557.51	298.03	775.61	302.33	9.83	9.83	10.30	10.30	
830288151	SMP	1	557.53	297.97	775.68	302.33	9.79	9.79	10.42	10.42	
830296530	SMP	1	557.49	297.96	775.55	302.36	9.79	9.79	10.38	10.38	
830304775	SMP	1	557.45	297.99	775.61	302.30	9.82	9.82	10.44	10.44	
830313153	SMP	1	557.45	297.91	775.57	302.30	9.79	9.79	10.50	10.50	
830321531	SMP	1	557.38	297.96	775.51	302.43	9.87	9.87	10.56	10.56	
830329920	SMP	1	557.32	297.99	775.43	302.37	9.90	9.90	10.62	10.62	
830338152	SMP	1	557.27	298.05	775.41	302.43	9.92	9.92	10.64	10.64	
830346533	SMP	1	557.32	298.06	775.34	302.50	10.06	10.06	10.67	10.67	
830354910	SMP	1	557.25	298.12	775.41	302.46	9.92	9.92	10.72	10.72	
830363295	SMP	1	557.34	298.13	775.37	302.52	9.92	9.92	10.73	10.73	
830371587	SMP	1	557.23	298.21	775.42	302.56	10.06	10.06	10.78	10.78	
830381779	SMP	1	557.29	298.20	775.38	302.56	10.15	10.15	10.75	10.75	
830388292	SMP	1	557.34	298.16	775.44	302.56	10.08	10.08	10.76	10.76	
830396687	SMP	1	557.32	298.26	775.48	302.58	9.95	9.95	10.77	10.77	
830404916	SMP	1	557.39	298.26	775.49	302.62	9.86	9.86	10.72	10.72	
830413307	SMP	1	557.46	298.14	775.52	302.62	9.82	9.82	10.66	10.66	
830421683	SMP	1	557.41	298.21	775.59	302.62	10.00	10.00	10.68	10.68	
830429932	SMP	1	557.55	298.21	775.71	302.67	9.90	9.90	10.69	10.69	
830438294	SMP	1	557.69	298.15	775.68	302.62	9.96	9.96	10.79	10.79	
830446681	SMP	1	557.74	298.23	775.69	302.57	9.86	9.86	10.70	10.70	
830455127	SMP	1	557.74	298.23	775.68	302.55	9.88	9.88	10.67	10.67	
830463306	SMP	1	557.76	298.16	775.74	302.53	9.81	9.81	10.63	10.63	
830471671	SMP	1	557.83	298.19	775.82	302.53	9.86	9.86	10.63	10.63	
830480056	SMP	1	557.84	298.15	775.74	302.46	9.91	9.91	10.53	10.53	
830488354	SMP	1	557.91	298.08	775.82	302.46	10.01	10.01	10.55	10.55	
830496678	SMP	1	557.97	298.04	775.82	302.39	9.96	9.96	10.51	10.51	
830505052	SMP	1	557.98	298.05	775.88	302.45	9.96	9.96	10.40	10.40	
830513432	SMP	1	558.05	298.05	775.96	302.46	9.95	9.95	10.54	10.54	
830521798	SMP	1	558.12	298.05	776.07	302.44	9.97	9.97	10.43	10.43	
830530052	SMP	1	558.19	298.05	776.14	302.50	10.07	10.07	10.45	10.45	
830538400	SMP	1	558.26	298.12	776.28	302.56	10.13	10.13	10.66	10.66	
830546805	SMP	1	558.25	298.14	776.19	302.67	10.04	10.04	10.67	10.67	
830555174	SMP	1	558.32	298.16	776.32	302.67	9.91	9.91	10.55	10.55	
830563434	SMP	1	558.43	298.23	776.41	302.78	9.88	9.88	10.78	10.78	
830571797	SMP	1	558.55	298.24	776.54	302.94	9.97	9.97	10.62	10.62	
830580180	SMP	1	559.51	298.62	777.50	303.30	9.72	9.72	10.62	10.62	
830596800	SMP	1	562.64	300.32	780.06	304.72	10.29	10.29	10.59	10.59	
830605193	SMP	1	563.55	301.01	780.99	305.49	10.26	10.26	10.71	10.71	
830613535	SMP	1	563.68	301.18	781.25	305.78	10.27	10.27	10.90	10.90	
830621815	SMP	1	563.62	301.13	781.35	305.75	10.21	10.21	10.80	10.80	
830630161	SMP	1	563.73	301.23	781.51	305.80	10.22	10.22	10.71	10.71	
830638541	SMP	1	563.80	301.23	781.55	305.85	10.18	10.18	10.77	10.77	
830646910	SMP	1	563.94	301.23	781.77	305.90	10.06	10.06	10.47	10.47	
830655426	SMP	1	564.58	301.30	782.48	306.12	10.27	10.27	10.65	10.65	
830663535	SMP	1	566.12	302.05	783.83	306.66	10.32	10.32	10.81	10.81	
830680298	SMP	1	566.85	302.60	784.59	307.31	10.16	10.16	10.73	10.73	
830688553	SMP	1	566.93	302.51	784.76	307.41	10.15	10.15	10.76	10.76	
830696926	SMP	1	566.98	302.62	784.79	307.34	10.18	10.18	10.73	10.73	
830713665	SMP	1	567.12	302.62	785.01	307.25	10.03	10.03	10.63	10.63	
830721923	SMP	1	567.19	302.55	785.01	307.25	10.04	10.04	10.57	10.57	
830730264	SMP	1	567.23	302.47	785.10	307.20	10.02	10.02	10.63	10.63	
830738644	SMP	1	567.23	302.46	785.20	307.27	10.20	10.20	10.87	10.87	
830746906	SMP	1	567.50	302.46	785.54	307.48	10.36	10.36	10.90	10.90	
830755300	SMP	1	568.62	303.01	786.48	307.91	10.27	10.27	10.65	10.65	
830763637	SMP	1	569.66	303.51	787.17	308.30	10.18	10.18	10.70	10.70	
830772049	SMP	1	570.03	303.99	787.56	308.76	10.31	10.31	10.74	10.74	
830780260	SMP	1	569.92	303.98	787.52	308.87	10.29	10.29	10.76	10.76	
830788645	SMP	1	569.81	303.87	787.49	308.76	10.00	10.00	10.81	10.81	
830797027	SMP	1	569.74	303.95	787.42	308.76	10.20	10.20	10.81	10.81	
830805417	SMP	1	569.60	303.94	787.36	308.77	10.25	10.25	10.77	10.77	
830813640	SMP	1	569.46	303.87	787.30	308.72	9.99	9.99	10.71	10.71	
830822048	SMP	1	569.29	303.89	787.18	308.78	10.12	10.12	10.58	10.58	
830830384	SMP	1	569.19	303.91	787.06	308.69	10.08	10.08	10.54	10.54	
830838771	SMP	1	569.36	304.01	787.35	308.77	10.10	10.10	10.66	10.66	
830847035	SMP	1	570.54	304.42	788.34	309.28	10.16	10.16	11.02	11.02	
830855420	SMP	1	571.33	304.85	788.85	309.56	10.24	10.24	10.80	10.80	
830863765	SMP	1	571.31	305.03	788.95	309.79	10.21	10.21	10.74	10.74	
830872169	SMP	1	571.13	304.95	788.87	309.73	10.25	10.25	10.78	10.78	
830880386	SMP	1	571.01	305.02	788.80	309.66	10.28	10.28	10.83	10.83	
830888779	SMP	1	570.99	305.02	788.80	309.66	10.16	10.16	10.71	10.71	
830897155	SMP	1	570.91	305.03	788.80	309.66	10.12	10.12	10.80	10.80	
830905447	SMP	1	570.90	305.05	788.80	309.73	10.37	10.37	10.70	10.70	
830913760	SMP	1	570.83	305.04	788.74	309.77	10.33	10.33	10.74	10.74	
830922171	SMP	1	570.67	305.16	788.74	309.77	10.39	10.39	10.76	10.76	
830930514	SMP	1	570.62	305.08	788.74	309.77	10.24	10.24	10.77	10.77	
830938765	SMP	1	570.63	305.13	788.70	309.75	10.43	10.43	10.75	10.75	
830947142	SMP	1	570.53	305.14	788.62	309.75	10.25	10.25	10.81	10.81	
830955548	SMP	1	570.46	305.14	788.53	309.78	10.20	10.20	10.90	10.90	
830963907	SMP	1	570.45	305.10	788.50	309.79	10.02	10.02	10.95	10.95	
830972162	SMP	1	570.36	305.11	788.51	309.73	10.01	10.01	10.86	10.86	
830980516	SMP	1	570.29	305.11	788.44	309.66	10.00	10.00	10.71	10.71	
830988890	SMP	1	570.21	305.17	788.43	309.70	9.97	9.97	10.64	10.64	
830997268	SMP	1	570.13	305.10	788.36	309.71	9.97	9.97	10.67	10.67	
831005539	SMP	1	570.13	305.23	788.34	309.71	9.96	9.96	10.63	10.63	
831013879	SMP	1	570.06	305.16	788.34	309.71	10.03	10.03	10.45	10.45	
831022292	SMP	1	569.99	305.16	788.26	309.71	10.02	10.02	10.43	10.43	
831030636	SMP	1	570.06	305.23	788.29	309.64	10.01	10.01	10.31	10.31	
831038888	SMP	1	569.90	305.25	788.06	309.80	9.98	9.98	10.46	10.46	
831047266	SMP	1	569.84	305.35	788.00	309.86	9.78	9.78	10.39	10.39	
831055667	SMP	1	569.97	305.32	788.15	309.81	9.83	9.83	10.30	10.30	
831064002	SMP	1	569.97	305.32	788.18	309.89	9.72	9.72	10.37	10.37	
831072291	SMP	1	570.06	305.23	788.25	309.82	9.79	9.79	10.42	10.42	
831080629	SMP	1	570.06	305.30	788.25	309.82	9.91	9.91	10.36	10.36	
831089013	SMP	1	570.14	305.32	788.42	309.90	10.08	10.08	10.51	10.51	
831097279	SMP	1	570.19	305.39	788.34	309.94	9.92	9.92	10.43	10.43	
831105651	SMP	1	570.36	305.32	788.48	309.92	9.98	9.98	10.43	10.43	
831114008	SMP	1	570.36	305.36	788.55	310.06	9.62	9.62	10.51	10.51	
831122414	SMP	1	570.31	305.45	788.56	310.06	9.60	9.60	10.37	10.37	
831130645	SMP	1	570.42	305.45	788.69	310.13	9.63	9.63	10.49	10.49	
831147384	SMP	1	570.64	305.44	788.83	310.26	9.35	9.35	10.54	10.54	
831155771	SMP	1	570.77	305.52	788.91	310.32	9.60	9.60	10.34	10.34	
831164031	SMP	1	570.92	305.55	789.11	310.37	9.69	9.69	10.25	10.25	
831172376	SMP	1	571.06	305.54	789.16	310.37	9.77	9.77	10.35	10.35	
831180784	SMP	1	571.12	305.52	789.35	310.53	10.14	10.14	10.51	10.51	
831189048	SMP	1	571.25	305.55	789.52	310.53	9.71	9.71	10.54	10.54	
831197394	SMP	1	571.35	305.60	789.58	310.59	9.60	9.60	10.56	10.56	
831205768	SMP	1	571.45	305.65	789.66	310.65	9.51	9.51	10.64	10.64	
831214140	SMP	1	571.49	305.67	789.74	310.70	9.57	9.57	10.62	10.62	
831222504	SMP	1	571.67	305.66	789.83	310.75	9.56	9.56	10.32	10.32	
831230785	SMP	1	571.82	305.73	789.94	310.84	9.73	9.73	10.31	10.31	
831239107	SMP	1	571.99	305.73	790.17	310.82	9.82	9.82	10.28	10.28	
831247506	SMP	1	572.06	305.73	790.28	310.82	9.73	9.73	10.40	10.40	
831255859	SMP	1	572.20	305.73	790.41	310.92	9.60	9.60	10.40	10.40	
831264153	SMP	1	572.34	305.73	790.48	311.06	9.49	9.49	10.55	10.55	
831272512	SMP	1	572.34	305.81	790.55	311.06	9.58	9.58	10.41	10.41	
831280906	SMP	1	572.38	305.77	790.63	311.06	9.50	9.50	10.33	10.33	
831289169	SMP	1	572.47	305.76	790.70	311.06	9.61	9.61	10.34	10.34	
831305878	SMP	1	572.67	305.66	790.84	311.02	9.46	9.46	10.28	10.28	
831314260	SMP	1	572.75	305.62	790.92	311.02	9.45	9.45	10.24	10.24	
831322530	SMP	1	572.74	305.52	790.92	310.96	9.56	9.56	10.30	10.30	
831330878	SMP	1	572.89	305.45	791.01	310.90	9.60	9.60	10.19	10.19	
831339280	SMP	1	572.85	305.42	790.99	310.90	9.59	9.59	10.32	10.32	
831347621	SMP	1	572.84	305.35	791.02	310.78	9.63	9.63	10.15	10.15	
831355890	SMP	1	572.84	305.35	791.06	310.72	9.52	9.52	10.12	10.12	
831364254	SMP	1	572.84	305.28	791.08	310.66	9.55	9.55	10.14	10.14	
831372587	SMP	1	572.77	305.21	790.95	310.54	9.39	9.39	10.29	10.29	
831381012	SMP	1	572.77	305.14	791.00	310.47	9.58	9.58	10.21	10.21	
831389284	SMP	1	572.74	305.04	790.91	310.24	9.47	9.47	10.23	10.23	
831397626	SMP	1	572.66	305.01	790.90	310.12	9.70	9.70	10.24	10.24	
831406003	SMP	1	572.61	304.94	790.84	310.10	9.65	9.65	10.24	10.24	
831414255	SMP	1	572.51	304.90	790.77	310.06	9.60	9.60	10.36	10.36	
831422875	SMP	1	572.46	304.95	790.70	309.99	9.69	9.69	10.25	10.25	
831430995	SMP	1	572.45	304.92	790.70	309.99	9.62	9.62	10.19	10.19	
831439399	SMP	1	572.42	305.01	790.70	309.99	9.70	9.70	10.35	10.35	
831447630	SMP	1	572.42	304.92	790.63	309.99	9.54	9.54	10.29	10.29	
831456014	SMP	1	572.41	304.96	790.63	310.06	9.63	9.63	10.37	10.37	
831464379	SMP	1	572.48	305.08	790.63	310.14	9.51	9.51	10.43	10.43	
831472681	SMP	1	572.42	305.15	790.69	310.21	9.44	9.44	10.51	10.51	
831480987	SMP	1	572.46	305.23	790.70	310.28	9.47	9.47	10.46	10.46	
831489403	SMP	1	572.48	305.27	790.69	310.27	9.38	9.38	10.38	10.38	
831497746	SMP	1	572.50	305.28	790.75	310.35	9.52	9.52	10.38	10.38	
831506123	SMP	1	572.52	305.29	790.75	310.37	9.30	9.30	10.37	10.37	
831514377	SMP	1	572.55	305.33	790.81	310.34	9.36	9.36	10.45	10.45	
831522787	SMP	1	572.65	305.30	790.83	310.38	9.36	9.36	10.32	10.32	
831531118	SMP	1	572.77	305.21	790.86	310.39	9.46	9.46	10.40	10.40	
831539529	SMP	1	572.78	305.20	791.00	310.32	9.38	9.38	10.31	10.31	
831547748	SMP	1	572.92	305.13	791.07	310.32	9.49	9.49	10.17	10.17	
831556137	SMP	1	572.99	305.16	791.11	310.30	9.66	9.66	10.12	10.12	
831564519	SMP	1	573.05	305.10	791.18	310.30	9.56	9.56	10.16	10.16	
831572801	SMP	1	573.13	305.10	791.25	310.30	9.67	9.67	10.11	10.11	
843893805	SMP	1	579.05	305.55	795.65	314.41	9.67	9.67	10.01	10.01	
843902151	SMP	1	578.99	305.53	795.56	314.33	9.75	9.75	10.13	10.13	
843910538	SMP	1	578.91	305.47	795.57	314.31	9.68	9.68	10.03	10.03	
843918785	SMP	1	578.80	305.47	795.49	314.24	9.59	9.59	9.97	9.97	
843927167	SMP	1	578.79	305.42	795.41	314.21	9.48	9.48	9.92	9.92	
843935523	SMP	1	578.72	305.40	795.30	314.10	9.30	9.30	9.98	9.98	
843943902	SMP	1	578.70	305.40	795.26	314.08	9.50	9.50	9.89	9.89	
843952141	SMP	1	578.58	305.34	795.21	313.99	9.25	9.25	10.02	10.02	
843960526	SMP	1	578.55	305.24	795.11	313.89	9.36	9.36	10.10	10.10	
843968903	SMP	1	578.46	305.21	795.06	313.84	9.58	9.58	10.27	10.27	
843977160	SMP	1	578.49	305.17	795.10	313.82	9.57	9.57	10.19	10.19	
843985526	SMP	1	578.45	305.09	795.09	313.71	9.59	9.59	10.23	10.23	
843993919	SMP	1	578.42	305.09	794.95	313.69	9.54	9.54	10.22	10.22	
844002279	SMP	1	578.34	304.96	794.95	313.65	9.61	9.61	10.22	10.22	
844010535	SMP	1	578.36	304.95	794.89	313.52	9.70	9.70	10.10	10.10	
844018896	SMP	1	578.29	304.89	794.87	313.46	9.58	9.58	10.24	10.24	
844027280	SMP	1	578.33	304.91	794.89	313.40	9.67	9.67	10.10	10.10	
844035636	SMP	1	578.33	304.84	794.78	313.28	9.64	9.64	10.34	10.34	
844043899	SMP	1	578.23	304.74	794.79	313.19	9.52	9.52	10.25	10.25	
844052268	SMP	1	578.23	304.66	794.80	313.19	9.62	9.62	10.29	10.29	
844060650	SMP	1	578.23	304.60	794.80	313.12	9.60	9.60	10.20	10.20	
844069017	SMP	1	578.21	304.51	794.71	313.04	9.61	9.61	10.30	10.30	
844077285	SMP	1	578.19	304.51	794.78	313.04	9.80	9.80	10.19	10.19	
844085635	SMP	1	578.26	304.55	794.78	312.97	9.67	9.67	10.16	10.16	
844094019	SMP	1	578.26	304.44	794.85	313.04	9.74	9.74	10.16	10.16	
844102390	SMP	1	578.28	304.40	794.78	312.97	9.70	9.70	10.16	10.16	
844110661	SMP	1	578.33	304.46	794.84	312.97	9.66	9.66	10.14	10.14	
844119011	SMP	1	578.25	304.36	794.77	312.90	9.75	9.75	10.11	10.11	
844127401	SMP	1	577.70	304.11	794.31	312.68	9.57	9.57	10.14	10.14	
844135631	SMP	1	576.37	303.36	793.13	312.02	9.55	9.55	10.32	10.32	
844152392	SMP	1	575.44	302.30	791.44	310.86	9.46	9.46	10.35	10.35	
844160769	SMP	1	575.46	302.19	791.35	310.61	9.52	9.52	10.44	10.44	
844169038	SMP	1	575.48	302.28	791.32	310.70	9.40	9.40	10.45	10.45	
844177395	SMP	1	575.34	302.28	791.36	310.77	9.58	9.58	10.39	10.39	
844185772	SMP	1	575.27	302.35	791.34	310.76	9.56	9.56	10.33	10.33	
844194132	SMP	1	575.10	302.34	791.28	310.79	9.66	9.66	10.33	10.33	
844202393	SMP	1	575.11	302.38	791.35	310.83	9.68	9.68	10.36	10.36	
844210761	SMP	1	575.01	302.35	791.26	310.89	9.67	9.67	10.43	10.43	
844219155	SMP	1	575.02	302.41	791.19	310.90	9.52	9.52	10.47	10.47	
844227512	SMP	1	574.85	302.42	791.14	310.89	9.46	9.46	10.40	10.40	
844235785	SMP	1	574.76	302.39	791.08	310.94	9.41	9.41	10.44	10.44	
844244141	SMP	1	574.70	302.36	791.01	310.82	9.31	9.31	10.25	10.25	
844252516	SMP	1	574.63	302.40	790.84	310.79	9.40	9.40	10.37	10.37	
844260884	SMP	1	574.52	302.36	790.76	310.80	9.23	9.23	10.28	10.28	
844269151	SMP	1	574.52	302.45	790.66	310.74	9.39	9.39	10.44	10.44	
844277510	SMP	1	574.41	302.43	790.59	310.79	9.49	9.49	10.57	10.57	
844285901	SMP	1	574.34	302.36	790.59	310.72	9.57	9.57	10.51	10.51	
844294147	SMP	1	574.29	302.42	790.51	310.72	9.62	9.62	10.40	10.40	
844302527	SMP	1	574.26	302.48	790.44	310.72	9.62	9.62	10.42	10.42	
844310891	SMP	1	574.11	302.44	790.45	310.73	9.73	9.73	10.34	10.34	
844319276	SMP	1	574.06	302.54	790.36	310.74	9.64	9.64	10.41	10.41	
844327505	SMP	1	573.99	302.54	790.34	310.76	9.71	9.71	10.38	10.38	
844335900	SMP	1	573.92	302.54	790.26	310.73	9.76	9.76	10.24	10.24	
844344261	SMP	1	573.89	302.52	790.19	310.73	9.63	9.63	10.31	10.31	
844352637	SMP	1	573.81	302.59	790.11	310.80	9.55	9.55	10.36	10.36	
844360901	SMP	1	573.81	302.53	790.12	310.76	9.45	9.45	10.42	10.42	
844369279	SMP	1	573.74	302.60	789.98	310.72	9.52	9.52	10.27	10.27	
844377635	SMP	1	573.74	302.52	789.97	310.75	9.47	9.47	10.45	10.45	
844386102	SMP	1	573.67	302.53	789.96	310.65	9.36	9.36	10.30	10.30	
844394268	SMP	1	573.57	302.59	789.89	310.65	9.51	9.51	10.33	10.33	
844402639	SMP	1	573.56	302.59	789.87	310.69	9.44	9.44	10.45	10.45	
844411013	SMP	1	573.46	302.60	789.73	310.72	9.46	9.46	10.57	10.57	
844419398	SMP	1	573.46	302.62	789.80	310.72	9.46	9.46	10.56	10.56	
844427642	SMP	1	573.46	302.62	789.73	310.72	9.47	9.47	10.45	10.45	
844436031	SMP	1	573.46	302.69	789.80	310.72	9.53	9.53	10.63	10.63	
844444378	SMP	1	573.46	302.65	789.65	310.79	9.51	9.51	10.63	10.63	
844452632	SMP	1	573.37	302.58	789.66	310.73	9.48	9.48	10.46	10.46	
844461010	SMP	1	573.37	302.51	789.73	310.72	9.43	9.43	10.41	10.41	
844469398	SMP	1	573.46	302.62	789.66	310.72	9.46	9.46	10.57	10.57	
844477752	SMP	1	573.39	302.55	789.73	310.66	9.43	9.43	10.55	10.55	
844486029	SMP	1	573.45	302.60	789.73	310.72	9.46	9.46	10.65	10.65	
844494378	SMP	1	573.45	302.54	789.76	310.75	9.48	9.48	10.63	10.63	
844502758	SMP	1	573.50	302.59	789.81	310.62	9.54	9.54	10.55	10.55	
844511135	SMP	1	573.52	302.56	789.80	310.62	9.52	9.52	10.55	10.55	
844519395	SMP	1	573.53	302.40	789.81	310.55	9.36	9.36	10.50	10.50	
844527761	SMP	1	573.53	302.35	789.89	310.53	9.36	9.36	10.55	10.55	
844536148	SMP	1	573.62	302.30	789.87	310.56	9.48	9.48	10.62	10.62	
844544502	SMP	1	573.63	302.18	789.89	310.53	9.60	9.60	10.51	10.51	
844552767	SMP	1	573.63	302.15	789.92	310.47	9.69	9.69	10.49	10.49	
844561131	SMP	1	573.70	302.22	790.03	310.39	9.78	9.78	10.39	10.39	
844569519	SMP	1	573.70	302.14	790.06	310.45	9.63	9.63	10.39	10.39	
844577883	SMP	1	573.73	302.11	790.07	310.32	9.65	9.65	10.37	10.37	
844586152	SMP	1	573.77	302.14	790.09	310.32	9.72	9.72	10.40	10.40	
844594508	SMP	1	573.90	302.18	790.14	310.33	9.83	9.83	10.43	10.43	
844602882	SMP	1	573.91	302.10	790.20	310.40	9.85	9.85	10.55	10.55	
844611141	SMP	1	573.97	302.12	790.32	310.45	9.81	9.81	10.54	10.54	
844619521	SMP	1	574.12	302.25	790.44	310.58	9.77	9.77	10.86	10.86	
844627873	SMP	1	575.10	302.56	791.55	311.06	9.88	9.88	10.56	10.56	
844636270	SMP	1	576.77	303.33	792.92	311.79	9.81	9.81	10.73	10.73	
844644500	SMP	1	578.12	303.97	793.98	312.41	9.80	9.80	10.42	10.42	
844652880	SMP	1	578.67	304.41	794.52	312.82	9.76	9.76	10.39	10.39	
844661253	SMP	1	578.63	304.47	794.71	313.05	9.64	9.64	10.38	10.38	
844669654	SMP	1	578.70	304.44	794.81	313.08	9.61	9.61	10.36	10.36	
844677873	SMP	1	578.73	304.54	794.90	313.17	9.75	9.75	10.37	10.37	
844686266	SMP	1	578.92	304.57	794.96	313.18	9.82	9.82	10.46	10.46	
844694621	SMP	1	579.06	304.59	795.12	313.38	9.84	9.84	10.43	10.43	
844711253	SMP	1	579.19	304.69	795.35	313.46	9.93	9.93	10.42	10.42	
844719636	SMP	1	579.33	304.76	795.37	313.48	9.93	9.93	10.47	10.47	
844728020	SMP	1	579.33	304.76	795.51	313.48	9.88	9.88	10.47	10.47	
844736380	SMP	1	579.41	304.70	795.59	313.46	9.75	9.75	10.41	10.41	
844744646	SMP	1	579.41	304.68	795.68	313.53	9.75	9.75	10.48	10.48	
844752993	SMP	1	579.41	304.66	795.66	313.54	9.84	9.84	10.54	10.54	
844761384	SMP	1	579.49	304.64	795.79	313.46	9.68	9.68	10.45	10.45	
844769756	SMP	1	579.55	304.67	795.83	313.43	9.72	9.72	10.44	10.44	
844778006	SMP	1	579.56	304.59	795.88	313.44	9.75	9.75	10.55	10.55	
844786364	SMP	1	579.64	304.58	795.96	313.40	9.58	9.58	10.59	10.59	
844794805	SMP	1	579.72	304.54	796.03	313.40	9.59	9.59	10.43	10.43	
844803008	SMP	1	579.72	304.49	795.96	313.40	9.50	9.50	10.43	10.43	
844811409	SMP	1	579.73	304.44	796.10	313.40	9.69	9.69	10.31	10.31	
844819758	SMP	1	579.83	304.42	796.10	313.40	9.76	9.76	10.51	10.51	
844828158	SMP	1	579.85	304.37	796.16	313.46	9.78	9.78	10.25	10.25	
844836371	SMP	1	579.92	304.37	796.28	313.50	9.75	9.75	10.33	10.33	
844844783	SMP	1	579.97	304.42	796.30	313.46	9.79	9.79	10.29	10.29	
844853119	SMP	1	579.97	304.35	796.30	313.44	9.84	9.84	10.39	10.39	
844861525	SMP	1	579.99	304.37	796.31	313.44	9.76	9.76	10.44	10.44	
844869756	SMP	1	580.01	304.38	796.30	313.44	9.72	9.72	10.42	10.42	
844878155	SMP	1	580.01	304.42	796.28	313.42	9.76	9.76	10.36	10.36	
844886499	SMP	1	579.97	304.35	796.30	313.37	9.80	9.80	10.38	10.38	
844894909	SMP	1	579.99	304.37	796.23	313.39	9.73	9.73	10.46	10.46	
844903122	SMP	1	579.97	304.35	796.21	313.36	9.75	9.75	10.36	10.36	
844911536	SMP	1	579.90	304.35	796.23	313.39	9.77	9.77	10.47	10.47	
844919878	SMP	1	579.90	304.34	796.16	313.39	9.82	9.82	10.35	10.35	
844928273	SMP	1	579.83	304.42	796.12	313.38	9.76	9.76	10.34	10.34	
844936489	SMP	1	579.82	304.42	796.12	313.38	9.70	9.70	10.38	10.38	
844944900	SMP	1	579.77	304.38	796.10	313.26	9.65	9.65	10.44	10.44	
844953259	SMP	1	579.80	304.34	796.02	313.31	9.59	9.59	10.28	10.28	
844961528	SMP	1	579.70	304.37	796.04	313.32	9.66	9.66	10.42	10.42	
844969882	SMP	1	579.74	304.35	796.03	313.26	9.61	9.61	10.22	10.22	
844978277	SMP	1	579.67	304.37	795.97	313.26	9.74	9.74	10.33	10.33	
844986631	SMP	1	579.74	304.33	795.97	313.26	9.82	9.82	10.49	10.49	
844994903	SMP	1	579.70	304.33	795.96	313.19	9.85	9.85	10.40	10.40	
845003259	SMP	1	579.66	304.33	795.87	313.23	9.86	9.86	10.47	10.47	
845011653	SMP	1	579.66	304.33	795.84	313.22	9.82	9.82	10.36	10.36	
845020003	SMP	1	579.61	304.25	795.89	313.19	9.77	9.77	10.35	10.35	
845028276	SMP	1	579.60	304.26	795.84	313.25	9.81	9.81	10.50	10.50	
845036622	SMP	1	579.56	304.32	795.77	313.18	9.94	9.94	10.51	10.51	
845045030	SMP	1	579.56	304.32	795.72	313.17	10.00	10.00	10.50	10.50	
845053360	SMP	1	579.50	304.31	795.73	313.24	9.85	9.85	10.52	10.52	
845061648	SMP	1	579.39	304.24	795.60	313.19	9.73	9.73	10.48	10.48	
845070003	SMP	1	578.42	303.39	794.91	312.34	9.60	9.60	10.37	10.37	
845078398	SMP	1	577.62	301.88	793.69	310.65	9.85	9.85	10.54	10.54	
845086739	SMP	1	577.43	300.59	793.13	309.33	9.78	9.78	10.38	10.38	
845095026	SMP	1	577.28	299.64	792.51	308.28	9.79	9.79	10.59	10.59	
845111774	SMP	1	577.14	299.32	792.20	307.97	9.94	9.94	10.47	10.47	
845120019	SMP	1	576.84	299.34	792.19	307.96	9.69	9.69	10.47	10.47	
845128373	SMP	1	576.63	299.36	792.15	307.98	9.66	9.66	10.43	10.43	
845136767	SMP	1	576.59	299.35	792.06	307.90	9.65	9.65	10.41	10.41	
845145132	SMP	1	576.46	299.42	792.00	307.90	9.74	9.74	10.44	10.44	
845153374	SMP	1	576.11	299.20	791.72	307.72	9.84	9.84	10.71	10.71	
845161745	SMP	1	575.46	298.40	791.16	306.97	9.65	9.65	10.56	10.56	
845170152	SMP	1	575.62	297.76	791.08	306.16	9.67	9.67	10.51	10.51	
845178499	SMP	1	575.73	297.62	791.01	305.94	9.66	9.66	10.42	10.42	
845186746	SMP	1	575.54	297.58	790.96	305.93	9.43	9.43	10.36	10.36	
845195125	SMP	1	575.46	297.63	790.83	305.88	9.60	9.60	10.34	10.34	
845203505	SMP	1	575.37	297.59	790.77	305.87	9.58	9.58	10.34	10.34	
845211863	SMP	1	575.29	297.60	790.74	305.80	9.81	9.81	10.35	10.35	
845220149	SMP	1	575.25	297.57	790.67	305.75	9.87	9.87	10.41	10.41	
845228491	SMP	1	575.15	297.60	790.62	305.74	9.93	9.93	10.56	10.56	
845236889	SMP	1	575.06	297.61	790.65	305.79	9.99	9.99	10.70	10.70	
845245252	SMP	1	574.83	297.58	790.58	305.80	9.75	9.75	10.62	10.62	
845253500	SMP	1	574.84	297.58	790.55	305.80	9.72	9.72	10.52	10.52	
845261867	SMP	1	574.69	297.53	790.51	305.80	9.71	9.71	10.57	10.57	
845270268	SMP	1	574.68	297.50	790.46	305.80	9.58	9.58	10.44	10.44	
845278505	SMP	1	574.61	297.50	790.48	305.79	9.66	9.66	10.52	10.52	
845286866	SMP	1	574.54	297.50	790.41	305.79	9.66	9.66	10.49	10.49	
845295248	SMP	1	574.55	297.55	790.41	305.80	9.66	9.66	10.42	10.42	
845303617	SMP	1	574.55	297.55	790.46	305.77	9.65	9.65	10.46	10.46	
845311861	SMP	1	574.53	297.50	790.46	305.76	9.58	9.58	10.49	10.49	
845320267	SMP	1	574.54	297.43	790.51	305.73	9.55	9.55	10.47	10.47	
845328619	SMP	1	574.51	297.47	790.51	305.73	9.57	9.57	10.60	10.60	
845337003	SMP	1	574.43	297.42	790.52	305.76	9.58	9.58	10.57	10.57	
845345250	SMP	1	574.57	297.47	790.51	305.73	9.56	9.56	10.52	10.52	
845353619	SMP	1	574.69	297.63	790.73	305.78	9.63	9.63	10.46	10.46	
845362003	SMP	1	575.07	297.98	790.99	306.20	9.83	9.83	10.48	10.48	
845370392	SMP	1	575.12	298.05	791.06	306.28	9.84	9.84	10.57	10.57	
845378615	SMP	1	575.12	298.05	791.10	306.27	9.78	9.78	10.47	10.47	
845386990	SMP	1	575.11	298.05	791.03	306.27	9.78	9.78	10.70	10.70	
845395374	SMP	1	575.14	298.03	791.04	306.21	9.76	9.76	10.53	10.53	
845403742	SMP	1	575.07	298.03	791.04	306.21	9.70	9.70	10.53	10.53	
845411990	SMP	1	575.04	298.05	791.11	306.20	9.85	9.85	10.52	10.52	
845420391	SMP	1	575.12	297.98	791.19	306.21	9.71	9.71	10.52	10.52	
845428739	SMP	1	575.07	297.91	791.19	306.21	9.66	9.66	10.55	10.55	
845437001	SMP	1	575.17	297.97	791.19	306.14	9.65	9.65	10.48	10.48	
845445366	SMP	1	575.12	297.97	791.19	306.14	9.98	9.98	10.43	10.43	
845453746	SMP	1	575.19	297.90	791.19	306.14	9.86	9.86	10.51	10.51	
845462107	SMP	1	575.27	297.87	791.27	306.19	9.86	9.86	10.56	10.56	
845470385	SMP	1	575.26	297.90	791.25	306.12	9.93	9.93	10.52	10.52	
845478735	SMP	1	575.21	297.92	791.33	306.18	9.88	9.88	10.61	10.61	
845487127	SMP	1	575.18	297.80	791.40	306.21	9.66	9.66	10.55	10.55	
845495496	SMP	1	575.18	297.88	791.56	306.28	9.78	9.78	10.69	10.69	
845503737	SMP	1	575.31	297.91	791.59	306.35	9.73	9.73	10.64	10.64	
845512109	SMP	1	575.32	297.91	791.58	306.27	9.81	9.81	10.55	10.55	
845520515	SMP	1	575.32	297.91	791.67	306.43	9.68	9.68	10.48	10.48	
845528866	SMP	1	575.33	297.92	791.58	306.31	9.80	9.80	10.53	10.53	
845537121	SMP	1	575.39	297.98	791.65	306.38	9.80	9.80	10.49	10.49	
845545496	SMP	1	575.44	297.91	791.70	306.42	9.79	9.79	10.50	10.50	
845553859	SMP	1	575.43	297.93	791.76	306.48	9.90	9.90	10.57	10.57	
845562233	SMP	1	575.43	297.96	791.70	306.41	9.75	9.75	10.46	10.46	
845570510	SMP	1	575.43	297.92	791.70	306.39	9.77	9.77	10.43	10.43	
845578862	SMP	1	575.51	297.97	791.77	306.48	9.87	9.87	10.43	10.43	
845587231	SMP	1	575.50	298.02	791.67	306.40	9.85	9.85	10.51	10.51	
845595488	SMP	1	575.58	298.03	791.74	306.48	9.75	9.75	10.39	10.39	
845603878	SMP	1	575.62	297.99	791.74	306.45	9.74	9.74	10.38	10.38	
845612234	SMP	1	575.64	298.02	791.73	306.43	9.86	9.86	10.30	10.30	
845620634	SMP	1	575.61	298.00	791.83	306.46	9.70	9.70	10.32	10.32	
845628859	SMP	1	575.54	297.86	791.83	306.40	9.66	9.66	10.34	10.34	
845637244	SMP	1	575.61	297.89	791.84	306.39	9.69	9.69	10.40	10.40	
845645613	SMP	1	575.61	297.82	791.91	306.36	9.67	9.67	10.15	10.15	
845654000	SMP	1	575.73	297.84	792.04	306.38	9.70	9.70	10.23	10.23	
845662231	SMP	1	576.12	297.97	792.26	306.49	9.82	9.82	10.48	10.48	
845670632	SMP	1	576.12	297.90	792.22	306.50	9.87	9.87	10.60	10.60	
845678984	SMP	1	576.13	297.88	792.27	306.45	9.71	9.71	10.44	10.44	
845687359	SMP	1	576.13	297.88	792.33	306.49	9.80	9.80	10.41	10.41	
845695605	SMP	1	576.19	297.90	792.29	306.50	9.76	9.76	10.61	10.61	
845703997	SMP	1	576.19	297.83	792.31	306.59	9.72	9.72	10.46	10.46	
845712355	SMP	1	576.17	297.96	792.36	306.63	9.78	9.78	10.67	10.67	
845720754	SMP	1	576.26	297.97	792.45	306.65	9.75	9.75	10.31	10.31	
845728975	SMP	1	576.14	297.91	792.43	306.63	9.60	9.60	10.40	10.40	
845737375	SMP	1	576.26	297.98	792.48	306.79	9.81	9.81	10.15	10.15	
845745743	SMP	1	576.33	298.05	792.48	306.71	9.76	9.76	10.18	10.18	
845753981	SMP	1	576.33	298.05	792.61	306.87	9.76	9.76	10.23	10.23	
845762350	SMP	1	576.33	298.06	792.60	306.81	9.73	9.73	9.89	9.89	
845770750	SMP	1	576.43	298.15	792.68	306.96	9.79	9.79	10.18	10.18	
845779107	SMP	1	576.49	298.16	792.71	306.91	9.71	9.71	10.01	10.01	
845787353	SMP	1	576.43	298.16	792.71	306.96	9.66	9.66	10.14	10.14	
845795735	SMP	1	576.46	298.21	792.70	307.02	9.57	9.57	10.15	10.15	
845804102	SMP	1	576.37	298.24	792.78	307.19	9.58	9.58	10.34	10.34	
845812475	SMP	1	576.26	298.26	792.62	307.27	9.63	9.63	10.32	10.32	
845820752	SMP	1	576.46	298.32	792.72	307.32	9.48	9.48	10.36	10.36	
845829105	SMP	1	576.45	298.27	792.72	307.19	9.56	9.56	10.33	10.33	
845837496	SMP	1	576.45	298.27	792.78	307.26	9.56	9.56	10.30	10.30	
845845852	SMP	1	576.54	298.28	792.70	307.23	9.43	9.43	10.36	10.36	
845854101	SMP	1	576.53	298.21	792.71	307.12	9.58	9.58	10.18	10.18	
845862481	SMP	1	576.53	298.21	792.78	307.10	9.52	9.52	10.21	10.21	
845870877	SMP	1	576.51	298.11	792.75	307.10	9.64	9.64	10.19	10.19	
845879225	SMP	1	576.57	298.09	792.76	307.11	9.73	9.73	10.26	10.26	
845887474	SMP	1	576.57	298.08	792.78	306.98	9.70	9.70	10.09	10.09	
845895850	SMP	1	576.55	298.03	792.77	307.01	9.64	9.64	10.23	10.23	
845904234	SMP	1	576.63	298.02	792.78	307.03	9.62	9.62	10.18	10.18	
845912469	SMP	1	576.50	297.97	792.73	306.94	9.61	9.61	10.11	10.11	
845920875	SMP	1	576.46	297.91	792.73	306.97	9.68	9.68	10.22	10.22	
845929224	SMP	1	576.46	297.91	792.74	306.97	9.56	9.56	10.21	10.21	
845937614	SMP	1	576.48	297.87	792.83	306.99	9.56	9.56	10.22	10.22	
845945851	SMP	1	576.60	297.90	792.83	306.92	9.48	9.48	10.18	10.18	
845954232	SMP	1	576.51	297.88	792.71	306.96	9.60	9.60	10.16	10.16	
845962601	SMP	1	576.52	297.89	792.76	306.99	9.60	9.60	10.19	10.19	
845971000	SMP	1	576.46	297.91	792.71	306.96	9.57	9.57	10.08	10.08	
845979244	SMP	1	576.48	298.00	792.76	306.99	9.62	9.62	10.19	10.19	
845987612	SMP	1	576.51	297.99	792.80	306.97	9.70	9.70	10.02	10.02	
845995975	SMP	1	576.60	297.98	792.85	306.96	9.55	9.55	10.05	10.05	
846004375	SMP	1	576.46	297.96	792.78	306.96	9.64	9.64	10.14	10.14	
846012599	SMP	1	576.56	297.99	792.78	307.01	9.67	9.67	10.18	10.18	
846020974	SMP	1	576.56	297.98	792.90	306.99	9.75	9.75	10.12	10.12	
846029338	SMP	1	576.60	298.00	792.77	306.97	9.55	9.55	10.18	10.18	
846037728	SMP	1	576.51	297.95	792.82	307.02	9.62	9.62	10.16	10.16	
846045969	SMP	1	576.58	297.98	792.85	307.04	9.69	9.69	10.24	10.24	
846054349	SMP	1	576.53	297.90	792.84	306.99	9.55	9.55	10.19	10.19	
846062711	SMP	1	576.57	297.91	792.82	306.95	9.68	9.68	10.20	10.20	
846070989	SMP	1	576.60	297.83	792.89	306.99	9.47	9.47	10.29	10.29	
846079333	SMP	1	576.63	297.87	792.97	306.98	9.57	9.57	10.26	10.26	
846087713	SMP	1	576.70	297.87	792.89	306.92	9.60	9.60	10.32	10.32	
846096081	SMP	1	576.60	297.83	792.89	306.92	9.47	9.47	10.24	10.24	
846104340	SMP	1	576.58	297.83	792.89	306.92	9.54	9.54	10.32	10.32	
846112713	SMP	1	576.62	297.79	792.88	306.91	9.55	9.55	10.24	10.24	
846121104	SMP	1	576.54	297.83	792.89	306.85	9.57	9.57	10.27	10.27	
846129456	SMP	1	576.58	297.77	792.89	306.85	9.49	9.49	10.27	10.27	
846137726	SMP	1	576.58	297.76	792.89	306.85	9.51	9.51	10.27	10.27	
846146086	SMP	1	576.55	297.82	792.86	306.91	9.50	9.50	10.31	10.31	
846154466	SMP	1	576.57	297.80	792.96	306.92	9.60	9.60	10.30	10.30	
846162829	SMP	1	576.57	297.77	792.96	306.85	9.49	9.49	10.34	10.34	
846171108	SMP	1	576.61	297.82	792.89	306.85	9.53	9.53	10.35	10.35	
846179454	SMP	1	576.57	297.76	792.96	306.85	9.49	9.49	10.34	10.34	
846187837	SMP	1	576.57	297.74	792.96	306.85	9.48	9.48	10.26	10.26	
846196204	SMP	1	576.57	297.75	792.89	306.85	9.49	9.49	10.35	10.35	
846204499	SMP	1	576.60	297.77	792.96	306.85	9.56	9.56	10.33	10.33	
846212895	SMP	1	576.60	297.66	792.96	306.78	9.50	9.50	10.29	10.29	
846221242	SMP	1	576.64	297.63	792.90	306.77	9.50	9.50	10.23	10.23	
846229493	SMP	1	576.56	297.66	792.92	306.78	9.41	9.41	10.28	10.28	
846237855	SMP	1	576.62	297.66	792.91	306.69	9.40	9.40	10.26	10.26	
846246224	SMP	1	576.68	297.69	792.94	306.64	9.58	9.58	10.07	10.07	
846254595	SMP	1	576.77	297.66	793.04	306.66	9.60	9.60	10.32	10.32	
846262849	SMP	1	576.77	297.58	793.04	306.59	9.56	9.56	10.13	10.13	
846271235	SMP	1	576.77	297.58	793.13	306.63	9.55	9.55	10.15	10.15	
846279612	SMP	1	576.77	297.50	793.09	306.59	9.61	9.61	10.23	10.23	
846287986	SMP	1	576.80	297.54	793.19	306.57	9.63	9.63	10.31	10.31	
846296224	SMP	1	576.85	297.49	793.22	306.60	9.79	9.79	10.38	10.38	
846304600	SMP	1	576.93	297.49	793.23	306.66	9.76	9.76	10.29	10.29	
846312965	SMP	1	576.98	297.52	793.37	306.73	9.69	9.69	10.34	10.34	
846321354	SMP	1	577.17	297.56	793.39	306.70	9.88	9.88	10.26	10.26	
846329597	SMP	1	577.18	297.50	793.44	306.73	9.79	9.79	10.32	10.32	
846337979	SMP	1	577.22	297.53	793.41	306.74	9.70	9.70	10.23	10.23	
846346338	SMP	1	577.25	297.50	793.48	306.81	9.68	9.68	10.31	10.31	
846362989	SMP	1	577.30	297.60	793.59	306.81	9.59	9.59	10.19	10.19	
846371342	SMP	1	577.37	297.52	793.67	306.88	9.55	9.55	10.12	10.12	
846379726	SMP	1	577.43	297.59	793.61	306.87	9.55	9.55	10.18	10.18	
846388074	SMP	1	577.39	297.63	793.67	306.81	9.54	9.54	10.16	10.16	
846396360	SMP	1	577.20	297.68	793.61	307.02	9.65	9.65	10.39	10.39	
846404714	SMP	1	576.04	297.88	792.52	307.16	9.66	9.66	10.42	10.42	
846413112	SMP	1	575.02	298.26	791.23	307.59	9.76	9.76	10.54	10.54	
846421344	SMP	1	574.35	298.70	790.33	308.11	9.72	9.72	10.68	10.68	
846438111	SMP	1	574.26	298.98	790.09	308.30	9.70	9.70	10.39	10.39	
846446471	SMP	1	574.19	299.05	790.05	308.34	9.67	9.67	10.48	10.48	
846454720	SMP	1	573.97	299.12	790.04	308.45	9.89	9.89	10.44	10.44	
846463088	SMP	1	573.22	299.39	789.31	308.60	9.77	9.77	10.69	10.69	
846471479	SMP	1	571.60	300.14	787.76	309.23	9.98	9.98	10.68	10.68	
846479858	SMP	1	570.16	300.78	785.90	310.03	9.86	9.86	10.55	10.55	
846488089	SMP	1	569.08	301.55	784.40	310.80	9.81	9.81	10.83	10.83	
846496461	SMP	1	568.55	302.26	783.78	311.26	9.89	9.89	10.56	10.56	
846513232	SMP	1	568.05	302.41	783.66	311.46	9.95	9.95	10.68	10.68	
846521455	SMP	1	567.71	302.55	783.41	311.44	9.73	9.73	10.82	10.82	
846529857	SMP	1	567.36	302.51	783.08	311.43	9.64	9.64	10.69	10.69	
846538205	SMP	1	566.99	302.64	782.73	311.25	9.86	9.86	10.52	10.52	
846546483	SMP	1	566.69	302.79	782.55	311.30	9.82	9.82	10.58	10.58	
846554822	SMP	1	566.29	302.74	782.26	311.31	9.76	9.76	10.71	10.71	
846563224	SMP	1	565.89	302.85	781.90	311.24	9.78	9.78	10.50	10.50	
846571588	SMP	1	565.63	302.97	781.55	311.30	9.88	9.88	10.76	10.76	
846579844	SMP	1	565.18	302.97	781.26	311.29	9.81	9.81	10.76	10.76	
846588200	SMP	1	564.88	303.04	780.85	311.10	9.87	9.87	10.56	10.56	
846596606	SMP	1	564.53	303.10	780.55	311.15	9.81	9.81	10.66	10.66	
846604945	SMP	1	563.88	303.26	780.12	311.32	9.89	9.89	10.80	10.80	
846613224	SMP	1	562.82	303.88	778.96	311.71	9.69	9.69	10.41	10.41	
846629966	SMP	1	561.96	304.73	777.65	312.30	9.85	9.85	10.63	10.63	
846638330	SMP	1	561.75	304.75	777.38	312.35	9.74	9.74	10.75	10.75	
846646585	SMP	1	561.55	304.75	777.27	312.25	9.72	9.72	10.71	10.71	
846654961	SMP	1	561.34	304.77	777.18	312.32	9.90	9.90	10.77	10.77	
846663323	SMP	1	561.19	304.76	777.11	312.25	10.04	10.04	10.73	10.73	
846671726	SMP	1	561.04	304.74	777.08	312.28	9.92	9.92	10.76	10.76	
846679952	SMP	1	560.39	305.05	776.48	312.32	10.01	10.01	10.80	10.80	
846688335	SMP	1	559.33	305.40	775.39	312.79	10.04	10.04	10.87	10.87	
846696709	SMP	1	558.97	305.42	774.70	312.98	10.07	10.07	10.68	10.68	
846705088	SMP	1	559.06	305.40	774.76	312.91	10.09	10.09	10.64	10.64	
846713324	SMP	1	559.11	305.42	774.90	312.86	10.08	10.08	10.44	10.44	
846721728	SMP	1	559.08	305.40	775.05	312.84	10.09	10.09	10.46	10.46	
846730090	SMP	1	559.11	305.35	775.12	312.91	10.10	10.10	10.54	10.54	
846738329	SMP	1	559.10	305.34	775.08	312.84	9.96	9.96	10.56	10.56	
846746707	SMP	1	559.18	305.35	775.11	312.82	10.09	10.09	10.62	10.62	
846755081	SMP	1	559.17	305.27	775.18	312.75	9.99	9.99	10.40	10.40	
846763445	SMP	1	559.20	305.31	775.19	312.75	10.06	10.06	10.44	10.44	
846771723	SMP	1	559.20	305.31	775.25	312.79	10.00	10.00	10.69	10.69	
846780075	SMP	1	559.16	305.30	775.32	312.79	9.99	9.99	10.66	10.66	
846788460	SMP	1	559.20	305.24	775.32	312.79	9.97	9.97	10.74	10.74	
846796831	SMP	1	559.14	305.27	775.38	312.83	9.94	9.94	10.51	10.51	
846805079	SMP	1	559.20	305.24	775.38	312.83	9.97	9.97	10.51	10.51	
846813446	SMP	1	559.27	305.31	775.40	312.92	9.92	9.92	10.68	10.68	
846821849	SMP	1	559.23	305.39	775.47	312.99	9.77	9.77	10.56	10.56	
846830199	SMP	1	559.22	305.37	775.47	312.99	9.81	9.81	10.48	10.48	
846838449	SMP	1	559.26	305.41	775.47	313.06	9.80	9.80	10.59	10.59	
846846829	SMP	1	559.27	305.49	775.47	313.13	9.77	9.77	10.73	10.73	
846855215	SMP	1	559.27	305.50	775.54	313.14	9.78	9.78	10.51	10.51	
846863569	SMP	1	559.30	305.59	775.47	313.14	9.72	9.72	10.40	10.40	
846871847	SMP	1	559.37	305.60	775.61	313.21	9.61	9.61	10.65	10.65	
846880193	SMP	1	559.44	305.53	775.61	313.21	9.67	9.67	10.67	10.67	
846888572	SMP	1	559.43	305.55	775.58	313.22	9.50	9.50	10.55	10.55	
846896827	SMP	1	559.43	305.47	775.65	313.22	9.44	9.44	10.50	10.50	
846905204	SMP	1	559.45	305.54	775.66	313.22	9.54	9.54	10.50	10.50	
846913568	SMP	1	559.59	305.54	775.88	313.18	9.48	9.48	10.41	10.41	
846921974	SMP	1	559.91	305.55	776.18	313.39	9.75	9.75	10.84	10.84	
846930193	SMP	1	559.91	305.55	776.24	313.38	9.75	9.75	10.62	10.62	
846938578	SMP	1	559.91	305.62	776.20	313.35	9.78	9.78	10.63	10.63	
846946952	SMP	1	559.95	305.58	776.16	313.30	9.78	9.78	10.59	10.59	
846955328	SMP	1	559.99	305.54	776.28	313.39	9.88	9.88	10.67	10.67	
846963574	SMP	1	559.98	305.62	776.24	313.37	9.81	9.81	10.54	10.54	
846971966	SMP	1	559.98	305.62	776.29	313.42	9.81	9.81	10.38	10.38	
846980328	SMP	1	560.05	305.69	776.32	313.40	9.82	9.82	10.52	10.52	
846988699	SMP	1	560.05	305.63	776.33	313.55	9.91	9.91	10.49	10.49	
846996949	SMP	1	560.05	305.62	776.42	313.47	9.85	9.85	10.66	10.66	
847005340	SMP	1	560.19	305.63	776.35	313.55	9.74	9.74	10.36	10.36	
847013691	SMP	1	560.18	305.70	776.42	313.55	9.70	9.70	10.39	10.39	
847022141	SMP	1	560.19	305.77	776.42	313.62	9.70	9.70	10.28	10.28	
847030319	SMP	1	560.26	305.77	776.49	313.62	9.68	9.68	10.22	10.22	
847038692	SMP	1	560.25	305.84	776.56	313.62	9.70	9.70	10.18	10.18	
847047071	SMP	1	560.37	305.92	776.54	313.66	9.75	9.75	10.15	10.15	
847055332	SMP	1	560.37	305.92	776.56	313.75	9.68	9.68	10.15	10.15	
847063690	SMP	1	560.40	305.97	776.60	313.80	9.72	9.72	10.25	10.25	
847072092	SMP	1	560.55	305.93	776.63	313.81	9.80	9.80	10.21	10.21	
847080445	SMP	1	560.53	306.01	776.67	313.80	9.57	9.57	10.19	10.19	
847088692	SMP	1	560.59	305.96	776.69	313.83	9.58	9.58	10.14	10.14	
847097071	SMP	1	560.60	306.01	776.75	313.85	9.52	9.52	10.05	10.05	
847105462	SMP	1	560.75	305.96	776.87	313.84	9.69	9.69	10.29	10.29	
847113818	SMP	1	560.79	305.91	776.94	313.89	9.54	9.54	10.16	10.16	
847122105	SMP	1	560.80	306.02	777.00	313.91	9.59	9.59	10.15	10.15	
847130439	SMP	1	560.90	305.98	777.00	313.84	9.56	9.56	10.20	10.20	
847138823	SMP	1	560.91	305.98	777.00	313.84	9.59	9.59	10.11	10.11	
847147390	SMP	1	560.98	305.98	777.07	313.85	9.66	9.66	10.21	10.21	
847155449	SMP	1	560.98	305.98	777.07	313.81	9.63	9.63	10.10	10.10	
847163811	SMP	1	560.98	305.98	777.11	313.85	9.68	9.68	10.21	10.21	
847172212	SMP	1	561.05	305.91	777.12	313.82	9.55	9.55	10.21	10.21	
847180565	SMP	1	561.05	305.84	777.18	313.84	9.57	9.57	10.06	10.06	
847188823	SMP	1	561.05	305.83	777.18	313.78	9.56	9.56	10.13	10.13	
847197200	SMP	1	561.05	305.83	777.12	313.75	9.56	9.56	10.07	10.07	
847205563	SMP	1	561.05	305.76	777.19	313.69	9.53	9.53	10.15	10.15	
847213807	SMP	1	561.04	305.69	777.19	313.68	9.50	9.50	10.17	10.17	
847222213	SMP	1	561.05	305.76	777.17	313.68	9.56	9.56	10.13	10.13	
847230576	SMP	1	560.98	305.69	777.11	313.68	9.49	9.49	10.01	10.01	
847238938	SMP	1	560.97	305.76	777.14	313.60	9.52	9.52	9.94	9.94	
847247189	SMP	1	560.98	305.70	777.14	313.60	9.50	9.50	10.08	10.08	
847255562	SMP	1	560.98	305.69	777.06	313.58	9.53	9.53	10.20	10.20	
847263933	SMP	1	560.98	305.70	777.05	313.58	9.53	9.53	10.23	10.23	
847272337	SMP	1	560.91	305.62	776.98	313.54	9.55	9.55	10.03	10.03	
847280568	SMP	1	560.90	305.62	776.98	313.54	9.60	9.60	9.96	9.96	
847288943	SMP	1	560.83	305.62	776.91	313.47	9.51	9.51	10.03	10.03	
847297314	SMP	1	560.83	305.58	776.91	313.46	9.64	9.64	10.12	10.12	
847305687	SMP	1	560.83	305.71	776.81	313.39	9.60	9.60	9.99	9.99	
847313931	SMP	1	560.75	305.60	776.88	313.40	9.36	9.36	10.11	10.11	
847322335	SMP	1	560.74	305.55	776.74	313.39	9.40	9.40	10.02	10.02	
847330687	SMP	1	560.71	305.53	776.81	313.39	9.41	9.41	10.15	10.15	
847339060	SMP	1	560.69	305.55	776.67	313.32	9.45	9.45	9.85	9.85	
847347313	SMP	1	560.62	305.48	776.63	313.37	9.37	9.37	9.82	9.82	
847355707	SMP	1	560.55	305.48	776.70	313.30	9.37	9.37	9.89	9.89	
847364064	SMP	1	560.55	305.48	776.58	313.32	9.37	9.37	9.89	9.89	
847372334	SMP	1	560.48	305.41	776.58	313.33	9.30	9.30	9.98	9.98	
847380684	SMP	1	560.50	305.48	776.58	313.32	9.42	9.42	9.98	9.98	
847389073	SMP	1	560.43	305.48	776.57	313.32	9.39	9.39	9.97	9.97	
847397436	SMP	1	560.37	305.54	776.53	313.32	9.45	9.45	10.19	10.19	
847405691	SMP	1	560.37	305.57	776.53	313.32	9.38	9.38	10.19	10.19	
847414082	SMP	1	560.28	305.54	776.46	313.32	9.41	9.41	10.29	10.29	
847422448	SMP	1	560.28	305.52	776.49	313.34	9.42	9.42	10.20	10.20	
847430799	SMP	1	560.26	305.58	776.42	313.33	9.42	9.42	10.18	10.18	
847439054	SMP	1	560.27	305.54	776.42	313.33	9.47	9.47	10.30	10.30	
847447419	SMP	1	560.16	305.47	776.34	313.27	9.60	9.60	10.23	10.23	
847455803	SMP	1	560.15	305.40	776.27	313.15	9.68	9.68	10.22	10.22	
847464168	SMP	1	560.08	305.39	776.26	313.06	9.58	9.58	10.26	10.26	
847472449	SMP	1	560.07	305.29	776.25	312.99	9.58	9.58	10.25	10.25	
847480805	SMP	1	560.18	305.13	776.26	312.92	9.61	9.61	10.13	10.13	
847489178	SMP	1	560.12	305.05	776.20	312.82	9.78	9.78	10.06	10.06	
847497546	SMP	1	560.12	304.98	776.23	312.67	9.76	9.76	10.16	10.16	
847505801	SMP	1	560.11	304.91	776.22	312.57	9.60	9.60	9.88	9.88	
847514167	SMP	1	560.12	304.77	776.25	312.45	9.57	9.57	9.94	9.94	
847522554	SMP	1	560.12	304.69	776.20	312.38	9.59	9.59	10.28	10.28	
847530796	SMP	1	560.13	304.62	776.20	312.31	9.62	9.62	10.19	10.19	
847539175	SMP	1	560.19	304.55	776.20	312.28	9.53	9.53	10.17	10.17	
847547553	SMP	1	560.18	304.56	776.21	312.23	9.40	9.40	10.28	10.28	
847555925	SMP	1	560.18	304.56	776.31	312.20	9.55	9.55	10.26	10.26	
847564165	SMP	1	560.17	304.60	776.33	312.21	9.69	9.69	10.35	10.35	
847572566	SMP	1	560.18	304.49	776.26	312.14	9.57	9.57	10.46	10.46	
847580918	SMP	1	560.17	304.56	776.30	312.15	9.48	9.48	10.35	10.35	
847589295	SMP	1	560.17	304.56	776.34	312.22	9.58	9.58	10.51	10.51	
847597538	SMP	1	560.25	304.62	776.34	312.15	9.65	9.65	10.27	10.27	
847605937	SMP	1	560.21	304.58	776.26	312.21	9.56	9.56	10.42	10.42	
847615485	SMP	1	560.18	304.63	776.22	312.19	9.53	9.53	10.40	10.40	
847622698	SMP	1	560.13	304.63	776.20	312.14	9.56	9.56	10.27	10.27	
847630925	SMP	1	560.11	304.70	776.21	312.20	9.53	9.53	10.26	10.26	
847639330	SMP	1	560.12	304.76	776.12	312.31	9.57	9.57	10.29	10.29	
847647687	SMP	1	560.05	304.76	776.14	312.27	9.62	9.62	10.33	10.33	
847656057	SMP	1	560.05	304.83	776.06	312.33	9.66	9.66	10.36	10.36	
847664329	SMP	1	560.05	304.91	776.15	312.34	9.62	9.62	10.39	10.39	
847672698	SMP	1	560.12	304.91	776.00	312.39	9.65	9.65	10.20	10.20	
847681067	SMP	1	560.05	304.98	776.03	312.52	9.59	9.59	10.13	10.13	
847689306	SMP	1	559.98	304.98	776.07	312.48	9.56	9.56	10.22	10.22	
847697688	SMP	1	559.98	304.98	776.09	312.57	9.62	9.62	10.20	10.20	
847706056	SMP	1	560.05	305.05	776.07	312.55	9.63	9.63	10.25	10.25	
847714427	SMP	1	560.05	304.98	776.05	312.61	9.59	9.59	10.24	10.24	
847722694	SMP	1	560.12	305.05	776.12	312.68	9.68	9.68	10.31	10.31	
847731362	SMP	1	560.12	304.98	776.11	312.61	9.74	9.74	10.27	10.27	
847739440	SMP	1	560.19	304.91	776.18	312.61	9.74	9.74	10.10	10.10	
847747801	SMP	1	560.19	304.91	776.18	312.58	9.61	9.61	10.09	10.09	
847756062	SMP	1	560.26	304.90	776.22	312.53	9.69	9.69	10.06	10.06	
847764425	SMP	1	560.32	304.77	776.27	312.50	9.57	9.57	10.34	10.34	
847772819	SMP	1	560.37	304.78	776.46	312.59	9.61	9.61	10.25	10.25	
847781182	SMP	1	560.42	304.72	776.54	312.59	9.61	9.61	10.35	10.35	
847789453	SMP	1	560.53	304.67	776.62	312.52	9.58	9.58	10.26	10.26	
847797805	SMP	1	560.61	304.75	776.68	312.45	9.71	9.71	10.10	10.10	
847806185	SMP	1	560.70	304.54	776.77	312.45	9.53	9.53	10.10	10.10	
847814554	SMP	1	560.77	304.55	776.82	312.45	9.47	9.47	10.36	10.36	
847822820	SMP	1	560.75	304.54	776.81	312.25	9.52	9.52	10.01	10.01	
847831179	SMP	1	560.71	303.81	776.76	311.61	9.54	9.54	10.20	10.20	
847839552	SMP	1	560.75	302.96	776.75	310.96	9.47	9.47	10.25	10.25	
847847802	SMP	1	560.98	302.70	776.71	310.59	9.43	9.43	10.02	10.02	
847856192	SMP	1	560.98	302.76	776.67	310.53	9.67	9.67	10.23	10.23	
847864550	SMP	1	560.98	302.83	776.74	310.53	9.66	9.66	10.04	10.04	
847872944	SMP	1	560.97	302.83	776.76	310.52	9.72	9.72	9.99	9.99	
847881181	SMP	1	560.91	302.90	776.81	310.54	9.75	9.75	10.05	10.05	
847889554	SMP	1	560.76	302.57	776.72	310.25	9.80	9.80	10.09	10.09	
847897935	SMP	1	560.32	301.53	776.41	309.32	9.35	9.35	10.50	10.50	
847906294	SMP	1	560.62	300.55	776.28	308.35	9.45	9.45	10.42	10.42	
847922930	SMP	1	560.88	300.25	776.19	307.75	9.77	9.77	10.15	10.15	
847931330	SMP	1	560.76	300.32	776.29	307.88	9.60	9.60	10.26	10.26	
847939670	SMP	1	560.69	300.39	776.29	307.94	9.61	9.61	10.18	10.18	
847956313	SMP	1	560.72	300.31	776.41	307.82	9.57	9.57	10.17	10.17	
847964667	SMP	1	560.68	300.32	776.41	307.82	9.57	9.57	10.17	10.17	
847973058	SMP	1	560.68	300.31	776.41	307.82	9.57	9.57	10.25	10.25	
847981283	SMP	1	560.73	300.12	776.48	307.75	9.57	9.57	10.30	10.30	
847989697	SMP	1	560.82	299.60	776.54	307.33	9.56	9.56	10.34	10.34	
847998041	SMP	1	560.88	298.91	776.60	306.59	9.52	9.52	10.14	10.14	
848006307	SMP	1	561.03	298.77	776.53	306.32	9.73	9.73	10.33	10.33	
848014672	SMP	1	561.10	298.70	776.54	306.29	9.76	9.76	10.39	10.39	
848023047	SMP	1	561.09	298.77	776.61	306.33	9.74	9.74	10.28	10.28	
848031417	SMP	1	561.10	298.78	776.70	306.41	9.75	9.75	10.25	10.25	
848039693	SMP	1	561.09	298.83	776.72	306.40	9.68	9.68	10.16	10.16	
848048038	SMP	1	561.09	298.83	776.67	306.38	9.70	9.70	10.00	10.00	
848056414	SMP	1	561.09	298.76	776.71	306.38	9.70	9.70	9.97	9.97	
848064792	SMP	1	561.09	298.76	776.88	306.39	9.71	9.71	9.97	9.97	
848073058	SMP	1	561.09	298.77	776.84	306.38	9.80	9.80	10.08	10.08	
848081413	SMP	1	561.09	298.76	776.95	306.46	9.75	9.75	10.13	10.13	
848089813	SMP	1	561.15	298.76	776.88	306.50	9.78	9.78	10.04	10.04	
848098194	SMP	1	561.09	298.83	776.91	306.46	9.65	9.65	9.97	9.97	
848106433	SMP	1	561.09	298.83	776.88	306.51	9.62	9.62	10.06	10.06	
848114791	SMP	1	561.02	298.84	776.88	306.57	9.61	9.61	9.98	9.98	
848123171	SMP	1	561.08	298.83	776.91	306.53	9.65	9.65	10.01	10.01	
848131542	SMP	1	561.02	298.77	776.89	306.41	9.71	9.71	10.18	10.18	
848139813	SMP	1	561.05	298.41	777.00	306.06	9.67	9.67	10.13	10.13	
848148163	SMP	1	561.17	298.31	776.97	305.96	9.82	9.82	10.28	10.28	
848156543	SMP	1	561.09	298.34	777.02	305.99	9.81	9.81	10.27	10.27	
848164917	SMP	1	561.10	298.39	776.97	306.03	9.86	9.86	10.32	10.32	
848173183	SMP	1	561.05	298.35	776.93	306.02	9.90	9.90	10.32	10.32	
848181537	SMP	1	561.03	298.36	776.91	305.99	9.77	9.77	10.25	10.25	
848189937	SMP	1	561.04	298.33	776.86	306.02	9.83	9.83	10.19	10.19	
848198163	SMP	1	560.98	298.26	776.93	305.99	9.77	9.77	10.32	10.32	
848206535	SMP	1	561.02	298.26	776.93	305.88	9.76	9.76	10.14	10.14	
848214916	SMP	1	561.05	298.17	776.88	305.89	9.76	9.76	10.12	10.12	
848223287	SMP	1	561.02	298.19	776.88	305.81	9.80	9.80	10.08	10.08	
848231539	SMP	1	560.98	298.10	776.96	305.82	9.72	9.72	10.10	10.10	
848239937	SMP	1	560.91	298.17	776.90	305.75	9.72	9.72	10.05	10.05	
848248288	SMP	1	560.91	298.17	776.91	305.75	9.78	9.78	10.08	10.08	
848256661	SMP	1	560.98	298.03	776.85	305.69	9.66	9.66	10.04	10.04	
848264913	SMP	1	560.94	298.04	776.88	305.71	9.64	9.64	10.08	10.08	
848273303	SMP	1	560.95	298.05	776.92	305.67	9.61	9.61	10.03	10.03	
848281658	SMP	1	560.88	298.06	776.85	305.73	9.64	9.64	10.09	10.09	
848290062	SMP	1	560.91	298.09	776.96	305.66	9.77	9.77	10.01	10.01	
848298281	SMP	1	560.88	298.05	777.00	305.59	9.62	9.62	10.02	10.02	
848306653	SMP	1	560.88	297.99	776.88	305.70	9.66	9.66	10.07	10.07	
848315039	SMP	1	560.81	298.06	776.91	305.67	9.58	9.58	9.99	9.99	
848323293	SMP	1	560.81	297.98	776.98	305.60	9.67	9.67	9.98	9.98	
848331654	SMP	1	560.81	297.98	776.97	305.54	9.64	9.64	10.03	10.03	
848340058	SMP	1	560.81	297.91	776.95	305.58	9.64	9.64	9.99	9.99	
848348405	SMP	1	560.81	297.91	776.99	305.54	9.57	9.57	9.98	9.98	
848356676	SMP	1	560.88	297.91	776.98	305.53	9.62	9.62	9.97	9.97	
848365047	SMP	1	560.95	297.91	776.98	305.47	9.71	9.71	10.09	10.09	
848373420	SMP	1	560.95	297.91	777.05	305.53	9.75	9.75	10.14	10.14	
848381781	SMP	1	560.95	297.91	777.03	305.51	9.75	9.75	10.25	10.25	
848390057	SMP	1	561.08	297.76	777.20	305.42	9.53	9.53	10.30	10.30	
848398410	SMP	1	561.11	297.74	777.20	305.41	9.61	9.61	10.26	10.26	
848406777	SMP	1	560.95	297.84	777.30	305.49	9.60	9.60	10.14	10.14	
848415168	SMP	1	561.01	297.97	777.10	305.60	9.56	9.56	10.01	10.01	
848423402	SMP	1	561.09	297.91	777.21	305.69	9.63	9.63	10.09	10.09	
848431774	SMP	1	561.15	297.90	777.22	305.63	9.55	9.55	10.09	10.09	
848440177	SMP	1	561.16	297.97	777.33	305.65	9.74	9.74	10.15	10.15	
848448528	SMP	1	561.23	297.97	777.41	305.78	9.69	9.69	10.09	10.09	
848456776	SMP	1	561.19	297.98	777.41	305.77	9.65	9.65	10.17	10.17	
848465158	SMP	1	561.29	298.03	777.48	305.85	9.66	9.66	10.15	10.15	
848473540	SMP	1	561.22	298.03	777.48	305.92	9.63	9.63	10.31	10.31	
848481781	SMP	1	561.31	298.04	777.38	305.93	9.57	9.57	10.21	10.21	
848490181	SMP	1	561.39	298.05	777.55	305.92	9.61	9.61	10.29	10.29	
848498535	SMP	1	561.32	298.12	777.52	306.03	9.63	9.63	10.33	10.33	
848506911	SMP	1	561.39	298.12	777.54	306.08	9.59	9.59	10.29	10.29	
848515156	SMP	1	561.40	298.19	777.61	306.05	9.56	9.56	10.32	10.32	
848523528	SMP	1	561.46	298.19	777.66	306.08	9.57	9.57	10.34	10.34	
848531897	SMP	1	561.46	298.22	777.68	306.08	9.55	9.55	10.27	10.27	
848540304	SMP	1	561.45	298.26	777.65	306.18	9.47	9.47	10.24	10.24	
848548527	SMP	1	561.53	298.26	777.66	306.15	9.29	9.29	10.15	10.15	
848556900	SMP	1	561.49	298.30	777.65	306.18	9.40	9.40	10.06	10.06	
848565278	SMP	1	561.56	298.30	777.76	306.08	9.26	9.26	10.06	10.06	
848573667	SMP	1	561.61	298.29	777.76	306.08	9.27	9.27	10.06	10.06	
848581900	SMP	1	561.59	298.32	777.83	306.15	9.31	9.31	10.06	10.06	
848590302	SMP	1	561.62	298.30	777.75	306.22	9.31	9.31	10.16	10.16	
848598672	SMP	1	561.61	298.31	777.80	306.21	9.41	9.41	10.09	10.09	
848607033	SMP	1	561.64	298.33	777.80	306.23	9.34	9.34	10.06	10.06	
848615276	SMP	1	561.71	298.33	777.77	306.30	9.37	9.37	9.95	9.95	
848623658	SMP	1	561.72	298.30	777.77	306.30	9.38	9.38	10.03	10.03	
848632019	SMP	1	561.72	298.37	777.77	306.31	9.40	9.40	9.95	9.95	
848640425	SMP	1	561.79	298.37	777.84	306.37	9.41	9.41	10.01	10.01	
848648659	SMP	1	561.79	298.44	777.95	306.29	9.45	9.45	10.02	10.02	
848657025	SMP	1	561.91	298.41	777.95	306.37	9.57	9.57	10.05	10.05	
848665417	SMP	1	561.94	298.46	777.99	306.42	9.68	9.68	10.12	10.12	
848673667	SMP	1	561.97	298.40	778.08	306.38	9.61	9.61	10.07	10.07	
848682018	SMP	1	562.00	298.45	778.19	306.44	9.68	9.68	10.12	10.12	
848690424	SMP	1	562.06	298.42	778.30	306.48	9.75	9.75	10.15	10.15	
848698779	SMP	1	562.13	298.42	778.37	306.48	9.70	9.70	10.00	10.00	
848707020	SMP	1	562.16	298.48	778.37	306.56	9.62	9.62	10.10	10.10	
848715397	SMP	1	562.27	298.49	778.35	306.54	9.60	9.60	10.17	10.17	
848723791	SMP	1	562.30	298.49	778.45	306.64	9.55	9.55	10.08	10.08	
848732147	SMP	1	562.37	298.48	778.52	306.65	9.45	9.45	10.16	10.16	
848740422	SMP	1	562.39	298.49	778.59	306.65	9.34	9.34	9.94	9.94	
848748768	SMP	1	562.52	298.45	778.70	306.74	9.19	9.19	10.07	10.07	
848757144	SMP	1	562.58	298.49	778.63	306.76	9.34	9.34	9.95	9.95	
848765522	SMP	1	562.60	298.53	778.65	306.73	9.42	9.42	9.94	9.94	
848773789	SMP	1	562.73	298.44	778.84	306.79	9.37	9.37	10.06	10.06	
848782144	SMP	1	562.79	298.44	778.82	306.75	9.46	9.46	10.02	10.02	
848790546	SMP	1	562.89	298.46	778.89	306.82	9.51	9.51	10.08	10.08	
848798894	SMP	1	562.90	298.46	779.04	306.79	9.50	9.50	10.08	10.08	
848807146	SMP	1	562.99	298.42	779.10	306.83	9.75	9.75	10.07	10.07	
848815525	SMP	1	563.06	298.43	779.14	306.77	9.78	9.78	10.04	10.04	
848823917	SMP	1	563.11	298.37	779.14	306.77	9.63	9.63	9.96	9.96	
848832149	SMP	1	563.16	298.38	779.28	306.69	9.53	9.53	10.06	10.06	
848840522	SMP	1	563.25	298.27	779.28	306.70	9.58	9.58	10.06	10.06	
848848894	SMP	1	563.25	298.19	779.36	306.69	9.60	9.60	10.11	10.11	
848857264	SMP	1	563.25	298.26	779.38	306.72	9.66	9.66	10.09	10.09	
848865505	SMP	1	563.32	298.19	779.45	306.72	9.72	9.72	10.22	10.22	
848873895	SMP	1	563.32	298.19	779.45	306.65	9.64	9.64	10.01	10.01	
848882260	SMP	1	563.39	298.19	779.52	306.68	9.65	9.65	10.27	10.27	
848890650	SMP	1	563.32	298.19	779.59	306.65	9.52	9.52	10.22	10.22	
848898878	SMP	1	563.39	298.12	779.60	306.71	9.64	9.64	10.23	10.23	
848907260	SMP	1	563.37	298.20	779.59	306.66	9.62	9.62	10.19	10.19	
848924018	SMP	1	563.32	298.20	779.52	306.80	9.64	9.64	10.13	10.13	
848932272	SMP	1	563.32	298.19	779.52	306.72	9.64	9.64	10.15	10.15	
848940630	SMP	1	563.25	298.27	779.52	306.73	9.60	9.60	10.00	10.00	
848949011	SMP	1	563.30	298.34	779.45	306.86	9.58	9.58	10.14	10.14	
848957376	SMP	1	563.30	298.35	779.48	306.86	9.52	9.52	10.19	10.19	
848965640	SMP	1	563.23	298.42	779.50	306.84	9.61	9.61	10.11	10.11	
848974019	SMP	1	563.21	298.49	779.48	306.86	9.61	9.61	10.16	10.16	
848982397	SMP	1	563.20	298.49	779.48	306.94	9.61	9.61	10.34	10.34	
848990626	SMP	1	563.10	298.53	779.41	306.93	9.64	9.64	10.23	10.23	
848999019	SMP	1	563.08	298.61	779.39	306.99	9.77	9.77	10.18	10.18	
849007382	SMP	1	563.04	298.60	779.41	306.99	9.62	9.62	10.21	10.21	
849015778	SMP	1	563.03	298.60	779.47	306.92	9.58	9.58	10.07	10.07	
849025164	SMP	1	563.04	298.60	779.41	306.93	9.63	9.63	9.98	9.98	
849032416	SMP	1	562.96	298.60	779.34	306.93	9.57	9.57	9.96	9.96	
849040765	SMP	1	562.96	298.60	779.34	306.93	9.57	9.57	10.14	10.14	
849049167	SMP	1	562.96	298.59	779.27	306.86	9.62	9.62	9.93	9.93	
849057386	SMP	1	562.90	298.54	779.27	306.85	9.55	9.55	10.06	10.06	
849065790	SMP	1	562.90	298.54	779.27	306.85	9.61	9.61	10.00	10.00	
849074140	SMP	1	562.97	298.53	779.20	306.85	9.70	9.70	10.08	10.08	
849082545	SMP	1	562.96	298.47	779.13	306.78	9.53	9.53	9.98	9.98	
849090765	SMP	1	562.97	298.47	779.20	306.78	9.55	9.55	9.96	9.96	
849099175	SMP	1	562.92	298.51	779.12	306.79	9.48	9.48	9.95	9.95	
849107510	SMP	1	562.92	298.44	779.24	306.84	9.47	9.47	10.04	10.04	
849115911	SMP	1	562.90	298.46	779.12	306.79	9.54	9.54	9.95	9.95	
849124127	SMP	1	562.92	298.39	779.13	306.79	9.50	9.50	9.94	9.94	
849132532	SMP	1	562.96	298.45	779.19	306.72	9.60	9.60	9.93	9.93	
849140884	SMP	1	563.02	298.45	779.13	306.79	9.64	9.64	10.01	10.01	
849149154	SMP	1	562.99	298.44	779.20	306.78	9.57	9.57	9.99	9.99	
849157505	SMP	1	563.04	298.46	779.19	306.79	9.72	9.72	10.01	10.01	
849165910	SMP	1	563.06	298.49	779.27	306.86	9.72	9.72	10.12	10.12	
849174257	SMP	1	563.04	298.49	779.27	306.85	9.73	9.73	10.00	10.00	
849182536	SMP	1	563.03	298.53	779.27	306.93	9.68	9.68	10.02	10.02	
849190886	SMP	1	563.04	298.46	779.34	306.93	9.60	9.60	10.21	10.21	
849199286	SMP	1	563.06	298.49	779.34	306.86	9.74	9.74	10.04	10.04	
849207644	SMP	1	563.09	298.53	779.34	306.93	9.69	9.69	10.08	10.08	
849215910	SMP	1	563.10	298.46	779.40	306.92	9.75	9.75	10.14	10.14	
849224269	SMP	1	563.53	298.63	779.93	307.16	9.39	9.39	10.33	10.33	
849232662	SMP	1	565.12	299.13	781.14	307.56	9.83	9.83	10.16	10.16	
849241005	SMP	1	566.32	299.54	782.36	307.92	9.70	9.70	10.37	10.37	
849249285	SMP	1	566.70	299.70	782.75	308.10	9.76	9.76	10.06	10.06	
849257636	SMP	1	566.67	299.70	782.75	308.17	9.74	9.74	10.13	10.13	
849266035	SMP	1	566.67	299.70	782.75	308.19	9.74	9.74	10.17	10.17	
849274386	SMP	1	566.75	299.73	782.83	308.18	9.83	9.83	10.15	10.15	
849282655	SMP	1	566.83	299.83	782.90	308.18	9.83	9.83	10.26	10.26	
849291010	SMP	1	566.90	299.83	783.07	308.14	10.00	10.00	10.20	10.20	
849299402	SMP	1	567.11	299.74	783.13	308.18	9.88	9.88	10.14	10.14	
849307634	SMP	1	567.91	300.13	784.08	308.51	10.03	10.03	10.08	10.08	
849316036	SMP	1	569.55	300.88	785.27	309.24	9.74	9.74	10.35	10.35	
849324376	SMP	1	570.11	301.48	785.77	309.81	9.78	9.78	10.19	10.19	
849332779	SMP	1	570.03	301.71	785.95	310.11	10.11	10.11	10.30	10.30	
849341006	SMP	1	570.11	301.62	786.07	310.21	10.02	10.02	10.28	10.28	
849349469	SMP	1	570.22	301.59	786.21	310.22	9.86	9.86	10.23	10.23	
849357766	SMP	1	570.40	301.60	786.46	310.29	9.76	9.76	10.53	10.53	
849366157	SMP	1	570.69	301.56	786.60	310.37	9.62	9.62	10.43	10.43	
849374382	SMP	1	570.83	301.61	786.81	310.42	9.82	9.82	10.35	10.35	
849391133	SMP	1	571.69	301.81	787.76	310.80	9.78	9.78	10.27	10.27	
849399505	SMP	1	573.23	302.63	789.05	311.69	9.96	9.96	10.32	10.32	
849407762	SMP	1	574.38	303.11	789.94	312.23	9.84	9.84	10.55	10.55	
849416140	SMP	1	574.69	303.27	790.34	312.48	9.96	9.96	10.43	10.43	
849424528	SMP	1	574.81	303.21	790.59	312.51	10.02	10.02	10.51	10.51	
849432878	SMP	1	574.98	303.26	790.81	312.64	9.90	9.90	10.29	10.29	
849441125	SMP	1	575.26	303.26	791.05	312.63	9.87	9.87	10.16	10.16	
849449507	SMP	1	575.48	303.22	791.32	312.73	9.71	9.71	10.33	10.33	
849457878	SMP	1	575.71	303.21	791.62	312.78	9.95	9.95	10.36	10.36	
849466125	SMP	1	575.85	303.29	791.77	312.84	9.87	9.87	10.27	10.27	
849474524	SMP	1	576.03	303.26	791.92	312.94	9.73	9.73	10.47	10.47	
849482878	SMP	1	576.19	303.19	792.08	312.97	9.82	9.82	10.47	10.47	
849491257	SMP	1	576.33	303.22	792.33	312.97	9.87	9.87	10.48	10.48	
849507889	SMP	1	576.62	303.27	792.68	313.11	9.94	9.94	10.35	10.35	
849516269	SMP	1	577.73	303.63	793.81	313.56	9.60	9.60	10.44	10.44	
849524631	SMP	1	578.97	304.20	794.78	314.01	9.98	9.98	10.55	10.55	
849532888	SMP	1	579.54	304.43	795.31	314.36	9.66	9.66	10.44	10.44	
849541249	SMP	1	579.75	304.50	795.55	314.54	9.91	9.91	10.70	10.70	
849549645	SMP	1	579.62	304.45	795.55	314.47	9.74	9.74	10.73	10.73	
849557992	SMP	1	579.50	304.50	795.53	314.46	9.75	9.75	10.62	10.62	
849566257	SMP	1	579.51	304.50	795.55	314.46	9.76	9.76	10.75	10.75	
849574629	SMP	1	579.57	304.50	795.57	314.51	9.66	9.66	10.68	10.68	
849583022	SMP	1	579.49	304.45	795.51	314.44	9.60	9.60	10.77	10.77	
849591363	SMP	1	579.50	304.49	795.49	314.41	9.68	9.68	10.69	10.69	
849599645	SMP	1	579.43	304.50	795.49	314.42	9.71	9.71	10.76	10.76	
849608002	SMP	1	579.41	304.52	795.51	314.37	9.69	9.69	10.54	10.54	
849616391	SMP	1	579.45	304.43	795.48	314.35	9.60	9.60	10.61	10.61	
849624624	SMP	1	579.44	304.44	795.48	314.42	9.68	9.68	10.65	10.65	
849633019	SMP	1	579.38	304.37	795.49	314.35	9.58	9.58	10.62	10.62	
849641357	SMP	1	579.36	304.43	795.48	314.28	9.75	9.75	10.56	10.56	
849649770	SMP	1	579.37	304.38	795.41	314.35	9.55	9.55	10.63	10.63	
849657984	SMP	1	579.39	304.38	795.42	314.28	9.56	9.56	10.53	10.53	
849666384	SMP	1	579.30	304.38	795.42	314.28	9.52	9.52	10.49	10.49	
849674765	SMP	1	579.30	304.24	795.41	314.21	9.52	9.52	10.47	10.47	
849683131	SMP	1	579.33	304.32	795.41	314.14	9.65	9.65	10.42	10.42	
849691358	SMP	1	579.29	304.32	795.34	314.21	9.65	9.65	10.51	10.51	
849699768	SMP	1	579.27	304.59	795.42	314.40	9.72	9.72	10.57	10.57	
849708119	SMP	1	579.49	305.00	795.40	314.80	9.71	9.71	10.37	10.37	
849716510	SMP	1	579.34	305.02	795.30	314.80	9.64	9.64	10.33	10.33	
849724756	SMP	1	579.27	305.02	795.33	314.80	9.66	9.66	10.33	10.33	
849733132	SMP	1	579.20	305.02	795.26	314.79	9.54	9.54	10.17	10.17	
849741481	SMP	1	579.13	304.95	795.23	314.78	9.58	9.58	10.24	10.24	
849749892	SMP	1	579.13	305.02	795.15	314.78	9.53	9.53	10.28	10.28	
849758113	SMP	1	579.13	305.02	795.09	314.77	9.53	9.53	10.23	10.23	
849766502	SMP	1	579.06	305.02	795.10	314.83	9.50	9.50	10.29	10.29	
849774874	SMP	1	579.06	304.95	795.03	314.69	9.58	9.58	10.12	10.12	
849783133	SMP	1	579.06	305.02	794.95	314.84	9.58	9.58	10.31	10.31	
849791498	SMP	1	579.06	305.03	795.02	314.77	9.55	9.55	10.15	10.15	
849799891	SMP	1	579.05	305.02	795.02	314.77	9.64	9.64	10.15	10.15	
849808229	SMP	1	578.99	305.02	795.03	314.82	9.57	9.57	10.15	10.15	
849816505	SMP	1	579.05	305.03	795.10	314.90	9.58	9.58	10.35	10.35	
849824875	SMP	1	579.06	305.10	795.10	314.90	9.54	9.54	10.34	10.34	
849833259	SMP	1	579.05	305.10	795.11	314.86	9.56	9.56	10.33	10.33	
849841601	SMP	1	579.13	305.10	795.17	314.89	9.62	9.62	10.30	10.30	
849849893	SMP	1	579.13	305.10	795.21	314.87	9.56	9.56	10.20	10.20	
849858240	SMP	1	579.20	305.17	795.24	314.97	9.68	9.68	10.28	10.28	
849866628	SMP	1	579.27	305.10	795.31	314.97	9.56	9.56	10.19	10.19	
849874998	SMP	1	579.34	305.10	795.35	315.06	9.47	9.47	10.19	10.19	
849883259	SMP	1	579.34	305.16	795.35	315.06	9.49	9.49	10.24	10.24	
849891598	SMP	1	579.43	305.10	795.43	315.06	9.51	9.51	10.16	10.16	
849900013	SMP	1	579.57	305.11	795.46	315.07	9.42	9.42	10.09	10.09	
849908356	SMP	1	579.52	305.06	795.48	315.08	9.40	9.40	10.14	10.14	
849916634	SMP	1	579.49	304.97	795.48	315.07	9.47	9.47	10.38	10.38	
849924995	SMP	1	579.57	304.88	795.55	315.06	9.42	9.42	10.37	10.37	
849933381	SMP	1	579.62	304.88	795.55	315.06	9.64	9.64	10.34	10.34	
849941599	SMP	1	579.69	304.80	795.63	315.06	9.41	9.41	10.31	10.31	
849950015	SMP	1	579.65	304.81	795.63	314.99	9.55	9.55	10.20	10.20	
849958362	SMP	1	579.78	304.76	795.70	314.99	9.43	9.43	10.17	10.17	
849966745	SMP	1	579.81	304.74	795.70	314.96	9.54	9.54	10.11	10.11	
849974996	SMP	1	579.82	304.73	795.70	314.96	9.50	9.50	10.15	10.15	
849983384	SMP	1	579.87	304.66	795.77	314.95	9.63	9.63	10.11	10.11	
849991724	SMP	1	579.90	304.62	795.77	314.95	9.61	9.61	10.14	10.14	
850000141	SMP	1	579.95	304.57	795.85	314.95	9.59	9.59	10.08	10.08	
850008354	SMP	1	579.97	304.62	795.85	314.95	9.47	9.47	10.13	10.13	
850016757	SMP	1	579.97	304.65	795.92	314.95	9.62	9.62	10.22	10.22	
850025119	SMP	1	579.99	304.60	795.85	314.88	9.48	9.48	10.11	10.11	
850033503	SMP	1	579.89	304.52	795.77	314.95	9.45	9.45	10.10	10.10	
850041739	SMP	1	580.03	304.53	795.92	314.89	9.50	9.50	10.04	10.04	
850050137	SMP	1	580.04	304.55	795.85	314.95	9.41	9.41	10.13	10.13	
850058475	SMP	1	580.12	304.55	795.85	314.88	9.46	9.46	10.11	10.11	
850066866	SMP	1	580.06	304.66	795.85	314.95	9.38	9.38	10.13	10.13	
850075120	SMP	1	580.06	304.66	795.87	314.95	9.36	9.36	10.11	10.11	
850083495	SMP	1	580.13	304.73	795.92	315.02	9.30	9.30	10.10	10.10	
850091852	SMP	1	580.13	304.73	795.90	314.98	9.22	9.22	10.00	10.00	
850100259	SMP	1	580.13	304.73	795.97	314.98	9.21	9.21	10.07	10.07	
850108473	SMP	1	580.27	304.80	796.04	314.98	9.18	9.18	10.04	10.04	
850116869	SMP	1	580.34	304.73	796.08	315.01	9.08	9.08	9.99	9.99	
850125238	SMP	1	580.34	304.66	796.14	314.97	9.16	9.16	10.07	10.07	
850133504	SMP	1	580.41	304.73	796.19	314.98	9.30	9.30	10.05	10.05	
850141843	SMP	1	580.50	304.74	796.23	314.94	9.24	9.24	9.84	9.84	
850150257	SMP	1	580.52	304.77	796.32	315.08	9.41	9.41	10.06	10.06	
850158601	SMP	1	580.58	304.69	796.34	315.10	9.44	9.44	9.97	9.97	
850166877	SMP	1	580.75	304.71	796.44	315.15	9.45	9.45	10.18	10.18	
850175248	SMP	1	580.76	304.69	796.44	315.08	9.34	9.34	10.17	10.17	
850183621	SMP	1	580.89	304.70	796.48	315.14	9.31	9.31	10.26	10.26	
850191976	SMP	1	580.97	304.62	796.56	315.24	9.45	9.45	10.37	10.37	
850200255	SMP	1	581.13	304.66	796.63	315.17	9.24	9.24	10.23	10.23	
850208593	SMP	1	581.20	304.60	796.72	315.16	9.14	9.14	10.20	10.20	
850216998	SMP	1	581.21	304.65	796.83	315.13	9.14	9.14	10.08	10.08	
850225363	SMP	1	581.27	304.66	796.83	315.20	9.19	9.19	10.16	10.16	
868015368	SMP	1	535.44	305.85	748.14	308.42	9.59	9.59	10.07	10.07	
868023748	SMP	1	535.05	305.83	747.87	308.39	9.58	9.58	10.18	10.18	
868031975	SMP	1	534.71	305.79	747.57	308.30	9.49	9.49	10.27	10.27	
868040355	SMP	1	534.46	305.81	747.14	308.14	9.47	9.47	10.06	10.06	
868057140	SMP	1	533.96	305.70	746.74	308.15	9.57	9.57	10.11	10.11	
868065385	SMP	1	533.88	305.63	746.62	308.08	9.33	9.33	10.19	10.19	
868073741	SMP	1	533.78	305.68	746.55	307.99	9.33	9.33	10.17	10.17	
868082151	SMP	1	533.77	305.65	746.41	308.01	9.26	9.26	10.28	10.28	
868090501	SMP	1	533.70	305.66	746.34	307.92	9.24	9.24	10.23	10.23	
868098759	SMP	1	533.64	305.77	746.33	307.96	9.36	9.36	10.24	10.24	
868107097	SMP	1	533.46	305.84	746.33	308.01	9.37	9.37	10.33	10.33	
868115480	SMP	1	533.45	305.92	746.34	307.99	9.34	9.34	10.29	10.29	
868123860	SMP	1	533.53	305.85	746.33	307.88	9.22	9.22	10.18	10.18	
868132161	SMP	1	533.42	305.94	746.47	307.92	9.34	9.34	10.27	10.27	
868140476	SMP	1	533.38	306.06	746.55	307.86	9.49	9.49	10.18	10.18	
868148882	SMP	1	533.51	306.01	746.69	307.79	9.62	9.62	10.23	10.23	
868157301	SMP	1	533.64	305.91	746.85	307.73	9.55	9.55	10.08	10.08	
868165490	SMP	1	533.64	305.90	747.04	307.47	9.33	9.33	9.96	9.96	
868173857	SMP	1	533.75	305.85	747.14	307.31	9.41	9.41	10.19	10.19	
868182247	SMP	1	534.03	305.70	747.55	307.22	9.52	9.52	10.46	10.46	
868190486	SMP	1	534.19	305.67	747.76	307.02	9.60	9.60	10.27	10.27	
868198882	SMP	1	534.51	305.52	748.13	306.78	9.32	9.32	10.22	10.22	
868207219	SMP	1	535.37	305.42	749.07	306.60	9.61	9.61	10.02	10.02	
868215610	SMP	1	536.55	305.27	750.13	306.38	9.14	9.14	10.24	10.24	
868232239	SMP	1	537.35	305.00	751.12	306.03	9.64	9.64	10.32	10.32	
868240602	SMP	1	537.74	304.77	751.56	305.64	9.52	9.52	10.06	10.06	
868248987	SMP	1	538.26	304.61	752.16	305.29	9.71	9.71	10.15	10.15	
868257242	SMP	1	538.80	304.36	752.76	305.10	9.45	9.45	10.16	10.16	
868265592	SMP	1	539.39	304.05	753.40	304.80	9.29	9.29	10.18	10.18	
868273996	SMP	1	539.89	303.92	753.96	304.49	9.48	9.48	10.04	10.04	
868290625	SMP	1	541.16	303.43	755.33	303.85	9.51	9.51	10.21	10.21	
868299002	SMP	1	541.66	303.20	756.00	303.58	9.23	9.23	9.97	9.97	
868307349	SMP	1	542.40	303.07	756.72	303.11	9.60	9.60	10.10	10.10	
868315738	SMP	1	543.05	302.90	757.41	302.93	9.47	9.47	10.21	10.21	
868323979	SMP	1	543.76	302.61	758.10	302.61	9.42	9.42	9.99	9.99	
868340746	SMP	1	545.15	302.22	759.55	301.94	9.52	9.52	10.21	10.21	
868349115	SMP	1	545.78	302.12	760.26	301.60	9.45	9.45	10.02	10.02	
868357767	SMP	1	546.47	302.00	760.95	301.45	9.60	9.60	10.08	10.08	
868365721	SMP	1	547.12	301.91	761.69	301.17	9.64	9.64	10.29	10.29	
868374129	SMP	1	547.74	301.77	762.40	300.98	9.63	9.63	10.41	10.41	
868390745	SMP	1	549.08	301.48	763.69	300.62	9.68	9.68	10.36	10.36	
868399126	SMP	1	549.96	301.78	764.50	300.65	9.53	9.53	10.41	10.41	
868407471	SMP	1	551.12	302.52	765.43	301.29	9.60	9.60	10.42	10.42	
868415718	SMP	1	551.80	302.61	766.05	301.20	9.53	9.53	10.44	10.44	
868424098	SMP	1	552.20	302.59	766.62	301.01	9.72	9.72	10.36	10.36	
868440870	SMP	1	553.15	302.53	767.64	300.72	9.74	9.74	10.64	10.64	
868449108	SMP	1	553.65	302.43	768.20	300.52	9.41	9.41	10.50	10.50	
868457474	SMP	1	554.13	302.59	768.62	300.46	9.81	9.81	10.61	10.61	
868465841	SMP	1	554.55	302.56	769.12	300.34	9.54	9.54	10.48	10.48	
868474245	SMP	1	554.99	302.61	769.55	300.41	9.75	9.75	10.71	10.71	
868482479	SMP	1	555.38	302.75	769.90	300.26	9.67	9.67	10.58	10.58	
868490865	SMP	1	555.72	302.93	770.36	300.35	9.85	9.85	10.72	10.72	
868507485	SMP	1	556.49	303.26	771.13	300.41	9.86	9.86	10.65	10.65	
868515846	SMP	1	556.87	303.48	771.55	300.48	9.64	9.64	10.90	10.90	
868524228	SMP	1	557.27	303.70	771.90	300.58	9.92	9.92	10.59	10.59	
868532614	SMP	1	557.64	303.84	772.27	300.66	9.85	9.85	10.60	10.60	
868540838	SMP	1	557.98	304.13	772.66	300.84	9.87	9.87	10.66	10.66	
868549247	SMP	1	558.42	304.28	772.98	301.02	9.88	9.88	10.54	10.54	
868557601	SMP	1	558.76	304.53	773.45	301.17	9.62	9.62	10.79	10.79	
868565964	SMP	1	559.19	304.91	773.76	301.34	10.09	10.09	10.60	10.60	
868574225	SMP	1	559.52	305.04	774.17	301.55	9.95	9.95	10.72	10.72	
868591014	SMP	1	560.29	305.68	774.86	302.20	10.04	10.04	10.86	10.86	
868599353	SMP	1	560.64	305.88	775.31	302.37	9.97	9.97	10.88	10.88	
868607598	SMP	1	561.55	305.87	776.29	302.56	9.99	9.99	11.01	11.01	
868615960	SMP	1	563.27	305.66	777.95	302.50	9.83	9.83	11.11	11.11	
868624367	SMP	1	564.79	305.50	779.33	302.30	9.84	9.84	11.07	11.07	
868632732	SMP	1	565.71	305.35	780.14	302.26	10.00	10.00	11.00	11.00	
868649340	SMP	1	566.36	305.73	780.75	302.70	10.07	10.07	11.02	11.02	
868657728	SMP	1	566.62	305.82	781.06	302.87	10.08	10.08	10.79	10.79	
868665987	SMP	1	566.99	306.10	781.34	303.19	10.02	10.02	10.89	10.89	
868674335	SMP	1	567.28	306.25	781.62	303.55	10.14	10.14	10.99	10.99	
868682742	SMP	1	567.39	306.45	781.82	303.78	10.11	10.11	10.95	10.95	
868691149	SMP	1	567.54	306.55	782.02	304.08	10.10	10.10	10.93	10.93	
868699354	SMP	1	567.74	306.71	782.18	304.39	10.00	10.00	11.01	11.01	
868707724	SMP	1	567.89	306.98	782.36	304.63	10.01	10.01	11.05	11.05	
868716107	SMP	1	567.98	307.10	782.34	304.98	10.07	10.07	11.07	11.07	
868732717	SMP	1	568.01	307.53	782.34	305.54	9.93	9.93	11.10	11.10	
868741123	SMP	1	567.98	307.63	782.36	305.84	10.00	10.00	10.99	10.99	
868749468	SMP	1	567.83	307.82	782.16	306.02	10.02	10.02	10.88	10.88	
868757807	SMP	1	567.69	307.96	782.02	306.22	10.05	10.05	10.94	10.94	
868766099	SMP	1	567.56	308.18	781.80	306.41	10.15	10.15	11.03	11.03	
868774490	SMP	1	567.30	308.22	781.62	306.61	10.08	10.08	11.04	11.04	
868782829	SMP	1	567.06	308.45	781.34	306.71	9.99	9.99	10.99	10.99	
868791181	SMP	1	566.71	308.43	780.92	306.88	10.10	10.10	11.01	11.01	
868799463	SMP	1	566.45	308.57	780.61	307.00	9.86	9.86	11.13	11.13	
868807857	SMP	1	566.11	308.75	780.16	307.02	10.09	10.09	11.00	11.00	
868816241	SMP	1	565.67	308.81	779.72	307.15	10.09	10.09	11.03	11.03	
868824531	SMP	1	565.26	308.91	779.32	307.20	10.23	10.23	11.08	11.08	
868832827	SMP	1	564.89	309.06	778.95	307.34	10.04	10.04	11.08	11.08	
868841212	SMP	1	564.43	309.15	778.43	307.30	10.08	10.08	11.11	11.11	
868857847	SMP	1	563.52	309.22	777.45	307.21	10.16	10.16	11.08	11.08	
868866236	SMP	1	563.06	309.24	776.95	307.21	10.12	10.12	10.95	10.95	
868874569	SMP	1	562.56	309.33	776.42	307.13	10.28	10.28	10.98	10.98	
868882989	SMP	1	562.07	309.33	775.81	307.04	10.16	10.16	11.05	11.05	
868891243	SMP	1	561.59	309.29	775.35	307.05	10.07	10.07	11.11	11.11	
868899603	SMP	1	561.14	309.33	774.93	306.94	10.15	10.15	10.88	10.88	
868907925	SMP	1	560.63	309.40	774.36	306.91	10.14	10.14	11.11	11.11	
868924611	SMP	1	559.71	309.35	773.48	306.78	10.00	10.00	11.05	11.05	
868932958	SMP	1	559.36	309.44	773.05	306.75	10.06	10.06	11.19	11.19	
868941309	SMP	1	559.04	309.54	772.68	306.69	10.02	10.02	11.15	11.15	
868949716	SMP	1	558.55	309.55	772.29	306.67	10.21	10.21	11.18	11.18	
868957965	SMP	1	558.28	309.55	771.87	306.67	9.95	9.95	11.33	11.33	
868966341	SMP	1	557.93	309.53	771.62	306.54	10.01	10.01	10.96	10.96	
868974644	SMP	1	557.55	309.51	771.21	306.47	9.99	9.99	11.12	11.12	
868983078	SMP	1	557.31	309.63	770.95	306.49	9.93	9.93	11.17	11.17	
868991340	SMP	1	557.11	309.61	770.73	306.54	10.05	10.05	10.98	10.98	
869008008	SMP	1	556.56	309.69	770.25	306.42	9.99	9.99	11.13	11.13	
869016358	SMP	1	556.46	309.71	770.10	306.42	10.07	10.07	11.27	11.27	
869024693	SMP	1	556.31	309.63	769.95	306.35	9.89	9.89	11.13	11.13	
869033080	SMP	1	556.29	309.66	769.85	306.33	10.01	10.01	11.01	11.01	
869041362	SMP	1	556.16	309.67	769.71	306.22	10.05	10.05	11.07	11.07	
869049726	SMP	1	556.03	309.64	769.64	306.22	10.01	10.01	11.14	11.14	
869058044	SMP	1	555.93	309.63	769.51	306.12	10.00	10.00	11.16	11.16	
869066484	SMP	1	555.90	309.57	769.46	306.08	9.97	9.97	11.21	11.21	
869074727	SMP	1	555.80	309.57	769.44	305.98	10.06	10.06	11.23	11.23	
869083081	SMP	1	555.75	309.54	769.43	305.91	10.03	10.03	11.06	11.06	
869091464	SMP	1	555.51	309.36	769.20	305.75	10.08	10.08	11.13	11.13	
869099858	SMP	1	554.83	309.01	768.65	305.40	10.12	10.12	10.98	10.98	
869108196	SMP	1	554.92	308.72	768.49	305.08	10.12	10.12	11.00	11.00	
869116482	SMP	1	555.03	308.71	768.41	304.98	10.10	10.10	11.21	11.21	
869124819	SMP	1	555.10	308.64	768.55	304.98	10.03	10.03	11.18	11.18	
869133209	SMP	1	554.97	308.64	768.58	304.88	10.02	10.02	11.17	11.17	
869141584	SMP	1	555.06	308.56	768.63	304.82	10.02	10.02	11.28	11.28	
869149851	SMP	1	555.14	308.47	768.66	304.74	10.09	10.09	11.13	11.13	
869158198	SMP	1	555.21	308.33	768.80	304.67	9.93	9.93	11.11	11.11	
869166604	SMP	1	555.28	308.33	768.89	304.60	10.08	10.08	11.32	11.32	
869174822	SMP	1	555.36	308.23	768.98	304.54	10.10	10.10	11.39	11.39	
869183208	SMP	1	555.41	308.17	769.04	304.41	10.04	10.04	11.17	11.17	
869191594	SMP	1	555.43	308.07	769.11	304.40	10.14	10.14	11.19	11.19	
869199973	SMP	1	555.53	308.06	769.19	304.27	10.28	10.28	11.13	11.13	
869208195	SMP	1	555.60	307.98	769.35	304.32	10.12	10.12	11.15	11.15	
869216603	SMP	1	555.62	307.93	769.40	304.26	10.17	10.17	11.17	11.17	
869224951	SMP	1	554.55	308.01	768.69	304.32	10.23	10.23	11.13	11.13	
869233324	SMP	1	552.71	308.15	766.79	304.46	10.28	10.28	11.49	11.49	
869241577	SMP	1	551.12	308.26	764.92	304.63	10.31	10.31	11.61	11.61	
869249963	SMP	1	549.78	308.48	763.16	304.72	10.11	10.11	11.39	11.39	
869266702	SMP	1	549.15	308.58	762.32	304.85	10.08	10.08	11.38	11.38	
869274971	SMP	1	549.18	308.55	762.38	304.70	10.09	10.09	11.17	11.17	
869283326	SMP	1	549.21	308.52	762.54	304.74	10.05	10.05	11.44	11.44	
869291717	SMP	1	549.22	308.58	762.55	304.75	10.15	10.15	11.40	11.40	
869300083	SMP	1	549.22	308.58	762.54	304.67	10.15	10.15	11.41	11.41	
869308339	SMP	1	549.25	308.52	762.61	304.67	10.14	10.14	11.50	11.50	
869316688	SMP	1	549.31	308.46	762.68	304.74	10.22	10.22	11.52	11.52	
869325095	SMP	1	549.31	308.46	762.74	304.73	10.36	10.36	11.61	11.61	
869333335	SMP	1	549.37	308.39	762.76	304.66	10.31	10.31	11.49	11.49	
869341695	SMP	1	549.45	308.37	762.80	304.68	10.25	10.25	11.39	11.39	
869350078	SMP	1	549.47	308.37	762.93	304.64	10.31	10.31	11.38	11.38	
869358461	SMP	1	549.47	308.36	762.93	304.78	10.24	10.24	11.40	11.40	
869366690	SMP	1	549.49	308.33	762.99	304.73	10.10	10.10	11.33	11.33	
869375092	SMP	1	549.54	308.29	763.05	304.83	10.15	10.15	11.54	11.54	
869383455	SMP	1	549.59	308.31	763.11	304.92	10.18	10.18	11.66	11.66	
869391835	SMP	1	549.68	308.29	763.18	304.85	10.29	10.29	11.55	11.55	
869400078	SMP	1	549.62	308.22	763.17	304.87	10.33	10.33	11.53	11.53	
869408455	SMP	1	549.60	308.07	763.25	304.85	10.09	10.09	11.41	11.41	
869416815	SMP	1	549.67	308.21	763.30	304.80	10.22	10.22	11.37	11.37	
869425290	SMP	1	549.61	308.05	763.33	304.77	10.14	10.14	11.19	11.19	
869433454	SMP	1	549.62	307.98	763.26	304.68	10.06	10.06	11.23	11.23	
869441820	SMP	1	549.41	307.90	763.09	304.72	10.11	10.11	11.47	11.47	
869450206	SMP	1	548.65	308.01	762.29	304.77	10.10	10.10	11.18	11.18	
869458571	SMP	1	548.64	307.94	762.09	304.74	10.14	10.14	11.36	11.36	
869466816	SMP	1	548.62	307.90	762.10	304.74	10.05	10.05	11.40	11.40	
869475214	SMP	1	548.61	307.77	762.10	304.74	9.98	9.98	11.40	11.40	
869483573	SMP	1	548.55	307.75	762.09	304.68	10.09	10.09	11.46	11.46	
869491833	SMP	1	548.47	307.76	762.05	304.57	10.23	10.23	11.43	11.43	
869500202	SMP	1	548.36	307.58	761.98	304.57	10.23	10.23	11.43	11.43	
869508586	SMP	1	548.31	307.59	761.94	304.58	10.09	10.09	11.44	11.44	
869516943	SMP	1	548.24	307.59	761.94	304.60	10.11	10.11	11.51	11.51	
869525214	SMP	1	548.21	307.57	761.84	304.55	10.10	10.10	11.54	11.54	
869533571	SMP	1	548.18	307.61	761.79	304.51	10.16	10.16	11.36	11.36	
869541946	SMP	1	548.11	307.57	761.71	304.55	10.12	10.12	11.43	11.43	
869550323	SMP	1	548.09	307.67	761.67	304.57	10.18	10.18	11.36	11.36	
869558573	SMP	1	548.03	307.74	761.60	304.65	10.25	10.25	11.37	11.37	
869566953	SMP	1	547.92	307.76	761.53	304.72	10.21	10.21	11.33	11.33	
869575342	SMP	1	547.85	307.90	761.49	304.79	10.27	10.27	11.14	11.14	
869583702	SMP	1	547.76	307.91	761.42	304.92	10.26	10.26	11.23	11.23	
869591954	SMP	1	547.69	308.00	761.40	305.01	10.21	10.21	11.24	11.24	
869600325	SMP	1	547.68	308.07	761.30	305.07	10.21	10.21	11.22	11.22	
869608706	SMP	1	547.61	308.14	761.25	305.20	10.41	10.41	11.19	11.19	
869617058	SMP	1	547.57	308.19	761.18	305.25	10.32	10.32	11.23	11.23	
869625336	SMP	1	547.46	308.28	761.12	305.36	10.52	10.52	11.25	11.25	
869633697	SMP	1	547.42	308.31	761.12	305.50	10.33	10.33	11.34	11.34	
869642063	SMP	1	547.28	308.45	761.02	305.66	10.34	10.34	11.46	11.46	
869650325	SMP	1	547.24	308.53	760.87	305.69	10.36	10.36	11.52	11.52	
869658700	SMP	1	547.17	308.61	760.79	305.64	10.22	10.22	11.44	11.44	
869667056	SMP	1	546.74	308.86	760.41	305.80	10.42	10.42	11.18	11.18	
869675459	SMP	1	545.95	309.32	759.40	306.40	10.27	10.27	11.32	11.32	
869683692	SMP	1	545.94	309.82	759.09	306.92	10.37	10.37	11.26	11.26	
869692111	SMP	1	545.82	310.03	759.08	307.10	10.23	10.23	11.31	11.31	
869700448	SMP	1	545.83	309.86	759.14	307.08	10.23	10.23	11.27	11.27	
869708831	SMP	1	545.76	310.00	759.12	307.08	10.35	10.35	11.28	11.28	
869717054	SMP	1	545.69	310.00	759.08	307.07	10.17	10.17	11.16	11.16	
869725456	SMP	1	545.72	310.01	759.05	307.12	10.21	10.21	11.40	11.40	
869733817	SMP	1	545.69	310.00	759.02	307.04	10.25	10.25	11.30	11.30	
869742186	SMP	1	545.76	309.93	759.09	307.15	10.29	10.29	11.23	11.23	
869750444	SMP	1	545.76	309.93	759.09	307.07	10.36	10.36	11.30	11.30	
869758828	SMP	1	545.83	309.88	759.16	307.08	10.39	10.39	11.21	11.21	
869767178	SMP	1	545.76	309.86	759.11	307.04	10.25	10.25	11.25	11.25	
869775579	SMP	1	545.85	309.80	759.13	307.03	10.28	10.28	11.22	11.22	
869783813	SMP	1	545.90	309.80	759.20	307.03	10.39	10.39	11.25	11.25	
869792199	SMP	1	546.01	309.86	759.27	307.03	10.39	10.39	11.27	11.27	
869800575	SMP	1	546.07	309.84	759.28	307.03	10.47	10.47	11.30	11.30	
869808819	SMP	1	546.13	309.81	759.32	307.03	10.41	10.41	11.32	11.32	
869817183	SMP	1	546.20	309.75	759.41	307.03	10.32	10.32	11.28	11.28	
869825581	SMP	1	546.25	309.79	759.43	306.93	10.39	10.39	11.27	11.27	
869833940	SMP	1	546.25	309.63	759.54	307.06	10.19	10.19	11.36	11.36	
869842183	SMP	1	546.33	309.68	759.66	307.02	10.47	10.47	11.50	11.50	
869850570	SMP	1	546.43	309.58	759.74	307.02	10.42	10.42	11.45	11.45	
869858935	SMP	1	546.45	309.60	759.81	307.02	10.50	10.50	11.55	11.55	
869867301	SMP	1	546.37	309.57	759.74	306.95	10.62	10.62	11.50	11.50	
869875581	SMP	1	545.98	309.77	759.25	307.04	10.24	10.24	11.25	11.25	
869883941	SMP	1	545.93	309.69	759.06	307.20	10.33	10.33	11.19	11.19	
869892321	SMP	1	546.10	309.70	759.18	307.12	10.48	10.48	11.36	11.36	
869900690	SMP	1	546.25	309.63	759.27	307.10	10.50	10.50	11.25	11.25	
869908940	SMP	1	546.27	309.57	759.38	307.08	10.55	10.55	11.40	11.40	
869917302	SMP	1	546.29	309.59	759.45	307.06	10.53	10.53	11.36	11.36	
869925708	SMP	1	546.35	309.58	759.54	307.10	10.51	10.51	11.40	11.40	
869934061	SMP	1	546.42	309.51	759.56	307.07	10.58	10.58	11.28	11.28	
869942314	SMP	1	546.47	309.54	759.52	307.09	10.45	10.45	11.44	11.44	
869950689	SMP	1	546.53	309.47	759.61	307.03	10.73	10.73	11.38	11.38	
869959063	SMP	1	546.58	309.51	759.55	306.98	10.76	10.76	11.39	11.39	
869967297	SMP	1	546.57	309.46	759.66	306.95	10.57	10.57	11.58	11.58	
869975702	SMP	1	546.61	309.42	759.66	306.95	10.57	10.57	11.49	11.49	
869984057	SMP	1	546.67	309.41	759.67	306.87	10.61	10.61	11.54	11.54	
869992447	SMP	1	546.68	309.41	759.81	306.88	10.50	10.50	11.52	11.52	
870000689	SMP	1	546.74	309.36	759.81	306.88	10.45	10.45	11.68	11.68	
870009073	SMP	1	546.74	309.36	759.88	306.81	10.43	10.43	11.64	11.64	
870017421	SMP	1	546.80	309.32	759.81	306.81	10.28	10.28	11.52	11.52	
870025822	SMP	1	546.83	309.33	759.88	306.80	10.34	10.34	11.50	11.50	
870034066	SMP	1	546.89	309.27	759.96	306.80	10.36	10.36	11.55	11.55	
870042428	SMP	1	546.89	309.34	760.00	306.79	10.31	10.31	11.50	11.50	
870050812	SMP	1	546.96	309.27	760.06	306.78	10.39	10.39	11.55	11.55	
870059183	SMP	1	546.97	309.27	760.06	306.71	10.38	10.38	11.52	11.52	
870067438	SMP	1	547.10	309.19	759.99	306.71	10.32	10.32	11.50	11.50	
870075827	SMP	1	547.03	309.26	760.06	306.71	10.43	10.43	11.47	11.47	
870084183	SMP	1	547.10	309.19	760.21	306.74	10.43	10.43	11.43	11.43	
870092564	SMP	1	547.17	309.19	760.13	306.72	10.49	10.49	11.47	11.47	
870100809	SMP	1	547.17	309.19	760.21	306.74	10.42	10.42	11.43	11.43	
870109187	SMP	1	547.24	309.19	760.25	306.72	10.53	10.53	11.34	11.34	
870117545	SMP	1	547.24	309.27	760.33	306.77	10.48	10.48	11.36	11.36	
870125822	SMP	1	547.20	309.29	760.25	306.72	10.51	10.51	11.30	11.30	
870134189	SMP	1	547.22	309.20	760.40	306.67	10.48	10.48	11.43	11.43	
870142550	SMP	1	547.72	308.60	761.04	306.18	10.69	10.69	11.28	11.28	
870150934	SMP	1	548.37	307.72	761.44	305.23	10.68	10.68	11.14	11.14	
870159180	SMP	1	548.65	307.36	761.51	304.76	10.58	10.58	11.41	11.41	
870167545	SMP	1	548.71	307.29	761.40	304.66	10.64	10.64	11.24	11.24	
870175946	SMP	1	548.75	307.32	761.44	304.72	10.69	10.69	11.34	11.34	
870184303	SMP	1	548.63	307.39	761.45	304.72	10.63	10.63	11.28	11.28	
870192557	SMP	1	548.65	307.36	761.51	304.72	10.57	10.57	11.35	11.35	
870200934	SMP	1	548.63	307.32	761.57	304.72	10.58	10.58	11.39	11.39	
870209315	SMP	1	548.61	307.33	761.54	304.80	10.65	10.65	11.39	11.39	
870217664	SMP	1	548.66	307.30	761.60	304.72	10.67	10.67	11.37	11.37	
870225947	SMP	1	548.57	307.39	761.52	304.81	10.74	10.74	11.42	11.42	
870234308	SMP	1	548.57	307.39	761.50	304.79	10.67	10.67	11.39	11.39	
870242672	SMP	1	548.57	307.39	761.52	304.88	10.60	10.60	11.47	11.47	
870251054	SMP	1	548.61	307.47	761.53	304.89	10.89	10.89	11.31	11.31	
870259313	SMP	1	548.46	307.43	761.54	304.89	10.77	10.77	11.37	11.37	
870267672	SMP	1	548.47	307.46	761.57	304.92	10.85	10.85	11.33	11.33	
870276068	SMP	1	548.47	307.55	761.55	304.92	10.93	10.93	11.30	11.30	
870284306	SMP	1	548.34	307.54	761.49	304.93	10.84	10.84	11.30	11.30	
870292685	SMP	1	548.38	307.48	761.48	304.94	10.66	10.66	11.27	11.27	
870301062	SMP	1	548.27	307.49	761.40	304.94	10.59	10.59	11.27	11.27	
870309431	SMP	1	548.29	307.49	761.45	305.04	10.59	10.59	11.31	11.31	
870317671	SMP	1	548.33	307.48	761.55	304.98	10.68	10.68	11.27	11.27	
870326071	SMP	1	549.33	307.33	762.58	304.97	10.57	10.57	11.52	11.52	
870334404	SMP	1	551.05	307.15	764.33	304.81	10.54	10.54	11.55	11.55	
870342794	SMP	1	552.70	306.95	766.05	304.60	10.70	10.70	11.63	11.63	
870359449	SMP	1	556.10	306.94	769.22	304.65	10.41	10.41	11.39	11.39	
870367797	SMP	1	557.30	307.10	770.32	304.71	10.59	10.59	11.30	11.30	
870376188	SMP	1	557.68	307.11	770.82	304.74	10.69	10.69	11.44	11.44	
870384435	SMP	1	557.51	307.01	770.75	304.81	10.56	10.56	11.48	11.48	
870392795	SMP	1	557.44	307.08	770.68	304.74	10.50	10.50	11.31	11.31	
870401194	SMP	1	557.47	307.11	770.59	304.74	10.69	10.69	11.30	11.30	
870409550	SMP	1	557.47	307.11	770.59	304.67	10.69	10.69	11.35	11.35	
870417804	SMP	1	557.40	307.04	770.53	304.74	10.65	10.65	11.32	11.32	
870426167	SMP	1	557.33	307.11	770.53	304.74	10.66	10.66	11.50	11.50	
870434561	SMP	1	557.25	307.04	770.51	304.69	10.52	10.52	11.35	11.35	
870442796	SMP	1	557.15	307.01	770.47	304.69	10.39	10.39	11.37	11.37	
870451193	SMP	1	557.19	307.00	770.55	304.76	10.49	10.49	11.38	11.38	
870459539	SMP	1	557.12	307.01	770.53	304.77	10.45	10.45	11.28	11.28	
870467916	SMP	1	557.11	307.08	770.51	304.82	10.50	10.50	11.36	11.36	
870476166	SMP	1	557.05	307.10	770.46	304.78	10.42	10.42	11.31	11.31	
870484551	SMP	1	557.07	307.14	770.49	304.83	10.45	10.45	11.23	11.23	
870492925	SMP	1	557.00	307.20	770.48	304.93	10.50	10.50	11.26	11.26	
870501333	SMP	1	557.06	307.29	770.43	304.98	10.54	10.54	11.38	11.38	
870509538	SMP	1	556.95	307.25	770.46	305.00	10.43	10.43	11.41	11.41	
870517925	SMP	1	557.06	307.36	770.41	305.01	10.36	10.36	11.40	11.40	
870526290	SMP	1	557.06	307.36	770.34	305.08	10.36	10.36	11.47	11.47	
870534682	SMP	1	557.06	307.36	770.31	305.12	10.36	10.36	11.47	11.47	
870542904	SMP	1	557.06	307.43	770.40	305.13	10.41	10.41	11.50	11.50	
870551314	SMP	1	557.06	307.43	770.38	305.12	10.47	10.47	11.45	11.45	
870559654	SMP	1	556.99	307.43	770.38	305.06	10.42	10.42	11.40	11.40	
870568041	SMP	1	557.06	307.36	770.38	305.06	10.36	10.36	11.40	11.40	
870576293	SMP	1	556.99	307.29	770.41	305.01	10.29	10.29	11.40	11.40	
870584678	SMP	1	557.06	307.36	770.36	305.04	10.36	10.36	11.44	11.44	
870593115	SMP	1	557.08	307.21	770.40	305.06	10.37	10.37	11.46	11.46	
870601314	SMP	1	557.22	307.02	770.68	304.88	10.52	10.52	11.36	11.36	
870609650	SMP	1	557.53	306.16	771.05	304.01	10.51	10.51	11.66	11.66	
870618048	SMP	1	558.18	305.43	771.27	303.08	10.20	10.20	11.03	11.03	
870626412	SMP	1	559.32	304.87	771.35	302.25	9.73	9.73	11.37	11.37	
870634686	SMP	1	561.01	304.60	770.98	301.48	7.63	7.63	10.73	10.73	
870651411	SMP	1	0.00	0.00	778.29	313.62	0.00	0.00	12.81	12.81	
870659788	SMP	1	0.00	0.00	0.00	0.00	0.00	0.00	0.00	0.00	
870668026	SMP	1	526.50	327.07	0.00	0.00	7.20	7.20	0.00	0.00	
870676402	SMP	1	524.69	325.71	775.41	307.53	5.19	5.19	23.70	23.70	
870693185	SMP	1	0.00	0.00	759.85	305.45	0.00	0.00	4.59	4.59	
870701410	SMP	1	0.00	0.00	823.87	265.71	0.00	0.00	14.05	14.05	
870709788	SMP	1	544.85	313.41	767.09	307.51	9.21	9.21	18.58	18.58	
870726524	SMP	1	554.23	307.41	769.73	299.86	16.98	16.98	11.58	11.58	
870734811	SMP	1	555.72	301.95	770.32	300.78	11.28	11.28	9.64	9.64	
870743165	SMP	1	554.97	302.63	768.97	300.45	9.89	9.89	11.42	11.42	
870759916	SMP	1	555.63	302.58	768.79	300.52	10.38	10.38	11.39	11.39	
870768165	SMP	1	556.12	302.73	768.94	300.74	10.16	10.16	11.40	11.40	
870776541	SMP	1	555.83	302.95	768.91	300.80	10.07	10.07	11.31	11.31	
870793159	SMP	1	555.45	303.09	768.69	300.84	10.25	10.25	11.39	11.39	
870801561	SMP	1	554.29	303.20	767.70	300.93	10.42	10.42	11.51	11.51	
870809906	SMP	1	553.85	303.21	766.99	300.98	10.25	10.25	11.54	11.54	
870818288	SMP	1	553.99	303.28	766.93	300.99	10.27	10.27	11.59	11.59	
870826532	SMP	1	554.00	303.30	767.02	300.92	10.40	10.40	11.45	11.45	
870834929	SMP	1	553.93	303.30	767.05	300.94	10.30	10.30	11.47	11.47	
870843275	SMP	1	553.92	303.28	767.06	300.91	10.39	10.39	11.38	11.38	
870851683	SMP	1	553.85	303.29	767.05	300.81	10.30	10.30	11.38	11.38	
870859973	SMP	1	553.91	303.27	767.02	300.78	10.37	10.37	11.39	11.39	
870868285	SMP	1	553.85	303.30	767.02	300.85	10.29	10.29	11.43	11.43	
870876667	SMP	1	553.86	303.23	767.03	300.78	10.26	10.26	11.39	11.39	
870885043	SMP	1	553.86	303.21	767.09	300.78	10.27	10.27	11.44	11.44	
870893282	SMP	1	553.84	303.22	767.02	300.78	10.44	10.44	11.42	11.42	
870901681	SMP	1	553.84	303.21	766.96	300.78	10.38	10.38	11.49	11.49	
870910025	SMP	1	553.89	303.17	767.09	300.71	10.28	10.28	11.50	11.50	
870918403	SMP	1	553.82	303.17	767.02	300.71	10.43	10.43	11.48	11.48	
870926659	SMP	1	553.82	303.17	767.02	300.71	10.37	10.37	11.40	11.40	
870935041	SMP	1	553.82	303.19	767.09	300.64	10.27	10.27	11.46	11.46	
870943411	SMP	1	553.82	303.17	766.92	300.67	10.39	10.39	11.37	11.37	
870951679	SMP	1	553.82	303.17	767.06	300.74	10.29	10.29	11.43	11.43	
870960032	SMP	1	553.82	303.09	767.02	300.71	10.36	10.36	11.51	11.51	
870968402	SMP	1	553.82	303.16	767.03	300.71	10.34	10.34	11.46	11.46	
870976783	SMP	1	553.82	303.16	767.09	300.71	10.45	10.45	11.47	11.47	
870985042	SMP	1	553.82	303.10	767.02	300.64	10.44	10.44	11.36	11.36	
870993408	SMP	1	553.88	303.09	767.09	300.71	10.35	10.35	11.42	11.42	
871001804	SMP	1	553.89	303.16	767.09	300.71	10.28	10.28	11.34	11.34	
871010153	SMP	1	553.89	303.16	767.16	300.71	10.37	10.37	11.34	11.34	
871018402	SMP	1	553.82	303.09	767.03	300.71	10.49	10.49	11.34	11.34	
871026774	SMP	1	553.82	303.17	767.09	300.78	10.49	10.49	11.36	11.36	
871035170	SMP	1	553.82	303.17	767.09	300.78	10.40	10.40	11.36	11.36	
871043513	SMP	1	553.77	303.28	767.05	300.80	10.46	10.46	11.41	11.41	
871051803	SMP	1	553.82	303.24	766.98	300.80	10.49	10.49	11.38	11.38	
871060152	SMP	1	553.82	303.24	767.06	300.91	10.49	10.49	11.43	11.43	
871068546	SMP	1	553.81	303.30	766.98	300.87	10.51	10.51	11.35	11.35	
871076908	SMP	1	553.74	303.30	766.92	300.80	10.59	10.59	11.43	11.43	
871085166	SMP	1	553.68	303.33	766.92	300.84	10.56	10.56	11.28	11.28	
871093526	SMP	1	553.62	303.33	766.92	300.90	10.56	10.56	11.32	11.32	
871101928	SMP	1	553.64	303.37	766.78	300.87	10.49	10.49	11.42	11.42	
871110155	SMP	1	552.91	303.16	766.45	300.69	10.39	10.39	11.13	11.13	
871118526	SMP	1	552.57	302.95	765.86	300.59	10.33	10.33	11.42	11.42	
871126913	SMP	1	552.69	302.98	765.72	300.52	10.35	10.35	11.31	11.31	
871135283	SMP	1	552.69	303.05	765.77	300.57	10.31	10.31	11.31	11.31	
871143513	SMP	1	552.62	303.05	765.57	300.48	10.28	10.28	11.23	11.23	
871151933	SMP	1	552.55	302.98	765.77	300.57	10.23	10.23	11.37	11.37	
871160276	SMP	1	552.48	303.05	765.71	300.55	10.44	10.44	11.32	11.32	
871168647	SMP	1	552.53	303.10	765.68	300.52	10.36	10.36	11.35	11.35	
871176902	SMP	1	552.46	303.09	765.55	300.54	10.40	10.40	11.42	11.42	
871185289	SMP	1	552.46	303.16	765.61	300.52	10.47	10.47	11.46	11.46	
871193655	SMP	1	552.39	303.10	765.61	300.52	10.30	10.30	11.39	11.39	
871202048	SMP	1	552.46	303.16	765.61	300.52	10.47	10.47	11.28	11.28	
871210270	SMP	1	552.39	303.16	765.54	300.59	10.45	10.45	11.42	11.42	
871218643	SMP	1	552.36	303.13	765.54	300.52	10.41	10.41	11.31	11.31	
871227021	SMP	1	552.39	303.19	765.54	300.59	10.54	10.54	11.46	11.46	
871235405	SMP	1	552.33	303.20	765.54	300.59	10.55	10.55	11.51	11.51	
871243642	SMP	1	552.00	303.19	765.38	300.54	10.44	10.44	11.23	11.23	
871252043	SMP	1	550.85	303.33	764.37	300.67	10.46	10.46	11.45	11.45	
871260395	SMP	1	550.09	303.27	763.44	300.71	10.38	10.38	11.33	11.33	
871268642	SMP	1	550.08	303.24	763.14	300.73	10.34	10.34	11.50	11.50	
871285405	SMP	1	550.18	303.18	763.21	300.59	10.40	10.40	11.31	11.31	
871293785	SMP	1	550.14	303.09	763.36	300.56	10.32	10.32	11.25	11.25	
871302029	SMP	1	550.15	303.06	763.31	300.63	10.38	10.38	11.23	11.23	
871310395	SMP	1	550.16	303.06	763.30	300.50	10.37	10.37	11.23	11.23	
871318763	SMP	1	550.30	303.00	763.41	300.50	10.24	10.24	11.28	11.28	
871327164	SMP	1	550.34	303.06	763.41	300.55	10.30	10.30	11.19	11.19	
871335396	SMP	1	550.30	302.98	763.42	300.55	10.19	10.19	11.11	11.11	
871343766	SMP	1	550.44	303.05	763.59	300.54	10.24	10.24	11.27	11.27	
871352148	SMP	1	550.52	303.06	763.61	300.59	10.21	10.21	11.37	11.37	
871360527	SMP	1	550.48	303.05	763.68	300.66	10.28	10.28	11.45	11.45	
871368767	SMP	1	550.54	303.00	763.66	300.68	10.14	10.14	11.41	11.41	
871377162	SMP	1	550.61	303.08	763.80	300.68	10.21	10.21	11.36	11.36	
871385530	SMP	1	550.62	303.12	763.90	300.80	10.45	10.45	11.37	11.37	
871393911	SMP	1	550.73	303.13	764.04	300.80	10.42	10.42	11.36	11.36	
871402151	SMP	1	550.86	303.19	764.11	300.84	10.33	10.33	11.38	11.38	
871410524	SMP	1	550.94	303.20	764.05	301.03	10.25	10.25	11.30	11.30	
871418879	SMP	1	550.94	303.27	764.18	301.10	10.17	10.17	11.20	11.20	
871427164	SMP	1	550.93	303.31	764.20	301.15	10.15	10.15	11.17	11.17	
871443906	SMP	1	551.01	303.38	764.22	301.30	10.03	10.03	11.28	11.28	
871452291	SMP	1	551.15	303.44	764.41	301.28	10.21	10.21	11.20	11.20	
871460510	SMP	1	551.19	303.41	764.32	301.32	10.25	10.25	11.22	11.22	
871468886	SMP	1	551.13	303.45	764.37	301.30	10.26	10.26	11.21	11.21	
871477269	SMP	1	551.27	303.41	764.38	301.29	10.25	10.25	11.25	11.25	
871485658	SMP	1	551.30	303.32	764.43	301.21	10.19	10.19	11.14	11.14	
871493890	SMP	1	551.42	303.30	764.72	301.18	10.31	10.31	11.10	11.10	
871502291	SMP	1	551.51	303.25	764.79	301.18	10.34	10.34	11.16	11.16	
871510630	SMP	1	551.58	303.18	764.89	301.10	10.26	10.26	11.14	11.14	
871519010	SMP	1	551.62	303.10	764.98	301.03	10.37	10.37	11.21	11.21	
871527263	SMP	1	551.71	303.02	765.05	300.96	10.46	10.46	11.25	11.25	
871535661	SMP	1	551.79	303.00	765.10	300.92	10.41	10.41	11.28	11.28	
871544003	SMP	1	551.92	302.90	765.26	300.91	10.37	10.37	11.30	11.30	
871552411	SMP	1	552.07	302.84	765.33	300.90	10.31	10.31	11.22	11.22	
871560651	SMP	1	552.19	302.75	765.39	300.88	10.19	10.19	11.09	11.09	
871569019	SMP	1	552.24	302.71	765.51	300.82	10.16	10.16	11.15	11.15	
871577395	SMP	1	552.38	302.64	765.68	300.80	10.38	10.38	11.39	11.39	
871585648	SMP	1	552.45	302.58	765.70	300.73	10.45	10.45	11.35	11.35	
871594012	SMP	1	552.62	302.55	765.83	300.80	10.47	10.47	11.42	11.42	
871602411	SMP	1	552.73	302.59	765.97	300.80	10.52	10.52	11.36	11.36	
871610752	SMP	1	552.87	302.58	766.03	300.85	10.48	10.48	11.40	11.40	
871619010	SMP	1	552.87	302.59	766.14	300.74	10.52	10.52	11.36	11.36	
871627397	SMP	1	553.02	302.57	766.24	300.85	10.47	10.47	11.23	11.23	
871635771	SMP	1	553.17	302.54	766.42	300.98	10.22	10.22	11.31	11.31	
871644121	SMP	1	554.09	302.56	767.52	301.04	10.20	10.20	11.36	11.36	
871652410	SMP	1	555.91	302.52	769.22	300.99	10.56	10.56	11.50	11.50	
871660752	SMP	1	557.16	302.49	770.57	300.93	10.54	10.54	11.36	11.36	
871677511	SMP	1	558.59	302.48	771.96	301.00	10.81	10.81	11.37	11.37	
871685768	SMP	1	558.48	302.45	771.87	300.94	10.70	10.70	11.29	11.29	
871694159	SMP	1	558.59	302.39	771.89	301.00	10.73	10.73	11.30	11.30	
871702499	SMP	1	558.57	302.42	771.92	300.99	10.73	10.73	11.37	11.37	
871710901	SMP	1	558.69	302.40	771.98	300.98	10.66	10.66	11.44	11.44	
871719141	SMP	1	558.69	302.40	771.98	300.98	10.75	10.75	11.51	11.51	
871727507	SMP	1	558.77	302.40	772.06	300.98	10.75	10.75	11.50	11.50	
871735893	SMP	1	558.73	302.42	772.05	300.94	10.72	10.72	11.57	11.57	
871744131	SMP	1	558.85	302.38	772.17	300.93	10.74	10.74	11.50	11.50	
871752506	SMP	1	558.78	302.37	772.12	300.94	10.71	10.71	11.56	11.56	
871760900	SMP	1	558.76	302.40	772.09	300.96	10.76	10.76	11.52	11.52	
871769260	SMP	1	558.69	302.26	772.10	301.02	10.59	10.59	11.45	11.45	
871777502	SMP	1	558.65	302.26	772.09	300.96	10.72	10.72	11.47	11.47	
871785889	SMP	1	558.75	302.26	772.12	301.01	10.53	10.53	11.60	11.60	
871794267	SMP	1	558.69	302.34	772.17	300.99	10.68	10.68	11.54	11.54	
871802627	SMP	1	558.68	302.26	772.09	301.03	10.53	10.53	11.56	11.56	
871810909	SMP	1	558.62	302.33	772.11	300.91	10.61	10.61	11.56	11.56	
871819263	SMP	1	558.43	302.23	772.06	300.99	10.58	10.58	11.55	11.55	
871827628	SMP	1	558.55	302.26	772.05	300.98	10.51	10.51	11.60	11.60	
871836012	SMP	1	558.60	302.30	772.04	300.98	10.60	10.60	11.48	11.48	
871844260	SMP	1	558.41	302.26	772.04	300.98	10.59	10.59	11.60	11.60	
871852617	SMP	1	558.51	302.24	771.98	300.98	10.62	10.62	11.61	11.61	
871861021	SMP	1	558.44	302.31	771.98	300.98	10.68	10.68	11.69	11.69	
871869380	SMP	1	558.41	302.26	771.99	300.99	10.67	10.67	11.64	11.64	
871877640	SMP	1	558.43	302.30	772.01	301.00	10.65	10.65	11.63	11.63	
871886009	SMP	1	558.37	302.31	771.96	301.07	10.65	10.65	11.60	11.60	
871894388	SMP	1	558.32	302.28	771.95	301.00	10.64	10.64	11.57	11.57	
871902617	SMP	1	558.28	302.34	771.92	301.12	10.76	10.76	11.61	11.61	
871911019	SMP	1	558.27	302.34	771.94	301.08	10.62	10.62	11.47	11.47	
871919380	SMP	1	558.18	302.34	772.03	301.21	10.74	10.74	11.62	11.62	
871927754	SMP	1	558.11	302.29	771.96	301.21	10.57	10.57	11.58	11.58	
871936009	SMP	1	558.16	302.35	771.94	301.15	10.63	10.63	11.50	11.50	
871944389	SMP	1	558.14	302.29	771.87	301.29	10.47	10.47	11.47	11.47	
871952754	SMP	1	558.14	302.41	771.87	301.25	10.57	10.57	11.50	11.50	
871961146	SMP	1	558.09	302.42	771.87	301.23	10.62	10.62	11.50	11.50	
871969374	SMP	1	558.23	302.42	772.05	301.25	10.59	10.59	11.59	11.59	
871977755	SMP	1	559.28	302.60	773.14	301.56	10.57	10.57	11.49	11.49	
871986132	SMP	1	560.62	302.81	774.18	301.57	10.51	10.51	11.45	11.45	
871994514	SMP	1	561.11	302.89	774.68	301.70	10.37	10.37	11.52	11.52	
872002750	SMP	1	561.05	302.96	774.68	301.77	10.51	10.51	11.57	11.57	
872011145	SMP	1	560.94	302.86	774.76	301.71	10.45	10.45	11.53	11.53	
872019503	SMP	1	560.91	302.90	774.61	301.70	10.48	10.48	11.59	11.59	
872027872	SMP	1	560.91	302.90	774.65	301.63	10.45	10.45	11.57	11.57	
872036129	SMP	1	561.04	302.90	774.75	301.70	10.43	10.43	11.51	11.51	
872044505	SMP	1	561.07	302.84	774.74	301.79	10.38	10.38	11.69	11.69	
872052862	SMP	1	561.01	302.88	774.73	301.72	10.40	10.40	11.57	11.57	
872061141	SMP	1	561.08	302.86	774.68	301.63	10.42	10.42	11.59	11.59	
872069517	SMP	1	560.99	302.85	774.76	301.64	10.42	10.42	11.46	11.46	
872077892	SMP	1	561.05	302.85	774.76	301.71	10.47	10.47	11.52	11.52	
872086257	SMP	1	561.13	302.83	774.83	301.71	10.38	10.38	11.46	11.46	
872094516	SMP	1	561.07	302.79	774.90	301.71	10.37	10.37	11.55	11.55	
872102861	SMP	1	561.06	302.81	774.90	301.71	10.44	10.44	11.51	11.51	
872111264	SMP	1	561.14	302.79	774.97	301.71	10.51	10.51	11.64	11.64	
872119623	SMP	1	561.14	302.79	774.97	301.78	10.40	10.40	11.65	11.65	
872127871	SMP	1	561.21	302.72	775.02	301.73	10.40	10.40	11.66	11.66	
872136253	SMP	1	561.28	302.72	775.05	301.73	10.46	10.46	11.66	11.66	
872144629	SMP	1	561.27	302.77	775.11	301.78	10.52	10.52	11.68	11.68	
872152988	SMP	1	561.28	302.72	775.20	301.82	10.46	10.46	11.49	11.49	
872161262	SMP	1	561.34	302.77	775.24	301.78	10.56	10.56	11.57	11.57	
872169623	SMP	1	561.46	302.80	775.31	301.79	10.61	10.61	11.53	11.53	
872177998	SMP	1	561.46	302.79	775.25	301.82	10.53	10.53	11.61	11.61	
872186386	SMP	1	561.53	302.87	775.37	301.85	10.61	10.61	11.57	11.57	
872194631	SMP	1	561.61	302.87	775.50	301.95	10.53	10.53	11.52	11.52	
872202987	SMP	1	561.60	302.87	775.50	302.02	10.55	10.55	11.51	11.51	
872211386	SMP	1	561.60	302.94	775.44	301.92	10.48	10.48	11.41	11.41	
872219619	SMP	1	561.67	302.94	775.46	302.00	10.51	10.51	11.47	11.47	
872227997	SMP	1	561.77	303.07	775.49	302.01	10.48	10.48	11.40	11.40	
872236379	SMP	1	561.77	303.07	775.44	302.00	10.35	10.35	11.38	11.38	
872244742	SMP	1	561.84	303.09	775.42	302.11	10.40	10.40	11.45	11.45	
872252987	SMP	1	562.08	303.20	775.80	302.40	10.38	10.38	11.57	11.57	
872261387	SMP	1	563.01	304.12	776.36	303.18	10.43	10.43	11.53	11.53	
872278173	SMP	1	563.11	304.60	776.67	303.72	10.40	10.40	11.61	11.61	
872286393	SMP	1	563.12	304.40	776.68	303.63	10.36	10.36	11.55	11.55	
872294748	SMP	1	563.17	304.46	776.70	303.57	10.35	10.35	11.54	11.54	
872303123	SMP	1	563.16	304.44	776.76	303.57	10.28	10.28	11.59	11.59	
872311489	SMP	1	563.11	304.53	776.76	303.57	10.38	10.38	11.62	11.62	
872319765	SMP	1	563.08	304.42	776.78	303.59	10.32	10.32	11.59	11.59	
872328110	SMP	1	563.01	304.38	776.76	303.56	10.27	10.27	11.69	11.69	
872336520	SMP	1	563.00	304.37	776.70	303.56	10.31	10.31	11.51	11.51	
872344861	SMP	1	563.00	304.44	776.71	303.52	10.35	10.35	11.59	11.59	
872353115	SMP	1	562.89	304.42	776.70	303.50	10.47	10.47	11.61	11.61	
872361495	SMP	1	562.87	304.41	776.76	303.57	10.42	10.42	11.64	11.64	
872369884	SMP	1	562.80	304.48	776.69	303.64	10.51	10.51	11.64	11.64	
872378117	SMP	1	562.75	304.52	776.67	303.65	10.56	10.56	11.76	11.76	
872386512	SMP	1	562.78	304.58	776.69	303.72	10.56	10.56	11.71	11.71	
872394871	SMP	1	562.89	304.76	776.87	303.86	10.51	10.51	11.60	11.60	
872403237	SMP	1	563.36	304.82	777.22	304.02	10.42	10.42	11.72	11.72	
872411488	SMP	1	563.41	304.99	777.22	304.02	10.54	10.54	11.72	11.72	
872419881	SMP	1	563.23	304.98	777.03	304.10	10.37	10.37	11.76	11.76	
872428229	SMP	1	563.10	304.98	777.07	304.04	10.39	10.39	11.61	11.61	
872436638	SMP	1	563.06	305.15	777.00	304.28	10.36	10.36	11.72	11.72	
872444869	SMP	1	563.05	305.29	776.92	304.33	10.45	10.45	11.66	11.66	
872453236	SMP	1	563.03	305.31	776.99	304.36	10.47	10.47	11.61	11.61	
872461609	SMP	1	563.04	305.31	776.85	304.33	10.41	10.41	11.69	11.69	
872470003	SMP	1	563.02	305.36	776.85	304.40	10.39	10.39	11.69	11.69	
872478223	SMP	1	562.95	305.37	776.87	304.36	10.46	10.46	11.61	11.61	
872495009	SMP	1	562.88	305.30	776.84	304.29	10.34	10.34	11.76	11.76	
872503368	SMP	1	562.93	305.26	776.81	304.34	10.35	10.35	11.79	11.79	
872511635	SMP	1	562.84	305.32	776.71	304.33	10.43	10.43	11.74	11.74	
872519995	SMP	1	562.85	305.34	776.80	304.29	10.49	10.49	11.64	11.64	
872528358	SMP	1	562.88	305.29	776.83	304.37	10.40	10.40	11.75	11.75	
872536617	SMP	1	562.93	305.26	776.81	304.34	10.42	10.42	11.79	11.79	
872544986	SMP	1	562.86	305.19	776.78	304.28	10.50	10.50	11.79	11.79	
872553353	SMP	1	562.79	305.27	776.69	304.32	10.42	10.42	11.71	11.71	
872561760	SMP	1	561.90	305.68	775.94	304.71	10.60	10.60	11.73	11.73	
872569988	SMP	1	561.38	306.23	775.12	305.26	10.76	10.76	11.86	11.86	
872578354	SMP	1	561.52	306.36	774.92	305.54	10.70	10.70	11.77	11.77	
872586739	SMP	1	561.50	306.28	775.05	305.42	10.58	10.58	11.79	11.79	
872595124	SMP	1	561.46	306.29	775.12	305.49	10.58	10.58	11.79	11.79	
872603356	SMP	1	561.52	306.36	775.26	305.49	10.62	10.62	11.63	11.63	
872611751	SMP	1	561.44	306.35	775.26	305.49	10.60	10.60	11.63	11.63	
872620110	SMP	1	561.34	306.38	775.19	305.49	10.63	10.63	11.65	11.65	
872628498	SMP	1	561.47	306.47	775.19	305.49	10.64	10.64	11.65	11.65	
872636742	SMP	1	561.44	306.42	775.19	305.56	10.53	10.53	11.69	11.69	
872645110	SMP	1	561.33	306.48	775.20	305.52	10.53	10.53	11.61	11.61	
872653480	SMP	1	561.37	306.49	775.19	305.56	10.57	10.57	11.62	11.62	
872661878	SMP	1	561.33	306.42	775.26	305.56	10.61	10.61	11.62	11.62	
872670112	SMP	1	561.40	306.49	775.26	305.56	10.57	10.57	11.59	11.59	
872678479	SMP	1	561.47	306.46	775.27	305.52	10.60	10.60	11.46	11.46	
872686861	SMP	1	561.39	306.36	775.20	305.52	10.63	10.63	11.65	11.65	
872695249	SMP	1	561.34	306.38	775.34	305.58	10.61	10.61	11.56	11.56	
872703488	SMP	1	561.36	306.35	775.30	305.56	10.73	10.73	11.55	11.55	
872711879	SMP	1	561.43	306.35	775.32	305.47	10.72	10.72	11.47	11.47	
872720241	SMP	1	561.50	306.40	775.26	305.32	10.74	10.74	11.30	11.30	
872728480	SMP	1	561.46	306.23	775.40	305.41	10.60	10.60	11.50	11.50	
872736879	SMP	1	561.46	306.16	775.33	305.37	10.69	10.69	11.59	11.59	
872745263	SMP	1	561.53	306.23	775.44	305.32	10.70	10.70	11.41	11.41	
872753613	SMP	1	561.52	306.09	775.43	305.32	10.57	10.57	11.56	11.56	
872761874	SMP	1	561.52	306.09	775.42	305.25	10.60	10.60	11.59	11.59	
872770236	SMP	1	561.59	306.16	775.42	305.25	10.55	10.55	11.56	11.56	
872778602	SMP	1	561.67	306.09	775.48	305.34	10.49	10.49	11.80	11.80	
872786991	SMP	1	561.67	306.09	775.57	305.33	10.49	10.49	11.71	11.71	
872795248	SMP	1	561.67	306.02	775.70	305.34	10.62	10.62	11.71	11.71	
872803602	SMP	1	561.74	306.09	775.69	305.39	10.58	10.58	11.79	11.79	
872812001	SMP	1	561.30	306.10	775.27	305.17	10.59	10.59	11.46	11.46	
872820361	SMP	1	559.87	305.70	774.05	304.96	10.57	10.57	12.00	12.00	
872828601	SMP	1	558.71	305.36	772.73	304.66	10.65	10.65	11.84	11.84	
872836984	SMP	1	557.95	305.22	771.49	304.43	10.59	10.59	11.75	11.75	
872845359	SMP	1	557.48	305.12	770.92	304.20	10.46	10.46	11.82	11.82	
872853715	SMP	1	557.62	305.19	770.84	304.24	10.47	10.47	11.84	11.84	
872862002	SMP	1	557.69	305.20	771.06	304.27	10.46	10.46	11.89	11.89	
872870350	SMP	1	557.62	305.19	771.13	304.35	10.51	10.51	11.77	11.77	
872878735	SMP	1	557.69	305.19	771.20	304.32	10.46	10.46	11.55	11.55	
872886985	SMP	1	557.62	305.12	771.29	304.36	10.31	10.31	11.61	11.61	
872895367	SMP	1	557.76	305.27	771.33	304.46	10.50	10.50	11.48	11.48	
872903723	SMP	1	557.69	305.27	771.33	304.48	10.53	10.53	11.61	11.61	
872912118	SMP	1	557.69	305.27	771.35	304.43	10.56	10.56	11.53	11.53	
872920349	SMP	1	557.77	305.27	771.43	304.53	10.50	10.50	11.58	11.58	
872928726	SMP	1	557.81	305.41	771.37	304.56	10.59	10.59	11.59	11.59	
872937124	SMP	1	557.77	305.48	771.39	304.62	10.53	10.53	11.62	11.62	
872945476	SMP	1	556.45	305.44	770.54	304.52	10.70	10.70	11.72	11.72	
872953712	SMP	1	554.97	305.23	768.84	304.41	10.66	10.66	11.84	11.84	
872962117	SMP	1	553.57	305.24	767.16	304.35	10.56	10.56	11.73	11.73	
872970479	SMP	1	552.26	305.29	765.63	304.32	10.43	10.43	11.70	11.70	
872987097	SMP	1	551.57	305.29	764.62	304.39	10.51	10.51	11.63	11.63	
872995473	SMP	1	551.64	305.39	764.77	304.46	10.43	10.43	11.68	11.68	
873003870	SMP	1	551.56	305.44	764.84	304.46	10.50	10.50	11.56	11.56	
873012220	SMP	1	551.53	305.47	764.89	304.53	10.43	10.43	11.67	11.67	
873020479	SMP	1	551.47	305.41	764.89	304.53	10.24	10.24	11.69	11.69	
873028845	SMP	1	551.39	305.54	764.82	304.53	10.28	10.28	11.58	11.58	
873037220	SMP	1	551.38	305.56	764.89	304.59	10.35	10.35	11.63	11.63	
873045477	SMP	1	551.30	305.58	764.82	304.60	10.29	10.29	11.64	11.64	
873053856	SMP	1	551.35	305.56	764.79	304.67	10.04	10.04	11.62	11.62	
873062221	SMP	1	551.24	305.65	764.79	304.67	10.10	10.10	11.65	11.65	
873070620	SMP	1	551.25	305.67	764.64	304.62	10.16	10.16	11.55	11.55	
873078860	SMP	1	551.18	305.68	764.61	304.59	10.13	10.13	11.41	11.41	
873087220	SMP	1	551.18	305.66	764.47	304.66	10.25	10.25	11.33	11.33	
873095601	SMP	1	551.04	305.75	764.46	304.59	10.25	10.25	11.31	11.31	
873103872	SMP	1	550.94	305.75	764.51	304.63	10.23	10.23	11.38	11.38	
873112220	SMP	1	550.81	305.78	764.33	304.65	10.18	10.18	11.38	11.38	
873120620	SMP	1	550.65	305.76	764.31	304.61	10.23	10.23	11.47	11.47	
873128970	SMP	1	550.62	305.73	764.25	304.71	10.20	10.20	11.52	11.52	
873137340	SMP	1	550.48	306.02	764.17	304.80	10.25	10.25	11.54	11.54	
873145594	SMP	1	550.04	306.59	763.49	305.28	10.35	10.35	11.23	11.23	
873153917	SMP	1	550.23	306.77	763.48	305.57	10.22	10.22	11.21	11.21	
873162334	SMP	1	550.18	306.74	763.42	305.54	10.22	10.22	11.29	11.29	
873170741	SMP	1	550.06	306.74	763.46	305.52	10.27	10.27	11.29	11.29	
873178960	SMP	1	549.94	306.80	763.36	305.46	10.33	10.33	11.15	11.15	
873187335	SMP	1	549.89	306.82	763.32	305.56	10.30	10.30	11.25	11.25	
873195720	SMP	1	549.80	306.83	763.24	305.57	10.30	10.30	11.09	11.09	
873203995	SMP	1	549.77	306.87	763.31	305.57	10.29	10.29	11.35	11.35	
873212340	SMP	1	549.69	306.86	763.30	305.63	10.28	10.28	11.49	11.49	
873220742	SMP	1	549.54	306.92	763.26	305.57	10.40	10.40	11.42	11.42	
873229080	SMP	1	549.54	306.85	763.15	305.58	10.20	10.20	11.27	11.27	
873237339	SMP	1	549.55	306.88	763.19	305.57	10.16	10.16	11.48	11.48	
873245715	SMP	1	549.48	306.88	763.13	305.63	10.15	10.15	11.41	11.41	
873254034	SMP	1	549.55	306.88	763.16	305.66	10.23	10.23	11.50	11.50	
873262461	SMP	1	549.41	306.95	763.02	305.67	10.34	10.34	11.40	11.40	
873270713	SMP	1	549.34	307.02	762.98	305.73	10.22	10.22	11.51	11.51	
873279081	SMP	1	549.27	307.02	762.92	305.71	10.33	10.33	11.47	11.47	
873287462	SMP	1	549.27	307.02	762.79	305.64	10.30	10.30	11.44	11.44	
873295843	SMP	1	549.27	306.97	762.85	305.70	10.22	10.22	11.44	11.44	
873304108	SMP	1	549.32	306.89	762.78	305.71	10.29	10.29	11.43	11.43	
873312471	SMP	1	549.24	307.03	762.80	305.68	10.34	10.34	11.38	11.38	
873320866	SMP	1	549.26	306.99	762.76	305.66	10.37	10.37	11.44	11.44	
873329206	SMP	1	549.23	306.90	762.81	305.66	10.36	10.36	11.42	11.42	
873337460	SMP	1	549.26	306.85	762.64	305.66	10.35	10.35	11.49	11.49	
873345836	SMP	1	549.19	306.85	762.60	305.66	10.33	10.33	11.42	11.42	
873354130	SMP	1	549.25	306.88	762.68	305.59	10.32	10.32	11.29	11.29	
873362462	SMP	1	549.13	306.86	762.65	305.51	10.36	10.36	11.41	11.41	
873370835	SMP	1	549.16	306.82	762.65	305.43	10.35	10.35	11.38	11.38	
873379211	SMP	1	549.08	306.77	762.59	305.50	10.32	10.32	11.35	11.35	
873387589	SMP	1	549.06	306.78	762.65	305.43	10.43	10.43	11.30	11.30	
873395837	SMP	1	548.99	306.79	762.59	305.50	10.34	10.34	11.35	11.35	
873404217	SMP	1	548.99	306.73	762.56	305.42	10.35	10.35	11.25	11.25	
873412585	SMP	1	548.95	306.77	762.52	305.43	10.38	10.38	11.38	11.38	
873420870	SMP	1	549.32	306.78	762.89	305.67	10.16	10.16	11.68	11.68	
873429204	SMP	1	550.33	307.32	763.85	306.20	10.54	10.54	11.57	11.57	
873437590	SMP	1	550.77	307.76	764.30	306.46	10.68	10.68	11.42	11.42	
873445957	SMP	1	550.52	307.80	764.15	306.62	10.69	10.69	11.52	11.52	
873454277	SMP	1	550.48	307.85	764.15	306.63	10.54	10.54	11.52	11.52	
873462573	SMP	1	550.48	307.92	764.07	306.67	10.52	10.52	11.55	11.55	
873470983	SMP	1	550.48	307.94	764.00	306.77	10.59	10.59	11.60	11.60	
873479322	SMP	1	550.48	308.01	764.07	306.74	10.50	10.50	11.55	11.55	
873487716	SMP	1	550.55	308.01	764.04	306.83	10.49	10.49	11.59	11.59	
873495962	SMP	1	550.48	308.08	764.03	306.85	10.49	10.49	11.50	11.50	
873504291	SMP	1	550.48	308.08	763.97	306.85	10.52	10.52	11.51	11.51	
873520957	SMP	1	550.55	308.15	764.11	306.85	10.47	10.47	11.53	11.53	
873529352	SMP	1	550.55	308.13	764.14	306.81	10.50	10.50	11.58	11.58	
873537674	SMP	1	550.57	308.17	764.16	306.88	10.64	10.64	11.52	11.52	
873554328	SMP	1	550.64	308.16	764.25	306.86	10.67	10.67	11.22	11.22	
873562740	SMP	1	550.71	308.09	764.33	306.90	10.61	10.61	11.33	11.33	
873571056	SMP	1	550.72	308.10	764.43	306.90	10.58	10.58	11.30	11.30	
873579443	SMP	1	550.81	308.13	764.45	306.88	10.62	10.62	11.26	11.26	
873587716	SMP	1	550.88	308.10	764.49	306.93	10.62	10.62	11.40	11.40	
873596080	SMP	1	550.91	308.06	764.56	306.87	10.56	10.56	11.26	11.26	
873604455	SMP	1	550.94	308.05	764.63	306.94	10.54	10.54	11.39	11.39	
873612832	SMP	1	551.15	308.05	764.72	306.92	10.47	10.47	11.51	11.51	
873621102	SMP	1	552.02	308.40	765.62	307.42	10.59	10.59	11.45	11.45	
873629454	SMP	1	552.76	308.83	766.18	307.92	10.56	10.56	11.61	11.61	
873637788	SMP	1	552.60	308.95	766.07	308.09	10.84	10.84	11.47	11.47	
873646198	SMP	1	552.62	308.84	766.25	307.99	10.85	10.85	11.35	11.35	
873654449	SMP	1	552.61	308.90	766.25	308.05	10.75	10.75	11.38	11.38	
873662828	SMP	1	552.76	308.92	766.32	308.05	10.54	10.54	11.28	11.28	
873671220	SMP	1	552.80	308.90	766.35	308.10	10.45	10.45	11.30	11.30	
873679444	SMP	1	552.86	309.02	766.37	308.11	10.61	10.61	11.35	11.35	
873687834	SMP	1	552.82	309.08	766.37	308.13	10.61	10.61	11.37	11.37	
873696203	SMP	1	552.76	309.05	766.37	308.13	10.47	10.47	11.39	11.39	
873704577	SMP	1	552.76	309.05	766.45	308.15	10.53	10.53	11.33	11.33	
873712827	SMP	1	552.78	309.01	766.44	308.19	10.46	10.46	11.36	11.36	
873721228	SMP	1	552.83	309.09	766.37	308.11	10.61	10.61	11.33	11.33	
873729575	SMP	1	552.82	309.09	766.44	308.14	10.55	10.55	11.37	11.37	
873737917	SMP	1	552.73	308.96	766.43	308.13	10.60	10.60	11.37	11.37	
873746209	SMP	1	552.79	309.02	766.45	308.13	10.66	10.66	11.37	11.37	
873754577	SMP	1	552.75	309.01	766.36	308.13	10.58	10.58	11.36	11.36	
873762954	SMP	1	552.77	308.93	766.37	308.08	10.64	10.64	11.28	11.28	
873771273	SMP	1	552.74	308.96	766.36	308.06	10.64	10.64	11.30	11.30	
873779574	SMP	1	552.77	308.96	766.37	308.06	10.59	10.59	11.40	11.40	
873787940	SMP	1	552.71	308.93	766.37	308.01	10.63	10.63	11.32	11.32	
873796323	SMP	1	552.68	308.83	766.33	307.99	10.49	10.49	11.36	11.36	
873804699	SMP	1	552.67	308.85	766.34	307.97	10.66	10.66	11.33	11.33	
873812952	SMP	1	552.84	308.87	766.41	307.91	10.60	10.60	11.31	11.31	
873821317	SMP	1	553.48	308.93	767.12	308.05	10.65	10.65	11.57	11.57	
873829695	SMP	1	553.73	309.15	767.31	308.20	10.64	10.64	11.42	11.42	
873837978	SMP	1	553.58	309.15	767.19	308.25	10.55	10.55	11.27	11.27	
873846319	SMP	1	553.55	309.05	767.21	308.20	10.53	10.53	11.41	11.41	
873854694	SMP	1	553.55	309.05	767.17	308.13	10.49	10.49	11.42	11.42	
873863072	SMP	1	553.55	309.12	767.19	308.17	10.62	10.62	11.45	11.45	
873871354	SMP	1	553.55	309.12	767.19	308.17	10.58	10.58	11.45	11.45	
873879685	SMP	1	553.55	309.12	767.19	308.24	10.58	10.58	11.40	11.40	
873888052	SMP	1	553.55	309.19	767.20	308.23	10.63	10.63	11.41	11.41	
873896445	SMP	1	553.55	309.12	767.17	308.20	10.58	10.58	11.51	11.51	
873904696	SMP	1	553.55	309.12	767.26	308.18	10.58	10.58	11.44	11.44	
873913074	SMP	1	553.55	309.12	767.19	308.17	10.58	10.58	11.43	11.43	
873921471	SMP	1	553.55	309.12	767.26	308.17	10.57	10.57	11.43	11.43	
873929820	SMP	1	553.62	309.05	767.20	308.23	10.49	10.49	11.44	11.44	
873938094	SMP	1	553.62	309.05	767.27	308.24	10.52	10.52	11.34	11.34	
873946436	SMP	1	553.55	309.12	767.32	308.23	10.58	10.58	11.24	11.24	
873954820	SMP	1	553.62	309.05	767.32	308.23	10.57	10.57	11.27	11.27	
873963195	SMP	1	553.62	309.12	767.34	308.22	10.59	10.59	11.24	11.24	
873971468	SMP	1	553.62	309.12	767.39	308.27	10.59	10.59	11.28	11.28	
873979811	SMP	1	553.66	309.08	767.32	308.26	10.52	10.52	11.24	11.24	
873988174	SMP	1	553.69	309.05	767.39	308.30	10.53	10.53	11.28	11.28	
873996442	SMP	1	553.69	309.12	767.38	308.33	10.57	10.57	11.37	11.37	
874004830	SMP	1	553.66	309.08	767.44	308.29	10.52	10.52	11.38	11.38	
874013196	SMP	1	553.73	309.15	767.42	308.36	10.46	10.46	11.36	11.36	
874021549	SMP	1	554.41	309.29	768.21	308.59	10.65	10.65	11.54	11.54	
874029817	SMP	1	555.91	309.67	769.46	308.91	10.51	10.51	11.33	11.33	
874038222	SMP	1	556.77	309.88	770.30	309.03	10.39	10.39	11.31	11.31	
874054944	SMP	1	556.98	309.87	770.71	309.23	10.26	10.26	11.52	11.52	
874063216	SMP	1	557.08	309.87	770.73	309.14	10.26	10.26	11.45	11.45	
874071576	SMP	1	557.04	309.85	770.66	309.20	10.28	10.28	11.45	11.45	
874079962	SMP	1	557.06	309.90	770.70	309.18	10.30	10.30	11.51	11.51	
874088274	SMP	1	557.05	309.89	770.64	309.13	10.28	10.28	11.25	11.25	
874096585	SMP	1	557.03	309.85	770.62	309.15	10.28	10.28	11.38	11.38	
874104935	SMP	1	556.96	309.92	770.65	309.20	10.34	10.34	11.39	11.39	
874113336	SMP	1	556.98	309.90	770.63	309.20	10.34	10.34	11.37	11.37	
874121710	SMP	1	557.02	309.92	770.63	309.20	10.35	10.35	11.31	11.31	
874129941	SMP	1	556.93	309.84	770.65	309.14	10.26	10.26	11.47	11.47	
874138310	SMP	1	556.96	309.90	770.59	309.21	10.35	10.35	11.45	11.45	
874146695	SMP	1	556.94	309.92	770.63	309.13	10.36	10.36	11.28	11.28	
874155055	SMP	1	556.97	309.85	770.63	309.20	10.27	10.27	11.37	11.37	
874163333	SMP	1	556.97	309.78	770.62	309.12	10.23	10.23	11.41	11.41	
874171698	SMP	1	556.97	309.89	770.64	309.14	10.32	10.32	11.38	11.38	
874180062	SMP	1	556.95	309.79	770.64	309.20	10.24	10.24	11.37	11.37	
874188321	SMP	1	556.98	309.81	770.71	309.16	10.24	10.24	11.46	11.46	
874196700	SMP	1	557.01	309.84	770.71	309.16	10.31	10.31	11.47	11.47	
874205062	SMP	1	557.06	309.78	770.80	309.15	10.20	10.20	11.54	11.54	
874213466	SMP	1	557.17	309.72	770.81	309.15	10.24	10.24	11.55	11.55	
874221695	SMP	1	557.82	309.48	771.52	309.02	10.45	10.45	11.42	11.42	
874230063	SMP	1	558.55	309.19	772.22	308.71	10.55	10.55	11.56	11.56	
874238451	SMP	1	558.76	308.91	772.28	308.42	10.28	10.28	11.30	11.30	
874246829	SMP	1	558.78	308.80	772.32	308.33	10.20	10.20	11.34	11.34	
874255055	SMP	1	558.98	308.88	772.45	308.33	10.29	10.29	11.32	11.32	
874263457	SMP	1	559.05	308.88	772.54	308.43	10.32	10.32	11.37	11.37	
874271829	SMP	1	559.20	308.87	772.63	308.50	10.37	10.37	11.43	11.43	
874280183	SMP	1	559.32	308.78	772.80	308.44	10.23	10.23	11.35	11.35	
874288451	SMP	1	559.41	308.73	772.94	308.52	10.34	10.34	11.48	11.48	
874296826	SMP	1	559.55	308.70	773.09	308.55	10.29	10.29	11.50	11.50	
874305178	SMP	1	559.61	308.74	773.20	308.48	10.42	10.42	11.38	11.38	
874313578	SMP	1	559.78	308.58	773.33	308.43	10.52	10.52	11.21	11.21	
874321811	SMP	1	559.89	308.62	773.50	308.53	10.20	10.20	11.28	11.28	
874330190	SMP	1	560.01	308.67	773.62	308.54	10.16	10.16	11.06	11.06	
874338648	SMP	1	560.11	308.66	773.67	308.63	10.14	10.14	11.23	11.23	
874346814	SMP	1	560.22	308.58	773.76	308.64	10.13	10.13	11.37	11.37	
874355178	SMP	1	560.24	308.52	773.79	308.59	10.20	10.20	11.30	11.30	
874363581	SMP	1	560.24	308.45	773.85	308.55	10.39	10.39	11.44	11.44	
874371941	SMP	1	560.31	308.29	773.94	308.58	10.23	10.23	11.48	11.48	
874380195	SMP	1	560.38	308.22	774.07	308.46	10.24	10.24	11.40	11.40	
874388577	SMP	1	560.57	308.21	774.14	308.32	10.46	10.46	11.22	11.22	
874396942	SMP	1	560.57	308.13	774.14	308.27	10.40	10.40	11.07	11.07	
874405301	SMP	1	560.62	307.98	774.21	308.17	10.37	10.37	11.00	11.00	
874413578	SMP	1	560.62	307.98	774.28	308.17	10.28	10.28	11.09	11.09	
874421935	SMP	1	560.76	307.98	774.32	308.07	10.27	10.27	11.20	11.20	
874430307	SMP	1	560.76	307.90	774.38	308.07	10.21	10.21	11.26	11.26	
874438674	SMP	1	560.83	307.77	774.45	308.03	10.20	10.20	11.34	11.34	
874446929	SMP	1	561.07	307.41	774.66	307.70	10.20	10.20	11.37	11.37	
874455299	SMP	1	561.23	307.22	774.66	307.41	10.24	10.24	11.39	11.39	
874463703	SMP	1	561.34	307.09	774.73	307.34	10.29	10.29	11.41	11.41	
874471949	SMP	1	561.36	307.17	774.81	307.42	10.33	10.33	11.39	11.39	
874480315	SMP	1	561.31	307.22	774.90	307.43	10.32	10.32	11.29	11.29	
874488697	SMP	1	561.32	307.15	774.98	307.55	10.27	10.27	11.44	11.44	
874505324	SMP	1	561.39	307.23	774.96	307.59	10.34	10.34	11.52	11.52	
874513680	SMP	1	561.45	307.37	775.00	307.67	10.50	10.50	11.55	11.55	
874522080	SMP	1	561.38	307.29	775.05	307.68	10.35	10.35	11.49	11.49	
874530422	SMP	1	561.45	307.43	775.11	307.74	10.41	10.41	11.46	11.46	
874538728	SMP	1	561.48	307.47	775.09	307.71	10.30	10.30	11.51	11.51	
874547057	SMP	1	561.47	307.48	775.09	307.78	10.28	10.28	11.41	11.41	
874555425	SMP	1	561.50	307.50	775.16	307.78	10.21	10.21	11.37	11.37	
874563809	SMP	1	561.50	307.50	775.16	307.85	10.13	10.13	11.38	11.38	
874572094	SMP	1	561.50	307.50	775.16	307.85	10.15	10.15	11.48	11.48	
874580416	SMP	1	561.57	307.57	775.23	307.85	10.19	10.19	11.41	11.41	
874588833	SMP	1	561.50	307.50	775.16	307.85	10.13	10.13	11.46	11.46	
874597177	SMP	1	561.50	307.43	775.16	307.78	10.23	10.23	11.36	11.36	
874605426	SMP	1	561.47	307.47	775.09	307.78	10.19	10.19	11.41	11.41	
874613802	SMP	1	561.41	307.47	775.12	307.82	10.28	10.28	11.47	11.47	
874622207	SMP	1	561.45	307.37	775.12	307.89	10.27	10.27	11.60	11.60	
874630543	SMP	1	561.45	307.36	775.12	307.74	10.26	10.26	11.48	11.48	
874638831	SMP	1	561.45	307.36	775.12	307.68	10.31	10.31	11.51	11.51	
874647176	SMP	1	561.45	307.36	775.06	307.67	10.29	10.29	11.48	11.48	
874655547	SMP	1	561.38	307.29	775.08	307.66	10.30	10.30	11.41	11.41	
874663799	SMP	1	561.39	307.23	775.00	307.67	10.34	10.34	11.58	11.58	
874672199	SMP	1	561.39	307.23	775.05	307.67	10.29	10.29	11.48	11.48	
874680543	SMP	1	561.38	307.23	775.06	307.67	10.31	10.31	11.56	11.56	
874688952	SMP	1	561.45	307.23	775.05	307.66	10.33	10.33	11.51	11.51	
874697184	SMP	1	561.38	307.23	775.06	307.68	10.27	10.27	11.48	11.48	
874705549	SMP	1	561.38	307.30	775.06	307.67	10.22	10.22	11.42	11.42	
874713934	SMP	1	561.38	307.30	775.05	307.68	10.33	10.33	11.41	11.41	
874722319	SMP	1	561.38	307.29	775.05	307.68	10.24	10.24	11.43	11.43	
874730535	SMP	1	561.38	307.29	775.05	307.82	10.25	10.25	11.52	11.52	
874738965	SMP	1	561.38	307.37	775.05	307.75	10.25	10.25	11.42	11.42	
874747310	SMP	1	561.38	307.36	775.12	307.82	10.15	10.15	11.35	11.35	
874755676	SMP	1	561.31	307.37	775.05	307.82	10.22	10.22	11.30	11.30	
874763929	SMP	1	561.31	307.36	775.05	307.82	10.24	10.24	11.36	11.36	
874772322	SMP	1	561.31	307.37	775.05	307.96	10.07	10.07	11.44	11.44	
874780667	SMP	1	561.38	307.38	774.98	307.82	10.04	10.04	11.38	11.38	
874789074	SMP	1	561.36	307.38	774.98	307.75	9.99	9.99	11.24	11.24	
874797299	SMP	1	561.31	307.37	774.99	307.89	10.13	10.13	11.41	11.41	
874805670	SMP	1	561.31	307.37	774.98	307.82	10.15	10.15	11.42	11.42	
874814049	SMP	1	561.30	307.38	774.98	307.75	10.17	10.17	11.35	11.35	
874822342	SMP	1	561.31	307.31	774.98	307.75	10.17	10.17	11.29	11.29	
874830667	SMP	1	561.29	307.30	774.91	307.82	10.16	10.16	11.36	11.36	
874839071	SMP	1	561.26	307.32	774.92	307.74	10.09	10.09	11.34	11.34	
874847425	SMP	1	561.19	307.32	774.89	307.73	10.02	10.02	11.29	11.29	
874855671	SMP	1	561.23	307.30	774.89	307.73	10.20	10.20	11.40	11.40	
874864046	SMP	1	561.21	307.48	774.85	307.88	10.19	10.19	11.27	11.27	
874872441	SMP	1	560.91	307.88	774.54	308.27	10.11	10.11	11.22	11.22	
874880781	SMP	1	560.86	308.10	774.45	308.47	10.11	10.11	11.22	11.22	
874889085	SMP	1	560.90	308.09	774.45	308.47	10.13	10.13	11.27	11.27	
874897420	SMP	1	560.90	308.02	774.54	308.48	10.08	10.08	11.31	11.31	
874905806	SMP	1	560.90	308.03	774.48	308.48	10.10	10.10	11.33	11.33	
874914176	SMP	1	560.90	308.01	774.47	308.43	10.20	10.20	11.27	11.27	
874922446	SMP	1	560.90	308.02	774.47	308.36	10.08	10.08	11.14	11.14	
874930789	SMP	1	560.84	308.02	774.47	308.48	10.16	10.16	11.33	11.33	
874939215	SMP	1	560.90	308.03	774.50	308.42	10.10	10.10	11.19	11.19	
874947550	SMP	1	560.90	308.01	774.54	308.48	10.17	10.17	11.31	11.31	
874955792	SMP	1	560.90	308.01	774.51	308.40	10.17	10.17	11.32	11.32	
874964166	SMP	1	560.90	308.03	774.56	308.43	10.20	10.20	11.26	11.26	
874972562	SMP	1	560.91	308.03	774.56	308.43	10.19	10.19	11.34	11.34	
874980788	SMP	1	560.90	308.02	774.58	308.40	10.20	10.20	11.30	11.30	
874989200	SMP	1	560.91	308.02	774.58	308.40	10.22	10.22	11.30	11.30	
874997550	SMP	1	560.91	308.03	774.66	308.45	10.22	10.22	11.44	11.44	
875005913	SMP	1	560.98	308.03	774.63	308.40	10.22	10.22	11.17	11.17	
875014165	SMP	1	560.94	308.03	774.59	308.41	10.19	10.19	11.32	11.32	
875022560	SMP	1	561.05	308.03	774.66	308.48	10.31	10.31	11.43	11.43	
875030914	SMP	1	561.02	308.12	774.73	308.55	10.41	10.41	11.50	11.50	
875039315	SMP	1	561.03	308.13	774.76	308.57	10.37	10.37	11.49	11.49	
875047543	SMP	1	561.06	308.09	774.76	308.57	10.36	10.36	11.45	11.45	
875055915	SMP	1	561.13	308.09	774.84	308.57	10.40	10.40	11.43	11.43	
875064296	SMP	1	561.20	308.09	774.90	308.57	10.27	10.27	11.53	11.53	
875072677	SMP	1	561.27	308.09	774.98	308.67	10.23	10.23	11.64	11.64	
875080928	SMP	1	561.34	308.09	775.12	308.67	10.34	10.34	11.62	11.62	
875097685	SMP	1	560.52	308.57	774.38	308.95	10.48	10.48	11.27	11.27	
875106028	SMP	1	559.76	309.01	773.39	309.47	10.43	10.43	11.42	11.42	
875114308	SMP	1	559.69	309.12	773.12	309.73	10.37	10.37	11.59	11.59	
875131051	SMP	1	559.71	309.15	773.17	309.81	10.38	10.38	11.62	11.62	
875139372	SMP	1	559.76	309.17	773.24	309.88	10.29	10.29	11.62	11.62	
875147654	SMP	1	559.71	309.22	773.31	309.88	10.41	10.41	11.57	11.57	
875164407	SMP	1	559.71	309.22	773.28	309.81	10.41	10.41	11.48	11.48	
875172699	SMP	1	559.69	309.24	773.39	309.83	10.41	10.41	11.50	11.50	
875181069	SMP	1	559.78	309.22	773.35	309.81	10.42	10.42	11.46	11.46	
875189408	SMP	1	559.74	309.28	773.43	309.79	10.38	10.38	11.34	11.34	
875197808	SMP	1	559.74	309.29	773.46	309.90	10.38	10.38	11.38	11.38	
875206080	SMP	1	559.75	309.24	773.48	309.85	10.35	10.35	11.21	11.21	
875214415	SMP	1	559.81	309.28	773.52	309.84	10.37	10.37	11.33	11.33	
875222795	SMP	1	559.81	309.28	773.52	309.84	10.37	10.37	11.30	11.30	
875231170	SMP	1	559.83	309.30	773.52	309.85	10.42	10.42	11.30	11.30	
875239398	SMP	1	559.84	309.24	773.55	309.87	10.36	10.36	11.31	11.31	
875247818	SMP	1	559.83	309.24	773.52	309.84	10.36	10.36	11.32	11.32	
875256183	SMP	1	559.82	309.31	773.55	309.88	10.41	10.41	11.33	11.33	
875264536	SMP	1	559.81	309.28	773.64	309.92	10.37	10.37	11.45	11.45	
875272819	SMP	1	559.88	309.28	773.59	309.92	10.30	10.30	11.36	11.36	
875281172	SMP	1	559.88	309.28	773.62	309.94	10.31	10.31	11.42	11.42	
875289521	SMP	1	559.95	309.35	773.64	309.99	10.31	10.31	11.47	11.47	
875297806	SMP	1	559.97	309.38	773.64	310.01	10.35	10.35	11.56	11.56	
875306328	SMP	1	559.67	309.36	773.50	310.00	10.47	10.47	11.40	11.40	
875314541	SMP	1	558.97	309.52	772.77	310.12	10.42	10.42	11.78	11.78	
875322987	SMP	1	558.74	309.36	772.48	309.98	10.52	10.52	11.29	11.29	
875331158	SMP	1	558.90	309.45	772.55	310.06	10.43	10.43	11.48	11.48	
875339520	SMP	1	558.91	309.45	772.50	310.03	10.34	10.34	11.38	11.38	
875347927	SMP	1	558.90	309.45	772.60	310.11	10.32	10.32	11.35	11.35	
875356300	SMP	1	558.90	309.52	772.58	310.11	10.49	10.49	11.41	11.41	
875364544	SMP	1	558.89	309.52	772.58	310.08	10.37	10.37	11.43	11.43	
875372940	SMP	1	558.90	309.52	772.60	310.11	10.43	10.43	11.36	11.36	
875381284	SMP	1	558.90	309.45	772.65	310.10	10.38	10.38	11.41	11.41	
875389644	SMP	1	558.90	309.52	772.65	310.10	10.42	10.42	11.39	11.39	
875397928	SMP	1	558.96	309.38	772.71	310.13	10.33	10.33	11.71	11.71	
875406328	SMP	1	558.95	309.30	772.77	309.99	10.50	10.50	11.49	11.49	
875414662	SMP	1	558.98	309.19	772.66	309.90	10.52	10.52	11.42	11.42	
875423036	SMP	1	558.97	309.17	772.73	309.93	10.44	10.44	11.55	11.55	
875431279	SMP	1	559.01	309.18	772.80	309.82	10.42	10.42	11.53	11.53	
875439656	SMP	1	559.02	309.11	772.72	309.81	10.33	10.33	11.54	11.54	
875448051	SMP	1	559.01	309.12	772.75	309.79	10.35	10.35	11.60	11.60	
875456276	SMP	1	559.05	309.13	772.73	309.79	10.43	10.43	11.55	11.55	
875464665	SMP	1	559.01	309.11	772.78	309.81	10.35	10.35	11.60	11.60	
875473062	SMP	1	559.01	309.11	772.75	309.81	10.35	10.35	11.59	11.59	
875481415	SMP	1	558.98	309.12	772.82	309.74	10.37	10.37	11.53	11.53	
875489639	SMP	1	559.03	309.10	772.78	309.78	10.49	10.49	11.62	11.62	
875498050	SMP	1	559.01	309.11	772.80	309.79	10.35	10.35	11.52	11.52	
875506445	SMP	1	559.01	309.11	772.80	309.86	10.35	10.35	11.68	11.68	
875514788	SMP	1	558.99	309.15	772.78	309.85	10.52	10.52	11.62	11.62	
875523059	SMP	1	558.98	309.19	772.84	309.91	10.49	10.49	11.74	11.74	
875531410	SMP	1	559.04	309.18	772.84	309.98	10.38	10.38	11.74	11.74	
875539766	SMP	1	559.02	309.26	772.85	309.99	10.45	10.45	11.56	11.56	
875548171	SMP	1	558.96	309.34	772.84	310.05	10.38	10.38	11.76	11.76	
875556650	SMP	1	559.01	309.43	772.84	310.12	10.20	10.20	11.77	11.77	
875564783	SMP	1	559.01	309.49	772.85	310.20	10.25	10.25	11.55	11.55	
875573171	SMP	1	559.01	309.50	772.85	310.27	10.25	10.25	11.59	11.59	
875581535	SMP	1	559.05	309.59	772.85	310.27	10.33	10.33	11.53	11.53	
875589765	SMP	1	558.97	309.52	772.84	310.31	10.30	10.30	11.57	11.57	
875598167	SMP	1	559.04	309.59	772.83	310.31	10.27	10.27	11.42	11.42	
875606581	SMP	1	558.67	309.72	772.62	310.36	10.58	10.58	11.29	11.29	
875614779	SMP	1	558.12	310.21	771.85	310.95	10.43	10.43	11.81	11.81	
875623186	SMP	1	557.94	310.52	771.43	311.15	10.38	10.38	11.35	11.35	
875639908	SMP	1	558.01	310.52	771.53	311.19	10.32	10.32	11.40	11.40	
875648307	SMP	1	557.95	310.58	771.55	311.28	10.47	10.47	11.54	11.54	
875656588	SMP	1	557.94	310.52	771.57	311.27	10.30	10.30	11.51	11.51	
875664894	SMP	1	558.01	310.52	771.57	311.27	10.26	10.26	11.51	11.51	
875673310	SMP	1	558.04	310.52	771.64	311.28	10.28	10.28	11.56	11.56	
875681538	SMP	1	558.06	310.57	771.69	311.25	10.35	10.35	11.46	11.46	
875689909	SMP	1	558.13	310.50	771.71	311.27	10.29	10.29	11.62	11.62	
875698283	SMP	1	558.13	310.50	771.78	311.35	10.21	10.21	11.62	11.62	
875706701	SMP	1	558.22	310.55	771.83	311.39	10.32	10.32	11.50	11.50	
875714884	SMP	1	558.22	310.48	771.84	311.41	10.36	10.36	11.44	11.44	
875723329	SMP	1	558.22	310.57	771.90	311.48	10.60	10.60	11.62	11.62	
875731643	SMP	1	558.29	310.63	771.91	311.48	10.70	10.70	11.54	11.54	
875740018	SMP	1	558.29	310.65	771.98	311.48	10.49	10.49	11.53	11.53	
875748279	SMP	1	558.29	310.72	771.98	311.56	10.52	10.52	11.60	11.60	
875756695	SMP	1	558.29	310.79	771.98	311.63	10.45	10.45	11.65	11.65	
875765021	SMP	1	558.33	310.71	771.98	311.62	10.27	10.27	11.67	11.67	
875773302	SMP	1	558.32	310.76	771.99	311.59	10.37	10.37	11.58	11.58	
875781651	SMP	1	558.32	310.76	771.91	311.69	10.21	10.21	11.73	11.73	
875790016	SMP	1	557.95	310.95	771.67	311.60	10.48	10.48	11.48	11.48	
875798402	SMP	1	556.97	310.78	770.79	311.65	10.23	10.23	11.74	11.74	
875806671	SMP	1	556.91	310.60	770.49	311.45	10.46	10.46	11.56	11.56	
875815017	SMP	1	557.10	310.61	770.54	311.39	10.41	10.41	11.57	11.57	
875823452	SMP	1	557.10	310.62	770.52	311.42	10.34	10.34	11.55	11.55	
875831768	SMP	1	557.06	310.64	770.55	311.41	10.34	10.34	11.57	11.57	
875840016	SMP	1	557.01	310.65	770.57	311.47	10.34	10.34	11.57	11.57	
875848392	SMP	1	556.94	310.65	770.43	311.33	10.31	10.31	11.46	11.46	
875856826	SMP	1	556.98	310.68	770.41	311.36	10.34	10.34	11.34	11.34	
875865133	SMP	1	556.98	310.67	770.41	311.36	10.39	10.39	11.35	11.35	
875873424	SMP	1	556.91	310.60	770.38	311.28	10.22	10.22	11.32	11.32	
875881769	SMP	1	556.90	310.63	770.45	311.30	10.37	10.37	11.31	11.31	
875890160	SMP	1	556.91	310.67	770.37	311.26	10.46	10.46	11.27	11.27	
875898526	SMP	1	556.86	310.53	770.33	311.25	10.35	10.35	11.37	11.37	
875906782	SMP	1	556.85	310.61	770.33	311.25	10.40	10.40	11.37	11.37	
875915135	SMP	1	556.85	310.60	770.31	311.23	10.53	10.53	11.32	11.32	
875923575	SMP	1	556.87	310.59	770.28	311.22	10.39	10.39	11.33	11.33	
875931773	SMP	1	556.90	310.63	770.29	311.24	10.53	10.53	11.29	11.29	
875940143	SMP	1	556.85	310.67	770.41	311.20	10.44	10.44	11.30	11.30	
875948513	SMP	1	556.83	310.55	770.35	311.21	10.36	10.36	11.36	11.36	
875956951	SMP	1	556.80	310.58	770.38	311.20	10.41	10.41	11.30	11.30	
875965134	SMP	1	556.78	310.58	770.36	311.16	10.41	10.41	11.36	11.36	
875973541	SMP	1	556.83	310.63	770.35	311.24	10.61	10.61	11.32	11.32	
875981892	SMP	1	556.78	310.59	770.32	311.24	10.51	10.51	11.29	11.29	
875990262	SMP	1	556.55	310.69	770.17	311.18	10.64	10.64	11.34	11.34	
875998523	SMP	1	556.22	310.56	769.82	311.20	10.55	10.55	11.36	11.36	
876006893	SMP	1	556.36	310.56	769.82	311.13	10.72	10.72	11.41	11.41	
876015261	SMP	1	556.41	310.56	769.86	311.14	10.64	10.64	11.48	11.48	
876023834	SMP	1	556.48	310.42	769.93	311.07	10.59	10.59	11.35	11.35	
876031890	SMP	1	556.48	310.50	769.96	311.18	10.58	10.58	11.27	11.27	
876040259	SMP	1	556.54	310.49	769.92	311.09	10.69	10.69	11.48	11.48	
876048638	SMP	1	556.55	310.51	770.00	311.13	10.63	10.63	11.33	11.33	
876057080	SMP	1	556.56	310.46	770.00	311.14	10.67	10.67	11.42	11.42	
876065256	SMP	1	556.62	310.47	770.10	311.18	10.64	10.64	11.25	11.25	
876073666	SMP	1	556.64	310.45	770.14	311.16	10.51	10.51	11.33	11.33	
876082024	SMP	1	556.71	310.45	770.20	311.16	10.57	10.57	11.35	11.35	
876090386	SMP	1	556.71	310.44	770.24	311.20	10.44	10.44	11.34	11.34	
876098643	SMP	1	556.83	310.48	770.28	311.25	10.55	10.55	11.31	11.31	
876107030	SMP	1	556.83	310.55	770.43	311.25	10.55	10.55	11.27	11.27	
876115387	SMP	1	556.90	310.48	770.43	311.27	10.40	10.40	11.37	11.37	
876123672	SMP	1	556.94	310.44	770.48	311.24	10.33	10.33	11.30	11.30	
876132003	SMP	1	556.96	310.49	770.47	311.24	10.25	10.25	11.29	11.29	
876140384	SMP	1	556.94	310.52	770.56	311.34	10.35	10.35	11.32	11.32	
876148760	SMP	1	557.03	310.40	770.62	311.33	10.19	10.19	11.35	11.35	
876157026	SMP	1	557.51	310.80	771.17	311.54	10.72	10.72	11.24	11.24	
876165392	SMP	1	558.55	311.08	772.05	311.88	10.39	10.39	11.49	11.49	
876173814	SMP	1	558.78	311.37	772.24	312.06	10.59	10.59	11.25	11.25	
876182134	SMP	1	558.71	311.37	772.27	312.22	10.57	10.57	11.36	11.36	
876190394	SMP	1	558.67	311.35	772.33	312.26	10.55	10.55	11.24	11.24	
876198767	SMP	1	558.71	311.37	772.25	312.20	10.57	10.57	11.23	11.23	
876207145	SMP	1	558.71	311.37	772.31	312.21	10.52	10.52	11.24	11.24	
876215503	SMP	1	558.71	311.37	772.37	312.23	10.57	10.57	11.37	11.37	
876223788	SMP	1	558.71	311.30	772.34	312.26	10.45	10.45	11.24	11.24	
876232134	SMP	1	558.71	311.37	772.33	312.18	10.52	10.52	11.18	11.18	
876240501	SMP	1	558.71	311.37	772.25	312.13	10.51	10.51	11.18	11.18	
876248886	SMP	1	558.70	311.42	772.30	312.14	10.50	10.50	11.22	11.22	
876257139	SMP	1	558.63	311.42	772.35	312.21	10.43	10.43	11.29	11.29	
876265506	SMP	1	558.70	311.42	772.34	312.22	10.50	10.50	11.27	11.27	
876273913	SMP	1	558.70	311.49	772.34	312.25	10.45	10.45	11.28	11.28	
876282136	SMP	1	558.70	311.42	772.38	312.24	10.45	10.45	11.25	11.25	
876290503	SMP	1	558.70	311.42	772.37	312.26	10.39	10.39	11.26	11.26	
876298888	SMP	1	558.70	311.42	772.39	312.32	10.32	10.32	11.30	11.30	
876307318	SMP	1	558.70	311.42	772.39	312.31	10.43	10.43	11.25	11.25	
876315501	SMP	1	558.70	311.42	772.34	312.25	10.43	10.43	11.28	11.28	
876323908	SMP	1	558.70	311.42	772.43	312.29	10.45	10.45	11.25	11.25	
876332257	SMP	1	558.70	311.35	772.44	312.24	10.38	10.38	11.25	11.25	
876340623	SMP	1	558.70	311.35	772.45	312.33	10.38	10.38	11.31	11.31	
876348880	SMP	1	558.77	311.35	772.43	312.28	10.45	10.45	11.31	11.31	
876357250	SMP	1	558.77	311.42	772.51	312.28	10.36	10.36	11.16	11.16	
876365630	SMP	1	558.77	311.42	772.50	312.35	10.32	10.32	11.29	11.29	
876374062	SMP	1	558.85	311.37	772.50	312.32	10.39	10.39	11.08	11.08	
876382262	SMP	1	558.78	311.37	772.61	312.38	10.34	10.34	11.30	11.30	
876390628	SMP	1	558.88	311.38	772.61	312.38	10.42	10.42	11.30	11.30	
876399018	SMP	1	558.93	311.31	772.64	312.33	10.36	10.36	11.30	11.30	
876407388	SMP	1	558.95	311.30	772.63	312.31	10.31	10.31	11.31	11.31	
876415623	SMP	1	558.95	311.25	772.71	312.34	10.32	10.32	11.29	11.29	
876424032	SMP	1	558.94	311.29	772.71	312.30	10.41	10.41	11.25	11.25	
876440632	SMP	1	558.96	311.19	772.78	312.24	10.40	10.40	11.24	11.24	
876449024	SMP	1	559.02	311.12	772.85	312.38	10.48	10.48	11.42	11.42	
876457371	SMP	1	558.96	311.19	772.85	312.39	10.37	10.37	11.42	11.42	
876465757	SMP	1	559.02	311.18	772.78	312.38	10.53	10.53	11.33	11.33	
876474010	SMP	1	559.02	311.19	772.85	312.40	10.36	10.36	11.35	11.35	
876482389	SMP	1	559.02	311.19	772.85	312.45	10.36	10.36	11.38	11.38	
876490709	SMP	1	559.02	311.26	772.94	312.41	10.45	10.45	11.42	11.42	
876499147	SMP	1	559.02	311.19	772.87	312.49	10.29	10.29	11.47	11.47	
876507372	SMP	1	558.95	311.26	772.87	312.49	10.32	10.32	11.47	11.47	
876515764	SMP	1	559.02	311.26	772.87	312.49	10.34	10.34	11.41	11.41	
876524143	SMP	1	559.02	311.33	772.89	312.51	10.28	10.28	11.41	11.41	
876532511	SMP	1	559.02	311.33	772.84	312.62	10.26	10.26	11.41	11.41	
876540727	SMP	1	559.02	311.33	772.79	312.54	10.13	10.13	11.51	11.51	
876549144	SMP	1	558.94	311.44	772.79	312.54	10.30	10.30	11.38	11.38	
876557495	SMP	1	558.93	311.45	772.76	312.58	10.16	10.16	11.38	11.38	
876565891	SMP	1	558.84	311.52	772.76	312.65	10.26	10.26	11.52	11.52	
876574112	SMP	1	558.88	311.53	772.76	312.65	10.20	10.20	11.45	11.45	
876582505	SMP	1	558.88	311.59	772.70	312.72	10.19	10.19	11.51	11.51	
876590783	SMP	1	558.88	311.59	772.75	312.73	10.25	10.25	11.62	11.62	
876599142	SMP	1	559.29	311.55	773.22	312.67	10.29	10.29	11.38	11.38	
876607472	SMP	1	560.07	311.40	773.79	312.80	10.11	10.11	11.56	11.56	
876615880	SMP	1	560.14	311.41	773.84	312.65	10.09	10.09	11.50	11.50	
876624157	SMP	1	560.21	311.33	773.79	312.66	10.24	10.24	11.35	11.35	
876632513	SMP	1	560.15	311.45	773.83	312.65	10.30	10.30	11.47	11.47	
876640838	SMP	1	560.10	311.38	773.77	312.64	10.17	10.17	11.46	11.46	
876649267	SMP	1	560.20	311.38	773.84	312.64	10.14	10.14	11.40	11.40	
876657517	SMP	1	560.22	311.30	773.79	312.66	10.12	10.12	11.43	11.43	
876665877	SMP	1	560.22	311.30	773.84	312.57	10.10	10.10	11.37	11.37	
876674215	SMP	1	560.30	311.27	773.90	312.57	10.07	10.07	11.39	11.39	
876682641	SMP	1	560.26	311.21	773.86	312.59	10.09	10.09	11.41	11.41	
876690901	SMP	1	560.42	311.29	774.07	312.67	10.03	10.03	11.46	11.46	
876699265	SMP	1	560.42	311.26	774.09	312.66	10.12	10.12	11.42	11.42	
876707582	SMP	1	560.53	311.24	774.10	312.73	10.15	10.15	11.43	11.43	
876716006	SMP	1	560.54	311.33	774.12	312.66	10.19	10.19	11.29	11.29	
876724297	SMP	1	560.61	311.26	774.15	312.61	10.25	10.25	11.17	11.17	
876732636	SMP	1	560.57	311.36	774.22	312.72	10.26	10.26	11.28	11.28	
876740987	SMP	1	560.56	311.40	774.26	312.76	10.23	10.23	11.10	11.10	
876749391	SMP	1	560.64	311.25	774.28	312.77	10.06	10.06	11.09	11.09	
876757634	SMP	1	560.58	311.37	774.50	312.85	10.25	10.25	11.17	11.17	
876766005	SMP	1	561.42	311.42	775.40	312.78	10.47	10.47	11.21	11.21	
876774340	SMP	1	562.69	311.12	776.47	312.62	10.52	10.52	11.17	11.17	
876782754	SMP	1	563.12	310.94	776.96	312.41	10.26	10.26	11.04	11.04	
876791008	SMP	1	563.18	310.94	777.03	312.45	10.31	10.31	11.19	11.19	
876799386	SMP	1	563.19	310.84	777.00	312.48	10.24	10.24	11.10	11.10	
876807828	SMP	1	563.25	310.95	777.01	312.46	10.14	10.14	11.10	11.10	
876816125	SMP	1	563.26	310.95	777.13	312.51	10.17	10.17	11.24	11.24	
876824385	SMP	1	563.36	310.95	777.15	312.61	10.18	10.18	11.39	11.39	
876832747	SMP	1	563.41	311.02	777.18	312.62	10.19	10.19	11.22	11.22	
876841073	SMP	1	563.38	311.02	777.28	312.60	10.26	10.26	11.24	11.24	
876849512	SMP	1	563.45	310.95	777.29	312.63	10.15	10.15	11.30	11.30	
876857757	SMP	1	563.52	311.02	777.30	312.62	10.35	10.35	11.16	11.16	
876866164	SMP	1	563.53	310.95	777.29	312.67	10.25	10.25	11.25	11.25	
876874448	SMP	1	563.53	310.95	777.33	312.62	10.22	10.22	11.20	11.20	
876882871	SMP	1	563.60	310.95	777.36	312.61	10.21	10.21	11.17	11.17	
876891135	SMP	1	563.53	311.02	777.33	312.62	10.28	10.28	11.29	11.29	
876899512	SMP	1	563.60	310.88	777.33	312.55	10.13	10.13	11.17	11.17	
876907813	SMP	1	563.55	310.87	777.40	312.62	10.10	10.10	11.19	11.19	
876916122	SMP	1	563.60	310.87	777.40	312.55	10.12	10.12	11.12	11.12	
876924505	SMP	1	563.62	310.78	777.36	312.55	10.09	10.09	11.09	11.09	
876932872	SMP	1	563.62	310.86	777.40	312.55	10.10	10.10	11.17	11.17	
876941187	SMP	1	563.55	310.80	777.35	312.55	10.01	10.01	11.11	11.11	
876949507	SMP	1	563.55	310.86	777.36	312.48	10.03	10.03	11.03	11.03	
876957875	SMP	1	563.55	310.79	777.36	312.55	10.10	10.10	11.11	11.11	
876966249	SMP	1	563.55	310.78	777.36	312.48	10.03	10.03	11.04	11.04	
876974564	SMP	1	563.57	310.81	777.36	312.46	9.98	9.98	11.17	11.17	
876982879	SMP	1	563.55	310.78	777.35	312.48	9.93	9.93	11.12	11.12	
876991245	SMP	1	563.55	310.78	777.35	312.48	10.12	10.12	11.21	11.21	
876999630	SMP	1	563.48	310.70	777.36	312.39	10.06	10.06	11.18	11.18	
877007943	SMP	1	563.47	310.70	777.43	312.31	10.10	10.10	11.16	11.16	
877016247	SMP	1	563.48	310.70	777.36	312.32	9.96	9.96	11.20	11.20	
877024620	SMP	1	563.48	310.71	777.36	312.32	10.06	10.06	11.11	11.11	
877033001	SMP	1	563.48	310.71	777.35	312.33	10.06	10.06	11.07	11.07	
877041299	SMP	1	563.48	310.71	777.36	312.32	10.12	10.12	11.20	11.20	
877049631	SMP	1	563.35	310.78	777.34	312.36	10.08	10.08	11.22	11.22	
877057991	SMP	1	563.40	310.74	777.36	312.32	10.02	10.02	11.20	11.20	
877066369	SMP	1	563.40	310.81	777.35	312.41	10.02	10.02	11.14	11.14	
877074617	SMP	1	563.36	310.80	777.35	312.47	10.16	10.16	11.12	11.12	
877083010	SMP	1	563.69	310.86	777.79	312.44	10.21	10.21	11.03	11.03	
877091371	SMP	1	564.55	310.86	778.50	312.55	10.15	10.15	11.06	11.06	
877099758	SMP	1	564.84	310.88	778.79	312.47	10.13	10.13	11.06	11.06	
877107977	SMP	1	564.84	310.81	778.84	312.48	10.05	10.05	10.96	10.96	
877116374	SMP	1	564.76	310.86	778.75	312.55	10.04	10.04	11.04	11.04	
877124736	SMP	1	564.76	310.79	778.75	312.54	10.08	10.08	11.03	11.03	
877133124	SMP	1	564.76	310.88	778.75	312.55	10.02	10.02	11.03	11.03	
877141349	SMP	1	564.69	310.86	778.68	312.62	10.01	10.01	11.10	11.10	
877149751	SMP	1	564.62	310.86	778.68	312.55	10.14	10.14	10.94	10.94	
877158107	SMP	1	564.62	310.92	778.62	312.48	10.20	10.20	10.87	10.87	
877166491	SMP	1	564.55	310.86	778.57	312.48	10.03	10.03	10.99	10.99	
877174737	SMP	1	564.41	310.85	778.41	312.48	10.12	10.12	11.08	11.08	
877183130	SMP	1	564.33	310.85	778.40	312.41	10.13	10.13	11.12	11.12	
877191473	SMP	1	564.23	310.84	778.29	312.32	10.17	10.17	11.14	11.14	
877199875	SMP	1	564.14	310.92	778.14	312.42	10.19	10.19	11.05	11.05	
877208106	SMP	1	564.01	310.91	777.99	312.36	10.23	10.23	10.98	10.98	
877216487	SMP	1	563.86	310.99	777.93	312.37	10.14	10.14	11.09	11.09	
877224848	SMP	1	563.83	311.01	777.80	312.47	10.11	10.11	11.00	11.00	
877233120	SMP	1	563.62	311.01	777.64	312.47	10.30	10.30	11.09	11.09	
877241485	SMP	1	563.55	311.01	777.57	312.34	10.31	10.31	10.95	10.95	
877249877	SMP	1	563.49	310.97	777.47	312.34	9.99	9.99	11.11	11.11	
877258218	SMP	1	563.34	311.07	777.40	312.41	9.98	9.98	11.10	11.10	
877266489	SMP	1	563.27	311.07	777.29	312.32	10.03	10.03	11.18	11.18	
877274864	SMP	1	563.19	311.12	777.23	312.35	10.18	10.18	11.22	11.22	
877283238	SMP	1	563.18	311.20	777.18	312.46	10.19	10.19	11.16	11.16	
877291592	SMP	1	563.14	311.25	777.14	312.39	10.06	10.06	11.15	11.15	
877299878	SMP	1	563.12	311.33	777.08	312.46	10.06	10.06	11.19	11.19	
877308239	SMP	1	563.12	311.27	777.10	312.47	10.04	10.04	10.97	10.97	
877316615	SMP	1	563.07	311.26	777.04	312.55	10.07	10.07	11.28	11.28	
877324963	SMP	1	563.11	311.26	777.14	312.49	10.01	10.01	11.15	11.15	
877333245	SMP	1	563.12	311.27	777.17	312.53	9.94	9.94	11.16	11.16	
877341590	SMP	1	563.41	311.12	777.41	312.47	10.21	10.21	11.13	11.13	
877349996	SMP	1	564.01	310.77	777.96	312.20	10.03	10.03	11.00	11.00	
877358345	SMP	1	564.13	310.37	778.05	311.75	10.10	10.10	11.38	11.38	
877366613	SMP	1	564.20	310.20	778.08	311.59	10.30	10.30	11.18	11.18	
877374989	SMP	1	564.34	310.20	778.01	311.62	10.09	10.09	11.29	11.29	
877383367	SMP	1	564.33	310.24	778.16	311.54	10.17	10.17	11.12	11.12	
877391594	SMP	1	564.27	310.19	778.28	311.63	10.31	10.31	11.28	11.28	
877399996	SMP	1	564.34	310.12	778.27	311.56	10.21	10.21	11.26	11.26	
877408350	SMP	1	564.41	310.12	778.42	311.54	10.21	10.21	11.14	11.14	
877416736	SMP	1	564.47	310.11	778.42	311.54	10.35	10.35	11.14	11.14	
877424973	SMP	1	564.55	310.09	778.48	311.54	10.25	10.25	10.97	10.97	
877433372	SMP	1	564.59	310.09	778.55	311.54	10.34	10.34	10.91	10.91	
877441724	SMP	1	564.60	310.09	778.55	311.61	10.39	10.39	11.05	11.05	
877450115	SMP	1	564.67	310.09	778.64	311.58	10.33	10.33	10.90	10.90	
877458347	SMP	1	564.67	310.02	778.71	311.65	10.26	10.26	11.00	11.00	
877466733	SMP	1	564.74	310.09	778.72	311.68	10.28	10.28	11.03	11.03	
877475137	SMP	1	564.81	310.09	778.75	311.66	10.26	10.26	11.05	11.05	
877483480	SMP	1	564.85	310.12	778.89	311.77	10.15	10.15	11.10	11.10	
877491714	SMP	1	564.88	310.13	778.90	311.77	10.25	10.25	10.94	10.94	
877500130	SMP	1	564.90	310.19	778.98	311.82	10.25	10.25	11.08	11.08	
877508503	SMP	1	564.93	310.26	778.91	311.82	10.26	10.26	11.19	11.19	
877516852	SMP	1	565.00	310.33	779.05	311.89	10.30	10.30	11.26	11.26	
877525095	SMP	1	565.03	310.36	779.05	311.96	10.11	10.11	11.18	11.18	
877533480	SMP	1	565.00	310.41	779.05	311.96	10.21	10.21	11.12	11.12	
877541872	SMP	1	565.07	310.47	779.12	311.96	10.26	10.26	11.09	11.09	
877550116	SMP	1	565.07	310.48	779.11	312.01	10.16	10.16	11.07	11.07	
877558469	SMP	1	565.14	310.47	779.15	311.96	10.15	10.15	11.16	11.16	
877566852	SMP	1	565.62	310.16	779.56	311.68	10.32	10.32	11.18	11.18	
877575242	SMP	1	565.90	309.83	779.89	311.42	10.01	10.01	11.18	11.18	
877583478	SMP	1	566.04	309.63	779.99	311.30	10.04	10.04	11.18	11.18	
877600224	SMP	1	566.11	309.56	780.02	311.26	9.95	9.95	11.09	11.09	
877608622	SMP	1	566.18	309.59	780.08	311.19	10.20	10.20	11.01	11.01	
877616856	SMP	1	566.27	309.55	780.19	311.13	10.35	10.35	11.07	11.07	
877625219	SMP	1	566.35	309.47	780.27	311.11	10.32	10.32	11.13	11.13	
877633597	SMP	1	566.45	309.45	780.42	311.10	10.17	10.17	11.09	11.09	
877641987	SMP	1	566.49	309.46	780.42	311.11	10.44	10.44	11.28	11.28	
877650215	SMP	1	566.55	309.37	780.59	311.12	10.18	10.18	11.14	11.14	
877658620	SMP	1	566.62	309.25	780.62	311.07	10.22	10.22	11.24	11.24	
877666969	SMP	1	566.76	309.34	780.66	311.12	10.28	10.28	11.19	11.19	
877675398	SMP	1	566.84	309.29	780.79	311.12	10.26	10.26	11.12	11.12	
877683592	SMP	1	566.94	309.31	780.89	311.17	10.30	10.30	11.05	11.05	
877691967	SMP	1	567.00	309.33	780.96	311.20	10.17	10.17	10.91	10.91	
877700351	SMP	1	567.07	309.33	781.03	311.27	10.16	10.16	10.88	10.88	
877708612	SMP	1	567.07	309.40	781.09	311.32	10.20	10.20	10.99	10.99	
877716963	SMP	1	567.19	309.45	781.15	311.37	10.11	10.11	11.00	11.00	
877725335	SMP	1	567.19	309.52	781.26	311.32	10.16	10.16	11.10	11.10	
877733715	SMP	1	567.22	309.51	781.28	311.43	10.06	10.06	11.21	11.21	
877741979	SMP	1	567.13	309.62	781.25	311.49	10.25	10.25	11.23	11.23	
877750337	SMP	1	567.22	309.62	781.39	311.56	10.22	10.22	11.19	11.19	
877758743	SMP	1	567.26	309.66	781.34	311.54	10.20	10.20	11.10	11.10	
877767089	SMP	1	567.33	309.66	781.46	311.56	10.06	10.06	11.09	11.09	
877775332	SMP	1	567.63	309.69	781.77	311.72	9.89	9.89	11.01	11.01	
877783716	SMP	1	568.60	310.16	782.44	312.09	10.40	10.40	11.23	11.23	
877792093	SMP	1	568.60	310.15	782.63	312.18	10.30	10.30	11.17	11.17	
877800472	SMP	1	568.53	310.16	782.56	312.18	10.42	10.42	11.14	11.14	
877808736	SMP	1	568.53	310.16	782.49	312.19	10.39	10.39	11.10	11.10	
877817088	SMP	1	568.54	310.18	782.52	312.17	10.50	10.50	11.00	11.00	
877825469	SMP	1	568.53	310.08	782.51	312.08	10.32	10.32	11.15	11.15	
877833840	SMP	1	568.53	310.09	782.48	312.11	10.36	10.36	11.09	11.09	
877842084	SMP	1	568.46	310.01	782.43	312.12	10.08	10.08	11.08	11.08	
877850467	SMP	1	568.45	310.02	782.41	312.00	9.98	9.98	11.05	11.05	
877858868	SMP	1	568.36	310.01	782.40	312.07	9.93	9.93	11.11	11.11	
877867096	SMP	1	568.29	310.08	782.35	312.07	10.14	10.14	11.10	11.10	
877875461	SMP	1	568.28	310.05	782.30	312.02	10.11	10.11	11.10	11.10	
877883844	SMP	1	568.21	310.05	782.24	311.98	10.09	10.09	11.04	11.04	
877892223	SMP	1	567.99	310.10	782.16	311.95	10.10	10.10	10.87	10.87	
877900467	SMP	1	566.86	310.05	781.22	311.84	10.03	10.03	10.98	10.98	
877908857	SMP	1	565.25	309.98	779.83	311.93	10.09	10.09	11.03	11.03	
877917215	SMP	1	564.55	310.02	778.71	311.96	10.08	10.08	11.07	11.07	
877925586	SMP	1	564.54	310.12	778.46	312.03	10.16	10.16	11.32	11.32	
877933837	SMP	1	564.63	310.09	778.55	312.04	10.09	10.09	11.30	11.30	
877942218	SMP	1	564.62	310.09	778.55	311.97	10.17	10.17	11.24	11.24	
877950584	SMP	1	564.55	310.12	778.46	312.02	10.19	10.19	11.28	11.28	
877958985	SMP	1	564.39	310.20	778.45	311.98	10.11	10.11	11.24	11.24	
877967217	SMP	1	564.33	310.19	778.48	311.96	10.16	10.16	11.24	11.24	
877975578	SMP	1	564.39	310.26	778.39	312.02	9.99	9.99	11.30	11.30	
877983956	SMP	1	564.33	310.26	778.46	311.98	10.13	10.13	11.14	11.14	
877992355	SMP	1	564.26	310.22	778.39	311.98	10.03	10.03	11.23	11.23	
878000592	SMP	1	564.26	310.29	778.39	311.91	10.04	10.04	11.09	11.09	
878008979	SMP	1	564.25	310.19	778.39	311.91	10.01	10.01	11.09	11.09	
878017334	SMP	1	564.26	310.22	778.39	311.98	9.93	9.93	11.23	11.23	
878025576	SMP	1	564.26	310.26	778.46	311.98	10.05	10.05	11.22	11.22	
878033957	SMP	1	564.26	310.26	778.39	311.91	10.05	10.05	11.09	11.09	
878042337	SMP	1	564.23	310.25	778.39	312.08	9.93	9.93	11.29	11.29	
878050703	SMP	1	564.26	310.32	778.44	312.13	10.10	10.10	11.20	11.20	
878058976	SMP	1	564.33	310.32	778.43	312.06	10.00	10.00	11.05	11.05	
878067336	SMP	1	564.33	310.33	778.44	312.14	10.09	10.09	11.08	11.08	
878075700	SMP	1	564.28	310.36	778.44	312.18	10.08	10.08	11.06	11.06	
878084089	SMP	1	564.34	310.31	778.51	312.17	10.15	10.15	11.05	11.05	
878092348	SMP	1	564.41	310.31	778.57	312.19	10.06	10.06	11.02	11.02	
878100715	SMP	1	564.41	310.31	778.57	312.25	10.15	10.15	10.90	10.90	
878109103	SMP	1	564.41	310.38	778.58	312.26	10.15	10.15	11.06	11.06	
878117469	SMP	1	564.41	310.38	778.61	312.26	10.21	10.21	11.06	11.06	
878125703	SMP	1	564.48	310.31	778.61	312.29	10.18	10.18	11.00	11.00	
878134081	SMP	1	564.49	310.31	778.67	312.26	10.15	10.15	11.04	11.04	
878142452	SMP	1	564.49	310.31	778.65	312.26	10.09	10.09	10.98	10.98	
878150827	SMP	1	564.51	310.29	778.62	312.27	10.12	10.12	10.98	10.98	
878159099	SMP	1	564.48	310.23	778.65	312.26	9.99	9.99	10.98	10.98	
878167456	SMP	1	564.50	310.31	778.65	312.30	10.19	10.19	11.03	11.03	
878175838	SMP	1	564.55	310.33	778.72	312.34	10.07	10.07	11.04	11.04	
878184077	SMP	1	564.50	310.38	778.68	312.33	10.12	10.12	11.00	11.00	
878192450	SMP	1	564.55	310.33	778.65	312.40	10.14	10.14	11.10	11.10	
878200835	SMP	1	564.62	310.33	778.70	312.32	10.08	10.08	10.99	10.99	
878209230	SMP	1	564.59	310.37	778.70	312.32	10.04	10.04	11.07	11.07	
878217453	SMP	1	564.62	310.33	778.72	312.27	10.08	10.08	10.98	10.98	
878225820	SMP	1	564.62	310.33	778.70	312.33	10.14	10.14	11.07	11.07	
878234202	SMP	1	564.59	310.37	778.65	312.34	10.16	10.16	11.06	11.06	
878242595	SMP	1	564.62	310.33	778.66	312.33	10.08	10.08	11.04	11.04	
878250821	SMP	1	564.62	310.34	778.68	312.33	10.14	10.14	10.99	10.99	
878259224	SMP	1	564.61	310.34	778.65	312.33	10.01	10.01	10.96	10.96	
878267574	SMP	1	564.55	310.48	778.64	312.40	10.19	10.19	11.08	11.08	
878275954	SMP	1	564.57	310.42	778.72	312.41	10.01	10.01	11.06	11.06	
878284207	SMP	1	564.57	310.56	778.70	312.47	10.03	10.03	11.09	11.09	
878292578	SMP	1	564.57	310.56	778.70	312.47	9.99	9.99	11.02	11.02	
878300956	SMP	1	564.50	310.64	778.65	312.47	9.97	9.97	11.10	11.10	
878309349	SMP	1	563.62	310.77	777.96	312.56	10.15	10.15	11.13	11.13	
878317581	SMP	1	562.14	310.88	776.43	312.66	10.19	10.19	11.22	11.22	
878334317	SMP	1	560.70	310.95	774.44	312.68	10.02	10.02	11.07	11.07	
878342700	SMP	1	560.79	310.96	774.44	312.69	9.96	9.96	11.20	11.20	
878350962	SMP	1	560.82	310.98	774.50	312.61	10.07	10.07	11.03	11.03	
878359315	SMP	1	560.86	310.92	774.55	312.64	10.00	10.00	11.21	11.21	
878367720	SMP	1	560.85	310.89	774.67	312.67	10.01	10.01	11.21	11.21	
878375934	SMP	1	560.90	310.81	774.69	312.58	10.00	10.00	11.26	11.26	
878384330	SMP	1	560.96	310.80	774.70	312.51	10.14	10.14	11.26	11.26	
878392697	SMP	1	561.01	310.76	774.80	312.60	10.02	10.02	11.28	11.28	
878401093	SMP	1	561.08	310.69	774.98	312.62	9.97	9.97	11.20	11.20	
878409320	SMP	1	561.15	310.72	774.98	312.55	10.12	10.12	11.19	11.19	
878417720	SMP	1	561.22	310.58	775.09	312.53	9.98	9.98	11.25	11.25	
878426056	SMP	1	561.25	310.60	775.12	312.44	9.97	9.97	11.18	11.18	
878434463	SMP	1	561.31	310.64	775.20	312.53	10.01	10.01	11.20	11.20	
878442696	SMP	1	561.38	310.57	775.23	312.49	9.98	9.98	11.19	11.19	
878451086	SMP	1	561.38	310.50	775.29	312.53	9.85	9.85	11.19	11.19	
878459438	SMP	1	561.44	310.57	775.29	312.53	10.07	10.07	11.10	11.10	
878467842	SMP	1	561.48	310.56	775.37	312.61	9.92	9.92	11.04	11.04	
878476058	SMP	1	561.48	310.55	775.44	312.61	9.99	9.99	11.05	11.05	
878484453	SMP	1	561.55	310.62	775.48	312.64	9.98	9.98	11.12	11.12	
878492823	SMP	1	561.57	310.64	775.44	312.62	9.92	9.92	11.05	11.05	
878501213	SMP	1	561.55	310.67	775.45	312.68	9.88	9.88	11.15	11.15	
878509444	SMP	1	561.59	310.72	775.51	312.76	9.91	9.91	11.13	11.13	
878517841	SMP	1	561.55	310.71	775.51	312.76	9.95	9.95	11.18	11.18	
878526188	SMP	1	561.55	310.85	775.44	312.83	9.95	9.95	11.19	11.19	
878534453	SMP	1	561.55	310.85	775.44	312.83	9.96	9.96	11.13	11.13	
878542816	SMP	1	561.48	310.86	775.41	312.88	10.12	10.12	11.14	11.14	
878551211	SMP	1	561.48	310.80	775.34	312.81	9.88	9.88	11.07	11.07	
878559569	SMP	1	561.41	310.86	775.33	312.89	9.99	9.99	11.12	11.12	
878567838	SMP	1	561.33	310.86	775.27	312.79	9.99	9.99	11.04	11.04	
878576185	SMP	1	560.98	310.98	774.84	312.59	10.14	10.14	11.02	11.02	
878584574	SMP	1	560.50	310.84	774.44	312.68	9.96	9.96	11.08	11.08	
878592937	SMP	1	560.69	310.84	774.44	312.61	10.00	10.00	11.01	11.01	
878601216	SMP	1	560.62	310.99	774.41	312.60	10.06	10.06	10.94	10.94	
878609564	SMP	1	560.69	310.92	774.44	312.61	10.01	10.01	11.04	11.04	
878617964	SMP	1	560.64	310.92	774.44	312.54	10.03	10.03	10.98	10.98	
878626306	SMP	1	560.62	310.91	774.48	312.55	9.96	9.96	11.04	11.04	
878634580	SMP	1	560.62	310.91	774.48	312.55	9.96	9.96	11.04	11.04	
878642952	SMP	1	560.76	310.91	774.48	312.55	9.93	9.93	11.05	11.05	
878651327	SMP	1	560.76	310.91	774.52	312.53	10.01	10.01	11.08	11.08	
878659677	SMP	1	560.76	310.91	774.55	312.55	10.04	10.04	11.04	11.04	
878667958	SMP	1	560.75	310.86	774.56	312.39	10.11	10.11	10.79	10.79	
878676320	SMP	1	560.80	310.89	774.60	312.48	10.09	10.09	10.94	10.94	
878684704	SMP	1	560.88	310.90	774.66	312.48	10.17	10.17	10.92	10.92	
878692951	SMP	1	560.91	310.91	774.66	312.48	10.09	10.09	10.95	10.95	
878701332	SMP	1	560.95	310.97	774.69	312.51	10.17	10.17	11.05	11.05	
878709684	SMP	1	560.95	310.98	774.73	312.53	10.17	10.17	10.89	10.89	
878718084	SMP	1	560.91	310.98	774.70	312.63	10.03	10.03	10.77	10.77	
878726301	SMP	1	560.89	310.99	774.70	312.63	9.99	9.99	10.85	10.85	
878734697	SMP	1	560.91	311.05	774.76	312.66	10.00	10.00	10.88	10.88	
878743065	SMP	1	560.91	310.98	774.77	312.59	10.04	10.04	10.87	10.87	
878751447	SMP	1	560.88	311.11	774.74	312.62	10.09	10.09	10.77	10.77	
878759676	SMP	1	560.95	311.04	774.77	312.66	10.04	10.04	10.77	10.77	
878768082	SMP	1	560.95	311.04	774.84	312.59	10.13	10.13	10.84	10.84	
878776426	SMP	1	560.19	311.12	774.34	312.81	10.14	10.14	11.09	11.09	
878784823	SMP	1	558.95	311.18	773.12	312.82	10.11	10.11	11.02	11.02	
878793059	SMP	1	558.12	311.20	771.94	312.81	10.16	10.16	10.82	10.82	
878801460	SMP	1	557.65	311.25	771.22	312.82	10.05	10.05	10.95	10.95	
878809807	SMP	1	557.75	311.23	771.28	312.83	10.08	10.08	10.98	10.98	
878818211	SMP	1	557.79	311.18	771.42	312.83	10.12	10.12	10.98	10.98	
878826426	SMP	1	557.74	311.08	771.45	312.80	9.97	9.97	11.06	11.06	
878834825	SMP	1	557.73	311.08	771.47	312.76	9.96	9.96	10.92	10.92	
878843182	SMP	1	557.72	311.11	771.48	312.69	10.07	10.07	10.97	10.97	
878851446	SMP	1	557.74	311.06	771.42	312.70	10.08	10.08	10.92	10.92	
878859793	SMP	1	557.72	311.03	771.46	312.70	9.99	9.99	10.91	10.91	
878868211	SMP	1	557.74	311.04	771.54	312.71	10.02	10.02	10.96	10.96	
878876558	SMP	1	557.74	310.96	771.49	312.65	9.99	9.99	10.92	10.92	
878884820	SMP	1	557.75	310.96	771.51	312.65	10.10	10.10	11.04	11.04	
878893185	SMP	1	557.76	310.90	771.66	312.60	10.19	10.19	11.01	11.01	
878901580	SMP	1	557.81	310.89	771.56	312.59	10.13	10.13	11.06	11.06	
878909928	SMP	1	557.81	310.86	771.61	312.65	9.95	9.95	11.08	11.08	
878918206	SMP	1	557.89	310.91	771.69	312.62	10.08	10.08	11.09	11.09	
878926558	SMP	1	557.82	310.95	771.72	312.60	9.92	9.92	11.02	11.02	
878934943	SMP	1	557.88	310.97	771.68	312.61	10.05	10.05	11.17	11.17	
878943311	SMP	1	557.90	310.95	771.76	312.60	10.01	10.01	10.99	10.99	
878951567	SMP	1	557.90	310.95	771.80	312.65	9.98	9.98	11.07	11.07	
878959914	SMP	1	557.97	310.95	771.80	312.71	9.99	9.99	11.15	11.15	
878968325	SMP	1	557.90	311.02	771.87	312.71	9.84	9.84	11.10	11.10	
878976673	SMP	1	557.97	310.95	771.94	312.71	9.94	9.94	10.96	10.96	
878984951	SMP	1	558.03	310.97	772.01	312.72	10.02	10.02	11.03	11.03	
878993309	SMP	1	558.19	311.05	772.01	312.72	10.18	10.18	11.06	11.06	
879001695	SMP	1	558.19	311.05	772.01	312.71	10.08	10.08	11.04	11.04	
879009928	SMP	1	558.20	311.05	772.06	312.78	10.12	10.12	11.05	11.05	
879018439	SMP	1	558.30	311.02	772.09	312.69	10.13	10.13	10.84	10.84	
879026670	SMP	1	558.30	311.09	772.12	312.76	10.19	10.19	10.90	10.90	
879035062	SMP	1	558.34	311.05	772.19	312.76	10.11	10.11	10.89	10.89	
879043299	SMP	1	558.40	311.05	772.26	312.76	10.10	10.10	10.93	10.93	
879051702	SMP	1	558.39	311.12	772.26	312.83	10.16	10.16	10.95	10.95	
879060045	SMP	1	558.25	311.02	772.12	312.76	10.13	10.13	11.01	11.01	
879068448	SMP	1	558.00	310.65	772.00	312.51	10.10	10.10	11.11	11.11	
879076666	SMP	1	558.03	310.33	771.82	312.29	9.88	9.88	11.07	11.07	
879085068	SMP	1	558.17	310.33	771.89	312.10	10.08	10.08	10.79	10.79	
879093430	SMP	1	558.20	310.42	771.90	312.23	10.10	10.10	11.01	11.01	
879101825	SMP	1	558.17	310.47	771.93	312.23	10.06	10.06	10.83	10.83	
879110048	SMP	1	558.24	310.39	771.99	312.26	10.09	10.09	10.86	10.86	
879118447	SMP	1	558.24	310.32	771.99	312.23	10.17	10.17	10.87	10.87	
879126790	SMP	1	558.23	310.44	772.06	312.24	10.32	10.32	10.92	10.92	
879135188	SMP	1	558.28	310.42	772.12	312.23	10.20	10.20	10.98	10.98	
879143432	SMP	1	558.35	310.35	772.11	312.29	10.22	10.22	10.99	10.99	
879151813	SMP	1	558.38	310.44	772.12	312.33	10.18	10.18	11.02	11.02	
879160170	SMP	1	558.37	310.43	772.14	312.27	10.15	10.15	10.93	10.93	
879168447	SMP	1	558.43	310.36	772.19	312.32	10.11	10.11	10.92	10.92	
879176785	SMP	1	558.45	310.41	772.26	312.39	10.04	10.04	11.02	11.02	
879185193	SMP	1	558.48	310.43	772.26	312.39	10.10	10.10	11.05	11.05	
879193551	SMP	1	558.51	310.44	772.33	312.39	10.11	10.11	10.94	10.94	
879201819	SMP	1	558.59	310.36	772.38	312.37	10.12	10.12	11.00	11.00	
879210169	SMP	1	558.59	310.36	772.50	312.38	10.00	10.00	10.96	10.96	
879218572	SMP	1	558.52	310.43	772.43	312.38	10.11	10.11	11.01	11.01	
879226909	SMP	1	558.33	310.33	772.16	312.28	10.18	10.18	10.90	10.90	
879235182	SMP	1	558.19	310.19	771.98	312.15	10.23	10.23	10.79	10.79	
879243553	SMP	1	558.41	310.12	772.04	312.08	10.23	10.23	10.93	10.93	
879251933	SMP	1	558.34	310.19	772.10	312.11	10.13	10.13	10.92	10.92	
879260291	SMP	1	558.39	310.20	772.12	312.20	10.18	10.18	10.96	10.96	
879268565	SMP	1	558.38	310.27	772.11	312.21	10.13	10.13	10.99	10.99	
879276914	SMP	1	558.37	310.31	772.16	312.25	10.05	10.05	10.88	10.88	
879285307	SMP	1	558.33	310.33	772.18	312.25	10.12	10.12	10.90	10.90	
879293673	SMP	1	558.38	310.27	772.18	312.25	9.97	9.97	10.95	10.95	
879301946	SMP	1	558.33	310.40	772.11	312.32	10.04	10.04	10.85	10.85	
879310292	SMP	1	558.40	310.27	772.11	312.32	10.01	10.01	10.77	10.77	
879318691	SMP	1	558.40	310.33	772.18	312.32	10.03	10.03	10.79	10.79	
879326909	SMP	1	558.39	310.33	772.11	312.39	10.01	10.01	10.82	10.82	
879335306	SMP	1	558.40	310.33	772.11	312.39	10.01	10.01	10.90	10.90	
879343666	SMP	1	558.40	310.33	772.11	312.32	10.01	10.01	10.85	10.85	
879352063	SMP	1	558.40	310.27	772.11	312.32	10.08	10.08	10.85	10.85	
879360289	SMP	1	558.34	310.34	772.19	312.27	10.05	10.05	10.86	10.86	
879368691	SMP	1	558.39	310.27	772.12	312.25	10.04	10.04	10.69	10.69	
879377028	SMP	1	558.33	310.26	772.12	312.15	10.14	10.14	10.88	10.88	
879385435	SMP	1	558.34	310.19	772.11	312.19	10.16	10.16	10.91	10.91	
879393682	SMP	1	558.27	310.19	772.10	312.04	10.21	10.21	10.77	10.77	
879402064	SMP	1	558.27	310.12	772.05	311.99	10.17	10.17	10.76	10.76	
879410415	SMP	1	558.20	310.12	772.05	312.00	9.99	9.99	10.67	10.67	
879418812	SMP	1	558.26	310.04	771.99	312.00	10.13	10.13	10.67	10.67	
879427049	SMP	1	558.20	310.05	772.02	311.98	10.10	10.10	10.68	10.68	
879435428	SMP	1	558.19	310.05	771.98	311.88	9.96	9.96	10.58	10.58	
879443795	SMP	1	557.97	310.04	771.81	311.86	9.99	9.99	10.55	10.55	
879452177	SMP	1	557.36	310.03	771.33	311.94	10.03	10.03	10.85	10.85	
879460397	SMP	1	557.15	310.17	771.04	312.07	9.89	9.89	10.69	10.69	
879468812	SMP	1	557.36	310.17	770.98	312.06	9.93	9.93	10.61	10.61	
879477155	SMP	1	557.41	310.06	771.05	312.04	9.91	9.91	10.61	10.61	
879485434	SMP	1	557.26	310.19	771.03	312.08	10.05	10.05	10.78	10.78	
879493790	SMP	1	557.24	310.16	770.97	312.13	9.97	9.97	10.64	10.64	
879502184	SMP	1	557.20	310.23	770.85	312.15	9.98	9.98	10.67	10.67	
879510542	SMP	1	557.19	310.23	770.92	312.17	9.88	9.88	10.74	10.74	
879518809	SMP	1	557.20	310.30	770.92	312.23	9.82	9.82	10.83	10.83	
879527159	SMP	1	557.13	310.31	770.86	312.28	9.78	9.78	10.66	10.66	
879535556	SMP	1	557.06	310.37	770.76	312.32	9.82	9.82	10.73	10.73	
879543917	SMP	1	557.06	310.46	770.73	312.35	9.90	9.90	10.74	10.74	
879552185	SMP	1	557.01	310.52	770.69	312.33	9.92	9.92	10.76	10.76	
879560526	SMP	1	557.01	310.48	770.68	312.33	9.82	9.82	10.71	10.71	
879568934	SMP	1	556.94	310.48	770.68	312.34	9.81	9.81	10.81	10.81	
879577281	SMP	1	556.94	310.48	770.54	312.42	9.79	9.79	10.88	10.88	
879585547	SMP	1	556.89	310.47	770.61	312.42	9.84	9.84	10.89	10.89	
879593909	SMP	1	556.82	310.57	770.54	312.42	9.79	9.79	10.87	10.87	
879602308	SMP	1	556.79	310.53	770.54	312.42	9.75	9.75	10.96	10.96	
879610658	SMP	1	556.76	310.55	770.47	312.42	9.66	9.66	10.89	10.89	
879618936	SMP	1	556.75	310.56	770.38	312.37	9.84	9.84	10.90	10.90	
879627285	SMP	1	556.75	310.53	770.38	312.37	9.75	9.75	10.83	10.83	
879635671	SMP	1	556.68	310.55	770.36	312.38	9.68	9.68	10.86	10.86	
879643913	SMP	1	556.69	310.52	770.38	312.37	9.75	9.75	10.86	10.86	
879652299	SMP	1	556.69	310.48	770.31	312.36	9.83	9.83	10.81	10.81	
879660645	SMP	1	556.60	310.54	770.33	312.32	9.74	9.74	10.81	10.81	
879669058	SMP	1	556.62	310.44	770.31	312.36	9.66	9.66	10.93	10.93	
879677293	SMP	1	556.54	310.47	770.31	312.30	9.82	9.82	10.71	10.71	
879685671	SMP	1	556.61	310.47	770.31	312.37	9.62	9.62	10.95	10.95	
879694037	SMP	1	556.60	310.48	770.31	312.36	9.78	9.78	10.93	10.93	
879702430	SMP	1	556.57	310.50	770.31	312.37	9.85	9.85	10.73	10.73	
879710657	SMP	1	556.95	310.40	770.79	312.28	9.88	9.88	10.87	10.87	
879719056	SMP	1	557.53	310.35	771.29	312.13	10.12	10.12	10.75	10.75	
879727400	SMP	1	557.50	310.34	771.29	312.06	10.12	10.12	10.78	10.78	
879735794	SMP	1	557.45	310.35	771.28	312.19	10.07	10.07	10.79	10.79	
879744037	SMP	1	557.52	310.39	771.19	312.18	10.12	10.12	10.84	10.84	
879752420	SMP	1	557.46	310.37	771.20	312.18	10.00	10.00	10.79	10.79	
879760770	SMP	1	557.45	310.44	771.17	312.20	10.06	10.06	10.85	10.85	
879769179	SMP	1	557.46	310.44	771.22	312.27	10.04	10.04	10.77	10.77	
879777394	SMP	1	557.52	310.38	771.17	312.27	10.08	10.08	10.88	10.88	
879785790	SMP	1	557.45	310.44	771.17	312.26	10.06	10.06	10.95	10.95	
879794160	SMP	1	557.45	310.37	771.24	312.26	10.09	10.09	10.92	10.92	
879802430	SMP	1	557.38	310.44	771.12	312.18	10.16	10.16	10.89	10.89	
879810779	SMP	1	557.45	310.37	771.19	312.18	10.08	10.08	10.87	10.87	
879819181	SMP	1	557.50	310.37	771.22	312.19	10.16	10.16	10.90	10.90	
879827518	SMP	1	557.45	310.37	771.24	312.19	10.14	10.14	10.95	10.95	
879835793	SMP	1	557.44	310.39	771.27	312.11	10.24	10.24	10.91	10.91	
879844154	SMP	1	557.43	310.40	771.22	312.20	10.17	10.17	10.85	10.85	
879852545	SMP	1	557.51	310.37	771.22	312.20	10.16	10.16	10.85	10.85	
879860903	SMP	1	557.49	310.34	771.19	312.19	10.19	10.19	10.99	10.99	
879869176	SMP	1	557.49	310.34	771.25	312.08	10.07	10.07	10.93	10.93	
879877515	SMP	1	557.52	310.32	771.26	312.12	10.15	10.15	10.99	10.99	
879885916	SMP	1	557.49	310.34	771.33	312.04	10.19	10.19	10.97	10.97	
879894282	SMP	1	557.60	310.26	771.40	312.04	10.18	10.18	10.84	10.84	
879902550	SMP	1	558.09	310.47	771.87	312.37	10.12	10.12	11.21	11.21	
879910903	SMP	1	558.21	310.56	771.97	312.41	10.16	10.16	11.19	11.19	
879919304	SMP	1	558.11	310.56	771.90	312.41	10.07	10.07	11.16	11.16	
879927661	SMP	1	558.09	310.54	771.92	312.35	10.18	10.18	11.09	11.09	
879935914	SMP	1	558.12	310.47	771.93	312.34	10.07	10.07	11.11	11.11	
879944282	SMP	1	558.11	310.53	771.97	312.37	10.08	10.08	11.14	11.14	
879952664	SMP	1	558.21	310.49	771.96	312.32	10.08	10.08	10.96	10.96	
879961017	SMP	1	558.25	310.50	772.04	312.26	10.05	10.05	10.88	10.88	
879969301	SMP	1	558.24	310.58	772.00	312.31	10.03	10.03	10.86	10.86	
879977649	SMP	1	558.25	310.49	772.08	312.34	10.19	10.19	11.00	11.00	
879986037	SMP	1	558.32	310.53	772.11	312.32	10.17	10.17	10.94	10.94	
879994277	SMP	1	558.35	310.49	772.14	312.31	10.17	10.17	10.90	10.90	
880002677	SMP	1	558.38	310.51	772.21	312.38	10.16	10.16	10.94	10.94	
880011024	SMP	1	558.38	310.44	772.22	312.35	10.05	10.05	10.89	10.89	
880019422	SMP	1	558.43	310.44	772.26	312.32	10.26	10.26	10.89	10.89	
880027642	SMP	1	558.38	310.44	772.27	312.33	10.15	10.15	10.94	10.94	
880036038	SMP	1	558.43	310.44	772.27	312.33	10.17	10.17	10.99	10.99	
880044399	SMP	1	558.48	310.43	772.34	312.32	10.15	10.15	10.91	10.91	
880052797	SMP	1	558.62	310.43	772.34	312.33	10.21	10.21	11.01	11.01	
880061012	SMP	1	558.55	310.43	772.41	312.32	10.18	10.18	10.93	10.93	
880069420	SMP	1	558.59	310.50	772.41	312.32	10.20	10.20	11.01	11.01	
880077765	SMP	1	558.60	310.50	772.41	312.39	10.29	10.29	10.96	10.96	
880086166	SMP	1	558.63	310.50	772.48	312.47	10.32	10.32	11.01	11.01	
880094423	SMP	1	558.64	310.54	772.56	312.36	10.29	10.29	10.98	10.98	
880102795	SMP	1	558.66	310.50	772.50	312.41	10.35	10.35	10.96	10.96	
880111151	SMP	1	558.63	310.50	772.59	312.38	10.26	10.26	10.98	10.98	
880119549	SMP	1	558.66	310.57	772.56	312.35	10.24	10.24	10.96	10.96	
880127767	SMP	1	558.67	310.50	772.58	312.49	10.37	10.37	11.09	11.09	
880136157	SMP	1	558.71	310.56	772.58	312.49	10.28	10.28	11.09	11.09	
880144532	SMP	1	558.71	310.56	772.58	312.42	10.24	10.24	11.10	11.10	
880152786	SMP	1	558.74	310.59	772.53	312.44	10.22	10.22	11.13	11.13	
880161139	SMP	1	558.74	310.57	772.54	312.44	10.26	10.26	11.10	11.10	
880169543	SMP	1	558.69	310.59	772.54	312.49	9.94	9.94	11.10	11.10	
880177900	SMP	1	558.63	310.63	772.60	312.46	10.25	10.25	11.06	11.06	
880186158	SMP	1	558.70	310.63	772.54	312.44	10.07	10.07	11.10	11.10	
880194523	SMP	1	558.70	310.58	772.54	312.49	10.15	10.15	11.10	11.10	
880202913	SMP	1	558.70	310.61	772.53	312.51	10.00	10.00	11.15	11.15	
880211272	SMP	1	559.07	310.68	773.06	312.63	10.08	10.08	11.22	11.22	
880219543	SMP	1	559.55	310.75	773.42	312.63	10.24	10.24	10.92	10.92	
880227883	SMP	1	559.48	310.84	773.33	312.68	10.11	10.11	11.00	11.00	
880236293	SMP	1	559.41	310.77	773.27	312.70	10.04	10.04	10.96	10.96	
880244646	SMP	1	559.34	310.84	773.26	312.76	10.08	10.08	11.00	11.00	
880252910	SMP	1	559.41	310.84	773.28	312.75	10.00	10.00	10.96	10.96	
880261255	SMP	1	559.41	310.77	773.28	312.75	10.04	10.04	10.96	10.96	
880269666	SMP	1	559.41	310.84	773.28	312.68	10.09	10.09	10.90	10.90	
880278013	SMP	1	559.38	310.89	773.26	312.69	10.03	10.03	10.95	10.95	
880286281	SMP	1	559.34	310.98	773.15	312.83	10.09	10.09	10.86	10.86	
880294643	SMP	1	559.34	310.98	773.19	312.88	10.13	10.13	10.88	10.88	
880303043	SMP	1	559.33	310.97	773.13	312.84	10.13	10.13	10.89	10.89	
880311270	SMP	1	559.37	310.97	773.19	312.83	10.13	10.13	10.93	10.93	
880319663	SMP	1	559.32	311.11	773.15	312.91	10.26	10.26	10.92	10.92	
880328016	SMP	1	559.28	311.06	773.15	312.91	10.15	10.15	10.94	10.94	
880336402	SMP	1	559.34	311.07	773.08	312.91	10.24	10.24	10.81	10.81	
880344643	SMP	1	559.32	311.04	773.08	312.91	10.20	10.20	10.75	10.75	
880353030	SMP	1	559.35	311.13	773.15	312.98	10.32	10.32	10.83	10.83	
880361401	SMP	1	559.32	311.12	773.20	313.03	10.29	10.29	10.95	10.95	
880369790	SMP	1	559.32	311.09	773.19	313.01	10.23	10.23	10.99	10.99	
880378017	SMP	1	559.34	310.99	773.29	312.94	10.13	10.13	10.89	10.89	
880386404	SMP	1	559.34	310.99	773.25	312.96	10.13	10.13	10.91	10.91	
880394768	SMP	1	559.41	310.91	773.21	312.92	10.04	10.04	11.01	11.01	
880403157	SMP	1	559.41	310.84	773.31	312.92	9.99	9.99	11.01	11.01	
880411387	SMP	1	559.41	310.84	773.32	312.83	10.00	10.00	10.90	10.90	
880419786	SMP	1	559.34	310.84	773.27	312.77	9.95	9.95	10.90	10.90	
880428141	SMP	1	559.41	310.77	773.35	312.75	10.13	10.13	10.92	10.92	
880436529	SMP	1	559.42	310.71	773.40	312.68	9.77	9.77	11.02	11.02	
880444761	SMP	1	559.41	310.70	773.40	312.68	9.81	9.81	11.05	11.05	
880453149	SMP	1	559.41	310.61	773.40	312.68	9.75	9.75	11.02	11.02	
880461505	SMP	1	559.30	310.67	773.26	312.61	9.94	9.94	10.98	10.98	
880469786	SMP	1	558.88	310.83	772.87	312.86	10.23	10.23	11.35	11.35	
880478123	SMP	1	558.85	310.93	772.75	312.82	10.22	10.22	11.20	11.20	
880486451	SMP	1	558.81	310.96	772.69	312.84	10.31	10.31	11.04	11.04	
880494891	SMP	1	558.88	310.96	772.78	312.87	10.26	10.26	10.86	10.86	
880503158	SMP	1	558.88	310.97	772.78	312.88	10.28	10.28	11.08	11.08	
880511507	SMP	1	558.87	311.02	772.78	312.93	10.15	10.15	10.90	10.90	
880519911	SMP	1	558.81	311.04	772.78	312.93	10.21	10.21	11.02	11.02	
880528255	SMP	1	558.81	311.08	772.78	313.00	10.15	10.15	10.96	10.96	
880536522	SMP	1	558.77	311.15	772.73	313.01	10.08	10.08	10.99	10.99	
880544890	SMP	1	558.77	311.16	772.71	313.08	10.05	10.05	10.99	10.99	
880553285	SMP	1	558.77	311.23	772.75	313.06	10.06	10.06	10.90	10.90	
880561628	SMP	1	558.74	311.24	772.74	313.11	10.07	10.07	10.93	10.93	
880569902	SMP	1	558.74	311.25	772.75	313.10	10.15	10.15	10.88	10.88	
880578249	SMP	1	558.74	311.25	772.74	313.08	10.19	10.19	10.98	10.98	
880586646	SMP	1	558.70	311.30	772.74	313.10	10.11	10.11	10.84	10.84	
880595009	SMP	1	558.74	311.25	772.71	313.01	10.15	10.15	10.81	10.81	
880603281	SMP	1	558.74	311.18	772.73	313.00	10.17	10.17	10.88	10.88	
880611640	SMP	1	558.75	311.23	772.73	313.01	10.09	10.09	10.77	10.77	
880620031	SMP	1	558.74	311.24	772.73	313.08	10.13	10.13	10.82	10.82	
880628246	SMP	1	558.79	311.18	772.78	313.01	10.18	10.18	10.83	10.83	
880636643	SMP	1	558.77	311.22	772.79	313.01	10.14	10.14	10.96	10.96	
880645010	SMP	1	558.81	311.10	772.78	313.01	10.18	10.18	10.87	10.87	
880653396	SMP	1	558.88	311.10	772.74	312.94	10.23	10.23	10.74	10.74	
880661622	SMP	1	559.17	310.82	773.18	312.74	10.11	10.11	10.94	10.94	
880670027	SMP	1	559.76	310.15	773.71	312.12	9.99	9.99	10.86	10.86	
880678396	SMP	1	559.83	309.73	773.62	311.71	10.19	10.19	11.07	11.07	
880686775	SMP	1	559.94	309.70	773.53	311.67	10.18	10.18	11.09	11.09	
880695005	SMP	1	559.91	309.78	773.56	311.71	10.14	10.14	10.97	10.97	
880703694	SMP	1	559.96	309.81	773.68	311.84	10.14	10.14	11.00	11.00	
880711756	SMP	1	559.95	309.83	773.76	311.84	10.22	10.22	10.91	10.91	
880720153	SMP	1	560.04	309.88	773.79	311.86	10.20	10.20	10.80	10.80	
880728367	SMP	1	560.03	309.83	773.87	311.91	10.26	10.26	10.86	10.86	
880736761	SMP	1	560.12	309.99	773.88	311.94	10.39	10.39	10.72	10.72	
880745131	SMP	1	560.10	310.04	773.88	312.01	10.40	10.40	10.78	10.78	
880753525	SMP	1	560.16	310.10	773.90	312.06	10.38	10.38	10.84	10.84	
880761739	SMP	1	560.16	310.11	773.95	312.15	10.38	10.38	10.89	10.89	
880770154	SMP	1	560.16	310.11	773.96	312.18	10.23	10.23	10.95	10.95	
880778492	SMP	1	560.23	310.16	773.95	312.22	10.25	10.25	10.96	10.96	
880786764	SMP	1	560.17	310.18	774.04	312.18	10.27	10.27	10.90	10.90	
880795131	SMP	1	560.17	310.25	773.97	312.18	10.32	10.32	10.89	10.89	
880803528	SMP	1	560.24	310.18	773.98	312.15	10.30	10.30	10.88	10.88	
880811875	SMP	1	560.23	310.16	774.04	312.18	10.20	10.20	10.93	10.93	
880820149	SMP	1	560.24	310.10	774.04	312.18	10.20	10.20	10.90	10.90	
880828494	SMP	1	560.24	310.10	774.09	312.19	10.26	10.26	10.98	10.98	
880836888	SMP	1	560.24	310.10	774.04	312.18	10.20	10.20	10.98	10.98	
880845264	SMP	1	560.31	310.10	774.07	312.22	10.22	10.22	10.81	10.81	
880853513	SMP	1	560.28	309.99	774.13	312.14	10.16	10.16	11.00	11.00	
880861860	SMP	1	560.28	310.06	774.10	312.09	10.24	10.24	10.86	10.86	
880870275	SMP	1	560.28	309.99	774.06	312.05	10.16	10.16	10.78	10.78	
880878620	SMP	1	560.28	309.92	774.04	311.95	10.22	10.22	10.95	10.95	
880886885	SMP	1	560.28	309.91	774.05	311.94	10.07	10.07	10.91	10.91	
880895251	SMP	1	560.32	309.54	773.98	311.88	9.79	9.79	10.69	10.69	
880903648	SMP	1	558.91	310.56	773.89	311.78	7.94	7.94	10.56	10.56	
880911997	SMP	1	549.07	314.63	772.17	312.16	7.96	7.96	8.40	8.40	
880920273	SMP	1	553.39	319.57	789.49	318.87	16.33	16.33	9.04	9.04	
880937007	SMP	1	559.07	321.57	776.37	326.89	20.43	20.43	13.42	13.42	
880945276	SMP	1	537.04	334.05	775.76	324.86	6.37	6.37	13.04	13.04	
880953627	SMP	1	537.83	336.00	776.82	324.53	4.90	4.90	11.16	11.16	
880970368	SMP	1	558.41	325.62	782.28	323.47	21.37	21.37	11.00	11.00	
880978627	SMP	1	0.00	0.00	763.33	321.16	0.00	0.00	12.84	12.84	
880987020	SMP	1	0.00	0.00	762.12	316.04	0.00	0.00	8.03	8.03	
880995373	SMP	1	552.96	323.06	770.77	315.74	13.36	13.36	8.28	8.28	
881012010	SMP	1	558.61	313.39	772.32	313.01	9.26	9.26	6.84	6.84	
881020373	SMP	1	549.00	318.57	772.43	312.78	11.32	11.32	10.93	10.93	
881028768	SMP	1	547.04	318.17	773.07	312.44	8.15	8.15	8.61	8.61	
881045378	SMP	1	562.63	311.54	775.27	311.87	11.60	11.60	11.17	11.17	
881053772	SMP	1	562.12	310.05	775.00	312.07	8.02	8.02	10.53	10.53	
881062110	SMP	1	561.99	309.84	774.87	312.31	12.22	12.22	10.57	10.57	
881070508	SMP	1	561.59	310.07	774.66	312.52	12.61	12.61	10.55	10.55	
881078758	SMP	1	560.95	310.49	774.59	312.52	9.96	9.96	10.52	10.52	
881087138	SMP	1	560.46	310.71	774.63	312.63	10.02	10.02	10.66	10.66	
881095505	SMP	1	560.48	310.46	774.56	312.62	9.93	9.93	10.80	10.80	
881103772	SMP	1	560.24	310.60	774.56	312.67	9.96	9.96	10.86	10.86	
881112131	SMP	1	560.55	310.41	774.56	312.71	9.78	9.78	10.86	10.86	
881120508	SMP	1	560.50	310.52	774.54	312.75	9.65	9.65	10.90	10.90	
881128875	SMP	1	560.62	310.54	774.56	312.76	9.76	9.76	10.91	10.91	
881137128	SMP	1	560.59	310.50	774.56	312.77	9.62	9.62	10.91	10.91	
881145489	SMP	1	560.59	310.57	774.49	312.83	9.67	9.67	11.00	11.00	
881153894	SMP	1	560.42	310.61	774.49	312.76	9.68	9.68	10.84	10.84	
881162237	SMP	1	560.41	310.70	774.47	312.82	9.82	9.82	10.94	10.94	
881170510	SMP	1	560.45	310.64	774.42	312.86	9.71	9.71	10.90	10.90	
881178868	SMP	1	560.48	310.63	774.49	312.84	9.68	9.68	11.00	11.00	
881187268	SMP	1	560.51	310.63	774.49	312.84	9.72	9.72	11.01	11.01	
881195608	SMP	1	560.51	310.67	774.48	312.88	9.73	9.73	10.95	10.95	
881203896	SMP	1	560.55	310.68	774.49	312.84	9.77	9.77	10.93	10.93	
881212233	SMP	1	560.59	310.65	774.49	312.91	9.66	9.66	10.99	10.99	
881220628	SMP	1	560.55	310.76	774.56	312.91	9.87	9.87	11.00	11.00	
881228993	SMP	1	560.60	310.72	774.53	312.89	9.74	9.74	10.97	10.97	
881237252	SMP	1	560.55	310.75	774.56	312.91	10.02	10.02	10.94	10.94	
881245619	SMP	1	560.62	310.83	774.56	312.91	9.91	9.91	10.88	10.88	
881254013	SMP	1	560.62	310.76	774.60	312.89	9.98	9.98	10.96	10.96	
881262230	SMP	1	560.69	310.77	774.63	312.92	10.01	10.01	11.00	11.00	
881270625	SMP	1	560.68	310.76	774.63	312.85	10.00	10.00	10.92	10.92	
881278993	SMP	1	560.66	310.70	774.63	312.85	10.04	10.04	10.92	10.92	
881287380	SMP	1	560.66	310.74	774.64	312.85	10.11	10.11	10.99	10.99	
881295600	SMP	1	560.69	310.90	774.63	312.85	10.08	10.08	10.92	10.92	
881304013	SMP	1	560.73	310.78	774.64	313.00	10.15	10.15	10.97	10.97	
881312364	SMP	1	560.67	310.85	774.71	312.95	9.99	9.99	11.01	11.01	
881320748	SMP	1	560.74	310.93	774.71	313.07	10.02	10.02	10.95	10.95	
881328993	SMP	1	560.76	310.98	774.74	313.05	10.05	10.05	10.81	10.81	
881337382	SMP	1	560.75	311.01	774.78	313.12	9.99	9.99	10.88	10.88	
881345735	SMP	1	560.76	311.13	774.80	313.20	10.11	10.11	10.95	10.95	
881354136	SMP	1	560.76	311.12	774.76	313.26	10.07	10.07	11.00	11.00	
881362380	SMP	1	560.73	311.08	774.70	313.35	9.99	9.99	11.06	11.06	
881370751	SMP	1	560.83	311.12	774.80	313.29	10.09	10.09	11.05	11.05	
881379111	SMP	1	560.80	311.15	774.73	313.30	10.07	10.07	11.07	11.07	
881387500	SMP	1	560.83	311.16	774.77	313.29	10.13	10.13	11.00	11.00	
881395731	SMP	1	560.80	311.15	774.77	313.28	10.10	10.10	10.97	10.97	
881404133	SMP	1	560.80	311.23	774.72	313.35	10.03	10.03	11.11	11.11	
881412485	SMP	1	560.79	311.44	774.63	313.49	10.09	10.09	10.93	10.93	
881420753	SMP	1	560.75	311.59	774.51	313.63	10.06	10.06	11.09	11.09	
881429114	SMP	1	560.76	311.59	774.51	313.63	10.13	10.13	11.05	11.05	
881437498	SMP	1	560.75	311.48	774.58	313.56	10.14	10.14	11.27	11.27	
881445860	SMP	1	560.75	311.41	774.61	313.46	10.24	10.24	11.09	11.09	
881454136	SMP	1	560.75	311.40	774.58	313.35	10.34	10.34	10.97	10.97	
881462473	SMP	1	560.68	311.33	774.53	313.30	10.37	10.37	10.95	10.95	
881470867	SMP	1	560.57	311.23	774.55	313.29	10.24	10.24	10.87	10.87	
881479240	SMP	1	560.62	311.25	774.52	313.18	10.36	10.36	11.01	11.01	
881487506	SMP	1	560.58	311.22	774.48	313.15	10.32	10.32	10.85	10.85	
881495845	SMP	1	560.48	311.25	774.41	313.15	10.40	10.40	10.84	10.84	
881504257	SMP	1	560.45	311.17	774.41	313.22	10.16	10.16	10.98	10.98	
881512597	SMP	1	560.45	311.21	774.48	313.22	10.26	10.26	10.99	10.99	
881520870	SMP	1	560.41	311.20	774.41	313.22	10.20	10.20	10.98	10.98	
881529237	SMP	1	560.41	311.20	774.41	313.23	10.33	10.33	11.07	11.07	
881537621	SMP	1	559.84	311.31	774.03	313.27	10.21	10.21	11.01	11.01	
881545986	SMP	1	558.74	311.11	772.86	313.01	10.15	10.15	11.00	11.00	
881554256	SMP	1	558.47	310.92	772.28	312.90	10.01	10.01	10.96	10.96	
881562614	SMP	1	558.61	311.00	772.34	312.90	10.27	10.27	11.13	11.13	
881570994	SMP	1	558.72	311.01	772.49	312.79	10.16	10.16	10.98	10.98	
881579235	SMP	1	558.67	311.11	772.54	312.88	10.18	10.18	11.08	11.08	
881587623	SMP	1	558.64	311.13	772.51	312.93	10.25	10.25	11.02	11.02	
881595971	SMP	1	558.58	311.22	772.49	312.93	10.34	10.34	11.02	11.02	
881604375	SMP	1	558.51	311.22	772.48	312.98	10.43	10.43	11.04	11.04	
881612619	SMP	1	558.51	311.29	772.42	313.11	10.27	10.27	10.89	10.89	
881620998	SMP	1	558.42	311.30	772.36	313.08	10.34	10.34	10.97	10.97	
881629352	SMP	1	558.44	311.31	772.38	313.05	10.16	10.16	10.95	10.95	
881637742	SMP	1	558.43	311.36	772.28	313.18	10.29	10.29	10.98	10.98	
881645981	SMP	1	558.27	311.32	772.30	313.16	10.18	10.18	11.07	11.07	
881654376	SMP	1	558.25	311.35	772.23	313.17	10.19	10.19	11.04	11.04	
881662723	SMP	1	558.25	311.35	772.16	313.15	10.19	10.19	11.02	11.02	
881671126	SMP	1	558.16	311.32	772.14	313.14	10.20	10.20	11.00	11.00	
881679360	SMP	1	557.88	311.30	771.97	313.11	10.04	10.04	11.05	11.05	
881687744	SMP	1	557.54	310.99	771.59	312.75	10.13	10.13	11.07	11.07	
881696095	SMP	1	557.76	310.93	771.55	312.67	10.18	10.18	11.13	11.13	
881704500	SMP	1	557.78	311.01	771.55	312.67	10.24	10.24	11.19	11.19	
881712718	SMP	1	557.66	311.01	771.53	312.67	10.13	10.13	11.09	11.09	
881721112	SMP	1	557.59	311.01	771.55	312.67	10.22	10.22	11.02	11.02	
881729479	SMP	1	557.59	311.01	771.55	312.69	10.07	10.07	11.13	11.13	
881737749	SMP	1	557.55	311.08	771.53	312.70	10.09	10.09	11.03	11.03	
881746099	SMP	1	557.58	311.11	771.47	312.70	10.03	10.03	10.94	10.94	
881754499	SMP	1	557.55	311.10	771.49	312.77	10.24	10.24	11.04	11.04	
881762838	SMP	1	557.51	311.11	771.37	312.80	10.19	10.19	10.93	10.93	
881771112	SMP	1	557.47	311.19	771.39	312.76	10.25	10.25	10.93	10.93	
881779480	SMP	1	557.50	311.17	771.41	312.81	10.19	10.19	10.92	10.92	
881787872	SMP	1	557.46	311.16	771.35	312.85	10.14	10.14	10.94	10.94	
881796230	SMP	1	557.38	311.27	771.37	312.94	10.25	10.25	10.99	10.99	
881804496	SMP	1	557.37	311.30	771.37	312.94	10.23	10.23	10.95	10.95	
881812837	SMP	1	557.27	311.32	771.34	312.95	10.21	10.21	10.96	10.96	
881821234	SMP	1	557.24	311.39	771.34	313.02	10.31	10.31	11.13	11.13	
881829610	SMP	1	557.24	311.32	771.27	312.95	10.27	10.27	10.96	10.96	
881837859	SMP	1	557.24	311.32	771.27	312.95	10.17	10.17	11.00	11.00	
881846220	SMP	1	557.24	311.32	771.26	312.95	10.24	10.24	11.01	11.01	
881854621	SMP	1	557.17	311.33	771.20	312.92	10.22	10.22	11.03	11.03	
881862980	SMP	1	557.16	311.32	771.17	312.94	10.12	10.12	10.97	10.97	
881871235	SMP	1	557.17	311.33	771.28	312.90	10.26	10.26	11.05	11.05	
881879595	SMP	1	557.16	311.32	771.20	312.92	10.26	10.26	11.01	11.01	
881887984	SMP	1	557.16	311.26	771.15	312.97	10.21	10.21	11.02	11.02	
881896344	SMP	1	557.16	311.25	771.14	312.93	10.16	10.16	10.96	10.96	
881904619	SMP	1	557.16	311.33	771.14	312.91	10.26	10.26	10.94	10.94	
881912960	SMP	1	557.17	311.25	771.24	312.96	10.20	10.20	11.05	11.05	
881921370	SMP	1	557.09	311.33	771.16	312.97	10.15	10.15	11.12	11.12	
881929601	SMP	1	556.40	311.82	770.52	313.33	10.11	10.11	11.08	11.08	
881937981	SMP	1	556.06	312.47	769.86	314.09	10.25	10.25	10.88	10.88	
881946351	SMP	1	556.25	312.88	769.83	314.47	10.19	10.19	11.15	11.15	
881954745	SMP	1	556.41	313.10	770.09	314.71	10.20	10.20	11.08	11.08	
881962957	SMP	1	556.34	313.03	770.18	314.62	10.19	10.19	11.01	11.01	
881971353	SMP	1	556.33	313.10	770.32	314.67	10.24	10.24	11.00	11.00	
881979724	SMP	1	556.37	313.02	770.34	314.69	10.22	10.22	11.04	11.04	
881988121	SMP	1	556.33	313.17	770.34	314.69	10.31	10.31	11.15	11.15	
881996336	SMP	1	556.35	313.10	770.34	314.69	10.13	10.13	11.15	11.15	
882004742	SMP	1	556.35	313.11	770.41	314.70	10.18	10.18	11.11	11.11	
882013096	SMP	1	556.34	313.18	770.41	314.76	10.30	10.30	11.16	11.16	
882021479	SMP	1	556.41	313.19	770.41	314.76	10.16	10.16	11.22	11.22	
882029725	SMP	1	556.44	313.11	770.48	314.78	10.13	10.13	11.20	11.20	
882038111	SMP	1	556.48	313.21	770.54	314.78	10.31	10.31	11.15	11.15	
882046471	SMP	1	556.51	313.12	770.47	314.71	10.20	10.20	11.10	11.10	
882054867	SMP	1	556.51	313.19	770.65	314.76	10.24	10.24	11.16	11.16	
882063099	SMP	1	556.51	313.23	770.60	314.75	10.32	10.32	11.09	11.09	
882071479	SMP	1	556.63	313.29	770.69	314.84	10.35	10.35	11.25	11.25	
882079846	SMP	1	556.53	313.32	770.73	314.84	10.15	10.15	11.31	11.31	
882088109	SMP	1	556.60	313.25	770.74	314.83	10.27	10.27	11.24	11.24	
882096479	SMP	1	556.72	313.36	770.80	314.95	10.38	10.38	11.00	11.00	
882104862	SMP	1	556.68	313.33	770.84	314.91	10.24	10.24	11.01	11.01	
882113215	SMP	1	556.79	313.36	770.81	314.97	10.28	10.28	10.93	10.93	
882121479	SMP	1	556.83	313.45	770.94	314.96	10.17	10.17	11.04	11.04	
882129844	SMP	1	556.88	313.39	770.94	314.97	10.19	10.19	10.93	10.93	
882138232	SMP	1	556.92	313.47	771.04	315.04	10.28	10.28	11.08	11.08	
882146591	SMP	1	556.92	313.54	771.10	315.10	10.26	10.26	11.05	11.05	
882154863	SMP	1	556.99	313.61	771.22	315.21	10.22	10.22	10.93	10.93	
882163207	SMP	1	557.16	313.94	771.27	315.55	10.41	10.41	11.04	11.04	
882171597	SMP	1	557.60	314.89	771.48	316.48	10.21	10.21	11.32	11.32	
882179971	SMP	1	558.06	315.86	771.77	317.33	10.46	10.46	11.22	11.22	
882188236	SMP	1	558.21	316.40	771.89	317.92	10.72	10.72	11.16	11.16	
882196576	SMP	1	558.20	316.64	772.06	318.13	10.72	10.72	11.06	11.06	
882204987	SMP	1	558.15	316.44	772.23	318.10	10.64	10.64	11.12	11.12	
882213330	SMP	1	558.20	316.51	772.35	318.13	10.74	10.74	11.53	11.53	
882221595	SMP	1	558.34	316.44	772.41	318.13	10.60	10.60	11.44	11.44	
882229967	SMP	1	558.40	316.54	772.40	318.22	10.53	10.53	11.20	11.20	
882238363	SMP	1	558.44	316.52	772.51	318.17	10.53	10.53	11.09	11.09	
882246588	SMP	1	558.52	316.55	772.65	318.18	10.46	10.46	11.06	11.06	
882254983	SMP	1	558.56	316.49	772.68	318.18	10.48	10.48	11.10	11.10	
882263326	SMP	1	558.65	316.40	772.77	318.13	10.55	10.55	11.03	11.03	
882271726	SMP	1	558.72	316.53	772.84	318.18	10.57	10.57	11.07	11.07	
882279965	SMP	1	558.72	316.46	772.91	318.17	10.58	10.58	11.13	11.13	
882288353	SMP	1	558.79	316.39	772.91	318.24	10.57	10.57	11.13	11.13	
882296713	SMP	1	558.79	316.39	773.06	318.20	10.54	10.54	11.54	11.54	
882305110	SMP	1	558.83	316.38	772.98	318.18	10.46	10.46	11.20	11.20	
882313334	SMP	1	558.85	316.33	773.16	318.24	10.40	10.40	11.59	11.59	
882321719	SMP	1	558.85	316.39	773.13	318.19	10.52	10.52	11.60	11.60	
882330086	SMP	1	558.85	316.33	773.17	318.24	10.44	10.44	11.58	11.58	
882338476	SMP	1	558.89	316.27	773.23	318.24	10.41	10.41	11.60	11.60	
882346710	SMP	1	558.89	316.28	773.24	318.17	10.41	10.41	11.62	11.62	
882355108	SMP	1	558.92	316.33	773.17	318.17	10.55	10.55	11.62	11.62	
882363475	SMP	1	558.89	316.34	773.22	318.22	10.59	10.59	11.55	11.55	
882371847	SMP	1	558.85	316.33	773.24	318.19	10.51	10.51	11.72	11.72	
882380088	SMP	1	558.85	316.33	773.24	318.24	10.40	10.40	11.67	11.67	
882388477	SMP	1	558.86	316.45	773.23	318.31	10.52	10.52	11.58	11.58	
882396822	SMP	1	558.79	316.46	773.16	318.32	10.48	10.48	11.60	11.60	
882405104	SMP	1	558.76	316.60	773.16	318.32	10.54	10.54	11.51	11.51	
882413453	SMP	1	558.73	316.58	772.99	318.32	10.58	10.58	11.23	11.23	
882421840	SMP	1	558.72	316.62	772.92	318.39	10.40	10.40	11.21	11.21	
882430209	SMP	1	558.66	316.70	772.91	318.39	10.51	10.51	11.27	11.27	
882438477	SMP	1	558.59	316.70	772.90	318.37	10.55	10.55	11.57	11.57	
882446829	SMP	1	558.49	316.66	772.84	318.39	10.57	10.57	11.41	11.41	
882455233	SMP	1	558.44	316.65	772.88	318.36	10.61	10.61	11.74	11.74	
882463574	SMP	1	558.39	316.75	772.81	318.41	10.49	10.49	11.73	11.73	
882471842	SMP	1	558.72	316.53	773.15	318.25	10.58	10.58	11.51	11.51	
882480207	SMP	1	559.47	315.92	773.66	317.77	10.40	10.40	11.52	11.52	
882488606	SMP	1	559.51	315.52	773.66	317.37	10.44	10.44	11.47	11.47	
882496945	SMP	1	559.62	315.44	773.70	317.15	10.73	10.73	11.18	11.18	
882505227	SMP	1	559.65	315.44	773.59	317.14	10.65	10.65	11.32	11.32	
882513576	SMP	1	559.43	315.47	773.57	317.14	10.75	10.75	11.32	11.32	
882521965	SMP	1	559.48	315.45	773.58	317.16	10.80	10.80	11.22	11.22	
882530341	SMP	1	559.54	315.35	773.65	317.09	10.70	10.70	11.24	11.24	
882538593	SMP	1	559.52	315.30	773.70	317.01	10.61	10.61	11.25	11.25	
882546963	SMP	1	559.58	315.29	773.65	316.95	10.60	10.60	11.25	11.25	
882555355	SMP	1	559.51	315.22	773.65	316.95	10.44	10.44	11.25	11.25	
882563571	SMP	1	559.54	315.28	773.72	316.94	10.62	10.62	11.46	11.46	
882571963	SMP	1	559.47	315.21	773.69	316.96	10.55	10.55	11.19	11.19	
882580330	SMP	1	559.47	315.14	773.62	316.91	10.44	10.44	11.40	11.40	
882588718	SMP	1	559.51	315.15	773.62	316.96	10.45	10.45	11.36	11.36	
882596944	SMP	1	559.47	315.21	773.65	316.93	10.54	10.54	10.96	10.96	
882605350	SMP	1	559.48	315.16	773.65	316.95	10.47	10.47	11.10	11.10	
882613702	SMP	1	559.51	315.18	773.70	317.00	10.38	10.38	11.21	11.21	
882622097	SMP	1	559.54	315.21	773.70	317.15	10.52	10.52	11.24	11.24	
882630334	SMP	1	559.54	315.28	773.70	317.08	10.60	10.60	11.20	11.20	
882638711	SMP	1	559.54	315.28	773.70	317.13	10.58	10.58	11.23	11.23	
882647080	SMP	1	559.52	315.30	773.70	317.17	10.55	10.55	11.17	11.17	
882655475	SMP	1	559.50	315.34	773.84	317.25	10.56	10.56	11.26	11.26	
882663692	SMP	1	559.57	315.43	773.77	317.24	10.53	10.53	11.30	11.30	
882672091	SMP	1	559.63	315.42	773.77	317.31	10.69	10.69	11.29	11.29	
882680452	SMP	1	559.61	315.40	773.84	317.39	10.49	10.49	11.38	11.38	
882688843	SMP	1	560.03	315.33	774.48	317.32	10.19	10.19	10.98	10.98	
882697061	SMP	1	561.75	315.54	776.15	317.53	10.31	10.31	11.51	11.51	
882705474	SMP	1	563.85	315.43	778.36	317.61	10.27	10.27	11.51	11.51	
882722086	SMP	1	568.35	315.46	782.57	317.77	9.92	9.92	10.96	10.96	
882730490	SMP	1	570.18	315.82	784.11	318.09	10.60	10.60	10.77	10.77	
882738832	SMP	1	571.71	316.08	785.63	318.45	10.38	10.38	10.83	10.83	
882755444	SMP	1	572.42	316.18	786.44	318.58	10.36	10.36	11.05	11.05	
882763838	SMP	1	572.42	316.18	786.37	318.51	10.30	10.30	10.94	10.94	
882772209	SMP	1	572.38	316.14	786.44	318.42	10.30	10.30	10.87	10.87	
882780561	SMP	1	572.37	316.15	786.44	318.46	10.34	10.34	10.87	10.87	
882788841	SMP	1	572.42	316.11	786.48	318.48	10.27	10.27	11.01	11.01	
882797204	SMP	1	572.42	316.04	786.66	318.44	10.24	10.24	10.95	10.95	
882805592	SMP	1	572.42	316.04	786.73	318.44	10.40	10.40	10.91	10.91	
882813952	SMP	1	572.51	316.01	786.66	318.37	10.32	10.32	10.79	10.79	
882822208	SMP	1	572.48	316.07	786.69	318.41	10.31	10.31	10.99	10.99	
882830564	SMP	1	572.48	316.06	786.82	318.48	10.36	10.36	10.99	10.99	
882838968	SMP	1	572.49	316.11	786.76	318.48	10.29	10.29	11.03	11.03	
882847308	SMP	1	572.48	316.14	786.74	318.60	10.40	10.40	10.97	10.97	
882855590	SMP	1	572.45	316.10	786.79	318.58	10.30	10.30	10.98	10.98	
882863950	SMP	1	572.44	316.15	786.72	318.63	10.31	10.31	10.98	10.98	
882872336	SMP	1	572.42	316.18	786.80	318.65	10.30	10.30	11.02	11.02	
882880561	SMP	1	572.45	316.22	786.74	318.61	10.28	10.28	11.03	11.03	
882888970	SMP	1	572.38	316.21	786.70	318.62	10.24	10.24	10.93	10.93	
882897305	SMP	1	572.38	316.21	786.60	318.62	10.13	10.13	10.92	10.92	
882905714	SMP	1	572.30	316.25	786.67	318.68	10.05	10.05	10.95	10.95	
882913948	SMP	1	572.29	316.18	786.63	318.61	10.19	10.19	10.87	10.87	
882922332	SMP	1	572.24	316.11	786.51	318.62	10.20	10.20	10.86	10.86	
882930692	SMP	1	572.22	316.10	786.55	318.61	10.25	10.25	10.80	10.80	
882939090	SMP	1	572.29	316.10	786.53	318.61	10.21	10.21	10.84	10.84	
882947305	SMP	1	571.99	316.15	786.36	318.74	10.37	10.37	10.81	10.81	
882955707	SMP	1	571.38	316.11	785.87	318.66	10.18	10.18	10.85	10.85	
882964070	SMP	1	571.38	316.03	785.83	318.62	10.16	10.16	10.93	10.93	
882972460	SMP	1	571.35	316.04	785.69	318.48	10.34	10.34	10.99	10.99	
882980686	SMP	1	571.38	315.96	785.76	318.48	10.26	10.26	10.96	10.96	
882989090	SMP	1	571.29	315.96	785.76	318.48	10.38	10.38	10.86	10.86	
882997443	SMP	1	571.29	315.96	785.76	318.41	10.37	10.37	10.88	10.88	
883005836	SMP	1	571.28	315.96	785.69	318.34	10.40	10.40	10.79	10.79	
883014063	SMP	1	571.20	315.88	785.62	318.33	10.00	10.00	10.85	10.85	
883022457	SMP	1	571.20	315.88	785.62	318.27	10.06	10.06	10.73	10.73	
883030806	SMP	1	571.28	315.89	785.55	318.27	10.48	10.48	10.82	10.82	
883039087	SMP	1	571.19	315.90	785.61	318.34	10.27	10.27	10.89	10.89	
883047448	SMP	1	571.19	315.90	785.62	318.28	10.18	10.18	10.84	10.84	
883055827	SMP	1	571.19	315.98	785.62	318.34	10.13	10.13	10.88	10.88	
883064192	SMP	1	571.12	315.97	785.37	318.37	10.17	10.17	10.80	10.80	
883072452	SMP	1	571.21	315.96	785.45	318.34	10.50	10.50	10.78	10.78	
883080808	SMP	1	571.13	316.02	785.62	318.40	10.02	10.02	11.13	11.13	
883089213	SMP	1	571.13	316.02	785.44	318.41	9.87	9.87	10.85	10.85	
883097575	SMP	1	571.21	316.03	785.45	318.34	10.28	10.28	10.86	10.86	
883105837	SMP	1	571.21	316.04	785.68	318.47	10.21	10.21	11.17	11.17	
883114199	SMP	1	571.21	316.03	785.52	318.37	10.29	10.29	10.79	10.79	
883122582	SMP	1	571.28	316.11	785.69	318.41	10.18	10.18	10.96	10.96	
883130925	SMP	1	571.36	316.10	785.62	318.48	10.02	10.02	11.00	11.00	
883139210	SMP	1	571.29	316.04	785.69	318.48	10.11	10.11	11.09	11.09	
883147551	SMP	1	571.38	316.10	785.69	318.55	10.24	10.24	11.12	11.12	
883155944	SMP	1	571.45	316.18	785.76	318.55	10.18	10.18	11.13	11.13	
883164319	SMP	1	571.42	316.18	785.76	318.55	10.30	10.30	11.09	11.09	
883172583	SMP	1	571.49	316.25	785.82	318.58	10.30	10.30	10.96	10.96	
883180927	SMP	1	571.56	316.25	785.78	318.69	10.33	10.33	11.00	11.00	
883189338	SMP	1	571.49	316.32	785.80	318.67	10.38	10.38	10.92	10.92	
883197546	SMP	1	571.49	316.06	785.83	318.55	10.19	10.19	11.05	11.05	
883205954	SMP	1	570.99	315.16	785.37	317.58	10.06	10.06	10.95	10.95	
883214313	SMP	1	571.14	314.40	785.23	316.74	9.93	9.93	10.67	10.67	
883222703	SMP	1	571.39	314.23	785.03	316.49	9.81	9.81	10.77	10.77	
883230948	SMP	1	571.35	314.40	785.04	316.52	10.15	10.15	10.79	10.79	
883239335	SMP	1	571.31	314.45	785.15	316.61	10.12	10.12	10.78	10.78	
883247675	SMP	1	571.31	314.45	785.22	316.73	9.76	9.76	10.94	10.94	
883256070	SMP	1	571.28	314.51	785.23	316.66	10.00	10.00	10.95	10.95	
883264316	SMP	1	571.32	314.49	785.23	316.73	9.98	9.98	10.88	10.88	
883272699	SMP	1	571.30	314.54	785.23	316.73	10.14	10.14	10.97	10.97	
883281048	SMP	1	571.40	314.60	785.28	316.79	10.22	10.22	10.94	10.94	
883289456	SMP	1	571.39	314.57	785.30	316.80	9.90	9.90	11.04	11.04	
883297682	SMP	1	571.46	314.57	785.36	316.87	9.82	9.82	11.10	11.10	
883306077	SMP	1	571.46	314.64	785.35	316.86	9.96	9.96	11.05	11.05	
883314434	SMP	1	571.46	314.71	785.35	316.86	10.07	10.07	11.02	11.02	
883322831	SMP	1	571.53	314.71	785.42	316.93	10.10	10.10	10.99	10.99	
883331050	SMP	1	571.59	314.74	785.53	316.92	10.09	10.09	11.03	11.03	
883339452	SMP	1	571.62	314.75	785.49	316.93	10.30	10.30	10.96	10.96	
883347802	SMP	1	571.62	314.75	785.56	316.94	10.03	10.03	10.92	10.92	
883356068	SMP	1	571.76	314.82	785.63	316.97	10.05	10.05	11.10	11.10	
883364440	SMP	1	571.76	314.75	785.62	316.99	10.15	10.15	10.97	10.97	
883372826	SMP	1	571.83	314.76	785.69	316.99	9.95	9.95	11.00	11.00	
883381172	SMP	1	571.83	314.83	785.69	317.06	10.05	10.05	10.99	10.99	
883389455	SMP	1	571.90	314.83	785.83	317.10	9.89	9.89	10.96	10.96	
883397801	SMP	1	571.90	314.90	785.73	317.10	10.06	10.06	10.97	10.97	
883406197	SMP	1	571.90	314.84	785.79	317.17	9.89	9.89	10.96	10.96	
883414557	SMP	1	571.90	314.84	785.79	317.10	9.89	9.89	10.85	10.85	
883422828	SMP	1	571.97	314.91	785.79	317.10	9.94	9.94	10.85	10.85	
883431172	SMP	1	571.93	314.89	785.86	317.17	9.94	9.94	10.78	10.78	
883439577	SMP	1	571.97	314.91	785.86	317.21	10.11	10.11	10.82	10.82	
883447918	SMP	1	571.99	314.97	785.92	317.22	9.97	9.97	10.85	10.85	
883456189	SMP	1	572.06	314.97	785.93	317.26	10.07	10.07	10.85	10.85	
883464562	SMP	1	571.99	315.04	785.99	317.36	10.15	10.15	11.04	11.04	
883472947	SMP	1	572.07	315.25	785.97	317.55	10.03	10.03	10.97	10.97	
883481306	SMP	1	572.51	315.93	786.22	318.24	10.22	10.22	11.17	11.17	
883489576	SMP	1	572.84	316.96	786.49	319.23	10.40	10.40	11.25	11.25	
883497914	SMP	1	572.66	317.36	786.33	319.86	10.77	10.77	11.23	11.23	
883506319	SMP	1	572.71	317.59	786.31	320.32	10.46	10.46	11.11	11.11	
883514558	SMP	1	572.73	317.52	786.34	320.14	10.66	10.66	11.02	11.02	
883522938	SMP	1	572.73	317.57	786.46	320.16	10.57	10.57	11.02	11.02	
883531293	SMP	1	572.73	317.57	786.54	320.22	10.58	10.58	11.14	11.14	
883539695	SMP	1	572.77	317.60	786.55	320.15	10.53	10.53	11.10	11.10	
883547931	SMP	1	572.81	317.62	786.64	320.19	10.56	10.56	11.10	11.10	
883556316	SMP	1	572.74	317.57	786.68	320.16	10.58	10.58	11.14	11.14	
883564678	SMP	1	572.82	317.53	786.67	320.09	10.56	10.56	11.16	11.16	
883573064	SMP	1	572.86	317.46	786.73	320.11	10.57	10.57	11.21	11.21	
883581291	SMP	1	572.80	317.40	786.82	320.07	10.74	10.74	11.28	11.28	
883589696	SMP	1	572.87	317.30	786.89	320.07	10.79	10.79	11.33	11.33	
883598038	SMP	1	572.88	317.20	786.87	319.98	10.65	10.65	11.16	11.16	
883606461	SMP	1	572.89	317.15	786.96	319.97	10.70	10.70	11.25	11.25	
883614678	SMP	1	572.89	317.16	786.98	319.90	10.70	10.70	11.15	11.15	
883623059	SMP	1	572.89	317.08	786.94	319.84	10.72	10.72	11.29	11.29	
883631419	SMP	1	572.77	317.06	786.99	319.76	10.63	10.63	11.08	11.08	
883639821	SMP	1	572.84	317.07	786.98	319.74	10.65	10.65	11.11	11.11	
883648039	SMP	1	572.77	316.99	786.97	319.67	10.63	10.63	11.04	11.04	
883656433	SMP	1	572.77	316.99	786.96	319.68	10.58	10.58	11.22	11.22	
883664800	SMP	1	572.70	316.99	786.99	319.68	10.59	10.59	11.11	11.11	
883673197	SMP	1	572.70	316.99	787.00	319.61	10.69	10.69	11.24	11.24	
883681411	SMP	1	572.63	316.92	786.93	319.61	10.60	10.60	11.30	11.30	
883689821	SMP	1	572.63	316.99	786.93	319.68	10.54	10.54	11.22	11.22	
883698159	SMP	1	572.56	316.92	786.91	319.73	10.58	10.58	11.20	11.20	
883706441	SMP	1	572.22	316.89	786.69	319.55	10.75	10.75	11.37	11.37	
883714800	SMP	1	572.13	316.75	786.55	319.48	10.63	10.63	11.57	11.57	
883723191	SMP	1	572.19	316.80	786.62	319.47	10.70	10.70	11.57	11.57	
883731532	SMP	1	572.26	316.86	786.54	319.55	10.80	10.80	11.52	11.52	
883739821	SMP	1	572.15	316.83	786.61	319.55	10.90	10.90	11.42	11.42	
883748176	SMP	1	572.12	316.98	786.55	319.62	10.89	10.89	11.57	11.57	
883756562	SMP	1	572.15	316.98	786.53	319.62	10.69	10.69	11.43	11.43	
883764927	SMP	1	572.16	317.01	786.54	319.69	10.72	10.72	11.65	11.65	
883773180	SMP	1	572.11	317.05	786.54	319.69	10.80	10.80	11.64	11.64	
883781533	SMP	1	572.04	317.05	786.47	319.69	10.65	10.65	11.64	11.64	
883789941	SMP	1	571.99	317.11	786.39	319.62	10.78	10.78	11.59	11.59	
883798297	SMP	1	571.97	317.05	786.40	319.68	10.74	10.74	11.38	11.38	
883806560	SMP	1	571.97	317.06	786.23	319.61	10.68	10.68	11.25	11.25	
883814921	SMP	1	572.01	317.08	786.34	319.59	10.70	10.70	11.34	11.34	
883823311	SMP	1	571.87	317.10	786.30	319.73	10.74	10.74	11.57	11.57	
883831534	SMP	1	571.87	317.08	786.30	319.65	10.75	10.75	11.46	11.46	
883839941	SMP	1	571.81	317.02	786.27	319.69	10.69	10.69	11.50	11.50	
883848282	SMP	1	571.65	316.36	786.08	319.08	10.39	10.39	11.25	11.25	
883856683	SMP	1	571.54	315.47	785.81	318.09	10.49	10.49	11.01	11.01	
883864921	SMP	1	571.76	314.97	785.55	317.48	10.22	10.22	10.96	10.96	
883873309	SMP	1	571.83	314.83	785.55	317.33	10.23	10.23	11.14	11.14	
883881653	SMP	1	571.83	314.91	785.55	317.34	10.19	10.19	11.01	11.01	
883890068	SMP	1	571.82	314.98	785.69	317.40	10.12	10.12	10.94	10.94	
883898282	SMP	1	571.83	314.97	785.85	317.54	10.16	10.16	11.13	11.13	
883906681	SMP	1	571.82	314.98	785.79	317.54	10.14	10.14	11.21	11.21	
883915041	SMP	1	571.90	314.98	785.86	317.53	10.15	10.15	11.16	11.16	
883923439	SMP	1	571.97	314.91	785.94	317.53	10.07	10.07	11.14	11.14	
883931653	SMP	1	572.04	314.98	786.10	317.52	10.10	10.10	11.16	11.16	
883940062	SMP	1	571.99	314.97	786.12	317.60	10.38	10.38	11.20	11.20	
883948406	SMP	1	572.02	315.08	786.16	317.59	10.22	10.22	11.12	11.12	
883956796	SMP	1	572.09	315.08	786.23	317.53	10.29	10.29	11.02	11.02	
883965045	SMP	1	572.14	315.04	786.23	317.66	10.18	10.18	11.15	11.15	
883973433	SMP	1	572.14	315.08	786.34	317.78	10.13	10.13	11.11	11.11	
883981794	SMP	1	572.18	315.09	786.29	317.80	10.19	10.19	11.14	11.14	
883990186	SMP	1	572.17	315.11	786.37	317.80	10.25	10.25	11.10	11.10	
883998404	SMP	1	572.22	315.08	786.44	317.87	10.23	10.23	11.13	11.13	
884006807	SMP	1	572.31	315.08	786.46	317.83	10.22	10.22	11.18	11.18	
884015164	SMP	1	572.36	315.08	786.53	317.81	10.22	10.22	11.04	11.04	
884023430	SMP	1	572.39	315.08	786.62	317.83	10.30	10.30	11.25	11.25	
884031779	SMP	1	572.45	315.02	786.69	317.76	10.38	10.38	11.12	11.12	
884040187	SMP	1	572.54	315.04	786.80	317.67	10.40	10.40	11.06	11.06	
884048544	SMP	1	572.54	315.04	786.77	317.76	10.44	10.44	11.09	11.09	
884056801	SMP	1	572.68	314.96	786.86	317.75	10.15	10.15	11.03	11.03	
884065168	SMP	1	572.68	314.96	786.88	317.67	10.32	10.32	10.99	10.99	
884073555	SMP	1	572.61	314.89	786.84	317.62	10.22	10.22	10.89	10.89	
884081897	SMP	1	572.31	314.45	786.62	317.18	10.15	10.15	11.03	11.03	
884090181	SMP	1	572.22	314.01	786.37	316.80	10.37	10.37	11.15	11.15	
884098528	SMP	1	572.35	313.86	786.30	316.59	10.11	10.11	11.22	11.22	
884106943	SMP	1	572.36	313.86	786.34	316.68	10.20	10.20	11.24	11.24	
884115294	SMP	1	572.37	313.92	786.30	316.66	10.29	10.29	11.18	11.18	
884123550	SMP	1	572.30	313.97	786.34	316.64	10.20	10.20	11.23	11.23	
884131903	SMP	1	572.29	313.90	786.34	316.61	10.20	10.20	11.22	11.22	
884140307	SMP	1	572.21	313.87	786.27	316.57	10.22	10.22	11.25	11.25	
884148650	SMP	1	572.25	313.83	786.23	316.52	10.22	10.22	11.20	11.20	
884156922	SMP	1	572.23	313.89	786.25	316.56	10.23	10.23	11.30	11.30	
884165287	SMP	1	572.20	313.82	786.27	316.50	10.14	10.14	11.25	11.25	
884173685	SMP	1	572.09	313.86	786.27	316.47	10.27	10.27	11.23	11.23	
884181899	SMP	1	572.17	313.75	786.24	316.45	10.11	10.11	11.32	11.32	
884190307	SMP	1	572.11	313.77	786.20	316.45	10.13	10.13	11.23	11.23	
884198645	SMP	1	572.03	313.73	786.28	316.42	10.22	10.22	11.19	11.19	
884207052	SMP	1	572.12	313.75	786.27	316.38	10.18	10.18	11.15	11.15	
884215293	SMP	1	572.10	313.78	786.34	316.32	10.24	10.24	11.18	11.18	
884223667	SMP	1	572.15	313.75	786.33	316.33	10.20	10.20	11.13	11.13	
884232034	SMP	1	572.25	313.73	786.49	316.25	10.18	10.18	11.14	11.14	
884240432	SMP	1	572.31	313.70	786.54	316.26	10.22	10.22	10.99	10.99	
884248651	SMP	1	572.37	313.74	786.63	316.25	10.35	10.35	11.00	11.00	
884257040	SMP	1	572.44	313.75	786.70	316.25	10.21	10.21	10.94	10.94	
884265411	SMP	1	572.49	313.61	786.78	316.29	10.29	10.29	10.90	10.90	
884273790	SMP	1	572.63	313.61	786.85	316.33	10.28	10.28	11.06	11.06	
884282025	SMP	1	572.76	313.64	786.92	316.33	10.23	10.23	11.00	11.00	
884290494	SMP	1	572.83	313.57	787.05	316.48	10.03	10.03	11.25	11.25	
884298783	SMP	1	572.99	313.49	787.11	316.38	9.98	9.98	11.08	11.08	
884307182	SMP	1	573.06	313.55	787.27	316.46	10.00	10.00	11.32	11.32	
884315412	SMP	1	573.17	313.63	787.34	316.47	10.26	10.26	11.27	11.27	
884323797	SMP	1	573.24	313.57	787.48	316.48	10.06	10.06	11.12	11.12	
884332144	SMP	1	573.39	313.57	787.62	316.53	10.03	10.03	11.04	11.04	
884340426	SMP	1	573.50	313.57	787.72	316.53	10.11	10.11	11.02	11.02	
884348771	SMP	1	573.59	313.57	787.78	316.51	10.48	10.48	10.87	10.87	
884357177	SMP	1	573.73	313.58	787.83	316.63	10.40	10.40	11.10	11.10	
884365533	SMP	1	573.81	313.43	787.95	316.59	10.31	10.31	11.19	11.19	
884373792	SMP	1	574.21	313.33	788.27	316.39	10.14	10.14	11.19	11.19	
884382143	SMP	1	574.19	313.23	788.18	316.27	10.13	10.13	11.02	11.02	
884390554	SMP	1	574.22	313.23	788.24	316.27	10.07	10.07	11.05	11.05	
884407172	SMP	1	574.23	313.29	788.27	316.32	10.07	10.07	11.20	11.20	
884415552	SMP	1	574.30	313.30	788.28	316.32	10.06	10.06	11.16	11.16	
884423911	SMP	1	574.25	313.32	788.20	316.35	10.08	10.08	11.18	11.18	
884440526	SMP	1	574.18	313.36	788.20	316.45	10.00	10.00	11.19	11.19	
884448912	SMP	1	574.07	313.40	788.09	316.45	10.18	10.18	11.09	11.09	
884457291	SMP	1	574.11	313.39	788.08	316.44	10.09	10.09	11.05	11.05	
884465640	SMP	1	574.04	313.40	787.98	316.41	10.06	10.06	11.04	11.04	
884473924	SMP	1	573.93	313.46	787.91	316.41	10.25	10.25	11.00	11.00	
884482284	SMP	1	573.87	313.50	787.93	316.53	10.31	10.31	11.07	11.07	
884490669	SMP	1	573.74	313.51	787.85	316.43	10.34	10.34	11.05	11.05	
884498902	SMP	1	573.69	313.54	787.79	316.46	10.46	10.46	11.18	11.18	
884507296	SMP	1	573.73	313.58	787.79	316.39	10.50	10.50	10.96	10.96	
884515647	SMP	1	573.61	313.56	787.72	316.39	10.11	10.11	11.02	11.02	
884524045	SMP	1	573.55	313.58	787.69	316.46	10.12	10.12	11.12	11.12	
884532265	SMP	1	573.47	313.56	787.55	316.46	10.07	10.07	11.09	11.09	
884540661	SMP	1	573.52	313.52	787.56	316.39	10.19	10.19	11.07	11.07	
884549025	SMP	1	573.46	313.56	787.55	316.40	9.97	9.97	11.02	11.02	
884557408	SMP	1	573.33	313.60	787.48	316.46	10.11	10.11	11.08	11.08	
884565640	SMP	1	573.36	313.62	787.42	316.47	10.10	10.10	11.23	11.23	
884574045	SMP	1	573.26	313.66	787.41	316.47	10.26	10.26	11.13	11.13	
884582398	SMP	1	573.26	313.66	787.33	316.55	10.26	10.26	11.16	11.16	
884590787	SMP	1	573.23	313.56	787.19	316.55	9.99	9.99	11.36	11.36	
884599024	SMP	1	573.15	313.62	787.24	316.47	10.06	10.06	11.02	11.02	
884607424	SMP	1	573.03	313.66	787.15	316.44	10.08	10.08	11.02	11.02	
884615773	SMP	1	573.04	313.67	787.01	316.48	10.05	10.05	11.08	11.08	
884624170	SMP	1	572.90	313.66	786.99	316.48	10.00	10.00	10.97	10.97	
884632387	SMP	1	572.76	313.66	786.86	316.53	10.04	10.04	11.03	11.03	
884640783	SMP	1	572.70	313.68	786.84	316.57	10.02	10.02	10.94	10.94	
884649150	SMP	1	572.68	313.68	786.77	316.40	10.25	10.25	10.82	10.82	
884657420	SMP	1	572.52	313.67	786.62	316.40	10.20	10.20	10.87	10.87	
884665771	SMP	1	572.45	313.71	786.55	316.41	10.19	10.19	11.04	11.04	
884674166	SMP	1	572.39	313.64	786.48	316.39	10.00	10.00	10.97	10.97	
884682527	SMP	1	572.33	313.60	786.44	316.30	10.23	10.23	11.01	11.01	
884690781	SMP	1	572.22	313.58	786.30	316.30	10.19	10.19	11.00	11.00	
884699145	SMP	1	572.11	313.51	786.16	316.29	9.98	9.98	10.98	10.98	
884707541	SMP	1	571.84	313.34	785.94	315.99	10.26	10.26	10.61	10.61	
884715882	SMP	1	571.53	313.15	785.65	315.82	10.25	10.25	10.96	10.96	
884724164	SMP	1	571.67	313.08	785.63	315.71	10.23	10.23	10.89	10.89	
884732531	SMP	1	571.58	313.10	785.60	315.70	10.17	10.17	11.01	11.01	
884740908	SMP	1	571.46	313.09	785.60	315.70	10.09	10.09	11.01	11.01	
884749268	SMP	1	571.39	313.08	785.53	315.70	10.04	10.04	11.01	11.01	
884757528	SMP	1	571.36	313.08	785.41	315.75	10.12	10.12	11.07	11.07	
884765882	SMP	1	571.29	313.08	785.48	315.71	9.99	9.99	11.01	11.01	
884774289	SMP	1	571.22	313.08	785.46	315.70	10.16	10.16	11.04	11.04	
884782645	SMP	1	571.23	313.15	785.29	315.77	10.14	10.14	10.97	10.97	
884790899	SMP	1	571.21	313.11	785.36	315.70	10.14	10.14	10.83	10.83	
884799272	SMP	1	571.23	313.22	785.29	315.84	10.02	10.02	11.06	11.06	
884807661	SMP	1	571.21	313.19	785.29	315.84	9.97	9.97	10.93	10.93	
884815884	SMP	1	571.21	313.26	785.18	316.00	10.03	10.03	11.02	11.02	
884824288	SMP	1	571.14	313.26	785.18	315.99	10.05	10.05	10.99	10.99	
884832629	SMP	1	571.11	313.36	785.11	316.08	10.08	10.08	11.01	11.01	
884841021	SMP	1	571.11	313.43	785.18	316.07	9.98	9.98	10.90	10.90	
884849265	SMP	1	571.12	313.42	785.09	316.12	9.99	9.99	11.03	11.03	
884857662	SMP	1	571.11	313.43	785.09	316.11	10.00	10.00	10.97	10.97	
884866002	SMP	1	571.11	313.43	785.03	316.08	10.02	10.02	10.81	10.81	
884874417	SMP	1	571.00	313.37	785.09	316.08	10.07	10.07	10.90	10.90	
884882639	SMP	1	571.11	313.46	785.05	316.06	10.01	10.01	10.81	10.81	
884891026	SMP	1	571.04	313.43	785.10	316.06	10.04	10.04	10.84	10.84	
884899394	SMP	1	570.81	313.41	784.98	316.00	10.15	10.15	10.57	10.57	
884907782	SMP	1	570.27	313.27	784.62	315.90	10.12	10.12	11.04	11.04	
884916030	SMP	1	570.41	313.19	784.50	315.77	10.06	10.06	11.03	11.03	
884924414	SMP	1	570.55	313.24	784.58	315.77	10.21	10.21	11.00	11.00	
884932751	SMP	1	570.56	313.32	784.61	315.83	10.23	10.23	10.94	10.94	
884941147	SMP	1	570.56	313.32	784.65	315.89	10.18	10.18	11.10	11.10	
884949390	SMP	1	570.58	313.36	784.73	315.89	10.19	10.19	11.11	11.11	
884957775	SMP	1	570.58	313.29	784.69	315.91	10.05	10.05	11.09	11.09	
884966123	SMP	1	570.62	313.37	784.77	316.00	10.11	10.11	10.97	10.97	
884974412	SMP	1	570.62	313.33	784.80	316.04	10.00	10.00	10.81	10.81	
884982776	SMP	1	570.69	313.40	784.90	316.10	10.05	10.05	10.81	10.81	
884991153	SMP	1	570.76	313.47	784.98	316.13	10.03	10.03	10.72	10.72	
884999516	SMP	1	570.77	313.48	784.99	316.15	10.00	10.00	10.68	10.68	
885007784	SMP	1	570.86	313.53	784.99	316.24	9.87	9.87	10.87	10.87	
885016126	SMP	1	570.93	313.60	785.05	316.37	9.92	9.92	11.01	11.01	
885024531	SMP	1	570.94	313.57	785.09	316.29	9.91	9.91	10.95	10.95	
885032880	SMP	1	571.00	313.70	785.19	316.39	10.04	10.04	10.93	10.93	
885041144	SMP	1	571.03	313.71	785.26	316.39	9.98	9.98	10.74	10.74	
885049511	SMP	1	571.07	313.77	785.34	316.50	10.01	10.01	10.96	10.96	
885057902	SMP	1	571.10	313.78	785.35	316.50	10.02	10.02	11.02	11.02	
885066249	SMP	1	571.11	313.76	785.42	316.50	9.84	9.84	10.97	10.97	
885074529	SMP	1	570.56	313.71	784.96	316.35	9.95	9.95	10.87	10.87	
885082884	SMP	1	570.20	313.58	784.69	316.33	9.90	9.90	10.71	10.71	
885091266	SMP	1	570.45	313.57	784.69	316.20	9.79	9.79	10.76	10.76	
885099635	SMP	1	570.52	313.57	784.77	316.21	9.79	9.79	10.84	10.84	
885107908	SMP	1	570.50	313.57	784.86	316.19	9.89	9.89	10.64	10.64	
885116248	SMP	1	570.48	313.41	784.91	316.11	9.98	9.98	10.64	10.64	
885124655	SMP	1	570.55	313.40	784.85	316.18	10.13	10.13	10.71	10.71	
885132869	SMP	1	570.55	313.33	784.98	316.11	10.08	10.08	10.63	10.63	
885141267	SMP	1	570.65	313.37	785.02	316.04	10.03	10.03	10.52	10.52	
885149646	SMP	1	570.72	313.29	785.01	316.01	9.90	9.90	10.65	10.65	
885158033	SMP	1	570.71	313.14	785.01	315.95	9.97	9.97	10.54	10.54	
885166250	SMP	1	570.67	313.07	785.10	315.92	10.01	10.01	10.69	10.69	
885174655	SMP	1	570.81	313.06	785.08	315.86	9.99	9.99	10.58	10.58	
885183008	SMP	1	570.80	313.01	785.09	315.86	9.92	9.92	10.54	10.54	
885191392	SMP	1	570.74	313.00	785.10	315.78	10.07	10.07	10.66	10.66	
885199636	SMP	1	570.77	312.96	785.16	315.75	10.04	10.04	10.78	10.78	
885208024	SMP	1	570.83	312.97	785.16	315.78	9.95	9.95	10.81	10.81	
885216366	SMP	1	570.82	312.90	785.16	315.60	9.96	9.96	10.81	10.81	
885224778	SMP	1	570.81	312.92	785.15	315.70	9.96	9.96	10.93	10.93	
885233009	SMP	1	570.72	312.84	785.12	315.62	9.93	9.93	10.81	10.81	
885241394	SMP	1	570.75	312.90	785.12	315.61	9.97	9.97	10.75	10.75	
885249753	SMP	1	570.76	312.83	785.11	315.60	9.89	9.89	10.74	10.74	
885258140	SMP	1	570.75	312.83	785.11	315.60	9.92	9.92	10.93	10.93	
885266371	SMP	1	570.68	312.90	785.04	315.53	9.94	9.94	10.87	10.87	
885274775	SMP	1	570.68	312.83	785.04	315.53	9.93	9.93	10.78	10.78	
885283129	SMP	1	570.62	312.83	785.04	315.53	9.88	9.88	10.72	10.72	
885291402	SMP	1	570.67	312.87	785.08	315.57	9.89	9.89	10.87	10.87	
885299755	SMP	1	570.67	312.87	785.01	315.58	9.96	9.96	10.73	10.73	
885308151	SMP	1	570.57	312.95	785.01	315.58	9.95	9.95	10.82	10.82	
885316488	SMP	1	570.54	312.97	784.94	315.64	9.95	9.95	10.90	10.90	
885324775	SMP	1	570.59	312.95	785.00	315.65	9.97	9.97	10.80	10.80	
885333114	SMP	1	570.60	312.80	785.04	315.46	9.82	9.82	10.75	10.75	
885341507	SMP	1	570.91	312.23	785.35	315.06	9.91	9.91	10.70	10.70	
885349880	SMP	1	571.19	311.91	785.51	314.58	9.91	9.91	10.91	10.91	
885358288	SMP	1	571.19	311.83	785.32	314.45	10.02	10.02	11.01	11.01	
885366496	SMP	1	571.19	311.91	785.31	314.54	9.96	9.96	10.81	10.81	
885374904	SMP	1	571.07	312.04	785.39	314.68	10.02	10.02	10.80	10.80	
885383261	SMP	1	571.06	312.03	785.36	314.69	9.77	9.77	10.87	10.87	
885391516	SMP	1	570.99	312.03	785.35	314.69	9.79	9.79	10.83	10.83	
885399877	SMP	1	570.99	312.09	785.33	314.73	9.83	9.83	10.75	10.75	
885408272	SMP	1	570.99	312.16	785.27	314.84	9.84	9.84	10.90	10.90	
885416654	SMP	1	570.92	312.23	785.28	314.75	9.91	9.91	10.60	10.60	
885424899	SMP	1	570.85	312.24	785.25	314.87	9.93	9.93	10.55	10.55	
885433251	SMP	1	570.87	312.32	785.21	314.89	9.98	9.98	10.53	10.53	
885441635	SMP	1	570.79	312.33	785.16	314.91	9.93	9.93	10.52	10.52	
885449873	SMP	1	570.73	312.37	785.14	314.99	9.92	9.92	10.48	10.48	
885458264	SMP	1	570.72	312.35	785.06	314.98	9.94	9.94	10.48	10.48	
885466615	SMP	1	570.66	312.37	784.98	314.89	9.82	9.82	10.48	10.48	
885475020	SMP	1	570.66	312.37	785.00	314.90	9.91	9.91	10.40	10.40	
885483248	SMP	1	570.62	312.37	784.98	314.95	9.82	9.82	10.48	10.48	
885491633	SMP	1	570.62	312.37	784.84	314.88	9.89	9.89	10.52	10.52	
885500001	SMP	1	570.55	312.30	784.81	314.89	9.91	9.91	10.45	10.45	
885508398	SMP	1	570.55	312.30	784.78	314.90	9.91	9.91	10.43	10.43	
885516609	SMP	1	570.48	312.37	784.84	314.96	9.88	9.88	10.52	10.52	
885525017	SMP	1	570.52	312.31	784.73	314.88	9.84	9.84	10.52	10.52	
885533362	SMP	1	570.55	312.30	784.84	314.93	9.91	9.91	10.59	10.59	
885541752	SMP	1	570.53	312.35	784.72	314.90	9.82	9.82	10.65	10.65	
885550003	SMP	1	570.28	312.46	784.61	315.11	9.70	9.70	10.70	10.70	
885558390	SMP	1	569.90	312.83	784.04	315.39	9.89	9.89	10.76	10.76	
885566731	SMP	1	570.05	312.91	784.06	315.48	9.92	9.92	10.80	10.80	
885575145	SMP	1	570.11	312.98	784.13	315.48	9.89	9.89	10.78	10.78	
885583368	SMP	1	570.12	312.91	784.20	315.41	9.92	9.92	10.78	10.78	
885591762	SMP	1	570.12	312.90	784.27	315.55	9.83	9.83	10.83	10.83	
885600120	SMP	1	570.12	312.91	784.26	315.54	9.83	9.83	10.80	10.80	
885608395	SMP	1	570.19	312.91	784.26	315.54	9.83	9.83	10.71	10.71	
885616738	SMP	1	570.19	313.05	784.33	315.61	10.02	10.02	10.81	10.81	
885625146	SMP	1	570.26	313.05	784.44	315.62	9.86	9.86	10.87	10.87	
885633486	SMP	1	570.28	313.12	784.42	315.69	10.02	10.02	10.83	10.83	
885641756	SMP	1	570.26	313.08	784.56	315.60	10.05	10.05	10.93	10.93	
885650122	SMP	1	570.39	313.07	784.60	315.71	10.07	10.07	10.81	10.81	
885658503	SMP	1	570.48	313.08	784.66	315.69	10.05	10.05	10.88	10.88	
885666871	SMP	1	570.50	313.02	784.70	315.74	9.94	9.94	10.70	10.70	
885675141	SMP	1	570.62	313.02	784.81	315.64	9.98	9.98	10.57	10.57	
885683495	SMP	1	570.69	313.02	784.86	315.78	10.08	10.08	10.76	10.76	
885691875	SMP	1	570.74	312.99	784.97	315.74	9.99	9.99	10.59	10.59	
885700242	SMP	1	570.81	312.95	785.01	315.75	9.95	9.95	10.71	10.71	
885708511	SMP	1	570.91	312.98	785.09	315.79	10.00	10.00	10.56	10.56	
885716862	SMP	1	571.05	312.98	785.15	315.77	9.96	9.96	10.81	10.81	
885725265	SMP	1	571.05	312.91	785.22	315.84	9.84	9.84	10.92	10.92	
885733621	SMP	1	571.19	312.91	785.29	315.76	9.91	9.91	10.96	10.96	
885741878	SMP	1	571.26	312.83	785.34	315.74	9.97	9.97	10.95	10.95	
885750244	SMP	1	571.33	312.90	785.49	315.67	10.00	10.00	10.86	10.86	
885758634	SMP	1	571.26	312.79	785.51	315.64	9.97	9.97	10.88	10.88	
885766853	SMP	1	571.43	312.70	785.63	315.64	9.77	9.77	10.94	10.94	
885775255	SMP	1	571.52	312.66	785.66	315.54	9.76	9.76	10.88	10.88	
885783611	SMP	1	571.52	312.59	785.77	315.48	9.85	9.85	10.74	10.74	
885792008	SMP	1	571.60	312.56	785.86	315.54	9.65	9.65	10.73	10.73	
885800240	SMP	1	571.53	312.59	785.92	315.53	9.67	9.67	10.61	10.61	
885808636	SMP	1	571.60	312.73	785.98	315.59	9.77	9.77	10.58	10.58	
885816976	SMP	1	571.43	312.84	785.71	315.73	9.84	9.84	10.69	10.69	
885825385	SMP	1	571.33	312.91	785.53	315.86	10.02	10.02	10.78	10.78	
885833600	SMP	1	571.40	312.88	785.65	315.86	9.85	9.85	10.83	10.83	
885841998	SMP	1	571.52	312.88	785.72	315.80	9.77	9.77	10.79	10.79	
885850373	SMP	1	571.52	312.88	785.79	315.88	9.90	9.90	10.74	10.74	
885858761	SMP	1	571.56	312.85	785.72	315.88	9.85	9.85	10.67	10.67	
885866977	SMP	1	571.57	312.85	785.81	315.98	9.81	9.81	10.76	10.76	
885875383	SMP	1	571.61	312.93	785.85	315.92	9.89	9.89	10.50	10.50	
885883736	SMP	1	571.62	312.85	785.92	315.99	9.97	9.97	10.54	10.54	
885892125	SMP	1	571.69	312.86	785.92	315.99	9.93	9.93	10.54	10.54	
885900371	SMP	1	571.69	312.88	785.99	315.99	9.88	9.88	10.64	10.64	
885908754	SMP	1	571.69	312.88	785.93	315.99	9.96	9.96	10.62	10.62	
885917099	SMP	1	571.76	312.88	785.99	315.99	9.95	9.95	10.58	10.58	
885925510	SMP	1	571.69	312.95	785.99	316.02	10.04	10.04	10.61	10.61	
885933729	SMP	1	571.69	312.95	785.92	315.99	10.08	10.08	10.61	10.61	
885942118	SMP	1	571.69	312.95	785.96	316.01	10.08	10.08	10.54	10.54	
885950485	SMP	1	571.69	312.88	785.92	315.99	9.99	9.99	10.60	10.60	
885958747	SMP	1	571.69	312.86	785.92	315.92	9.93	9.93	10.49	10.49	
885967101	SMP	1	571.62	312.86	785.95	315.83	9.87	9.87	10.49	10.49	
885975508	SMP	1	571.63	312.85	785.90	315.93	9.78	9.78	10.73	10.73	
885983863	SMP	1	571.67	312.80	785.92	315.78	9.81	9.81	10.62	10.62	
885992131	SMP	1	571.56	312.78	785.85	315.85	9.79	9.79	10.86	10.86	
886000484	SMP	1	571.60	312.80	785.83	315.86	9.76	9.76	10.85	10.85	
886008877	SMP	1	571.59	312.80	785.78	315.85	9.76	9.76	10.82	10.82	
886017227	SMP	1	571.52	312.74	785.78	315.77	9.72	9.72	10.81	10.81	
886025504	SMP	1	571.36	312.41	785.76	315.41	9.94	9.94	10.78	10.78	
886033850	SMP	1	571.45	311.99	785.70	314.96	9.97	9.97	10.75	10.75	
886042247	SMP	1	571.62	311.93	785.67	314.79	10.00	10.00	10.80	10.80	
886050608	SMP	1	571.62	311.95	785.65	314.79	10.08	10.08	10.87	10.87	
886058872	SMP	1	571.61	312.07	785.66	314.80	10.11	10.11	10.71	10.71	
886067219	SMP	1	571.47	312.07	785.69	314.97	10.04	10.04	10.92	10.92	
886075628	SMP	1	571.39	312.00	785.63	314.94	10.00	10.00	10.74	10.74	
886083977	SMP	1	571.39	312.07	785.59	314.94	10.12	10.12	10.91	10.91	
886092244	SMP	1	571.42	312.07	785.51	315.01	9.97	9.97	10.97	10.97	
886100689	SMP	1	571.37	312.14	785.54	315.04	10.05	10.05	10.89	10.89	
886109013	SMP	1	571.24	312.06	785.54	315.04	9.97	9.97	10.71	10.71	
886117220	SMP	1	571.21	312.19	785.41	315.05	9.84	9.84	10.83	10.83	
886125624	SMP	1	571.12	312.13	785.35	315.11	9.82	9.82	10.80	10.80	
886133984	SMP	1	571.12	312.13	785.33	315.11	9.91	9.91	10.79	10.79	
886142368	SMP	1	571.05	312.26	785.28	315.10	9.96	9.96	10.79	10.79	
886150605	SMP	1	570.97	312.20	785.27	315.09	9.93	9.93	10.73	10.73	
886158997	SMP	1	570.90	312.26	785.15	315.02	10.06	10.06	10.66	10.66	
886167363	SMP	1	570.86	312.17	785.14	315.07	9.99	9.99	10.55	10.55	
886175751	SMP	1	570.77	312.19	785.11	315.02	10.00	10.00	10.52	10.52	
886183975	SMP	1	570.73	312.19	784.98	314.93	9.97	9.97	10.53	10.53	
886192363	SMP	1	570.62	312.12	784.89	314.97	9.98	9.98	10.50	10.50	
886200729	SMP	1	570.46	312.07	784.82	314.95	10.11	10.11	10.77	10.77	
886209123	SMP	1	570.41	312.09	784.66	314.89	10.08	10.08	10.81	10.81	
886217348	SMP	1	570.36	312.08	784.66	314.82	10.06	10.06	10.67	10.67	
886225752	SMP	1	570.29	312.04	784.59	314.79	9.98	9.98	10.83	10.83	
886234098	SMP	1	570.46	311.99	784.83	314.87	10.14	10.14	10.79	10.79	
886242483	SMP	1	571.13	312.02	785.58	314.70	9.96	9.96	10.89	10.89	
886250727	SMP	1	571.19	311.91	785.63	314.63	9.91	9.91	10.79	10.79	
886259118	SMP	1	571.05	311.90	785.50	314.55	10.01	10.01	10.84	10.84	
886267465	SMP	1	570.93	311.86	785.29	314.55	10.03	10.03	10.72	10.72	
886275748	SMP	1	570.85	311.89	785.20	314.55	9.91	9.91	10.88	10.88	
886284098	SMP	1	570.81	311.85	785.20	314.55	9.92	9.92	10.88	10.88	
886292493	SMP	1	570.67	311.85	785.13	314.48	9.94	9.94	10.83	10.83	
886300849	SMP	1	570.60	311.77	785.00	314.41	9.89	9.89	10.80	10.80	
886309121	SMP	1	570.58	311.88	784.95	314.34	9.96	9.96	10.62	10.62	
886317464	SMP	1	570.51	311.81	784.93	314.34	10.01	10.01	10.60	10.60	
886325870	SMP	1	570.44	311.81	784.90	314.33	10.05	10.05	10.72	10.72	
886334213	SMP	1	570.43	311.73	784.85	314.18	9.95	9.95	10.56	10.56	
886342482	SMP	1	570.42	311.70	784.76	314.26	9.89	9.89	10.75	10.75	
886350862	SMP	1	570.33	311.60	784.70	314.25	9.87	9.87	10.84	10.84	
886359237	SMP	1	570.27	311.58	784.68	314.11	9.92	9.92	10.76	10.76	
886367597	SMP	1	570.18	311.56	784.67	314.09	9.95	9.95	10.80	10.80	
886375871	SMP	1	570.34	311.55	784.83	314.11	9.81	9.81	10.61	10.61	
886384219	SMP	1	570.88	311.66	785.38	314.23	9.95	9.95	10.97	10.97	
886392609	SMP	1	571.18	311.70	785.72	314.15	10.01	10.01	10.80	10.80	
886400972	SMP	1	571.06	311.68	785.52	314.16	10.01	10.01	10.81	10.81	
886409241	SMP	1	570.95	311.67	785.45	314.16	10.02	10.02	10.81	10.81	
886417602	SMP	1	570.92	311.68	785.45	314.16	10.05	10.05	10.84	10.84	
886425993	SMP	1	570.92	311.68	785.39	314.16	10.05	10.05	10.86	10.86	
886434215	SMP	1	570.92	311.75	785.45	314.16	10.10	10.10	10.78	10.78	
886442604	SMP	1	570.92	311.68	785.45	314.23	10.05	10.05	10.87	10.87	
886450968	SMP	1	570.85	311.75	785.38	314.23	10.04	10.04	10.89	10.89	
886459369	SMP	1	570.85	311.75	785.45	314.23	9.92	9.92	10.87	10.87	
886467586	SMP	1	570.85	311.82	785.45	314.23	10.00	10.00	10.87	10.87	
886475993	SMP	1	570.85	311.81	785.45	314.30	9.91	9.91	10.92	10.92	
886484348	SMP	1	570.78	311.82	785.38	314.24	9.99	9.99	10.89	10.89	
886492733	SMP	1	570.85	311.82	785.44	314.22	9.96	9.96	10.82	10.82	
886500969	SMP	1	570.85	311.89	785.57	314.30	10.02	10.02	10.79	10.79	
886509367	SMP	1	571.50	312.00	786.12	314.47	10.02	10.02	10.93	10.93	
886517709	SMP	1	572.37	312.47	786.75	314.91	10.16	10.16	10.93	10.93	
886526111	SMP	1	572.39	312.58	786.91	315.08	9.96	9.96	10.59	10.59	
886534335	SMP	1	572.26	312.58	786.89	315.04	10.11	10.11	10.52	10.52	
886542731	SMP	1	572.29	312.58	786.87	315.11	10.08	10.08	10.60	10.60	
886551094	SMP	1	572.32	312.51	786.88	315.04	9.92	9.92	10.51	10.51	
886559491	SMP	1	572.32	312.57	786.87	315.06	9.97	9.97	10.63	10.63	
886567703	SMP	1	572.37	312.59	786.92	315.09	10.02	10.02	10.55	10.55	
886576113	SMP	1	572.35	312.59	786.91	315.06	10.03	10.03	10.61	10.61	
886584466	SMP	1	572.37	312.60	786.98	315.03	10.08	10.08	10.51	10.51	
886592732	SMP	1	572.38	312.59	786.91	315.04	9.97	9.97	10.54	10.54	
886601105	SMP	1	572.43	312.57	786.92	315.02	10.03	10.03	10.53	10.53	
886609489	SMP	1	572.35	312.59	787.02	315.11	9.97	9.97	10.51	10.51	
886617829	SMP	1	572.42	312.60	787.12	315.06	10.00	10.00	10.47	10.47	
886626112	SMP	1	572.37	312.56	787.07	315.02	10.00	10.00	10.55	10.55	
886634465	SMP	1	572.44	312.56	787.08	315.03	9.98	9.98	10.56	10.56	
886642849	SMP	1	572.54	312.57	787.12	315.03	10.07	10.07	10.55	10.55	
886651217	SMP	1	572.46	312.56	787.18	315.06	10.02	10.02	10.65	10.65	
886659481	SMP	1	572.48	312.55	787.16	315.16	10.26	10.26	10.86	10.86	
886667889	SMP	1	572.54	312.50	787.18	315.10	10.07	10.07	10.81	10.81	
886676238	SMP	1	572.54	312.50	787.23	315.11	10.11	10.11	10.80	10.80	
886684592	SMP	1	572.61	312.58	787.16	315.17	10.26	10.26	10.98	10.98	
886692856	SMP	1	572.66	312.58	787.24	315.16	10.16	10.16	10.97	10.97	
886701216	SMP	1	572.59	312.58	787.24	315.16	10.17	10.17	10.97	10.97	
886709609	SMP	1	572.66	312.58	787.31	315.27	10.14	10.14	10.95	10.95	
886717957	SMP	1	572.93	312.75	787.44	315.30	10.10	10.10	10.96	10.96	
886726235	SMP	1	573.62	313.06	787.94	315.62	10.31	10.31	11.07	11.07	
886734587	SMP	1	573.50	313.18	787.96	315.77	10.16	10.16	10.93	10.93	
886742977	SMP	1	573.38	313.03	787.90	315.77	10.14	10.14	10.96	10.96	
886751216	SMP	1	573.42	313.06	787.85	315.68	10.15	10.15	10.91	10.91	
886759602	SMP	1	573.43	313.04	787.98	315.68	10.06	10.06	10.86	10.86	
886767948	SMP	1	573.55	313.13	787.95	315.60	10.36	10.36	11.03	11.03	
886776359	SMP	1	573.63	313.06	788.04	315.70	10.15	10.15	11.06	11.06	
886784587	SMP	1	573.63	312.99	788.04	315.63	10.18	10.18	11.01	11.01	
886792976	SMP	1	573.76	312.96	788.18	315.56	10.06	10.06	11.01	11.01	
886801336	SMP	1	573.77	312.85	788.17	315.48	10.03	10.03	11.03	11.03	
886809732	SMP	1	573.77	312.81	788.29	315.56	10.12	10.12	11.10	11.10	
886817950	SMP	1	573.77	312.70	788.30	315.57	9.97	9.97	11.18	11.18	
886826356	SMP	1	573.81	312.70	788.38	315.51	10.02	10.02	11.11	11.11	
886834715	SMP	1	573.88	312.62	788.43	315.49	10.00	10.00	11.04	11.04	
886843098	SMP	1	573.88	312.61	788.47	315.48	10.08	10.08	11.15	11.15	
886851334	SMP	1	574.02	312.68	788.54	315.41	10.07	10.07	11.06	11.06	
886859730	SMP	1	574.06	312.68	788.55	315.41	10.05	10.05	11.09	11.09	
886868073	SMP	1	573.95	312.61	788.55	315.41	10.03	10.03	11.02	11.02	
886876482	SMP	1	574.02	312.61	788.55	315.41	10.00	10.00	11.11	11.11	
886884711	SMP	1	574.06	312.65	788.61	315.48	10.03	10.03	10.93	10.93	
886893093	SMP	1	574.02	312.61	788.62	315.41	10.02	10.02	10.97	10.97	
886901458	SMP	1	574.12	312.56	788.55	315.41	9.96	9.96	11.15	11.15	
886909726	SMP	1	574.15	312.61	788.63	315.54	9.96	9.96	11.00	11.00	
886918081	SMP	1	574.44	313.10	788.85	315.89	10.03	10.03	11.03	11.03	
886926482	SMP	1	574.59	313.60	788.97	316.37	10.08	10.08	11.07	11.07	
886934822	SMP	1	574.51	313.81	788.84	316.63	10.23	10.23	11.06	11.06	
886943092	SMP	1	574.42	313.80	788.84	316.67	10.02	10.02	10.99	10.99	
886951458	SMP	1	574.44	313.81	788.91	316.70	10.14	10.14	11.18	11.18	
886959845	SMP	1	574.49	313.91	788.95	316.71	10.03	10.03	10.97	10.97	
886968199	SMP	1	574.51	313.98	788.91	316.74	10.03	10.03	10.97	10.97	
886976489	SMP	1	574.44	313.97	788.96	316.76	10.05	10.05	10.88	10.88	
886984841	SMP	1	574.43	313.94	788.96	316.76	10.00	10.00	10.85	10.85	
886993219	SMP	1	574.42	313.91	788.95	316.78	10.01	10.01	11.03	11.03	
887001582	SMP	1	574.49	313.91	788.90	316.73	9.94	9.94	11.06	11.06	
887009852	SMP	1	574.36	313.94	788.79	316.68	10.21	10.21	11.10	11.10	
887018196	SMP	1	574.25	313.88	788.77	316.61	10.11	10.11	11.08	11.08	
887026598	SMP	1	574.25	313.84	788.69	316.48	10.09	10.09	11.08	11.08	
887034946	SMP	1	574.13	313.88	788.62	316.48	10.19	10.19	11.04	11.04	
887043221	SMP	1	573.99	313.81	788.59	316.37	10.09	10.09	11.07	11.07	
887051580	SMP	1	573.85	313.87	788.48	316.27	10.10	10.10	11.06	11.06	
887059971	SMP	1	573.78	313.81	788.30	316.25	10.09	10.09	10.96	10.96	
887068198	SMP	1	573.76	313.74	788.20	316.27	9.84	9.84	11.02	11.02	
887076597	SMP	1	573.69	313.74	788.10	316.13	9.81	9.81	11.00	11.00	
887084951	SMP	1	573.55	313.71	788.03	316.09	9.90	9.90	10.88	10.88	
887093340	SMP	1	573.49	313.79	787.94	316.08	10.05	10.05	11.06	11.06	
887101589	SMP	1	573.50	313.69	787.96	316.09	10.10	10.10	10.92	10.92	
887109977	SMP	1	573.58	313.81	787.89	316.09	10.20	10.20	11.12	11.12	
887118328	SMP	1	573.50	313.77	787.91	316.11	10.20	10.20	11.06	11.06	
887126727	SMP	1	573.43	313.76	787.91	316.11	10.19	10.19	11.11	11.11	
887134946	SMP	1	573.51	313.74	787.88	316.16	10.19	10.19	11.11	11.11	
887143336	SMP	1	573.43	313.74	787.84	316.16	10.12	10.12	11.15	11.15	
887151700	SMP	1	572.45	313.80	787.12	316.03	10.12	10.12	10.87	10.87	
887160092	SMP	1	570.46	313.56	785.38	316.05	10.20	10.20	11.29	11.29	
887168324	SMP	1	568.41	313.38	783.05	315.89	10.35	10.35	11.69	11.69	
887176722	SMP	1	566.38	313.50	780.66	315.77	10.09	10.09	11.34	11.34	
887193456	SMP	1	562.92	313.67	776.68	315.74	10.00	10.00	11.58	11.58	
887201722	SMP	1	562.09	313.78	775.53	315.80	10.15	10.15	11.42	11.42	
887210082	SMP	1	561.81	313.81	775.23	315.86	10.17	10.17	11.25	11.25	
887218448	SMP	1	561.90	313.77	775.34	315.88	10.34	10.34	11.44	11.44	
887226709	SMP	1	561.96	313.82	775.38	315.80	10.23	10.23	11.34	11.34	
887235074	SMP	1	561.96	313.75	775.49	315.90	10.18	10.18	11.49	11.49	
887243439	SMP	1	561.88	313.79	775.54	315.94	10.15	10.15	11.54	11.54	
887251846	SMP	1	561.97	313.77	775.60	315.88	10.26	10.26	11.53	11.53	
887260074	SMP	1	562.03	313.75	775.68	315.89	10.13	10.13	11.53	11.53	
887268448	SMP	1	561.95	313.79	775.76	315.96	10.10	10.10	11.62	11.62	
887276820	SMP	1	562.03	313.75	775.76	315.96	10.13	10.13	11.52	11.52	
887285238	SMP	1	562.01	313.79	775.76	316.03	10.12	10.12	11.53	11.53	
887293451	SMP	1	562.05	313.75	775.79	315.92	10.17	10.17	11.51	11.51	
887301844	SMP	1	562.01	313.79	775.86	315.92	10.12	10.12	11.47	11.47	
887310200	SMP	1	562.01	313.72	775.86	316.02	10.08	10.08	11.43	11.43	
887318567	SMP	1	562.01	313.79	775.86	316.02	10.12	10.12	11.33	11.33	
887326815	SMP	1	562.03	313.82	775.86	316.09	10.13	10.13	11.31	11.31	
887335195	SMP	1	562.01	313.80	775.93	316.09	10.21	10.21	11.33	11.33	
887343568	SMP	1	561.94	313.86	775.93	316.09	10.14	10.14	11.37	11.37	
887351967	SMP	1	562.00	313.82	775.86	316.09	10.16	10.16	11.35	11.35	
887360196	SMP	1	562.03	313.89	775.96	316.11	10.30	10.30	11.24	11.24	
887368571	SMP	1	561.97	313.88	775.93	316.09	10.12	10.12	11.33	11.33	
887376944	SMP	1	562.03	313.81	776.03	316.18	10.19	10.19	11.30	11.30	
887385200	SMP	1	562.04	313.81	775.99	316.16	10.19	10.19	11.43	11.43	
887393562	SMP	1	561.96	313.82	775.93	316.07	10.23	10.23	11.41	11.41	
887401969	SMP	1	561.94	313.77	775.94	316.07	10.22	10.22	11.49	11.49	
887410324	SMP	1	561.96	313.82	775.93	316.02	10.23	10.23	11.30	11.30	
887418582	SMP	1	561.91	313.70	775.90	316.03	10.20	10.20	11.58	11.58	
887426948	SMP	1	561.91	313.75	775.93	316.02	10.16	10.16	11.49	11.49	
887435316	SMP	1	561.85	313.77	775.90	315.99	10.07	10.07	11.43	11.43	
887443691	SMP	1	561.58	314.00	775.53	316.18	9.96	9.96	11.14	11.14	
887451965	SMP	1	561.24	314.39	775.11	316.69	10.23	10.23	11.13	11.13	
887460321	SMP	1	561.43	314.44	775.11	316.83	10.24	10.24	11.13	11.13	
887468692	SMP	1	561.35	314.39	775.17	316.72	10.09	10.09	11.11	11.11	
887477082	SMP	1	561.31	314.45	775.12	316.70	10.08	10.08	11.06	11.06	
887485313	SMP	1	561.29	314.48	775.25	316.76	10.27	10.27	11.17	11.17	
887493689	SMP	1	561.29	314.55	775.12	316.79	10.20	10.20	11.05	11.05	
887502093	SMP	1	561.29	314.55	775.13	316.79	10.20	10.20	11.16	11.16	
887510439	SMP	1	561.29	314.55	775.10	316.73	10.14	10.14	10.97	10.97	
887518691	SMP	1	561.22	314.51	775.08	316.75	10.14	10.14	11.11	11.11	
887527064	SMP	1	561.22	314.55	775.22	316.74	10.17	10.17	11.08	11.08	
887535453	SMP	1	561.22	314.55	775.12	316.70	10.16	10.16	11.02	11.02	
887543692	SMP	1	561.21	314.48	775.11	316.72	10.18	10.18	11.03	11.03	
887552086	SMP	1	561.18	314.49	775.11	316.72	10.09	10.09	11.08	11.08	
887560440	SMP	1	561.21	314.47	775.09	316.75	10.15	10.15	11.06	11.06	
887568813	SMP	1	561.14	314.54	775.13	316.75	10.20	10.20	11.01	11.01	
887577066	SMP	1	561.14	314.47	775.07	316.75	10.15	10.15	11.03	11.03	
887585444	SMP	1	561.20	314.52	775.10	316.80	10.13	10.13	10.89	10.89	
887593812	SMP	1	561.40	314.89	775.25	317.11	10.16	10.16	11.04	11.04	
887602215	SMP	1	561.58	315.27	775.26	317.46	10.24	10.24	10.93	10.93	
887610441	SMP	1	561.49	315.21	775.19	317.53	10.35	10.35	11.05	11.05	
887618810	SMP	1	561.45	315.20	775.19	317.46	10.36	10.36	10.88	10.88	
887627187	SMP	1	561.39	315.18	775.18	317.46	10.33	10.33	10.93	10.93	
887635571	SMP	1	561.47	315.26	775.18	317.46	10.29	10.29	10.90	10.90	
887643809	SMP	1	561.44	315.26	775.26	317.39	10.33	10.33	10.88	10.88	
887652211	SMP	1	561.43	315.18	775.26	317.46	10.34	10.34	10.95	10.95	
887660560	SMP	1	561.44	315.19	775.26	317.46	10.21	10.21	10.93	10.93	
887668950	SMP	1	561.44	315.27	775.26	317.46	10.33	10.33	10.93	10.93	
887677206	SMP	1	561.46	315.17	775.26	317.46	10.29	10.29	10.93	10.93	
887685573	SMP	1	561.45	315.20	775.26	317.46	10.24	10.24	10.95	10.95	
887693931	SMP	1	561.45	315.27	775.26	317.46	10.37	10.37	10.98	10.98	
887702210	SMP	1	561.47	315.26	775.33	317.53	10.13	10.13	11.05	11.05	
887710567	SMP	1	561.51	315.27	775.40	317.61	10.25	10.25	11.18	11.18	
887718933	SMP	1	561.48	315.28	775.33	317.57	10.11	10.11	11.19	11.19	
887727320	SMP	1	561.51	315.30	775.35	317.63	10.26	10.26	10.93	10.93	
887735559	SMP	1	561.06	315.47	775.12	317.83	10.13	10.13	11.13	11.13	
887743925	SMP	1	560.25	315.61	774.29	317.93	10.28	10.28	11.37	11.37	
887752333	SMP	1	560.06	315.74	773.90	318.11	10.32	10.32	10.87	10.87	
887760686	SMP	1	560.25	315.79	774.03	318.03	10.28	10.28	10.89	10.89	
887768934	SMP	1	560.25	315.79	774.11	318.11	10.25	10.25	10.93	10.93	
887777306	SMP	1	560.32	315.81	774.11	318.15	10.27	10.27	10.87	10.87	
887785685	SMP	1	560.32	315.81	774.06	318.20	10.33	10.33	10.87	10.87	
887794066	SMP	1	560.27	315.91	774.14	318.24	10.31	10.31	10.92	10.92	
887802338	SMP	1	560.25	315.95	774.17	318.29	10.30	10.30	11.06	11.06	
887810685	SMP	1	560.27	315.91	774.21	318.31	10.31	10.31	10.99	10.99	
887819066	SMP	1	560.27	315.98	774.18	318.36	10.35	10.35	11.10	11.10	
887827433	SMP	1	560.27	315.97	774.18	318.43	10.35	10.35	11.08	11.08	
887835688	SMP	1	560.34	315.98	774.25	318.40	10.30	10.30	11.11	11.11	
887844054	SMP	1	560.33	316.02	774.17	318.45	10.23	10.23	11.14	11.14	
887852451	SMP	1	560.32	315.96	774.18	318.43	10.24	10.24	11.01	11.01	
887860813	SMP	1	560.32	315.95	774.25	318.36	10.28	10.28	11.00	11.00	
887869056	SMP	1	560.32	315.91	774.19	318.34	10.19	10.19	11.19	11.19	
887877430	SMP	1	560.32	315.88	774.25	318.36	10.24	10.24	11.02	11.02	
887885810	SMP	1	560.32	315.81	774.18	318.32	10.17	10.17	11.24	11.24	
887894051	SMP	1	560.32	315.81	774.18	318.25	10.20	10.20	11.25	11.25	
887902454	SMP	1	560.31	315.77	774.18	318.25	10.13	10.13	11.33	11.33	
887910814	SMP	1	560.32	315.81	774.13	318.18	10.29	10.29	10.98	10.98	
887919185	SMP	1	560.25	315.81	774.10	318.20	10.34	10.34	11.05	11.05	
887927430	SMP	1	560.25	315.72	774.02	318.12	10.33	10.33	10.94	10.94	
887935809	SMP	1	560.18	315.79	774.04	318.13	10.37	10.37	10.96	10.96	
887944170	SMP	1	560.09	315.69	774.03	318.11	10.29	10.29	11.03	11.03	
887952575	SMP	1	560.07	315.76	773.97	318.18	10.27	10.27	11.02	11.02	
887960811	SMP	1	560.07	315.75	773.90	318.13	10.37	10.37	10.97	10.97	
887969178	SMP	1	559.69	315.76	773.61	318.11	10.21	10.21	11.07	11.07	
887977567	SMP	1	559.44	315.60	773.32	318.01	10.21	10.21	11.08	11.08	
887994192	SMP	1	559.42	315.66	773.15	318.06	10.13	10.13	11.15	11.15	
888002755	SMP	1	559.34	315.80	773.15	318.08	10.19	10.19	11.13	11.13	
888010951	SMP	1	559.28	315.76	773.03	318.08	10.19	10.19	10.99	10.99	
888019291	SMP	1	559.20	315.90	773.03	318.03	10.31	10.31	10.88	10.88	
888027573	SMP	1	559.15	315.93	772.90	318.04	10.29	10.29	10.94	10.94	
888035982	SMP	1	559.15	315.93	772.85	318.06	10.33	10.33	10.97	10.97	
888044317	SMP	1	559.05	315.94	772.89	318.07	10.52	10.52	11.05	11.05	
888052564	SMP	1	559.04	315.87	772.83	318.11	10.53	10.53	11.03	11.03	
888060938	SMP	1	558.96	315.94	772.78	318.07	10.42	10.42	10.97	10.97	
888069286	SMP	1	558.90	315.91	772.67	317.99	10.66	10.66	10.99	10.99	
888077693	SMP	1	558.88	315.91	772.68	318.04	10.40	10.40	11.01	11.01	
888085919	SMP	1	558.82	315.89	772.66	317.95	10.40	10.40	11.04	11.04	
888094309	SMP	1	558.89	315.88	772.66	317.97	10.36	10.36	11.01	11.01	
888102684	SMP	1	558.83	315.88	772.65	317.83	10.37	10.37	10.97	10.97	
888111080	SMP	1	558.81	315.81	772.58	317.83	10.33	10.33	11.09	11.09	
888119300	SMP	1	558.83	315.79	772.58	317.83	10.34	10.34	11.02	11.02	
888127704	SMP	1	558.79	315.76	772.51	317.83	10.23	10.23	11.11	11.11	
888136045	SMP	1	558.82	315.79	772.58	317.83	10.30	10.30	11.14	11.14	
888144430	SMP	1	558.87	315.65	772.62	317.85	10.26	10.26	10.96	10.96	
888152673	SMP	1	558.89	315.69	772.63	317.86	10.31	10.31	10.92	10.92	
888161064	SMP	1	558.90	315.72	772.58	317.83	10.34	10.34	11.13	11.13	
888169421	SMP	1	558.92	315.67	772.62	317.84	10.23	10.23	10.99	10.99	
888177822	SMP	1	558.99	315.67	772.69	317.84	10.26	10.26	11.04	11.04	
888186042	SMP	1	558.93	315.62	772.65	317.76	10.21	10.21	11.06	11.06	
888194431	SMP	1	558.60	315.41	772.27	317.69	10.23	10.23	11.06	11.06	
888202798	SMP	1	558.72	315.25	772.27	317.47	10.13	10.13	11.07	11.07	
888211072	SMP	1	558.83	315.31	772.34	317.47	10.24	10.24	11.10	11.10	
888219409	SMP	1	558.85	315.39	772.34	317.55	10.32	10.32	11.06	11.06	
888227821	SMP	1	558.83	315.45	772.34	317.62	10.28	10.28	11.09	11.09	
888236162	SMP	1	558.79	315.46	772.41	317.61	10.39	10.39	11.06	11.06	
888244436	SMP	1	558.83	315.45	772.39	317.61	10.30	10.30	10.99	10.99	
888252800	SMP	1	558.79	315.53	772.42	317.68	10.20	10.20	11.11	11.11	
888261188	SMP	1	558.84	315.52	772.47	317.61	10.28	10.28	11.04	11.04	
888269539	SMP	1	558.87	315.52	772.42	317.68	10.21	10.21	11.20	11.20	
888277815	SMP	1	558.92	315.47	772.42	317.69	10.17	10.17	11.07	11.07	
888286177	SMP	1	558.87	315.52	772.47	317.68	10.19	10.19	11.17	11.17	
888294559	SMP	1	558.85	315.47	772.46	317.65	10.13	10.13	10.97	10.97	
888302924	SMP	1	558.86	315.54	772.49	317.69	10.27	10.27	11.13	11.13	
888311190	SMP	1	558.92	315.47	772.47	317.68	10.16	10.16	11.09	11.09	
888319535	SMP	1	558.92	315.47	772.52	317.65	10.17	10.17	11.15	11.15	
888327939	SMP	1	558.87	315.53	772.54	317.68	10.19	10.19	11.09	11.09	
888336289	SMP	1	558.86	315.47	772.51	317.66	10.13	10.13	11.16	11.16	
888344556	SMP	1	558.92	315.47	772.47	317.68	10.25	10.25	10.99	10.99	
888352919	SMP	1	558.83	315.53	772.52	317.64	10.14	10.14	11.18	11.18	
888361313	SMP	1	558.87	315.54	772.49	317.62	10.30	10.30	11.25	11.25	
888369544	SMP	1	558.83	315.53	772.49	317.61	10.22	10.22	11.18	11.18	
888377945	SMP	1	558.86	315.54	772.41	317.69	10.21	10.21	11.16	11.16	
888386284	SMP	1	558.93	315.93	772.51	318.09	10.41	10.41	11.07	11.07	
888394676	SMP	1	559.21	316.93	772.70	319.00	10.49	10.49	11.17	11.17	
888402919	SMP	1	559.47	317.98	772.69	319.88	10.39	10.39	11.46	11.46	
888411321	SMP	1	559.46	318.55	772.74	320.40	10.44	10.44	11.41	11.41	
888419654	SMP	1	559.46	318.35	772.66	320.34	10.64	10.64	11.18	11.18	
888428061	SMP	1	559.47	318.28	772.69	320.37	10.56	10.56	11.22	11.22	
888436280	SMP	1	559.49	318.36	772.73	320.36	10.58	10.58	11.28	11.28	
888444670	SMP	1	559.42	318.43	772.72	320.31	10.47	10.47	11.22	11.22	
888453041	SMP	1	559.35	318.43	772.66	320.36	10.54	10.54	11.18	11.18	
888461432	SMP	1	559.35	318.39	772.71	320.35	10.52	10.52	11.16	11.16	
888469651	SMP	1	559.37	318.34	772.72	320.34	10.62	10.62	11.17	11.17	
888478062	SMP	1	559.30	318.41	772.74	320.34	10.61	10.61	11.20	11.20	
888486411	SMP	1	559.37	318.41	772.74	320.34	10.64	10.64	11.20	11.20	
888494798	SMP	1	559.39	318.45	772.80	320.35	10.67	10.67	11.23	11.23	
888503044	SMP	1	559.37	318.41	772.80	320.35	10.61	10.61	11.16	11.16	
888511435	SMP	1	559.44	318.40	772.81	320.34	10.62	10.62	11.16	11.16	
888519788	SMP	1	559.44	318.40	772.85	320.39	10.61	10.61	11.26	11.26	
888528060	SMP	1	559.50	318.42	772.91	320.41	10.55	10.55	11.16	11.16	
888536404	SMP	1	559.50	318.45	773.02	320.35	10.79	10.79	11.14	11.14	
888544805	SMP	1	559.55	318.46	773.09	320.38	10.59	10.59	11.02	11.02	
888553166	SMP	1	559.55	318.46	773.24	320.42	10.69	10.69	11.43	11.43	
888561423	SMP	1	559.62	318.53	773.24	320.50	10.72	10.72	11.36	11.36	
888569774	SMP	1	559.62	318.48	773.21	320.47	10.61	10.61	11.09	11.09	
888578184	SMP	1	559.62	318.51	773.28	320.47	10.62	10.62	11.25	11.25	
888586540	SMP	1	559.69	318.51	773.34	320.49	10.53	10.53	11.17	11.17	
888594796	SMP	1	559.72	318.34	773.45	320.37	10.77	10.77	11.59	11.59	
888603166	SMP	1	559.80	317.96	773.48	320.16	10.57	10.57	11.47	11.47	
888611568	SMP	1	559.75	318.04	773.33	320.06	10.51	10.51	11.41	11.41	
888619898	SMP	1	559.80	318.03	773.43	320.14	10.58	10.58	11.49	11.49	
888628182	SMP	1	559.76	318.04	773.52	320.16	10.57	10.57	11.50	11.50	
888636530	SMP	1	559.77	318.00	773.50	320.13	10.53	10.53	11.50	11.50	
888644914	SMP	1	559.77	318.05	773.55	320.14	10.60	10.60	11.47	11.47	
888653293	SMP	1	559.77	318.04	773.52	320.17	10.61	10.61	11.49	11.49	
888661571	SMP	1	559.78	318.03	773.54	320.09	10.58	10.58	11.59	11.59	
888669907	SMP	1	559.77	318.01	773.53	320.13	10.51	10.51	11.46	11.46	
888678306	SMP	1	559.73	318.08	773.51	320.14	10.59	10.59	11.51	11.51	
888686533	SMP	1	559.68	318.05	773.41	320.10	10.65	10.65	11.34	11.34	
888694914	SMP	1	559.69	318.04	773.43	320.15	10.63	10.63	11.45	11.45	
888703289	SMP	1	559.55	318.04	773.34	320.13	10.72	10.72	11.41	11.41	
888711677	SMP	1	559.53	318.02	773.30	320.06	10.55	10.55	11.33	11.33	
888719897	SMP	1	559.54	318.02	773.30	320.05	10.54	10.54	11.35	11.35	
888728305	SMP	1	559.49	317.95	773.26	320.06	10.56	10.56	11.30	11.30	
888736645	SMP	1	559.47	317.98	773.21	320.08	10.61	10.61	11.41	11.41	
888745043	SMP	1	559.42	317.95	773.14	320.08	10.60	10.60	11.43	11.43	
888753293	SMP	1	559.34	318.03	773.17	319.98	10.65	10.65	11.37	11.37	
888761667	SMP	1	559.34	317.97	773.09	320.01	10.55	10.55	11.50	11.50	
888770021	SMP	1	559.28	317.94	773.03	319.89	10.58	10.58	11.43	11.43	
888778429	SMP	1	559.27	318.03	773.05	319.93	10.70	10.70	11.46	11.46	
888786668	SMP	1	559.78	317.93	773.67	319.87	10.70	10.70	11.55	11.55	
888795042	SMP	1	561.55	317.54	775.60	319.73	11.12	11.12	11.96	11.96	
888803418	SMP	1	563.83	317.07	777.72	319.32	10.54	10.54	11.65	11.65	
888820046	SMP	1	568.27	316.43	781.99	318.54	10.39	10.39	11.54	11.54	
888828407	SMP	1	569.94	316.21	783.55	318.39	10.43	10.43	11.21	11.21	
888836785	SMP	1	571.02	316.26	784.33	318.41	10.66	10.66	11.33	11.33	
888853410	SMP	1	571.09	316.27	784.55	318.48	10.50	10.50	11.19	11.19	
888861803	SMP	1	571.14	316.33	784.55	318.48	10.39	10.39	11.13	11.13	
888870146	SMP	1	571.09	316.34	784.55	318.48	10.49	10.49	11.22	11.22	
888878409	SMP	1	571.16	316.30	784.62	318.41	10.41	10.41	11.02	11.02	
888886778	SMP	1	571.20	316.24	784.63	318.47	10.46	10.46	10.88	10.88	
888895172	SMP	1	571.13	316.25	784.72	318.53	10.37	10.37	11.15	11.15	
888903518	SMP	1	571.15	316.23	784.79	318.46	10.45	10.45	11.14	11.14	
888911800	SMP	1	571.17	316.23	784.85	318.40	10.46	10.46	11.21	11.21	
888920156	SMP	1	571.24	316.16	784.92	318.40	10.46	10.46	11.17	11.17	
888928543	SMP	1	571.32	316.15	785.03	318.41	10.34	10.34	11.15	11.15	
888936902	SMP	1	572.16	316.25	785.69	318.59	10.45	10.45	11.17	11.17	
888945174	SMP	1	573.02	316.48	786.47	318.62	10.73	10.73	11.26	11.26	
888953512	SMP	1	572.87	316.39	786.61	318.62	10.46	10.46	11.07	11.07	
888961925	SMP	1	572.84	316.32	786.61	318.62	10.54	10.54	11.07	11.07	
888970266	SMP	1	572.87	316.32	786.62	318.62	10.47	10.47	11.14	11.14	
888978544	SMP	1	573.02	316.41	786.70	318.62	10.75	10.75	11.08	11.08	
888986908	SMP	1	573.02	316.34	786.76	318.67	10.64	10.64	11.06	11.06	
888995286	SMP	1	573.10	316.38	786.84	318.73	10.64	10.64	10.95	10.95	
889003515	SMP	1	573.13	316.38	786.84	318.72	10.48	10.48	10.93	10.93	
889011922	SMP	1	573.34	316.47	787.19	318.76	10.51	10.51	11.04	11.04	
889020277	SMP	1	574.19	316.72	788.00	319.08	10.36	10.36	11.00	11.00	
889028667	SMP	1	574.45	316.77	788.18	319.13	10.46	10.46	10.98	10.98	
889036907	SMP	1	574.33	316.80	788.11	319.28	10.52	10.52	11.05	11.05	
889045283	SMP	1	574.34	316.77	788.11	319.20	10.48	10.48	10.94	10.94	
889053635	SMP	1	574.31	316.83	788.11	319.22	10.47	10.47	11.04	11.04	
889062046	SMP	1	574.33	316.87	788.25	319.29	10.46	10.46	11.09	11.09	
889070263	SMP	1	574.37	316.89	788.33	319.35	10.39	10.39	11.17	11.17	
889078656	SMP	1	574.36	316.92	788.33	319.39	10.46	10.46	11.22	11.22	
889087029	SMP	1	574.37	316.94	788.36	319.38	10.38	10.38	11.20	11.20	
889095408	SMP	1	574.37	316.94	788.34	319.34	10.43	10.43	11.17	11.17	
889103643	SMP	1	574.35	317.05	788.33	319.41	10.30	10.30	11.12	11.12	
889112045	SMP	1	574.35	317.06	788.19	319.34	10.30	10.30	11.10	11.10	
889120406	SMP	1	574.35	316.98	788.29	319.35	10.32	10.32	11.07	11.07	
889128786	SMP	1	574.37	316.94	788.29	319.37	10.38	10.38	11.15	11.15	
889137026	SMP	1	574.33	316.95	788.19	319.28	10.39	10.39	11.04	11.04	
889145406	SMP	1	574.33	316.92	788.18	319.30	10.35	10.35	11.05	11.05	
889153765	SMP	1	574.31	316.81	788.18	319.29	10.42	10.42	11.14	11.14	
889162046	SMP	1	574.30	316.80	788.19	319.23	10.44	10.44	10.99	10.99	
889170382	SMP	1	574.37	316.78	788.18	319.20	10.39	10.39	11.06	11.06	
889178777	SMP	1	574.26	316.66	788.19	319.15	10.31	10.31	10.98	10.98	
889187146	SMP	1	574.36	316.74	788.21	319.15	10.42	10.42	11.06	11.06	
889195411	SMP	1	574.36	316.70	788.26	319.13	10.46	10.46	10.95	10.95	
889203756	SMP	1	574.36	316.64	788.29	319.08	10.43	10.43	11.04	11.04	
889212281	SMP	1	574.36	316.56	788.29	319.08	10.45	10.45	10.98	10.98	
889220538	SMP	1	574.36	316.61	788.28	319.08	10.36	10.36	11.04	11.04	
889228790	SMP	1	574.29	316.60	788.24	319.05	10.28	10.28	10.88	10.88	
889237147	SMP	1	574.37	316.64	788.21	319.09	10.18	10.18	11.02	11.02	
889245534	SMP	1	574.31	316.64	788.21	319.08	10.45	10.45	11.07	11.07	
889253880	SMP	1	574.26	316.60	788.22	319.02	10.20	10.20	11.08	11.08	
889262166	SMP	1	574.22	316.64	788.10	319.04	10.33	10.33	11.02	11.02	
889270515	SMP	1	574.19	316.67	788.12	319.05	10.31	10.31	11.01	11.01	
889278901	SMP	1	574.09	316.65	788.17	319.05	10.28	10.28	10.88	10.88	
889287264	SMP	1	574.10	316.62	788.10	319.05	10.34	10.34	10.94	10.94	
889295540	SMP	1	573.96	316.69	788.04	319.06	10.34	10.34	11.08	11.08	
889303878	SMP	1	573.94	316.66	787.97	319.08	10.34	10.34	11.20	11.20	
889312288	SMP	1	573.97	316.64	787.95	319.08	10.28	10.28	11.08	11.08	
889320640	SMP	1	573.97	316.60	787.91	319.05	10.29	10.29	11.07	11.07	
889328897	SMP	1	573.87	316.65	787.81	319.01	10.38	10.38	11.03	11.03	
889337264	SMP	1	573.80	316.58	787.81	319.01	10.53	10.53	10.98	10.98	
889345876	SMP	1	573.80	316.65	787.76	318.99	10.59	10.59	11.09	11.09	
889353886	SMP	1	573.80	316.64	787.70	319.01	10.67	10.67	11.16	11.16	
889362288	SMP	1	573.73	316.51	787.64	318.93	10.61	10.61	11.15	11.15	
889370624	SMP	1	573.49	316.64	787.54	318.90	10.62	10.62	11.11	11.11	
889379019	SMP	1	572.04	316.53	786.36	318.87	10.63	10.63	11.34	11.34	
889387263	SMP	1	569.78	316.26	784.23	318.75	10.42	10.42	11.59	11.59	
889395653	SMP	1	567.39	316.16	781.65	318.47	10.39	10.39	11.64	11.64	
889403998	SMP	1	565.31	316.04	778.92	318.38	10.31	10.31	11.43	11.43	
889420667	SMP	1	561.44	316.01	774.75	317.90	10.28	10.28	11.63	11.63	
889429021	SMP	1	560.19	315.98	773.38	317.99	10.26	10.26	11.74	11.74	
889437411	SMP	1	559.36	316.06	772.32	318.02	10.27	10.27	11.64	11.64	
889445762	SMP	1	559.17	316.19	772.19	318.00	10.32	10.32	11.60	11.60	
889454012	SMP	1	559.10	316.19	772.30	318.06	10.33	10.33	11.66	11.66	
889462386	SMP	1	559.06	316.12	772.30	317.99	10.37	10.37	11.61	11.61	
889470761	SMP	1	558.92	316.11	772.38	317.91	10.37	10.37	11.53	11.53	
889479018	SMP	1	558.88	316.18	772.34	317.91	10.27	10.27	11.55	11.55	
889487410	SMP	1	558.88	316.04	772.25	317.94	10.26	10.26	11.59	11.59	
889495760	SMP	1	558.81	316.08	772.24	317.87	10.22	10.22	11.42	11.42	
889504141	SMP	1	558.79	316.15	772.32	317.87	10.34	10.34	11.53	11.53	
889512394	SMP	1	558.77	316.08	772.31	317.80	10.15	10.15	11.46	11.46	
889520765	SMP	1	558.76	316.05	772.25	317.88	10.30	10.30	11.29	11.29	
889529136	SMP	1	558.75	316.12	772.25	317.88	10.33	10.33	11.30	11.30	
889537536	SMP	1	558.78	316.12	772.32	317.90	10.43	10.43	11.25	11.25	
889545761	SMP	1	558.79	316.08	772.37	317.81	10.23	10.23	11.29	11.29	
889554137	SMP	1	558.89	316.05	772.45	317.88	10.28	10.28	11.35	11.35	
889562509	SMP	1	558.89	316.05	772.55	317.88	10.26	10.26	11.52	11.52	
889570891	SMP	1	558.96	316.05	772.45	317.81	10.29	10.29	11.36	11.36	
889579129	SMP	1	558.99	316.04	772.59	317.81	10.16	10.16	11.33	11.33	
889587530	SMP	1	559.03	316.05	772.66	317.81	10.16	10.16	11.42	11.42	
889595899	SMP	1	559.10	316.12	772.66	317.88	10.28	10.28	11.39	11.39	
889604264	SMP	1	559.19	316.09	772.69	317.91	10.23	10.23	11.24	11.24	
889612518	SMP	1	559.32	316.04	772.81	317.95	10.29	10.29	11.41	11.41	
889620882	SMP	1	559.35	316.09	772.92	317.99	10.28	10.28	11.11	11.11	
889629254	SMP	1	559.40	316.02	772.96	317.98	10.18	10.18	11.29	11.29	
889637657	SMP	1	559.40	316.10	773.04	317.97	10.35	10.35	11.18	11.18	
889645889	SMP	1	559.47	316.05	773.12	318.02	10.20	10.20	11.20	11.20	
889654258	SMP	1	559.55	316.14	773.12	318.03	10.37	10.37	11.15	11.15	
889662639	SMP	1	559.51	316.06	773.32	318.07	10.24	10.24	11.53	11.53	
889670884	SMP	1	559.63	316.07	773.37	318.07	10.19	10.19	11.41	11.41	
889679261	SMP	1	559.60	316.13	773.40	318.07	10.18	10.18	11.50	11.50	
889687823	SMP	1	559.77	316.13	773.42	318.06	10.32	10.32	11.19	11.19	
889696009	SMP	1	559.76	316.07	773.56	318.06	10.31	10.31	11.02	11.02	
889704255	SMP	1	559.76	316.15	773.57	318.06	10.31	10.31	11.00	11.00	
889712639	SMP	1	559.76	316.12	773.57	318.08	10.33	10.33	10.97	10.97	
889721029	SMP	1	559.76	315.83	773.47	317.87	10.07	10.07	11.00	11.00	
889729386	SMP	1	559.62	314.96	773.28	317.08	10.08	10.08	11.13	11.13	
889737655	SMP	1	559.85	314.32	773.25	316.40	10.24	10.24	11.07	11.07	
889746003	SMP	1	560.02	313.95	773.18	315.99	10.23	10.23	11.03	11.03	
889754378	SMP	1	560.09	314.02	773.23	316.03	10.34	10.34	11.02	11.02	
889762756	SMP	1	560.09	314.11	773.31	316.12	10.34	10.34	11.06	11.06	
889771008	SMP	1	560.02	314.04	773.39	316.08	10.27	10.27	10.97	10.97	
889779371	SMP	1	560.09	314.04	773.40	316.13	10.38	10.38	11.00	11.00	
889787776	SMP	1	560.09	314.09	773.44	316.03	10.37	10.37	11.02	11.02	
889796128	SMP	1	560.11	314.04	773.43	316.10	10.38	10.38	10.96	10.96	
889804382	SMP	1	560.09	314.08	773.51	316.12	10.37	10.37	10.97	10.97	
889812763	SMP	1	560.16	314.11	773.54	316.06	10.43	10.43	10.88	10.88	
889821127	SMP	1	560.20	314.12	773.58	316.14	10.48	10.48	10.91	10.91	
889829381	SMP	1	560.17	314.10	773.57	316.19	10.45	10.45	10.94	10.94	
889837773	SMP	1	560.17	314.19	773.64	316.27	10.36	10.36	10.95	10.95	
889846136	SMP	1	560.25	314.19	773.67	316.23	10.40	10.40	10.93	10.93	
889854499	SMP	1	560.32	314.19	773.68	316.30	10.39	10.39	11.13	11.13	
889862756	SMP	1	560.34	314.26	773.71	316.39	10.39	10.39	11.09	11.09	
889871124	SMP	1	560.39	314.32	773.85	316.35	10.45	10.45	11.12	11.12	
889879493	SMP	1	560.49	314.31	773.91	316.39	10.46	10.46	11.13	11.13	
889887899	SMP	1	560.56	314.22	774.09	316.42	10.31	10.31	11.21	11.21	
889896126	SMP	1	560.68	314.28	774.00	316.45	10.42	10.42	10.94	10.94	
889904496	SMP	1	560.76	314.28	774.17	316.49	10.43	10.43	11.08	11.08	
889912880	SMP	1	560.79	314.37	774.18	316.54	10.44	10.44	11.17	11.17	
889921247	SMP	1	560.79	314.39	774.26	316.53	10.41	10.41	10.97	10.97	
889929502	SMP	1	560.86	314.39	774.33	316.46	10.40	10.40	11.04	11.04	
889946274	SMP	1	561.06	314.18	774.44	316.45	10.51	10.51	11.13	11.13	
889954614	SMP	1	561.13	314.19	774.51	316.38	10.55	10.55	11.07	11.07	
889962893	SMP	1	561.23	314.21	774.69	316.51	10.50	10.50	11.26	11.26	
889971254	SMP	1	561.35	314.08	774.73	316.51	10.32	10.32	11.25	11.25	
889979637	SMP	1	561.43	314.06	774.86	316.52	10.23	10.23	11.26	11.26	
889987871	SMP	1	561.48	314.04	774.93	316.56	10.28	10.28	11.34	11.34	
889996264	SMP	1	561.42	314.33	774.74	316.80	10.43	10.43	11.37	11.37	
890004609	SMP	1	561.52	314.52	774.90	316.91	10.30	10.30	11.10	11.10	
890013018	SMP	1	561.64	314.45	774.97	316.89	10.43	10.43	11.07	11.07	
890021242	SMP	1	561.65	314.44	775.12	316.95	10.50	10.50	11.01	11.01	
890029635	SMP	1	561.72	314.37	775.20	316.95	10.40	10.40	11.12	11.12	
890038003	SMP	1	561.86	314.37	775.20	316.95	10.43	10.43	11.12	11.12	
890046384	SMP	1	561.86	314.39	775.25	316.95	10.29	10.29	11.16	11.16	
890054614	SMP	1	561.93	314.37	775.38	316.93	10.35	10.35	11.18	11.18	
890063029	SMP	1	561.92	314.32	775.46	316.93	10.31	10.31	11.19	11.19	
890071364	SMP	1	561.92	314.32	775.45	316.94	10.49	10.49	11.14	11.14	
890079748	SMP	1	561.99	314.32	775.54	316.99	10.49	10.49	11.07	11.07	
890087995	SMP	1	561.99	314.33	775.57	316.99	10.44	10.44	11.06	11.06	
890096400	SMP	1	561.99	314.47	775.57	316.99	10.47	10.47	11.04	11.04	
890104741	SMP	1	561.99	314.47	775.61	317.06	10.39	10.39	10.97	10.97	
890113142	SMP	1	561.99	314.53	775.62	317.20	10.40	10.40	11.11	11.11	
890121373	SMP	1	562.06	314.61	775.64	317.20	10.42	10.42	11.07	11.07	
890129760	SMP	1	562.06	314.61	775.66	317.29	10.37	10.37	11.25	11.25	
890138123	SMP	1	562.06	314.69	775.61	317.31	10.40	10.40	11.11	11.11	
890146385	SMP	1	562.00	314.77	775.66	317.36	10.35	10.35	11.17	11.17	
890154729	SMP	1	562.06	314.76	775.56	317.34	10.45	10.45	11.18	11.18	
890163141	SMP	1	562.06	314.75	775.60	317.39	10.34	10.34	11.19	11.19	
890171485	SMP	1	562.02	314.76	775.54	317.34	10.39	10.39	11.16	11.16	
890179752	SMP	1	561.98	314.82	775.46	317.37	10.42	10.42	11.18	11.18	
890188124	SMP	1	561.97	314.80	775.51	317.32	10.47	10.47	11.13	11.13	
890196507	SMP	1	561.95	314.83	775.47	317.27	10.39	10.39	11.10	11.10	
890204866	SMP	1	562.00	314.76	775.45	317.37	10.44	10.44	11.21	11.21	
890213140	SMP	1	561.90	314.76	775.40	317.27	10.44	10.44	11.11	11.11	
890221505	SMP	1	561.89	314.77	775.43	317.29	10.42	10.42	11.22	11.22	
890229884	SMP	1	561.93	314.69	775.37	317.25	10.37	10.37	11.19	11.19	
890238241	SMP	1	561.89	314.75	775.33	317.25	10.44	10.44	11.14	11.14	
890246508	SMP	1	561.89	314.76	775.26	317.25	10.42	10.42	11.17	11.17	
890254853	SMP	1	561.89	314.76	775.27	317.25	10.37	10.37	11.23	11.23	
890263261	SMP	1	561.82	314.68	775.27	317.26	10.30	10.30	11.18	11.18	
890271608	SMP	1	561.87	314.72	775.32	317.18	10.36	10.36	11.21	11.21	
890279872	SMP	1	561.80	314.64	775.24	317.25	10.37	10.37	11.26	11.26	
890288245	SMP	1	561.87	314.69	775.26	317.19	10.30	10.30	11.13	11.13	
890296908	SMP	1	561.87	314.65	775.27	317.25	10.40	10.40	11.18	11.18	
890304857	SMP	1	561.87	314.64	775.27	317.26	10.38	10.38	11.18	11.18	
890313259	SMP	1	561.80	314.72	775.27	317.33	10.34	10.34	11.21	11.21	
890321612	SMP	1	561.83	314.72	775.21	317.29	10.37	10.37	11.20	11.20	
890329994	SMP	1	561.83	314.72	775.27	317.33	10.38	10.38	11.15	11.15	
890338239	SMP	1	561.87	314.76	775.30	317.32	10.45	10.45	11.23	11.23	
890346636	SMP	1	561.87	314.84	775.33	317.32	10.44	10.44	11.21	11.21	
890354978	SMP	1	561.99	315.18	775.33	317.76	10.55	10.55	11.34	11.34	
890363388	SMP	1	562.06	315.67	775.35	318.29	10.35	10.35	11.39	11.39	
890371600	SMP	1	562.00	315.69	775.33	318.33	10.37	10.37	11.40	11.40	
890379998	SMP	1	562.01	315.66	775.34	318.27	10.42	10.42	11.48	11.48	
890388361	SMP	1	561.99	315.60	775.34	318.33	10.36	10.36	11.25	11.25	
890396755	SMP	1	561.99	315.61	775.28	318.29	10.41	10.41	11.15	11.15	
890404977	SMP	1	561.96	315.69	775.35	318.29	10.35	10.35	11.19	11.19	
890413385	SMP	1	561.89	315.75	775.34	318.33	10.42	10.42	11.17	11.17	
890421720	SMP	1	561.93	315.69	775.34	318.33	10.43	10.43	11.17	11.17	
890430120	SMP	1	561.94	315.74	775.34	318.26	10.39	10.39	11.14	11.14	
890438370	SMP	1	561.89	315.68	775.34	318.33	10.38	10.38	11.32	11.32	
890446751	SMP	1	561.92	315.67	775.34	318.26	10.35	10.35	11.32	11.32	
890455098	SMP	1	561.91	315.73	775.27	318.33	10.35	10.35	11.14	11.14	
890463383	SMP	1	561.93	315.67	775.27	318.26	10.32	10.32	11.11	11.11	
890471743	SMP	1	561.87	315.69	775.34	318.26	10.38	10.38	11.16	11.16	
890480122	SMP	1	561.80	315.69	775.27	318.33	10.35	10.35	11.21	11.21	
890488485	SMP	1	561.80	315.72	775.27	318.33	10.32	10.32	11.14	11.14	
890496745	SMP	1	561.87	315.76	775.27	318.33	10.30	10.30	11.14	11.14	
890505101	SMP	1	561.80	315.69	775.27	318.33	10.45	10.45	11.06	11.06	
890513504	SMP	1	561.75	315.76	775.26	318.33	10.42	10.42	11.23	11.23	
890521851	SMP	1	561.74	315.79	775.22	318.37	10.32	10.32	11.05	11.05	
890530116	SMP	1	561.73	315.77	775.19	318.34	10.33	10.33	11.20	11.20	
890538485	SMP	1	561.76	315.77	775.26	318.41	10.36	10.36	11.27	11.27	
890546867	SMP	1	561.75	315.82	775.26	318.33	10.23	10.23	11.31	11.31	
890555224	SMP	1	561.73	315.84	775.20	318.33	10.38	10.38	11.03	11.03	
890563504	SMP	1	561.79	315.44	775.43	317.94	10.46	10.46	11.18	11.18	
890571843	SMP	1	562.06	314.33	775.67	317.02	10.60	10.60	11.30	11.30	
890580235	SMP	1	562.35	313.56	775.83	316.18	10.47	10.47	11.21	11.21	
890588609	SMP	1	562.47	313.06	775.72	315.50	10.57	10.57	11.33	11.33	
890596868	SMP	1	562.54	312.92	775.58	315.43	10.51	10.51	11.18	11.18	
890605226	SMP	1	562.54	313.06	775.59	315.50	10.58	10.58	11.34	11.34	
890613635	SMP	1	562.54	313.07	775.75	315.59	10.63	10.63	11.34	11.34	
890621845	SMP	1	562.60	312.97	775.75	315.61	10.40	10.40	11.32	11.32	
890630249	SMP	1	562.53	312.96	775.79	315.60	10.44	10.44	11.34	11.34	
890638612	SMP	1	562.60	312.90	775.82	315.67	10.37	10.37	11.47	11.47	
890646999	SMP	1	562.53	312.97	775.87	315.59	10.44	10.44	11.27	11.27	
890655219	SMP	1	562.54	312.97	775.93	315.63	10.31	10.31	11.40	11.40	
890663633	SMP	1	562.47	313.14	775.95	315.73	10.56	10.56	11.50	11.50	
890671978	SMP	1	562.47	313.21	775.91	315.71	10.49	10.49	11.38	11.38	
890680366	SMP	1	562.47	313.21	775.90	315.74	10.53	10.53	11.40	11.40	
890688605	SMP	1	562.46	313.18	775.86	315.78	10.57	10.57	11.36	11.36	
890696994	SMP	1	562.44	313.22	775.89	315.81	10.51	10.51	11.47	11.47	
890705345	SMP	1	562.38	313.29	775.95	315.88	10.52	10.52	11.53	11.53	
890713748	SMP	1	562.46	313.25	775.87	315.87	10.62	10.62	11.45	11.45	
890721986	SMP	1	562.36	313.32	775.85	315.85	10.46	10.46	11.35	11.35	
890730362	SMP	1	562.30	313.34	775.88	315.87	10.44	10.44	11.46	11.46	
890738731	SMP	1	562.36	313.32	775.85	315.85	10.45	10.45	11.42	11.42	
890747116	SMP	1	562.29	313.32	775.81	315.95	10.43	10.43	11.42	11.42	
890755343	SMP	1	562.33	313.27	775.78	315.92	10.32	10.32	11.37	11.37	
890763744	SMP	1	562.20	313.38	775.78	315.92	10.37	10.37	11.45	11.45	
890772094	SMP	1	562.17	313.40	775.78	315.92	10.42	10.42	11.45	11.45	
890780363	SMP	1	562.17	313.47	775.71	315.92	10.48	10.48	11.44	11.44	
890788728	SMP	1	562.13	313.47	775.66	315.89	10.46	10.46	11.36	11.36	
890797115	SMP	1	562.06	313.47	775.67	315.89	10.52	10.52	11.34	11.34	
890805466	SMP	1	562.06	313.47	775.67	315.83	10.44	10.44	11.36	11.36	
890813752	SMP	1	561.92	313.47	775.47	315.89	10.59	10.59	11.22	11.22	
890822085	SMP	1	561.93	313.54	775.56	315.86	10.55	10.55	11.19	11.19	
890830482	SMP	1	561.85	313.56	775.43	315.93	10.53	10.53	11.23	11.23	
890838848	SMP	1	561.73	313.58	775.44	315.89	10.50	10.50	11.24	11.24	
890847120	SMP	1	561.73	313.58	775.34	315.99	10.56	10.56	11.17	11.17	
890855459	SMP	1	561.70	313.59	775.35	315.97	10.53	10.53	11.17	11.17	
890863870	SMP	1	561.63	313.71	775.25	315.99	10.62	10.62	11.26	11.26	
890872214	SMP	1	561.61	313.72	775.23	315.99	10.52	10.52	11.17	11.17	
890880476	SMP	1	561.59	313.74	775.10	316.01	10.49	10.49	11.21	11.21	
890888848	SMP	1	561.53	313.79	775.11	316.03	10.49	10.49	11.19	11.19	
890897239	SMP	1	561.53	313.79	775.09	316.05	10.56	10.56	11.14	11.14	
890905587	SMP	1	561.46	313.83	775.08	316.03	10.50	10.50	11.22	11.22	
890913872	SMP	1	561.46	313.86	775.02	316.04	10.67	10.67	11.22	11.22	
890922219	SMP	1	561.47	313.85	774.97	316.01	10.64	10.64	11.11	11.11	
890930603	SMP	1	561.52	313.83	774.99	316.07	10.60	10.60	11.11	11.11	
890938853	SMP	1	561.85	313.69	775.41	315.80	10.36	10.36	11.12	11.12	
890947235	SMP	1	562.72	313.23	776.32	315.51	10.68	10.68	11.23	11.23	
890955587	SMP	1	562.92	313.03	776.48	315.16	10.45	10.45	11.27	11.27	
890963992	SMP	1	562.97	312.96	776.47	315.18	10.39	10.39	11.27	11.27	
890972245	SMP	1	562.92	313.03	776.34	315.27	10.45	10.45	11.31	11.31	
890980612	SMP	1	562.97	313.02	776.39	315.23	10.39	10.39	11.30	11.30	
890988973	SMP	1	562.90	313.09	776.47	315.25	10.40	10.40	11.29	11.29	
890997357	SMP	1	563.00	313.07	776.48	315.23	10.46	10.46	11.34	11.34	
891005584	SMP	1	562.96	313.03	776.56	315.21	10.43	10.43	11.32	11.32	
891013990	SMP	1	562.92	313.04	776.56	315.18	10.41	10.41	11.15	11.15	
891022339	SMP	1	563.01	313.05	776.56	315.20	10.44	10.44	11.11	11.11	
891030727	SMP	1	563.02	313.09	776.60	315.25	10.42	10.42	11.11	11.11	
891038973	SMP	1	563.02	313.18	776.57	315.28	10.50	10.50	11.18	11.18	
891047367	SMP	1	563.01	313.18	776.57	315.28	10.51	10.51	11.23	11.23	
891055705	SMP	1	563.01	313.18	776.62	315.33	10.62	10.62	11.25	11.25	
891064114	SMP	1	562.95	313.23	776.61	315.39	10.49	10.49	11.26	11.26	
891072336	SMP	1	563.06	313.24	776.72	315.43	10.44	10.44	11.32	11.32	
891080728	SMP	1	563.89	313.48	777.55	315.64	10.75	10.75	11.34	11.34	
891089092	SMP	1	564.27	313.50	777.72	315.64	10.54	10.54	11.50	11.50	
891097360	SMP	1	564.04	313.53	777.64	315.70	10.38	10.38	11.48	11.48	
891105706	SMP	1	564.02	313.60	777.67	315.73	10.36	10.36	11.62	11.62	
891114113	SMP	1	564.03	313.59	777.60	315.71	10.31	10.31	11.41	11.41	
891122474	SMP	1	564.12	313.59	777.62	315.75	10.46	10.46	11.48	11.48	
891130734	SMP	1	564.07	313.65	777.64	315.82	10.42	10.42	11.52	11.52	
891139103	SMP	1	564.17	313.60	777.69	315.77	10.54	10.54	11.54	11.54	
891147481	SMP	1	564.20	313.60	777.76	315.83	10.55	10.55	11.52	11.52	
891155828	SMP	1	564.13	313.60	777.71	315.82	10.49	10.49	11.42	11.42	
891164114	SMP	1	564.22	313.56	777.74	315.84	10.63	10.63	11.58	11.58	
891172459	SMP	1	564.22	313.56	777.77	315.82	10.50	10.50	11.49	11.49	
891180844	SMP	1	564.22	313.56	777.84	315.77	10.59	10.59	11.52	11.52	
891189228	SMP	1	564.29	313.49	777.83	315.73	10.57	10.57	11.46	11.46	
891197477	SMP	1	564.29	313.49	777.83	315.80	10.58	10.58	11.56	11.56	
891205824	SMP	1	564.29	313.37	777.91	315.74	10.53	10.53	11.64	11.64	
891214235	SMP	1	564.33	313.39	777.97	315.67	10.68	10.68	11.51	11.51	
891222593	SMP	1	564.39	313.32	777.94	315.71	10.63	10.63	11.59	11.59	
891230849	SMP	1	564.40	313.32	777.97	315.67	10.68	10.68	11.62	11.62	
891239219	SMP	1	564.40	313.25	778.04	315.60	10.61	10.61	11.53	11.53	
891247599	SMP	1	564.45	313.17	778.06	315.65	10.56	10.56	11.56	11.56	
891255829	SMP	1	564.45	313.17	778.06	315.59	10.55	10.55	11.45	11.45	
891264235	SMP	1	564.45	313.15	778.06	315.58	10.63	10.63	11.45	11.45	
891272578	SMP	1	564.52	313.16	778.12	315.55	10.70	10.70	11.55	11.55	
891280974	SMP	1	564.50	313.16	778.13	315.59	10.65	10.65	11.53	11.53	
891289212	SMP	1	564.57	313.16	778.16	315.61	10.67	10.67	11.44	11.44	
891297600	SMP	1	564.57	313.23	778.19	315.65	10.72	10.72	11.52	11.52	
891305955	SMP	1	564.62	313.19	778.22	315.69	10.76	10.76	11.64	11.64	
891314358	SMP	1	564.64	313.23	778.22	315.63	10.77	10.77	11.43	11.43	
891322579	SMP	1	565.15	313.21	778.74	315.66	10.68	10.68	11.66	11.66	
891330971	SMP	1	565.90	313.38	779.44	315.78	10.66	10.66	11.38	11.38	
891339337	SMP	1	565.89	313.41	779.46	315.81	10.74	10.74	11.26	11.26	
891347728	SMP	1	565.85	313.43	779.51	315.77	10.77	10.77	11.17	11.17	
891355952	SMP	1	565.82	313.38	779.48	315.77	10.81	10.81	11.26	11.26	
891364356	SMP	1	565.82	313.41	779.44	315.78	10.79	10.79	11.25	11.25	
891372706	SMP	1	565.92	313.35	779.47	315.73	10.75	10.75	11.12	11.12	
891381094	SMP	1	565.89	313.41	779.46	315.81	10.74	10.74	11.22	11.22	
891389335	SMP	1	565.89	313.41	779.47	315.80	10.80	10.80	11.22	11.22	
891397724	SMP	1	565.89	313.41	779.46	315.74	10.80	10.80	11.34	11.34	
891406085	SMP	1	565.90	313.37	779.47	315.74	10.66	10.66	11.26	11.26	
891414482	SMP	1	565.89	313.41	779.46	315.67	10.80	10.80	11.28	11.28	
891422708	SMP	1	565.89	313.33	779.46	315.67	10.80	10.80	11.28	11.28	
891431091	SMP	1	565.89	313.36	779.47	315.67	10.81	10.81	11.32	11.32	
891439462	SMP	1	565.85	313.28	779.54	315.74	10.69	10.69	11.44	11.44	
891447722	SMP	1	565.92	313.28	779.54	315.60	10.61	10.61	11.27	11.27	
891456069	SMP	1	565.89	313.29	779.54	315.60	10.84	10.84	11.35	11.35	
891464477	SMP	1	565.83	313.23	779.54	315.59	10.60	10.60	11.27	11.27	
891472839	SMP	1	565.85	313.21	779.54	315.52	10.63	10.63	11.32	11.32	
891481093	SMP	1	565.85	313.22	779.61	315.46	10.54	10.54	11.32	11.32	
891489456	SMP	1	565.82	313.16	779.61	315.52	10.48	10.48	11.32	11.32	
891497843	SMP	1	565.85	313.14	779.46	315.46	10.58	10.58	11.33	11.33	
891506196	SMP	1	565.90	313.09	779.57	315.41	10.57	10.57	11.30	11.30	
891514480	SMP	1	566.00	313.00	779.82	315.39	10.46	10.46	11.38	11.38	
891522817	SMP	1	567.14	313.25	781.00	315.72	10.44	10.44	11.65	11.65	
891531209	SMP	1	568.47	313.51	782.08	316.04	10.65	10.65	11.64	11.64	
891547838	SMP	1	569.55	314.19	783.20	316.60	10.60	10.60	11.52	11.52	
891556203	SMP	1	569.48	314.05	783.20	316.52	10.65	10.65	11.49	11.49	
891564579	SMP	1	569.55	313.91	783.25	316.40	10.56	10.56	11.29	11.29	
891572950	SMP	1	569.62	313.91	783.32	316.34	10.59	10.59	11.28	11.28	
891581197	SMP	1	569.69	313.91	783.42	316.31	10.30	10.30	11.25	11.25	
891589602	SMP	1	569.76	313.86	783.48	316.39	10.33	10.33	11.37	11.37	
891597956	SMP	1	569.72	313.79	783.52	316.29	10.51	10.51	11.31	11.31	
891606199	SMP	1	569.83	313.70	783.58	316.20	10.43	10.43	11.27	11.27	
891614580	SMP	1	569.88	313.75	783.68	316.19	10.40	10.40	11.22	11.22	
891622952	SMP	1	569.97	313.70	783.82	316.24	10.33	10.33	11.28	11.28	
891631321	SMP	1	570.03	313.66	783.89	316.33	10.27	10.27	11.38	11.38	
891639598	SMP	1	570.19	313.60	784.05	316.25	10.31	10.31	11.15	11.15	
891647956	SMP	1	570.23	313.57	784.11	316.27	10.34	10.34	11.32	11.32	
891656339	SMP	1	570.30	313.64	784.17	316.22	10.56	10.56	11.11	11.11	
891664702	SMP	1	570.38	313.58	784.25	316.26	10.49	10.49	11.28	11.28	
891672954	SMP	1	570.38	313.58	784.39	316.28	10.62	10.62	11.39	11.39	
891681322	SMP	1	570.45	313.37	784.52	316.29	10.36	10.36	11.31	11.31	
891689727	SMP	1	570.58	313.44	784.59	316.28	10.48	10.48	11.22	11.22	
891698076	SMP	1	570.62	313.41	784.69	316.29	10.48	10.48	11.27	11.27	
891706337	SMP	1	570.72	313.44	784.74	316.34	10.43	10.43	11.14	11.14	
891714709	SMP	1	570.75	313.45	784.82	316.30	10.45	10.45	11.29	11.29	
891723157	SMP	1	570.82	313.45	784.96	316.37	10.45	10.45	11.36	11.36	
891731323	SMP	1	571.03	313.77	785.01	316.67	10.21	10.21	11.42	11.42	
891739721	SMP	1	571.34	314.38	785.12	317.37	10.34	10.34	11.29	11.29	
891748088	SMP	1	571.34	314.48	785.17	317.46	10.37	10.37	11.40	11.40	
891756450	SMP	1	571.20	314.41	785.20	317.38	10.36	10.36	11.25	11.25	
891764703	SMP	1	571.27	314.38	785.24	317.33	10.24	10.24	11.18	11.18	
891773076	SMP	1	571.20	314.34	785.24	317.27	10.29	10.29	11.20	11.20	
891781441	SMP	1	571.27	314.38	785.24	317.41	10.34	10.34	11.31	11.31	
891789848	SMP	1	571.20	314.33	785.24	317.33	10.29	10.29	11.24	11.24	
891798078	SMP	1	571.18	314.38	785.24	317.31	10.28	10.28	11.25	11.25	
891806445	SMP	1	571.19	314.33	785.17	317.33	10.08	10.08	11.17	11.17	
891814829	SMP	1	571.05	314.41	785.10	317.38	10.16	10.16	11.24	11.24	
891823196	SMP	1	571.01	314.37	785.02	317.31	10.23	10.23	11.25	11.25	
891831443	SMP	1	570.94	314.36	784.95	317.30	10.29	10.29	11.24	11.24	
891839920	SMP	1	570.82	314.38	784.87	317.23	10.42	10.42	11.25	11.25	
891848201	SMP	1	570.68	314.45	784.78	317.24	10.56	10.56	11.34	11.34	
891856569	SMP	1	570.66	314.43	784.65	317.20	10.54	10.54	11.26	11.26	
891864822	SMP	1	570.58	314.41	784.55	317.16	10.52	10.52	11.18	11.18	
891873200	SMP	1	570.41	314.45	784.42	317.11	10.44	10.44	11.34	11.34	
891881564	SMP	1	570.34	314.52	784.25	317.22	10.33	10.33	11.26	11.26	
891889969	SMP	1	569.90	315.26	783.76	317.85	10.28	10.28	11.27	11.27	
891898192	SMP	1	569.71	316.33	783.16	318.73	10.57	10.57	11.52	11.52	
891906567	SMP	1	569.69	316.43	783.01	319.01	10.57	10.57	11.70	11.70	
891914948	SMP	1	569.52	316.24	783.01	318.86	10.55	10.55	11.58	11.58	
891923196	SMP	1	569.26	316.20	782.89	318.78	10.23	10.23	11.61	11.61	
891931564	SMP	1	569.12	316.20	782.78	318.78	10.14	10.14	11.64	11.64	
891948343	SMP	1	568.90	316.09	782.60	318.58	10.01	10.01	11.34	11.34	
891956569	SMP	1	568.76	316.09	782.55	318.60	10.32	10.32	11.55	11.55	
891964966	SMP	1	568.71	316.16	782.44	318.63	10.63	10.63	11.63	11.63	
891973311	SMP	1	568.57	316.09	782.23	318.51	10.45	10.45	11.52	11.52	
891981705	SMP	1	568.41	316.05	782.10	318.38	10.49	10.49	11.44	11.44	
891989944	SMP	1	568.29	315.95	781.96	318.30	10.23	10.23	11.43	11.43	
891998327	SMP	1	568.19	315.87	781.90	318.20	10.28	10.28	11.68	11.68	
892006684	SMP	1	568.11	315.87	781.80	318.22	10.55	10.55	11.82	11.82	
892015087	SMP	1	567.91	315.80	781.72	318.15	10.21	10.21	11.76	11.76	
892023304	SMP	1	567.76	315.87	781.57	317.99	10.29	10.29	11.60	11.60	
892031713	SMP	1	567.68	315.89	781.51	318.13	10.36	10.36	11.63	11.63	
892040066	SMP	1	567.64	315.87	781.39	317.99	10.33	10.33	11.36	11.36	
892048456	SMP	1	567.50	315.87	781.26	318.01	10.33	10.33	11.56	11.56	
892056692	SMP	1	567.40	315.91	781.19	318.01	10.25	10.25	11.71	11.71	
892065086	SMP	1	567.26	315.91	781.05	318.01	10.30	10.30	11.65	11.65	
892073426	SMP	1	567.29	315.95	781.05	318.05	10.42	10.42	11.75	11.75	
892081700	SMP	1	567.18	315.95	780.94	318.00	10.45	10.45	11.73	11.73	
892090064	SMP	1	567.09	315.98	780.90	318.05	10.26	10.26	11.75	11.75	
892098462	SMP	1	566.98	316.04	780.87	318.29	10.30	10.30	11.98	11.98	
892106802	SMP	1	566.91	316.12	780.80	318.29	10.36	10.36	11.80	11.80	
892123466	SMP	1	566.84	316.16	780.61	318.24	10.33	10.33	11.65	11.65	
892131812	SMP	1	566.78	316.33	780.54	318.28	10.50	10.50	11.70	11.70	
892140208	SMP	1	566.71	316.40	780.50	318.29	10.61	10.61	11.54	11.54	
892148441	SMP	1	566.66	316.38	780.41	318.28	10.59	10.59	11.52	11.52	
892156811	SMP	1	566.59	316.38	780.32	318.22	10.58	10.58	11.24	11.24	
892165193	SMP	1	566.50	316.35	780.24	318.29	10.63	10.63	11.32	11.32	
892173574	SMP	1	566.46	316.33	780.17	318.29	10.43	10.43	11.38	11.38	
892181810	SMP	1	566.48	316.29	780.17	318.16	10.58	10.58	11.38	11.38	
892190209	SMP	1	566.83	315.92	780.63	317.71	10.16	10.16	11.16	11.16	
892198557	SMP	1	567.20	315.40	780.76	317.27	10.18	10.18	11.38	11.38	
892206940	SMP	1	567.43	315.19	780.91	317.05	10.36	10.36	11.56	11.56	
892215205	SMP	1	567.36	315.09	780.80	316.84	10.28	10.28	11.25	11.25	
892223573	SMP	1	567.34	315.20	780.70	316.99	10.30	10.30	11.52	11.52	
892231933	SMP	1	567.26	315.20	780.75	317.00	10.32	10.32	11.46	11.46	
892240206	SMP	1	567.26	315.06	780.74	316.88	10.22	10.22	11.31	11.31	
892248558	SMP	1	567.26	315.05	780.73	316.84	10.21	10.21	11.32	11.32	
892256936	SMP	1	567.29	315.12	780.73	316.84	10.30	10.30	11.35	11.35	
892265319	SMP	1	567.26	315.06	780.80	316.84	10.26	10.26	11.38	11.38	
892273558	SMP	1	567.29	315.12	780.73	316.84	10.34	10.34	11.39	11.39	
892281928	SMP	1	567.34	315.10	780.80	316.77	10.46	10.46	11.38	11.38	
892290332	SMP	1	567.34	315.03	780.84	316.92	10.30	10.30	11.56	11.56	
892298686	SMP	1	567.31	315.16	780.80	316.91	10.51	10.51	11.50	11.50	
892306930	SMP	1	567.42	315.17	780.82	316.85	10.56	10.56	11.56	11.56	
892315312	SMP	1	567.43	315.19	780.84	316.90	10.46	10.46	11.42	11.42	
892323683	SMP	1	567.43	315.16	781.01	316.91	10.61	10.61	11.58	11.58	
892332055	SMP	1	567.22	314.80	780.80	316.56	10.25	10.25	11.29	11.29	
892340330	SMP	1	566.57	314.02	780.16	315.89	10.43	10.43	11.65	11.65	
892348698	SMP	1	566.55	313.05	779.63	314.85	10.30	10.30	11.32	11.32	
892357065	SMP	1	566.69	312.20	779.44	313.96	10.50	10.50	11.31	11.31	
892365433	SMP	1	566.96	311.76	779.56	313.32	10.18	10.18	11.21	11.21	
892373692	SMP	1	566.96	311.75	779.60	313.31	10.17	10.17	11.23	11.23	
892382051	SMP	1	566.93	311.79	779.63	313.36	10.22	10.22	11.35	11.35	
892390451	SMP	1	566.86	311.79	779.79	313.40	10.23	10.23	11.20	11.20	
892398682	SMP	1	566.88	311.77	779.90	313.41	10.21	10.21	11.38	11.38	
892407065	SMP	1	566.95	311.71	779.91	313.41	10.30	10.30	11.38	11.38	
892415436	SMP	1	566.99	311.71	780.04	313.34	10.19	10.19	11.31	11.31	
892423807	SMP	1	566.99	311.71	780.05	313.34	10.19	10.19	11.34	11.34	
892432048	SMP	1	567.01	311.71	780.20	313.37	10.19	10.19	11.28	11.28	
892440452	SMP	1	567.06	311.71	780.23	313.33	10.20	10.20	11.29	11.29	
892448833	SMP	1	567.13	311.68	780.26	313.36	10.29	10.29	11.27	11.27	
892457189	SMP	1	567.10	311.64	780.32	313.40	10.17	10.17	11.33	11.33	
892465431	SMP	1	567.12	311.60	780.36	313.39	10.18	10.18	11.29	11.29	
892473818	SMP	1	567.23	311.50	780.47	313.37	10.28	10.28	11.48	11.48	
892482179	SMP	1	567.23	311.49	780.47	313.36	10.36	10.36	11.33	11.33	
892490574	SMP	1	567.23	311.43	780.56	313.38	10.31	10.31	11.34	11.34	
892498810	SMP	1	567.30	311.50	780.61	313.36	10.31	10.31	11.29	11.29	
892507180	SMP	1	567.37	311.50	780.62	313.36	10.37	10.37	11.37	11.37	
892515560	SMP	1	567.34	311.38	780.62	313.31	10.38	10.38	11.11	11.11	
892523926	SMP	1	567.37	311.35	780.70	313.29	10.35	10.35	11.29	11.29	
892532182	SMP	1	567.41	311.45	780.75	313.30	10.47	10.47	11.31	11.31	
892540575	SMP	1	567.44	311.44	780.79	313.26	10.41	10.41	11.19	11.19	
892548927	SMP	1	567.48	311.38	780.75	313.27	10.34	10.34	11.22	11.22	
892557174	SMP	1	567.48	311.31	780.82	313.20	10.43	10.43	11.15	11.15	
892565552	SMP	1	567.48	311.31	780.75	313.27	10.49	10.49	11.23	11.23	
892573925	SMP	1	567.50	311.31	780.84	313.25	10.44	10.44	11.35	11.35	
892582300	SMP	1	567.48	311.31	780.84	313.27	10.45	10.45	11.38	11.38	
892590591	SMP	1	567.57	311.29	780.84	313.17	10.45	10.45	11.21	11.21	
892598926	SMP	1	567.57	311.20	780.90	313.20	10.37	10.37	11.33	11.33	
892607300	SMP	1	567.55	311.26	780.91	313.21	10.44	10.44	11.30	11.30	
892615680	SMP	1	567.55	311.24	780.90	313.20	10.44	10.44	11.33	11.33	
892623922	SMP	1	567.50	311.24	780.89	313.26	10.35	10.35	11.23	11.23	
892632292	SMP	1	567.48	311.23	780.84	313.18	10.40	10.40	11.19	11.19	
892640698	SMP	1	567.50	311.22	780.83	313.27	10.34	10.34	11.26	11.26	
892649049	SMP	1	567.48	311.16	780.89	313.16	10.32	10.32	11.30	11.30	
892657306	SMP	1	567.41	311.16	780.82	313.10	10.31	10.31	11.24	11.24	
892665676	SMP	1	567.44	311.17	780.85	312.98	10.36	10.36	11.42	11.42	
892674054	SMP	1	567.48	310.48	780.86	312.39	10.51	10.51	11.19	11.19	
892682417	SMP	1	567.62	310.05	780.70	311.89	10.43	10.43	11.24	11.24	
892690697	SMP	1	567.69	309.97	780.65	311.70	10.30	10.30	11.26	11.26	
892699046	SMP	1	567.62	309.98	780.58	311.71	10.30	10.30	11.11	11.11	
892707428	SMP	1	567.48	310.05	780.61	311.74	10.24	10.24	11.25	11.25	
892715680	SMP	1	567.48	310.01	780.59	311.81	10.22	10.22	11.14	11.14	
892724062	SMP	1	567.41	310.08	780.59	311.74	10.38	10.38	11.16	11.16	
892732426	SMP	1	567.40	310.01	780.61	311.80	10.15	10.15	11.16	11.16	
892740819	SMP	1	567.33	310.01	780.55	311.79	10.25	10.25	11.16	11.16	
892749045	SMP	1	567.33	310.01	780.55	311.77	10.25	10.25	11.14	11.14	
892757429	SMP	1	567.25	310.07	780.54	311.80	10.23	10.23	11.13	11.13	
892765794	SMP	1	567.25	310.00	780.54	311.73	10.19	10.19	11.07	11.07	
892774176	SMP	1	567.21	310.02	780.55	311.79	10.18	10.18	11.16	11.16	
892782424	SMP	1	567.26	310.03	780.51	311.78	10.22	10.22	11.16	11.16	
892790819	SMP	1	567.28	310.12	780.52	311.75	10.37	10.37	11.10	11.10	
892799170	SMP	1	567.25	310.09	780.58	311.85	10.28	10.28	11.29	11.29	
892807541	SMP	1	567.25	310.07	780.48	311.77	10.24	10.24	11.11	11.11	
892815801	SMP	1	567.27	310.04	780.53	311.86	10.22	10.22	11.30	11.30	
892824177	SMP	1	567.27	310.08	780.55	311.86	10.23	10.23	11.21	11.21	
892832539	SMP	1	567.33	310.07	780.59	311.82	10.23	10.23	11.22	11.22	
892840938	SMP	1	567.28	310.16	780.58	311.96	10.21	10.21	11.17	11.17	
892849165	SMP	1	567.36	310.07	780.59	311.89	10.25	10.25	11.18	11.18	
892857541	SMP	1	567.37	310.17	780.59	311.96	10.24	10.24	11.20	11.20	
892865918	SMP	1	567.32	310.10	780.58	311.95	10.21	10.21	11.17	11.17	
892874181	SMP	1	567.43	310.20	780.64	311.99	10.28	10.28	11.18	11.18	
892882539	SMP	1	567.41	310.24	780.71	311.99	10.32	10.32	11.18	11.18	
892890938	SMP	1	567.42	310.21	780.64	312.00	10.34	10.34	11.11	11.11	
892899288	SMP	1	567.36	310.20	780.64	311.99	10.34	10.34	11.18	11.18	
892907555	SMP	1	567.47	310.19	780.62	312.01	10.36	10.36	11.02	11.02	
892915924	SMP	1	567.40	310.26	780.62	312.04	10.33	10.33	11.08	11.08	
892924296	SMP	1	567.48	310.20	780.69	312.11	10.39	10.39	11.21	11.21	
892932661	SMP	1	567.50	310.22	780.69	312.04	10.44	10.44	11.01	11.01	
892940938	SMP	1	567.55	310.19	780.72	312.07	10.42	10.42	11.12	11.12	
892949293	SMP	1	567.55	310.27	780.69	312.08	10.58	10.58	11.11	11.11	
892957659	SMP	1	567.55	310.19	780.75	312.03	10.55	10.55	11.13	11.13	
892966053	SMP	1	567.55	310.23	780.72	312.00	10.53	10.53	11.04	11.04	
892974289	SMP	1	567.52	310.20	780.77	311.96	10.37	10.37	11.11	11.11	
892982659	SMP	1	567.62	310.12	780.78	311.99	10.35	10.35	11.25	11.25	
892991061	SMP	1	567.62	310.12	780.77	311.97	10.38	10.38	11.19	11.19	
892999415	SMP	1	567.62	310.12	780.75	311.92	10.41	10.41	11.10	11.10	
893007663	SMP	1	567.55	310.12	780.77	311.96	10.36	10.36	11.24	11.24	
893016042	SMP	1	567.52	310.13	780.84	311.95	10.27	10.27	11.06	11.06	
893024409	SMP	1	567.55	310.05	780.74	311.82	10.22	10.22	11.22	11.22	
893032673	SMP	1	567.48	310.08	780.74	311.82	10.35	10.35	11.19	11.19	
893041062	SMP	1	567.55	310.01	780.68	311.78	10.22	10.22	11.11	11.11	
893049414	SMP	1	567.41	310.08	780.78	311.78	10.27	10.27	11.12	11.12	
893057789	SMP	1	567.41	310.08	780.69	311.80	10.21	10.21	11.16	11.16	
893066040	SMP	1	567.41	310.08	780.71	311.85	10.26	10.26	11.07	11.07	
893074412	SMP	1	567.39	310.10	780.70	311.89	10.21	10.21	11.18	11.18	
893082784	SMP	1	567.35	310.38	780.60	312.00	10.32	10.32	11.03	11.03	
893091184	SMP	1	567.35	311.20	780.47	312.85	10.31	10.31	11.10	11.10	
893099418	SMP	1	567.62	311.87	780.47	313.62	10.26	10.26	11.25	11.25	
893107785	SMP	1	567.55	312.12	780.47	313.83	10.44	10.44	11.32	11.32	
893116168	SMP	1	567.48	312.08	780.58	313.83	10.44	10.44	11.18	11.18	
893124555	SMP	1	567.40	312.08	780.65	313.84	10.22	10.22	11.20	11.20	
893132784	SMP	1	567.38	312.18	780.62	313.90	10.28	10.28	11.11	11.11	
893141180	SMP	1	567.36	312.27	780.61	313.94	10.38	10.38	11.21	11.21	
893149536	SMP	1	567.40	312.32	780.67	314.02	10.30	10.30	11.23	11.23	
893157921	SMP	1	567.37	312.35	780.68	313.94	10.48	10.48	11.19	11.19	
893166162	SMP	1	567.40	312.30	780.70	314.04	10.37	10.37	11.28	11.28	
893174539	SMP	1	567.30	312.35	780.70	313.97	10.41	10.41	11.30	11.30	
893182907	SMP	1	567.40	312.32	780.77	313.97	10.38	10.38	11.24	11.24	
893191183	SMP	1	567.37	312.35	780.73	314.00	10.35	10.35	11.23	11.23	
893199541	SMP	1	567.37	312.28	780.74	313.96	10.32	10.32	11.26	11.26	
893207907	SMP	1	567.37	312.28	780.75	314.01	10.41	10.41	11.26	11.26	
893216300	SMP	1	567.37	312.35	780.81	313.96	10.42	10.42	11.22	11.22	
893224527	SMP	1	567.33	312.32	780.75	313.96	10.35	10.35	11.23	11.23	
893232901	SMP	1	567.37	312.35	780.81	313.96	10.41	10.41	11.33	11.33	
893241306	SMP	1	567.30	312.28	780.75	313.96	10.35	10.35	11.30	11.30	
893249660	SMP	1	567.29	312.22	780.82	313.96	10.23	10.23	11.30	11.30	
893257906	SMP	1	567.21	312.21	780.81	313.89	10.40	10.40	11.18	11.18	
893266283	SMP	1	566.43	312.21	780.25	313.85	10.31	10.31	11.27	11.27	
893274655	SMP	1	564.75	312.40	778.49	313.88	10.67	10.67	11.27	11.27	
893283028	SMP	1	563.13	312.24	776.58	313.74	10.44	10.44	11.46	11.46	
893291307	SMP	1	561.72	312.25	774.96	313.81	10.29	10.29	11.53	11.53	
893299656	SMP	1	560.88	312.39	774.00	313.83	10.23	10.23	11.46	11.46	
893308028	SMP	1	560.61	312.45	773.78	313.85	10.34	10.34	11.36	11.36	
893316412	SMP	1	560.68	312.52	773.85	313.85	10.40	10.40	11.44	11.44	
893324663	SMP	1	560.63	312.52	773.81	313.88	10.24	10.24	11.37	11.37	
893333029	SMP	1	560.63	312.52	773.88	313.95	10.28	10.28	11.41	11.41	
893341432	SMP	1	560.63	312.52	773.88	313.95	10.40	10.40	11.34	11.34	
893349653	SMP	1	560.57	312.55	773.84	313.98	10.36	10.36	11.35	11.35	
893358034	SMP	1	560.59	312.59	773.91	313.98	10.39	10.39	11.22	11.22	
893366410	SMP	1	560.56	312.68	773.84	313.98	10.40	10.40	11.24	11.24	
893374786	SMP	1	560.56	312.65	773.84	313.98	10.38	10.38	11.18	11.18	
893383024	SMP	1	560.56	312.64	773.84	313.98	10.44	10.44	11.29	11.29	
893391426	SMP	1	560.49	312.64	773.90	314.04	10.35	10.35	11.18	11.18	
893399777	SMP	1	560.49	312.68	773.83	314.04	10.42	10.42	11.23	11.23	
893408164	SMP	1	560.49	312.64	773.84	313.98	10.41	10.41	11.24	11.24	
893416412	SMP	1	560.49	312.64	773.84	314.05	10.35	10.35	11.21	11.21	
893424777	SMP	1	560.48	312.61	773.90	313.97	10.26	10.26	11.21	11.21	
893433163	SMP	1	560.49	312.57	773.84	313.98	10.30	10.30	11.21	11.21	
893441550	SMP	1	560.44	312.59	773.90	314.04	10.35	10.35	11.17	11.17	
893449774	SMP	1	560.50	312.58	773.84	314.05	10.34	10.34	11.21	11.21	
893458155	SMP	1	560.43	312.58	773.91	313.98	10.31	10.31	11.19	11.19	
893466526	SMP	1	560.50	312.58	773.90	313.97	10.40	10.40	11.18	11.18	
893474916	SMP	1	560.49	312.57	773.91	313.98	10.37	10.37	11.19	11.19	
893483151	SMP	1	560.56	312.58	773.91	313.98	10.34	10.34	11.24	11.24	
893491548	SMP	1	560.52	312.57	773.98	314.05	10.27	10.27	11.26	11.26	
893499901	SMP	1	560.56	312.57	773.95	313.97	10.33	10.33	11.16	11.16	
893508274	SMP	1	560.63	312.58	773.96	314.08	10.36	10.36	11.13	11.13	
893516527	SMP	1	560.63	312.57	774.02	313.97	10.42	10.42	11.18	11.18	
893525048	SMP	1	560.63	312.65	774.01	314.04	10.47	10.47	11.20	11.20	
893533273	SMP	1	560.68	312.62	774.04	314.10	10.37	10.37	11.17	11.17	
893541546	SMP	1	560.65	312.60	774.04	314.04	10.20	10.20	11.08	11.08	
893549899	SMP	1	560.74	312.60	774.17	314.08	10.21	10.21	11.06	11.06	
893558271	SMP	1	560.81	312.60	774.13	314.11	10.23	10.23	11.19	11.19	
893566648	SMP	1	560.79	312.63	774.26	314.12	10.19	10.19	11.08	11.08	
893574910	SMP	1	561.10	312.40	774.69	313.95	10.19	10.19	11.04	11.04	
893583271	SMP	1	561.89	312.04	775.40	313.56	10.36	10.36	11.10	11.10	
893591672	SMP	1	562.21	311.84	775.59	313.32	10.29	10.29	11.09	11.09	
893600021	SMP	1	562.28	311.84	775.53	313.29	10.23	10.23	11.06	11.06	
893608270	SMP	1	562.25	311.95	775.52	313.39	10.21	10.21	11.13	11.13	
893616651	SMP	1	562.25	311.95	775.59	313.42	10.27	10.27	11.08	11.08	
893625028	SMP	1	562.32	311.95	775.72	313.42	10.24	10.24	11.17	11.17	
893633390	SMP	1	562.33	311.96	775.73	313.51	10.13	10.13	11.17	11.17	
893641667	SMP	1	562.40	311.96	775.80	313.53	9.97	9.97	11.07	11.07	
893650020	SMP	1	562.48	312.02	775.85	313.59	10.16	10.16	11.12	11.12	
893658411	SMP	1	562.52	312.07	776.04	313.63	10.23	10.23	11.33	11.33	
893666786	SMP	1	562.54	312.02	776.06	313.70	10.07	10.07	11.31	11.31	
893675020	SMP	1	562.57	312.09	776.04	313.71	10.32	10.32	11.39	11.39	
893683388	SMP	1	562.64	312.00	776.04	313.78	10.03	10.03	11.25	11.25	
893691793	SMP	1	562.65	312.08	776.04	313.85	10.19	10.19	11.16	11.16	
893700017	SMP	1	562.65	312.15	776.06	313.84	10.18	10.18	11.09	11.09	
893708399	SMP	1	562.66	312.15	776.13	313.86	10.18	10.18	10.98	10.98	
893716788	SMP	1	562.76	312.20	776.20	313.94	10.37	10.37	11.08	11.08	
893725145	SMP	1	562.74	312.11	776.20	313.87	10.26	10.26	11.08	11.08	
893733388	SMP	1	562.74	312.18	776.20	313.90	10.30	10.30	11.00	11.00	
893741793	SMP	1	562.74	312.18	776.20	313.92	10.27	10.27	11.02	11.02	
893750143	SMP	1	562.82	312.23	776.28	313.97	10.40	10.40	11.10	11.10	
893758519	SMP	1	562.79	312.18	776.29	313.97	10.25	10.25	11.15	11.15	
893766770	SMP	1	562.81	312.25	776.30	313.98	10.39	10.39	11.23	11.23	
893775141	SMP	1	562.79	312.25	776.29	313.97	10.15	10.15	11.15	11.15	
893783526	SMP	1	562.77	312.23	776.32	313.98	10.32	10.32	11.16	11.16	
893791915	SMP	1	562.82	312.18	776.39	313.91	10.35	10.35	11.14	11.14	
893800144	SMP	1	562.81	312.18	776.29	313.90	10.27	10.27	11.03	11.03	
893808517	SMP	1	562.82	312.16	776.35	313.90	10.29	10.29	11.00	11.00	
893816894	SMP	1	562.85	312.15	776.35	313.83	10.31	10.31	11.00	11.00	
893825268	SMP	1	562.81	312.11	776.35	313.83	10.31	10.31	11.04	11.04	
893833512	SMP	1	562.69	312.02	776.17	313.75	10.18	10.18	10.97	10.97	
893841997	SMP	1	562.57	311.49	776.19	313.24	10.27	10.27	11.00	11.00	
893850266	SMP	1	562.67	311.18	776.02	313.08	10.26	10.26	11.10	11.10	
893858522	SMP	1	562.60	311.18	775.89	312.94	10.29	10.29	10.95	10.95	
893866894	SMP	1	562.61	311.32	775.95	312.98	10.52	10.52	11.05	11.05	
893875269	SMP	1	562.60	311.25	775.97	313.05	10.41	10.41	11.06	11.06	
893883635	SMP	1	562.53	311.25	775.96	313.05	10.36	10.36	11.02	11.02	
893891909	SMP	1	562.53	311.25	775.97	313.06	10.40	10.40	11.09	11.09	
893900277	SMP	1	562.60	311.18	775.96	313.00	10.32	10.32	10.99	10.99	
893908648	SMP	1	562.64	311.21	776.04	312.99	10.33	10.33	10.90	10.90	
893917016	SMP	1	562.61	311.20	776.04	313.05	10.22	10.22	11.12	11.12	
893925267	SMP	1	562.57	311.21	776.06	312.94	10.29	10.29	10.99	10.99	
893933634	SMP	1	562.64	311.14	776.13	312.92	10.14	10.14	11.02	11.02	
893942033	SMP	1	562.66	311.09	776.13	312.92	10.20	10.20	11.04	11.04	
893950390	SMP	1	562.67	311.02	776.24	312.80	10.08	10.08	11.00	11.00	
893958635	SMP	1	562.68	311.05	776.22	312.83	10.12	10.12	10.91	10.91	
893967021	SMP	1	562.75	311.06	776.29	312.83	10.13	10.13	11.01	11.01	
893975383	SMP	1	562.76	310.93	776.33	312.76	10.24	10.24	10.96	10.96	
893983753	SMP	1	562.75	310.88	776.42	312.76	10.19	10.19	10.93	10.93	
893992035	SMP	1	562.83	310.87	776.43	312.76	10.30	10.30	10.93	10.93	
894000385	SMP	1	562.90	310.72	776.48	312.66	10.10	10.10	11.00	11.00	
894008762	SMP	1	563.00	310.69	776.52	312.69	10.25	10.25	11.07	11.07	
894017014	SMP	1	562.99	310.73	776.65	312.67	10.25	10.25	11.08	11.08	
894025409	SMP	1	563.08	310.72	776.68	312.60	10.18	10.18	10.95	10.95	
894033760	SMP	1	563.24	310.64	777.06	312.72	9.96	9.96	11.32	11.32	
894042158	SMP	1	564.76	310.68	778.72	312.78	10.08	10.08	11.37	11.37	
894050384	SMP	1	567.21	310.74	781.05	312.87	10.11	10.11	11.43	11.43	
894067127	SMP	1	571.96	311.07	785.72	313.40	10.30	10.30	11.07	11.07	
894075510	SMP	1	573.68	311.25	787.40	313.67	10.40	10.40	11.13	11.13	
894083776	SMP	1	574.41	311.40	788.07	313.74	10.52	10.52	11.05	11.05	
894100507	SMP	1	574.48	311.48	788.12	313.97	10.57	10.57	10.93	10.93	
894108907	SMP	1	574.38	311.56	788.12	314.04	10.36	10.36	10.87	10.87	
894117138	SMP	1	574.51	311.60	788.17	314.02	10.30	10.30	10.92	10.92	
894125535	SMP	1	574.38	311.63	788.30	314.15	10.25	10.25	11.01	11.01	
894133892	SMP	1	574.44	311.67	788.31	314.28	10.23	10.23	11.03	11.03	
894142264	SMP	1	574.51	311.81	788.38	314.28	10.29	10.29	11.03	11.03	
894150504	SMP	1	574.44	311.88	788.44	314.29	10.34	10.34	10.95	10.95	
894158914	SMP	1	574.41	311.87	788.44	314.37	10.49	10.49	10.98	10.98	
894167252	SMP	1	574.41	311.97	788.48	314.39	10.52	10.52	11.10	11.10	
894175509	SMP	1	574.48	311.98	788.48	314.32	10.45	10.45	11.05	11.05	
894183890	SMP	1	574.47	312.05	788.42	314.39	10.54	10.54	11.05	11.05	
894192254	SMP	1	574.43	312.07	788.48	314.39	10.40	10.40	11.10	11.10	
894200624	SMP	1	574.50	312.06	788.49	314.39	10.41	10.41	10.96	10.96	
894208900	SMP	1	574.48	312.01	788.55	314.46	10.42	10.42	10.99	10.99	
894217269	SMP	1	574.57	312.13	788.55	314.46	10.45	10.45	10.99	10.99	
894225626	SMP	1	574.62	312.05	788.62	314.46	10.33	10.33	10.94	10.94	
894234012	SMP	1	574.55	312.12	788.63	314.46	10.44	10.44	10.82	10.82	
894242251	SMP	1	574.62	312.01	788.69	314.46	10.28	10.28	10.88	10.88	
894250626	SMP	1	574.80	312.06	788.77	314.51	10.21	10.21	10.90	10.90	
894259023	SMP	1	574.74	312.09	788.85	314.60	10.30	10.30	11.06	11.06	
894267378	SMP	1	574.84	312.08	788.92	314.60	10.29	10.29	11.09	11.09	
894275653	SMP	1	575.01	312.11	788.96	314.59	10.24	10.24	11.10	11.10	
894284006	SMP	1	575.11	312.07	789.13	314.60	10.37	10.37	11.07	11.07	
894292383	SMP	1	575.52	311.99	789.61	314.69	10.22	10.22	11.15	11.15	
894300756	SMP	1	576.28	311.92	790.27	314.48	10.28	10.28	10.98	10.98	
894309025	SMP	1	576.28	311.84	790.21	314.49	10.29	10.29	11.16	11.16	
894317377	SMP	1	576.38	311.75	790.37	314.51	10.27	10.27	11.03	11.03	
894325754	SMP	1	576.45	311.84	790.37	314.58	10.16	10.16	11.10	11.10	
894333999	SMP	1	576.48	311.86	790.48	314.68	10.29	10.29	11.03	11.03	
894342399	SMP	1	576.62	311.93	790.54	314.69	10.03	10.03	11.10	11.10	
894350753	SMP	1	576.76	311.93	790.59	314.69	10.04	10.04	11.08	11.08	
894359149	SMP	1	576.77	311.95	790.73	314.76	10.07	10.07	11.12	11.12	
894367376	SMP	1	576.90	312.02	790.83	314.82	10.21	10.21	10.94	10.94	
894375756	SMP	1	576.88	312.05	790.84	314.89	10.25	10.25	10.93	10.93	
894384132	SMP	1	577.05	312.03	790.93	314.87	10.09	10.09	10.73	10.73	
894392498	SMP	1	577.01	312.08	790.98	314.96	10.26	10.26	10.68	10.68	
894400745	SMP	1	577.08	312.08	791.01	314.96	10.24	10.24	10.66	10.66	
894409144	SMP	1	577.15	312.10	791.08	315.01	10.19	10.19	10.72	10.72	
894418616	SMP	1	577.25	312.08	791.09	315.04	10.13	10.13	10.68	10.68	
894425916	SMP	1	577.27	312.06	791.16	315.02	10.14	10.14	10.77	10.77	
930206960	SMP	1	526.31	375.16	755.93	380.52	10.10	10.10	10.80	10.80	
930215308	SMP	1	526.37	375.17	756.08	380.49	10.12	10.12	10.90	10.90	
930223397	SMP	1	526.40	375.28	756.05	380.59	10.23	10.23	10.81	10.81	
930231755	SMP	1	526.48	375.37	756.10	380.70	10.21	10.21	10.85	10.85	
930240201	SMP	1	526.47	375.41	756.07	380.75	10.23	10.23	10.75	10.75	
930248567	SMP	1	526.53	375.46	756.24	380.90	10.15	10.15	10.78	10.78	
930256810	SMP	1	526.55	375.55	756.31	380.98	10.09	10.09	10.80	10.80	
930265187	SMP	1	526.62	375.55	756.41	380.98	10.22	10.22	10.88	10.88	
930273530	SMP	1	526.64	375.58	756.48	381.05	10.11	10.11	10.70	10.70	
930281880	SMP	1	526.61	375.61	756.44	381.05	10.21	10.21	10.81	10.81	
930290151	SMP	1	526.69	375.64	756.55	381.12	10.03	10.03	10.74	10.74	
930298497	SMP	1	526.71	375.67	756.58	381.16	9.97	9.97	10.73	10.73	
930306900	SMP	1	526.84	375.64	756.65	381.16	10.10	10.10	10.72	10.72	
930315243	SMP	1	526.87	375.69	756.76	381.22	10.09	10.09	10.86	10.86	
930323498	SMP	1	526.94	375.61	756.77	381.21	10.07	10.07	10.93	10.93	
930331880	SMP	1	527.00	375.63	756.83	381.22	9.96	9.96	10.93	10.93	
930340262	SMP	1	526.96	375.60	756.90	381.28	9.98	9.98	10.97	10.97	
930348498	SMP	1	527.01	375.61	756.93	381.30	10.02	10.02	11.18	11.18	
930358140	SMP	1	527.05	375.51	756.98	381.32	10.08	10.08	11.06	11.06	
930365254	SMP	1	527.12	375.51	756.98	381.27	10.08	10.08	11.13	11.13	
930373621	SMP	1	527.24	375.49	757.05	381.30	10.08	10.08	11.06	11.06	
930381873	SMP	1	527.20	375.43	757.05	381.24	10.13	10.13	11.00	11.00	
930398633	SMP	1	527.34	375.43	757.27	381.20	10.26	10.26	11.01	11.01	
930407013	SMP	1	527.34	375.43	757.29	381.31	10.25	10.25	11.10	11.10	
930415245	SMP	1	527.38	375.43	757.33	381.29	10.27	10.27	11.05	11.05	
930423613	SMP	1	527.38	375.51	757.44	381.25	10.30	10.30	11.00	11.00	
930432016	SMP	1	527.41	375.49	757.37	381.26	10.31	10.31	10.88	10.88	
930440376	SMP	1	527.45	375.50	757.44	381.26	10.37	10.37	10.88	10.88	
930448619	SMP	1	527.55	375.55	757.51	381.32	10.25	10.25	10.89	10.89	
930457001	SMP	1	527.52	375.50	757.52	381.31	10.34	10.34	10.89	10.89	
930465407	SMP	1	527.27	375.64	757.33	381.43	9.97	9.97	10.93	10.93	
930473748	SMP	1	527.24	375.85	757.12	381.65	10.20	10.20	10.87	10.87	
930482018	SMP	1	527.24	375.85	757.12	381.65	10.24	10.24	10.87	10.87	
930490375	SMP	1	527.18	375.86	757.19	381.59	10.22	10.22	10.91	10.91	
930498754	SMP	1	527.24	375.85	757.19	381.65	10.24	10.24	10.94	10.94	
930507003	SMP	1	527.24	375.85	757.12	381.59	10.12	10.12	10.91	10.91	
930515374	SMP	1	527.24	375.77	757.12	381.59	10.12	10.12	10.91	10.91	
930523736	SMP	1	527.17	375.77	757.09	381.47	10.08	10.08	11.04	11.04	
930532149	SMP	1	527.24	375.76	757.05	381.45	10.14	10.14	11.07	11.07	
930540377	SMP	1	527.19	375.64	757.05	381.44	10.04	10.04	11.12	11.12	
930548742	SMP	1	527.10	375.61	757.00	381.44	10.06	10.06	11.15	11.15	
930557125	SMP	1	527.12	375.51	756.91	381.36	10.11	10.11	11.25	11.25	
930565497	SMP	1	527.11	375.42	756.93	381.30	10.10	10.10	11.23	11.23	
930573741	SMP	1	527.04	375.29	757.01	381.13	10.07	10.07	11.04	11.04	
930582140	SMP	1	527.08	375.29	756.91	381.03	10.16	10.16	11.00	11.00	
930590515	SMP	1	527.01	375.17	756.84	380.96	10.20	10.20	11.11	11.11	
930598877	SMP	1	527.01	375.16	756.84	380.96	10.14	10.14	11.08	11.08	
930607125	SMP	1	526.94	375.16	756.77	380.90	10.26	10.26	11.28	11.28	
930615492	SMP	1	526.81	374.89	756.77	380.57	10.32	10.32	11.32	11.32	
930623857	SMP	1	527.01	374.09	756.79	379.85	10.27	10.27	11.20	11.20	
930632264	SMP	1	527.30	373.68	756.65	379.34	10.17	10.17	11.09	11.09	
930640504	SMP	1	527.44	373.63	756.70	379.14	10.23	10.23	10.99	10.99	
930648867	SMP	1	527.44	373.76	756.67	379.24	10.27	10.27	10.79	10.79	
930657248	SMP	1	527.38	373.91	756.77	379.43	10.16	10.16	11.23	11.23	
930665506	SMP	1	527.37	374.06	756.77	379.57	10.29	10.29	11.26	11.26	
930673864	SMP	1	527.33	374.15	756.78	379.63	10.33	10.33	11.25	11.25	
930682262	SMP	1	527.39	374.24	756.68	379.68	10.33	10.33	11.18	11.18	
930690619	SMP	1	527.35	374.39	756.85	379.69	10.28	10.28	11.28	11.28	
930698862	SMP	1	527.39	374.46	756.93	379.85	10.36	10.36	11.14	11.14	
930707247	SMP	1	527.36	374.48	756.91	379.94	10.42	10.42	11.12	11.12	
930715612	SMP	1	527.34	374.50	756.98	380.05	10.35	10.35	11.02	11.02	
930723997	SMP	1	527.35	374.47	756.98	380.05	10.56	10.56	11.09	11.09	
930732264	SMP	1	527.34	374.42	757.01	380.02	10.55	10.55	11.01	11.01	
930740615	SMP	1	527.47	374.38	757.21	379.93	10.56	10.56	11.06	11.06	
930748985	SMP	1	527.55	374.33	757.26	379.80	10.53	10.53	11.16	11.16	
930757370	SMP	1	527.62	374.18	757.27	379.71	10.34	10.34	11.06	11.06	
930765611	SMP	1	527.62	374.05	757.45	379.62	10.44	10.44	11.10	11.10	
930773985	SMP	1	527.69	373.83	757.52	379.48	10.40	10.40	11.31	11.31	
930782390	SMP	1	527.80	373.72	757.63	379.50	10.32	10.32	11.39	11.39	
930790737	SMP	1	527.91	373.64	757.63	379.36	10.38	10.38	11.19	11.19	
930798985	SMP	1	527.95	373.55	757.69	379.31	10.56	10.56	11.22	11.22	
930807365	SMP	1	527.97	373.57	757.65	379.31	10.48	10.48	11.30	11.30	
930815741	SMP	1	528.02	373.47	757.72	379.41	10.44	10.44	11.40	11.40	
930823978	SMP	1	528.01	373.54	757.66	379.41	10.36	10.36	11.28	11.28	
930832385	SMP	1	528.00	373.61	757.72	379.41	10.27	10.27	11.24	11.24	
930840736	SMP	1	527.97	373.76	757.64	379.51	10.24	10.24	11.25	11.25	
930849128	SMP	1	527.97	373.83	757.59	379.55	10.32	10.32	11.29	11.29	
930857367	SMP	1	527.87	373.82	757.69	379.58	10.37	10.37	11.26	11.26	
930865736	SMP	1	527.62	373.90	757.54	379.65	10.42	10.42	11.05	11.05	
930874109	SMP	1	527.11	373.83	756.89	379.57	10.32	10.32	11.45	11.45	
930882505	SMP	1	526.70	373.83	756.48	379.62	10.40	10.40	10.95	10.95	
930890739	SMP	1	526.37	373.83	756.12	379.51	10.46	10.46	11.38	11.38	
930899108	SMP	1	526.23	373.83	755.86	379.60	10.28	10.28	11.40	11.40	
930907505	SMP	1	526.19	373.82	755.72	379.46	10.31	10.31	11.31	11.31	
930915869	SMP	1	526.10	373.83	755.70	379.48	10.26	10.26	11.29	11.29	
930924101	SMP	1	526.01	373.92	755.63	379.44	10.31	10.31	11.24	11.24	
930932505	SMP	1	525.92	373.81	755.63	379.51	10.42	10.42	11.24	11.24	
930940864	SMP	1	525.93	373.84	755.56	379.44	10.40	10.40	11.14	11.14	
930949230	SMP	1	525.85	373.81	755.48	379.44	10.41	10.41	11.11	11.11	
930957489	SMP	1	525.85	373.81	755.47	379.44	10.40	10.40	11.04	11.04	
930965873	SMP	1	525.81	373.71	755.47	379.37	10.31	10.31	11.09	11.09	
930974235	SMP	1	525.80	373.75	755.35	379.43	10.31	10.31	11.13	11.13	
930982628	SMP	1	525.68	373.65	755.30	379.32	10.28	10.28	11.15	11.15	
930990861	SMP	1	525.48	373.65	755.43	379.33	10.39	10.39	11.06	11.06	
931007602	SMP	1	524.20	373.79	754.10	379.55	10.19	10.19	11.37	11.37	
931015864	SMP	1	524.19	373.83	753.87	379.41	10.22	10.22	11.30	11.30	
931024245	SMP	1	524.16	373.89	753.72	379.46	10.35	10.35	11.24	11.24	
931032615	SMP	1	524.08	373.96	753.72	379.46	10.26	10.26	11.19	11.19	
931041004	SMP	1	523.97	374.03	753.63	379.48	10.38	10.38	11.22	11.22	
931049220	SMP	1	523.90	374.01	753.52	379.48	10.36	10.36	11.14	11.14	
931057605	SMP	1	523.83	374.09	753.52	379.55	10.49	10.49	11.17	11.17	
931065980	SMP	1	523.76	374.10	753.52	379.62	10.51	10.51	11.01	11.01	
931074366	SMP	1	523.70	374.17	753.60	379.61	10.46	10.46	11.00	11.00	
931082604	SMP	1	523.62	374.19	753.56	379.58	10.46	10.46	11.00	11.00	
931091007	SMP	1	523.55	374.19	753.59	379.59	10.40	10.40	10.96	10.96	
931099352	SMP	1	523.62	374.19	753.55	379.61	10.53	10.53	10.89	10.89	
931107729	SMP	1	523.62	374.19	753.55	379.56	10.49	10.49	10.93	10.93	
931115978	SMP	1	523.54	374.24	753.61	379.63	10.50	10.50	10.98	10.98	
931124363	SMP	1	523.55	374.24	753.52	379.73	10.49	10.49	10.90	10.90	
931132728	SMP	1	523.50	374.35	753.48	379.82	10.51	10.51	11.06	11.06	
931141000	SMP	1	523.49	374.41	753.45	379.85	10.50	10.50	11.05	11.05	
931149339	SMP	1	523.48	374.55	753.44	379.91	10.48	10.48	11.14	11.14	
931157735	SMP	1	523.46	374.55	753.40	380.03	10.38	10.38	11.10	11.10	
931166109	SMP	1	523.54	374.66	753.45	380.00	10.32	10.32	11.13	11.13	
931174366	SMP	1	523.51	374.65	753.33	380.09	10.32	10.32	11.11	11.11	
931182722	SMP	1	523.51	374.76	753.28	380.05	10.27	10.27	11.05	11.05	
931191129	SMP	1	523.51	374.76	753.34	380.07	10.34	10.34	11.06	11.06	
931199486	SMP	1	523.58	374.83	753.47	380.06	10.33	10.33	11.04	11.04	
931207732	SMP	1	523.51	374.90	753.37	380.13	10.35	10.35	11.07	11.07	
931216105	SMP	1	523.44	374.97	753.28	380.20	10.39	10.39	11.13	11.13	
931224499	SMP	1	523.51	374.90	753.34	380.27	10.38	10.38	11.16	11.16	
931232848	SMP	1	523.90	374.58	753.67	379.86	10.40	10.40	11.03	11.03	
931241131	SMP	1	524.54	374.16	754.36	379.41	10.40	10.40	11.13	11.13	
931249473	SMP	1	524.97	374.10	754.48	379.31	10.45	10.45	11.08	11.08	
931257849	SMP	1	525.04	374.11	754.61	379.27	10.46	10.46	11.02	11.02	
931266225	SMP	1	524.87	374.19	754.48	379.31	10.40	10.40	11.08	11.08	
931274488	SMP	1	524.80	374.16	754.40	379.34	10.43	10.43	11.06	11.06	
931282847	SMP	1	524.80	374.17	754.45	379.30	10.38	10.38	11.02	11.02	
931291249	SMP	1	524.80	374.18	754.46	379.35	10.45	10.45	11.13	11.13	
931299586	SMP	1	524.82	374.27	754.48	379.38	10.45	10.45	10.97	10.97	
931307845	SMP	1	524.79	374.32	754.47	379.37	10.45	10.45	11.14	11.14	
931316222	SMP	1	524.87	374.24	754.57	379.24	10.38	10.38	11.06	11.06	
931324612	SMP	1	524.87	374.13	754.59	379.17	10.53	10.53	11.12	11.12	
931332847	SMP	1	524.97	374.11	754.75	379.09	10.49	10.49	11.00	11.00	
931341261	SMP	1	524.91	374.16	754.65	379.10	10.48	10.48	11.02	11.02	
931349593	SMP	1	524.92	374.16	754.67	379.17	10.44	10.44	11.01	11.01	
931357970	SMP	1	525.03	374.17	754.82	379.23	10.37	10.37	11.01	11.01	
931366221	SMP	1	525.07	374.24	754.87	379.20	10.40	10.40	11.10	11.10	
931374604	SMP	1	525.09	374.17	754.98	379.23	10.47	10.47	11.01	11.01	
931382970	SMP	1	525.23	374.21	754.98	379.23	10.40	10.40	11.06	11.06	
931391372	SMP	1	525.31	374.21	754.98	379.23	10.44	10.44	11.09	11.09	
931399589	SMP	1	525.38	374.16	755.05	379.16	10.42	10.42	11.08	11.08	
931407985	SMP	1	525.33	374.12	755.11	379.16	10.42	10.42	11.13	11.13	
931416345	SMP	1	525.33	374.16	755.11	379.16	10.43	10.43	11.09	11.09	
931424736	SMP	1	525.33	374.16	755.19	379.16	10.38	10.38	11.21	11.21	
931432965	SMP	1	525.47	374.12	755.25	379.16	10.45	10.45	11.23	11.23	
931441369	SMP	1	525.48	374.05	755.27	379.14	10.41	10.41	11.10	11.10	
931449706	SMP	1	525.55	374.05	755.32	379.14	10.48	10.48	11.10	11.10	
931458095	SMP	1	525.62	374.05	755.47	379.16	10.51	10.51	11.13	11.13	
931466341	SMP	1	525.62	374.12	755.41	379.24	10.50	10.50	11.18	11.18	
931474741	SMP	1	525.55	374.12	755.24	379.18	10.44	10.44	11.12	11.12	
931483101	SMP	1	525.55	374.05	755.40	379.10	10.43	10.43	11.10	11.10	
931491369	SMP	1	525.48	373.98	755.25	379.07	10.35	10.35	11.15	11.15	
931499711	SMP	1	525.55	374.05	755.41	379.06	10.44	10.44	11.16	11.16	
931508093	SMP	1	525.62	374.12	755.33	379.22	10.56	10.56	11.21	11.21	
931516465	SMP	1	525.69	373.98	755.38	379.07	10.45	10.45	11.18	11.18	
931524733	SMP	1	525.62	373.90	755.36	378.95	10.46	10.46	11.11	11.11	
931533096	SMP	1	525.62	373.91	755.28	378.96	10.40	10.40	11.11	11.11	
931541490	SMP	1	525.43	374.26	755.16	379.17	10.49	10.49	11.26	11.26	
931549835	SMP	1	524.86	375.15	754.36	380.11	10.47	10.47	11.27	11.27	
931558090	SMP	1	524.62	375.98	753.68	381.04	10.52	10.52	11.19	11.19	
931566461	SMP	1	524.71	376.30	753.71	381.41	10.58	10.58	11.39	11.39	
931574857	SMP	1	524.76	376.34	753.79	381.44	10.67	10.67	11.46	11.46	
931583211	SMP	1	524.59	376.48	754.06	381.53	10.64	10.64	11.50	11.50	
931591489	SMP	1	524.60	376.62	753.98	381.62	10.48	10.48	11.45	11.45	
931599841	SMP	1	524.56	376.66	753.93	381.66	10.39	10.39	11.54	11.54	
931608214	SMP	1	524.52	376.74	753.91	381.62	10.43	10.43	11.49	11.49	
931616588	SMP	1	524.54	376.93	753.96	381.85	10.37	10.37	11.43	11.43	
931624860	SMP	1	524.60	377.27	753.98	382.14	10.57	10.57	11.14	11.14	
931641588	SMP	1	524.66	377.49	754.16	382.44	10.66	10.66	11.44	11.44	
931649863	SMP	1	524.72	377.63	754.09	382.51	10.64	10.64	11.50	11.50	
931658225	SMP	1	524.61	377.81	754.10	382.63	10.51	10.51	11.50	11.50	
931666588	SMP	1	524.47	378.07	754.02	382.86	10.40	10.40	11.55	11.55	
931674966	SMP	1	524.55	378.19	754.01	383.01	10.48	10.48	11.33	11.33	
931683212	SMP	1	524.53	378.20	753.91	383.10	10.53	10.53	11.36	11.36	
931691585	SMP	1	524.54	378.30	753.84	383.03	10.66	10.66	11.36	11.36	
931699984	SMP	1	524.54	378.30	753.77	383.10	10.63	10.63	11.36	11.36	
931708341	SMP	1	524.49	378.34	753.77	383.17	10.65	10.65	11.50	11.50	
931716594	SMP	1	524.44	378.36	753.69	383.10	10.55	10.55	11.47	11.47	
931724967	SMP	1	524.29	378.34	753.64	383.03	10.35	10.35	11.32	11.32	
931733346	SMP	1	524.23	378.30	753.47	383.05	10.50	10.50	11.41	11.41	
931741706	SMP	1	524.10	378.30	753.30	382.99	10.62	10.62	11.34	11.34	
931749980	SMP	1	523.99	378.36	753.32	382.99	10.67	10.67	11.33	11.33	
931758336	SMP	1	523.90	378.37	753.25	382.90	10.66	10.66	11.28	11.28	
931766718	SMP	1	523.86	378.35	753.12	382.90	10.70	10.70	11.46	11.46	
931775091	SMP	1	523.65	378.33	752.91	382.83	10.74	10.74	11.62	11.62	
931783348	SMP	1	523.28	378.32	752.51	382.77	10.51	10.51	11.30	11.30	
931791706	SMP	1	523.09	378.31	752.31	382.81	10.67	10.67	11.39	11.39	
931800108	SMP	1	523.13	378.36	752.28	382.77	10.63	10.63	11.41	11.41	
931808342	SMP	1	523.04	378.37	752.11	382.69	10.80	10.80	11.40	11.40	
931816708	SMP	1	522.87	378.35	752.08	382.71	10.74	10.74	11.56	11.56	
931825088	SMP	1	522.77	378.34	752.04	382.67	10.85	10.85	11.53	11.53	
931833471	SMP	1	522.74	378.23	751.99	382.59	10.80	10.80	11.60	11.60	
931841699	SMP	1	522.74	378.15	751.92	382.53	10.71	10.71	11.57	11.57	
931850104	SMP	1	522.68	378.12	751.85	382.46	10.65	10.65	11.50	11.50	
931858465	SMP	1	522.55	378.12	751.78	382.41	10.56	10.56	11.49	11.49	
931866827	SMP	1	522.41	378.12	751.68	382.38	10.63	10.63	11.49	11.49	
931875088	SMP	1	522.45	378.12	751.63	382.39	10.53	10.53	11.43	11.43	
931883461	SMP	1	522.43	378.12	751.53	382.35	10.48	10.48	11.36	11.36	
931891834	SMP	1	522.36	378.05	751.56	382.37	10.46	10.46	11.31	11.31	
931900257	SMP	1	522.36	378.05	751.56	382.32	10.52	10.52	11.40	11.40	
931908463	SMP	1	522.05	377.74	751.11	381.99	10.28	10.28	11.32	11.32	
931916828	SMP	1	522.09	377.27	751.19	381.55	10.53	10.53	11.42	11.42	
931925213	SMP	1	522.14	377.18	751.26	381.32	10.54	10.54	11.31	11.31	
931933594	SMP	1	522.07	377.17	751.19	381.31	10.43	10.43	11.35	11.35	
931941822	SMP	1	522.16	377.16	751.18	381.25	10.56	10.56	11.42	11.42	
931950224	SMP	1	522.07	377.06	751.11	381.26	10.54	10.54	11.30	11.30	
931958583	SMP	1	522.16	377.02	751.19	381.13	10.51	10.51	11.23	11.23	
931966836	SMP	1	522.19	377.05	751.30	381.10	10.54	10.54	11.17	11.17	
931975212	SMP	1	522.14	376.95	751.19	381.01	10.42	10.42	11.25	11.25	
931983587	SMP	1	522.21	376.96	751.12	380.94	10.35	10.35	11.25	11.25	
931991952	SMP	1	522.26	376.88	751.16	380.85	10.39	10.39	11.21	11.21	
932000225	SMP	1	522.24	376.89	751.26	380.87	10.50	10.50	11.24	11.24	
932008581	SMP	1	522.37	376.90	751.29	380.84	10.59	10.59	11.15	11.15	
932016948	SMP	1	522.44	376.90	751.34	380.84	10.52	10.52	11.23	11.23	
932025334	SMP	1	522.48	376.87	751.37	380.91	10.58	10.58	11.19	11.19	
932033600	SMP	1	522.61	376.86	751.38	380.91	10.54	10.54	11.22	11.22	
932041956	SMP	1	522.69	376.86	751.55	380.99	10.46	10.46	11.32	11.32	
932050352	SMP	1	522.72	376.89	751.66	380.95	10.49	10.49	11.29	11.29	
932058703	SMP	1	522.86	376.96	751.79	380.92	10.51	10.51	11.25	11.25	
932066956	SMP	1	523.01	376.89	751.91	380.94	10.42	10.42	11.30	11.30	
932075333	SMP	1	523.12	376.90	751.98	381.01	10.36	10.36	11.18	11.18	
932083700	SMP	1	523.21	376.96	752.15	381.08	10.41	10.41	11.12	11.12	
932092074	SMP	1	523.27	377.06	752.26	381.18	10.45	10.45	11.25	11.25	
932100347	SMP	1	523.40	377.08	752.40	381.25	10.48	10.48	11.31	11.31	
932108704	SMP	1	523.69	377.12	752.61	381.38	10.54	10.54	11.24	11.24	
932117074	SMP	1	525.17	377.12	754.28	381.46	10.55	10.55	11.37	11.37	
932125332	SMP	1	527.30	377.24	756.13	381.59	10.61	10.61	11.47	11.47	
932133707	SMP	1	529.37	377.33	758.28	381.78	10.72	10.72	11.49	11.49	
932150451	SMP	1	530.70	377.57	759.44	381.95	10.60	10.60	11.16	11.16	
932158724	SMP	1	530.87	377.60	759.58	382.02	10.49	10.49	11.25	11.25	
932167069	SMP	1	531.00	377.62	759.55	382.03	10.48	10.48	11.20	11.20	
932175447	SMP	1	531.13	377.66	759.79	382.20	10.32	10.32	11.30	11.30	
932183835	SMP	1	531.22	377.75	759.99	382.27	10.48	10.48	11.26	11.26	
932192085	SMP	1	531.31	377.81	760.25	382.32	10.63	10.63	11.15	11.15	
932200443	SMP	1	531.47	377.86	760.41	382.38	10.51	10.51	11.13	11.13	
932208843	SMP	1	531.69	377.90	760.46	382.45	10.55	10.55	11.38	11.38	
932217433	SMP	1	531.84	377.90	760.71	382.48	10.48	10.48	11.27	11.27	
932225470	SMP	1	531.96	377.90	760.84	382.53	10.42	10.42	11.45	11.45	
932233826	SMP	1	532.08	377.88	761.08	382.68	10.45	10.45	11.42	11.42	
932242209	SMP	1	532.27	377.91	761.23	382.67	10.44	10.44	11.30	11.30	
932250560	SMP	1	532.34	377.98	761.29	382.70	10.55	10.55	11.38	11.38	
932258845	SMP	1	532.48	378.05	761.51	382.75	10.41	10.41	11.21	11.21	
932267191	SMP	1	532.69	378.05	761.59	382.75	10.41	10.41	11.21	11.21	
932275585	SMP	1	532.77	378.05	761.71	382.78	10.52	10.52	11.41	11.41	
932283822	SMP	1	532.84	378.05	761.81	382.81	10.45	10.45	11.31	11.31	
932292213	SMP	1	532.88	378.00	761.87	382.80	10.45	10.45	11.24	11.24	
932300572	SMP	1	533.02	377.99	761.95	382.78	10.41	10.41	11.35	11.35	
932317214	SMP	1	533.26	378.05	762.14	382.84	10.55	10.55	11.18	11.18	
932325581	SMP	1	533.34	378.05	762.23	382.80	10.60	10.60	11.13	11.13	
932333966	SMP	1	533.41	378.05	762.44	382.95	10.44	10.44	11.17	11.17	
932342335	SMP	1	533.47	378.02	762.51	382.92	10.46	10.46	11.15	11.15	
932350573	SMP	1	533.55	378.12	762.59	382.95	10.47	10.47	11.19	11.19	
932358949	SMP	1	533.69	378.05	762.72	382.92	10.46	10.46	11.25	11.25	
932367320	SMP	1	533.84	378.05	762.86	382.92	10.47	10.47	11.21	11.21	
932375685	SMP	1	533.85	378.00	762.91	382.90	10.36	10.36	11.28	11.28	
932383962	SMP	1	533.91	377.98	763.04	382.92	10.36	10.36	11.27	11.27	
932392322	SMP	1	533.97	377.91	763.06	382.83	10.36	10.36	11.21	11.21	
932400690	SMP	1	534.06	377.91	763.13	382.90	10.43	10.43	11.16	11.16	
932409075	SMP	1	534.14	377.88	763.14	382.82	10.36	10.36	11.04	11.04	
932417323	SMP	1	534.26	377.86	763.29	382.81	10.39	10.39	11.08	11.08	
932425684	SMP	1	534.26	377.86	763.41	382.91	10.44	10.44	11.13	11.13	
932434090	SMP	1	534.34	377.90	763.45	382.95	10.41	10.41	11.10	11.10	
932442318	SMP	1	534.34	377.90	763.52	382.92	10.45	10.45	11.15	11.15	
932450686	SMP	1	534.48	377.83	763.60	382.92	10.49	10.49	11.15	11.15	
932459072	SMP	1	534.55	377.90	763.79	382.93	10.45	10.45	11.22	11.22	
932467458	SMP	1	534.55	377.90	763.79	382.93	10.36	10.36	11.24	11.24	
932475680	SMP	1	534.62	377.90	763.86	383.00	10.35	10.35	11.20	11.20	
932484084	SMP	1	534.62	377.90	763.83	383.07	10.43	10.43	11.25	11.25	
932492441	SMP	1	534.69	377.91	763.91	383.09	10.43	10.43	11.18	11.18	
932500825	SMP	1	534.69	377.98	763.91	383.09	10.38	10.38	11.17	11.17	
932509077	SMP	1	534.69	377.98	763.81	383.17	10.36	10.36	11.24	11.24	
932517439	SMP	1	534.47	378.34	763.70	383.43	10.67	10.67	11.24	11.24	
932525805	SMP	1	534.26	379.07	763.39	384.19	10.52	10.52	11.18	11.18	
932534212	SMP	1	534.14	379.68	763.01	384.74	10.34	10.34	11.30	11.30	
932542444	SMP	1	534.07	379.77	763.05	384.90	10.42	10.42	11.57	11.57	
932550814	SMP	1	534.00	379.69	763.12	384.80	10.38	10.38	11.48	11.48	
932559204	SMP	1	533.89	379.77	763.05	384.87	10.40	10.40	11.53	11.53	
932567560	SMP	1	533.76	379.81	763.12	384.87	10.44	10.44	11.45	11.45	
932575800	SMP	1	533.82	379.89	762.98	384.91	10.48	10.48	11.47	11.47	
932584205	SMP	1	533.82	379.94	762.91	384.91	10.52	10.52	11.51	11.51	
932592572	SMP	1	533.74	379.94	762.84	384.98	10.53	10.53	11.39	11.39	
932600809	SMP	1	533.62	380.04	762.84	384.98	10.51	10.51	11.52	11.52	
932609196	SMP	1	533.55	380.05	762.84	385.03	10.45	10.45	11.26	11.26	
932617560	SMP	1	533.55	380.05	762.78	384.99	10.48	10.48	11.38	11.38	
932625928	SMP	1	533.48	380.12	762.85	385.06	10.60	10.60	11.39	11.39	
932634209	SMP	1	533.34	380.19	762.72	385.06	10.76	10.76	11.43	11.43	
932642566	SMP	1	533.25	380.16	762.65	385.12	10.68	10.68	11.27	11.27	
932650954	SMP	1	533.23	380.23	762.55	385.12	10.72	10.72	11.20	11.20	
932659314	SMP	1	533.19	380.26	762.43	385.11	10.65	10.65	11.17	11.17	
932667558	SMP	1	533.15	380.20	762.45	385.18	10.55	10.55	11.26	11.26	
932675925	SMP	1	533.01	380.20	762.44	385.19	10.56	10.56	11.29	11.29	
932684329	SMP	1	532.93	380.18	762.37	385.12	10.55	10.55	11.22	11.22	
932692687	SMP	1	532.94	380.21	762.33	385.12	10.62	10.62	11.26	11.26	
932700931	SMP	1	532.93	380.15	762.25	385.07	10.58	10.58	11.22	11.22	
932709315	SMP	1	532.69	380.19	762.05	385.03	10.61	10.61	11.46	11.46	
932717698	SMP	1	531.75	380.34	761.20	385.16	10.68	10.68	11.36	11.36	
932726052	SMP	1	531.08	380.39	760.39	385.34	10.56	10.56	11.29	11.29	
932734329	SMP	1	530.93	380.57	760.13	385.53	10.65	10.65	11.53	11.53	
932751069	SMP	1	530.86	380.50	760.13	385.45	10.61	10.61	11.56	11.56	
932759334	SMP	1	530.72	380.57	760.13	385.38	10.76	10.76	11.51	11.51	
932767673	SMP	1	530.66	380.56	760.06	385.38	10.82	10.82	11.52	11.52	
932776070	SMP	1	530.59	380.63	759.99	385.38	10.93	10.93	11.48	11.48	
932784436	SMP	1	530.65	380.53	759.99	385.38	10.69	10.69	11.54	11.54	
932792700	SMP	1	530.64	380.60	759.92	385.38	10.82	10.82	11.58	11.58	
932801045	SMP	1	530.58	380.62	759.95	385.49	10.80	10.80	11.57	11.57	
932809456	SMP	1	530.61	380.58	759.90	385.51	10.72	10.72	11.62	11.62	
932817803	SMP	1	530.56	380.62	759.80	385.47	10.73	10.73	11.61	11.61	
932826059	SMP	1	530.52	380.72	759.84	385.53	10.74	10.74	11.64	11.64	
932834452	SMP	1	530.52	380.72	759.82	385.57	10.70	10.70	11.70	11.70	
932842831	SMP	1	530.52	380.72	759.81	385.59	10.64	10.64	11.60	11.60	
932851167	SMP	1	530.44	380.79	759.75	385.58	10.56	10.56	11.56	11.56	
932859455	SMP	1	529.84	380.90	759.18	385.61	10.50	10.50	11.48	11.48	
932867790	SMP	1	529.14	380.84	758.48	385.69	10.41	10.41	11.43	11.43	
932876182	SMP	1	529.20	380.90	758.41	385.62	10.48	10.48	11.46	11.46	
932884569	SMP	1	529.17	380.96	758.41	385.62	10.47	10.47	11.46	11.46	
932892819	SMP	1	529.13	380.93	758.41	385.55	10.49	10.49	11.34	11.34	
932901181	SMP	1	529.03	380.88	758.36	385.54	10.37	10.37	11.33	11.33	
932909579	SMP	1	528.95	380.84	758.25	385.50	10.38	10.38	11.51	11.51	
932917798	SMP	1	528.96	380.84	758.20	385.39	10.45	10.45	11.44	11.44	
932926180	SMP	1	528.89	380.74	758.20	385.31	10.59	10.59	11.52	11.52	
932934564	SMP	1	528.88	380.67	758.05	385.24	10.63	10.63	11.40	11.40	
932942939	SMP	1	528.81	380.67	757.98	385.17	10.74	10.74	11.42	11.42	
932951171	SMP	1	528.77	380.56	757.91	385.10	10.84	10.84	11.56	11.56	
932959576	SMP	1	528.66	380.56	757.85	385.06	10.69	10.69	11.55	11.55	
932967933	SMP	1	528.55	380.51	757.78	384.99	10.84	10.84	11.54	11.54	
932976307	SMP	1	528.45	380.46	757.64	384.92	10.80	10.80	11.46	11.46	
932984550	SMP	1	528.51	380.47	757.68	384.86	10.84	10.84	11.61	11.61	
932992937	SMP	1	528.51	380.47	757.61	384.79	10.86	10.86	11.43	11.43	
933001293	SMP	1	528.44	380.47	757.61	384.79	10.86	10.86	11.40	11.40	
933009696	SMP	1	528.44	380.40	757.60	384.79	10.78	10.78	11.42	11.42	
933017926	SMP	1	528.44	380.40	757.54	384.74	10.78	10.78	11.50	11.50	
933026315	SMP	1	528.48	380.45	757.53	384.73	10.83	10.83	11.44	11.44	
933034675	SMP	1	528.38	380.47	757.54	384.74	10.82	10.82	11.30	11.30	
933043063	SMP	1	528.48	380.52	757.46	384.71	10.81	10.81	11.37	11.37	
933051293	SMP	1	528.41	380.52	757.52	384.71	10.81	10.81	11.26	11.26	
933059699	SMP	1	528.41	380.46	757.57	384.74	10.77	10.77	11.28	11.28	
933068035	SMP	1	528.41	380.45	757.42	384.74	10.78	10.78	11.28	11.28	
933076294	SMP	1	528.37	380.49	757.42	384.75	10.69	10.69	11.18	11.18	
933084672	SMP	1	528.37	380.49	757.48	384.77	10.69	10.69	11.22	11.22	
933093072	SMP	1	528.30	380.49	757.42	384.75	10.68	10.68	11.22	11.22	
933101411	SMP	1	528.30	380.49	757.42	384.81	10.62	10.62	11.27	11.27	
933109697	SMP	1	528.23	380.49	757.49	384.81	10.56	10.56	11.43	11.43	
933118053	SMP	1	528.24	380.47	757.48	384.78	10.55	10.55	11.25	11.25	
933126420	SMP	1	528.23	380.42	757.42	384.79	10.51	10.51	11.33	11.33	
933134798	SMP	1	528.23	380.42	757.44	384.75	10.51	10.51	11.45	11.45	
933143062	SMP	1	528.23	380.42	757.39	384.79	10.59	10.59	11.41	11.41	
933151425	SMP	1	528.18	380.46	757.37	384.82	10.52	10.52	11.68	11.68	
933159821	SMP	1	528.15	380.43	757.39	384.75	10.44	10.44	11.49	11.49	
933168174	SMP	1	528.15	380.42	757.38	384.74	10.51	10.51	11.50	11.50	
933176422	SMP	1	528.15	380.38	757.37	384.71	10.50	10.50	11.52	11.52	
933184794	SMP	1	528.08	380.42	757.35	384.74	10.61	10.61	11.50	11.50	
933193189	SMP	1	528.10	380.39	757.34	384.73	10.55	10.55	11.55	11.55	
933201538	SMP	1	528.08	380.40	757.28	384.73	10.62	10.62	11.53	11.53	
933209817	SMP	1	528.00	380.42	757.31	384.74	10.70	10.70	11.49	11.49	
933218173	SMP	1	527.06	380.36	756.44	384.61	10.57	10.57	11.21	11.21	
933226561	SMP	1	525.62	380.05	755.05	384.48	10.55	10.55	11.57	11.57	
933234921	SMP	1	524.41	379.94	753.47	384.25	10.51	10.51	11.49	11.49	
933251556	SMP	1	523.30	379.66	752.15	383.92	10.34	10.34	11.28	11.28	
933259932	SMP	1	523.41	379.61	752.30	383.95	10.34	10.34	11.28	11.28	
933268163	SMP	1	523.42	379.68	752.37	384.03	10.47	10.47	11.32	11.32	
933276530	SMP	1	523.37	379.78	752.40	384.05	10.41	10.41	11.30	11.30	
933284938	SMP	1	523.41	379.72	752.33	384.15	10.22	10.22	11.33	11.33	
933293298	SMP	1	523.44	379.80	752.45	384.19	10.31	10.31	11.36	11.36	
933301539	SMP	1	523.51	379.83	752.48	384.18	10.50	10.50	11.32	11.32	
933309922	SMP	1	523.58	379.90	752.49	384.30	10.40	10.40	11.50	11.50	
933318292	SMP	1	523.58	379.84	752.60	384.31	10.37	10.37	11.47	11.47	
933326664	SMP	1	523.54	379.93	752.54	384.43	10.30	10.30	11.58	11.58	
933334940	SMP	1	523.68	379.93	752.69	384.49	10.37	10.37	11.62	11.62	
933343303	SMP	1	523.61	379.93	752.69	384.50	10.44	10.44	11.53	11.53	
933351663	SMP	1	523.61	379.93	752.80	384.54	10.43	10.43	11.51	11.51	
933360048	SMP	1	523.69	379.98	752.76	384.57	10.52	10.52	11.59	11.59	
933368293	SMP	1	523.76	379.98	752.83	384.64	10.55	10.55	11.66	11.66	
933376658	SMP	1	523.77	380.05	752.90	384.64	10.66	10.66	11.67	11.67	
933385060	SMP	1	523.32	380.09	752.49	384.65	10.41	10.41	11.37	11.37	
933393416	SMP	1	522.45	380.17	751.59	384.74	10.45	10.45	11.54	11.54	
933401673	SMP	1	522.42	380.05	751.56	384.65	10.34	10.34	11.47	11.47	
933410045	SMP	1	522.60	380.09	751.48	384.66	10.43	10.43	11.46	11.46	
933418417	SMP	1	522.54	380.16	751.53	384.76	10.53	10.53	11.48	11.48	
933426663	SMP	1	522.53	380.24	751.60	384.76	10.52	10.52	11.51	11.51	
933435065	SMP	1	522.52	380.17	751.56	384.79	10.53	10.53	11.51	11.51	
933443415	SMP	1	522.45	380.17	751.53	384.76	10.50	10.50	11.45	11.45	
933451789	SMP	1	522.52	380.17	751.59	384.74	10.49	10.49	11.47	11.47	
933460045	SMP	1	522.52	380.23	751.60	384.77	10.40	10.40	11.42	11.42	
933468428	SMP	1	522.53	380.17	751.60	384.76	10.51	10.51	11.46	11.46	
933476780	SMP	1	522.53	380.17	751.60	384.76	10.48	10.48	11.46	11.46	
933485180	SMP	1	522.53	380.17	751.68	384.77	10.53	10.53	11.44	11.44	
933493419	SMP	1	522.57	380.25	751.67	384.77	10.58	10.58	11.45	11.45	
933501788	SMP	1	522.50	380.26	751.60	384.77	10.51	10.51	11.47	11.47	
933510170	SMP	1	521.90	380.28	751.35	384.81	10.44	10.44	11.48	11.48	
933518537	SMP	1	521.82	380.28	750.85	384.92	10.40	10.40	11.32	11.32	
933526787	SMP	1	521.97	380.35	750.92	384.99	10.28	10.28	11.49	11.49	
933535185	SMP	1	521.93	380.42	751.03	384.99	10.26	10.26	11.38	11.38	
933543544	SMP	1	521.90	380.43	751.00	385.07	10.32	10.32	11.33	11.33	
933551910	SMP	1	521.91	380.43	751.03	385.02	10.31	10.31	11.33	11.33	
933560167	SMP	1	521.90	380.49	751.12	385.10	10.36	10.36	11.30	11.30	
933568537	SMP	1	521.94	380.48	751.10	385.06	10.27	10.27	11.45	11.45	
933576899	SMP	1	521.98	380.55	751.12	385.17	10.31	10.31	11.48	11.48	
933585178	SMP	1	521.91	380.55	751.15	385.15	10.26	10.26	11.43	11.43	
933593546	SMP	1	521.91	380.55	751.08	385.15	10.26	10.26	11.36	11.36	
933601914	SMP	1	521.91	380.57	751.14	385.18	10.32	10.32	11.29	11.29	
933610293	SMP	1	521.91	380.55	751.08	385.16	10.41	10.41	11.36	11.36	
933618529	SMP	1	521.88	380.52	751.05	385.18	10.37	10.37	11.33	11.33	
933626908	SMP	1	521.94	380.52	751.08	385.18	10.28	10.28	11.28	11.28	
933635307	SMP	1	521.90	380.43	751.07	385.16	10.36	10.36	11.34	11.34	
933643661	SMP	1	521.90	380.42	751.05	385.10	10.41	10.41	11.37	11.37	
933651918	SMP	1	521.97	380.28	750.99	385.00	10.38	10.38	11.48	11.48	
933660290	SMP	1	522.17	379.84	751.19	384.46	10.24	10.24	11.43	11.43	
933668662	SMP	1	522.25	378.96	751.34	383.68	10.19	10.19	11.39	11.39	
933677020	SMP	1	522.53	378.48	751.32	383.01	10.25	10.25	11.16	11.16	
933685299	SMP	1	522.62	378.46	751.22	382.99	10.24	10.24	11.25	11.25	
933693659	SMP	1	522.53	378.55	751.07	383.09	10.37	10.37	11.25	11.25	
933702036	SMP	1	522.42	378.61	751.20	383.12	10.41	10.41	11.27	11.27	
933710411	SMP	1	522.49	378.64	751.15	383.19	10.30	10.30	11.26	11.26	
933718671	SMP	1	522.45	378.62	751.17	383.14	10.30	10.30	11.23	11.23	
933727029	SMP	1	522.42	378.64	751.17	383.21	10.26	10.26	11.26	11.26	
933735429	SMP	1	522.45	378.69	751.13	383.24	10.18	10.18	11.29	11.29	
933743656	SMP	1	522.41	378.79	751.26	383.24	10.25	10.25	11.29	11.29	
933752032	SMP	1	522.30	378.73	751.19	383.24	10.19	10.19	11.22	11.22	
933760410	SMP	1	522.44	378.83	751.25	383.35	10.20	10.20	11.11	11.11	
933768784	SMP	1	522.44	378.85	751.30	383.40	10.33	10.33	11.12	11.12	
933777031	SMP	1	522.37	378.83	751.30	383.41	10.18	10.18	11.12	11.12	
933785423	SMP	1	522.37	378.90	751.30	383.47	10.19	10.19	11.11	11.11	
933793781	SMP	1	522.42	378.97	751.37	383.48	10.36	10.36	11.18	11.18	
933802150	SMP	1	522.48	378.99	751.37	383.56	10.41	10.41	11.23	11.23	
933810410	SMP	1	522.42	378.97	751.39	383.61	10.38	10.38	11.29	11.29	
933818776	SMP	1	522.46	379.02	751.43	383.54	10.42	10.42	11.03	11.03	
933827151	SMP	1	522.45	378.98	751.46	383.55	10.43	10.43	11.09	11.09	
933835551	SMP	1	522.42	379.04	751.53	383.58	10.48	10.48	11.19	11.19	
933843791	SMP	1	522.51	379.04	751.53	383.54	10.44	10.44	11.07	11.07	
933852149	SMP	1	522.51	378.97	751.60	383.55	10.38	10.38	11.16	11.16	
933860533	SMP	1	522.58	378.97	751.47	383.61	10.39	10.39	11.09	11.09	
933868911	SMP	1	522.78	378.95	751.88	383.58	10.24	10.24	11.41	11.41	
933877142	SMP	1	523.67	378.62	752.81	383.25	10.32	10.32	11.30	11.30	
933885545	SMP	1	524.31	378.40	753.49	383.08	10.32	10.32	11.27	11.27	
933893905	SMP	1	524.32	378.36	753.47	383.11	10.45	10.45	11.26	11.26	
933902159	SMP	1	524.36	378.39	753.37	383.03	10.42	10.42	11.19	11.19	
933910531	SMP	1	524.33	378.36	753.43	383.07	10.51	10.51	11.24	11.24	
933918905	SMP	1	524.44	378.37	753.52	383.04	10.44	10.44	11.21	11.21	
933927273	SMP	1	524.57	378.32	753.64	383.04	10.44	10.44	11.25	11.25	
933935545	SMP	1	524.53	378.33	753.57	383.01	10.31	10.31	11.21	11.21	
933943906	SMP	1	524.55	378.30	753.57	383.01	10.43	10.43	11.16	11.16	
933952281	SMP	1	524.55	378.30	753.59	383.12	10.42	10.42	11.33	11.33	
933960672	SMP	1	524.54	378.34	753.68	383.08	10.44	10.44	11.31	11.31	
933968898	SMP	1	524.62	378.33	753.68	383.19	10.44	10.44	11.39	11.39	
933977266	SMP	1	524.55	378.30	753.68	383.12	10.41	10.41	11.31	11.31	
933985664	SMP	1	524.69	378.40	753.72	383.23	10.51	10.51	11.41	11.41	
933994030	SMP	1	524.71	378.38	753.80	383.20	10.46	10.46	11.37	11.37	
934002271	SMP	1	524.69	378.41	753.80	383.20	10.44	10.44	11.40	11.40	
934010661	SMP	1	524.69	378.40	753.73	383.23	10.54	10.54	11.41	11.41	
934019019	SMP	1	524.62	378.40	753.79	383.23	10.54	10.54	11.41	11.41	
934027409	SMP	1	524.69	378.40	753.79	383.23	10.63	10.63	11.41	11.41	
934035673	SMP	1	524.70	378.33	753.77	383.26	10.55	10.55	11.46	11.46	
934044026	SMP	1	524.69	378.40	753.79	383.23	10.51	10.51	11.41	11.41	
934052393	SMP	1	524.64	378.31	753.69	383.25	10.54	10.54	11.42	11.42	
934060654	SMP	1	524.64	378.33	753.70	383.26	10.44	10.44	11.40	11.40	
934069019	SMP	1	524.62	378.40	753.86	383.23	10.48	10.48	11.41	11.41	
934077389	SMP	1	524.62	378.40	753.77	383.26	10.46	10.46	11.46	11.46	
934085787	SMP	1	524.69	378.32	753.91	383.19	10.62	10.62	11.44	11.44	
934094028	SMP	1	526.05	378.36	755.31	383.18	10.61	10.61	11.40	11.40	
934110768	SMP	1	530.37	378.24	759.52	383.05	10.59	10.59	11.26	11.26	
934119142	SMP	1	532.69	378.35	761.83	383.13	10.78	10.78	11.50	11.50	
934127410	SMP	1	534.53	378.43	763.68	383.19	10.81	10.81	11.38	11.38	
934144148	SMP	1	535.97	378.70	765.13	383.32	10.59	10.59	11.33	11.33	
934152543	SMP	1	535.74	378.65	764.98	383.37	10.67	10.67	11.38	11.38	
934160774	SMP	1	535.75	378.66	764.71	383.34	10.60	10.60	11.50	11.50	
934169142	SMP	1	535.65	378.69	764.68	383.33	10.66	10.66	11.51	11.51	
934177526	SMP	1	535.64	378.72	764.84	383.33	10.65	10.65	11.52	11.52	
934185897	SMP	1	535.56	378.74	764.77	383.40	10.70	10.70	11.46	11.46	
934194134	SMP	1	535.53	378.74	764.62	383.33	10.63	10.63	11.47	11.47	
934202538	SMP	1	535.51	378.71	764.65	383.32	10.63	10.63	11.46	11.46	
934210944	SMP	1	535.51	378.74	764.68	383.27	10.69	10.69	11.57	11.57	
934219157	SMP	1	535.44	378.69	764.68	383.33	10.67	10.67	11.36	11.36	
934227535	SMP	1	535.44	378.71	764.68	383.33	10.68	10.68	11.54	11.54	
934235903	SMP	1	535.44	378.76	764.62	383.27	10.74	10.74	11.40	11.40	
934244269	SMP	1	535.47	378.72	764.68	383.26	10.75	10.75	11.51	11.51	
934252535	SMP	1	535.48	378.68	764.77	383.33	10.75	10.75	11.40	11.40	
934260896	SMP	1	535.47	378.72	764.77	383.33	10.70	10.70	11.51	11.51	
934269263	SMP	1	535.54	378.71	764.84	383.33	10.75	10.75	11.44	11.44	
934277647	SMP	1	535.52	378.71	764.77	383.33	10.63	10.63	11.35	11.35	
934285885	SMP	1	535.45	378.79	764.84	383.40	10.73	10.73	11.45	11.45	
934294262	SMP	1	535.52	378.72	764.91	383.40	10.67	10.67	11.35	11.35	
934302661	SMP	1	535.57	378.77	764.91	383.40	10.64	10.64	11.40	11.40	
934311017	SMP	1	535.58	378.77	764.91	383.47	10.70	10.70	11.39	11.39	
934319265	SMP	1	535.62	378.81	765.05	383.47	10.67	10.67	11.34	11.34	
934327644	SMP	1	535.65	378.77	765.04	383.44	10.73	10.73	11.41	11.41	
934336053	SMP	1	535.65	378.81	765.08	383.46	10.73	10.73	11.36	11.36	
934344392	SMP	1	535.68	378.76	765.07	383.47	10.56	10.56	11.49	11.49	
934352660	SMP	1	535.66	378.77	765.08	383.57	10.59	10.59	11.44	11.44	
934361022	SMP	1	535.78	378.78	765.12	383.57	10.59	10.59	11.40	11.40	
934369388	SMP	1	535.83	378.83	765.20	383.61	10.57	10.57	11.38	11.38	
934377645	SMP	1	535.84	378.80	765.18	383.63	10.55	10.55	11.33	11.33	
934386020	SMP	1	535.86	378.81	765.20	383.54	10.40	10.40	11.36	11.36	
934394387	SMP	1	535.98	378.83	765.31	383.63	10.53	10.53	11.31	11.31	
934402781	SMP	1	536.02	378.82	765.38	383.63	10.42	10.42	11.34	11.34	
934411014	SMP	1	536.09	378.83	765.40	383.70	10.57	10.57	11.33	11.33	
934419391	SMP	1	536.36	379.19	765.57	384.17	10.70	10.70	11.61	11.61	
934427768	SMP	1	537.07	380.48	766.05	385.36	10.61	10.61	11.43	11.43	
934436153	SMP	1	537.49	381.80	766.16	386.58	10.80	10.80	11.51	11.51	
934452758	SMP	1	536.79	382.47	765.73	387.43	10.77	10.77	11.64	11.64	
934461161	SMP	1	536.90	382.45	765.85	387.40	10.63	10.63	11.57	11.57	
934469498	SMP	1	536.83	382.52	765.92	387.47	10.68	10.68	11.55	11.55	
934477755	SMP	1	536.86	382.49	765.99	387.50	10.70	10.70	11.53	11.53	
934486133	SMP	1	536.81	382.48	765.99	387.50	10.61	10.61	11.53	11.53	
934494521	SMP	1	536.79	382.47	765.99	387.57	10.69	10.69	11.63	11.63	
934502877	SMP	1	536.74	382.49	766.06	387.57	10.67	10.67	11.62	11.62	
934511158	SMP	1	536.72	382.54	766.06	387.57	10.78	10.78	11.62	11.62	
934519500	SMP	1	536.72	382.54	766.13	387.57	10.80	10.80	11.60	11.60	
934527888	SMP	1	536.74	382.55	766.06	387.61	10.71	10.71	11.62	11.62	
934536134	SMP	1	536.72	382.55	766.06	387.64	10.80	10.80	11.70	11.70	
934544525	SMP	1	536.73	382.56	766.06	387.57	10.78	10.78	11.62	11.62	
934552876	SMP	1	536.72	382.55	766.06	387.64	10.75	10.75	11.66	11.66	
934561287	SMP	1	536.72	382.61	766.06	387.64	10.85	10.85	11.66	11.66	
934569523	SMP	1	536.57	382.62	766.04	387.64	10.75	10.75	11.66	11.66	
934577886	SMP	1	536.72	382.61	766.13	387.68	10.84	10.84	11.66	11.66	
934586267	SMP	1	536.65	382.61	766.06	387.68	10.81	10.81	11.73	11.73	
934594651	SMP	1	536.66	382.61	766.13	387.68	10.83	10.83	11.71	11.71	
934602867	SMP	1	536.65	382.54	766.13	387.64	10.76	10.76	11.70	11.70	
934611281	SMP	1	536.77	381.87	766.29	387.08	10.64	10.64	11.68	11.68	
934619624	SMP	1	537.01	381.24	766.34	386.36	10.50	10.50	11.56	11.56	
934628005	SMP	1	537.12	380.68	766.25	385.79	10.62	10.62	11.47	11.47	
934636266	SMP	1	537.35	380.37	766.27	385.37	10.75	10.75	11.43	11.43	
934644638	SMP	1	537.34	380.25	766.29	385.38	10.61	10.61	11.51	11.51	
934653003	SMP	1	537.34	380.32	766.22	385.33	10.69	10.69	11.50	11.50	
934661405	SMP	1	537.27	380.25	766.28	385.24	10.78	10.78	11.49	11.49	
934669620	SMP	1	537.22	380.20	766.29	385.17	10.81	10.81	11.60	11.60	
934678002	SMP	1	537.12	380.05	766.38	385.18	10.61	10.61	11.55	11.55	
934686375	SMP	1	537.14	380.08	766.36	385.17	10.59	10.59	11.48	11.48	
934694770	SMP	1	537.04	380.12	766.29	385.22	10.56	10.56	11.58	11.58	
934702994	SMP	1	537.07	380.10	766.31	385.09	10.71	10.71	11.52	11.52	
934711418	SMP	1	537.52	379.79	766.82	384.99	10.73	10.73	11.80	11.80	
934719751	SMP	1	537.59	379.59	766.83	384.64	10.74	10.74	11.70	11.70	
934728000	SMP	1	537.39	379.53	766.65	384.51	10.81	10.81	11.44	11.44	
934736382	SMP	1	537.47	379.58	766.68	384.70	10.75	10.75	11.65	11.65	
934744768	SMP	1	537.37	379.62	766.58	384.65	10.64	10.64	11.66	11.66	
934753124	SMP	1	537.30	379.62	766.71	384.72	10.57	10.57	11.59	11.59	
934761401	SMP	1	537.23	379.69	766.65	384.72	10.59	10.59	11.51	11.51	
934769739	SMP	1	537.23	379.71	766.65	384.79	10.39	10.39	11.50	11.50	
934778129	SMP	1	537.16	379.79	766.64	384.79	10.42	10.42	11.50	11.50	
934786501	SMP	1	537.09	379.86	766.71	384.89	10.45	10.45	11.43	11.43	
934794766	SMP	1	537.02	379.86	766.64	384.86	10.40	10.40	11.46	11.46	
934803110	SMP	1	537.04	379.96	766.52	384.95	10.43	10.43	11.59	11.59	
934811526	SMP	1	537.06	379.97	766.51	385.05	10.43	10.43	11.47	11.47	
934819861	SMP	1	537.02	379.99	766.44	384.97	10.44	10.44	11.53	11.53	
934828126	SMP	1	536.98	379.98	766.43	385.00	10.45	10.45	11.33	11.33	
934836503	SMP	1	536.91	379.97	766.49	385.07	10.46	10.46	11.47	11.47	
934844896	SMP	1	536.98	379.98	766.44	385.02	10.45	10.45	11.51	11.51	
934853129	SMP	1	536.90	380.05	766.44	385.02	10.46	10.46	11.51	11.51	
934861525	SMP	1	536.90	380.05	766.54	385.07	10.48	10.48	11.55	11.55	
934869866	SMP	1	536.90	380.05	766.38	384.97	10.39	10.39	11.49	11.49	
934878246	SMP	1	536.84	379.98	766.44	385.02	10.51	10.51	11.46	11.46	
934886499	SMP	1	536.86	380.02	766.44	385.02	10.55	10.55	11.46	11.46	
934894880	SMP	1	536.84	379.97	766.50	385.09	10.40	10.40	11.48	11.48	
934903245	SMP	1	536.84	379.97	766.43	385.12	10.46	10.46	11.37	11.37	
934911647	SMP	1	536.91	379.98	766.50	385.07	10.43	10.43	11.42	11.42	
934919870	SMP	1	536.91	379.98	766.50	385.11	10.45	10.45	11.45	11.45	
934928246	SMP	1	536.91	379.90	766.52	385.10	10.39	10.39	11.53	11.53	
934936623	SMP	1	536.95	379.98	766.57	385.13	10.42	10.42	11.45	11.45	
934945019	SMP	1	536.71	379.99	766.43	385.12	10.47	10.47	11.37	11.37	
934953247	SMP	1	535.30	380.23	765.24	385.21	10.60	10.60	11.34	11.34	
934961791	SMP	1	533.06	380.34	763.08	385.46	10.56	10.56	11.53	11.53	
934969985	SMP	1	530.91	380.46	760.39	385.44	10.48	10.48	11.68	11.68	
934978365	SMP	1	528.73	380.72	758.07	385.64	10.51	10.51	11.73	11.73	
934995013	SMP	1	524.87	381.42	753.96	386.28	10.55	10.55	11.61	11.61	
935003370	SMP	1	523.66	381.77	752.60	386.57	10.33	10.33	11.70	11.70	
935011753	SMP	1	523.27	381.87	752.22	386.67	10.53	10.53	11.68	11.68	
935019995	SMP	1	523.34	381.87	752.28	386.67	10.58	10.58	11.80	11.80	
935028374	SMP	1	523.24	381.91	752.21	386.67	10.56	10.56	11.79	11.79	
935036768	SMP	1	523.13	381.99	752.36	386.69	10.45	10.45	11.88	11.88	
935044999	SMP	1	523.03	382.00	752.28	386.60	10.44	10.44	11.66	11.66	
935053366	SMP	1	522.98	382.05	752.21	386.60	10.46	10.46	11.71	11.71	
935061751	SMP	1	522.91	381.98	752.17	386.65	10.45	10.45	11.83	11.83	
935070126	SMP	1	522.82	381.97	752.05	386.60	10.55	10.55	11.86	11.86	
935078359	SMP	1	522.75	381.97	752.13	386.51	10.54	10.54	11.84	11.84	
935086765	SMP	1	522.68	381.97	752.04	386.55	10.62	10.62	11.81	11.81	
935095120	SMP	1	522.68	381.93	751.98	386.55	10.64	10.64	11.85	11.85	
935103489	SMP	1	522.55	381.90	751.97	386.56	10.42	10.42	11.75	11.75	
935111747	SMP	1	522.54	381.87	751.90	386.56	10.47	10.47	11.77	11.77	
935120121	SMP	1	522.48	381.89	751.83	386.49	10.48	10.48	11.83	11.83	
935128482	SMP	1	522.43	381.86	751.89	386.45	10.59	10.59	11.78	11.78	
935136886	SMP	1	522.40	381.85	752.01	386.34	10.52	10.52	11.66	11.66	
935145119	SMP	1	522.43	381.86	751.89	386.31	10.57	10.57	11.77	11.77	
935153507	SMP	1	522.38	381.82	751.94	386.33	10.71	10.71	11.76	11.76	
935161876	SMP	1	522.31	381.82	751.94	386.26	10.72	10.72	11.69	11.69	
935170112	SMP	1	522.31	381.82	751.94	386.26	10.79	10.79	11.85	11.85	
935178485	SMP	1	522.24	381.82	751.91	386.14	10.77	10.77	11.84	11.84	
935186881	SMP	1	522.24	381.82	751.87	386.19	10.83	10.83	11.69	11.69	
935195244	SMP	1	522.24	381.82	751.95	386.17	10.72	10.72	11.85	11.85	
935203488	SMP	1	522.22	381.79	752.02	386.17	10.74	10.74	11.80	11.80	
935211871	SMP	1	522.24	381.82	751.94	386.19	10.83	10.83	11.74	11.74	
935220255	SMP	1	522.40	381.90	751.94	386.33	10.75	10.75	11.60	11.60	
935228626	SMP	1	522.70	382.64	752.08	387.09	10.80	10.80	11.75	11.75	
935236883	SMP	1	523.08	383.49	752.02	387.93	10.73	10.73	11.71	11.71	
935245244	SMP	1	523.07	383.73	752.26	388.26	10.77	10.77	11.78	11.78	
935253611	SMP	1	523.13	383.65	752.28	388.17	10.77	10.77	11.56	11.56	
935261995	SMP	1	523.14	383.61	752.42	388.15	10.70	10.70	11.65	11.65	
935270242	SMP	1	523.21	383.68	752.52	388.14	10.75	10.75	11.69	11.69	
935278616	SMP	1	523.24	383.69	752.46	388.21	10.94	10.94	11.57	11.57	
935287007	SMP	1	523.31	383.70	752.66	388.27	10.93	10.93	11.74	11.74	
935295368	SMP	1	523.30	383.66	752.75	388.28	10.92	10.92	11.72	11.72	
935303609	SMP	1	523.29	383.68	752.87	388.25	10.83	10.83	11.71	11.71	
935311992	SMP	1	523.44	383.68	752.89	388.31	10.90	10.90	11.63	11.63	
935320378	SMP	1	523.52	383.70	753.01	388.37	10.94	10.94	11.61	11.61	
935328728	SMP	1	523.59	383.63	753.09	388.40	10.93	10.93	11.65	11.65	
935337006	SMP	1	523.71	383.65	753.11	388.44	10.83	10.83	11.72	11.72	
935345371	SMP	1	523.72	383.65	753.16	388.42	10.76	10.76	11.72	11.72	
935353736	SMP	1	523.79	383.65	753.26	388.42	10.78	10.78	11.71	11.71	
935361994	SMP	1	523.79	383.65	753.31	388.52	10.81	10.81	11.76	11.76	
935370368	SMP	1	523.93	383.65	753.46	388.51	10.72	10.72	11.74	11.74	
935378727	SMP	1	523.93	383.65	753.46	388.51	10.72	10.72	11.79	11.79	
935387126	SMP	1	524.00	383.65	753.55	388.52	10.63	10.63	11.77	11.77	
935395358	SMP	1	524.00	383.72	753.51	388.59	10.58	10.58	11.78	11.78	
935403749	SMP	1	524.09	383.71	753.62	388.59	10.64	10.64	11.78	11.78	
935412127	SMP	1	524.68	383.94	754.23	388.76	10.96	10.96	11.78	11.78	
935420479	SMP	1	525.21	384.12	754.54	388.93	10.55	10.55	11.75	11.75	
935428722	SMP	1	525.03	384.12	754.44	388.96	10.78	10.78	11.59	11.59	
935437127	SMP	1	524.97	384.04	754.54	388.92	10.57	10.57	11.77	11.77	
935445486	SMP	1	525.04	384.09	754.51	388.88	10.56	10.56	11.70	11.70	
935453861	SMP	1	525.03	384.07	754.55	388.89	10.57	10.57	11.70	11.70	
935462115	SMP	1	525.04	384.08	754.59	388.88	10.58	10.58	11.70	11.70	
935470479	SMP	1	525.08	384.06	754.59	388.88	10.60	10.60	11.74	11.74	
935478845	SMP	1	525.13	384.02	754.64	388.79	10.57	10.57	11.71	11.71	
935487259	SMP	1	525.15	384.01	754.71	388.84	10.55	10.55	11.79	11.79	
935495488	SMP	1	525.23	383.96	754.78	388.84	10.54	10.54	11.85	11.85	
935503853	SMP	1	525.31	383.96	754.93	388.82	10.52	10.52	11.87	11.87	
935520503	SMP	1	526.07	383.75	755.79	388.68	10.54	10.54	11.75	11.75	
935528868	SMP	1	527.15	383.50	756.82	388.37	10.85	10.85	11.66	11.66	
935537238	SMP	1	527.51	383.18	756.98	388.19	10.74	10.74	11.95	11.95	
935545617	SMP	1	527.59	383.16	756.98	388.19	10.70	10.70	11.89	11.89	
935553851	SMP	1	527.76	383.19	757.09	388.23	10.67	10.67	11.70	11.70	
935562255	SMP	1	527.73	383.30	757.28	388.23	10.76	10.76	11.45	11.45	
935570601	SMP	1	527.96	383.32	757.49	388.24	10.85	10.85	11.40	11.40	
935578983	SMP	1	528.17	383.27	757.63	388.24	10.61	10.61	11.50	11.50	
935587240	SMP	1	528.38	383.24	757.77	388.32	10.61	10.61	11.47	11.47	
935595615	SMP	1	528.59	383.24	758.12	388.41	10.63	10.63	11.60	11.60	
935603966	SMP	1	528.83	383.18	758.22	388.49	10.73	10.73	11.61	11.61	
935612378	SMP	1	528.95	383.27	758.32	388.49	10.71	10.71	11.37	11.37	
935620596	SMP	1	529.08	383.35	758.49	388.57	10.50	10.50	11.29	11.29	
935628975	SMP	1	529.34	383.38	758.72	388.72	10.60	10.60	11.61	11.61	
935637358	SMP	1	529.56	383.36	759.00	388.81	10.63	10.63	11.72	11.72	
935645757	SMP	1	529.76	383.33	759.10	388.88	10.67	10.67	11.69	11.69	
935653970	SMP	1	529.95	383.33	759.27	388.93	10.67	10.67	11.50	11.50	
935662376	SMP	1	530.03	383.47	759.47	389.05	10.83	10.83	11.40	11.40	
935678981	SMP	1	530.41	383.38	759.91	389.10	10.62	10.62	11.65	11.65	
935687366	SMP	1	530.57	383.29	759.98	389.05	10.57	10.57	11.69	11.69	
935695738	SMP	1	530.70	383.25	760.17	389.10	10.63	10.63	11.63	11.63	
935704099	SMP	1	530.79	383.26	760.24	389.09	10.62	10.62	11.43	11.43	
935712511	SMP	1	530.94	383.27	760.44	389.05	10.68	10.68	11.37	11.37	
935720737	SMP	1	531.03	383.30	760.49	389.12	10.54	10.54	11.52	11.52	
935729091	SMP	1	531.16	383.18	760.64	389.09	10.47	10.47	11.69	11.69	
935737496	SMP	1	531.24	383.19	760.74	389.06	10.47	10.47	11.70	11.70	
935745726	SMP	1	531.38	382.96	760.91	388.88	10.47	10.47	11.61	11.61	
935754094	SMP	1	531.70	382.40	761.19	388.24	10.61	10.61	11.40	11.40	
935762479	SMP	1	532.08	381.97	761.32	387.78	10.44	10.44	11.43	11.43	
935770868	SMP	1	532.14	381.87	761.32	387.70	10.44	10.44	11.43	11.43	
935779102	SMP	1	532.03	381.82	761.29	387.69	10.42	10.42	11.60	11.60	
935787496	SMP	1	532.00	381.73	761.35	387.58	10.48	10.48	11.49	11.49	
935795855	SMP	1	531.99	381.62	761.31	387.42	10.72	10.72	11.40	11.40	
935804222	SMP	1	531.94	381.27	761.37	387.15	10.57	10.57	11.26	11.26	
935812477	SMP	1	531.91	381.10	761.25	386.92	10.49	10.49	11.42	11.42	
935820850	SMP	1	531.84	380.90	761.18	386.70	10.49	10.49	11.41	11.41	
935829213	SMP	1	531.59	380.72	761.09	386.56	10.59	10.59	11.59	11.59	
935837494	SMP	1	531.49	380.65	760.91	386.40	10.62	10.62	11.50	11.50	
935845849	SMP	1	531.40	380.46	760.84	386.10	10.61	10.61	11.40	11.40	
935854226	SMP	1	531.26	380.22	760.64	385.99	10.40	10.40	11.58	11.58	
935870855	SMP	1	531.07	380.02	760.41	385.63	10.46	10.46	11.32	11.32	
935879222	SMP	1	530.94	379.88	760.30	385.49	10.39	10.39	11.35	11.35	
935887595	SMP	1	530.94	379.76	760.31	385.33	10.47	10.47	11.35	11.35	
935895987	SMP	1	530.80	379.64	760.29	385.28	10.72	10.72	11.37	11.37	
935904227	SMP	1	530.66	379.71	760.15	385.22	10.78	10.78	11.34	11.34	
935912618	SMP	1	530.66	379.49	760.10	385.06	10.68	10.68	11.44	11.44	
935920957	SMP	1	531.12	379.29	760.55	384.77	10.48	10.48	11.36	11.36	
935929340	SMP	1	531.15	379.16	760.49	384.60	10.46	10.46	11.30	11.30	
935937601	SMP	1	531.06	379.10	760.43	384.54	10.52	10.52	11.32	11.32	
935945983	SMP	1	530.98	379.10	760.48	384.55	10.44	10.44	11.26	11.26	
935954328	SMP	1	530.91	379.05	760.39	384.65	10.49	10.49	11.56	11.56	
935962743	SMP	1	530.84	379.03	760.38	384.61	10.49	10.49	11.51	11.51	
935970955	SMP	1	530.84	379.05	760.37	384.61	10.54	10.54	11.44	11.44	
935979356	SMP	1	530.77	379.12	760.37	384.61	10.69	10.69	11.54	11.54	
935987718	SMP	1	530.76	379.12	760.38	384.67	10.57	10.57	11.50	11.50	
935995984	SMP	1	530.69	379.19	760.25	384.64	10.63	10.63	11.42	11.42	
936004328	SMP	1	530.62	379.20	760.24	384.77	10.61	10.61	11.54	11.54	
936012744	SMP	1	530.52	379.26	760.17	384.77	10.60	10.60	11.51	11.51	
936021099	SMP	1	530.45	379.31	760.05	384.76	10.69	10.69	11.59	11.59	
936029342	SMP	1	530.45	379.34	760.05	384.83	10.63	10.63	11.59	11.59	
936037720	SMP	1	530.24	379.38	760.05	384.83	10.51	10.51	11.60	11.60	
936046108	SMP	1	530.27	379.38	759.98	384.84	10.58	10.58	11.63	11.63	
936054456	SMP	1	530.21	379.39	759.91	384.84	10.38	10.38	11.47	11.47	
936062738	SMP	1	530.18	379.45	759.80	384.86	10.51	10.51	11.62	11.62	
936071081	SMP	1	530.08	379.38	759.79	384.86	10.67	10.67	11.54	11.54	
936079464	SMP	1	530.01	379.42	759.77	384.92	10.71	10.71	11.41	11.41	
936087842	SMP	1	529.93	379.42	759.78	384.99	10.69	10.69	11.48	11.48	
936096102	SMP	1	529.95	379.50	759.69	385.05	10.60	10.60	11.46	11.46	
936104454	SMP	1	529.88	379.47	759.57	384.97	10.61	10.61	11.34	11.34	
936112863	SMP	1	529.73	379.49	759.47	384.95	10.69	10.69	11.44	11.44	
936121212	SMP	1	529.58	379.54	759.40	384.95	10.86	10.86	11.44	11.44	
936129461	SMP	1	529.51	379.47	759.32	384.93	10.77	10.77	11.49	11.49	
936137845	SMP	1	529.44	379.40	759.20	384.83	10.77	10.77	11.53	11.53	
936146225	SMP	1	529.31	379.38	759.20	384.79	10.69	10.69	11.65	11.65	
936154464	SMP	1	529.24	379.19	759.09	384.67	10.54	10.54	11.72	11.72	
936162862	SMP	1	529.15	379.13	759.04	384.59	10.53	10.53	11.77	11.77	
936179578	SMP	1	530.80	378.88	760.75	384.38	10.68	10.68	11.79	11.79	
936187854	SMP	1	532.68	378.54	762.63	384.09	10.90	10.90	11.74	11.74	
936196219	SMP	1	534.23	378.38	764.15	383.79	10.83	10.83	11.70	11.70	
936212969	SMP	1	535.21	378.28	765.07	383.63	10.82	10.82	11.55	11.55	
936221215	SMP	1	535.03	378.17	764.85	383.54	10.73	10.73	11.75	11.75	
936229616	SMP	1	535.00	378.03	764.72	383.40	10.56	10.56	11.67	11.67	
936237964	SMP	1	534.94	377.97	764.58	383.34	10.67	10.67	11.66	11.66	
936246362	SMP	1	534.77	377.92	764.54	383.19	10.66	10.66	11.49	11.49	
936254589	SMP	1	534.70	377.90	764.45	383.08	10.62	10.62	11.47	11.47	
936262961	SMP	1	534.63	377.90	764.53	383.06	10.79	10.79	11.45	11.45	
936271334	SMP	1	534.55	377.92	764.36	382.99	10.84	10.84	11.49	11.49	
936279731	SMP	1	534.56	377.83	764.39	382.91	10.61	10.61	11.44	11.44	
936287944	SMP	1	534.42	377.90	764.30	382.89	10.78	10.78	11.55	11.55	
936296358	SMP	1	534.38	377.93	764.27	382.89	10.64	10.64	11.63	11.63	
936304706	SMP	1	534.30	378.02	764.18	382.90	10.62	10.62	11.62	11.62	
936312957	SMP	1	534.24	378.06	764.20	382.88	10.74	10.74	11.61	11.61	
936321331	SMP	1	534.18	378.02	764.27	382.88	10.68	10.68	11.59	11.59	
936329723	SMP	1	534.20	378.09	764.15	382.88	10.71	10.71	11.61	11.61	
936338087	SMP	1	534.13	378.10	764.15	382.92	10.71	10.71	11.65	11.65	
936346360	SMP	1	534.15	378.18	764.08	382.93	10.67	10.67	11.66	11.66	
936354697	SMP	1	534.08	378.19	764.05	382.97	10.63	10.63	11.70	11.70	
936363086	SMP	1	534.01	378.17	764.01	382.86	10.73	10.73	11.76	11.76	
936371455	SMP	1	534.00	378.18	764.03	382.96	10.64	10.64	11.68	11.68	
936379725	SMP	1	533.98	378.23	764.01	382.93	10.59	10.59	11.61	11.61	
936388068	SMP	1	534.00	378.24	764.01	383.00	10.55	10.55	11.64	11.64	
936396486	SMP	1	534.00	378.31	764.01	383.00	10.67	10.67	11.78	11.78	
936404826	SMP	1	534.05	378.30	764.08	383.00	10.69	10.69	11.70	11.70	
936413079	SMP	1	533.93	378.31	764.15	383.14	10.73	10.73	11.63	11.63	
936421453	SMP	1	533.57	378.30	763.63	383.28	10.74	10.74	11.69	11.69	
936429846	SMP	1	533.44	378.40	763.36	383.26	10.95	10.95	11.46	11.46	
936438206	SMP	1	533.65	378.40	763.51	383.27	10.90	10.90	11.70	11.70	
936446479	SMP	1	533.72	378.47	763.61	383.33	10.87	10.87	11.55	11.55	
936454814	SMP	1	533.72	378.40	763.72	383.38	10.78	10.78	11.73	11.73	
936463213	SMP	1	533.80	378.48	763.85	383.41	10.73	10.73	11.71	11.71	
936471453	SMP	1	533.79	378.49	763.86	383.45	10.71	10.71	11.68	11.68	
936479843	SMP	1	533.96	378.48	763.92	383.52	10.62	10.62	11.62	11.62	
936488198	SMP	1	534.02	378.42	764.06	383.53	10.68	10.68	11.53	11.53	
936496601	SMP	1	534.07	378.42	764.06	383.67	10.56	10.56	11.72	11.72	
936504824	SMP	1	534.20	378.41	764.24	383.70	10.68	10.68	11.77	11.77	
936513208	SMP	1	534.37	378.42	764.38	383.73	10.69	10.69	11.64	11.64	
936521604	SMP	1	534.51	378.47	764.41	383.80	10.89	10.89	11.58	11.58	
936529975	SMP	1	534.65	378.47	764.66	383.92	10.88	10.88	11.62	11.62	
936538206	SMP	1	534.79	378.47	764.75	383.98	10.71	10.71	11.66	11.66	
936546603	SMP	1	534.95	378.48	765.08	384.06	10.67	10.67	11.67	11.67	
936554942	SMP	1	535.15	378.46	765.10	384.15	10.71	10.71	11.64	11.64	
936563327	SMP	1	535.23	378.50	765.26	384.22	10.67	10.67	11.52	11.52	
936571575	SMP	1	535.55	378.55	765.44	384.28	10.98	10.98	11.53	11.53	
936579965	SMP	1	535.65	378.51	765.66	384.37	10.82	10.82	11.61	11.61	
936588327	SMP	1	535.93	378.50	765.92	384.53	10.58	10.58	11.73	11.73	
936596729	SMP	1	536.12	378.58	765.99	384.60	10.52	10.52	11.68	11.68	
936604946	SMP	1	536.26	378.67	766.27	384.71	10.74	10.74	11.68	11.68	
936613323	SMP	1	536.46	378.63	766.45	384.73	10.87	10.87	11.59	11.59	
936621698	SMP	1	536.39	378.63	766.50	384.73	10.87	10.87	11.48	11.48	
936638342	SMP	1	536.81	378.74	766.61	385.01	10.69	10.69	11.72	11.72	
936646716	SMP	1	536.89	378.84	766.80	385.07	10.77	10.77	11.69	11.69	
936655076	SMP	1	537.04	378.78	767.08	385.08	10.52	10.52	11.64	11.64	
936663312	SMP	1	537.18	378.81	767.14	385.14	10.58	10.58	11.81	11.81	
936671717	SMP	1	537.30	378.81	767.18	385.20	10.69	10.69	11.60	11.60	
936680082	SMP	1	537.48	378.84	767.38	385.26	10.78	10.78	11.61	11.61	
936688445	SMP	1	537.76	379.12	767.62	385.43	10.85	10.85	11.54	11.54	
936696704	SMP	1	538.30	379.88	767.92	386.34	10.70	10.70	11.55	11.55	
936705069	SMP	1	538.56	380.97	767.98	387.36	10.84	10.84	11.60	11.60	
936713449	SMP	1	538.55	381.26	767.87	387.73	10.77	10.77	11.72	11.72	
936721844	SMP	1	538.62	381.12	768.15	387.76	10.69	10.69	11.71	11.71	
936730076	SMP	1	538.69	381.12	768.32	387.66	10.72	10.72	11.56	11.56	
936738454	SMP	1	538.90	381.12	768.48	387.73	10.67	10.67	11.60	11.60	
936746829	SMP	1	538.90	381.07	768.56	387.65	10.70	10.70	11.41	11.41	
936755194	SMP	1	539.01	381.05	768.67	387.70	10.58	10.58	11.73	11.73	
936763439	SMP	1	539.03	381.01	768.80	387.66	10.62	10.62	11.67	11.67	
936771842	SMP	1	539.06	381.04	768.91	387.76	10.64	10.64	11.66	11.66	
936780201	SMP	1	539.17	381.04	768.89	387.69	10.65	10.65	11.67	11.67	
936788441	SMP	1	539.19	381.07	769.03	387.69	10.76	10.76	11.63	11.63	
936796827	SMP	1	539.29	381.09	769.05	387.74	10.82	10.82	11.63	11.63	
936805200	SMP	1	539.30	381.11	769.23	387.76	10.74	10.74	11.57	11.57	
936813566	SMP	1	539.37	381.11	769.25	387.76	10.67	10.67	11.65	11.65	
936821838	SMP	1	539.41	381.19	769.34	387.82	10.78	10.78	11.59	11.59	
936830195	SMP	1	539.48	381.19	769.41	387.82	10.75	10.75	11.54	11.54	
936838587	SMP	1	539.45	381.18	769.43	387.92	10.75	10.75	11.70	11.70	
936846951	SMP	1	539.55	381.19	769.48	387.90	10.80	10.80	11.52	11.52	
936855197	SMP	1	539.58	381.25	769.50	387.83	10.85	10.85	11.48	11.48	
936863565	SMP	1	539.65	381.32	769.63	388.02	10.77	10.77	11.72	11.72	
936880342	SMP	1	539.79	381.33	769.60	388.12	10.76	10.76	11.73	11.73	
936888560	SMP	1	539.76	381.41	769.67	388.12	10.86	10.86	11.73	11.73	
936896965	SMP	1	539.77	381.48	769.70	388.21	10.86	10.86	11.75	11.75	
936905306	SMP	1	539.86	381.54	769.72	388.23	10.88	10.88	11.87	11.87	
936913686	SMP	1	539.79	381.51	769.88	388.21	10.89	10.89	11.81	11.81	
936921941	SMP	1	539.69	381.62	769.72	388.24	11.01	11.01	11.77	11.77	
936930334	SMP	1	538.52	381.82	768.86	388.36	11.00	11.00	11.72	11.72	
936938688	SMP	1	536.83	382.06	767.08	388.68	10.91	10.91	11.96	11.96	
936947089	SMP	1	535.50	382.05	765.43	388.73	10.84	10.84	11.96	11.96	
936955322	SMP	1	534.54	382.32	764.28	388.81	11.00	11.00	11.98	11.98	
936963708	SMP	1	534.25	382.37	763.87	388.93	10.97	10.97	12.00	12.00	
936972066	SMP	1	534.32	382.37	763.98	388.96	10.94	10.94	12.07	12.07	
936980329	SMP	1	534.25	382.43	764.10	388.94	10.94	10.94	12.05	12.05	
936988680	SMP	1	534.23	382.32	764.13	388.86	11.04	11.04	11.94	11.94	
936997088	SMP	1	534.24	382.36	764.17	388.87	10.94	10.94	11.97	11.97	
937005438	SMP	1	534.33	382.24	764.19	388.83	10.91	10.91	11.97	11.97	
937013686	SMP	1	534.38	382.17	764.19	388.76	10.84	10.84	12.06	12.06	
937022065	SMP	1	534.39	382.18	764.21	388.72	10.92	10.92	11.94	11.94	
937030460	SMP	1	534.39	382.11	764.26	388.62	10.88	10.88	12.00	12.00	
937038814	SMP	1	534.41	382.12	764.28	388.63	10.91	10.91	11.84	11.84	
937047087	SMP	1	534.46	382.05	764.38	388.63	11.04	11.04	12.01	12.01	
937055433	SMP	1	534.46	381.96	764.48	388.55	10.96	10.96	11.97	11.97	
937063810	SMP	1	534.58	381.94	764.48	388.54	11.06	11.06	12.01	12.01	
937072185	SMP	1	534.69	381.89	764.54	388.40	11.10	11.10	11.74	11.74	
937080466	SMP	1	534.77	381.84	764.68	388.35	11.08	11.08	11.88	11.88	
937088807	SMP	1	534.76	381.75	764.77	388.31	10.98	10.98	11.94	11.94	
937097215	SMP	1	534.82	381.67	764.85	388.29	10.93	10.93	11.85	11.85	
937105547	SMP	1	534.96	381.60	764.90	388.30	11.07	11.07	11.99	11.99	
937113808	SMP	1	534.94	381.52	764.94	388.28	10.95	10.95	12.04	12.04	
937122188	SMP	1	535.06	381.56	765.01	388.27	10.85	10.85	12.05	12.05	
937130571	SMP	1	535.10	381.46	765.11	388.28	10.94	10.94	11.99	11.99	
937138813	SMP	1	535.19	381.45	765.21	388.29	11.00	11.00	11.92	11.92	
937147212	SMP	1	535.28	381.41	765.20	388.27	10.89	10.89	11.85	11.85	
937155550	SMP	1	535.31	381.31	765.27	388.28	10.89	10.89	11.81	11.81	
937163936	SMP	1	535.38	381.31	765.33	388.21	10.85	10.85	11.93	11.93	
937172181	SMP	1	535.38	381.38	765.29	388.15	10.93	10.93	11.82	11.82	
937180579	SMP	1	535.38	381.31	765.35	388.15	10.88	10.88	11.75	11.75	
937188923	SMP	1	535.38	381.31	765.34	388.14	10.88	10.88	11.68	11.68	
937197341	SMP	1	535.38	381.24	765.35	388.15	10.84	10.84	11.74	11.74	
937205615	SMP	1	535.40	381.46	765.41	388.29	10.87	10.87	11.76	11.76	
937213942	SMP	1	536.18	382.11	765.98	389.00	10.86	10.86	12.03	12.03	
937222321	SMP	1	536.93	382.88	766.36	389.71	10.86	10.86	11.90	11.90	
937230695	SMP	1	537.23	383.37	766.64	390.10	11.03	11.03	11.96	11.96	
937238940	SMP	1	537.02	383.29	766.64	390.02	10.97	10.97	11.97	11.97	
937247337	SMP	1	536.93	383.23	766.62	389.97	10.81	10.81	11.94	11.94	
937255669	SMP	1	536.84	383.25	766.57	390.03	10.84	10.84	11.90	11.90	
937264057	SMP	1	536.87	383.29	766.57	390.03	10.71	10.71	11.90	11.90	
937272311	SMP	1	536.83	383.26	766.51	389.97	10.86	10.86	11.64	11.64	
937280693	SMP	1	536.78	383.31	766.44	389.97	10.88	10.88	11.63	11.63	
937289047	SMP	1	536.66	383.26	766.44	389.97	10.82	10.82	11.63	11.63	
937297332	SMP	1	536.58	383.26	766.44	389.90	10.81	10.81	11.75	11.75	
937305671	SMP	1	536.51	383.33	766.50	389.97	10.78	10.78	11.87	11.87	
937314052	SMP	1	536.38	383.26	766.47	389.90	10.68	10.68	11.67	11.67	
937322434	SMP	1	536.37	383.33	766.40	389.90	10.86	10.86	11.83	11.83	
937330783	SMP	1	536.26	383.32	766.33	389.90	10.83	10.83	11.83	11.83	
937339053	SMP	1	536.19	383.38	766.26	389.90	10.94	10.94	11.87	11.87	
937347451	SMP	1	536.17	383.31	766.17	389.88	10.84	10.84	11.82	11.82	
937355804	SMP	1	536.23	383.37	766.07	389.95	11.02	11.02	11.83	11.83	
937364056	SMP	1	536.05	383.38	766.06	389.95	10.89	10.89	11.82	11.82	
937372427	SMP	1	535.99	383.33	765.96	389.89	10.82	10.82	11.89	11.89	
937380827	SMP	1	535.97	383.35	765.92	389.90	10.79	10.79	11.96	11.96	
937389164	SMP	1	535.91	383.39	765.85	389.97	10.79	10.79	11.98	11.98	
937397453	SMP	1	535.83	383.34	765.82	389.93	10.89	10.89	11.92	11.92	
937405792	SMP	1	535.83	383.34	765.75	389.94	10.73	10.73	11.92	11.92	
937414173	SMP	1	535.66	383.40	765.75	389.92	10.82	10.82	11.77	11.77	
937422597	SMP	1	535.58	383.40	765.56	389.87	10.81	10.81	11.66	11.66	
937430814	SMP	1	535.58	383.40	765.56	389.79	10.84	10.84	11.60	11.60	
937439173	SMP	1	536.16	383.37	766.12	389.74	10.90	10.90	11.77	11.77	
937447577	SMP	1	536.55	383.19	766.54	389.66	10.70	10.70	11.85	11.85	
937455808	SMP	1	536.38	383.26	766.41	389.48	10.84	10.84	11.81	11.81	
937464182	SMP	1	536.37	383.25	766.36	389.54	10.92	10.92	11.66	11.66	
937472561	SMP	1	536.37	383.19	766.33	389.56	10.81	10.81	11.79	11.79	
937480936	SMP	1	536.44	383.18	766.34	389.57	10.77	10.77	11.70	11.70	
937489160	SMP	1	536.44	383.18	766.33	389.49	10.80	10.80	11.64	11.64	
937497575	SMP	1	536.40	383.17	766.31	389.47	10.97	10.97	11.64	11.64	
937505920	SMP	1	536.44	383.18	766.27	389.56	10.76	10.76	11.71	11.71	
937514298	SMP	1	536.40	383.15	766.31	389.54	10.83	10.83	11.74	11.74	
937522558	SMP	1	536.37	383.18	766.33	389.55	10.81	10.81	11.79	11.79	
937530938	SMP	1	536.44	383.25	766.31	389.54	10.96	10.96	11.64	11.64	
937539295	SMP	1	536.37	383.25	766.36	389.55	10.78	10.78	11.72	11.72	
937547702	SMP	1	536.44	383.26	766.34	389.65	10.74	10.74	11.69	11.69	
937555916	SMP	1	536.44	383.26	766.29	389.62	10.71	10.71	11.78	11.78	
937564295	SMP	1	536.37	383.26	766.34	389.62	10.88	10.88	11.80	11.80	
937572671	SMP	1	536.44	383.33	766.39	389.72	10.82	10.82	11.71	11.71	
937581061	SMP	1	536.38	383.33	766.34	389.70	10.82	10.82	11.62	11.62	
937589294	SMP	1	536.44	383.33	766.46	389.79	10.74	10.74	11.63	11.63	
937597696	SMP	1	536.69	383.20	766.68	389.79	10.73	10.73	11.73	11.73	
937606039	SMP	1	537.60	382.89	767.77	389.51	10.89	10.89	11.85	11.85	
937614298	SMP	1	538.51	382.40	768.27	388.97	10.84	10.84	11.72	11.72	
937622671	SMP	1	538.86	381.99	768.56	388.58	10.73	10.73	11.64	11.64	
937631064	SMP	1	539.22	381.74	768.78	388.22	10.75	10.75	11.59	11.59	
937639414	SMP	1	539.24	381.70	768.71	388.26	10.77	10.77	11.63	11.63	
937647697	SMP	1	539.34	381.82	768.83	388.41	10.92	10.92	11.75	11.75	
937656036	SMP	1	539.38	381.82	768.86	388.42	10.66	10.66	11.58	11.58	
937664433	SMP	1	539.35	381.85	768.99	388.52	10.68	10.68	11.62	11.62	
937672798	SMP	1	539.35	381.86	769.03	388.57	10.70	10.70	11.61	11.61	
937681061	SMP	1	539.25	381.86	769.06	388.60	10.67	10.67	11.65	11.65	
937689408	SMP	1	539.30	381.88	769.07	388.70	10.61	10.61	11.67	11.67	
937697820	SMP	1	539.35	381.90	769.16	388.73	10.59	10.59	11.76	11.76	
937706176	SMP	1	539.41	381.91	769.25	388.76	10.68	10.68	11.67	11.67	
937714420	SMP	1	539.50	382.01	769.32	388.76	10.69	10.69	11.66	11.66	
937722794	SMP	1	539.58	382.04	769.38	388.81	10.73	10.73	11.71	11.71	
937731187	SMP	1	539.62	381.96	769.38	388.80	10.59	10.59	11.60	11.60	
937739537	SMP	1	539.62	381.98	769.39	388.76	10.78	10.78	11.52	11.52	
937747818	SMP	1	539.62	381.92	769.50	388.81	10.72	10.72	11.61	11.61	
937756159	SMP	1	539.69	381.85	769.60	388.85	10.58	10.58	11.75	11.75	
937764540	SMP	1	540.26	381.62	770.13	388.60	10.74	10.74	11.64	11.64	
937772798	SMP	1	540.86	381.33	770.62	388.16	10.77	10.77	11.66	11.66	
937781182	SMP	1	540.86	381.11	770.53	388.02	10.77	10.77	11.59	11.59	
937789535	SMP	1	540.86	381.11	770.41	388.02	10.69	10.69	11.53	11.53	
937797940	SMP	1	540.86	381.11	770.48	388.02	10.74	10.74	11.56	11.56	
937806163	SMP	1	540.86	381.11	770.56	387.94	10.77	10.77	11.60	11.60	
937814539	SMP	1	540.84	381.12	770.50	387.95	10.67	10.67	11.73	11.73	
937822917	SMP	1	540.86	381.11	770.56	387.95	10.77	10.77	11.65	11.65	
937831323	SMP	1	540.93	381.14	770.55	388.11	10.69	10.69	11.89	11.89	
937839540	SMP	1	540.93	381.14	770.66	388.14	10.69	10.69	11.77	11.77	
937847941	SMP	1	540.85	381.24	770.65	388.16	10.79	10.79	11.82	11.82	
937856278	SMP	1	540.86	381.28	770.63	388.20	10.91	10.91	11.70	11.70	
937864662	SMP	1	540.90	381.30	770.75	388.35	10.82	10.82	11.84	11.84	
937872915	SMP	1	540.91	381.39	770.77	388.39	10.78	10.78	11.77	11.77	
937881305	SMP	1	540.86	381.45	770.69	388.43	10.66	10.66	11.72	11.72	
937889653	SMP	1	540.83	381.54	770.76	388.55	10.66	10.66	11.70	11.70	
937898065	SMP	1	540.81	381.64	770.66	388.66	10.70	10.70	11.70	11.70	
937906276	SMP	1	540.87	381.68	770.61	388.72	10.70	10.70	11.69	11.69	
937914670	SMP	1	540.77	381.78	770.63	388.73	10.80	10.80	11.70	11.70	
937923047	SMP	1	540.81	381.81	770.64	388.81	10.86	10.86	11.77	11.77	
937931300	SMP	1	540.69	381.85	770.57	388.88	10.79	10.79	11.72	11.72	
937939668	SMP	1	540.63	381.90	770.56	388.88	10.73	10.73	11.66	11.66	
937948064	SMP	1	540.56	381.98	770.52	388.92	10.79	10.79	11.52	11.52	
937956401	SMP	1	540.54	382.03	770.50	388.99	10.65	10.65	11.66	11.66	
937964673	SMP	1	540.47	382.03	770.40	388.94	10.68	10.68	11.67	11.67	
937973041	SMP	1	540.47	382.03	770.41	388.89	10.68	10.68	11.71	11.71	
937981424	SMP	1	540.38	382.05	770.41	388.89	10.77	10.77	11.73	11.73	
937989775	SMP	1	540.37	382.00	770.25	388.90	10.68	10.68	11.76	11.76	
937998065	SMP	1	540.30	381.97	770.03	388.82	10.69	10.69	11.61	11.61	
938006402	SMP	1	540.30	381.96	770.05	388.85	10.65	10.65	11.83	11.83	
938014785	SMP	1	540.33	381.89	770.12	388.74	10.66	10.66	11.74	11.74	
938023166	SMP	1	540.61	381.62	770.40	388.47	11.03	11.03	11.74	11.74	
938031421	SMP	1	540.65	381.33	770.35	388.12	10.77	10.77	11.55	11.55	
938039783	SMP	1	540.65	381.15	770.34	387.96	10.69	10.69	11.79	11.79	
938048186	SMP	1	540.55	381.05	770.20	387.86	10.71	10.71	11.81	11.81	
938056522	SMP	1	540.48	381.12	770.14	387.90	10.77	10.77	11.91	11.91	
938064779	SMP	1	540.41	381.05	770.00	387.84	10.68	10.68	11.93	11.93	
938073156	SMP	1	540.41	381.05	770.03	387.87	10.68	10.68	11.94	11.94	
938081559	SMP	1	540.34	381.05	770.00	387.85	10.67	10.67	11.99	11.99	
938089771	SMP	1	540.21	381.03	769.96	387.86	10.71	10.71	11.92	11.92	
938098183	SMP	1	540.17	381.04	769.89	387.86	10.69	10.69	11.94	11.94	
938106522	SMP	1	540.14	381.09	769.82	387.86	10.80	10.80	11.98	11.98	
938114908	SMP	1	540.18	381.17	769.82	387.93	10.73	10.73	11.83	11.83	
938123158	SMP	1	540.06	381.23	769.74	387.91	10.74	10.74	11.98	11.98	
938131554	SMP	1	540.09	381.21	769.81	387.98	10.72	10.72	11.94	11.94	
938139903	SMP	1	540.05	381.22	769.81	387.98	10.71	10.71	11.90	11.90	
938148307	SMP	1	539.93	381.23	769.74	387.98	10.70	10.70	11.88	11.88	
938156522	SMP	1	539.98	381.22	769.72	388.00	10.72	10.72	11.83	11.83	
938164910	SMP	1	539.91	381.29	769.72	388.00	10.76	10.76	11.85	11.85	
938173289	SMP	1	539.93	381.30	769.67	388.12	10.70	10.70	11.96	11.96	
938181667	SMP	1	539.91	381.25	769.62	388.08	10.68	10.68	11.91	11.91	
938189892	SMP	1	539.84	381.29	769.67	388.12	10.79	10.79	11.91	11.91	
938198303	SMP	1	539.84	381.32	769.66	388.15	10.73	10.73	11.86	11.86	
938206574	SMP	1	539.83	381.31	769.65	388.16	10.77	10.77	11.88	11.88	
938215031	SMP	1	539.86	381.20	769.62	387.95	10.76	10.76	11.81	11.81	
938223287	SMP	1	539.69	380.55	769.35	387.27	10.98	10.98	11.73	11.73	
938231667	SMP	1	539.69	380.12	769.23	386.83	10.71	10.71	11.88	11.88	
938240037	SMP	1	539.69	379.85	768.99	386.60	10.76	10.76	11.76	11.76	
938248306	SMP	1	539.71	379.90	768.93	386.67	10.69	10.69	11.89	11.89	
938256644	SMP	1	539.62	379.99	769.06	386.67	10.78	10.78	11.77	11.77	
938265029	SMP	1	539.60	379.94	769.06	386.74	10.71	10.71	11.89	11.89	
938273407	SMP	1	539.55	379.94	769.06	386.67	10.83	10.83	11.87	11.87	
938281674	SMP	1	539.48	379.92	769.00	386.70	10.69	10.69	11.85	11.85	
938290018	SMP	1	539.46	379.94	769.06	386.67	10.58	10.58	11.85	11.85	
938298426	SMP	1	539.41	379.99	769.06	386.67	10.67	10.67	11.85	11.85	
938306768	SMP	1	539.47	380.03	768.99	386.67	10.69	10.69	11.81	11.81	
938315026	SMP	1	539.45	380.02	769.00	386.70	10.63	10.63	11.82	11.82	
938323404	SMP	1	539.48	380.04	768.99	386.67	10.74	10.74	11.86	11.86	
938331787	SMP	1	539.41	380.04	769.06	386.74	10.61	10.61	11.89	11.89	
938340153	SMP	1	539.48	380.05	769.07	386.67	10.67	10.67	11.85	11.85	
938348429	SMP	1	539.48	380.04	769.07	386.70	10.56	10.56	11.78	11.78	
938356775	SMP	1	539.53	380.02	769.08	386.75	10.66	10.66	11.88	11.88	
938365159	SMP	1	539.55	380.12	769.16	386.76	10.65	10.65	11.87	11.87	
938373530	SMP	1	539.55	380.12	769.23	386.76	10.76	10.76	11.81	11.81	
938381791	SMP	1	539.62	380.12	769.24	386.75	10.64	10.64	11.80	11.80	
938390143	SMP	1	539.62	380.12	769.27	386.81	10.68	10.68	11.85	11.85	
938398552	SMP	1	539.69	380.12	769.36	386.83	10.67	10.67	11.82	11.82	
938406775	SMP	1	539.76	380.12	769.40	386.88	10.70	10.70	11.94	11.94	
938415149	SMP	1	539.86	380.08	769.47	386.81	10.72	10.72	11.95	11.95	
938423523	SMP	1	539.87	380.11	769.45	386.84	10.78	10.78	11.86	11.86	
938431916	SMP	1	539.97	380.03	769.53	386.87	10.62	10.62	11.85	11.85	
938440144	SMP	1	540.05	380.09	769.70	386.94	10.64	10.64	11.84	11.84	
938448547	SMP	1	540.16	380.11	769.79	387.01	10.68	10.68	11.97	11.97	
938456904	SMP	1	540.27	380.23	770.02	387.17	10.89	10.89	11.79	11.79	
938465274	SMP	1	540.57	380.30	770.17	387.51	10.72	10.72	11.91	11.91	
938473520	SMP	1	541.49	380.74	771.25	387.92	10.94	10.94	11.87	11.87	
938481911	SMP	1	542.41	381.12	771.95	388.18	10.83	10.83	11.78	11.78	
938498639	SMP	1	542.61	381.62	772.29	388.84	10.97	10.97	11.82	11.82	
938506920	SMP	1	542.63	381.71	772.37	389.03	10.86	10.86	11.86	11.86	
938515291	SMP	1	542.68	381.92	772.51	389.17	10.86	10.86	11.71	11.71	
938523655	SMP	1	542.67	382.05	772.36	389.20	10.66	10.66	11.74	11.74	
938532035	SMP	1	542.79	382.24	772.47	389.40	10.78	10.78	11.79	11.79	
938540289	SMP	1	542.93	382.38	772.48	389.54	10.70	10.70	11.86	11.86	
938548645	SMP	1	542.80	382.47	772.46	389.58	10.67	10.67	11.83	11.83	
938557041	SMP	1	542.81	382.56	772.53	389.65	10.72	10.72	11.82	11.82	
938565279	SMP	1	542.74	382.62	772.46	389.72	10.86	10.86	11.79	11.79	
938573643	SMP	1	542.82	382.69	772.46	389.79	10.73	10.73	11.72	11.72	
938582035	SMP	1	542.76	382.69	772.38	389.74	10.86	10.86	11.71	11.71	
938590398	SMP	1	542.67	382.60	772.37	389.72	10.74	10.74	11.71	11.71	
938598635	SMP	1	542.68	382.62	772.25	389.66	10.99	10.99	11.69	11.69	
938607041	SMP	1	542.63	382.48	772.38	389.61	10.78	10.78	11.67	11.67	
938615398	SMP	1	542.65	382.38	772.31	389.54	10.78	10.78	11.74	11.74	
938623767	SMP	1	542.58	382.23	772.31	389.48	10.57	10.57	11.65	11.65	
938632029	SMP	1	542.64	382.16	772.23	389.37	10.55	10.55	11.74	11.74	
938640413	SMP	1	542.55	382.05	772.29	389.30	10.59	10.59	11.78	11.78	
938648776	SMP	1	542.69	382.04	772.33	389.13	10.66	10.66	11.81	11.81	
938657164	SMP	1	542.62	381.92	772.33	389.06	10.73	10.73	11.80	11.80	
938665402	SMP	1	542.70	381.83	772.44	388.97	10.72	10.72	11.75	11.75	
938673763	SMP	1	543.22	381.95	772.95	389.11	10.65	10.65	11.76	11.76	
938682150	SMP	1	543.87	382.17	773.30	389.26	10.70	10.70	11.78	11.78	
938690523	SMP	1	543.79	382.17	773.31	389.38	10.71	10.71	11.65	11.65	
938698760	SMP	1	543.86	382.17	773.29	389.30	10.75	10.75	11.62	11.62	
938707167	SMP	1	543.87	382.10	773.38	389.34	10.71	10.71	11.75	11.75	
938715518	SMP	1	543.97	382.08	773.42	389.28	10.61	10.61	11.79	11.79	
938723765	SMP	1	543.97	382.08	773.58	389.41	10.65	10.65	11.78	11.78	
938732148	SMP	1	544.02	382.16	773.60	389.43	10.64	10.64	11.84	11.84	
938740536	SMP	1	543.95	382.15	773.72	389.52	10.58	10.58	11.78	11.78	
938748885	SMP	1	544.12	382.19	773.74	389.58	10.66	10.66	11.88	11.88	
938757161	SMP	1	544.13	382.25	773.83	389.69	10.79	10.79	11.78	11.78	
938765519	SMP	1	544.27	382.36	773.93	389.72	10.89	10.89	11.93	11.93	
938773902	SMP	1	544.34	382.37	774.06	389.80	10.79	10.79	11.93	11.93	
938782285	SMP	1	544.34	382.29	774.15	389.85	10.66	10.66	11.93	11.93	
938790510	SMP	1	544.32	382.23	774.08	389.85	10.71	10.71	11.90	11.90	
938798880	SMP	1	544.34	382.20	774.16	389.90	10.88	10.88	11.95	11.95	
938807284	SMP	1	544.41	382.12	774.16	389.83	10.80	10.80	11.90	11.90	
938815645	SMP	1	544.41	382.05	774.20	389.74	10.75	10.75	11.81	11.81	
938823885	SMP	1	544.44	382.00	774.23	389.69	10.74	10.74	11.80	11.80	
938832275	SMP	1	544.42	381.83	774.24	389.61	10.74	10.74	11.76	11.76	
938840648	SMP	1	544.39	381.78	774.23	389.55	10.92	10.92	11.79	11.79	
938849006	SMP	1	544.39	381.70	774.17	389.47	10.94	10.94	11.74	11.74	
938857284	SMP	1	544.39	381.54	774.23	389.41	10.80	10.80	11.94	11.94	
938865641	SMP	1	544.34	381.42	774.18	389.31	10.97	10.97	12.10	12.10	
938874013	SMP	1	544.26	381.27	774.13	389.23	10.92	10.92	12.04	12.04	
938882398	SMP	1	544.28	381.21	774.13	389.09	10.87	10.87	11.89	11.89	
938890636	SMP	1	544.24	381.14	774.12	389.03	10.81	10.81	11.94	11.94	
938899015	SMP	1	544.22	381.08	774.09	389.05	10.77	10.77	12.07	12.07	
938907414	SMP	1	544.15	381.08	774.06	388.99	10.72	10.72	12.04	12.04	
938915637	SMP	1	544.08	381.07	773.99	389.06	10.73	10.73	12.10	12.10	
938924018	SMP	1	544.01	381.06	773.99	389.01	10.71	10.71	11.97	11.97	
938932396	SMP	1	543.83	381.08	773.79	389.07	10.81	10.81	12.11	12.11	
938940776	SMP	1	543.72	381.09	773.78	389.07	10.79	10.79	12.04	12.04	
938949002	SMP	1	543.72	381.10	773.70	389.11	10.80	10.80	11.92	11.92	
938957409	SMP	1	543.29	381.29	773.28	389.15	10.90	10.90	12.05	12.05	
938965769	SMP	1	541.87	381.67	771.98	389.47	10.92	10.92	12.06	12.06	
938974130	SMP	1	540.81	381.96	770.67	389.88	10.89	10.89	12.10	12.10	
938982400	SMP	1	540.62	382.33	770.15	390.08	10.96	10.96	12.03	12.03	
938990762	SMP	1	540.62	382.33	770.04	390.06	10.94	10.94	12.13	12.13	
938999126	SMP	1	540.30	382.34	770.11	390.10	11.06	11.06	12.20	12.20	
939007528	SMP	1	540.05	382.30	769.87	390.03	10.75	10.75	12.09	12.09	
939024145	SMP	1	539.79	382.40	769.60	390.09	10.83	10.83	12.10	12.10	
939032535	SMP	1	539.62	382.40	769.49	390.01	10.91	10.91	11.94	11.94	
939040760	SMP	1	539.46	382.45	769.39	390.04	11.04	11.04	12.04	12.04	
939049134	SMP	1	539.35	382.46	769.16	389.99	10.90	10.90	12.01	12.01	
939057506	SMP	1	539.12	382.38	769.08	390.02	10.92	10.92	12.09	12.09	
939065905	SMP	1	539.05	382.45	768.94	390.00	10.92	10.92	12.14	12.14	
939074121	SMP	1	538.94	382.45	768.83	390.03	10.86	10.86	12.15	12.15	
939082530	SMP	1	538.94	382.44	768.76	390.03	10.70	10.70	12.04	12.04	
939090868	SMP	1	538.86	382.47	768.70	390.02	10.83	10.83	12.00	12.00	
939099255	SMP	1	538.72	382.40	768.70	389.95	10.89	10.89	11.95	11.95	
939107674	SMP	1	538.72	382.47	768.62	390.04	10.93	10.93	12.01	12.01	
939115899	SMP	1	538.62	382.48	768.62	390.04	10.96	10.96	11.91	11.91	
939124239	SMP	1	538.61	382.48	768.49	390.09	10.97	10.97	11.87	11.87	
939132653	SMP	1	538.59	382.61	768.53	390.10	10.98	10.98	12.14	12.14	
939140892	SMP	1	538.59	382.69	768.46	390.16	11.02	11.02	12.02	12.02	
939149260	SMP	1	538.48	382.67	768.40	390.23	10.98	10.98	12.07	12.07	
939157638	SMP	1	538.38	382.68	768.35	390.22	10.89	10.89	11.85	11.85	
939166018	SMP	1	538.41	382.76	768.33	390.35	10.89	10.89	11.97	11.97	
939174244	SMP	1	538.41	382.83	768.26	390.35	10.85	10.85	11.98	11.98	
939182652	SMP	1	538.41	382.91	768.33	390.35	10.73	10.73	11.81	11.81	
939190998	SMP	1	538.36	382.96	768.33	390.44	10.62	10.62	11.88	11.88	
939199383	SMP	1	538.38	383.00	768.33	390.51	10.69	10.69	11.83	11.83	
939207634	SMP	1	538.41	383.06	768.39	390.51	10.66	10.66	11.77	11.77	
939216016	SMP	1	538.40	383.03	768.46	390.61	10.65	10.65	11.94	11.94	
939224368	SMP	1	538.55	383.05	768.52	390.59	10.71	10.71	11.80	11.80	
939232653	SMP	1	538.62	383.19	768.42	390.66	10.77	10.77	11.79	11.79	
939241012	SMP	1	538.26	383.73	768.01	391.24	10.86	10.86	11.84	11.84	
939249385	SMP	1	537.69	384.55	767.28	392.10	11.00	11.00	11.85	11.85	
939257751	SMP	1	537.73	384.87	767.10	392.63	10.73	10.73	11.73	11.73	
939266014	SMP	1	537.94	385.03	767.25	392.90	10.70	10.70	11.94	11.94	
939274376	SMP	1	538.00	384.89	767.52	392.73	10.63	10.63	11.87	11.87	
939282774	SMP	1	538.13	384.90	767.64	392.66	10.54	10.54	11.79	11.79	
939291120	SMP	1	538.24	384.88	767.86	392.73	10.56	10.56	11.92	11.92	
939299377	SMP	1	538.41	384.85	768.10	392.77	10.81	10.81	11.93	11.93	
939307749	SMP	1	538.62	384.85	768.26	392.88	10.83	10.83	11.96	11.96	
939316141	SMP	1	538.77	384.85	768.46	392.74	10.91	10.91	11.70	11.70	
939324485	SMP	1	538.98	384.73	768.69	392.68	10.79	10.79	11.76	11.76	
939332776	SMP	1	539.12	384.66	768.74	392.76	10.55	10.55	11.85	11.85	
939341128	SMP	1	539.37	384.71	769.07	392.80	10.77	10.77	11.87	11.87	
939349509	SMP	1	539.53	384.63	769.18	392.90	10.98	10.98	11.93	11.93	
939357882	SMP	1	539.63	384.70	769.38	392.90	10.97	10.97	11.81	11.81	
939366142	SMP	1	539.84	384.71	769.54	392.81	10.88	10.88	11.84	11.84	
939374498	SMP	1	539.98	384.65	769.70	392.87	10.79	10.79	11.85	11.85	
939382895	SMP	1	540.05	384.58	769.75	392.93	10.37	10.37	11.87	11.87	
939391128	SMP	1	540.14	384.70	770.05	393.03	10.67	10.67	11.93	11.93	
939399498	SMP	1	540.44	384.64	770.12	393.10	10.76	10.76	11.97	11.97	
939407871	SMP	1	540.53	384.71	770.29	393.10	10.89	10.89	11.86	11.86	
939424507	SMP	1	540.74	384.75	770.57	393.07	10.79	10.79	11.75	11.75	
939432877	SMP	1	540.84	384.78	770.68	393.10	10.85	10.85	11.69	11.69	
939441261	SMP	1	540.96	384.77	770.78	393.14	10.72	10.72	11.77	11.77	
939449623	SMP	1	541.05	384.73	770.94	393.15	10.55	10.55	11.78	11.78	
939457893	SMP	1	541.07	384.76	770.98	393.12	10.53	10.53	11.79	11.79	
939466247	SMP	1	541.14	384.76	771.08	393.17	10.53	10.53	11.87	11.87	
939474621	SMP	1	541.23	384.78	771.06	393.30	10.52	10.52	11.86	11.86	
939483006	SMP	1	541.30	384.78	771.17	393.36	10.58	10.58	11.82	11.82	
939491251	SMP	1	541.42	384.79	771.17	393.36	10.58	10.58	11.82	11.82	
939499611	SMP	1	541.54	384.78	771.24	393.29	10.77	10.77	11.76	11.76	
939508014	SMP	1	541.42	384.81	771.25	393.28	10.79	10.79	11.85	11.85	
939516390	SMP	1	541.48	384.78	771.28	393.34	10.68	10.68	11.73	11.73	
939524616	SMP	1	541.41	384.85	771.34	393.35	10.76	10.76	11.63	11.63	
939533006	SMP	1	541.45	384.86	771.34	393.35	10.75	10.75	11.63	11.63	
939541385	SMP	1	541.45	384.81	771.27	393.28	10.82	10.82	11.64	11.64	
939549618	SMP	1	541.41	384.85	771.35	393.28	10.75	10.75	11.64	11.64	
939558017	SMP	1	541.41	384.78	771.28	393.28	10.70	10.70	11.60	11.60	
939566375	SMP	1	541.35	384.90	771.26	393.28	10.71	10.71	11.69	11.69	
939574738	SMP	1	541.70	384.84	771.66	393.33	10.62	10.62	11.74	11.74	
939582996	SMP	1	542.35	384.98	772.24	393.30	10.63	10.63	11.69	11.69	
939591368	SMP	1	542.28	384.90	772.22	393.24	10.61	10.61	11.86	11.86	
939599736	SMP	1	542.20	384.91	772.09	393.25	10.57	10.57	11.60	11.60	
939608135	SMP	1	542.15	384.90	772.01	393.22	10.54	10.54	11.75	11.75	
939616369	SMP	1	542.08	384.90	772.01	393.22	10.54	10.54	11.75	11.75	
939624759	SMP	1	542.02	384.95	771.94	393.24	10.56	10.56	11.77	11.77	
939633124	SMP	1	542.00	384.91	771.88	393.25	10.57	10.57	11.78	11.78	
939641514	SMP	1	542.00	384.92	771.79	393.23	10.57	10.57	11.80	11.80	
939649742	SMP	1	541.89	384.94	771.75	393.26	10.56	10.56	11.77	11.77	
939658137	SMP	1	541.89	384.82	771.72	393.18	10.66	10.66	11.75	11.75	
939666492	SMP	1	541.80	384.88	771.58	393.14	10.74	10.74	11.78	11.78	
939674864	SMP	1	541.77	384.85	771.50	393.10	10.74	10.74	11.70	11.70	
939683121	SMP	1	541.76	384.78	771.48	393.16	10.69	10.69	11.63	11.63	
939691492	SMP	1	541.62	384.85	771.47	393.17	10.57	10.57	11.69	11.69	
939699857	SMP	1	541.56	384.83	771.42	393.29	10.66	10.66	11.69	11.69	
939708135	SMP	1	541.63	384.90	771.35	393.22	10.68	10.68	11.70	11.70	
939716708	SMP	1	541.49	384.97	771.31	393.22	10.67	10.67	11.60	11.60	
939724866	SMP	1	541.47	384.99	771.20	393.30	10.49	10.49	11.74	11.74	
939733245	SMP	1	541.41	385.05	771.20	393.27	10.60	10.60	11.58	11.58	
939741502	SMP	1	541.34	385.05	771.13	393.30	10.64	10.64	11.66	11.66	
939749862	SMP	1	541.33	385.12	771.06	393.27	10.69	10.69	11.51	11.51	
939758258	SMP	1	541.29	385.10	771.05	393.36	10.71	10.71	11.56	11.56	
939766639	SMP	1	541.61	385.05	771.28	393.37	10.62	10.62	11.59	11.59	
939774873	SMP	1	542.06	384.80	771.74	393.05	10.48	10.48	11.88	11.88	
939783241	SMP	1	541.91	384.59	771.50	392.81	10.64	10.64	11.64	11.64	
939791615	SMP	1	541.87	384.53	771.50	392.78	10.70	10.70	11.61	11.61	
939799975	SMP	1	541.86	384.57	771.43	392.78	10.63	10.63	11.58	11.58	
939808253	SMP	1	541.91	384.57	771.37	392.82	10.64	10.64	11.71	11.71	
939816615	SMP	1	541.77	384.56	771.36	392.76	10.80	10.80	11.68	11.68	
939824983	SMP	1	541.68	384.54	771.31	392.81	10.89	10.89	11.69	11.69	
939833369	SMP	1	541.66	384.47	771.21	392.72	10.84	10.84	11.78	11.78	
939841619	SMP	1	541.53	384.44	771.10	392.63	10.87	10.87	11.77	11.77	
939849986	SMP	1	541.45	384.37	771.03	392.64	10.80	10.80	11.71	11.71	
939858382	SMP	1	541.52	384.31	770.91	392.54	10.75	10.75	11.70	11.70	
939866613	SMP	1	541.50	384.05	770.78	392.45	10.56	10.56	11.63	11.63	
939874984	SMP	1	541.35	384.16	770.77	392.18	10.10	10.10	11.47	11.47	
939883363	SMP	1	542.48	388.96	771.63	392.45	13.31	13.31	12.10	12.10	
939891749	SMP	1	545.48	385.89	771.95	391.85	7.80	7.80	12.42	12.42	
939899975	SMP	1	540.74	388.17	771.78	391.43	9.38	9.38	12.25	12.25	
939908380	SMP	1	542.94	388.91	771.68	391.55	13.53	13.53	12.20	12.20	
939916736	SMP	1	542.52	385.80	770.01	391.29	9.29	9.29	10.89	10.89	
939925104	SMP	1	539.58	385.65	770.15	391.37	11.30	11.30	11.23	11.23	
939933365	SMP	1	539.42	385.50	770.60	391.55	10.72	10.72	11.43	11.43	
939941748	SMP	1	538.85	384.03	770.30	391.32	12.41	12.41	11.54	11.54	
939950106	SMP	1	538.45	383.37	770.17	391.58	13.35	13.35	11.39	11.39	
939966757	SMP	1	540.10	383.77	770.05	391.82	10.19	10.19	11.71	11.71	
939975103	SMP	1	540.30	383.87	769.91	391.90	10.49	10.49	11.71	11.71	
939983503	SMP	1	540.22	384.01	769.84	391.90	10.35	10.35	11.71	11.71	
939991850	SMP	1	540.13	384.11	769.84	392.05	10.51	10.51	11.82	11.82	
940000102	SMP	1	540.05	384.18	769.77	391.98	10.56	10.56	11.74	11.74	
940008476	SMP	1	539.87	384.25	769.72	392.08	10.61	10.61	11.73	11.73	
940016868	SMP	1	539.89	384.28	769.66	392.07	10.66	10.66	11.81	11.81	
940025100	SMP	1	539.93	384.28	769.65	392.08	10.61	10.61	11.74	11.74	
940033505	SMP	1	539.91	384.32	769.59	392.07	10.63	10.63	11.71	11.71	
940041854	SMP	1	539.93	384.35	769.63	392.02	10.75	10.75	11.72	11.72	
940050236	SMP	1	539.93	384.35	769.57	391.95	10.74	10.74	11.56	11.56	
940058482	SMP	1	539.87	384.28	769.57	391.95	10.57	10.57	11.67	11.67	
940066870	SMP	1	539.86	384.34	769.57	391.88	10.77	10.77	11.54	11.54	
940075228	SMP	1	539.86	384.27	769.63	391.91	10.67	10.67	11.71	11.71	
940083629	SMP	1	540.01	384.25	769.70	391.90	10.74	10.74	11.73	11.73	
940091854	SMP	1	539.98	384.23	769.77	391.90	10.54	10.54	11.77	11.77	
940100235	SMP	1	540.19	384.26	769.77	391.91	10.57	10.57	11.69	11.69	
940108600	SMP	1	540.24	384.26	769.84	391.97	10.67	10.67	11.84	11.84	
940116994	SMP	1	540.26	384.28	769.91	391.97	10.59	10.59	11.83	11.83	
940125217	SMP	1	540.31	384.25	769.91	391.97	10.63	10.63	11.84	11.84	
940133623	SMP	1	540.31	384.18	770.06	391.98	10.64	10.64	11.91	11.91	
940141985	SMP	1	540.45	384.18	770.10	391.96	10.72	10.72	11.96	11.96	
940150350	SMP	1	540.45	384.25	770.20	391.91	10.72	10.72	11.81	11.81	
940158606	SMP	1	540.52	384.18	770.22	391.94	10.65	10.65	11.80	11.80	
940166994	SMP	1	540.58	384.22	770.39	391.97	10.52	10.52	11.71	11.71	
940175342	SMP	1	540.62	384.19	770.33	391.97	10.59	10.59	11.76	11.76	
940183620	SMP	1	540.69	384.20	770.46	391.97	10.55	10.55	11.56	11.56	
940191969	SMP	1	540.65	384.33	770.39	392.12	10.84	10.84	11.57	11.57	
940200348	SMP	1	539.93	385.04	769.55	392.81	10.72	10.72	11.70	11.70	
940208729	SMP	1	539.55	385.92	768.81	393.76	10.57	10.57	11.75	11.75	
940225360	SMP	1	539.83	386.20	768.77	394.13	10.62	10.62	11.87	11.87	
940233737	SMP	1	539.76	386.19	769.01	394.17	10.54	10.54	11.91	11.91	
940242123	SMP	1	539.76	386.27	769.15	394.31	10.57	10.57	12.08	12.08	
940250341	SMP	1	539.76	386.27	769.15	394.24	10.66	10.66	11.95	11.95	
940258743	SMP	1	539.83	386.27	769.23	394.33	10.62	10.62	11.92	11.92	
940267113	SMP	1	539.84	386.20	769.27	394.30	10.65	10.65	11.82	11.82	
940275472	SMP	1	539.88	386.27	769.35	394.24	10.75	10.75	11.77	11.77	
940283728	SMP	1	539.90	386.19	769.42	394.24	10.78	10.78	11.79	11.79	
940292097	SMP	1	539.95	386.12	769.44	394.16	10.62	10.62	11.67	11.67	
940300465	SMP	1	539.92	386.01	769.49	394.08	10.50	10.50	11.63	11.63	
940308873	SMP	1	539.92	386.01	769.53	394.09	10.64	10.64	11.62	11.62	
940317098	SMP	1	539.93	386.06	769.55	394.02	10.74	10.74	11.57	11.57	
940325479	SMP	1	539.89	386.09	769.48	394.02	10.76	10.76	11.57	11.57	
940333852	SMP	1	539.92	385.98	769.50	393.99	10.63	10.63	11.59	11.59	
940342106	SMP	1	539.96	385.95	769.48	393.95	10.72	10.72	11.54	11.54	
940350466	SMP	1	539.88	386.00	769.48	393.95	10.62	10.62	11.53	11.53	
940358872	SMP	1	539.95	385.99	769.53	393.95	10.61	10.61	11.63	11.63	
940367229	SMP	1	539.85	385.96	769.47	393.95	10.71	10.71	11.60	11.60	
940375474	SMP	1	539.82	385.99	769.42	393.87	10.73	10.73	11.64	11.64	
940383850	SMP	1	539.83	385.92	769.45	393.88	10.66	10.66	11.66	11.66	
940392247	SMP	1	539.79	385.93	769.48	393.88	10.70	10.70	11.65	11.65	
940400594	SMP	1	539.88	385.89	769.48	393.88	10.80	10.80	11.67	11.67	
940408863	SMP	1	539.80	385.89	769.42	393.80	10.71	10.71	11.61	11.61	
940417219	SMP	1	539.76	385.92	769.45	393.88	10.91	10.91	11.60	11.60	
940425600	SMP	1	539.76	385.92	769.42	393.82	10.83	10.83	11.59	11.59	
940433976	SMP	1	539.71	385.97	769.39	393.80	10.83	10.83	11.68	11.68	
940442234	SMP	1	539.76	385.92	769.38	393.87	10.92	10.92	11.73	11.73	
940450584	SMP	1	539.69	385.92	769.38	393.87	10.73	10.73	11.79	11.79	
940458989	SMP	1	539.71	385.90	769.41	393.87	10.77	10.77	11.74	11.74	
940467359	SMP	1	539.67	385.91	769.39	393.86	10.70	10.70	11.79	11.79	
940475591	SMP	1	539.62	385.99	769.41	393.89	10.72	10.72	11.74	11.74	
940483972	SMP	1	539.62	385.99	769.38	393.95	10.54	10.54	11.84	11.84	
940492346	SMP	1	539.64	385.97	769.38	393.95	10.57	10.57	11.79	11.79	
940500709	SMP	1	539.63	386.05	769.38	393.95	10.60	10.60	11.84	11.84	
940508984	SMP	1	539.64	385.98	769.38	393.95	10.62	10.62	11.85	11.85	
940517352	SMP	1	539.62	386.05	769.38	393.88	10.63	10.63	11.80	11.80	
940525711	SMP	1	539.29	386.14	768.96	393.98	10.65	10.65	12.05	12.05	
940533972	SMP	1	538.19	386.22	768.05	394.19	10.91	10.91	11.97	11.97	
940542351	SMP	1	537.88	386.20	767.54	394.09	10.64	10.64	11.64	11.64	
940550711	SMP	1	537.92	386.25	767.49	394.13	10.65	10.65	11.68	11.68	
940559112	SMP	1	538.01	386.18	767.54	394.09	10.68	10.68	11.72	11.72	
940567346	SMP	1	537.94	386.32	767.58	394.14	10.71	10.71	11.69	11.69	
940575714	SMP	1	537.90	386.33	767.44	394.21	10.70	10.70	11.69	11.69	
940584100	SMP	1	537.90	386.33	767.51	394.21	10.79	10.79	11.69	11.69	
940592463	SMP	1	537.94	386.33	767.51	394.21	10.80	10.80	11.79	11.79	
940600708	SMP	1	537.94	386.38	767.59	394.22	10.89	10.89	11.76	11.76	
940609113	SMP	1	537.98	386.37	767.55	394.26	10.86	10.86	11.84	11.84	
940617470	SMP	1	538.05	386.37	767.58	394.28	10.86	10.86	11.74	11.74	
940625835	SMP	1	538.01	386.33	767.62	394.33	10.80	10.80	11.84	11.84	
940634093	SMP	1	537.98	386.38	767.66	394.31	10.78	10.78	11.85	11.85	
940642487	SMP	1	538.05	386.38	767.69	394.37	10.88	10.88	11.83	11.83	
940650832	SMP	1	538.05	386.38	767.66	394.35	10.88	10.88	11.78	11.78	
940659106	SMP	1	537.98	386.37	767.58	394.35	10.77	10.77	11.85	11.85	
940667470	SMP	1	538.01	386.39	767.62	394.33	10.69	10.69	11.85	11.85	
940675842	SMP	1	537.94	386.46	767.52	394.28	10.63	10.63	11.83	11.83	
940684218	SMP	1	537.94	386.46	767.58	394.34	10.72	10.72	11.72	11.72	
940692466	SMP	1	537.41	386.60	767.31	394.34	10.87	10.87	11.79	11.79	
940700847	SMP	1	536.44	386.54	766.21	394.39	10.95	10.95	11.86	11.86	
940709235	SMP	1	536.51	386.47	766.01	394.35	10.89	10.89	11.92	11.92	
940717588	SMP	1	536.51	386.61	766.01	394.38	11.01	11.01	12.03	12.03	
940725838	SMP	1	536.44	386.61	765.96	394.35	11.01	11.01	12.02	12.02	
940734217	SMP	1	536.29	386.63	765.94	394.31	10.91	10.91	11.93	11.93	
940742597	SMP	1	536.26	386.61	765.87	394.31	10.89	10.89	12.01	12.01	
940750956	SMP	1	536.22	386.64	765.96	394.29	10.94	10.94	12.00	12.00	
940759238	SMP	1	536.06	386.63	765.71	394.22	10.84	10.84	11.99	11.99	
940767604	SMP	1	536.05	386.55	765.72	394.21	10.95	10.95	11.89	11.89	
940775966	SMP	1	536.08	386.57	765.69	394.11	10.78	10.78	11.89	11.89	
940784340	SMP	1	535.85	386.57	765.60	394.10	10.76	10.76	11.94	11.94	
940792803	SMP	1	535.84	386.62	765.42	394.09	10.82	10.82	11.68	11.68	
940800951	SMP	1	535.81	386.64	765.41	394.08	10.81	10.81	11.68	11.68	
940809351	SMP	1	535.73	386.49	765.30	394.01	10.71	10.71	11.71	11.71	
940817712	SMP	1	535.66	386.49	765.33	393.97	10.76	10.76	11.83	11.83	
940825956	SMP	1	535.66	386.47	765.26	393.90	10.86	10.86	11.77	11.77	
940834339	SMP	1	535.58	386.47	765.23	393.93	10.86	10.86	11.89	11.89	
940842725	SMP	1	535.52	386.40	765.17	393.81	10.84	10.84	11.77	11.77	
940850949	SMP	1	535.51	386.33	765.13	393.82	10.78	10.78	11.91	11.91	
940859352	SMP	1	535.48	386.19	765.07	393.70	10.70	10.70	11.89	11.89	
940867712	SMP	1	535.41	386.26	765.05	393.63	10.83	10.83	11.69	11.69	
940876078	SMP	1	535.40	386.19	765.02	393.63	10.77	10.77	11.84	11.84	
940884336	SMP	1	535.33	386.26	764.99	393.56	10.82	10.82	11.76	11.76	
940892723	SMP	1	535.27	386.19	764.95	393.56	10.74	10.74	11.73	11.73	
940901071	SMP	1	535.26	386.26	764.99	393.56	10.95	10.95	11.76	11.76	
940909474	SMP	1	535.26	386.27	764.99	393.56	10.96	10.96	11.76	11.76	
940917707	SMP	1	535.07	386.07	764.82	393.57	10.74	10.74	11.75	11.75	
940926082	SMP	1	534.29	385.84	764.17	393.21	10.71	10.71	11.62	11.62	
940934470	SMP	1	534.08	385.46	763.68	392.93	10.88	10.88	11.82	11.82	
940942839	SMP	1	534.11	385.23	763.58	392.70	10.74	10.74	11.86	11.86	
940959455	SMP	1	534.15	385.29	763.56	392.67	10.70	10.70	11.55	11.55	
940967858	SMP	1	534.21	385.38	763.63	392.72	10.89	10.89	11.54	11.54	
940976202	SMP	1	534.14	385.43	763.68	392.86	10.90	10.90	11.76	11.76	
940984455	SMP	1	534.10	385.39	763.68	392.72	10.66	10.66	11.71	11.71	
940992827	SMP	1	534.19	385.47	763.75	392.79	10.81	10.81	11.81	11.81	
941001218	SMP	1	534.26	385.47	763.68	392.87	10.83	10.83	11.67	11.67	
941009443	SMP	1	534.19	385.47	763.69	392.84	10.81	10.81	11.67	11.67	
941017852	SMP	1	533.80	385.29	763.48	392.55	11.00	11.00	11.56	11.56	
941026191	SMP	1	533.70	384.91	763.27	392.38	10.82	10.82	11.60	11.60	
941034583	SMP	1	533.84	385.02	763.21	392.38	10.82	10.82	11.66	11.66	
941042830	SMP	1	533.92	385.03	763.22	392.38	10.80	10.80	11.80	11.80	
941051218	SMP	1	533.78	385.06	763.29	392.46	10.85	10.85	11.80	11.80	
941059565	SMP	1	533.78	385.06	763.29	392.43	10.85	10.85	11.64	11.64	
941067976	SMP	1	533.78	385.06	763.29	392.41	10.85	10.85	11.66	11.66
[truncated: 5,149,652 more chars]
