# Supplementary material for: Dynamic Patterns of Expertise: The Case of Orthopedic Medical Diagnosis
Source: PLoS One. 2016 Jul 14;11(7):e0158820. doi: 10.1371/journal.pone.0158820 (PMC4945032; doi:10.1371/journal.pone.0158820)
Supplement: S1 Data — The zip files includes 15 main radiographs used in the experiment (in main radiograph folder), all the gathered data (in the eyetracking data folder) and all the result files used for the statistic analysis (hypothesis 1 & 2, newstat, rqanew and rqanew2). (ZIP) [file pone.0158820.s001.zip › fai data/eyetracking data/P02-eye_data Samples.txt]

## Sample Rate:	120
## Separator Type:	Msg
## Trial Count:	1
## Uses Plane File:	False
## Number of Samples:	44170                                                                                                                                                                                                                                                           
## Reversed:	none
## [Run]
## Subject:	P02                                                                                                                                                                                                                                                             
                                                                                                                                                                                                                                                     
## [Calibration]
## Calibration Type:	5-point
## Calibration Area:	1680	1050
## Calibration Point 0:	Position(840;525)
## Calibration Point 1:	Position(420;105)
## Calibration Point 2:	Position(1512;262)
## Calibration Point 3:	Position(1260;945)
## Calibration Point 4:	Position(167;787)
## [Geometry]
## Stimulus Dimension [mm]:	474	297
## Head Distance [mm]:	700
## [Hardware Setup]
## System ID:	IRX0867601-1348
## Operating System :	6.1
## iView X Version:	2.8.26
## [Filter Settings]
## Heuristic:	False
## Heuristic Stage:	0
## Bilateral:	True
## Gaze Cursor Filter:	True
## Saccade Length [px]:	80
## Filter Depth [ms]:	20
## Format:	LEFT, RIGHT, RAW, DIAMETER
## 
Time	Type	Trial	L Raw X [px]	L Raw Y [px]	R Raw X [px]	R Raw Y [px]	L Dia X [px]	L Dia Y [px]	R Dia X [px]	R Dia Y [px]	Aux1
2101684134	SMP	1	0.00	0.00	0.00	0.00	0.00	0.00	0.00	0.00	
2134590759	SMP	1	658.53	427.71	885.59	419.22	9.30	9.30	9.04	9.04	
2134593684	SMP	1	658.43	427.68	885.63	419.23	9.31	9.31	8.96	8.96	
2134602086	SMP	1	658.50	427.67	885.62	419.33	9.27	9.27	9.26	9.26	
2134610437	SMP	1	658.46	427.68	885.66	419.20	9.35	9.35	9.00	9.00	
2134618620	SMP	1	658.43	427.82	885.67	419.33	9.53	9.53	9.28	9.28	
2134626981	SMP	1	658.55	427.59	885.68	419.28	9.25	9.25	9.10	9.10	
2134635351	SMP	1	658.55	427.66	885.68	419.15	9.44	9.44	8.86	8.86	
2134643721	SMP	1	658.48	427.67	885.77	419.33	9.33	9.33	9.12	9.12	
2134652002	SMP	1	658.48	427.67	885.70	419.18	9.47	9.47	9.13	9.13	
2134660346	SMP	1	658.49	427.76	885.76	419.39	9.24	9.24	9.23	9.23	
2134668720	SMP	1	658.39	427.63	885.68	419.36	9.16	9.16	9.15	9.15	
2134677101	SMP	1	657.17	427.01	884.49	418.59	9.31	9.31	9.50	9.50	
2134685343	SMP	1	655.69	425.77	882.56	417.30	9.71	9.71	9.72	9.72	
2134693724	SMP	1	654.28	424.64	880.91	416.19	9.19	9.19	9.57	9.57	
2134702118	SMP	1	653.72	423.96	880.10	415.48	9.35	9.35	9.42	9.42	
2134710489	SMP	1	653.48	423.83	879.88	415.30	9.45	9.45	9.63	9.63	
2134727102	SMP	1	653.30	423.70	880.20	415.33	9.24	9.24	9.50	9.50	
2134735475	SMP	1	653.28	423.68	880.22	415.11	9.18	9.18	9.41	9.41	
2134743866	SMP	1	653.21	423.73	880.19	415.18	9.22	9.22	9.36	9.36	
2134752083	SMP	1	653.21	423.67	880.19	415.14	9.14	9.14	9.32	9.32	
2134760491	SMP	1	653.21	423.63	880.26	415.10	9.13	9.13	9.50	9.50	
2134768832	SMP	1	653.07	423.63	880.17	415.02	9.09	9.09	9.46	9.46	
2134777110	SMP	1	653.07	423.63	880.16	415.07	9.22	9.22	9.42	9.42	
2134785490	SMP	1	653.00	423.56	880.18	414.91	9.17	9.17	9.30	9.30	
2134793852	SMP	1	652.99	423.63	880.18	415.05	9.22	9.22	9.41	9.41	
2134802204	SMP	1	652.85	423.70	880.10	414.98	9.26	9.26	9.53	9.53	
2134810491	SMP	1	652.79	423.72	880.00	415.11	8.98	8.98	9.55	9.55	
2134818831	SMP	1	652.76	423.83	879.95	414.97	9.25	9.25	9.33	9.33	
2134827233	SMP	1	652.79	423.91	879.99	415.11	9.37	9.37	9.45	9.45	
2134835613	SMP	1	652.64	423.96	879.85	415.17	9.27	9.27	9.49	9.49	
2134843853	SMP	1	652.54	424.05	879.84	415.19	9.11	9.11	9.42	9.42	
2134852204	SMP	1	652.58	424.09	879.88	415.31	9.12	9.12	9.66	9.66	
2134860613	SMP	1	652.55	424.07	879.76	415.33	9.01	9.01	9.46	9.46	
2134868957	SMP	1	652.47	424.21	879.76	415.40	9.00	9.00	9.54	9.54	
2134877224	SMP	1	652.49	424.21	879.76	415.41	9.01	9.01	9.50	9.50	
2134885600	SMP	1	652.47	424.24	879.75	415.38	9.10	9.10	9.45	9.45	
2134893974	SMP	1	652.47	424.19	879.88	415.47	9.04	9.04	9.58	9.58	
2134902336	SMP	1	652.55	424.27	879.88	415.47	9.19	9.19	9.53	9.53	
2134910609	SMP	1	652.49	424.35	879.81	415.54	9.15	9.15	9.60	9.60	
2134918956	SMP	1	652.58	424.36	879.88	415.54	9.18	9.18	9.61	9.61	
2134927351	SMP	1	652.57	424.34	879.88	415.61	9.20	9.20	9.66	9.66	
2134935596	SMP	1	652.60	424.27	879.88	415.61	9.14	9.14	9.68	9.68	
2134943988	SMP	1	652.58	424.34	879.84	415.59	9.08	9.08	9.64	9.64	
2134952322	SMP	1	652.66	424.34	879.91	415.59	9.14	9.14	9.63	9.63	
2134960735	SMP	1	652.59	424.27	879.95	415.61	9.08	9.08	9.61	9.61	
2134968962	SMP	1	652.73	424.38	879.99	415.73	9.17	9.17	9.71	9.71	
2134977351	SMP	1	652.66	424.29	879.98	415.66	9.21	9.21	9.66	9.66	
2134986841	SMP	1	652.66	424.29	879.99	415.59	9.27	9.27	9.54	9.54	
2134994112	SMP	1	652.52	424.45	879.81	415.78	9.26	9.26	9.81	9.81	
2135002324	SMP	1	651.23	424.89	878.32	416.07	9.81	9.81	9.83	9.83	
2135010731	SMP	1	649.18	425.14	876.27	416.47	9.61	9.61	9.87	9.87	
2135019236	SMP	1	647.86	425.57	874.64	416.89	9.36	9.36	9.79	9.79	
2135027480	SMP	1	647.33	425.99	874.21	417.21	9.59	9.59	9.94	9.94	
2135044098	SMP	1	647.35	426.11	874.30	417.15	9.59	9.59	9.75	9.75	
2135052461	SMP	1	647.28	426.11	874.36	417.22	9.58	9.58	9.65	9.65	
2135060841	SMP	1	647.31	426.21	874.34	417.32	9.23	9.23	9.60	9.60	
2135069095	SMP	1	647.33	426.20	874.34	417.33	9.30	9.30	9.56	9.56	
2135077456	SMP	1	647.38	426.28	874.30	417.29	9.22	9.22	9.54	9.54	
2135085862	SMP	1	647.38	426.26	874.35	417.35	9.14	9.14	9.63	9.63	
2135094084	SMP	1	647.33	426.34	874.37	417.44	9.32	9.32	9.66	9.66	
2135102457	SMP	1	647.40	426.26	874.35	417.42	9.19	9.19	9.64	9.64	
2135110843	SMP	1	647.31	426.30	874.39	417.52	9.37	9.37	9.63	9.63	
2135119217	SMP	1	647.38	426.28	874.32	417.52	9.22	9.22	9.64	9.64	
2135127454	SMP	1	647.31	426.34	874.39	417.45	9.30	9.30	9.62	9.62	
2135135855	SMP	1	647.33	426.27	874.32	417.66	9.26	9.26	9.68	9.68	
2135144207	SMP	1	647.31	426.34	874.31	417.42	9.34	9.34	9.63	9.63	
2135152594	SMP	1	647.28	426.36	874.32	417.52	9.35	9.35	9.63	9.63	
2135160842	SMP	1	647.28	426.36	874.34	417.49	9.35	9.35	9.66	9.66	
2135169203	SMP	1	647.23	426.34	874.27	417.42	9.34	9.34	9.71	9.71	
2135177577	SMP	1	647.23	426.28	874.22	417.45	9.47	9.47	9.73	9.73	
2135185982	SMP	1	647.14	426.26	874.14	417.45	9.57	9.57	9.80	9.80	
2135194208	SMP	1	647.10	426.29	874.12	417.43	9.46	9.46	9.74	9.74	
2135202579	SMP	1	647.08	426.15	874.07	417.30	9.41	9.41	9.64	9.64	
2135210973	SMP	1	647.02	426.13	874.00	417.26	9.46	9.46	9.67	9.67	
2135219332	SMP	1	647.06	426.12	873.99	417.23	9.45	9.45	9.70	9.70	
2135227576	SMP	1	647.10	426.03	873.91	417.19	9.38	9.38	9.66	9.66	
2135235978	SMP	1	647.23	426.03	874.20	417.26	9.55	9.55	9.78	9.78	
2135244329	SMP	1	648.96	425.90	876.02	417.11	10.06	10.06	10.01	10.01	
2135260955	SMP	1	653.71	424.31	880.43	415.61	9.82	9.82	9.72	9.72	
2135269333	SMP	1	655.29	424.01	881.76	415.30	9.47	9.47	9.66	9.66	
2135277727	SMP	1	655.57	424.17	882.25	415.37	9.86	9.86	9.80	9.80	
2135294323	SMP	1	655.20	423.99	882.24	415.29	9.79	9.79	9.66	9.66	
2135302727	SMP	1	655.13	423.99	882.24	415.29	9.81	9.81	9.48	9.48	
2135311085	SMP	1	655.09	423.92	882.26	415.30	9.59	9.59	9.48	9.48	
2135319330	SMP	1	655.11	423.84	882.19	415.21	9.68	9.68	9.39	9.39	
2135327712	SMP	1	655.06	423.81	882.14	415.06	9.52	9.52	9.39	9.39	
2135336099	SMP	1	654.99	423.67	882.18	414.98	9.63	9.63	9.31	9.31	
2135344451	SMP	1	655.05	423.66	882.23	414.84	9.71	9.71	9.22	9.22	
2135352726	SMP	1	655.01	423.61	882.23	414.84	9.74	9.74	9.24	9.24	
2135361076	SMP	1	655.08	423.63	882.38	414.87	9.68	9.68	9.36	9.36	
2135369454	SMP	1	655.05	423.48	882.35	414.89	9.50	9.50	9.35	9.35	
2135377829	SMP	1	655.14	423.50	882.38	414.79	9.61	9.61	9.50	9.50	
2135386083	SMP	1	655.02	423.52	882.38	414.80	9.64	9.64	9.48	9.48	
2135394459	SMP	1	655.03	423.49	882.52	414.83	9.62	9.62	9.37	9.37	
2135402849	SMP	1	655.10	423.41	882.57	414.83	9.70	9.70	9.44	9.44	
2135411082	SMP	1	655.12	423.60	882.50	414.83	9.69	9.69	9.54	9.54	
2135419449	SMP	1	655.09	423.44	882.57	414.84	9.48	9.48	9.39	9.39	
2135427830	SMP	1	655.14	423.49	882.54	414.86	9.47	9.47	9.44	9.44	
2135436206	SMP	1	655.09	423.57	882.65	415.07	9.56	9.56	9.60	9.60	
2135444447	SMP	1	655.14	423.63	882.70	415.06	9.46	9.46	9.47	9.47	
2135452850	SMP	1	655.16	423.71	882.67	415.05	9.70	9.70	9.67	9.67	
2135461245	SMP	1	655.19	423.79	882.67	415.12	9.74	9.74	9.59	9.59	
2135469585	SMP	1	655.22	423.78	882.80	415.18	9.35	9.35	9.51	9.51	
2135477827	SMP	1	655.33	424.01	882.77	415.37	9.42	9.42	9.59	9.59	
2135486199	SMP	1	655.26	423.94	882.81	415.37	9.42	9.42	9.53	9.53	
2135494569	SMP	1	655.24	424.06	882.84	415.37	9.45	9.45	9.61	9.61	
2135502973	SMP	1	655.16	423.99	882.82	415.41	9.45	9.45	9.64	9.64	
2135511205	SMP	1	655.35	423.97	882.84	415.44	9.28	9.28	9.79	9.79	
2135519588	SMP	1	655.28	423.97	882.78	415.39	9.35	9.35	9.53	9.53	
2135527954	SMP	1	655.28	423.92	882.74	415.25	9.26	9.26	9.58	9.58	
2135536333	SMP	1	655.35	423.86	882.91	415.39	9.51	9.51	9.64	9.64	
2135544568	SMP	1	655.34	423.94	882.91	415.45	9.43	9.43	9.70	9.70	
2135552972	SMP	1	655.40	423.86	882.95	415.39	9.38	9.38	9.70	9.70	
2135561324	SMP	1	655.29	423.85	883.02	415.33	9.46	9.46	9.53	9.53	
2135569568	SMP	1	655.37	423.90	883.02	415.32	9.56	9.56	9.53	9.53	
2135577952	SMP	1	655.37	423.77	883.05	415.25	9.48	9.48	9.61	9.61	
2135586337	SMP	1	655.44	423.69	883.07	415.25	9.46	9.46	9.75	9.75	
2135594695	SMP	1	655.52	423.70	883.00	414.99	9.50	9.50	9.22	9.22	
2135602970	SMP	1	655.57	423.61	883.11	415.05	9.50	9.50	9.55	9.55	
2135611328	SMP	1	655.50	423.54	883.11	414.91	9.44	9.44	9.49	9.49	
2135619700	SMP	1	655.52	423.39	883.13	414.82	9.28	9.28	9.13	9.13	
2135628258	SMP	1	655.56	423.30	883.18	414.77	9.30	9.30	9.44	9.44	
2135636327	SMP	1	655.69	423.26	883.24	414.82	9.50	9.50	9.38	9.38	
2135644707	SMP	1	655.72	423.28	883.30	414.79	9.53	9.53	9.43	9.43	
2135653092	SMP	1	655.79	423.28	883.27	414.80	9.46	9.46	9.52	9.52	
2135661441	SMP	1	655.80	423.30	883.28	414.76	9.47	9.47	9.27	9.27	
2135669696	SMP	1	655.89	423.27	883.28	414.83	9.34	9.34	9.37	9.37	
2135678081	SMP	1	655.99	423.24	883.36	414.76	9.55	9.55	9.43	9.43	
2135686438	SMP	1	655.99	423.12	883.46	414.79	9.43	9.43	9.51	9.51	
2135694811	SMP	1	656.01	423.14	883.56	414.81	9.35	9.35	9.51	9.51	
2135703087	SMP	1	656.07	423.08	883.70	414.95	9.36	9.36	9.71	9.71	
2135711456	SMP	1	656.15	423.19	883.73	414.85	9.34	9.34	9.64	9.64	
2135719816	SMP	1	656.19	423.25	883.77	414.95	9.47	9.47	9.64	9.64	
2135728068	SMP	1	656.18	423.18	883.86	414.98	9.36	9.36	9.61	9.61	
2135736443	SMP	1	656.25	423.17	883.85	415.04	9.29	9.29	9.70	9.70	
2135744813	SMP	1	656.31	423.16	883.89	414.89	9.23	9.23	9.27	9.27	
2135753214	SMP	1	656.43	423.24	883.90	414.98	9.33	9.33	9.66	9.66	
2135761439	SMP	1	656.51	423.23	884.03	414.96	9.17	9.17	9.51	9.51	
2135769826	SMP	1	656.51	423.17	884.07	414.98	9.21	9.21	9.68	9.68	
2135778192	SMP	1	656.56	423.26	884.07	414.92	9.13	9.13	9.57	9.57	
2135786568	SMP	1	656.60	423.19	884.06	414.87	9.18	9.18	9.38	9.38	
2135794812	SMP	1	656.68	423.19	884.18	414.84	9.55	9.55	9.43	9.43	
2135803210	SMP	1	656.68	423.13	884.25	414.84	9.33	9.33	9.39	9.39	
2135811569	SMP	1	656.72	423.13	884.26	414.94	9.27	9.27	9.45	9.45	
2135819947	SMP	1	656.78	423.22	884.27	414.88	9.52	9.52	9.41	9.41	
2135828194	SMP	1	656.83	423.12	884.28	414.84	9.36	9.36	9.32	9.32	
2135836586	SMP	1	656.82	423.11	884.34	414.88	9.42	9.42	9.47	9.47	
2135844945	SMP	1	656.96	423.17	884.42	414.94	9.34	9.34	9.29	9.29	
2135853335	SMP	1	657.00	423.08	884.46	414.99	9.37	9.37	9.37	9.37	
2135861562	SMP	1	657.01	423.08	884.57	415.08	9.42	9.42	9.57	9.57	
2135869945	SMP	1	657.08	423.11	884.63	415.06	9.34	9.34	9.51	9.51	
2135878314	SMP	1	657.20	423.24	884.72	415.07	9.40	9.40	9.64	9.64	
2135886691	SMP	1	657.21	423.10	884.77	415.06	9.28	9.28	9.63	9.63	
2135894932	SMP	1	657.31	423.08	884.86	415.03	9.31	9.31	9.42	9.42	
2135903333	SMP	1	657.35	423.05	884.75	414.97	9.21	9.21	9.53	9.53	
2135911697	SMP	1	657.28	423.00	884.91	414.95	9.31	9.31	9.53	9.53	
2135919932	SMP	1	657.35	422.93	884.84	414.96	9.41	9.41	9.55	9.55	
2135928316	SMP	1	657.38	422.90	884.91	414.82	9.51	9.51	9.46	9.46	
2135936692	SMP	1	657.42	422.87	884.91	414.81	9.51	9.51	9.60	9.60	
2135945055	SMP	1	657.54	422.81	884.92	414.74	9.45	9.45	9.38	9.38	
2135953336	SMP	1	657.41	422.77	885.01	414.79	9.54	9.54	9.64	9.64	
2135961695	SMP	1	656.59	422.74	884.16	414.67	9.69	9.69	9.54	9.54	
2135970059	SMP	1	655.30	422.49	882.74	414.43	9.49	9.49	9.51	9.51	
2135978438	SMP	1	654.56	422.44	881.93	414.26	9.29	9.29	9.75	9.75	
2135986685	SMP	1	654.46	422.25	881.83	414.18	9.22	9.22	9.73	9.73	
2135995057	SMP	1	654.50	422.36	881.86	414.05	9.26	9.26	9.65	9.65	
2136003458	SMP	1	654.52	422.37	881.83	414.04	9.23	9.23	9.56	9.56	
2136011817	SMP	1	654.41	422.34	881.72	413.98	9.25	9.25	9.53	9.53	
2136020067	SMP	1	654.43	422.29	881.83	414.04	9.21	9.21	9.56	9.56	
2136028438	SMP	1	654.39	422.36	881.83	414.04	9.27	9.27	9.56	9.56	
2136036817	SMP	1	654.43	422.43	881.87	414.18	9.21	9.21	9.62	9.62	
2136045179	SMP	1	654.45	422.47	881.80	414.18	9.27	9.27	9.48	9.48	
2136053456	SMP	1	654.33	422.48	881.77	414.21	9.42	9.42	9.54	9.54	
2136061808	SMP	1	654.38	422.63	881.72	414.30	9.37	9.37	9.54	9.54	
2136070178	SMP	1	654.37	422.63	881.78	414.31	9.39	9.39	9.49	9.49	
2136078441	SMP	1	654.37	422.71	881.76	414.40	9.41	9.41	9.63	9.63	
2136086821	SMP	1	654.33	422.66	881.73	414.41	9.52	9.52	9.48	9.48	
2136095194	SMP	1	654.41	422.71	881.76	414.33	9.32	9.32	9.59	9.59	
2136103581	SMP	1	654.51	422.71	881.82	414.31	9.31	9.31	9.51	9.51	
2136111810	SMP	1	654.47	422.71	881.91	414.44	9.32	9.32	9.73	9.73	
2136120185	SMP	1	654.55	422.63	882.00	414.42	9.27	9.27	9.76	9.76	
2136128564	SMP	1	654.58	422.71	882.08	414.51	9.38	9.38	9.80	9.80	
2136136932	SMP	1	654.54	422.69	882.15	414.53	9.35	9.35	9.83	9.83	
2136145182	SMP	1	654.69	422.72	882.19	414.60	9.50	9.50	9.76	9.76	
2136153578	SMP	1	654.83	422.76	882.24	414.57	9.37	9.37	9.82	9.82	
2136161933	SMP	1	654.90	422.76	882.33	414.69	9.42	9.42	9.73	9.73	
2136170301	SMP	1	654.91	422.76	882.40	414.69	9.42	9.42	9.67	9.67	
2136178560	SMP	1	655.05	422.76	882.47	414.63	9.48	9.48	9.59	9.59	
2136186930	SMP	1	655.12	422.69	882.54	414.70	9.24	9.24	9.64	9.64	
2136195325	SMP	1	655.14	422.63	882.60	414.59	9.34	9.34	9.54	9.54	
2136203679	SMP	1	655.23	422.67	882.72	414.60	9.54	9.54	9.65	9.65	
2136211944	SMP	1	655.26	422.66	882.71	414.59	9.45	9.45	9.65	9.65	
2136220304	SMP	1	655.32	422.64	882.78	414.61	9.50	9.50	9.75	9.75	
2136228670	SMP	1	655.45	422.62	882.95	414.61	9.46	9.46	9.84	9.84	
2136236931	SMP	1	656.12	422.63	883.76	414.70	9.53	9.53	9.82	9.82	
2136245294	SMP	1	657.55	422.76	884.88	414.92	9.59	9.59	9.83	9.83	
2136253679	SMP	1	658.19	422.88	885.55	415.03	9.56	9.56	9.66	9.66	
2136262040	SMP	1	658.21	422.94	885.74	415.09	9.63	9.63	9.61	9.61	
2136270304	SMP	1	658.26	423.09	885.74	415.16	9.59	9.59	9.72	9.72	
2136278690	SMP	1	658.19	422.95	885.81	415.15	9.60	9.60	9.75	9.75	
2136287050	SMP	1	658.16	422.99	885.84	415.19	9.49	9.49	9.71	9.71	
2136295410	SMP	1	658.28	423.00	885.91	415.19	9.66	9.66	9.76	9.76	
2136303672	SMP	1	658.28	422.98	885.91	415.25	9.38	9.38	9.74	9.74	
2136312047	SMP	1	658.28	423.06	885.91	415.25	9.58	9.58	9.76	9.76	
2136320418	SMP	1	658.21	423.05	886.02	415.25	9.41	9.41	9.67	9.67	
2136328787	SMP	1	658.22	423.13	885.97	415.25	9.44	9.44	9.75	9.75	
2136337056	SMP	1	658.25	423.16	885.94	415.33	9.57	9.57	9.70	9.70	
2136345412	SMP	1	658.15	423.13	885.95	415.33	9.39	9.39	9.78	9.78	
2136353804	SMP	1	658.11	423.22	885.95	415.33	9.54	9.54	9.76	9.76	
2136362162	SMP	1	658.14	423.20	885.95	415.49	9.46	9.46	9.87	9.87	
2136370413	SMP	1	658.13	423.18	885.93	415.35	9.45	9.45	9.70	9.70	
2136378794	SMP	1	658.08	423.19	885.95	415.39	9.55	9.55	9.76	9.76	
2136387165	SMP	1	658.15	423.20	886.02	415.39	9.48	9.48	9.80	9.80	
2136395467	SMP	1	658.14	423.10	885.95	415.39	9.46	9.46	9.76	9.76	
2136403822	SMP	1	658.21	423.06	886.00	415.35	9.44	9.44	9.76	9.76	
2136412198	SMP	1	658.21	423.14	885.97	415.22	9.49	9.49	9.83	9.83	
2136420563	SMP	1	658.26	423.02	885.94	415.22	9.55	9.55	9.70	9.70	
2136428804	SMP	1	658.26	423.09	886.07	415.19	9.56	9.56	9.73	9.73	
2136437175	SMP	1	658.37	423.05	886.13	415.19	9.56	9.56	9.67	9.67	
2136445558	SMP	1	658.56	422.98	886.13	415.20	9.69	9.69	9.44	9.44	
2136453945	SMP	1	658.77	423.02	886.28	415.05	9.69	9.69	9.54	9.54	
2136478948	SMP	1	658.70	423.03	886.38	415.10	9.61	9.61	9.51	9.51	
2136487316	SMP	1	658.70	423.02	886.45	415.17	9.79	9.79	9.51	9.51	
2136495563	SMP	1	658.77	422.96	886.53	415.09	9.68	9.68	9.52	9.52	
2136503922	SMP	1	658.85	422.95	886.60	415.19	9.71	9.71	9.81	9.81	
2136512310	SMP	1	658.91	422.95	886.67	415.19	9.75	9.75	9.76	9.76	
2136520688	SMP	1	658.87	422.83	886.62	415.15	9.55	9.55	9.91	9.91	
2136528927	SMP	1	658.96	422.70	886.62	415.16	9.58	9.58	9.94	9.94	
2136537312	SMP	1	658.88	422.62	886.80	415.07	9.72	9.72	9.69	9.69	
2136545680	SMP	1	658.94	422.62	886.72	415.03	9.58	9.58	9.73	9.73	
2136553918	SMP	1	658.90	422.64	886.75	415.00	9.86	9.86	9.94	9.94	
2136562298	SMP	1	659.03	422.56	886.76	415.00	9.64	9.64	9.94	9.94	
2136570688	SMP	1	658.97	422.56	886.74	414.92	9.72	9.72	9.88	9.88	
2136579056	SMP	1	658.96	422.49	886.67	414.92	9.81	9.81	9.92	9.92	
2136587314	SMP	1	658.91	422.50	886.77	414.88	9.71	9.71	9.80	9.80	
2136595678	SMP	1	658.79	422.48	886.77	414.88	9.62	9.62	9.74	9.74	
2136604053	SMP	1	658.79	422.42	886.70	414.80	9.64	9.64	9.70	9.70	
2136612440	SMP	1	658.69	422.49	886.62	414.83	9.50	9.50	9.66	9.66	
2136620668	SMP	1	658.63	422.54	886.51	414.72	9.54	9.54	9.62	9.62	
2136629054	SMP	1	658.26	422.59	886.18	414.77	9.81	9.81	9.66	9.66	
2136637437	SMP	1	656.67	423.25	884.39	415.39	10.03	10.03	9.91	9.91	
2136654050	SMP	1	652.81	424.68	880.02	417.04	9.65	9.65	10.04	10.04	
2136662439	SMP	1	652.06	425.25	879.31	417.45	9.70	9.70	9.99	9.99	
2136670775	SMP	1	652.06	425.42	879.38	417.52	9.88	9.88	9.93	9.93	
2136687438	SMP	1	651.69	425.43	879.19	417.54	9.59	9.59	9.87	9.87	
2136695797	SMP	1	651.62	425.43	879.00	417.47	9.34	9.34	9.74	9.74	
2136704284	SMP	1	651.48	425.50	878.84	417.48	9.28	9.28	9.84	9.84	
2136712423	SMP	1	651.40	425.55	878.81	417.44	9.40	9.40	9.53	9.53	
2136720804	SMP	1	651.30	425.63	878.62	417.39	9.52	9.52	9.46	9.46	
2136729172	SMP	1	650.98	425.62	878.44	417.37	9.64	9.64	9.50	9.50	
2136737542	SMP	1	650.05	426.12	877.39	418.08	9.77	9.77	10.09	10.09	
2136745803	SMP	1	648.45	427.11	875.29	419.31	9.71	9.71	9.93	9.93	
2136754173	SMP	1	647.20	428.31	873.74	420.48	9.51	9.51	9.85	9.85	
2136762536	SMP	1	647.28	428.95	874.06	421.05	9.65	9.65	10.24	10.24	
2136779187	SMP	1	647.24	429.00	874.38	421.03	9.30	9.30	10.03	10.03	
2136787526	SMP	1	647.25	428.99	874.49	421.05	9.36	9.36	9.98	9.98	
2136795933	SMP	1	647.27	428.97	874.46	420.91	9.35	9.35	9.81	9.81	
2136804285	SMP	1	647.22	429.03	874.47	420.95	9.29	9.29	10.03	10.03	
2136812554	SMP	1	647.30	428.96	874.55	420.90	9.23	9.23	9.87	9.87	
2136820919	SMP	1	647.31	428.91	874.51	420.88	9.42	9.42	9.80	9.80	
2136829302	SMP	1	647.32	428.98	874.55	420.97	9.16	9.16	9.82	9.82	
2136837659	SMP	1	647.30	429.03	874.56	421.13	9.39	9.39	10.04	10.04	
2136845937	SMP	1	647.24	428.93	874.47	421.08	9.19	9.19	9.82	9.82	
2136854269	SMP	1	647.20	429.04	874.50	421.18	9.22	9.22	9.71	9.71	
2136862663	SMP	1	647.18	429.15	874.40	421.15	9.29	9.29	9.57	9.57	
2136870918	SMP	1	647.13	429.26	874.47	421.22	9.37	9.37	9.68	9.68	
2136879302	SMP	1	646.67	429.51	873.88	421.58	9.44	9.44	9.94	9.94	
2136887643	SMP	1	645.37	430.43	872.07	422.67	9.62	9.62	10.25	10.25	
2136896054	SMP	1	644.04	431.06	870.31	423.44	9.46	9.46	10.11	10.11	
2136904270	SMP	1	643.87	431.46	870.34	423.58	9.84	9.84	10.54	10.54	
2136912674	SMP	1	643.91	431.46	870.85	423.62	9.76	9.76	10.46	10.46	
2136921043	SMP	1	643.87	431.46	870.61	423.59	9.62	9.62	9.90	9.90	
2136929425	SMP	1	643.87	431.40	870.70	423.65	9.53	9.53	10.00	10.00	
2136937646	SMP	1	643.81	431.42	870.64	423.64	9.37	9.37	10.06	10.06	
2136946058	SMP	1	643.77	431.42	870.57	423.63	9.36	9.36	10.30	10.30	
2136954393	SMP	1	643.68	431.46	870.62	423.67	9.30	9.30	9.86	9.86	
2136962800	SMP	1	643.73	431.63	870.54	423.66	9.53	9.53	9.71	9.71	
2136971041	SMP	1	643.67	431.66	870.40	423.67	9.44	9.44	9.62	9.62	
2136979421	SMP	1	643.55	431.72	870.50	423.70	9.54	9.54	9.76	9.76	
2136987773	SMP	1	643.51	431.77	870.39	423.72	9.84	9.84	9.79	9.79	
2136996181	SMP	1	643.47	431.77	870.39	423.69	9.82	9.82	9.67	9.67	
2137004406	SMP	1	643.39	431.77	870.36	423.70	9.77	9.77	9.95	9.95	
2137012791	SMP	1	643.46	431.84	870.25	423.68	9.71	9.71	10.08	10.08	
2137021160	SMP	1	643.29	431.74	870.31	423.58	9.60	9.60	10.08	10.08	
2137029414	SMP	1	643.33	431.70	870.24	423.64	9.52	9.52	9.90	9.90	
2137037769	SMP	1	643.23	431.70	870.21	423.56	9.35	9.35	9.86	9.86	
2137046179	SMP	1	643.12	431.69	870.19	423.53	9.39	9.39	10.07	10.07	
2137054525	SMP	1	643.12	431.70	870.18	423.62	9.42	9.42	9.99	9.99	
2137062785	SMP	1	643.19	431.69	870.19	423.52	9.48	9.48	9.77	9.77	
2137071157	SMP	1	643.52	431.63	870.64	423.42	9.75	9.75	9.98	9.98	
2137079568	SMP	1	643.74	431.54	870.91	423.42	9.72	9.72	10.09	10.09	
2137087903	SMP	1	643.61	431.57	870.68	423.40	9.78	9.78	9.63	9.63	
2137096178	SMP	1	643.63	431.48	870.75	423.39	9.64	9.64	9.57	9.57	
2137104521	SMP	1	643.57	431.62	870.73	423.36	9.78	9.78	9.71	9.71	
2137112917	SMP	1	643.56	431.62	870.76	423.41	9.72	9.72	9.95	9.95	
2137121282	SMP	1	643.54	431.69	870.69	423.34	9.75	9.75	9.57	9.57	
2137129547	SMP	1	643.52	431.67	870.58	423.33	9.73	9.73	9.55	9.55	
2137137887	SMP	1	643.47	431.62	870.64	423.41	9.65	9.65	9.80	9.80	
2137146302	SMP	1	643.46	431.48	870.65	423.30	9.53	9.53	9.67	9.67	
2137154641	SMP	1	643.38	431.49	870.47	423.30	9.15	9.15	9.48	9.48	
2137162912	SMP	1	643.30	431.60	870.43	423.16	9.39	9.39	9.67	9.67	
2137171282	SMP	1	643.30	431.42	870.43	423.09	9.42	9.42	9.58	9.58	
2137179667	SMP	1	643.23	431.42	870.31	423.03	9.49	9.49	9.47	9.47	
2137187883	SMP	1	643.11	431.37	870.31	423.08	9.53	9.53	9.74	9.74	
2137196299	SMP	1	643.02	431.39	870.15	423.08	9.50	9.50	9.44	9.44	
2137204635	SMP	1	642.94	431.43	870.06	423.03	9.49	9.49	9.43	9.43	
2137213048	SMP	1	642.87	431.43	869.97	422.95	9.31	9.31	9.45	9.45	
2137221291	SMP	1	642.73	431.51	869.82	422.95	9.40	9.40	9.44	9.44	
2137229660	SMP	1	642.67	431.63	869.86	423.11	9.73	9.73	9.71	9.71	
2137238012	SMP	1	642.57	431.63	869.71	422.97	9.78	9.78	9.62	9.62	
2137246423	SMP	1	642.48	431.76	869.62	423.14	9.45	9.45	9.33	9.33	
2137254644	SMP	1	642.25	431.91	869.62	423.09	9.40	9.40	9.52	9.52	
2137263032	SMP	1	642.18	431.91	869.38	423.14	9.36	9.36	9.24	9.24	
2137271405	SMP	1	642.03	431.96	869.38	423.23	9.20	9.20	9.41	9.41	
2137279797	SMP	1	641.94	432.10	869.31	423.23	9.41	9.41	9.49	9.49	
2137288013	SMP	1	641.90	432.21	869.27	423.53	9.44	9.44	9.58	9.58	
2137304799	SMP	1	641.66	432.27	869.04	423.53	9.25	9.25	9.73	9.73	
2137313155	SMP	1	641.60	432.32	868.81	423.58	9.44	9.44	9.74	9.74	
2137321423	SMP	1	641.51	432.50	868.88	423.56	9.66	9.66	9.67	9.67	
2137329772	SMP	1	641.44	432.50	868.79	423.61	9.63	9.63	9.44	9.44	
2137338160	SMP	1	641.41	432.55	868.70	423.65	9.65	9.65	9.51	9.51	
2137346403	SMP	1	641.36	432.55	868.56	423.70	9.36	9.36	9.56	9.56	
2137354769	SMP	1	641.40	432.60	868.57	423.73	9.11	9.11	9.64	9.64	
2137363149	SMP	1	641.33	432.71	868.61	423.80	9.35	9.35	9.64	9.64	
2137371541	SMP	1	641.32	432.77	868.56	423.71	9.36	9.36	9.49	9.49	
2137379774	SMP	1	641.25	432.84	868.51	423.70	9.18	9.18	9.44	9.44	
2137388143	SMP	1	641.23	432.80	868.60	423.82	9.12	9.12	9.49	9.49	
2137396524	SMP	1	641.51	432.64	868.68	423.73	9.50	9.50	9.56	9.56	
2137404903	SMP	1	641.49	432.49	868.60	423.62	9.51	9.51	9.44	9.44	
2137413152	SMP	1	641.40	432.56	868.46	423.58	9.05	9.05	9.36	9.36	
2137421546	SMP	1	641.32	432.59	868.41	423.66	8.98	8.98	9.46	9.46	
2137429897	SMP	1	641.32	432.63	868.48	423.66	9.17	9.17	9.40	9.40	
2137438266	SMP	1	641.25	432.63	868.38	423.61	9.23	9.23	9.42	9.42	
2137446521	SMP	1	641.29	432.75	868.34	423.55	9.38	9.38	9.35	9.35	
2137454909	SMP	1	641.16	432.64	868.29	423.57	9.07	9.07	9.36	9.36	
2137463267	SMP	1	641.11	432.69	868.20	423.60	9.16	9.16	9.28	9.28	
2137471664	SMP	1	641.03	432.69	868.19	423.68	9.21	9.21	9.27	9.27	
2137479895	SMP	1	640.95	432.80	868.09	423.73	9.21	9.21	9.05	9.05	
2137488264	SMP	1	640.88	432.89	867.98	423.69	9.33	9.33	9.21	9.21	
2137496643	SMP	1	640.76	432.96	867.91	423.91	9.37	9.37	9.49	9.49	
2137504909	SMP	1	640.72	433.03	867.90	423.83	9.29	9.29	9.42	9.42	
2137513273	SMP	1	640.61	433.08	867.74	424.00	9.05	9.05	9.46	9.46	
2137521666	SMP	1	640.59	433.28	867.78	424.05	9.38	9.38	9.46	9.46	
2137530016	SMP	1	640.49	433.32	867.64	424.05	9.20	9.20	9.36	9.36	
2137538268	SMP	1	640.45	433.34	867.59	424.10	9.22	9.22	9.13	9.13	
2137546652	SMP	1	640.28	433.49	867.50	424.08	9.16	9.16	9.33	9.33	
2137555012	SMP	1	640.18	433.38	867.43	424.15	9.08	9.08	9.36	9.36	
2137563384	SMP	1	640.18	433.55	867.37	424.09	9.17	9.17	9.22	9.22	
2137571663	SMP	1	640.10	433.61	867.23	424.16	9.20	9.20	9.39	9.39	
2137580036	SMP	1	639.98	433.63	867.23	424.28	9.22	9.22	9.40	9.40	
2137588396	SMP	1	639.91	433.63	867.08	424.26	9.10	9.10	9.36	9.36	
2137596773	SMP	1	639.92	433.77	867.03	424.36	9.13	9.13	9.52	9.52	
2137605039	SMP	1	639.78	433.77	866.93	424.41	9.24	9.24	9.59	9.59	
2137613396	SMP	1	639.74	433.67	866.88	424.36	9.32	9.32	9.55	9.55	
2137621767	SMP	1	639.67	433.74	866.83	424.29	9.16	9.16	9.72	9.72	
2137630129	SMP	1	639.55	433.79	866.69	424.26	9.29	9.29	9.25	9.25	
2137638379	SMP	1	639.51	433.78	866.62	424.31	9.08	9.08	9.38	9.38	
2137646762	SMP	1	639.41	433.80	866.58	424.30	9.21	9.21	9.36	9.36	
2137655134	SMP	1	639.41	433.80	866.53	424.35	9.21	9.21	9.19	9.19	
2137663497	SMP	1	639.46	433.78	866.59	424.33	9.12	9.12	9.28	9.28	
2137671756	SMP	1	639.30	433.89	866.47	424.37	9.26	9.26	9.30	9.30	
2137680125	SMP	1	639.16	433.77	866.40	424.32	8.98	8.98	9.26	9.26	
2137688505	SMP	1	639.25	433.90	866.43	424.51	9.21	9.21	9.32	9.32	
2137696751	SMP	1	639.23	433.88	866.38	424.38	9.16	9.16	9.33	9.33	
2137705157	SMP	1	639.16	433.87	866.38	424.45	9.05	9.05	9.42	9.42	
2137713515	SMP	1	639.18	433.83	866.35	424.36	9.11	9.11	9.31	9.31	
2137721887	SMP	1	639.17	433.90	866.32	424.42	9.24	9.24	9.42	9.42	
2137730123	SMP	1	639.17	433.89	866.35	424.33	9.24	9.24	9.41	9.41	
2137738505	SMP	1	639.17	433.79	866.36	424.37	9.20	9.20	9.33	9.33	
2137746874	SMP	1	639.18	433.69	866.38	424.31	9.15	9.15	9.59	9.59	
2137755254	SMP	1	639.11	433.69	866.30	424.25	9.30	9.30	9.22	9.22	
2137763494	SMP	1	639.12	433.55	866.29	424.19	9.19	9.19	9.28	9.28	
2137771892	SMP	1	639.11	433.56	866.32	424.15	9.23	9.23	9.38	9.38	
2137780261	SMP	1	639.02	433.55	866.30	424.25	9.16	9.16	9.34	9.34	
2137788633	SMP	1	639.09	433.55	866.25	424.07	9.15	9.15	9.19	9.19	
2137796872	SMP	1	639.11	433.56	866.32	424.06	9.28	9.28	9.21	9.21	
2137805291	SMP	1	639.18	433.49	866.32	424.13	9.31	9.31	9.23	9.23	
2137813654	SMP	1	639.18	433.56	866.23	424.03	9.38	9.38	9.32	9.32	
2137822033	SMP	1	639.18	433.41	866.29	423.99	9.22	9.22	9.35	9.35	
2137830286	SMP	1	639.18	433.49	866.26	423.98	9.27	9.27	9.46	9.46	
2137838642	SMP	1	639.22	433.53	866.32	424.06	9.28	9.28	9.37	9.37	
2137847013	SMP	1	639.20	433.55	866.37	424.03	9.38	9.38	9.15	9.15	
2137855281	SMP	1	639.18	433.56	866.38	424.16	9.24	9.24	9.37	9.37	
2137863636	SMP	1	639.18	433.69	866.38	424.23	9.37	9.37	9.43	9.43	
2137872023	SMP	1	639.17	433.76	866.32	424.35	9.18	9.18	9.46	9.46	
2137880382	SMP	1	639.10	433.79	866.36	424.44	9.17	9.17	9.34	9.34	
2137888630	SMP	1	639.18	433.86	866.32	424.54	9.26	9.26	9.44	9.44	
2137897026	SMP	1	639.10	434.00	866.36	424.51	9.19	9.19	9.31	9.31	
2137905399	SMP	1	639.19	433.95	866.25	424.64	9.19	9.19	9.67	9.67	
2137913767	SMP	1	639.14	434.00	866.29	424.57	9.18	9.18	9.43	9.43	
2137922029	SMP	1	639.17	434.08	866.28	424.62	9.29	9.29	9.47	9.47	
2137930388	SMP	1	639.20	434.11	866.29	424.64	9.36	9.36	9.49	9.49	
2137938757	SMP	1	639.20	434.10	866.35	424.67	9.16	9.16	9.46	9.46	
2137947138	SMP	1	639.21	434.19	866.33	424.74	9.34	9.34	9.60	9.60	
2137955407	SMP	1	639.17	434.15	866.41	424.70	9.28	9.28	9.65	9.65	
2137963757	SMP	1	639.07	434.21	866.28	424.74	9.28	9.28	9.58	9.58	
2137972149	SMP	1	639.24	434.19	866.29	424.88	9.11	9.11	9.56	9.56	
2137980512	SMP	1	639.21	434.21	866.31	424.76	9.30	9.30	9.56	9.56	
2137988761	SMP	1	639.20	434.25	866.26	424.85	9.08	9.08	9.54	9.54	
2137997132	SMP	1	639.19	434.19	866.28	424.66	9.25	9.25	9.53	9.53	
2138005519	SMP	1	638.97	433.38	865.98	423.98	9.17	9.17	9.57	9.57	
2138013794	SMP	1	639.07	432.07	865.76	422.76	9.23	9.23	9.58	9.58	
2138022151	SMP	1	639.18	431.18	865.69	421.76	9.22	9.22	9.43	9.43	
2138030510	SMP	1	639.30	430.81	865.68	421.59	9.35	9.35	9.41	9.41	
2138038887	SMP	1	639.18	430.84	865.76	421.44	9.17	9.17	9.51	9.51	
2138047136	SMP	1	639.16	430.88	865.81	421.42	9.19	9.19	9.36	9.36	
2138055512	SMP	1	639.11	430.84	865.95	421.43	9.33	9.33	9.67	9.67	
2138063892	SMP	1	639.16	430.76	866.00	421.34	9.23	9.23	9.63	9.63	
2138072267	SMP	1	639.18	430.77	865.96	421.30	9.33	9.33	9.52	9.52	
2138080512	SMP	1	639.17	430.69	866.00	421.18	9.31	9.31	9.52	9.52	
2138088871	SMP	1	639.22	429.57	865.93	420.18	9.29	9.29	9.49	9.49	
2138097258	SMP	1	639.46	428.17	865.83	418.76	9.27	9.27	9.43	9.43	
2138105641	SMP	1	639.77	427.29	865.93	417.98	9.30	9.30	9.45	9.45	
2138113886	SMP	1	639.84	427.11	866.20	417.89	9.26	9.26	9.54	9.54	
2138122269	SMP	1	639.81	427.21	866.32	417.84	9.48	9.48	9.34	9.34	
2138130637	SMP	1	639.75	427.13	866.37	417.77	9.42	9.42	9.43	9.43	
2138139003	SMP	1	639.74	427.15	866.43	417.76	9.42	9.42	9.46	9.46	
2138155638	SMP	1	639.71	427.00	866.47	417.63	9.33	9.33	9.28	9.28	
2138164014	SMP	1	639.71	427.00	866.52	417.63	9.33	9.33	9.25	9.25	
2138172255	SMP	1	639.67	426.97	866.55	417.52	9.36	9.36	9.28	9.28	
2138189010	SMP	1	639.61	426.96	866.53	417.50	9.42	9.42	9.27	9.27	
2138197376	SMP	1	639.66	426.89	866.53	417.42	9.30	9.30	9.23	9.23	
2138205672	SMP	1	639.61	426.88	866.53	417.42	9.34	9.34	9.41	9.41	
2138214002	SMP	1	639.48	426.80	866.46	417.35	9.32	9.32	9.14	9.14	
2138222394	SMP	1	639.49	426.78	866.60	417.27	9.42	9.42	9.33	9.33	
2138230746	SMP	1	639.55	426.65	866.53	417.14	9.20	9.20	9.25	9.25	
2138239001	SMP	1	639.23	426.49	866.27	416.90	9.40	9.40	9.45	9.45	
2138247400	SMP	1	638.73	425.64	865.52	416.00	9.13	9.13	9.39	9.39	
2138255746	SMP	1	638.81	424.97	865.43	415.45	9.50	9.50	9.26	9.26	
2138264115	SMP	1	638.89	424.74	865.52	415.11	9.37	9.37	9.54	9.54	
2138272393	SMP	1	639.04	424.60	865.72	415.15	9.35	9.35	9.31	9.31	
2138280766	SMP	1	638.97	424.66	865.88	415.11	9.23	9.23	9.52	9.52	
2138289136	SMP	1	639.03	424.66	865.86	415.14	9.44	9.44	9.38	9.38	
2138297507	SMP	1	639.03	424.60	865.93	415.18	9.31	9.31	9.50	9.50	
2138305744	SMP	1	639.03	424.67	866.07	415.18	9.40	9.40	9.71	9.71	
2138314121	SMP	1	639.15	424.64	866.14	415.18	9.37	9.37	9.62	9.62	
2138322521	SMP	1	639.11	424.67	866.32	415.21	9.45	9.45	9.53	9.53	
2138330751	SMP	1	639.21	424.66	866.30	415.18	9.54	9.54	9.57	9.57	
2138339122	SMP	1	639.19	424.70	866.36	415.06	9.55	9.55	9.52	9.52	
2138347495	SMP	1	639.30	424.54	866.55	415.02	9.42	9.42	9.52	9.52	
2138355868	SMP	1	639.42	424.48	866.64	414.97	9.30	9.30	9.44	9.44	
2138364113	SMP	1	639.51	424.47	866.73	414.98	9.20	9.20	9.51	9.51	
2138372517	SMP	1	639.41	424.38	866.72	414.96	9.17	9.17	9.38	9.38	
2138380870	SMP	1	639.50	424.34	866.84	414.93	9.17	9.17	9.30	9.30	
2138389250	SMP	1	639.50	424.32	866.82	414.89	9.25	9.25	9.56	9.56	
2138397497	SMP	1	639.56	424.18	866.75	414.81	9.21	9.21	9.52	9.52	
2138405869	SMP	1	639.51	424.16	866.82	414.74	9.41	9.41	9.60	9.60	
2138414249	SMP	1	639.61	424.07	866.89	414.66	9.34	9.34	9.51	9.51	
2138422644	SMP	1	639.77	424.19	867.04	414.81	9.38	9.38	9.71	9.71	
2138430864	SMP	1	639.92	424.40	867.20	415.04	9.59	9.59	9.57	9.57	
2138439243	SMP	1	639.87	424.57	867.29	415.09	9.55	9.55	9.60	9.60	
2138447623	SMP	1	639.96	424.47	867.29	415.09	9.60	9.60	9.49	9.49	
2138456009	SMP	1	639.88	424.51	867.34	415.09	9.52	9.52	9.49	9.49	
2138464241	SMP	1	639.96	424.45	867.34	415.04	9.48	9.48	9.47	9.47	
2138472636	SMP	1	639.96	424.53	867.45	415.13	9.43	9.43	9.54	9.54	
2138480987	SMP	1	639.97	424.54	867.55	415.15	9.41	9.41	9.40	9.40	
2138489251	SMP	1	640.03	424.63	867.54	415.15	9.41	9.41	9.31	9.31	
2138497620	SMP	1	640.04	424.66	867.56	415.15	9.52	9.52	9.37	9.37	
2138505995	SMP	1	640.03	424.60	867.57	415.16	9.36	9.36	9.48	9.48	
2138514368	SMP	1	640.14	424.61	867.60	415.19	9.56	9.56	9.30	9.30	
2138522638	SMP	1	640.08	424.63	867.60	415.19	9.43	9.43	9.30	9.30	
2138530996	SMP	1	640.13	424.63	867.68	415.23	9.42	9.42	9.41	9.41	
2138539360	SMP	1	640.08	424.56	867.63	415.31	9.38	9.38	9.48	9.48	
2138547748	SMP	1	640.28	424.59	867.74	415.32	9.51	9.51	9.42	9.42	
2138555988	SMP	1	640.25	424.59	867.74	415.31	9.46	9.46	9.43	9.43	
2138564356	SMP	1	640.20	424.64	867.81	415.28	9.45	9.45	9.56	9.56	
2138572761	SMP	1	640.19	424.69	867.81	415.36	9.48	9.48	9.67	9.67	
2138581121	SMP	1	640.27	424.57	867.86	415.31	9.43	9.43	9.54	9.54	
2138589361	SMP	1	640.27	424.77	867.85	415.31	9.56	9.56	9.50	9.50	
2138597738	SMP	1	640.34	424.64	867.86	415.31	9.49	9.49	9.60	9.60	
2138606113	SMP	1	640.30	424.55	867.86	415.24	9.39	9.39	9.47	9.47	
2138614488	SMP	1	640.43	424.54	867.89	415.24	9.40	9.40	9.50	9.50	
2138622757	SMP	1	640.35	424.63	867.92	415.16	9.49	9.49	9.51	9.51	
2138631118	SMP	1	640.39	424.49	867.91	415.24	9.31	9.31	9.53	9.53	
2138639493	SMP	1	640.45	424.47	867.91	415.18	9.22	9.22	9.60	9.60	
2138647739	SMP	1	640.41	424.39	867.88	415.09	9.07	9.07	9.35	9.35	
2138656113	SMP	1	640.49	424.35	867.90	415.02	9.04	9.04	9.59	9.59	
2138664482	SMP	1	640.42	424.45	867.97	415.02	9.25	9.25	9.57	9.57	
2138672882	SMP	1	640.53	424.33	867.91	415.03	9.04	9.04	9.46	9.46	
2138681108	SMP	1	640.42	424.35	867.90	415.03	9.03	9.03	9.63	9.63	
2138689479	SMP	1	640.49	424.29	867.97	415.03	9.00	9.00	9.53	9.53	
2138697867	SMP	1	640.49	424.35	867.91	415.11	9.04	9.04	9.62	9.62	
2138706287	SMP	1	640.41	424.39	867.89	415.02	9.25	9.25	9.59	9.59	
2138714489	SMP	1	640.43	424.45	868.03	415.16	9.29	9.29	9.63	9.63	
2138722882	SMP	1	640.41	424.46	867.96	415.16	9.22	9.22	9.60	9.60	
2138731233	SMP	1	640.47	424.46	867.99	415.18	9.31	9.31	9.56	9.56	
2138739613	SMP	1	640.51	424.51	867.99	415.24	9.26	9.26	9.59	9.59	
2138747861	SMP	1	640.52	424.49	868.06	415.18	9.38	9.38	9.57	9.57	
2138756231	SMP	1	640.41	424.48	868.13	415.24	9.38	9.38	9.51	9.51	
2138764617	SMP	1	640.44	424.54	868.09	415.23	9.32	9.32	9.55	9.55	
2138773006	SMP	1	640.56	424.58	868.16	415.30	9.39	9.39	9.62	9.62	
2138781233	SMP	1	640.47	424.62	868.21	415.26	9.54	9.54	9.71	9.71	
2138789607	SMP	1	640.44	424.66	868.18	415.29	9.50	9.50	9.45	9.45	
2138797987	SMP	1	640.49	424.65	868.18	415.28	9.42	9.42	9.59	9.59	
2138806225	SMP	1	640.45	424.60	868.23	415.31	9.46	9.46	9.52	9.52	
2138814607	SMP	1	640.54	424.62	868.22	415.31	9.53	9.53	9.63	9.63	
2138823003	SMP	1	640.65	424.55	868.21	415.27	9.37	9.37	9.54	9.54	
2138831382	SMP	1	640.86	424.40	868.49	415.15	9.59	9.59	9.29	9.29	
2138839615	SMP	1	641.54	424.27	869.31	415.00	9.43	9.43	9.56	9.56	
2138847984	SMP	1	641.64	424.05	869.28	414.86	9.37	9.37	9.75	9.75	
2138856446	SMP	1	641.61	423.99	869.21	414.88	9.39	9.39	9.83	9.83	
2138864725	SMP	1	641.54	424.09	869.23	414.96	9.46	9.46	9.81	9.81	
2138873003	SMP	1	641.69	424.06	869.30	414.92	9.42	9.42	9.65	9.65	
2138881355	SMP	1	641.68	424.01	869.31	414.98	9.46	9.46	9.71	9.71	
2138889744	SMP	1	641.74	424.10	869.39	414.96	9.47	9.47	9.67	9.67	
2138898111	SMP	1	641.74	423.98	869.36	414.97	9.48	9.48	9.57	9.57	
2138906363	SMP	1	641.74	424.05	869.46	415.02	9.60	9.60	9.61	9.61	
2138914732	SMP	1	641.81	423.90	869.42	414.93	9.59	9.59	9.49	9.49	
2138923128	SMP	1	641.76	424.02	869.45	414.99	9.65	9.65	9.63	9.63	
2138931476	SMP	1	641.88	423.97	869.56	414.86	9.65	9.65	9.58	9.58	
2138939725	SMP	1	641.90	423.90	869.56	415.00	9.48	9.48	9.62	9.62	
2138948110	SMP	1	641.88	423.97	869.56	414.93	9.62	9.62	9.52	9.52	
2138956491	SMP	1	641.84	423.97	869.62	414.98	9.49	9.49	9.63	9.63	
2138964723	SMP	1	641.98	423.90	869.65	414.97	9.58	9.58	9.68	9.68	
2138973127	SMP	1	641.83	423.83	869.67	414.85	9.49	9.49	9.67	9.67	
2138981478	SMP	1	641.90	423.76	869.75	414.97	9.56	9.56	9.82	9.82	
2138989849	SMP	1	641.91	423.70	869.72	414.91	9.52	9.52	9.78	9.78	
2138998117	SMP	1	642.05	423.70	869.76	414.89	9.58	9.58	9.71	9.71	
2139006475	SMP	1	642.05	423.70	869.76	414.74	9.58	9.58	9.46	9.46	
2139014872	SMP	1	641.87	423.65	869.75	414.80	9.64	9.64	9.54	9.54	
2139023242	SMP	1	641.93	423.58	869.72	414.72	9.44	9.44	9.68	9.68	
2139031462	SMP	1	641.80	423.58	869.78	414.65	9.60	9.60	9.68	9.68	
2139039845	SMP	1	641.93	423.53	869.82	414.68	9.76	9.76	9.71	9.71	
2139048223	SMP	1	641.89	423.62	869.85	414.59	9.78	9.78	9.67	9.67	
2139056594	SMP	1	641.87	423.57	869.83	414.68	9.61	9.61	9.68	9.68	
2139064835	SMP	1	641.95	423.63	869.83	414.76	9.70	9.70	9.74	9.74	
2139073218	SMP	1	642.04	423.66	869.84	414.75	9.57	9.57	9.68	9.68	
2139081599	SMP	1	642.05	423.76	869.86	414.84	9.59	9.59	9.53	9.53	
2139089965	SMP	1	642.12	423.83	869.98	414.98	9.64	9.64	9.67	9.67	
2139098213	SMP	1	642.12	423.83	869.98	415.05	9.72	9.72	9.64	9.64	
2139106588	SMP	1	642.12	423.98	869.98	414.98	9.77	9.77	9.59	9.59	
2139114968	SMP	1	642.19	423.98	870.04	415.03	9.67	9.67	9.67	9.67	
2139123356	SMP	1	642.17	423.96	870.11	414.96	9.65	9.65	9.74	9.74	
2139131584	SMP	1	642.22	423.89	870.12	415.04	9.68	9.68	9.66	9.66	
2139139975	SMP	1	642.35	423.98	870.27	414.97	9.67	9.67	9.66	9.66	
2139148340	SMP	1	642.42	423.91	870.25	415.06	9.59	9.59	9.80	9.80	
2139156592	SMP	1	642.47	423.93	870.35	415.00	9.65	9.65	9.53	9.53	
2139164957	SMP	1	642.60	423.90	870.52	415.05	9.51	9.51	9.53	9.53	
2139173339	SMP	1	642.66	423.90	870.57	415.09	9.56	9.56	9.61	9.61	
2139181705	SMP	1	642.90	423.91	870.69	415.11	9.59	9.59	9.63	9.63	
2139189968	SMP	1	642.95	423.90	870.83	415.19	9.75	9.75	9.50	9.50	
2139198334	SMP	1	643.12	423.98	870.92	415.24	9.80	9.80	9.69	9.69	
2139215376	SMP	1	643.25	423.90	871.12	415.25	9.68	9.68	9.57	9.57	
2139223350	SMP	1	643.35	423.88	871.21	415.26	9.59	9.59	9.73	9.73	
2139232031	SMP	1	643.62	423.76	871.34	415.18	9.72	9.72	9.51	9.51	
2139240097	SMP	1	643.67	423.83	871.59	415.06	9.76	9.76	9.61	9.61	
2139248490	SMP	1	643.75	423.73	871.66	415.15	9.94	9.94	9.70	9.70	
2139256724	SMP	1	643.96	423.66	871.79	415.15	9.71	9.71	9.66	9.66	
2139265118	SMP	1	644.00	423.63	871.91	415.17	9.74	9.74	9.81	9.81	
2139273466	SMP	1	644.07	423.66	871.98	415.17	9.70	9.70	9.78	9.78	
2139281869	SMP	1	644.24	423.62	872.05	415.25	9.58	9.58	9.68	9.68	
2139290097	SMP	1	644.31	423.57	872.22	415.23	9.51	9.51	9.70	9.70	
2139298494	SMP	1	644.46	423.59	872.27	415.22	9.58	9.58	9.91	9.91	
2139306829	SMP	1	644.52	423.66	872.38	415.14	9.60	9.60	9.84	9.84	
2139315117	SMP	1	644.53	423.63	872.45	415.14	9.71	9.71	9.71	9.71	
2139323466	SMP	1	644.62	423.58	872.41	415.16	9.78	9.78	9.61	9.61	
2139331867	SMP	1	644.73	423.55	872.61	415.08	9.74	9.74	9.64	9.64	
2139340211	SMP	1	644.75	423.51	872.69	415.16	9.67	9.67	9.69	9.69	
2139348496	SMP	1	644.84	423.51	872.75	415.15	9.78	9.78	9.59	9.59	
2139356827	SMP	1	644.89	423.56	872.76	415.12	9.86	9.86	9.76	9.76	
2139365238	SMP	1	644.84	423.60	872.85	415.04	9.81	9.81	9.72	9.72	
2139373597	SMP	1	644.86	423.67	872.78	415.06	9.82	9.82	9.56	9.56	
2139381865	SMP	1	644.98	423.53	872.85	415.23	9.83	9.83	9.72	9.72	
2139390221	SMP	1	645.00	423.68	872.90	415.29	9.81	9.81	9.70	9.70	
2139398617	SMP	1	645.18	423.68	873.19	415.39	9.69	9.69	9.77	9.77	
2139406956	SMP	1	646.33	424.04	874.26	415.60	9.87	9.87	9.60	9.60	
2139415237	SMP	1	647.40	424.59	875.14	416.13	9.55	9.55	9.88	9.88	
2139423590	SMP	1	647.87	425.04	875.51	416.51	9.86	9.86	9.60	9.60	
2139431987	SMP	1	648.12	425.13	875.71	416.78	9.80	9.80	9.77	9.77	
2139448609	SMP	1	648.16	425.09	876.07	416.79	9.67	9.67	10.02	10.02	
2139456985	SMP	1	648.49	425.07	876.32	416.78	9.69	9.69	9.79	9.79	
2139465360	SMP	1	649.50	425.42	877.38	417.25	9.55	9.55	10.20	10.20	
2139473598	SMP	1	651.22	426.30	878.94	418.11	9.90	9.90	10.15	10.15	
2139481973	SMP	1	652.22	427.04	879.71	418.53	10.13	10.13	9.84	9.84	
2139490344	SMP	1	651.91	427.40	879.45	418.98	9.98	9.98	9.89	9.89	
2139498723	SMP	1	651.87	427.31	879.60	418.99	9.80	9.80	9.92	9.92	
2139506976	SMP	1	651.84	427.37	879.67	418.92	9.75	9.75	9.96	9.96	
2139515357	SMP	1	651.93	427.39	879.69	419.04	9.70	9.70	10.02	10.02	
2139523712	SMP	1	652.02	427.31	879.76	419.19	9.75	9.75	9.98	9.98	
2139532100	SMP	1	652.10	427.32	879.83	419.05	9.68	9.68	9.83	9.83	
2139540349	SMP	1	652.19	427.29	879.90	419.13	9.63	9.63	9.84	9.84	
2139548723	SMP	1	652.23	427.31	880.11	419.19	9.63	9.63	9.82	9.82	
2139557098	SMP	1	652.33	427.40	880.12	419.15	9.81	9.81	9.74	9.74	
2139565477	SMP	1	652.38	427.22	880.21	419.09	9.88	9.88	9.70	9.70	
2139573746	SMP	1	652.50	427.15	880.34	419.13	9.77	9.77	9.79	9.79	
2139582092	SMP	1	652.57	427.14	880.43	419.14	9.79	9.79	9.69	9.69	
2139590459	SMP	1	652.60	427.06	880.50	419.05	9.79	9.79	9.75	9.75	
2139598827	SMP	1	652.79	427.14	880.56	419.05	9.83	9.83	9.78	9.78	
2139607111	SMP	1	653.45	427.23	881.38	419.32	10.07	10.07	9.80	9.80	
2139623839	SMP	1	657.01	429.01	884.43	420.96	9.88	9.88	9.77	9.77	
2139632111	SMP	1	657.43	429.75	884.70	421.80	10.03	10.03	9.92	9.92	
2139640463	SMP	1	657.13	429.91	884.62	422.16	9.70	9.70	10.01	10.01	
2139657217	SMP	1	657.11	430.03	884.86	422.12	9.66	9.66	9.99	9.99	
2139665462	SMP	1	657.19	429.99	884.84	422.21	9.65	9.65	9.96	9.96	
2139673838	SMP	1	657.19	430.09	884.92	422.25	9.60	9.60	10.01	10.01	
2139682201	SMP	1	657.19	430.13	884.92	422.26	9.66	9.66	9.82	9.82	
2139690605	SMP	1	657.26	430.10	884.99	422.32	9.64	9.64	9.75	9.75	
2139698832	SMP	1	657.27	430.20	885.00	422.32	9.63	9.63	9.66	9.66	
2139707219	SMP	1	657.23	430.19	885.09	422.53	9.47	9.47	9.93	9.93	
2139715590	SMP	1	657.23	430.19	885.07	422.43	9.43	9.43	9.67	9.67	
2139723959	SMP	1	657.30	430.35	885.15	422.52	9.48	9.48	9.62	9.62	
2139732202	SMP	1	657.30	430.36	885.14	422.48	9.48	9.48	9.62	9.62	
2139740604	SMP	1	657.27	430.40	885.17	422.64	9.59	9.59	9.58	9.58	
2139748967	SMP	1	657.40	430.34	885.27	422.73	9.33	9.33	9.58	9.58	
2139757342	SMP	1	657.47	430.48	885.29	422.70	9.50	9.50	9.53	9.53	
2139765585	SMP	1	658.19	430.72	885.99	423.06	9.66	9.66	9.70	9.70	
2139773965	SMP	1	659.01	431.22	886.88	423.47	10.04	10.04	9.72	9.72	
2139782327	SMP	1	659.01	431.30	886.73	423.63	9.93	9.93	9.77	9.77	
2139790603	SMP	1	659.02	431.29	886.99	423.64	9.82	9.82	9.77	9.77	
2139798956	SMP	1	659.05	431.28	887.02	423.66	9.69	9.69	9.55	9.55	
2139807327	SMP	1	659.19	431.39	887.20	423.80	9.85	9.85	9.59	9.59	
2139823964	SMP	1	659.52	431.26	887.34	423.85	9.37	9.37	9.72	9.72	
2139832347	SMP	1	659.55	431.26	887.45	423.91	9.26	9.26	9.77	9.77	
2139840718	SMP	1	659.70	431.17	887.58	423.90	9.25	9.25	9.81	9.81	
2139849086	SMP	1	659.81	431.20	887.67	423.84	9.26	9.26	9.87	9.87	
2139857315	SMP	1	659.85	431.22	887.71	423.89	9.60	9.60	9.60	9.60	
2139865725	SMP	1	659.92	431.15	887.84	423.84	9.46	9.46	9.48	9.48	
2139874063	SMP	1	659.92	431.15	887.93	423.76	9.51	9.51	9.46	9.46	
2139882458	SMP	1	660.00	431.19	887.90	423.83	9.51	9.51	9.52	9.52	
2139890707	SMP	1	660.00	431.26	888.00	423.90	9.95	9.95	9.31	9.31	
2139899088	SMP	1	659.99	431.19	888.05	423.90	9.63	9.63	9.54	9.54	
2139907437	SMP	1	660.13	431.26	887.99	423.81	9.85	9.85	9.24	9.24	
2139915846	SMP	1	660.11	431.28	888.12	423.90	9.59	9.59	9.55	9.55	
2139924064	SMP	1	660.11	431.29	888.14	423.96	9.77	9.77	9.51	9.51	
2139932456	SMP	1	660.08	431.28	888.07	423.89	9.55	9.55	9.46	9.46	
2139940826	SMP	1	660.09	431.22	888.07	423.97	9.66	9.66	9.44	9.44	
2139949087	SMP	1	660.09	431.27	888.12	423.83	9.56	9.56	9.40	9.40	
2139957452	SMP	1	660.08	431.27	888.07	423.97	9.69	9.69	9.37	9.37	
2139965848	SMP	1	660.02	431.35	888.07	423.98	9.70	9.70	9.48	9.48	
2139974191	SMP	1	660.07	431.36	888.13	423.97	9.73	9.73	9.18	9.18	
2139982457	SMP	1	660.04	431.35	888.05	423.98	9.67	9.67	9.19	9.19	
2139990828	SMP	1	660.02	431.54	888.06	424.20	9.31	9.31	9.56	9.56	
2139999216	SMP	1	660.08	431.49	888.06	424.18	9.50	9.50	9.50	9.50	
2140007557	SMP	1	660.06	431.46	888.01	424.20	9.39	9.39	9.53	9.53	
2140015848	SMP	1	659.65	431.43	887.70	424.13	9.50	9.50	9.09	9.09	
2140024182	SMP	1	659.74	431.42	887.70	424.06	9.33	9.33	9.43	9.43	
2140032583	SMP	1	659.77	431.49	887.75	424.12	9.57	9.57	9.20	9.20	
2140040954	SMP	1	659.83	431.41	887.70	424.06	9.46	9.46	9.15	9.15	
2140049213	SMP	1	659.73	431.43	887.85	424.13	9.47	9.47	9.24	9.24	
2140057559	SMP	1	659.73	431.37	887.85	424.06	9.40	9.40	9.21	9.21	
2140065971	SMP	1	659.79	431.42	887.85	424.06	9.47	9.47	9.17	9.17	
2140074358	SMP	1	659.80	431.42	887.92	424.07	9.47	9.47	9.22	9.22	
2140082589	SMP	1	659.93	431.44	888.00	424.05	9.47	9.47	9.18	9.18	
2140090954	SMP	1	660.06	431.21	888.04	424.08	9.33	9.33	9.32	9.32	
2140099336	SMP	1	660.07	431.31	888.07	424.10	9.36	9.36	9.22	9.22	
2140107557	SMP	1	660.12	431.22	888.15	424.11	9.28	9.28	9.38	9.38	
2140115966	SMP	1	660.19	431.36	888.22	424.13	9.33	9.33	9.53	9.53	
2140124310	SMP	1	660.26	431.29	888.29	424.15	9.33	9.33	9.47	9.47	
2140132701	SMP	1	660.28	431.19	888.41	424.08	9.26	9.26	9.24	9.24	
2140140963	SMP	1	660.41	431.12	888.49	424.18	9.30	9.30	9.14	9.14	
2140149334	SMP	1	660.42	431.16	888.52	424.07	9.07	9.07	9.26	9.26	
2140157683	SMP	1	660.49	431.05	888.56	424.06	8.91	8.91	9.05	9.05	
2140166092	SMP	1	660.57	430.95	888.66	424.07	9.10	9.10	9.08	9.08	
2140174315	SMP	1	660.63	430.82	888.70	424.06	9.32	9.32	9.13	9.13	
2140182701	SMP	1	660.67	430.83	888.74	423.86	9.20	9.20	9.05	9.05	
2140191072	SMP	1	660.59	430.70	888.79	423.89	9.21	9.21	9.35	9.35	
2140199573	SMP	1	660.73	430.67	888.78	423.84	9.38	9.38	9.16	9.16	
2140207682	SMP	1	660.73	430.67	888.79	423.75	9.13	9.13	9.31	9.31	
2140216089	SMP	1	660.63	430.56	888.80	423.68	9.10	9.10	9.26	9.26	
2140224430	SMP	1	660.69	430.46	888.86	423.76	9.14	9.14	9.26	9.26	
2140232822	SMP	1	660.66	430.49	888.77	423.74	9.22	9.22	9.44	9.44	
2140241068	SMP	1	660.58	430.62	888.80	423.64	9.32	9.32	9.38	9.38	
2140249461	SMP	1	660.59	430.51	888.71	423.62	9.22	9.22	9.45	9.45	
2140257801	SMP	1	660.56	430.61	888.62	423.69	9.24	9.24	9.43	9.43	
2140266093	SMP	1	660.48	430.67	888.62	423.69	9.25	9.25	9.30	9.30	
2140274426	SMP	1	660.37	430.70	888.63	423.74	9.11	9.11	9.37	9.37	
2140282821	SMP	1	660.43	430.79	888.52	423.89	9.08	9.08	9.17	9.17	
2140291198	SMP	1	660.34	430.99	888.45	424.03	9.21	9.21	9.43	9.43	
2140299456	SMP	1	660.41	430.99	888.50	423.92	9.25	9.25	9.16	9.16	
2140307798	SMP	1	660.25	431.06	888.45	424.04	9.28	9.28	9.14	9.14	
2140316210	SMP	1	660.31	431.13	888.43	424.13	9.27	9.27	9.03	9.03	
2140324571	SMP	1	660.21	431.34	888.38	424.07	9.18	9.18	8.94	8.94	
2140332833	SMP	1	660.18	431.34	888.38	424.17	9.17	9.17	8.97	8.97	
2140341197	SMP	1	660.26	431.34	888.38	424.23	8.96	8.96	9.07	9.07	
2140349580	SMP	1	660.22	431.40	888.37	424.39	9.11	9.11	9.29	9.29	
2140357925	SMP	1	660.25	431.48	888.37	424.46	9.20	9.20	9.33	9.33	
2140366210	SMP	1	660.36	431.52	888.46	424.47	9.11	9.11	9.21	9.21	
2140374552	SMP	1	660.40	431.51	888.43	424.56	9.22	9.22	9.41	9.41	
2140382947	SMP	1	660.40	431.52	888.54	424.65	9.20	9.20	9.41	9.41	
2140391336	SMP	1	660.42	431.53	888.61	424.64	8.96	8.96	9.47	9.47	
2140399582	SMP	1	660.56	431.61	888.68	424.71	9.14	9.14	9.35	9.35	
2140407925	SMP	1	660.55	431.61	888.70	424.74	9.05	9.05	9.51	9.51	
2140416332	SMP	1	660.64	431.75	888.74	424.81	9.22	9.22	9.39	9.39	
2152395247	SMP	1	669.55	428.55	898.49	422.84	9.55	9.55	9.92	9.92	
2152403603	SMP	1	669.54	428.52	898.41	422.75	9.71	9.71	9.88	9.88	
2152411968	SMP	1	668.55	427.91	897.44	421.94	10.04	10.04	10.08	10.08	
2152420221	SMP	1	667.63	426.68	896.26	420.75	9.75	9.75	10.24	10.24	
2152436989	SMP	1	667.08	425.23	895.35	419.32	9.74	9.74	9.97	9.97	
2152445356	SMP	1	667.01	425.02	895.17	418.89	9.93	9.93	9.92	9.92	
2152453585	SMP	1	667.10	425.02	895.31	419.02	9.90	9.90	9.67	9.67	
2152470339	SMP	1	667.03	425.09	895.50	419.04	9.88	9.88	9.93	9.93	
2152478717	SMP	1	667.09	425.15	895.57	419.11	9.96	9.96	9.94	9.94	
2152486969	SMP	1	667.12	425.17	895.56	419.05	9.87	9.87	9.95	9.95	
2152495350	SMP	1	667.16	425.15	895.65	419.21	9.79	9.79	9.89	9.89	
2152503726	SMP	1	667.12	425.17	895.65	419.22	9.77	9.77	9.90	9.90	
2152512086	SMP	1	667.13	425.15	895.64	419.17	9.80	9.80	10.03	10.03	
2152520340	SMP	1	667.07	425.11	895.66	419.23	9.79	9.79	9.94	9.94	
2152528729	SMP	1	667.05	425.15	895.72	419.30	9.83	9.83	10.09	10.09	
2152537093	SMP	1	667.12	425.16	895.57	419.18	9.81	9.81	9.93	9.93	
2152545459	SMP	1	667.07	425.19	895.62	419.26	9.78	9.78	10.02	10.02	
2152553715	SMP	1	667.00	425.26	895.60	419.28	9.87	9.87	10.22	10.22	
2152562094	SMP	1	667.08	425.08	895.61	419.19	9.74	9.74	10.08	10.08	
2152570470	SMP	1	667.00	425.18	895.64	419.25	9.73	9.73	9.81	9.81	
2152578712	SMP	1	666.89	425.16	895.57	419.18	9.78	9.78	9.92	9.92	
2152587088	SMP	1	666.89	425.15	895.53	419.23	9.71	9.71	10.24	10.24	
2152595464	SMP	1	666.82	425.15	895.49	419.25	9.88	9.88	10.08	10.08	
2152603845	SMP	1	666.76	425.11	895.46	419.23	9.73	9.73	10.03	10.03	
2152612083	SMP	1	666.80	425.09	895.38	419.16	9.60	9.60	9.99	9.99	
2152620472	SMP	1	666.70	425.09	895.39	419.16	9.87	9.87	9.94	9.94	
2152628844	SMP	1	666.66	425.12	895.30	419.24	9.80	9.80	9.95	9.95	
2152637217	SMP	1	666.59	425.13	895.37	419.17	9.91	9.91	9.75	9.75	
2152645457	SMP	1	666.61	425.19	895.28	419.18	9.83	9.83	9.90	9.90	
2152653840	SMP	1	666.67	425.16	895.27	419.17	9.93	9.93	9.83	9.83	
2152662207	SMP	1	666.63	425.14	895.21	419.11	9.84	9.84	9.97	9.97	
2152670596	SMP	1	666.55	425.04	895.20	419.16	9.93	9.93	9.83	9.83	
2152678835	SMP	1	666.55	424.97	895.13	419.03	9.69	9.69	9.94	9.94	
2152687225	SMP	1	666.52	425.00	895.23	419.03	9.85	9.85	9.80	9.80	
2152695588	SMP	1	666.36	424.90	895.19	418.96	9.65	9.65	9.93	9.93	
2152703966	SMP	1	666.41	424.92	895.13	418.93	9.83	9.83	9.88	9.88	
2152712209	SMP	1	666.50	424.85	895.13	418.93	9.79	9.79	10.02	10.02	
2152720588	SMP	1	666.36	424.79	895.14	418.84	9.78	9.78	10.11	10.11	
2152728969	SMP	1	666.29	424.87	895.02	418.75	9.66	9.66	10.04	10.04	
2152737212	SMP	1	665.33	424.64	894.15	418.52	9.96	9.96	10.13	10.13	
2152745590	SMP	1	664.11	424.03	892.73	417.84	9.91	9.91	10.16	10.16	
2152762340	SMP	1	663.05	423.20	891.30	416.99	9.79	9.79	10.36	10.36	
2152770578	SMP	1	663.00	423.12	891.27	416.94	9.96	9.96	10.36	10.36	
2152778962	SMP	1	662.87	423.18	891.33	417.04	10.13	10.13	10.28	10.28	
2152787327	SMP	1	662.76	423.18	891.27	417.05	9.90	9.90	10.23	10.23	
2152795709	SMP	1	662.71	423.28	891.19	417.04	9.95	9.95	10.13	10.13	
2152803959	SMP	1	662.61	423.33	891.17	417.15	10.20	10.20	10.35	10.35	
2152812350	SMP	1	662.55	423.40	891.08	417.22	9.85	9.85	10.21	10.21	
2152820700	SMP	1	662.52	423.48	891.16	417.22	9.77	9.77	10.16	10.16	
2152829097	SMP	1	662.49	423.56	891.08	417.23	9.82	9.82	10.29	10.29	
2152837328	SMP	1	662.38	423.51	891.01	417.30	9.84	9.84	10.10	10.10	
2152845710	SMP	1	662.36	423.51	890.94	417.23	9.80	9.80	10.20	10.20	
2152854082	SMP	1	662.31	423.58	890.91	417.31	9.84	9.84	10.27	10.27	
2152862460	SMP	1	662.33	423.64	890.95	417.31	10.01	10.01	10.23	10.23	
2152870705	SMP	1	662.33	423.60	890.89	417.28	9.80	9.80	10.16	10.16	
2152879096	SMP	1	662.31	423.66	890.90	417.35	9.90	9.90	10.31	10.31	
2152887446	SMP	1	662.36	423.65	890.97	417.46	9.90	9.90	10.19	10.19	
2152895718	SMP	1	662.34	423.62	890.94	417.44	9.85	9.85	10.33	10.33	
2152904086	SMP	1	662.41	423.68	890.97	417.46	9.82	9.82	10.20	10.20	
2152912459	SMP	1	662.49	423.69	891.01	417.50	9.74	9.74	10.26	10.26	
2152920822	SMP	1	662.39	423.69	891.04	417.52	9.78	9.78	10.23	10.23	
2152929094	SMP	1	662.41	423.64	890.97	417.38	9.63	9.63	10.26	10.26	
2152937459	SMP	1	662.48	423.69	891.09	417.44	9.93	9.93	10.12	10.12	
2152945840	SMP	1	662.48	423.60	891.15	417.50	9.73	9.73	10.18	10.18	
2152954199	SMP	1	662.55	423.60	891.13	417.41	9.72	9.72	10.20	10.20	
2152962456	SMP	1	662.52	423.64	891.16	417.46	9.65	9.65	10.22	10.22	
2152970818	SMP	1	662.48	423.62	891.17	417.45	9.69	9.69	10.20	10.20	
2152979208	SMP	1	662.55	423.58	891.17	417.45	9.55	9.55	10.25	10.25	
2152987568	SMP	1	662.54	423.76	891.09	417.53	9.89	9.89	10.23	10.23	
2152995838	SMP	1	662.48	423.64	891.09	417.54	9.58	9.58	10.18	10.18	
2153004206	SMP	1	662.41	423.74	891.07	417.58	9.72	9.72	10.23	10.23	
2153012582	SMP	1	662.46	423.80	891.01	417.59	9.77	9.77	10.27	10.27	
2153020943	SMP	1	662.45	423.86	891.06	417.71	9.70	9.70	10.27	10.27	
2153029217	SMP	1	662.38	424.00	890.99	417.66	9.96	9.96	10.09	10.09	
2153037577	SMP	1	662.32	423.94	890.95	417.65	9.83	9.83	10.16	10.16	
2153045955	SMP	1	662.23	424.03	890.89	417.59	9.95	9.95	10.03	10.03	
2153054193	SMP	1	662.21	424.00	890.95	417.59	9.95	9.95	10.01	10.01	
2153062592	SMP	1	662.14	424.06	890.87	417.51	9.95	9.95	10.01	10.01	
2153070948	SMP	1	662.21	423.99	890.78	417.61	9.88	9.88	10.05	10.05	
2153079332	SMP	1	662.14	423.99	890.80	417.67	9.96	9.96	10.00	10.00	
2153087579	SMP	1	662.05	424.10	890.73	417.65	9.82	9.82	10.03	10.03	
2153095960	SMP	1	662.12	424.17	890.66	417.67	9.86	9.86	10.03	10.03	
2153104328	SMP	1	662.02	424.22	890.73	417.67	9.95	9.95	10.04	10.04	
2153112700	SMP	1	662.05	424.17	890.66	417.67	9.90	9.90	10.05	10.05	
2153120954	SMP	1	662.01	424.21	890.66	417.74	9.90	9.90	10.11	10.11	
2153129343	SMP	1	661.98	424.24	890.69	417.71	9.93	9.93	10.13	10.13	
2153137697	SMP	1	662.77	424.56	891.47	418.18	10.03	10.03	10.28	10.28	
2153146074	SMP	1	664.44	425.31	893.04	419.13	10.32	10.32	10.58	10.58	
2153154318	SMP	1	666.44	426.42	894.62	419.87	10.12	10.12	10.13	10.13	
2153171072	SMP	1	668.59	428.44	896.57	422.11	9.87	9.87	10.22	10.22	
2153179457	SMP	1	668.75	429.09	896.82	422.66	10.59	10.59	10.30	10.30	
2153187699	SMP	1	668.62	429.06	896.93	422.69	10.44	10.44	10.22	10.22	
2153204440	SMP	1	668.48	429.06	897.14	422.89	10.32	10.32	10.30	10.30	
2153212700	SMP	1	668.51	428.92	897.14	422.84	10.05	10.05	10.25	10.25	
2153221072	SMP	1	668.51	429.01	897.25	422.79	10.22	10.22	10.14	10.14	
2153229464	SMP	1	668.49	428.85	897.30	422.78	10.21	10.21	10.13	10.13	
2153237819	SMP	1	668.44	428.87	897.21	422.77	10.19	10.19	10.15	10.15	
2153246085	SMP	1	668.56	428.85	897.25	422.73	10.24	10.24	10.16	10.16	
2153254442	SMP	1	668.56	428.79	897.36	422.71	10.13	10.13	10.12	10.12	
2153262825	SMP	1	668.56	428.79	897.36	422.65	10.19	10.19	10.19	10.19	
2153271200	SMP	1	668.56	428.65	897.42	422.68	9.99	9.99	10.27	10.27	
2153279450	SMP	1	668.63	428.58	897.42	422.68	9.84	9.84	10.12	10.12	
2153287817	SMP	1	668.66	428.51	897.47	422.57	9.89	9.89	10.18	10.18	
2153296238	SMP	1	668.63	428.54	897.52	422.57	10.07	10.07	10.17	10.17	
2153304606	SMP	1	668.59	428.50	897.52	422.51	10.19	10.19	10.22	10.22	
2153312848	SMP	1	668.64	428.46	897.61	422.56	10.26	10.26	10.21	10.21	
2153321225	SMP	1	668.66	428.50	897.59	422.54	10.06	10.06	10.28	10.28	
2153329609	SMP	1	668.58	428.43	897.54	422.50	10.47	10.47	10.28	10.28	
2153337956	SMP	1	668.58	428.43	897.54	422.54	10.41	10.41	10.21	10.21	
2153346231	SMP	1	668.49	428.58	897.44	422.38	10.30	10.30	10.04	10.04	
2153354575	SMP	1	668.72	428.70	897.71	422.53	10.23	10.23	10.47	10.47	
2153362979	SMP	1	669.03	428.96	897.77	422.82	10.50	10.50	10.16	10.16	
2153371204	SMP	1	668.80	429.00	897.61	422.76	10.48	10.48	10.05	10.05	
2153379614	SMP	1	668.56	429.00	897.59	422.82	10.53	10.53	10.02	10.02	
2153387951	SMP	1	668.41	429.10	897.52	422.93	10.54	10.54	10.21	10.21	
2153396356	SMP	1	668.54	429.16	897.48	423.01	10.16	10.16	10.30	10.30	
2153404568	SMP	1	668.35	429.20	897.48	423.01	10.29	10.29	10.25	10.25	
2153412983	SMP	1	668.31	429.25	897.40	422.94	9.93	9.93	10.37	10.37	
2153421338	SMP	1	668.23	429.35	897.40	423.08	10.33	10.33	10.33	10.33	
2153429723	SMP	1	668.25	429.42	897.33	423.10	10.34	10.34	10.31	10.31	
2153437944	SMP	1	668.22	429.36	897.33	423.14	10.45	10.45	10.59	10.59	
2153446360	SMP	1	668.23	429.39	897.30	423.07	10.35	10.35	10.45	10.45	
2153454695	SMP	1	668.24	429.39	897.33	423.14	10.23	10.23	10.49	10.49	
2153463099	SMP	1	668.33	429.49	897.30	423.08	10.50	10.50	10.45	10.45	
2153471313	SMP	1	668.37	429.38	897.40	423.14	10.33	10.33	10.43	10.43	
2153479721	SMP	1	668.35	429.33	897.41	423.14	10.48	10.48	10.36	10.36	
2153488074	SMP	1	668.33	429.39	897.48	423.18	10.61	10.61	10.53	10.53	
2153496472	SMP	1	668.48	429.34	897.58	423.24	10.67	10.67	10.45	10.45	
2153504712	SMP	1	668.51	429.18	897.70	423.04	10.29	10.29	10.42	10.42	
2153513102	SMP	1	668.68	429.27	897.84	423.11	10.39	10.39	10.44	10.44	
2153521445	SMP	1	668.73	429.30	897.84	423.11	10.73	10.73	10.40	10.40	
2153529846	SMP	1	668.76	429.12	897.89	423.03	10.39	10.39	10.33	10.33	
2153538072	SMP	1	668.76	428.94	897.67	422.86	10.41	10.41	10.06	10.06	
2153546470	SMP	1	667.73	427.78	896.55	421.57	10.29	10.29	10.62	10.62	
2153554830	SMP	1	667.26	426.12	895.71	419.87	10.31	10.31	10.24	10.24	
2153563097	SMP	1	667.36	424.99	895.44	418.79	10.32	10.32	10.32	10.32	
2153571440	SMP	1	667.38	424.37	895.42	418.14	10.38	10.38	10.30	10.30	
2153579844	SMP	1	667.41	424.32	895.49	418.14	10.40	10.40	10.39	10.39	
2153588194	SMP	1	667.31	424.39	895.66	418.25	10.48	10.48	10.45	10.45	
2153596472	SMP	1	667.30	424.44	895.67	418.11	10.27	10.27	10.46	10.46	
2153604813	SMP	1	667.22	424.50	895.69	418.12	10.22	10.22	10.27	10.27	
2153613220	SMP	1	667.20	424.52	895.66	418.18	10.34	10.34	10.33	10.33	
2153621570	SMP	1	667.20	424.64	895.76	418.20	10.21	10.21	10.37	10.37	
2153629842	SMP	1	667.16	424.59	895.65	418.25	10.17	10.17	10.17	10.17	
2153638200	SMP	1	667.07	424.65	895.60	418.26	10.24	10.24	10.21	10.21	
2153646589	SMP	1	666.94	424.49	895.49	418.14	10.15	10.15	10.21	10.21	
2153654936	SMP	1	666.62	423.51	895.09	417.18	10.19	10.19	10.38	10.38	
2153671596	SMP	1	666.04	421.84	894.04	415.51	10.20	10.20	10.23	10.23	
2153679944	SMP	1	665.70	421.63	893.83	415.37	10.04	10.04	10.29	10.29	
2153688220	SMP	1	665.61	421.68	893.85	415.38	9.87	9.87	10.17	10.17	
2153696572	SMP	1	665.50	421.69	893.81	415.31	9.94	9.94	10.29	10.29	
2153704942	SMP	1	665.50	421.61	893.78	415.39	9.96	9.96	10.40	10.40	
2153713325	SMP	1	665.50	421.54	893.84	415.39	10.05	10.05	10.41	10.41	
2153721568	SMP	1	665.39	421.61	893.77	415.32	10.14	10.14	10.42	10.42	
2153729949	SMP	1	665.45	421.67	893.85	415.32	10.06	10.06	10.30	10.30	
2153738351	SMP	1	665.37	421.53	893.80	415.21	9.88	9.88	10.27	10.27	
2153746697	SMP	1	665.35	421.50	893.83	415.21	9.90	9.90	10.27	10.27	
2153754937	SMP	1	665.34	421.54	893.81	415.21	10.05	10.05	10.28	10.28	
2153763322	SMP	1	665.29	421.48	893.85	415.20	9.88	9.88	10.36	10.36	
2153771690	SMP	1	665.32	421.45	893.79	415.00	9.82	9.82	10.27	10.27	
2153780067	SMP	1	665.26	421.45	893.87	415.08	9.91	9.91	10.29	10.29	
2153788337	SMP	1	665.10	421.33	893.81	414.94	9.85	9.85	10.22	10.22	
2153796690	SMP	1	665.13	421.34	893.87	415.00	9.87	9.87	10.33	10.33	
2153805072	SMP	1	665.15	421.31	893.81	414.93	9.88	9.88	10.30	10.30	
2153813452	SMP	1	665.18	421.39	893.81	414.93	10.08	10.08	10.22	10.22	
2153821695	SMP	1	665.14	421.38	893.87	415.00	9.86	9.86	10.25	10.25	
2153830072	SMP	1	665.21	421.38	893.80	414.93	9.87	9.87	10.22	10.22	
2153838463	SMP	1	665.16	421.37	893.86	414.87	9.92	9.92	10.13	10.13	
2153846813	SMP	1	665.14	421.26	893.88	414.94	9.91	9.91	10.27	10.27	
2153855072	SMP	1	665.12	421.23	893.85	414.91	9.89	9.89	10.25	10.25	
2153863437	SMP	1	665.09	421.15	893.84	414.91	9.91	9.91	10.12	10.12	
2153871829	SMP	1	665.07	421.04	893.74	414.77	9.92	9.92	9.93	9.93	
2153880065	SMP	1	665.00	421.04	893.80	414.69	9.87	9.87	10.03	10.03	
2153888459	SMP	1	664.92	421.02	893.67	414.63	10.03	10.03	9.86	9.86	
2153896811	SMP	1	665.23	420.90	893.93	414.52	9.94	9.94	9.96	9.96	
2153905191	SMP	1	665.39	420.70	894.31	414.59	9.82	9.82	10.02	10.02	
2153913448	SMP	1	665.35	420.79	894.13	414.52	10.02	10.02	10.18	10.18	
2153921809	SMP	1	665.19	420.74	894.11	414.46	10.03	10.03	10.02	10.02	
2153930200	SMP	1	665.16	420.84	894.05	414.31	10.12	10.12	9.97	9.97	
2153938586	SMP	1	665.21	420.77	893.93	414.37	10.13	10.13	10.00	10.00	
2153946821	SMP	1	665.09	420.90	893.94	414.38	10.07	10.07	10.13	10.13	
2153955187	SMP	1	665.09	420.85	893.93	414.33	9.85	9.85	10.09	10.09	
2153963569	SMP	1	665.01	421.03	893.82	414.24	9.99	9.99	9.99	9.99	
2153972003	SMP	1	664.86	420.95	893.82	414.45	9.87	9.87	9.97	9.97	
2153980175	SMP	1	664.81	420.93	893.81	414.49	10.02	10.02	10.06	10.06	
2153988579	SMP	1	664.68	421.05	893.71	414.51	9.93	9.93	9.98	9.98	
2153996944	SMP	1	664.74	421.21	893.69	414.51	10.04	10.04	9.93	9.93	
2154005309	SMP	1	664.72	421.18	893.68	414.66	9.91	9.91	9.84	9.84	
2154013561	SMP	1	664.66	421.30	893.57	414.58	9.95	9.95	9.61	9.61	
2154021941	SMP	1	664.61	421.30	893.55	414.63	10.08	10.08	9.81	9.81	
2154030317	SMP	1	664.55	421.33	893.40	414.67	9.88	9.88	9.63	9.63	
2154038581	SMP	1	664.50	421.32	893.40	414.57	9.93	9.93	9.61	9.61	
2154046938	SMP	1	664.59	421.44	893.41	414.70	9.97	9.97	9.79	9.79	
2154055319	SMP	1	664.48	421.33	893.47	414.72	9.92	9.92	9.71	9.71	
2154063686	SMP	1	664.54	421.43	893.33	414.72	9.85	9.85	9.64	9.64	
2154071946	SMP	1	664.57	421.43	893.46	414.83	9.75	9.75	9.77	9.77	
2154080299	SMP	1	664.59	421.52	893.45	414.83	9.92	9.92	9.73	9.73	
2154088703	SMP	1	664.62	421.49	893.45	414.88	9.83	9.83	9.71	9.71	
2154097059	SMP	1	664.64	421.58	893.39	414.83	9.91	9.91	9.81	9.81	
2154105307	SMP	1	664.63	421.54	893.39	414.97	9.78	9.78	9.88	9.88	
2154113929	SMP	1	664.70	421.58	893.46	414.97	9.95	9.95	9.97	9.97	
2154122069	SMP	1	664.64	421.54	893.45	414.88	9.89	9.89	9.77	9.77	
2154130436	SMP	1	664.55	421.53	893.33	414.86	9.78	9.78	9.80	9.80	
2154138705	SMP	1	664.58	421.57	893.45	414.88	9.73	9.73	9.73	9.73	
2154147055	SMP	1	664.58	421.43	893.45	414.88	9.91	9.91	9.71	9.71	
2154155433	SMP	1	664.61	421.38	893.38	414.88	9.91	9.91	9.67	9.67	
2154163817	SMP	1	664.69	421.41	893.46	414.90	9.64	9.64	9.84	9.84	
2154172050	SMP	1	664.55	421.48	893.45	414.95	9.73	9.73	9.69	9.69	
2154180432	SMP	1	664.69	421.50	893.43	414.94	9.68	9.68	9.72	9.72	
2154188828	SMP	1	664.49	421.61	893.37	414.94	9.85	9.85	9.69	9.69	
2154197057	SMP	1	664.46	421.57	893.38	415.07	9.78	9.78	9.75	9.75	
2154205426	SMP	1	664.46	421.69	893.38	415.07	9.73	9.73	9.64	9.64	
2154213806	SMP	1	664.39	421.70	893.24	415.07	9.81	9.81	9.66	9.66	
2154222184	SMP	1	664.45	421.84	893.27	415.19	10.01	10.01	9.71	9.71	
2154230438	SMP	1	664.47	421.86	893.26	415.31	9.72	9.72	9.76	9.76	
2154238829	SMP	1	664.44	421.91	893.32	415.31	9.99	9.99	9.79	9.79	
2154247186	SMP	1	664.41	421.97	893.28	415.32	9.94	9.94	9.77	9.77	
2154255551	SMP	1	664.47	422.01	893.21	415.39	9.91	9.91	9.83	9.83	
2154263808	SMP	1	664.40	422.08	893.18	415.35	10.02	10.02	9.66	9.66	
2154272184	SMP	1	664.44	421.97	893.25	415.53	9.69	9.69	9.69	9.69	
2154280538	SMP	1	664.42	422.00	893.17	415.43	9.81	9.81	9.74	9.74	
2154288949	SMP	1	664.41	422.02	893.12	415.51	9.81	9.81	9.89	9.89	
2154297176	SMP	1	663.53	421.86	892.27	415.34	9.94	9.94	9.63	9.63	
2154305560	SMP	1	662.80	421.82	891.41	415.00	9.98	9.98	9.81	9.81	
2154313931	SMP	1	662.62	421.60	891.28	414.86	9.77	9.77	9.84	9.84	
2154322329	SMP	1	662.73	421.56	891.32	414.85	9.82	9.82	9.68	9.68	
2154330556	SMP	1	662.80	421.55	891.28	414.86	9.74	9.74	9.71	9.71	
2154338950	SMP	1	662.83	421.43	891.27	414.79	9.77	9.77	9.67	9.67	
2154347317	SMP	1	662.80	421.51	891.32	414.85	9.73	9.73	9.80	9.80	
2154355551	SMP	1	662.86	421.42	891.37	414.83	9.72	9.72	9.71	9.71	
2154363934	SMP	1	662.86	421.49	891.33	414.81	9.79	9.79	9.68	9.68	
2154372310	SMP	1	662.89	421.60	891.39	414.86	9.81	9.81	9.53	9.53	
2154380664	SMP	1	662.88	421.55	891.32	414.78	9.67	9.67	9.65	9.65	
2154388945	SMP	1	662.90	421.57	891.30	414.83	9.81	9.81	9.73	9.73	
2154397305	SMP	1	662.85	421.58	891.42	414.85	9.84	9.84	9.52	9.52	
2154405667	SMP	1	662.82	421.58	891.30	414.86	9.80	9.80	9.61	9.61	
2154414053	SMP	1	662.86	421.55	891.35	414.93	9.76	9.76	9.62	9.62	
2154422303	SMP	1	662.80	421.55	891.30	414.79	9.68	9.68	9.45	9.45	
2154430686	SMP	1	662.72	421.55	891.33	414.95	9.62	9.62	9.59	9.59	
2154439076	SMP	1	662.81	421.58	891.28	414.86	9.67	9.67	9.59	9.59	
2154447426	SMP	1	662.73	421.52	891.21	414.86	9.54	9.54	9.76	9.76	
2154455678	SMP	1	662.66	421.45	891.28	414.85	9.48	9.48	9.74	9.74	
2154464051	SMP	1	662.63	421.35	891.19	414.82	9.48	9.48	9.70	9.70	
2154472420	SMP	1	662.59	421.30	891.14	414.72	9.51	9.51	9.69	9.69	
2154480784	SMP	1	662.66	421.34	891.16	414.68	9.41	9.41	9.85	9.85	
2154489083	SMP	1	662.58	421.37	891.02	414.61	9.39	9.39	9.72	9.72	
2154497425	SMP	1	662.57	421.28	891.08	414.61	9.45	9.45	9.67	9.67	
2154505816	SMP	1	662.43	421.28	890.91	414.48	9.39	9.39	9.74	9.74	
2154514034	SMP	1	662.50	421.21	890.90	414.50	9.48	9.48	9.64	9.64	
2154522408	SMP	1	662.44	421.30	890.90	414.52	9.38	9.38	9.83	9.83	
2154530795	SMP	1	662.36	421.27	890.81	414.56	9.55	9.55	9.84	9.84	
2154539171	SMP	1	661.27	421.41	889.83	414.48	9.65	9.65	9.81	9.81	
2154547406	SMP	1	659.91	421.50	888.44	414.59	9.94	9.94	9.72	9.72	
2154564167	SMP	1	658.85	421.35	887.22	414.43	9.74	9.74	9.82	9.82	
2154572529	SMP	1	658.87	421.41	887.22	414.39	9.74	9.74	9.74	9.74	
2154580785	SMP	1	658.69	421.45	887.14	414.49	9.64	9.64	9.83	9.83	
2154589148	SMP	1	658.61	421.45	887.13	414.49	9.58	9.58	9.72	9.72	
2154597539	SMP	1	658.69	421.50	887.11	414.49	9.58	9.58	9.80	9.80	
2154605900	SMP	1	658.68	421.57	887.14	414.53	9.61	9.61	9.83	9.83	
2154614169	SMP	1	658.68	421.52	887.11	414.58	9.56	9.56	9.84	9.84	
2154622537	SMP	1	658.63	421.56	887.05	414.55	9.54	9.54	9.75	9.75	
2154630930	SMP	1	658.61	421.57	887.01	414.58	9.58	9.58	9.91	9.91	
2154639288	SMP	1	658.60	421.49	887.04	414.58	9.72	9.72	9.87	9.87	
2154647540	SMP	1	658.69	421.60	887.04	414.58	9.67	9.67	9.77	9.77	
2154655901	SMP	1	658.63	421.58	887.10	414.56	9.48	9.48	9.71	9.71	
2154664284	SMP	1	658.60	421.56	887.08	414.63	9.54	9.54	9.77	9.77	
2154672525	SMP	1	658.61	421.50	887.03	414.57	9.71	9.71	9.72	9.72	
2154680920	SMP	1	658.65	421.57	887.06	414.59	9.60	9.60	9.72	9.72	
2154689270	SMP	1	658.69	421.55	886.96	414.50	9.63	9.63	9.61	9.61	
2154697660	SMP	1	658.69	421.53	887.03	414.64	9.56	9.56	9.77	9.77	
2154705947	SMP	1	658.62	421.49	887.02	414.61	9.58	9.58	9.80	9.80	
2154714314	SMP	1	658.60	421.48	886.98	414.54	9.72	9.72	9.73	9.73	
2154722695	SMP	1	658.69	421.40	886.95	414.39	9.60	9.60	9.76	9.76	
2154731067	SMP	1	658.62	421.40	886.91	414.41	9.62	9.62	9.76	9.76	
2154739292	SMP	1	658.61	421.32	886.91	414.41	9.59	9.59	9.66	9.66	
2154747704	SMP	1	658.58	421.36	886.93	414.37	9.59	9.59	9.71	9.71	
2154756036	SMP	1	658.61	421.25	886.91	414.40	9.64	9.64	9.64	9.64	
2154764447	SMP	1	658.62	421.26	886.91	414.32	9.47	9.47	9.66	9.66	
2154772670	SMP	1	658.54	421.20	886.88	414.39	9.68	9.68	9.83	9.83	
2154781061	SMP	1	658.48	421.26	886.83	414.33	9.71	9.71	9.84	9.84	
2154789406	SMP	1	658.48	421.19	886.88	414.33	9.86	9.86	9.75	9.75	
2154797812	SMP	1	658.44	421.36	886.79	414.33	9.56	9.56	9.70	9.70	
2154806046	SMP	1	658.36	421.41	886.88	414.39	9.58	9.58	9.75	9.75	
2154814436	SMP	1	658.34	421.35	886.83	414.41	9.51	9.51	9.76	9.76	
2154822787	SMP	1	658.43	421.47	886.84	414.47	9.48	9.48	9.76	9.76	
2154831062	SMP	1	658.35	421.49	886.77	414.48	9.59	9.59	9.78	9.78	
2154839407	SMP	1	658.42	421.62	886.76	414.51	9.59	9.59	9.78	9.78	
2154847816	SMP	1	658.31	421.49	886.86	414.63	9.42	9.42	9.80	9.80	
2154856153	SMP	1	658.47	421.59	886.79	414.52	9.47	9.47	9.73	9.73	
2154864436	SMP	1	658.47	421.70	886.86	414.70	9.65	9.65	9.85	9.85	
2154872782	SMP	1	658.47	421.70	886.88	414.78	9.66	9.66	9.96	9.96	
2154881185	SMP	1	658.40	421.74	886.81	414.63	9.65	9.65	9.73	9.73	
2154889522	SMP	1	658.40	421.73	886.81	414.71	9.59	9.59	9.82	9.82	
2154897809	SMP	1	658.40	421.73	886.88	414.77	9.58	9.58	9.87	9.87	
2154906146	SMP	1	658.33	421.80	886.81	414.78	9.72	9.72	9.93	9.93	
2154914559	SMP	1	658.40	421.80	886.81	414.78	9.67	9.67	9.84	9.84	
2154922910	SMP	1	658.26	421.81	886.81	414.78	9.80	9.80	9.84	9.84	
2154931183	SMP	1	658.17	421.72	886.81	414.77	9.75	9.75	9.84	9.84	
2154939525	SMP	1	658.19	421.81	886.74	414.78	9.82	9.82	9.84	9.84	
2154947932	SMP	1	658.26	421.74	886.67	414.71	9.65	9.65	9.79	9.79	
2154956283	SMP	1	658.30	421.77	886.69	414.83	9.80	9.80	9.91	9.91	
2154964554	SMP	1	657.60	422.28	886.05	415.32	9.67	9.67	9.76	9.76	
2154972905	SMP	1	656.55	423.56	884.57	416.81	9.69	9.69	10.01	10.01	
2154989557	SMP	1	655.48	426.66	883.13	420.09	9.81	9.81	10.03	10.03	
2154997923	SMP	1	655.42	427.84	882.98	421.20	9.86	9.86	9.89	9.89	
2155006292	SMP	1	654.69	428.73	882.25	421.87	9.73	9.73	10.00	10.00	
2155014677	SMP	1	653.70	429.17	881.53	422.29	9.79	9.79	9.78	9.78	
2155031314	SMP	1	653.18	429.41	881.13	422.58	9.79	9.79	9.99	9.99	
2155039656	SMP	1	653.05	429.43	881.09	422.52	9.83	9.83	9.95	9.95	
2155048064	SMP	1	652.96	429.41	881.02	422.49	9.88	9.88	9.90	9.90	
2155056286	SMP	1	652.79	429.45	880.89	422.47	9.97	9.97	9.94	9.94	
2155064672	SMP	1	652.67	429.34	880.69	422.34	9.52	9.52	9.97	9.97	
2155073036	SMP	1	652.40	429.29	880.55	422.41	9.49	9.49	10.32	10.32	
2155081418	SMP	1	652.32	429.18	880.48	422.30	9.70	9.70	10.19	10.19	
2155089646	SMP	1	652.10	429.18	880.28	422.20	9.88	9.88	10.08	10.08	
2155098050	SMP	1	651.95	429.26	880.13	422.13	9.97	9.97	9.89	9.89	
2155106388	SMP	1	651.79	429.15	880.07	422.03	9.66	9.66	9.90	9.90	
2155114791	SMP	1	651.51	429.10	879.91	421.98	9.74	9.74	9.93	9.93	
2155123038	SMP	1	651.43	429.09	879.81	422.01	9.73	9.73	10.27	10.27	
2155131428	SMP	1	651.23	429.11	879.66	421.99	9.60	9.60	10.29	10.29	
2155139767	SMP	1	651.09	429.18	879.46	421.82	9.87	9.87	10.00	10.00	
2155148175	SMP	1	650.95	429.11	879.36	421.89	9.75	9.75	10.07	10.07	
2155156397	SMP	1	650.79	429.23	879.22	421.96	9.88	9.88	10.15	10.15	
2155164778	SMP	1	650.58	429.19	879.12	421.89	9.64	9.64	10.10	10.10	
2155173158	SMP	1	650.45	429.34	879.02	421.91	9.61	9.61	9.98	9.98	
2155181420	SMP	1	649.91	429.52	878.34	422.11	9.88	9.88	10.35	10.35	
2155198147	SMP	1	647.10	429.92	875.13	422.58	10.15	10.15	10.12	10.12	
2155206547	SMP	1	646.80	430.25	874.98	422.81	10.09	10.09	10.45	10.45	
2155214778	SMP	1	646.72	430.32	875.29	422.72	10.13	10.13	10.58	10.58	
2155223150	SMP	1	646.72	430.32	875.15	422.76	10.19	10.19	10.39	10.39	
2155231542	SMP	1	646.68	430.24	875.17	422.79	9.75	9.75	10.41	10.41	
2155239915	SMP	1	646.63	430.33	875.15	422.88	9.89	9.89	10.39	10.39	
2155248148	SMP	1	646.60	430.32	875.15	422.81	9.76	9.76	10.33	10.33	
2155256546	SMP	1	646.63	430.26	875.16	422.79	9.77	9.77	10.34	10.34	
2155264904	SMP	1	646.60	430.25	875.07	422.84	9.71	9.71	10.33	10.33	
2155273270	SMP	1	646.63	430.32	875.13	422.87	9.78	9.78	10.36	10.36	
2155281530	SMP	1	646.60	430.32	875.15	422.74	10.03	10.03	10.21	10.21	
2155289903	SMP	1	646.67	430.25	875.17	422.79	9.81	9.81	10.16	10.16	
2155298279	SMP	1	646.65	430.33	875.21	422.70	9.73	9.73	9.95	9.95	
2155306677	SMP	1	646.67	430.20	875.22	422.74	9.74	9.74	10.10	10.10	
2155314894	SMP	1	646.79	430.25	875.22	422.84	9.78	9.78	10.09	10.09	
2155323275	SMP	1	646.82	430.12	875.29	422.85	9.61	9.61	10.18	10.18	
2155332664	SMP	1	646.79	430.11	875.35	422.67	9.70	9.70	10.03	10.03	
2155339907	SMP	1	646.85	430.10	875.36	422.64	9.76	9.76	9.88	9.88	
2155348269	SMP	1	646.88	429.96	875.43	422.64	9.97	9.97	9.91	9.91	
2155356674	SMP	1	646.96	429.97	875.42	422.63	9.99	9.99	9.72	9.72	
2155365033	SMP	1	647.18	429.88	875.81	422.59	9.85	9.85	10.44	10.44	
2155373266	SMP	1	647.53	429.84	876.12	422.46	9.82	9.82	10.18	10.18	
2155381658	SMP	1	647.59	429.82	876.13	422.44	9.75	9.75	9.98	9.98	
2155390013	SMP	1	647.58	429.71	876.20	422.47	9.86	9.86	10.10	10.10	
2155398379	SMP	1	647.61	429.85	876.29	422.48	9.93	9.93	10.12	10.12	
2155406666	SMP	1	647.71	429.72	876.34	422.36	9.86	9.86	9.95	9.95	
2155415023	SMP	1	647.71	429.80	876.32	422.49	9.75	9.75	9.86	9.86	
2155423393	SMP	1	647.78	429.79	876.38	422.38	9.72	9.72	9.63	9.63	
2155431775	SMP	1	647.80	429.75	876.44	422.46	9.56	9.56	9.70	9.70	
2155440034	SMP	1	647.81	429.82	876.43	422.56	9.59	9.59	9.79	9.79	
2155448402	SMP	1	647.81	429.75	876.46	422.52	9.55	9.55	9.81	9.81	
2155456803	SMP	1	647.88	429.75	876.47	422.64	9.56	9.56	9.66	9.66	
2155465024	SMP	1	647.88	429.82	876.52	422.63	9.57	9.57	9.53	9.53	
2155473401	SMP	1	647.95	429.83	876.59	422.71	9.64	9.64	9.71	9.71	
2155481780	SMP	1	647.95	429.82	876.53	422.77	9.63	9.63	9.76	9.76	
2155490141	SMP	1	648.02	429.94	876.64	422.72	9.71	9.71	9.79	9.79	
2155498387	SMP	1	647.96	429.97	876.55	422.69	9.63	9.63	9.69	9.69	
2155506790	SMP	1	648.01	429.94	876.68	422.80	9.60	9.60	9.97	9.97	
2155515142	SMP	1	648.02	429.95	876.55	422.73	9.53	9.53	9.78	9.78	
2155523521	SMP	1	648.01	429.96	876.62	422.72	9.54	9.54	9.73	9.73	
2155531771	SMP	1	647.96	430.04	876.68	422.79	9.60	9.60	9.72	9.72	
2155540154	SMP	1	648.09	429.95	876.64	422.78	9.41	9.41	9.70	9.70	
2155548521	SMP	1	648.05	429.98	876.70	422.84	9.44	9.44	9.90	9.90	
2155556913	SMP	1	648.09	429.95	876.71	422.77	9.41	9.41	9.76	9.76	
2155565157	SMP	1	648.07	429.93	876.75	422.73	9.31	9.31	9.86	9.86	
2155573512	SMP	1	648.12	429.91	876.73	422.69	9.44	9.44	9.56	9.56	
2155581900	SMP	1	648.11	429.99	876.75	422.79	9.39	9.39	9.89	9.89	
2155590263	SMP	1	648.18	429.98	876.76	422.69	9.38	9.38	9.58	9.58	
2155598511	SMP	1	648.18	429.98	876.82	422.75	9.43	9.43	9.84	9.84	
2155606912	SMP	1	648.16	429.94	876.86	422.76	9.39	9.39	9.77	9.77	
2155615275	SMP	1	648.20	429.89	876.89	422.73	9.32	9.32	9.85	9.85	
2155623508	SMP	1	648.25	429.91	876.91	422.70	9.33	9.33	9.68	9.68	
2155631900	SMP	1	648.27	429.84	876.90	422.73	9.40	9.40	9.64	9.64	
2155640274	SMP	1	648.32	429.95	876.89	422.73	9.89	9.89	9.78	9.78	
2155648631	SMP	1	648.29	429.89	877.07	422.67	9.60	9.60	10.10	10.10	
2155656907	SMP	1	648.31	429.82	877.10	422.68	9.69	9.69	10.13	10.13	
2155665267	SMP	1	648.32	429.77	877.07	422.64	9.68	9.68	9.90	9.90	
2155673635	SMP	1	648.39	429.70	877.12	422.68	9.66	9.66	9.97	9.97	
2155682017	SMP	1	648.44	429.54	877.12	422.51	9.55	9.55	9.93	9.93	
2155690267	SMP	1	648.44	429.54	877.08	422.53	9.62	9.62	9.88	9.88	
2155698633	SMP	1	648.44	429.49	877.14	422.49	9.52	9.52	9.89	9.89	
2155707033	SMP	1	648.41	429.49	877.08	422.36	9.39	9.39	9.90	9.90	
2155715388	SMP	1	648.81	429.04	877.58	421.93	9.66	9.66	9.71	9.71	
2155723631	SMP	1	649.82	427.81	878.39	420.77	9.51	9.51	9.97	9.97	
2155732020	SMP	1	650.29	426.72	878.84	419.49	9.53	9.53	9.71	9.71	
2155740407	SMP	1	651.00	425.63	879.22	418.44	9.67	9.67	9.52	9.52	
2155748749	SMP	1	651.47	425.15	879.55	417.87	9.50	9.50	9.65	9.65	
2155765405	SMP	1	651.45	425.03	879.70	417.83	9.31	9.31	9.49	9.49	
2155773758	SMP	1	651.27	425.19	879.76	417.91	9.44	9.44	9.70	9.70	
2155782157	SMP	1	651.25	425.19	879.76	418.05	9.31	9.31	9.70	9.70	
2155790376	SMP	1	651.11	425.31	879.76	418.05	9.61	9.61	9.51	9.51	
2155798779	SMP	1	651.04	425.33	879.71	418.14	9.60	9.60	9.56	9.56	
2155807136	SMP	1	650.97	425.40	879.72	417.99	9.58	9.58	9.23	9.23	
2155815395	SMP	1	650.84	425.49	879.68	418.12	9.44	9.44	9.57	9.57	
2155823750	SMP	1	650.84	425.48	879.58	418.10	9.45	9.45	9.55	9.55	
2155832160	SMP	1	650.81	425.44	879.58	418.10	9.42	9.42	9.53	9.53	
2155840503	SMP	1	650.81	425.53	879.55	418.16	9.50	9.50	9.52	9.52	
2155848756	SMP	1	650.79	425.47	879.62	418.09	9.29	9.29	9.51	9.51	
2155857140	SMP	1	650.83	425.55	879.62	418.24	9.31	9.31	9.69	9.69	
2155865547	SMP	1	650.85	425.57	879.64	418.20	9.56	9.56	9.42	9.42	
2155873881	SMP	1	650.81	425.49	879.69	418.26	9.44	9.44	9.42	9.42	
2155882156	SMP	1	650.91	425.48	879.71	418.34	9.42	9.42	9.50	9.50	
2155890493	SMP	1	651.00	425.56	879.79	418.33	9.55	9.55	9.50	9.50	
2155898896	SMP	1	651.07	425.56	879.93	418.40	9.50	9.50	9.68	9.68	
2155907264	SMP	1	651.21	425.56	880.03	418.35	9.56	9.56	9.56	9.56	
2155915529	SMP	1	651.20	425.54	880.09	418.25	9.55	9.55	9.65	9.65	
2155923879	SMP	1	651.35	425.44	880.17	418.29	9.30	9.30	9.59	9.59	
2155932263	SMP	1	651.45	425.53	880.24	418.18	9.42	9.42	9.37	9.37	
2155940631	SMP	1	651.60	425.47	880.37	418.31	9.41	9.41	9.29	9.29	
2155948877	SMP	1	651.64	425.49	880.51	418.23	9.40	9.40	9.23	9.23	
2155957238	SMP	1	651.70	425.40	880.51	418.28	9.48	9.48	9.12	9.12	
2155965622	SMP	1	651.74	425.45	880.65	418.40	9.46	9.46	9.40	9.40	
2155973868	SMP	1	651.80	425.37	880.71	418.28	9.49	9.49	9.37	9.37	
2155982253	SMP	1	651.84	425.36	880.75	418.49	9.44	9.44	9.55	9.55	
2155990623	SMP	1	651.94	425.36	880.86	418.49	9.57	9.57	9.65	9.65	
2155999003	SMP	1	652.01	425.36	880.86	418.47	9.50	9.50	9.62	9.62	
2156007241	SMP	1	652.01	425.39	880.97	418.56	9.52	9.52	9.75	9.75	
2156015621	SMP	1	652.01	425.50	880.89	418.49	9.59	9.59	9.56	9.56	
2156023984	SMP	1	652.00	425.42	880.96	418.64	9.53	9.53	9.82	9.82	
2156032376	SMP	1	652.09	425.50	880.88	418.59	9.47	9.47	9.53	9.53	
2156040623	SMP	1	652.08	425.52	880.97	418.70	9.61	9.61	9.61	9.61	
2156049003	SMP	1	652.10	425.58	881.00	418.64	9.48	9.48	9.63	9.63	
2156057374	SMP	1	652.07	425.56	880.93	418.64	9.57	9.57	9.52	9.52	
2156065750	SMP	1	652.02	425.63	880.89	418.63	9.59	9.59	9.59	9.59	
2156073988	SMP	1	651.98	425.62	880.86	418.65	9.46	9.46	9.51	9.51	
2156082383	SMP	1	652.00	425.56	880.90	418.70	9.54	9.54	9.65	9.65	
2156090733	SMP	1	651.93	425.63	880.88	418.75	9.51	9.51	9.78	9.78	
2156099118	SMP	1	652.05	425.63	880.86	418.72	9.38	9.38	9.57	9.57	
2156107358	SMP	1	651.99	425.64	880.80	418.66	9.51	9.51	9.67	9.67	
2156117885	SMP	1	651.98	425.55	880.81	418.75	9.39	9.39	9.71	9.71	
2156124128	SMP	1	651.98	425.76	880.80	418.68	9.68	9.68	9.64	9.64	
2156132397	SMP	1	651.88	425.64	880.86	418.79	9.52	9.52	9.78	9.78	
2156140756	SMP	1	652.05	425.70	880.84	418.73	9.68	9.68	9.71	9.71	
2156149150	SMP	1	651.98	425.62	880.88	418.74	9.46	9.46	9.69	9.69	
2156157502	SMP	1	652.00	425.64	880.90	418.73	9.62	9.62	9.76	9.76	
2156165897	SMP	1	652.05	425.65	880.89	418.64	9.60	9.60	9.63	9.63	
2156174133	SMP	1	652.05	425.63	880.94	418.65	9.55	9.55	9.83	9.83	
2156182533	SMP	1	652.00	425.71	880.91	418.77	9.71	9.71	9.85	9.85	
2156190864	SMP	1	652.00	425.56	880.97	418.70	9.61	9.61	9.79	9.79	
2156199158	SMP	1	652.14	425.63	880.95	418.62	9.70	9.70	9.93	9.93	
2156207495	SMP	1	652.14	425.57	881.02	418.64	9.64	9.64	9.77	9.77	
2156215900	SMP	1	652.21	425.56	881.05	418.70	9.69	9.69	9.81	9.81	
2156224248	SMP	1	652.16	425.56	881.09	418.64	9.68	9.68	9.82	9.82	
2156232557	SMP	1	652.23	425.56	881.23	418.67	9.61	9.61	9.79	9.79	
2156240883	SMP	1	651.98	425.76	880.93	418.93	9.68	9.68	9.78	9.78	
2156257651	SMP	1	650.58	427.61	878.82	421.05	9.65	9.65	10.04	10.04	
2156265893	SMP	1	650.39	428.46	878.60	421.88	9.69	9.69	9.85	9.85	
2156274267	SMP	1	650.51	428.60	878.98	421.98	9.63	9.63	10.08	10.08	
2156282653	SMP	1	650.46	428.58	879.06	421.88	9.85	9.85	10.15	10.15	
2156290881	SMP	1	650.46	428.58	879.15	421.92	9.75	9.75	10.13	10.13	
2156299269	SMP	1	650.47	428.58	879.16	421.77	9.72	9.72	10.12	10.12	
2156307615	SMP	1	650.51	428.41	879.20	421.76	9.52	9.52	10.09	10.09	
2156316022	SMP	1	650.49	428.35	879.23	421.64	9.55	9.55	9.86	9.86	
2156324269	SMP	1	650.48	428.36	879.31	421.70	9.48	9.48	10.04	10.04	
2156332647	SMP	1	650.48	428.26	879.26	421.71	9.35	9.35	9.96	9.96	
2156341006	SMP	1	650.43	428.30	879.30	421.64	9.59	9.59	9.94	9.94	
2156349391	SMP	1	650.41	428.29	879.28	421.56	9.40	9.40	9.91	9.91	
2156357621	SMP	1	650.41	428.32	879.20	421.65	9.47	9.47	10.00	10.00	
2156366011	SMP	1	650.37	428.22	879.18	421.51	9.53	9.53	9.89	9.89	
2156374386	SMP	1	650.28	428.35	879.19	421.57	9.47	9.47	9.98	9.98	
2156382764	SMP	1	650.28	428.42	879.16	421.52	9.52	9.52	9.91	9.91	
2156390994	SMP	1	650.32	428.23	879.13	421.52	9.70	9.70	10.04	10.04	
2156399385	SMP	1	649.91	427.22	878.65	420.36	9.64	9.64	9.93	9.93	
2156407754	SMP	1	649.55	425.69	877.85	418.64	9.54	9.54	9.58	9.58	
2156416137	SMP	1	649.38	424.01	877.21	417.11	9.83	9.83	9.90	9.90	
2156432767	SMP	1	648.84	422.18	876.71	415.58	9.79	9.79	9.70	9.70	
2156441117	SMP	1	648.61	422.24	876.84	415.50	9.66	9.66	9.83	9.83	
2156449394	SMP	1	648.73	422.22	876.98	415.58	9.65	9.65	9.98	9.98	
2156457743	SMP	1	648.75	422.34	877.19	415.60	9.78	9.78	10.03	10.03	
2156466134	SMP	1	648.70	422.45	877.25	415.69	9.84	9.84	9.87	9.87	
2156474493	SMP	1	648.69	422.60	877.29	415.75	10.06	10.06	9.78	9.78	
2156482756	SMP	1	648.74	422.50	877.26	415.79	9.88	9.88	9.71	9.71	
2156491119	SMP	1	648.81	422.53	877.45	415.79	9.79	9.79	9.59	9.59	
2156499515	SMP	1	648.82	422.73	877.53	415.78	9.93	9.93	9.68	9.68	
2156507858	SMP	1	648.92	422.63	877.68	415.85	9.87	9.87	9.62	9.62	
2156516109	SMP	1	649.05	422.55	877.68	415.92	9.88	9.88	9.75	9.75	
2156524494	SMP	1	649.13	422.52	877.84	415.85	9.86	9.86	9.60	9.60	
2156532875	SMP	1	649.05	422.44	877.82	415.88	9.78	9.78	9.76	9.76	
2156541236	SMP	1	649.27	422.46	877.89	415.95	9.57	9.57	9.84	9.84	
2156549512	SMP	1	649.15	422.46	877.97	415.73	9.58	9.58	9.78	9.78	
2156557847	SMP	1	649.20	422.46	878.04	415.73	9.73	9.73	9.76	9.76	
2156566231	SMP	1	649.28	422.32	878.10	415.73	9.66	9.66	9.68	9.68	
2156574619	SMP	1	649.27	422.39	878.04	415.80	9.68	9.68	9.88	9.88	
2156582881	SMP	1	649.20	422.46	878.04	415.73	9.62	9.62	9.66	9.66	
2156591231	SMP	1	649.22	422.39	878.04	415.80	9.63	9.63	9.71	9.71	
2156599633	SMP	1	649.20	422.39	877.97	415.80	9.73	9.73	9.66	9.66	
2156607844	SMP	1	649.12	422.46	877.96	415.80	9.53	9.53	9.75	9.75	
2156616248	SMP	1	649.18	422.47	877.90	415.80	9.73	9.73	9.73	9.73	
2156624616	SMP	1	649.32	422.17	878.33	415.33	9.72	9.72	9.71	9.71	
2156632999	SMP	1	649.37	421.94	878.08	415.15	9.64	9.64	9.58	9.58	
2156641234	SMP	1	649.27	421.94	878.07	415.19	9.82	9.82	9.51	9.51	
2156649634	SMP	1	649.23	421.94	877.99	415.17	9.78	9.78	9.54	9.54	
2156657969	SMP	1	649.03	421.98	878.00	415.25	9.74	9.74	9.69	9.69	
2156666359	SMP	1	649.04	422.07	877.95	415.26	9.75	9.75	9.63	9.63	
2156674621	SMP	1	648.77	422.24	877.88	415.14	9.73	9.73	9.56	9.56	
2156682993	SMP	1	648.83	422.20	877.81	415.35	9.60	9.60	9.65	9.65	
2156691352	SMP	1	648.81	422.25	877.73	415.35	9.90	9.90	9.56	9.56	
2156699758	SMP	1	648.68	422.31	877.73	415.25	9.73	9.73	9.43	9.43	
2156707976	SMP	1	648.70	422.44	877.72	415.28	9.66	9.66	9.54	9.54	
2156716353	SMP	1	648.61	422.38	877.52	415.28	9.74	9.74	9.36	9.36	
2156724743	SMP	1	648.56	422.43	877.54	415.38	9.67	9.67	9.55	9.55	
2156733119	SMP	1	648.52	422.37	877.52	415.28	9.59	9.59	9.45	9.45	
2156741370	SMP	1	648.55	422.37	877.47	415.24	9.74	9.74	9.50	9.50	
2156749759	SMP	1	648.54	422.33	877.49	415.15	9.70	9.70	9.53	9.53	
2156758101	SMP	1	648.53	422.33	877.49	415.15	9.67	9.67	9.53	9.53	
2156766352	SMP	1	648.48	422.33	877.55	415.17	9.71	9.71	9.49	9.49	
2156774735	SMP	1	648.46	422.35	877.52	415.20	9.53	9.53	9.43	9.43	
2156783126	SMP	1	648.47	422.33	877.56	415.27	9.64	9.64	9.57	9.57	
2156791474	SMP	1	648.54	422.33	877.55	415.29	9.58	9.58	9.49	9.49	
2156799758	SMP	1	648.43	422.37	877.57	415.21	9.70	9.70	9.39	9.39	
2156808102	SMP	1	648.57	422.31	877.55	415.24	9.56	9.56	9.30	9.30	
2156816476	SMP	1	648.56	422.29	877.52	415.35	9.54	9.54	9.45	9.45	
2156824853	SMP	1	648.54	422.31	877.58	415.27	9.53	9.53	9.34	9.34	
2156833120	SMP	1	648.57	422.30	877.64	415.20	9.64	9.64	9.35	9.35	
2156841473	SMP	1	648.57	422.30	877.66	415.28	9.58	9.58	9.43	9.43	
2156849878	SMP	1	648.61	422.23	877.66	415.27	9.63	9.63	9.43	9.43	
2156858249	SMP	1	648.63	422.23	877.61	415.31	9.70	9.70	9.38	9.38	
2156866484	SMP	1	648.59	422.15	877.66	415.28	9.59	9.59	9.44	9.44	
2156874870	SMP	1	648.56	422.22	877.66	415.34	9.63	9.63	9.51	9.51	
2156883246	SMP	1	648.59	422.13	877.66	415.26	9.55	9.55	9.38	9.38	
2156891597	SMP	1	648.53	422.10	877.59	415.20	9.65	9.65	9.49	9.49	
2156899877	SMP	1	648.43	422.09	877.55	415.17	9.62	9.62	9.43	9.43	
2156908213	SMP	1	648.49	421.97	877.49	415.00	9.62	9.62	9.54	9.54	
2156916603	SMP	1	648.47	422.00	877.49	415.00	9.57	9.57	9.47	9.47	
2156924985	SMP	1	648.37	421.99	877.42	414.93	9.47	9.47	9.47	9.47	
2156933238	SMP	1	648.31	421.99	877.36	414.92	9.72	9.72	9.48	9.48	
2156941591	SMP	1	648.28	421.95	877.28	414.95	9.49	9.49	9.39	9.39	
2156950002	SMP	1	648.21	421.94	877.23	414.88	9.58	9.58	9.43	9.43	
2156958216	SMP	1	648.20	422.02	877.04	415.02	9.56	9.56	9.69	9.69	
2156966597	SMP	1	648.07	422.02	876.97	415.02	9.55	9.55	9.61	9.61	
2156974977	SMP	1	647.84	422.18	876.98	415.10	9.73	9.73	9.58	9.58	
2156983389	SMP	1	647.84	422.18	876.99	415.16	9.73	9.73	9.51	9.51	
2156991599	SMP	1	647.81	422.28	876.93	415.25	9.57	9.57	9.60	9.60	
2157000000	SMP	1	647.83	422.36	876.86	415.26	9.64	9.64	9.39	9.39	
2157008342	SMP	1	647.79	422.44	876.82	415.28	9.68	9.68	9.56	9.56	
2157016730	SMP	1	647.72	422.50	876.74	415.29	9.58	9.58	9.47	9.47	
2157024974	SMP	1	647.67	422.57	876.74	415.36	9.60	9.60	9.51	9.51	
2157033358	SMP	1	647.66	422.65	876.67	415.41	9.63	9.63	9.38	9.38	
2157041722	SMP	1	647.64	422.63	876.66	415.42	9.64	9.64	9.36	9.36	
2157050122	SMP	1	647.66	422.58	876.61	415.35	9.52	9.52	9.33	9.33	
2157058332	SMP	1	647.62	422.64	876.53	415.42	9.60	9.60	9.40	9.40	
2157066721	SMP	1	647.55	422.74	876.69	415.51	9.64	9.64	9.53	9.53	
2157075097	SMP	1	647.65	422.82	876.75	415.52	9.70	9.70	9.50	9.50	
2157083490	SMP	1	647.71	422.81	876.76	415.53	9.57	9.57	9.39	9.39	
2157091722	SMP	1	647.74	422.84	876.77	415.67	9.62	9.62	9.51	9.51	
2157100120	SMP	1	647.84	422.83	876.85	415.68	9.69	9.69	9.45	9.45	
2157108486	SMP	1	647.81	422.89	876.81	415.73	9.67	9.67	9.44	9.44	
2157116730	SMP	1	647.88	422.90	876.80	415.77	9.73	9.73	9.50	9.50	
2157125104	SMP	1	647.88	422.90	876.82	415.81	9.70	9.70	9.45	9.45	
2157133489	SMP	1	647.88	422.90	876.90	415.81	9.73	9.73	9.47	9.47	
2157141842	SMP	1	647.91	422.97	876.89	415.87	9.62	9.62	9.50	9.50	
2157150123	SMP	1	647.98	422.90	876.93	415.91	9.70	9.70	9.60	9.60	
2157158474	SMP	1	647.98	422.90	876.90	415.82	9.59	9.59	9.53	9.53	
2157166845	SMP	1	647.96	422.96	876.96	415.88	9.57	9.57	9.54	9.54	
2157175219	SMP	1	648.07	422.96	876.98	415.96	9.72	9.72	9.51	9.51	
2157183489	SMP	1	648.07	423.03	876.92	416.09	9.67	9.67	9.46	9.46	
2157191839	SMP	1	648.17	422.97	876.99	416.02	9.69	9.69	9.44	9.44	
2157200242	SMP	1	648.13	423.02	877.04	416.03	9.55	9.55	9.60	9.60	
2157208584	SMP	1	648.14	423.09	877.06	416.09	9.57	9.57	9.46	9.46	
2157216842	SMP	1	648.27	423.10	876.98	416.18	9.50	9.50	9.58	9.58	
2157225218	SMP	1	648.18	423.12	877.01	416.19	9.55	9.55	9.52	9.52	
2157233603	SMP	1	648.11	423.11	877.01	416.26	9.55	9.55	9.53	9.53	
2157241978	SMP	1	648.18	423.12	877.08	416.19	9.57	9.57	9.54	9.54	
2157250244	SMP	1	648.15	423.18	876.99	416.30	9.54	9.54	9.42	9.42	
2157258577	SMP	1	648.09	423.24	877.08	416.33	9.51	9.51	9.55	9.55	
2157266962	SMP	1	648.08	423.32	877.03	416.33	9.54	9.54	9.65	9.65	
2157275220	SMP	1	648.02	423.34	877.01	416.47	9.54	9.54	9.84	9.84	
2157283606	SMP	1	648.09	423.33	877.02	416.48	9.54	9.54	9.87	9.87	
2157291964	SMP	1	648.08	423.43	876.88	416.51	9.64	9.64	9.78	9.78	
2157300366	SMP	1	647.98	423.45	876.88	416.52	9.68	9.68	9.79	9.79	
2157308579	SMP	1	648.04	423.44	876.89	416.43	9.65	9.65	9.65	9.65	
2157316960	SMP	1	647.85	423.49	876.82	416.43	9.51	9.51	9.63	9.63	
2157325346	SMP	1	647.83	423.52	876.75	416.43	9.56	9.56	9.47	9.47	
2157333741	SMP	1	647.81	423.58	876.69	416.46	9.63	9.63	9.39	9.39	
2157341967	SMP	1	647.78	423.50	876.67	416.42	9.65	9.65	9.53	9.53	
2157350346	SMP	1	647.71	423.52	876.53	416.49	9.63	9.63	9.31	9.31	
2157358693	SMP	1	647.70	423.54	876.52	416.36	9.71	9.71	9.25	9.25	
2157367092	SMP	1	647.57	423.55	876.51	416.25	9.73	9.73	9.22	9.22	
2157375323	SMP	1	647.57	423.63	876.41	416.35	9.55	9.55	9.45	9.45	
2157383709	SMP	1	647.41	423.63	876.44	416.41	9.57	9.57	9.53	9.53	
2157392085	SMP	1	647.61	423.62	876.52	416.35	9.56	9.56	9.32	9.32	
2157400464	SMP	1	648.25	423.58	877.30	416.31	9.55	9.55	9.53	9.53	
2157408699	SMP	1	648.10	423.53	877.00	416.40	9.71	9.71	9.85	9.85	
2157417079	SMP	1	647.99	423.42	876.86	416.46	9.69	9.69	9.68	9.68	
2157425451	SMP	1	647.99	423.43	876.86	416.31	9.55	9.55	9.50	9.50	
2157433716	SMP	1	647.93	423.55	876.79	416.31	9.77	9.77	9.55	9.55	
2157442088	SMP	1	647.92	423.40	876.78	416.37	9.63	9.63	9.56	9.56	
2157450467	SMP	1	647.88	423.36	876.74	416.22	9.75	9.75	9.40	9.40	
2157458821	SMP	1	647.81	423.35	876.67	416.18	9.72	9.72	9.31	9.31	
2157467080	SMP	1	647.74	423.28	876.61	416.11	9.56	9.56	9.56	9.56	
2157475452	SMP	1	647.78	423.16	876.76	416.00	9.46	9.46	9.60	9.60	
2157483846	SMP	1	647.73	423.14	876.62	415.98	9.62	9.62	9.60	9.60	
2157492203	SMP	1	647.62	423.09	876.58	415.91	9.56	9.56	9.56	9.56	
2157500462	SMP	1	647.55	423.00	876.59	415.75	9.48	9.48	9.47	9.47	
2157508817	SMP	1	647.57	422.90	876.55	415.66	9.55	9.55	9.46	9.46	
2157517204	SMP	1	647.65	422.71	876.49	415.63	9.59	9.59	9.41	9.41	
2157526065	SMP	1	647.50	422.75	876.57	415.56	9.64	9.64	9.39	9.39	
2157533863	SMP	1	647.41	422.62	876.37	415.48	9.58	9.58	9.21	9.21	
2157542204	SMP	1	647.41	422.63	876.36	415.42	9.47	9.47	9.24	9.24	
2157550609	SMP	1	647.38	422.61	876.55	415.33	9.49	9.49	9.33	9.33	
2157558944	SMP	1	647.44	422.51	876.59	415.13	9.36	9.36	9.19	9.19	
2157567233	SMP	1	647.39	422.54	876.47	415.18	9.42	9.42	9.17	9.17	
2157575584	SMP	1	647.37	422.48	876.57	415.17	9.39	9.39	9.41	9.41	
2157583983	SMP	1	647.32	422.54	876.46	415.24	9.53	9.53	9.38	9.38	
2157592213	SMP	1	647.32	422.54	876.50	415.24	9.51	9.51	9.30	9.30	
2157600605	SMP	1	647.31	422.53	876.52	415.28	9.50	9.50	9.27	9.27	
2157610554	SMP	1	647.36	422.59	876.59	415.33	9.49	9.49	9.24	9.24	
2157617358	SMP	1	647.24	422.68	876.45	415.39	9.65	9.65	9.34	9.34	
2157625588	SMP	1	647.25	422.67	876.50	415.48	9.59	9.59	9.35	9.35	
2157633992	SMP	1	647.26	422.74	876.46	415.51	9.64	9.64	9.33	9.33	
2157642331	SMP	1	647.34	422.78	876.53	415.50	9.55	9.55	9.30	9.30	
2157650736	SMP	1	647.40	422.77	876.59	415.49	9.65	9.65	9.31	9.31	
2157658958	SMP	1	648.04	422.80	877.43	415.66	9.66	9.66	9.62	9.62	
2157667354	SMP	1	649.40	423.00	878.89	415.80	9.69	9.69	9.98	9.98	
2157675707	SMP	1	650.51	423.12	879.97	415.83	9.51	9.51	9.67	9.67	
2157684107	SMP	1	650.96	423.37	880.28	416.06	9.83	9.83	9.74	9.74	
2157700729	SMP	1	650.95	423.37	880.32	416.14	9.58	9.58	9.53	9.53	
2157709104	SMP	1	651.02	423.42	880.46	416.10	9.74	9.74	9.48	9.48	
2157717486	SMP	1	651.21	423.47	880.54	416.25	9.54	9.54	9.34	9.34	
2157725711	SMP	1	651.17	423.49	880.64	416.23	9.52	9.52	9.39	9.39	
2157734101	SMP	1	651.31	423.43	880.64	416.15	9.38	9.38	9.60	9.60	
2157742469	SMP	1	651.40	423.52	880.71	416.18	9.43	9.43	9.52	9.52	
2157750726	SMP	1	651.47	423.42	880.76	416.36	9.35	9.35	9.62	9.62	
2157759097	SMP	1	651.76	423.51	881.16	416.40	9.68	9.68	9.66	9.66	
2157767476	SMP	1	653.00	424.18	882.34	417.14	9.66	9.66	9.77	9.77	
2157775839	SMP	1	654.19	425.11	883.12	418.11	9.86	9.86	9.86	9.86	
2157784103	SMP	1	654.48	425.83	883.20	418.58	9.73	9.73	9.66	9.66	
2157800852	SMP	1	654.55	425.95	883.62	418.89	9.73	9.73	9.79	9.79	
2157809212	SMP	1	654.62	425.98	883.76	419.07	9.68	9.68	10.00	10.00	
2157817488	SMP	1	654.83	426.13	883.98	418.98	9.84	9.84	9.81	9.81	
2157825824	SMP	1	655.05	426.05	884.15	419.07	9.57	9.57	9.55	9.55	
2157834236	SMP	1	655.26	426.05	884.35	419.00	9.78	9.78	9.66	9.66	
2157842638	SMP	1	655.94	426.11	885.16	419.29	9.79	9.79	9.89	9.89	
2157859247	SMP	1	659.58	427.07	888.58	420.18	9.93	9.93	9.76	9.76	
2157867607	SMP	1	659.83	427.42	888.59	420.58	9.91	9.91	9.90	9.90	
2157876008	SMP	1	659.55	427.34	888.74	420.64	9.99	9.99	9.90	9.90	
2157884200	SMP	1	659.68	427.34	888.87	420.79	9.60	9.60	10.01	10.01	
2157892605	SMP	1	659.68	427.41	888.94	420.74	9.60	9.60	9.91	9.91	
2157900952	SMP	1	659.90	427.22	889.12	420.89	9.64	9.64	9.88	9.88	
2157909198	SMP	1	660.05	427.37	889.29	420.83	9.74	9.74	9.81	9.81	
2157917583	SMP	1	660.12	427.36	889.34	420.80	9.67	9.67	9.66	9.66	
2157925966	SMP	1	660.22	427.31	889.55	420.87	9.48	9.48	9.76	9.76	
2157934314	SMP	1	660.37	427.26	889.60	420.74	9.42	9.42	9.60	9.60	
2157942598	SMP	1	660.48	427.33	889.67	420.74	9.74	9.74	9.76	9.76	
2157950958	SMP	1	660.64	427.38	889.88	420.78	9.54	9.54	9.83	9.83	
2157959324	SMP	1	661.31	427.42	890.68	421.01	9.58	9.58	9.83	9.83	
2157975953	SMP	1	664.44	428.79	893.37	422.30	9.82	9.82	9.77	9.77	
2157984348	SMP	1	664.31	429.15	893.26	422.67	9.96	9.96	10.05	10.05	
2157992745	SMP	1	664.07	428.98	893.37	422.74	9.90	9.90	9.80	9.80	
2158001096	SMP	1	664.08	429.04	893.52	422.74	9.58	9.58	9.74	9.74	
2158009307	SMP	1	664.07	429.05	893.52	422.56	9.77	9.77	9.49	9.49	
2158017724	SMP	1	664.25	428.90	893.59	422.63	9.77	9.77	9.64	9.64	
2158026105	SMP	1	664.28	428.89	893.74	422.63	9.62	9.62	9.75	9.75	
2158034440	SMP	1	664.52	428.93	893.81	422.60	9.74	9.74	9.75	9.75	
2158042706	SMP	1	664.55	428.88	893.97	422.63	9.60	9.60	9.66	9.66	
2158051095	SMP	1	664.62	428.82	894.02	422.61	9.58	9.58	9.52	9.52	
2158059464	SMP	1	664.68	428.83	894.03	422.59	9.82	9.82	9.59	9.59	
2158067719	SMP	1	664.76	428.76	894.24	422.65	9.67	9.67	9.50	9.50	
2158076057	SMP	1	664.83	428.63	894.22	422.61	9.61	9.61	9.53	9.53	
2158084448	SMP	1	664.97	428.55	894.34	422.60	9.56	9.56	9.60	9.60	
2158092844	SMP	1	665.00	428.56	894.39	422.63	9.64	9.64	9.52	9.52	
2158101079	SMP	1	664.95	428.54	894.47	422.49	9.58	9.58	9.52	9.52	
2158109488	SMP	1	665.02	428.45	894.50	422.48	9.53	9.53	9.44	9.44	
2158117842	SMP	1	665.02	428.46	894.52	422.51	9.56	9.56	9.37	9.37	
2158126181	SMP	1	665.14	428.29	894.60	422.42	9.49	9.49	9.43	9.43	
2158134447	SMP	1	665.14	428.43	894.69	422.34	9.81	9.81	9.37	9.37	
2158142865	SMP	1	665.19	428.36	894.69	422.34	9.77	9.77	9.37	9.37	
2158151203	SMP	1	665.16	428.22	894.76	422.34	9.56	9.56	9.78	9.78	
2158159543	SMP	1	665.20	428.26	894.80	422.21	9.74	9.74	9.54	9.54	
2158167869	SMP	1	665.20	428.23	894.78	422.15	9.73	9.73	9.52	9.52	
2158176231	SMP	1	665.10	428.29	894.64	422.34	9.64	9.64	9.26	9.26	
2158184570	SMP	1	664.79	428.51	894.34	422.77	9.49	9.49	9.55	9.55	
2158192905	SMP	1	664.76	428.69	894.28	422.77	9.59	9.59	9.46	9.46	
2158201201	SMP	1	664.69	428.76	894.22	422.83	9.57	9.57	9.47	9.47	
2158209585	SMP	1	664.78	428.82	894.29	422.89	9.33	9.33	9.48	9.48	
2158217965	SMP	1	664.71	428.80	894.32	423.02	9.33	9.33	9.65	9.65	
2158226193	SMP	1	664.70	428.93	894.29	423.03	9.08	9.08	9.64	9.64	
2158234577	SMP	1	664.63	429.03	894.29	423.03	8.86	8.86	9.57	9.57	
2158242951	SMP	1	664.66	429.06	894.22	423.04	9.18	9.18	9.58	9.58	
2158251324	SMP	1	664.63	429.10	894.20	422.96	8.93	8.93	9.43	9.43	
2158259612	SMP	1	664.63	429.03	894.28	422.96	8.82	8.82	9.41	9.41	
2158267967	SMP	1	664.55	429.08	894.21	423.10	8.96	8.96	9.64	9.64	
2158276301	SMP	1	664.56	429.03	894.21	423.02	8.84	8.84	9.55	9.55	
2158284691	SMP	1	664.55	429.07	894.22	423.10	8.87	8.87	9.66	9.66	
2158292980	SMP	1	664.56	429.10	894.21	423.03	8.95	8.95	9.48	9.48	
2158301335	SMP	1	664.64	429.09	894.21	423.10	8.91	8.91	9.64	9.64	
2158309653	SMP	1	664.58	429.23	894.21	423.10	9.07	9.07	9.64	9.64	
2158318089	SMP	1	664.67	429.16	894.22	423.18	8.93	8.93	9.64	9.64	
2158326350	SMP	1	664.66	429.18	894.23	423.24	8.95	8.95	9.54	9.54	
2158334719	SMP	1	664.64	429.29	894.23	423.24	9.19	9.19	9.69	9.69	
2158343035	SMP	1	664.65	429.30	894.30	423.24	9.18	9.18	9.51	9.51	
2158351446	SMP	1	664.72	429.23	894.35	423.31	8.94	8.94	9.88	9.88	
2158359691	SMP	1	664.72	429.13	894.28	423.24	9.07	9.07	9.75	9.75	
2158368082	SMP	1	664.81	429.25	894.39	423.25	9.41	9.41	9.56	9.56	
2158376386	SMP	1	664.85	429.15	894.32	423.18	9.30	9.30	9.64	9.64	
2158384683	SMP	1	664.83	429.20	894.37	423.27	9.44	9.44	9.67	9.67	
2158393060	SMP	1	664.92	429.22	894.36	423.33	9.40	9.40	9.83	9.83	
2158401447	SMP	1	664.95	429.11	894.45	423.38	9.28	9.28	9.67	9.67	
2158409741	SMP	1	664.96	429.28	894.45	423.38	9.45	9.45	9.68	9.68	
2158418186	SMP	1	665.02	429.26	894.52	423.38	9.49	9.49	9.45	9.45	
2158426440	SMP	1	665.04	429.28	894.53	423.38	9.61	9.61	9.34	9.34	
2158434811	SMP	1	665.12	429.29	894.61	423.48	9.59	9.59	9.45	9.45	
2158443192	SMP	1	665.13	429.38	894.59	423.50	9.50	9.50	9.42	9.42	
2158451448	SMP	1	665.10	429.41	894.63	423.54	9.52	9.52	9.59	9.59	
2158459800	SMP	1	665.20	429.34	894.64	423.55	9.36	9.36	9.49	9.49	
2158468208	SMP	1	665.21	429.28	894.70	423.54	9.49	9.49	9.57	9.57	
2158476545	SMP	1	665.25	429.36	894.68	423.53	9.37	9.37	9.52	9.52	
2158484804	SMP	1	665.25	429.20	894.74	423.56	9.20	9.20	9.37	9.37	
2158493189	SMP	1	665.28	429.35	894.72	423.60	9.24	9.24	9.66	9.66	
2158501574	SMP	1	665.26	429.32	894.81	423.63	9.31	9.31	9.69	9.69	
2158509924	SMP	1	665.41	429.37	894.74	423.66	9.24	9.24	9.73	9.73	
2158518206	SMP	1	665.35	429.31	894.81	423.53	9.24	9.24	9.58	9.58	
2158526555	SMP	1	665.41	429.37	894.80	423.70	9.24	9.24	9.78	9.78	
2158534937	SMP	1	665.44	429.35	894.84	423.67	9.23	9.23	9.81	9.81	
2158543318	SMP	1	665.51	429.27	894.81	423.74	9.08	9.08	9.82	9.82	
2158551580	SMP	1	665.47	429.27	894.85	423.65	9.14	9.14	9.79	9.79	
2158559926	SMP	1	665.54	429.31	894.88	423.59	9.07	9.07	9.71	9.71	
2158568332	SMP	1	665.48	429.13	894.92	423.50	9.04	9.04	9.75	9.75	
2158576544	SMP	1	665.50	429.16	894.94	423.47	9.12	9.12	9.72	9.72	
2158584929	SMP	1	665.52	429.13	894.95	423.53	9.03	9.03	9.88	9.88	
2158593309	SMP	1	665.57	429.03	894.95	423.54	8.93	8.93	9.83	9.83	
2158601691	SMP	1	665.57	429.03	895.03	423.46	8.98	8.98	9.69	9.69	
2158609931	SMP	1	665.67	429.04	895.07	423.56	8.79	8.79	9.64	9.64	
2158618332	SMP	1	665.60	429.09	895.09	423.49	8.87	8.87	9.80	9.80	
2158626682	SMP	1	665.64	429.03	895.11	423.49	8.95	8.95	9.80	9.80	
2158635054	SMP	1	665.70	429.07	895.09	423.48	8.96	8.96	9.58	9.58	
2158643310	SMP	1	665.77	429.00	895.11	423.47	8.92	8.92	9.60	9.60	
2158651695	SMP	1	665.75	428.97	895.25	423.51	9.16	9.16	9.65	9.65	
2158660051	SMP	1	665.81	428.97	895.21	423.36	9.22	9.22	9.57	9.57	
2158668454	SMP	1	665.84	429.07	895.27	423.32	9.17	9.17	9.58	9.58	
2158676686	SMP	1	665.85	428.93	895.31	423.36	9.16	9.16	9.73	9.73	
2158685053	SMP	1	665.95	428.90	895.39	423.37	9.33	9.33	9.83	9.83	
2158693429	SMP	1	665.98	428.83	895.43	423.40	9.22	9.22	9.89	9.89	
2158701822	SMP	1	665.98	428.76	895.45	423.38	9.24	9.24	9.84	9.84	
2158718415	SMP	1	665.14	428.39	894.57	422.87	9.26	9.26	9.63	9.63	
2158726832	SMP	1	664.92	428.00	894.25	422.56	9.33	9.33	9.72	9.72	
2170886275	SMP	1	684.21	409.76	909.53	404.03	9.43	9.43	9.64	9.64	
2170894488	SMP	1	681.95	412.31	906.78	406.54	9.58	9.58	9.61	9.61	
2170902849	SMP	1	679.54	414.93	904.05	408.98	9.34	9.34	9.68	9.68	
2170919623	SMP	1	674.60	420.11	898.26	413.93	9.28	9.28	9.58	9.58	
2170927845	SMP	1	672.14	422.62	895.43	416.34	9.68	9.68	9.33	9.33	
2170936241	SMP	1	669.61	425.19	892.69	418.77	9.31	9.31	9.51	9.51	
2170952980	SMP	1	664.71	431.49	886.67	424.90	9.40	9.40	9.59	9.59	
2170961241	SMP	1	662.33	435.34	883.36	428.79	9.21	9.21	9.65	9.65	
2170969600	SMP	1	660.22	439.26	880.67	432.70	9.28	9.28	9.64	9.64	
2170986332	SMP	1	657.30	446.09	876.78	439.36	9.66	9.66	9.82	9.82	
2170994586	SMP	1	655.34	448.62	874.63	441.73	9.47	9.47	9.54	9.54	
2171003013	SMP	1	652.83	450.70	872.12	443.80	9.73	9.73	9.68	9.68	
2171019690	SMP	1	648.42	454.70	867.34	447.64	9.57	9.57	9.70	9.70	
2171027980	SMP	1	646.33	456.74	864.97	449.60	9.62	9.62	9.79	9.79	
2171036371	SMP	1	644.40	458.59	862.82	451.34	9.46	9.46	9.59	9.59	
2171052953	SMP	1	640.45	462.16	858.56	454.88	9.24	9.24	9.77	9.77	
2171061332	SMP	1	638.55	463.76	856.35	456.28	9.44	9.44	9.46	9.46	
2171069755	SMP	1	636.75	465.38	854.40	457.73	9.56	9.56	9.62	9.62	
2171086330	SMP	1	633.33	467.67	850.60	459.98	9.56	9.56	9.88	9.88	
2171094729	SMP	1	631.74	468.51	848.87	460.83	9.48	9.48	10.03	10.03	
2171103106	SMP	1	630.22	468.95	847.26	461.29	9.68	9.68	9.82	9.82	
2171119702	SMP	1	627.42	469.18	844.11	461.50	9.27	9.27	9.86	9.86	
2171128082	SMP	1	626.03	469.00	842.74	461.21	9.58	9.58	10.00	10.00	
2171136465	SMP	1	624.76	468.60	841.22	460.78	9.56	9.56	9.96	9.96	
2171153089	SMP	1	622.26	466.88	838.62	458.86	9.69	9.69	9.99	9.99	
2171161478	SMP	1	621.25	465.14	837.40	457.17	9.69	9.69	9.81	9.81	
2171169834	SMP	1	620.55	463.66	836.48	455.82	9.57	9.57	10.14	10.14	
2171186479	SMP	1	618.51	460.36	834.71	452.36	9.86	9.86	10.00	10.00	
2171194830	SMP	1	617.56	458.56	833.89	450.45	9.84	9.84	10.01	10.01	
2171203197	SMP	1	616.77	456.30	833.17	448.32	9.74	9.74	9.88	9.88	
2171219832	SMP	1	615.19	451.81	831.84	443.88	9.89	9.89	10.08	10.08	
2171228230	SMP	1	614.55	449.56	831.27	441.39	9.83	9.83	10.16	10.16	
2171236541	SMP	1	614.24	447.25	831.14	439.01	10.30	10.30	10.01	10.01	
2171253208	SMP	1	616.19	442.46	833.29	434.55	10.29	10.29	10.61	10.61	
2171261576	SMP	1	616.63	440.21	833.95	432.00	10.45	10.45	10.37	10.37	
2171269916	SMP	1	616.49	437.63	834.09	429.57	10.45	10.45	10.45	10.45	
2171286576	SMP	1	616.26	432.43	834.59	424.60	9.98	9.98	10.38	10.38	
2171294972	SMP	1	616.27	429.95	835.03	422.01	10.25	10.25	10.48	10.48	
2171303258	SMP	1	616.45	427.33	835.49	419.48	10.21	10.21	10.49	10.49	
2171319934	SMP	1	617.06	421.88	836.83	414.14	10.34	10.34	10.52	10.52	
2171328325	SMP	1	617.48	419.15	837.77	411.49	10.35	10.35	10.39	10.39	
2171336612	SMP	1	618.19	416.29	838.55	408.83	10.10	10.10	10.33	10.33	
2171353301	SMP	1	619.48	410.78	840.73	403.65	10.45	10.45	10.53	10.53	
2171361720	SMP	1	620.33	408.03	841.84	401.19	10.25	10.25	10.61	10.61	
2171369981	SMP	1	621.07	405.44	843.06	398.66	10.17	10.17	10.36	10.36	
2171386674	SMP	1	623.07	400.37	845.72	394.19	10.11	10.11	10.63	10.63	
2171395076	SMP	1	624.18	398.12	847.32	391.96	10.51	10.51	10.62	10.62	
2171403360	SMP	1	625.25	395.72	848.69	390.19	10.19	10.19	10.80	10.80	
2171420072	SMP	1	627.54	391.45	851.89	386.04	10.61	10.61	10.55	10.55	
2171428614	SMP	1	628.75	389.46	853.34	384.19	10.56	10.56	10.71	10.71	
2171436701	SMP	1	629.92	387.47	854.88	382.33	10.36	10.36	10.49	10.49	
2171453442	SMP	1	632.22	381.51	857.32	376.66	10.13	10.13	10.75	10.75	
2171461842	SMP	1	633.49	378.33	858.56	373.61	10.44	10.44	10.62	10.62	
2171470092	SMP	1	634.88	375.94	860.01	371.19	10.45	10.45	10.81	10.81	
2171486819	SMP	1	637.38	372.67	863.48	368.26	10.63	10.63	10.77	10.77	
2171495216	SMP	1	638.60	371.34	865.27	367.26	10.61	10.61	11.06	11.06	
2171503447	SMP	1	639.89	370.23	866.86	366.18	10.44	10.44	10.64	10.64	
2171520190	SMP	1	642.41	368.19	870.03	364.43	10.60	10.60	10.82	10.82	
2171528443	SMP	1	643.82	367.36	871.62	363.78	10.49	10.49	10.89	10.89	
2171536833	SMP	1	645.16	366.65	873.25	362.94	10.37	10.37	10.89	10.89	
2171553565	SMP	1	648.00	365.19	876.51	361.73	10.48	10.48	10.78	10.78	
2171561837	SMP	1	649.32	364.57	878.13	361.34	10.60	10.60	10.96	10.96	
2171570204	SMP	1	650.70	364.02	879.63	360.88	10.58	10.58	10.95	10.95	
2171586950	SMP	1	653.48	362.98	882.65	360.00	10.47	10.47	10.65	10.65	
2171595194	SMP	1	654.80	362.63	884.08	359.74	10.44	10.44	10.69	10.69	
2171603578	SMP	1	656.17	362.29	885.65	359.50	10.50	10.50	10.99	10.99	
2171620320	SMP	1	659.06	361.79	888.55	358.94	10.30	10.30	10.67	10.67	
2171628590	SMP	1	660.40	361.58	890.10	358.98	10.69	10.69	10.69	10.69	
2171636944	SMP	1	661.85	361.48	891.46	358.94	10.46	10.46	11.03	11.03	
2171653694	SMP	1	664.36	361.51	894.18	359.18	10.61	10.61	11.05	11.05	
2171661940	SMP	1	665.65	361.65	895.48	359.41	10.51	10.51	11.03	11.03	
2171670336	SMP	1	666.79	361.97	896.71	359.60	10.34	10.34	10.96	10.96	
2171687056	SMP	1	669.16	362.53	899.18	360.25	10.39	10.39	11.01	11.01	
2171695336	SMP	1	670.19	362.85	900.29	360.57	10.46	10.46	10.86	10.86	
2171703694	SMP	1	670.97	363.39	900.90	361.16	10.43	10.43	10.70	10.70	
2171720322	SMP	1	671.79	365.14	901.52	363.12	10.54	10.54	10.95	10.95	
2171728686	SMP	1	672.72	365.94	902.52	363.88	10.64	10.64	11.15	11.15	
2171737079	SMP	1	673.61	366.48	903.48	364.34	10.54	10.54	10.91	10.91	
2171753680	SMP	1	675.26	368.05	905.22	365.74	10.38	10.38	10.74	10.74	
2171762087	SMP	1	676.10	368.95	906.13	366.61	10.49	10.49	11.01	11.01	
2171770447	SMP	1	676.95	369.90	906.85	367.42	10.39	10.39	10.68	10.68	
2171787069	SMP	1	678.52	371.65	908.42	369.08	10.53	10.53	10.76	10.76	
2171795438	SMP	1	679.27	372.55	909.07	369.95	10.23	10.23	10.64	10.64	
2171803829	SMP	1	679.98	373.43	909.78	370.77	10.36	10.36	10.76	10.76	
2171820427	SMP	1	681.62	374.90	911.22	372.29	10.27	10.27	10.84	10.84	
2171828830	SMP	1	682.39	375.64	911.95	372.97	10.38	10.38	10.54	10.54	
2171837198	SMP	1	683.31	376.28	912.70	373.67	10.49	10.49	10.79	10.79	
2171853818	SMP	1	685.14	377.74	914.42	375.08	10.30	10.30	10.80	10.80	
2171862183	SMP	1	686.18	378.45	915.27	375.82	10.25	10.25	10.84	10.84	
2171870578	SMP	1	687.22	379.00	916.27	376.53	10.07	10.07	10.83	10.83	
2171887177	SMP	1	689.40	380.27	918.14	378.06	10.33	10.33	10.64	10.64	
2171895580	SMP	1	690.62	380.84	919.15	378.81	10.31	10.31	10.56	10.56	
2171903944	SMP	1	691.65	381.71	919.86	379.69	10.37	10.37	10.82	10.82	
2171920554	SMP	1	693.85	382.99	921.73	381.45	10.34	10.34	10.89	10.89	
2171928934	SMP	1	694.89	383.35	922.78	382.02	10.20	10.20	10.72	10.72	
2171937327	SMP	1	696.14	383.71	923.70	382.60	10.21	10.21	10.74	10.74	
2171953928	SMP	1	698.33	384.39	925.72	383.81	10.32	10.32	10.85	10.85	
2171962331	SMP	1	699.47	384.71	926.58	384.42	10.26	10.26	10.87	10.87	
2171970689	SMP	1	700.48	385.05	927.51	384.85	10.40	10.40	10.80	10.80	
2171987306	SMP	1	702.48	385.78	929.25	386.08	10.39	10.39	10.78	10.78	
2171995686	SMP	1	703.36	386.26	930.08	386.56	10.44	10.44	10.72	10.72	
2172004068	SMP	1	704.35	386.65	930.88	387.22	10.35	10.35	10.78	10.78	
2172020670	SMP	1	706.02	387.57	932.34	388.48	10.11	10.11	10.76	10.76	
2172029076	SMP	1	706.79	388.08	933.00	389.13	10.76	10.76	10.79	10.79	
2172037313	SMP	1	707.54	388.47	933.55	389.60	10.65	10.65	10.89	10.89	
2172054053	SMP	1	708.98	389.39	934.82	390.71	10.31	10.31	10.80	10.80	
2172062430	SMP	1	709.81	389.67	935.47	391.19	10.43	10.43	10.87	10.87	
2172070698	SMP	1	710.45	390.01	936.01	391.56	10.38	10.38	10.79	10.79	
2172079040	SMP	1	711.02	390.26	936.57	392.10	10.37	10.37	10.67	10.67	
2172095827	SMP	1	712.47	390.71	937.78	392.77	10.37	10.37	10.67	10.67	
2172104058	SMP	1	713.04	390.99	938.42	393.13	10.46	10.46	10.94	10.94	
2172112453	SMP	1	713.72	391.02	938.87	393.30	10.64	10.64	10.71	10.71	
2172120805	SMP	1	714.39	391.09	939.65	393.64	10.54	10.54	11.01	11.01	
2172129174	SMP	1	715.04	391.08	940.16	393.64	10.50	10.50	10.72	10.72	
2172145801	SMP	1	716.33	390.99	941.32	393.95	10.47	10.47	10.88	10.88	
2172154200	SMP	1	716.84	390.83	941.76	393.90	10.53	10.53	10.82	10.82	
2172162556	SMP	1	717.64	390.64	942.32	393.95	10.65	10.65	11.00	11.00	
2172170820	SMP	1	718.05	390.43	942.87	393.70	10.46	10.46	10.72	10.72	
2172179168	SMP	1	718.55	390.19	943.34	393.68	10.70	10.70	10.84	10.84	
2172187575	SMP	1	719.02	389.95	943.71	393.60	10.50	10.50	10.83	10.83	
2172204183	SMP	1	719.79	389.44	944.58	393.40	10.67	10.67	10.83	10.83	
2172212572	SMP	1	720.14	389.13	944.87	393.23	10.60	10.60	10.64	10.64	
2172220932	SMP	1	720.52	388.81	945.24	393.05	10.67	10.67	10.77	10.77	
2172229170	SMP	1	720.76	388.54	945.47	392.93	10.74	10.74	11.01	11.01	
2172237553	SMP	1	720.88	388.26	945.68	392.81	10.81	10.81	11.17	11.17	
2172245930	SMP	1	721.17	387.88	945.95	392.42	10.58	10.58	10.88	10.88	
2172254296	SMP	1	721.31	387.59	946.14	392.18	10.74	10.74	10.74	10.74	
2172262568	SMP	1	721.39	387.16	946.25	391.91	10.59	10.59	10.81	10.81	
2172270930	SMP	1	721.48	386.86	946.39	391.67	10.76	10.76	10.97	10.97	
2172279311	SMP	1	721.45	386.53	946.41	391.34	10.95	10.95	10.91	10.91	
2172287674	SMP	1	721.48	386.19	946.52	391.19	10.76	10.76	10.99	10.99	
2172304311	SMP	1	721.40	385.46	946.47	390.34	10.88	10.88	10.91	10.91	
2172312672	SMP	1	721.24	385.18	946.49	390.03	10.64	10.64	10.82	10.82	
2172321072	SMP	1	721.11	384.86	946.39	389.74	10.66	10.66	11.05	11.05	
2172329296	SMP	1	720.84	384.53	946.19	389.34	10.71	10.71	11.08	11.08	
2172337689	SMP	1	720.65	384.33	946.08	389.03	10.95	10.95	10.64	10.64	
2172346044	SMP	1	720.38	383.96	945.89	388.71	10.74	10.74	10.85	10.85	
2172354307	SMP	1	720.01	383.74	945.59	388.46	10.66	10.66	10.90	10.90	
2172362671	SMP	1	719.69	383.41	945.30	388.20	10.84	10.84	11.02	11.02	
2172371070	SMP	1	719.29	383.20	945.05	387.59	10.76	10.76	10.72	10.72	
2172379424	SMP	1	718.76	382.85	944.58	387.34	10.93	10.93	10.91	10.91	
2172387695	SMP	1	718.29	382.57	944.20	386.82	10.83	10.83	10.81	10.81	
2172396027	SMP	1	717.61	382.26	943.65	386.47	10.89	10.89	10.83	10.83	
2172412798	SMP	1	716.31	381.56	942.58	385.40	10.92	10.92	10.91	10.91	
2172421047	SMP	1	715.62	381.34	941.96	384.88	11.06	11.06	10.72	10.72	
2172429421	SMP	1	714.85	380.92	941.48	384.34	10.83	10.83	10.83	10.83	
2172437792	SMP	1	714.04	380.66	940.69	384.08	11.09	11.09	11.19	11.19	
2172446191	SMP	1	712.09	380.67	938.66	383.51	11.18	11.18	10.97	10.97	
2172462804	SMP	1	706.57	380.07	933.20	382.53	10.85	10.85	11.24	11.24	
2172471191	SMP	1	705.18	379.62	931.89	381.92	10.94	10.94	11.35	11.35	
2172479536	SMP	1	704.52	379.37	931.69	381.44	11.15	11.15	11.44	11.44	
2172496171	SMP	1	703.29	378.53	930.36	380.30	10.97	10.97	10.95	10.95	
2172504544	SMP	1	702.54	378.16	929.99	379.84	10.92	10.92	11.05	11.05	
2172512799	SMP	1	702.03	377.89	929.41	379.48	10.68	10.68	11.03	11.03	
2172521162	SMP	1	701.38	377.54	928.93	379.06	10.93	10.93	10.72	10.72	
2172529567	SMP	1	700.76	377.39	928.39	378.78	10.90	10.90	11.14	11.14	
2172537924	SMP	1	700.12	377.32	927.97	378.36	10.84	10.84	11.23	11.23	
2172546164	SMP	1	699.51	377.12	927.40	378.18	10.82	10.82	10.72	10.72	
2172554551	SMP	1	699.01	377.14	926.91	378.10	10.78	10.78	11.00	11.00	
2172571308	SMP	1	697.75	377.26	925.95	378.03	10.97	10.97	11.18	11.18	
2172579540	SMP	1	697.23	377.44	925.51	377.90	10.84	10.84	11.08	11.08	
2172587937	SMP	1	696.61	377.60	925.09	378.03	10.95	10.95	10.92	10.92	
2172596275	SMP	1	696.14	377.85	924.59	378.09	10.68	10.68	11.03	11.03	
2172604684	SMP	1	695.44	378.26	924.19	378.30	10.87	10.87	11.09	11.09	
2172612897	SMP	1	694.99	378.57	923.56	378.53	10.78	10.78	11.09	11.09	
2172621300	SMP	1	694.42	378.91	923.04	378.61	10.76	10.76	10.61	10.61	
2172629663	SMP	1	693.89	379.36	922.67	378.90	10.98	10.98	11.02	11.02	
2172646301	SMP	1	692.86	380.13	921.67	379.34	10.90	10.90	10.88	10.88	
2172654666	SMP	1	692.34	380.34	921.25	379.59	10.75	10.75	10.88	10.88	
2172663035	SMP	1	691.93	380.81	920.88	379.85	10.73	10.73	10.79	10.79	
2172671298	SMP	1	691.44	381.11	920.28	380.01	10.85	10.85	10.78	10.78	
2172679689	SMP	1	691.12	381.52	919.96	380.27	10.97	10.97	10.84	10.84	
2172688035	SMP	1	690.62	381.76	919.48	380.62	10.87	10.87	11.10	11.10	
2172696412	SMP	1	690.19	382.12	919.10	380.84	10.58	10.58	10.58	10.58	
2172713059	SMP	1	689.56	382.69	918.41	381.27	10.91	10.91	10.71	10.71	
2172721429	SMP	1	689.46	382.87	918.30	381.50	10.73	10.73	10.86	10.86	
2172729783	SMP	1	689.23	383.21	917.95	381.74	10.61	10.61	10.66	10.66	
2172738046	SMP	1	688.86	383.30	917.53	381.90	10.78	10.78	10.68	10.68	
2172746404	SMP	1	688.49	383.63	917.24	382.05	10.81	10.81	10.61	10.61	
2172754811	SMP	1	688.13	383.86	916.71	382.25	10.63	10.63	10.70	10.70	
2172763152	SMP	1	687.73	383.99	916.36	382.36	10.60	10.60	10.65	10.65	
2172771435	SMP	1	687.36	384.20	915.80	382.52	10.55	10.55	10.65	10.65	
2172779787	SMP	1	686.80	384.30	915.32	382.71	10.80	10.80	10.93	10.93	
2172796544	SMP	1	685.87	384.72	914.21	382.81	10.49	10.49	10.47	10.47	
2172804786	SMP	1	685.36	384.93	913.66	382.92	10.65	10.65	10.70	10.70	
2172813159	SMP	1	684.62	385.08	913.09	383.00	10.79	10.79	10.48	10.48	
2172821529	SMP	1	684.18	385.28	912.36	383.03	10.52	10.52	10.60	10.60	
2172829806	SMP	1	683.41	385.46	911.62	383.26	10.53	10.53	10.69	10.69	
2172838162	SMP	1	682.76	385.68	910.86	383.29	10.54	10.54	10.60	10.60	
2172854910	SMP	1	681.32	386.09	909.34	383.34	10.46	10.46	10.60	10.60	
2172863157	SMP	1	680.48	386.27	908.55	383.54	10.73	10.73	10.84	10.84	
2172871554	SMP	1	679.76	386.53	907.77	383.55	10.81	10.81	10.62	10.62	
2172879890	SMP	1	678.98	386.83	906.95	383.57	10.43	10.43	10.49	10.49	
2172896564	SMP	1	677.45	387.05	905.28	383.81	10.46	10.46	10.85	10.85	
2172904914	SMP	1	676.61	387.32	904.50	383.71	10.63	10.63	10.74	10.74	
2172913306	SMP	1	675.80	387.58	903.75	383.82	10.55	10.55	10.74	10.74	
2172921655	SMP	1	675.15	387.70	903.02	383.78	10.45	10.45	10.30	10.30	
2172929903	SMP	1	674.48	387.84	902.21	383.89	10.70	10.70	10.55	10.55	
2172946663	SMP	1	673.10	388.15	900.93	383.87	10.45	10.45	10.42	10.42	
2172955050	SMP	1	672.48	388.13	900.21	383.89	10.59	10.59	10.85	10.85	
2172963289	SMP	1	671.93	388.24	899.78	383.77	10.61	10.61	10.60	10.60	
2172971671	SMP	1	671.44	388.26	899.21	383.81	10.55	10.55	10.58	10.58	
2172980018	SMP	1	670.95	388.40	898.80	383.67	10.64	10.64	10.62	10.62	
2172996672	SMP	1	670.27	388.31	897.97	383.54	10.58	10.58	10.51	10.51	
2173005029	SMP	1	669.91	388.18	897.59	383.62	10.55	10.55	10.82	10.82	
2173013425	SMP	1	670.01	388.17	897.67	383.48	10.60	10.60	10.71	10.71	
2173021678	SMP	1	671.13	388.24	899.01	383.46	11.03	11.03	10.96	10.96	
2173030035	SMP	1	672.72	388.07	900.49	383.45	10.93	10.93	10.96	10.96	
2173038402	SMP	1	673.50	387.81	901.22	383.30	10.91	10.91	11.02	11.02	
2173046779	SMP	1	673.48	387.78	901.18	383.19	11.08	11.08	10.86	10.86	
2173055023	SMP	1	673.32	387.63	900.95	382.93	10.85	10.85	10.55	10.55	
2173063422	SMP	1	673.11	387.44	900.88	382.80	10.79	10.79	10.60	10.60	
2173071786	SMP	1	673.02	387.19	900.85	382.60	10.89	10.89	10.74	10.74	
2173080150	SMP	1	672.98	387.01	900.70	382.49	10.69	10.69	10.69	10.69	
2173088404	SMP	1	672.87	386.99	900.62	382.40	10.63	10.63	10.83	10.83	
2173096773	SMP	1	672.80	386.69	900.62	382.32	10.73	10.73	10.74	10.74	
2173105148	SMP	1	672.77	386.60	900.62	382.17	10.83	10.83	10.74	10.74	
2173113546	SMP	1	672.87	386.45	900.59	381.93	10.76	10.76	10.72	10.72	
2173121777	SMP	1	672.81	386.22	900.70	381.84	10.88	10.88	10.87	10.87	
2173130144	SMP	1	672.91	386.08	900.64	381.67	10.81	10.81	10.84	10.84	
2173138524	SMP	1	673.03	385.93	900.70	381.51	10.70	10.70	10.70	10.70	
2173146899	SMP	1	673.08	385.82	900.86	381.37	10.60	10.60	10.71	10.71	
2173155148	SMP	1	673.29	385.68	901.01	381.35	10.79	10.79	10.80	10.80	
2173163547	SMP	1	673.36	385.68	901.19	381.29	10.99	10.99	10.90	10.90	
2173171905	SMP	1	673.55	385.53	901.27	381.27	11.00	11.00	11.00	11.00	
2173180146	SMP	1	673.80	385.39	901.49	381.36	10.82	10.82	10.92	10.92	
2173196903	SMP	1	674.14	385.33	901.86	381.30	11.01	11.01	10.75	10.75	
2173205283	SMP	1	674.36	385.32	902.15	381.27	10.96	10.96	10.85	10.85	
2173213524	SMP	1	674.55	385.31	902.37	381.48	10.93	10.93	10.98	10.98	
2173221913	SMP	1	674.71	385.29	902.55	381.48	10.93	10.93	10.90	10.90	
2173230272	SMP	1	674.97	385.32	902.68	381.44	10.91	10.91	10.70	10.70	
2173238667	SMP	1	675.30	385.35	903.01	381.42	11.04	11.04	10.95	10.95	
2173255275	SMP	1	676.36	385.39	903.98	381.66	10.87	10.87	10.82	10.82	
2173263665	SMP	1	676.34	385.41	904.23	381.71	11.00	11.00	10.80	10.80	
2173272039	SMP	1	676.65	385.55	904.39	381.80	10.95	10.95	11.03	11.03	
2173280266	SMP	1	676.89	385.36	904.69	381.95	10.86	10.86	10.99	10.99	
2173288647	SMP	1	677.15	385.41	904.93	382.00	10.77	10.77	10.76	10.76	
2173297025	SMP	1	677.40	385.46	905.11	381.99	10.94	10.94	10.78	10.78	
2173305271	SMP	1	677.59	385.58	905.44	382.13	10.98	10.98	10.94	10.94	
2173313666	SMP	1	677.74	385.50	905.57	382.21	10.79	10.79	10.89	10.89	
2173322024	SMP	1	677.96	385.54	905.86	382.30	10.95	10.95	10.87	10.87	
2173338668	SMP	1	678.40	385.48	906.27	382.34	10.94	10.94	11.15	11.15	
2173347019	SMP	1	678.75	385.44	906.48	382.41	10.71	10.71	10.94	10.94	
2173355410	SMP	1	678.92	385.54	906.68	382.46	10.89	10.89	11.00	11.00	
2173363755	SMP	1	679.15	385.40	906.99	382.38	10.75	10.75	11.02	11.02	
2173372039	SMP	1	679.33	385.55	907.20	382.51	10.95	10.95	11.00	11.00	
2173380461	SMP	1	679.62	385.51	907.47	382.62	11.01	11.01	11.04	11.04	
2173388784	SMP	1	679.94	385.45	907.68	382.68	10.87	10.87	11.14	11.14	
2173397155	SMP	1	680.22	385.50	908.01	382.49	11.04	11.04	10.82	10.82	
2173405400	SMP	1	680.55	385.38	908.41	382.67	10.89	10.89	10.98	10.98	
2173413754	SMP	1	680.84	385.25	908.68	382.82	10.83	10.83	11.18	11.18	
2173422170	SMP	1	681.34	385.33	909.01	382.70	10.96	10.96	11.03	11.03	
2173430512	SMP	1	681.73	385.29	909.54	382.81	10.72	10.72	11.14	11.14	
2173438771	SMP	1	682.10	385.19	909.87	382.77	10.80	10.80	10.97	10.97	
2173455524	SMP	1	683.13	385.03	910.83	382.90	10.69	10.69	10.86	10.86	
2173463914	SMP	1	683.77	385.03	911.39	383.09	10.89	10.89	11.18	11.18	
2173472149	SMP	1	684.28	384.94	911.93	383.14	10.90	10.90	10.82	10.82	
2173480521	SMP	1	684.78	384.92	912.48	383.22	10.87	10.87	11.05	11.05	
2173488888	SMP	1	685.40	384.78	913.02	383.22	10.70	10.70	10.95	10.95	
2173497163	SMP	1	685.95	384.79	913.52	383.33	10.57	10.57	10.97	10.97	
2173513892	SMP	1	687.29	384.46	914.74	383.45	10.98	10.98	11.12	11.12	
2173522286	SMP	1	688.41	383.48	915.61	382.53	10.94	10.94	11.09	11.09	
2173530511	SMP	1	689.07	382.54	915.95	381.57	10.72	10.72	10.86	10.86	
2173538902	SMP	1	689.86	382.19	916.62	381.46	10.68	10.68	10.85	10.85	
2173547264	SMP	1	690.51	382.19	917.29	381.64	10.67	10.67	11.01	11.01	
2173563896	SMP	1	691.51	382.09	918.48	381.88	10.67	10.67	11.16	11.16	
2173572270	SMP	1	692.05	382.06	919.08	381.90	10.72	10.72	10.89	10.89	
2173580634	SMP	1	692.60	381.82	919.67	381.98	10.66	10.66	11.00	11.00	
2173589016	SMP	1	693.10	381.71	920.21	382.03	10.76	10.76	10.76	10.76	
2173597286	SMP	1	693.63	381.56	920.81	382.02	10.74	10.74	10.67	10.67	
2173605639	SMP	1	694.22	381.54	921.32	382.11	10.84	10.84	10.84	10.84	
2173622383	SMP	1	695.45	381.33	922.56	382.29	10.81	10.81	10.87	10.87	
2173630644	SMP	1	696.01	381.20	923.12	382.20	10.67	10.67	10.94	10.94	
2173639019	SMP	1	696.40	380.97	923.56	382.32	10.57	10.57	10.94	10.94	
2173647370	SMP	1	697.01	380.94	924.08	382.27	10.50	10.50	10.92	10.92	
2173655658	SMP	1	697.40	380.77	924.55	382.32	10.62	10.62	10.87	10.87	
2173664003	SMP	1	698.03	380.77	924.92	382.33	10.49	10.49	10.94	10.94	
2173672402	SMP	1	698.32	380.79	925.41	382.55	10.83	10.83	11.10	11.10	
2173689017	SMP	1	699.11	380.72	926.06	382.53	10.57	10.57	10.91	10.91	
2173697391	SMP	1	699.28	380.74	926.44	382.60	10.80	10.80	10.86	10.86	
2173705760	SMP	1	699.55	380.71	926.72	382.79	10.84	10.84	10.92	10.92	
2173714146	SMP	1	699.85	380.91	926.89	382.85	10.74	10.74	10.64	10.64	
2173722378	SMP	1	700.00	380.88	927.00	382.71	10.55	10.55	10.63	10.63	
2173730784	SMP	1	700.19	380.84	927.13	382.91	10.58	10.58	10.72	10.72	
2173739132	SMP	1	700.35	380.94	927.35	383.04	10.66	10.66	10.75	10.75	
2173747511	SMP	1	700.41	380.99	927.43	382.94	10.53	10.53	10.63	10.63	
2173755758	SMP	1	700.45	381.04	927.52	383.12	10.58	10.58	10.66	10.66	
2173764136	SMP	1	700.59	381.07	927.61	383.19	10.63	10.63	10.67	10.67	
2173772520	SMP	1	700.63	381.11	927.66	383.26	10.66	10.66	10.72	10.72	
2173780906	SMP	1	700.69	381.24	927.66	383.31	10.77	10.77	10.75	10.75	
2173789137	SMP	1	700.76	381.25	927.62	383.39	10.71	10.71	10.76	10.76	
2173797503	SMP	1	700.68	381.37	927.62	383.40	10.73	10.73	10.83	10.83	
2173805883	SMP	1	700.76	381.47	927.62	383.46	10.57	10.57	10.73	10.73	
2173814127	SMP	1	700.74	381.48	927.59	383.54	10.58	10.58	10.85	10.85	
2173822502	SMP	1	700.69	381.51	927.50	383.57	10.58	10.58	10.72	10.72	
2173830900	SMP	1	700.57	381.51	927.44	383.63	10.48	10.48	10.62	10.62	
2173839261	SMP	1	700.48	381.64	927.36	383.64	10.71	10.71	10.73	10.73	
2173847502	SMP	1	700.48	381.57	927.29	383.84	10.63	10.63	10.69	10.69	
2173855879	SMP	1	700.41	381.64	927.13	383.84	10.67	10.67	10.62	10.62	
2173864265	SMP	1	700.28	381.67	927.08	383.77	10.75	10.75	10.57	10.57	
2173872632	SMP	1	700.21	381.74	926.96	383.77	10.67	10.67	10.50	10.50	
2173880901	SMP	1	700.02	381.73	926.75	383.78	10.36	10.36	10.70	10.70	
2173889259	SMP	1	700.03	381.71	926.71	383.78	10.40	10.40	10.78	10.78	
2173897625	SMP	1	699.82	381.83	926.41	383.67	10.51	10.51	10.67	10.67	
2173906007	SMP	1	699.65	381.74	926.36	383.70	10.63	10.63	10.76	10.76	
2173914259	SMP	1	699.41	381.78	926.03	383.71	10.63	10.63	10.54	10.54	
2173922625	SMP	1	699.19	381.92	925.99	383.70	10.61	10.61	10.55	10.55	
2173931026	SMP	1	699.00	381.98	925.63	383.66	10.53	10.53	10.60	10.60	
2173939375	SMP	1	698.81	382.00	925.36	383.71	10.58	10.58	10.53	10.53	
2173956002	SMP	1	698.37	382.29	924.95	383.95	10.60	10.60	10.54	10.54	
2173964376	SMP	1	698.22	382.39	924.77	383.92	10.74	10.74	10.44	10.44	
2173972644	SMP	1	697.94	382.46	924.59	383.98	10.55	10.55	10.54	10.54	
2173980998	SMP	1	697.60	382.27	924.14	383.96	10.52	10.52	10.60	10.60	
2173989398	SMP	1	697.21	381.75	923.64	383.30	10.69	10.69	10.69	10.69	
2173997747	SMP	1	697.39	381.50	923.62	382.90	10.62	10.62	10.53	10.53	
2174006013	SMP	1	697.22	381.60	923.31	382.87	10.65	10.65	10.42	10.42	
2174014381	SMP	1	696.98	381.73	923.36	383.13	10.35	10.35	10.67	10.67	
2174022756	SMP	1	696.73	381.73	923.15	383.07	10.46	10.46	10.52	10.52	
2174031121	SMP	1	696.52	381.79	922.95	383.07	10.70	10.70	10.57	10.57	
2174039397	SMP	1	696.33	381.92	922.82	383.11	10.54	10.54	10.42	10.42	
2174047737	SMP	1	696.15	381.96	922.65	383.25	10.52	10.52	10.65	10.65	
2174056138	SMP	1	696.09	382.11	922.51	383.24	10.59	10.59	10.67	10.67	
2174064500	SMP	1	695.84	382.15	922.30	383.28	10.66	10.66	10.62	10.62	
2174072770	SMP	1	695.79	382.24	922.14	383.35	10.58	10.58	10.64	10.64	
2174081114	SMP	1	695.66	382.24	922.02	383.47	10.65	10.65	10.65	10.65	
2174089519	SMP	1	695.47	382.38	921.92	383.55	10.72	10.72	10.60	10.60	
2174097880	SMP	1	695.41	382.49	921.89	383.72	10.79	10.79	10.65	10.65	
2174106135	SMP	1	695.40	382.56	921.81	383.69	10.74	10.74	10.60	10.60	
2174114496	SMP	1	695.18	382.53	921.62	383.81	10.51	10.51	10.70	10.70	
2174122888	SMP	1	695.18	382.59	921.59	383.73	10.58	10.58	10.36	10.36	
2174131108	SMP	1	695.27	382.61	921.68	383.90	10.68	10.68	10.60	10.60	
2174139513	SMP	1	696.17	382.52	922.56	383.81	10.52	10.52	10.60	10.60	
2174147880	SMP	1	696.95	382.29	923.21	383.50	10.75	10.75	10.42	10.42	
2174156259	SMP	1	697.25	382.08	923.39	383.47	10.54	10.54	10.43	10.43	
2174164499	SMP	1	697.09	382.23	923.36	383.43	10.91	10.91	10.45	10.45	
2174172889	SMP	1	696.88	382.22	923.17	383.48	10.64	10.64	10.22	10.22	
2174181235	SMP	1	696.88	382.29	923.04	383.48	10.63	10.63	10.20	10.20	
2174189725	SMP	1	696.73	382.37	923.17	383.68	10.56	10.56	10.11	10.11	
2174197867	SMP	1	696.65	382.38	922.97	383.75	10.60	10.60	10.33	10.33	
2174206255	SMP	1	696.56	382.43	922.94	383.84	10.56	10.56	10.28	10.28	
2174214623	SMP	1	696.47	382.45	922.90	383.86	10.52	10.52	10.41	10.41	
2174223008	SMP	1	696.36	382.50	922.72	384.06	10.46	10.46	10.41	10.41	
2174231236	SMP	1	696.21	382.62	922.67	384.11	10.66	10.66	10.50	10.50	
2174239639	SMP	1	696.11	382.63	922.49	384.06	10.37	10.37	10.46	10.46	
2174247975	SMP	1	695.97	382.89	922.37	384.20	10.38	10.38	10.51	10.51	
2174256375	SMP	1	695.88	383.03	922.29	384.28	10.57	10.57	10.57	10.57	
2174264615	SMP	1	695.65	383.21	922.09	384.41	10.57	10.57	10.41	10.41	
2174273013	SMP	1	695.44	383.17	921.94	384.53	10.60	10.60	10.55	10.55	
2174281378	SMP	1	695.16	383.28	921.71	384.62	10.55	10.55	10.44	10.44	
2174289642	SMP	1	695.04	383.53	921.63	384.69	10.26	10.26	10.24	10.24	
2174297989	SMP	1	694.97	383.70	921.33	384.82	10.30	10.30	10.25	10.25	
2174306381	SMP	1	694.67	383.94	921.15	384.98	10.57	10.57	10.43	10.43	
2174314742	SMP	1	694.44	384.01	921.05	385.12	10.57	10.57	10.49	10.49	
2174323001	SMP	1	694.17	384.22	920.82	385.27	10.49	10.49	10.49	10.49	
2174331384	SMP	1	693.97	384.39	920.51	385.24	10.53	10.53	10.43	10.43	
2174348131	SMP	1	693.60	384.48	920.05	385.35	10.47	10.47	10.34	10.34	
2174356380	SMP	1	693.41	384.61	919.82	385.41	10.59	10.59	10.46	10.46	
2174364763	SMP	1	693.07	384.67	919.58	385.34	10.24	10.24	10.51	10.51	
2174373122	SMP	1	692.82	384.79	919.10	385.33	10.46	10.46	10.53	10.53	
2174381507	SMP	1	692.53	384.80	919.02	385.37	10.44	10.44	10.43	10.43	
2174389744	SMP	1	692.27	385.01	918.71	385.41	10.67	10.67	10.52	10.52	
2174398131	SMP	1	692.03	385.05	918.44	385.38	10.62	10.62	10.65	10.65	
2174406490	SMP	1	691.81	385.15	918.09	385.34	10.56	10.56	10.38	10.38	
2174414887	SMP	1	691.58	385.11	917.98	385.40	10.55	10.55	10.37	10.37	
2174423115	SMP	1	691.28	385.15	917.71	385.42	10.55	10.55	10.56	10.56	
2174431497	SMP	1	691.17	385.34	917.51	385.30	10.58	10.58	10.62	10.62	
2174439866	SMP	1	690.96	385.34	917.14	385.28	10.39	10.39	10.58	10.58	
2174448116	SMP	1	690.61	385.36	916.96	385.35	10.53	10.53	10.48	10.48	
2174456486	SMP	1	690.47	385.45	916.79	385.37	10.60	10.60	10.42	10.42	
2174464881	SMP	1	690.71	385.64	916.96	385.55	10.62	10.62	10.41	10.41	
2174473247	SMP	1	691.36	386.06	917.52	385.81	10.67	10.67	10.55	10.55	
2174481486	SMP	1	691.68	386.34	917.91	386.05	10.58	10.58	10.56	10.56	
2174489862	SMP	1	691.29	386.24	917.77	386.19	10.77	10.77	10.42	10.42	
2174498239	SMP	1	691.11	386.38	917.71	386.06	10.64	10.64	10.41	10.41	
2174506609	SMP	1	691.04	386.36	917.64	386.14	10.46	10.46	10.52	10.52	
2174523262	SMP	1	691.03	386.47	917.57	386.21	10.47	10.47	10.56	10.56	
2174531596	SMP	1	690.97	386.54	917.51	386.17	10.45	10.45	10.56	10.56	
2174540004	SMP	1	690.94	386.43	917.57	386.20	10.52	10.52	10.57	10.57	
2174548220	SMP	1	690.95	386.51	917.64	386.35	10.52	10.52	10.67	10.67	
2174556620	SMP	1	690.96	386.54	917.77	386.36	10.62	10.62	10.68	10.68	
2174565003	SMP	1	691.01	386.47	917.79	386.41	10.51	10.51	10.79	10.79	
2174573380	SMP	1	691.21	386.49	917.99	386.32	10.57	10.57	10.72	10.72	
2174581595	SMP	1	691.17	386.42	918.09	386.35	10.77	10.77	10.77	10.77	
2174590005	SMP	1	691.27	386.56	918.14	386.43	10.74	10.74	10.72	10.72	
2174606742	SMP	1	691.55	386.53	918.50	386.42	10.65	10.65	10.68	10.68	
2174615003	SMP	1	691.64	386.57	918.53	386.56	10.65	10.65	10.93	10.93	
2174623358	SMP	1	690.91	386.67	917.89	386.57	10.81	10.81	10.92	10.92	
2174631728	SMP	1	688.63	386.78	915.68	386.75	11.13	11.13	11.61	11.61	
2174648367	SMP	1	683.55	386.58	910.16	386.47	10.79	10.79	11.29	11.29	
2174656742	SMP	1	681.76	386.61	908.05	386.48	10.86	10.86	11.24	11.24	
2174665105	SMP	1	680.56	386.75	906.68	386.61	10.89	10.89	11.17	11.17	
2174681753	SMP	1	680.49	386.84	906.91	386.56	10.96	10.96	11.45	11.45	
2174690113	SMP	1	680.32	386.73	907.07	386.38	10.85	10.85	11.27	11.27	
2174698486	SMP	1	680.47	386.48	907.13	386.23	10.72	10.72	11.02	11.02	
2174706744	SMP	1	680.24	386.47	907.12	386.13	10.63	10.63	10.92	10.92	
2174723504	SMP	1	680.26	386.25	907.05	385.75	10.52	10.52	10.76	10.76	
2174731845	SMP	1	680.24	386.04	907.09	385.69	10.46	10.46	10.98	10.98	
2174740120	SMP	1	680.23	385.96	907.22	385.46	10.34	10.34	10.98	10.98	
2174748477	SMP	1	680.28	385.84	907.23	385.39	10.40	10.40	10.80	10.80	
2174756867	SMP	1	680.27	385.71	907.26	385.24	10.52	10.52	10.84	10.84	
2174765229	SMP	1	680.13	385.67	907.20	385.11	10.63	10.63	10.84	10.84	
2174773498	SMP	1	680.09	385.54	907.11	384.99	10.48	10.48	10.82	10.82	
2174781842	SMP	1	680.00	385.54	907.10	384.92	10.47	10.47	10.77	10.77	
2174790247	SMP	1	679.96	385.48	907.11	384.85	10.48	10.48	10.79	10.79	
2174798477	SMP	1	679.89	385.53	907.04	384.81	10.42	10.42	10.72	10.72	
2174806861	SMP	1	679.92	385.46	907.14	384.81	10.38	10.38	10.61	10.61	
2174815229	SMP	1	679.87	385.62	907.10	384.84	10.37	10.37	10.81	10.81	
2174823619	SMP	1	679.85	385.50	907.11	384.74	10.52	10.52	10.71	10.71	
2174831858	SMP	1	679.73	385.72	907.03	384.84	10.63	10.63	10.84	10.84	
2174840248	SMP	1	679.81	385.62	907.09	384.85	10.55	10.55	10.86	10.86	
2174848609	SMP	1	679.74	385.67	907.03	384.77	10.52	10.52	10.62	10.62	
2174856987	SMP	1	679.70	385.69	907.04	384.81	10.56	10.56	10.72	10.72	
2174865226	SMP	1	679.68	385.77	907.03	384.90	10.44	10.44	10.83	10.83	
2174873620	SMP	1	679.54	385.96	906.99	385.07	10.66	10.66	10.80	10.80	
2174881964	SMP	1	679.54	386.04	907.06	385.09	10.56	10.56	10.68	10.68	
2174890370	SMP	1	679.40	386.17	906.98	385.15	10.67	10.67	10.84	10.84	
2174898599	SMP	1	679.33	386.25	906.92	385.22	10.54	10.54	10.91	10.91	
2174906985	SMP	1	679.31	386.31	906.85	385.25	10.47	10.47	11.00	11.00	
2174915351	SMP	1	679.16	386.39	906.76	385.26	10.62	10.62	11.02	11.02	
2174923737	SMP	1	679.09	386.40	906.67	385.29	10.57	10.57	11.02	11.02	
2174931966	SMP	1	678.93	386.49	906.47	385.32	10.46	10.46	11.03	11.03	
2174940376	SMP	1	678.73	386.41	906.33	385.32	10.58	10.58	11.09	11.09	
2174948720	SMP	1	678.66	386.55	906.37	385.30	10.71	10.71	10.82	10.82	
2174956991	SMP	1	678.81	386.42	906.33	385.21	10.69	10.69	11.08	11.08	
2174965349	SMP	1	679.22	386.01	906.80	384.68	10.59	10.59	11.06	11.06	
2174973744	SMP	1	679.38	385.75	906.92	384.27	10.69	10.69	10.94	10.94	
2174982083	SMP	1	679.36	385.54	906.80	384.07	10.64	10.64	10.89	10.89	
2174990374	SMP	1	679.14	385.63	906.64	384.03	10.71	10.71	10.94	10.94	
2174998709	SMP	1	679.02	385.69	906.66	384.02	10.61	10.61	10.82	10.82	
2175007103	SMP	1	678.91	385.63	906.48	383.92	10.48	10.48	10.94	10.94	
2175023738	SMP	1	678.53	385.60	906.11	383.84	10.75	10.75	10.87	10.87	
2175032096	SMP	1	678.41	385.77	905.97	383.88	10.72	10.72	10.82	10.82	
2175040469	SMP	1	678.17	385.72	905.80	383.81	10.66	10.66	10.86	10.86	
2175048844	SMP	1	678.09	385.81	905.74	383.81	10.56	10.56	10.75	10.75	
2175057098	SMP	1	677.96	385.70	905.75	383.81	10.37	10.37	10.98	10.98	
2175065493	SMP	1	677.87	385.75	905.66	383.77	10.49	10.49	10.96	10.96	
2175073846	SMP	1	677.77	385.78	905.56	383.71	10.71	10.71	10.95	10.95	
2175082233	SMP	1	677.60	385.88	905.48	383.71	10.65	10.65	10.93	10.93	
2175090473	SMP	1	677.43	385.90	905.42	383.86	10.70	10.70	10.96	10.96	
2175098850	SMP	1	677.40	385.99	905.29	383.81	10.63	10.63	10.92	10.92	
2175107215	SMP	1	677.20	386.12	905.15	383.88	10.57	10.57	10.91	10.91	
2175115487	SMP	1	677.15	386.09	905.02	383.85	10.45	10.45	10.96	10.96	
2175123842	SMP	1	677.01	386.11	904.89	383.92	10.71	10.71	10.88	10.88	
2175132230	SMP	1	676.91	386.12	904.85	383.94	10.68	10.68	10.82	10.82	
2175140597	SMP	1	676.77	386.16	904.85	384.00	10.75	10.75	10.79	10.79	
2175148858	SMP	1	676.72	386.28	904.68	384.14	10.76	10.76	11.01	11.01	
2175157223	SMP	1	676.55	386.37	904.53	384.25	10.62	10.62	11.07	11.07	
2175165614	SMP	1	676.38	386.42	904.60	384.14	10.50	10.50	10.91	10.91	
2175173979	SMP	1	676.24	386.63	904.33	384.23	10.72	10.72	10.95	10.95	
2175182215	SMP	1	675.96	386.70	904.09	384.33	10.53	10.53	10.90	10.90	
2175190592	SMP	1	675.71	386.70	903.89	384.45	10.65	10.65	11.08	11.08	
2175198972	SMP	1	675.64	386.86	903.69	384.49	10.68	10.68	10.97	10.97	
2175207338	SMP	1	675.37	386.97	903.41	384.48	10.62	10.62	10.96	10.96	
2175215613	SMP	1	674.54	387.87	902.29	385.34	10.76	10.76	11.05	11.05	
2175232345	SMP	1	672.79	391.16	899.40	388.96	10.57	10.57	11.03	11.03	
2175240739	SMP	1	672.68	392.92	899.29	390.67	10.88	10.88	11.18	11.18	
2175248952	SMP	1	672.75	393.95	899.48	391.34	10.81	10.81	10.92	10.92	
2175265721	SMP	1	671.96	394.34	899.10	391.46	10.82	10.82	10.91	10.91	
2175273972	SMP	1	671.54	394.42	898.86	391.39	10.83	10.83	10.86	10.86	
2175282337	SMP	1	671.24	394.48	898.62	391.41	10.84	10.84	10.93	10.93	
2175290712	SMP	1	670.82	394.47	898.16	391.48	10.80	10.80	11.06	11.06	
2175299115	SMP	1	670.34	394.51	897.90	391.47	10.78	10.78	10.94	10.94	
2175307334	SMP	1	669.93	394.55	897.41	391.41	10.47	10.47	10.88	10.88	
2175324084	SMP	1	669.09	394.70	896.66	391.42	10.40	10.40	10.96	10.96	
2175332468	SMP	1	668.68	394.78	896.34	391.41	10.54	10.54	10.83	10.83	
2175340735	SMP	1	668.22	394.90	895.93	391.42	10.53	10.53	10.86	10.86	
2175349076	SMP	1	667.90	394.90	895.73	391.39	10.52	10.52	11.01	11.01	
2175357483	SMP	1	667.43	395.03	895.23	391.33	10.53	10.53	10.96	10.96	
2175365829	SMP	1	667.12	395.11	894.90	391.26	10.52	10.52	10.69	10.69	
2175374102	SMP	1	666.68	395.07	894.48	391.34	10.52	10.52	10.80	10.80	
2175382473	SMP	1	666.21	395.27	894.21	391.36	10.63	10.63	10.83	10.83	
2175390850	SMP	1	665.83	395.44	893.85	391.32	10.55	10.55	10.76	10.76	
2175407463	SMP	1	665.15	395.54	893.16	391.47	10.41	10.41	10.75	10.75	
2175415860	SMP	1	664.84	395.64	892.98	391.33	10.46	10.46	10.77	10.77	
2175424212	SMP	1	664.40	395.75	892.62	391.34	10.71	10.71	10.81	10.81	
2175432464	SMP	1	664.12	395.94	892.34	391.34	10.37	10.37	10.76	10.76	
2175440839	SMP	1	663.89	395.94	892.05	391.41	10.57	10.57	10.73	10.73	
2175449209	SMP	1	663.58	395.89	891.72	391.49	10.43	10.43	10.93	10.93	
2175457589	SMP	1	663.29	395.93	891.43	391.31	10.27	10.27	10.73	10.73	
2175465858	SMP	1	663.03	396.16	891.16	391.32	10.67	10.67	10.85	10.85	
2175474216	SMP	1	662.82	396.00	891.02	391.10	10.60	10.60	10.71	10.71	
2175482582	SMP	1	662.93	394.89	890.97	389.84	10.64	10.64	10.75	10.75	
2175490962	SMP	1	663.21	393.07	890.87	388.09	10.41	10.41	10.69	10.69	
2175499208	SMP	1	663.47	391.18	890.70	386.19	10.57	10.57	10.74	10.74	
2175515955	SMP	1	663.60	388.93	890.94	383.78	10.57	10.57	10.43	10.43	
2175524360	SMP	1	663.58	388.60	890.88	383.42	10.38	10.38	10.64	10.64	
2175532571	SMP	1	663.12	388.69	890.57	383.37	10.51	10.51	10.64	10.64	
2175540967	SMP	1	662.83	388.69	890.71	383.34	10.28	10.28	10.65	10.65	
2175549344	SMP	1	662.63	388.68	890.61	383.27	10.35	10.35	10.62	10.62	
2175557717	SMP	1	662.37	388.77	890.37	383.33	10.53	10.53	10.68	10.68	
2175565946	SMP	1	662.22	388.77	890.30	383.28	10.55	10.55	10.66	10.66	
2175574350	SMP	1	662.01	388.85	890.19	383.31	10.45	10.45	10.76	10.76	
2175582710	SMP	1	661.75	388.82	890.19	383.17	10.43	10.43	10.63	10.63	
2175590966	SMP	1	661.74	388.85	890.08	383.25	10.54	10.54	10.54	10.54	
2175599336	SMP	1	661.60	388.92	890.05	383.27	10.73	10.73	10.62	10.62	
2175607715	SMP	1	661.75	388.94	889.94	383.38	10.49	10.49	10.46	10.46	
2175616067	SMP	1	661.47	389.01	889.93	383.45	10.48	10.48	10.59	10.59	
2175624348	SMP	1	661.38	389.08	889.82	383.49	10.44	10.44	10.55	10.55	
2175632697	SMP	1	661.31	389.19	889.86	383.52	10.51	10.51	10.51	10.51	
2175641086	SMP	1	661.24	389.23	889.85	383.55	10.45	10.45	10.51	10.51	
2175649457	SMP	1	661.27	389.34	889.75	383.64	10.34	10.34	10.44	10.44	
2175657716	SMP	1	661.19	389.35	889.77	383.71	10.30	10.30	10.53	10.53	
2175666073	SMP	1	661.23	389.37	889.69	383.71	10.24	10.24	10.53	10.53	
2175674475	SMP	1	661.07	389.47	889.69	383.85	10.33	10.33	10.59	10.59	
2175682821	SMP	1	661.03	389.51	889.62	383.92	10.14	10.14	10.44	10.44	
2175691091	SMP	1	660.99	389.56	889.55	383.85	10.23	10.23	10.51	10.51	
2175699456	SMP	1	660.99	389.74	889.55	383.89	10.27	10.27	10.45	10.45	
2175707841	SMP	1	660.74	389.73	889.41	384.10	10.37	10.37	10.54	10.54	
2175716200	SMP	1	660.74	389.85	889.41	384.05	10.54	10.54	10.54	10.54	
2175724472	SMP	1	660.76	389.90	889.45	384.16	10.50	10.50	10.59	10.59	
2175732818	SMP	1	660.66	390.07	889.38	384.16	10.31	10.31	10.73	10.73	
2175741209	SMP	1	660.29	390.40	888.85	384.47	10.30	10.30	10.59	10.59	
2175749454	SMP	1	659.77	390.83	888.43	385.03	10.38	10.38	10.57	10.57	
2175757843	SMP	1	659.79	391.17	888.38	385.33	10.59	10.59	10.70	10.70	
2175774585	SMP	1	659.63	391.36	888.43	385.54	10.30	10.30	10.67	10.67	
2175782850	SMP	1	659.59	391.35	888.41	385.59	10.37	10.37	10.56	10.56	
2175791198	SMP	1	659.65	391.51	888.38	385.65	10.27	10.27	10.50	10.50	
2175799572	SMP	1	659.71	391.57	888.50	385.72	10.28	10.28	10.51	10.51	
2175807952	SMP	1	659.52	391.68	888.44	385.70	10.23	10.23	10.39	10.39	
2175816207	SMP	1	659.53	391.82	888.27	385.89	10.27	10.27	10.30	10.30	
2175824570	SMP	1	659.55	391.93	888.48	385.92	10.48	10.48	10.50	10.50	
2175832972	SMP	1	659.55	391.94	888.48	385.96	10.33	10.33	10.48	10.48	
2175841324	SMP	1	659.55	391.91	888.55	385.98	10.37	10.37	10.40	10.40	
2175849569	SMP	1	659.61	391.92	888.55	386.05	10.42	10.42	10.48	10.48	
2175857951	SMP	1	659.54	391.90	888.48	386.05	10.40	10.40	10.39	10.39	
2175866326	SMP	1	659.54	391.98	888.55	386.12	10.49	10.49	10.53	10.53	
2175874702	SMP	1	659.59	391.99	888.48	386.12	10.39	10.39	10.50	10.50	
2175882973	SMP	1	659.46	392.06	888.48	386.19	10.33	10.33	10.58	10.58	
2175891322	SMP	1	659.34	392.10	888.48	386.19	10.49	10.49	10.65	10.65	
2175899716	SMP	1	659.39	392.11	888.45	386.23	10.22	10.22	10.62	10.62	
2175907948	SMP	1	659.31	392.20	888.36	386.26	10.39	10.39	10.70	10.70	
2175916327	SMP	1	659.23	392.30	888.43	386.21	10.40	10.40	10.50	10.50	
2175924696	SMP	1	659.10	392.35	888.16	386.23	10.37	10.37	10.66	10.66	
2175933090	SMP	1	659.12	392.43	888.07	386.28	10.43	10.43	10.65	10.65	
2175941320	SMP	1	658.99	392.53	888.07	386.28	10.39	10.39	10.58	10.58	
2175949692	SMP	1	658.96	392.61	887.99	386.40	10.31	10.31	10.55	10.55	
2175958095	SMP	1	658.98	392.73	887.91	386.44	10.37	10.37	10.64	10.64	
2175966456	SMP	1	658.70	392.76	887.78	386.55	10.39	10.39	10.74	10.74	
2175974699	SMP	1	658.76	392.92	887.66	386.69	10.53	10.53	10.86	10.86	
2175983093	SMP	1	658.62	393.10	887.62	386.63	10.67	10.67	10.73	10.73	
2175991454	SMP	1	658.41	393.10	887.57	386.79	10.51	10.51	10.58	10.58	
2175999817	SMP	1	658.45	393.20	887.49	386.90	10.47	10.47	10.58	10.58	
2176008072	SMP	1	658.30	393.40	887.31	386.93	10.43	10.43	10.52	10.52	
2176016461	SMP	1	658.43	393.44	887.23	387.09	10.63	10.63	10.68	10.68	
2176024818	SMP	1	658.14	393.64	887.12	387.18	10.62	10.62	10.56	10.56	
2176033215	SMP	1	658.08	393.73	887.05	387.23	10.43	10.43	10.60	10.60	
2176041442	SMP	1	657.93	393.85	887.01	387.32	10.39	10.39	10.62	10.62	
2176058190	SMP	1	658.18	393.70	887.12	387.17	10.39	10.39	10.55	10.55	
2176066450	SMP	1	658.38	393.24	887.10	386.70	10.65	10.65	10.34	10.34	
2176074837	SMP	1	658.24	393.18	886.89	386.52	10.55	10.55	10.50	10.50	
2176083202	SMP	1	658.25	393.19	886.70	386.60	10.45	10.45	10.67	10.67	
2176091592	SMP	1	657.91	393.34	886.60	386.71	10.50	10.50	10.78	10.78	
2176099808	SMP	1	657.78	393.46	886.52	386.64	10.51	10.51	10.73	10.73	
2176108198	SMP	1	657.49	393.56	886.35	386.67	10.50	10.50	10.52	10.52	
2176116571	SMP	1	657.33	393.58	886.09	386.71	10.49	10.49	10.28	10.28	
2176124961	SMP	1	657.02	393.73	886.06	386.83	10.52	10.52	10.53	10.53	
2176133184	SMP	1	656.96	393.77	885.83	386.87	10.36	10.36	10.49	10.49	
2176141586	SMP	1	656.77	393.93	885.75	386.90	10.51	10.51	10.59	10.59	
2176149944	SMP	1	656.71	393.91	885.69	386.92	10.67	10.67	10.67	10.67	
2176158328	SMP	1	656.59	393.88	885.45	386.98	10.60	10.60	10.78	10.78	
2176166581	SMP	1	656.33	394.13	885.30	387.04	10.43	10.43	10.73	10.73	
2176174962	SMP	1	656.11	394.26	885.13	387.08	10.59	10.59	10.61	10.61	
2176183323	SMP	1	656.09	394.22	884.92	387.25	10.57	10.57	10.59	10.59	
2176191713	SMP	1	655.78	394.33	884.66	387.31	10.46	10.46	10.80	10.80	
2176199931	SMP	1	655.64	394.60	884.57	387.31	10.56	10.56	10.58	10.58	
2176208331	SMP	1	655.31	394.73	884.26	387.45	10.59	10.59	10.47	10.47	
2176216702	SMP	1	655.11	394.82	884.12	387.51	10.57	10.57	10.73	10.73	
2176225093	SMP	1	654.92	394.99	883.89	387.55	10.56	10.56	10.62	10.62	
2176233327	SMP	1	654.69	395.03	883.71	387.62	10.63	10.63	10.74	10.74	
2176241716	SMP	1	654.45	395.24	883.42	387.67	10.63	10.63	10.68	10.68	
2176250086	SMP	1	654.30	395.39	883.29	387.87	10.61	10.61	10.45	10.45	
2176258341	SMP	1	654.16	395.38	883.07	387.95	10.36	10.36	10.51	10.51	
2176266705	SMP	1	653.87	395.55	882.70	387.91	10.56	10.56	10.66	10.66	
2176283452	SMP	1	653.20	395.90	882.37	388.04	10.46	10.46	10.65	10.65	
2176291689	SMP	1	653.01	395.94	881.94	388.10	10.54	10.54	10.49	10.49	
2176300069	SMP	1	652.87	396.05	881.72	388.20	10.59	10.59	10.71	10.71	
2176308433	SMP	1	652.58	396.10	881.57	388.16	10.68	10.68	10.58	10.58	
2176316832	SMP	1	652.25	396.27	881.31	388.17	10.53	10.53	10.59	10.59	
2176325067	SMP	1	652.11	396.26	881.05	388.30	10.39	10.39	10.55	10.55	
2176333445	SMP	1	651.85	396.26	880.78	388.27	10.41	10.41	10.57	10.57	
2176341815	SMP	1	651.58	396.53	880.59	388.32	10.43	10.43	10.41	10.41	
2176350187	SMP	1	651.34	396.62	880.20	388.33	10.48	10.48	10.67	10.67	
2176358432	SMP	1	650.99	396.62	879.96	388.39	10.23	10.23	10.65	10.65	
2176366828	SMP	1	650.93	396.75	879.75	388.38	10.36	10.36	10.54	10.54	
2176375188	SMP	1	650.59	396.88	879.41	388.44	10.40	10.40	10.64	10.64	
2176383588	SMP	1	650.24	396.84	879.16	388.49	10.45	10.45	10.39	10.39	
2176391839	SMP	1	649.97	396.98	878.98	388.44	10.39	10.39	10.50	10.50	
2176400195	SMP	1	649.77	396.98	878.77	388.41	10.45	10.45	10.61	10.61	
2176408554	SMP	1	649.59	396.87	878.46	388.34	10.50	10.50	10.63	10.63	
2176425210	SMP	1	648.87	396.87	877.89	388.28	10.37	10.37	10.60	10.60	
2176433554	SMP	1	648.59	396.81	877.59	388.20	10.32	10.32	10.46	10.46	
2176441954	SMP	1	648.31	396.82	877.24	388.09	10.45	10.45	10.55	10.55	
2176450168	SMP	1	648.00	396.90	877.06	387.97	10.36	10.36	10.55	10.55	
2176458574	SMP	1	647.77	396.91	876.68	387.96	10.43	10.43	10.53	10.53	
2176466932	SMP	1	647.48	396.94	876.35	387.88	10.43	10.43	10.59	10.59	
2176475325	SMP	1	647.19	397.06	876.07	387.85	10.32	10.32	10.45	10.45	
2176483550	SMP	1	646.83	396.99	875.75	387.91	10.31	10.31	10.63	10.63	
2176491949	SMP	1	646.52	397.09	875.35	387.83	10.53	10.53	10.49	10.49	
2176500293	SMP	1	646.03	397.13	874.97	387.86	10.25	10.25	10.52	10.52	
2176508689	SMP	1	645.80	397.21	874.62	387.78	10.26	10.26	10.57	10.57	
2176525320	SMP	1	645.08	397.33	873.90	387.75	10.41	10.41	10.53	10.53	
2176533689	SMP	1	644.57	397.45	873.59	387.75	10.21	10.21	10.72	10.72	
2176541934	SMP	1	644.36	397.48	873.07	387.63	10.36	10.36	10.31	10.31	
2176550311	SMP	1	644.01	397.60	872.72	387.59	10.29	10.29	10.49	10.49	
2176558676	SMP	1	643.57	397.74	872.28	387.67	10.30	10.30	10.56	10.56	
2176567076	SMP	1	643.13	397.76	871.87	387.70	10.26	10.26	10.40	10.40	
2176575306	SMP	1	642.63	397.91	871.54	387.65	10.50	10.50	10.60	10.60	
2176583695	SMP	1	642.31	397.98	871.02	387.63	10.30	10.30	10.29	10.29	
2176592058	SMP	1	642.05	398.06	870.75	387.55	10.36	10.36	10.52	10.52	
2176600429	SMP	1	641.51	398.16	870.25	387.62	10.73	10.73	10.55	10.55	
2176617053	SMP	1	640.81	398.32	869.56	387.55	10.42	10.42	10.65	10.65	
2176625451	SMP	1	640.45	398.34	869.13	387.59	10.40	10.40	10.59	10.59	
2176633793	SMP	1	639.96	398.70	868.61	387.67	10.42	10.42	10.74	10.74	
2176642068	SMP	1	639.32	399.55	867.57	388.56	10.52	10.52	10.85	10.85	
2176650430	SMP	1	638.97	400.39	867.23	389.45	10.51	10.51	10.70	10.70	
2176658821	SMP	1	639.06	401.15	867.15	390.08	10.64	10.64	10.68	10.68	
2176667159	SMP	1	638.92	401.35	867.05	390.22	10.60	10.60	10.77	10.77	
2176675453	SMP	1	638.54	401.35	866.75	390.18	10.71	10.71	10.70	10.70	
2176683789	SMP	1	638.22	401.48	866.55	390.18	10.79	10.79	10.67	10.67	
2176692182	SMP	1	637.96	401.48	866.37	390.04	10.47	10.47	10.75	10.75	
2176708816	SMP	1	637.59	401.48	865.99	390.01	10.70	10.70	10.62	10.62	
2176717177	SMP	1	637.32	401.49	865.76	389.94	10.88	10.88	10.76	10.76	
2176725549	SMP	1	637.21	401.53	865.67	389.96	10.75	10.75	10.91	10.91	
2176733797	SMP	1	637.02	401.55	865.50	389.79	10.52	10.52	10.77	10.77	
2176742172	SMP	1	636.86	401.42	865.43	389.82	10.49	10.49	10.81	10.81	
2176750570	SMP	1	636.88	401.42	865.17	389.82	10.53	10.53	10.59	10.59	
2176758926	SMP	1	636.69	401.53	865.17	389.88	10.74	10.74	10.66	10.66	
2176767182	SMP	1	636.61	401.60	865.05	389.87	10.80	10.80	10.58	10.58	
2176775553	SMP	1	636.47	401.57	864.99	389.91	10.76	10.76	10.54	10.54	
2176783926	SMP	1	636.35	401.62	865.00	389.89	10.79	10.79	10.66	10.66	
2176792293	SMP	1	636.26	401.64	864.93	389.99	10.76	10.76	10.77	10.77	
2176800570	SMP	1	636.29	401.61	864.82	389.95	10.69	10.69	10.77	10.77	
2176808920	SMP	1	636.20	401.58	864.73	390.00	10.68	10.68	10.84	10.84	
2176817302	SMP	1	636.10	401.70	864.70	389.99	10.62	10.62	10.71	10.71	
2176825692	SMP	1	636.01	401.68	864.58	390.00	10.48	10.48	10.74	10.74	
2176833930	SMP	1	635.93	401.75	864.54	389.97	10.41	10.41	10.70	10.70	
2176842292	SMP	1	635.94	401.81	864.57	389.95	10.40	10.40	10.71	10.71	
2176850691	SMP	1	635.80	401.81	864.47	389.98	10.48	10.48	10.61	10.61	
2176859052	SMP	1	635.78	401.84	864.47	389.98	10.54	10.54	10.72	10.72	
2176867292	SMP	1	635.75	401.90	864.33	390.05	10.62	10.62	10.57	10.57	
2176875672	SMP	1	635.75	402.04	864.45	390.22	10.64	10.64	10.71	10.71	
2176884051	SMP	1	636.35	402.65	864.86	390.90	10.80	10.80	10.63	10.63	
2176892288	SMP	1	636.51	403.11	864.80	391.43	10.60	10.60	10.57	10.57	
2176909068	SMP	1	636.30	403.34	864.76	391.55	10.62	10.62	10.77	10.77	
2176917404	SMP	1	636.18	403.48	864.65	391.52	10.71	10.71	10.77	10.77	
2176925688	SMP	1	636.27	403.50	864.71	391.66	10.80	10.80	10.85	10.85	
2176934033	SMP	1	636.20	403.58	864.72	391.67	10.55	10.55	10.89	10.89	
2176942425	SMP	1	636.11	403.49	864.65	391.66	10.65	10.65	10.80	10.80	
2176950806	SMP	1	636.09	403.58	864.70	391.68	10.58	10.58	10.85	10.85	
2176959064	SMP	1	636.08	403.55	864.69	391.60	10.54	10.54	10.88	10.88	
2176967417	SMP	1	636.06	403.42	864.63	391.53	10.54	10.54	10.66	10.66	
2176975815	SMP	1	636.01	403.37	864.64	391.44	10.48	10.48	10.98	10.98	
2176984163	SMP	1	635.97	403.21	864.62	391.27	10.53	10.53	10.73	10.73	
2176992427	SMP	1	636.01	403.10	864.64	391.16	10.63	10.63	10.73	10.73	
2177000800	SMP	1	635.98	403.02	864.55	391.00	10.56	10.56	10.63	10.63	
2177009179	SMP	1	635.92	402.91	864.53	390.91	10.45	10.45	10.77	10.77	
2177017535	SMP	1	635.83	402.82	864.52	390.81	10.54	10.54	10.75	10.75	
2177025813	SMP	1	635.79	402.79	864.48	390.71	10.58	10.58	10.88	10.88	
2177034157	SMP	1	635.66	402.70	864.39	390.71	10.58	10.58	10.85	10.85	
2177042547	SMP	1	635.66	402.70	864.41	390.53	10.68	10.68	10.84	10.84	
2177050793	SMP	1	635.59	402.70	864.46	390.44	10.77	10.77	10.71	10.71	
2177059180	SMP	1	635.52	402.70	864.42	390.41	10.81	10.81	10.72	10.72	
2177067556	SMP	1	635.49	402.72	864.28	390.35	10.69	10.69	10.62	10.62	
2177075935	SMP	1	635.39	402.75	864.25	390.33	10.82	10.82	10.62	10.62	
2177084163	SMP	1	635.42	402.86	864.17	390.26	10.90	10.90	10.49	10.49	
2177092563	SMP	1	635.36	402.80	864.23	390.31	10.82	10.82	10.60	10.60	
2177100913	SMP	1	635.32	402.90	864.23	390.48	10.75	10.75	10.80	10.80	
2177109302	SMP	1	635.32	402.97	864.19	390.39	10.68	10.68	10.61	10.61	
2177117529	SMP	1	635.32	402.97	864.26	390.44	10.68	10.68	10.53	10.53	
2177125936	SMP	1	635.33	402.97	864.27	390.48	10.60	10.60	10.58	10.58	
2177134279	SMP	1	635.43	403.05	864.18	390.53	10.72	10.72	10.64	10.64	
2177142679	SMP	1	635.44	402.96	864.32	390.57	10.61	10.61	10.69	10.69	
2177150915	SMP	1	635.40	402.97	864.38	390.51	10.70	10.70	10.51	10.51	
2177159306	SMP	1	635.51	402.94	864.48	390.50	10.62	10.62	10.64	10.64	
2177167657	SMP	1	635.61	402.94	864.41	390.57	10.43	10.43	10.76	10.76	
2177176059	SMP	1	635.63	402.93	864.44	390.50	10.68	10.68	10.90	10.90	
2177184271	SMP	1	635.70	402.93	864.47	390.53	10.60	10.60	10.83	10.83	
2177192674	SMP	1	635.83	402.68	864.64	390.51	10.49	10.49	10.66	10.66	
2177201038	SMP	1	636.17	402.11	864.98	389.91	10.31	10.31	10.51	10.51	
2177217677	SMP	1	636.50	400.86	864.90	388.75	10.28	10.28	10.47	10.47	
2177226039	SMP	1	636.46	400.62	864.68	388.60	10.40	10.40	10.84	10.84	
2177234424	SMP	1	636.46	400.54	864.82	388.49	10.27	10.27	10.55	10.55	
2177251033	SMP	1	636.49	400.42	865.02	388.25	10.27	10.27	10.49	10.49	
2177259430	SMP	1	636.42	400.34	865.05	388.19	10.35	10.35	10.47	10.47	
2177267717	SMP	1	636.37	400.26	865.09	388.16	10.57	10.57	10.43	10.43	
2177276051	SMP	1	636.47	400.21	865.16	387.98	10.53	10.53	10.33	10.33	
2177284415	SMP	1	636.52	400.05	865.14	388.00	10.36	10.36	10.44	10.44	
2177292794	SMP	1	636.57	399.95	865.33	387.91	10.29	10.29	10.25	10.25	
2177301145	SMP	1	636.59	400.00	865.28	387.79	10.07	10.07	10.43	10.43	
2177309427	SMP	1	636.53	399.79	865.26	387.74	10.13	10.13	10.40	10.40	
2177317776	SMP	1	636.61	399.83	865.35	387.76	10.29	10.29	10.35	10.35	
2177326175	SMP	1	636.64	399.69	865.33	387.67	10.12	10.12	10.41	10.41	
2177334536	SMP	1	636.65	399.66	865.34	387.62	10.11	10.11	10.58	10.58	
2177342793	SMP	1	636.64	399.59	865.35	387.67	10.08	10.08	10.48	10.48	
2177351142	SMP	1	636.62	399.71	865.41	387.62	10.20	10.20	10.53	10.53	
2177359556	SMP	1	636.67	399.70	865.37	387.58	10.11	10.11	10.53	10.53	
2177367775	SMP	1	636.65	399.59	865.40	387.59	10.02	10.02	10.42	10.42	
2177376173	SMP	1	636.72	399.59	865.41	387.62	10.09	10.09	10.46	10.46	
2177384550	SMP	1	636.73	399.52	865.41	387.62	10.20	10.20	10.58	10.58	
2177392947	SMP	1	636.71	399.53	865.50	387.62	10.16	10.16	10.70	10.70	
2177401148	SMP	1	636.80	399.59	865.43	387.66	9.98	9.98	10.63	10.63	
2177409550	SMP	1	636.71	399.60	865.52	387.58	10.17	10.17	10.67	10.67	
2177417890	SMP	1	636.70	399.57	865.48	387.60	10.13	10.13	10.52	10.52	
2177426292	SMP	1	636.78	399.62	865.52	387.65	10.03	10.03	10.47	10.47	
2177434533	SMP	1	636.80	399.56	865.58	387.69	10.07	10.07	10.25	10.25	
2177442919	SMP	1	636.80	399.63	865.52	387.65	10.06	10.06	10.28	10.28	
2177451277	SMP	1	636.82	399.72	865.54	387.71	10.15	10.15	10.27	10.27	
2177459677	SMP	1	636.64	399.72	865.55	387.71	10.03	10.03	10.23	10.23	
2177467903	SMP	1	636.76	399.74	865.55	387.75	10.20	10.20	10.35	10.35	
2177476293	SMP	1	636.79	399.70	865.55	387.78	9.99	9.99	10.24	10.24	
2177484656	SMP	1	636.66	399.78	865.47	387.81	10.18	10.18	10.15	10.15	
2177493048	SMP	1	636.69	399.76	865.47	387.82	10.05	10.05	10.19	10.19	
2177501262	SMP	1	636.64	399.86	865.40	387.82	10.13	10.13	10.38	10.38	
2177509672	SMP	1	636.66	399.84	865.40	387.74	10.02	10.02	10.14	10.14	
2177518036	SMP	1	636.62	399.76	865.26	387.89	10.20	10.20	10.33	10.33	
2177526292	SMP	1	636.51	399.77	865.26	387.78	9.97	9.97	10.11	10.11	
2177534651	SMP	1	636.56	399.75	865.21	387.78	10.01	10.01	10.23	10.23	
2177543039	SMP	1	636.49	399.71	865.16	387.75	9.93	9.93	10.20	10.20	
2177551391	SMP	1	636.49	399.61	865.13	387.78	9.84	9.84	10.15	10.15	
2177559807	SMP	1	636.32	399.62	865.06	387.74	9.93	9.93	10.15	10.15	
2177568019	SMP	1	636.22	399.63	864.96	387.68	10.06	10.06	10.09	10.09	
2177576429	SMP	1	636.19	399.53	864.93	387.68	9.89	9.89	10.18	10.18	
2177584779	SMP	1	636.08	399.56	864.81	387.63	10.04	10.04	10.11	10.11	
2177593036	SMP	1	635.99	399.50	864.78	387.58	10.07	10.07	10.21	10.21	
2177601392	SMP	1	636.03	399.58	864.74	387.50	10.09	10.09	10.46	10.46	
2177609796	SMP	1	635.94	399.59	864.62	387.47	10.21	10.21	10.28	10.28	
2177618136	SMP	1	635.84	399.52	864.56	387.55	10.13	10.13	10.53	10.53	
2177626403	SMP	1	635.78	399.54	864.48	387.40	10.25	10.25	10.37	10.37	
2177634774	SMP	1	635.72	399.52	864.40	387.40	10.15	10.15	10.36	10.36	
2177643169	SMP	1	635.62	399.43	864.22	387.37	10.00	10.00	10.22	10.22	
2177651508	SMP	1	635.51	399.40	864.13	387.40	9.94	9.94	10.15	10.15	
2177659796	SMP	1	635.47	399.42	864.10	387.42	10.23	10.23	10.20	10.20	
2177668136	SMP	1	635.32	399.47	863.98	387.40	10.03	10.03	10.08	10.08	
2177676538	SMP	1	635.35	399.58	863.96	387.50	9.97	9.97	10.12	10.12	
2177684775	SMP	1	635.28	399.65	863.99	387.53	10.04	10.04	10.16	10.16	
2177693167	SMP	1	635.20	399.65	863.98	387.59	9.97	9.97	10.12	10.12	
2177701530	SMP	1	635.13	399.72	863.89	387.57	9.94	9.94	10.07	10.07	
2177709917	SMP	1	635.07	399.74	863.82	387.65	10.11	10.11	10.14	10.14	
2177718134	SMP	1	635.09	399.77	863.85	387.67	10.08	10.08	10.34	10.34	
2177726529	SMP	1	634.96	399.82	863.82	387.60	10.21	10.21	10.18	10.18	
2177734901	SMP	1	635.04	399.75	863.82	387.53	10.15	10.15	10.27	10.27	
2177743280	SMP	1	634.96	399.77	863.82	387.60	10.14	10.14	10.40	10.40	
2177751515	SMP	1	635.07	399.63	863.82	387.53	9.99	9.99	10.42	10.42	
2177759916	SMP	1	634.98	399.66	863.75	387.55	10.07	10.07	10.50	10.50	
2177768265	SMP	1	635.01	399.56	863.73	387.44	10.14	10.14	10.19	10.19	
2177776661	SMP	1	635.06	399.55	863.82	387.52	10.13	10.13	10.40	10.40	
2177784897	SMP	1	635.10	399.44	863.84	387.32	9.89	9.89	10.26	10.26	
2177793297	SMP	1	635.10	399.34	863.78	387.29	10.16	10.16	10.38	10.38	
2177801636	SMP	1	635.16	399.29	863.78	387.22	10.01	10.01	10.21	10.21	
2177810040	SMP	1	635.18	399.21	863.66	387.36	10.12	10.12	10.35	10.35	
2177818260	SMP	1	635.23	399.19	863.73	387.15	10.34	10.34	10.11	10.11	
2177826651	SMP	1	635.22	399.13	863.73	387.17	10.31	10.31	10.28	10.28	
2177835024	SMP	1	635.42	398.61	863.81	386.76	9.83	9.83	10.30	10.30	
2177843285	SMP	1	635.43	397.88	863.70	385.79	9.86	9.86	10.17	10.17	
2177851629	SMP	1	635.55	397.28	863.43	385.21	10.00	10.00	10.23	10.23	
2177868412	SMP	1	635.40	397.24	863.50	385.13	10.07	10.07	10.25	10.25	
2177876644	SMP	1	635.33	397.24	863.62	385.13	10.07	10.07	10.42	10.42	
2177885038	SMP	1	635.30	397.05	863.55	385.05	10.19	10.19	10.29	10.29	
2177893397	SMP	1	635.37	397.03	863.55	385.05	10.13	10.13	10.36	10.36	
2177901763	SMP	1	635.39	397.19	863.69	385.05	10.07	10.07	10.24	10.24	
2177910018	SMP	1	635.43	397.19	863.64	385.08	10.09	10.09	10.26	10.26	
2177926774	SMP	1	635.47	397.22	863.72	385.10	9.98	9.98	10.14	10.14	
2177935153	SMP	1	635.39	397.19	863.73	385.14	9.98	9.98	10.18	10.18	
2177943403	SMP	1	635.41	397.23	863.79	385.04	10.09	10.09	10.03	10.03	
2177951752	SMP	1	635.52	397.22	863.87	385.07	10.01	10.01	10.08	10.08	
2177960161	SMP	1	635.41	397.22	863.79	385.18	9.91	9.91	10.07	10.07	
2177968512	SMP	1	635.45	397.22	863.79	385.18	9.94	9.94	10.15	10.15	
2177976779	SMP	1	635.45	397.28	863.86	385.18	9.96	9.96	10.07	10.07	
2177985149	SMP	1	635.49	397.24	863.85	385.11	10.02	10.02	10.03	10.03	
2177993530	SMP	1	635.46	397.31	863.81	385.14	9.96	9.96	10.03	10.03	
2178001884	SMP	1	635.52	397.26	863.89	385.16	10.05	10.05	10.08	10.08	
2178010158	SMP	1	635.48	397.30	863.87	385.22	9.87	9.87	10.01	10.01	
2178018518	SMP	1	635.42	397.36	863.92	385.29	9.98	9.98	10.06	10.06	
2178026895	SMP	1	635.49	397.37	863.89	385.39	9.83	9.83	10.11	10.11	
2178035135	SMP	1	635.49	397.37	863.88	385.41	9.83	9.83	10.00	10.00	
2178043525	SMP	1	635.46	397.19	863.66	385.07	9.85	9.85	10.07	10.07	
2178051878	SMP	1	635.19	396.80	863.41	384.70	9.88	9.88	10.05	10.05	
2178060281	SMP	1	635.40	396.74	863.40	384.65	9.80	9.80	9.97	9.97	
2178068498	SMP	1	635.40	396.80	863.41	384.77	9.81	9.81	9.97	9.97	
2178076908	SMP	1	635.33	396.81	863.48	384.77	9.80	9.80	9.93	9.93	
2178085265	SMP	1	635.40	396.87	863.55	384.77	9.89	9.89	10.10	10.10	
2178093648	SMP	1	635.34	396.79	863.55	384.77	9.82	9.82	9.99	9.99	
2178101887	SMP	1	635.36	396.90	863.69	384.77	9.84	9.84	10.13	10.13	
2178110286	SMP	1	635.41	396.86	863.69	384.86	9.88	9.88	10.27	10.27	
2178118629	SMP	1	635.41	396.86	863.83	384.86	9.88	9.88	10.13	10.13	
2178127017	SMP	1	635.50	396.90	863.86	384.88	9.85	9.85	10.04	10.04	
2178135261	SMP	1	635.54	396.86	863.91	384.94	9.84	9.84	9.94	9.94	
2178143658	SMP	1	635.53	396.85	863.91	384.90	9.71	9.71	10.04	10.04	
2178151997	SMP	1	635.57	396.97	864.05	384.94	9.84	9.84	10.00	10.00	
2178160277	SMP	1	635.60	396.85	864.00	384.97	9.92	9.92	10.10	10.10	
2178168632	SMP	1	635.59	396.94	863.93	384.93	9.86	9.86	10.10	10.10	
2178177025	SMP	1	635.60	396.85	864.08	384.92	9.80	9.80	10.08	10.08	
2178185383	SMP	1	635.60	396.92	864.03	384.92	9.91	9.91	10.00	10.00	
2178193648	SMP	1	635.75	396.83	864.02	384.92	9.92	9.92	10.06	10.06	
2178202010	SMP	1	635.50	396.90	863.99	384.84	9.87	9.87	9.94	9.94	
2178210408	SMP	1	635.57	396.90	863.90	384.88	9.89	9.89	10.13	10.13	
2178218759	SMP	1	635.39	396.96	864.02	384.97	9.83	9.83	10.02	10.02	
2178227025	SMP	1	635.50	396.98	863.98	385.01	10.01	10.01	10.04	10.04	
2178235384	SMP	1	635.56	396.95	864.08	385.00	9.78	9.78	10.03	10.03	
2178243776	SMP	1	635.39	397.11	863.96	385.11	9.86	9.86	10.10	10.10	
2178252121	SMP	1	635.67	397.00	863.99	384.99	9.86	9.86	10.22	10.22	
2178260400	SMP	1	635.69	396.93	864.15	385.01	9.88	9.88	10.14	10.14	
2178268753	SMP	1	635.53	397.14	864.02	385.10	9.98	9.98	10.17	10.17	
2178277147	SMP	1	635.41	397.14	863.95	385.17	9.89	9.89	10.27	10.27	
2178285512	SMP	1	635.47	397.21	863.90	385.13	9.85	9.85	10.13	10.13	
2178293766	SMP	1	635.48	397.21	863.89	385.17	9.86	9.86	10.12	10.12	
2178302128	SMP	1	635.31	397.27	863.89	385.16	10.07	10.07	10.08	10.08	
2178310527	SMP	1	635.45	397.33	863.80	385.21	9.99	9.99	10.17	10.17	
2178318865	SMP	1	635.37	397.20	863.77	385.19	9.97	9.97	10.17	10.17	
2178327134	SMP	1	635.17	397.30	863.67	385.21	9.92	9.92	10.23	10.23	
2178335507	SMP	1	635.15	397.34	863.73	385.28	9.86	9.86	10.26	10.26	
2178343901	SMP	1	635.25	397.32	863.84	385.22	9.89	9.89	10.19	10.19	
2178352118	SMP	1	635.26	397.34	863.77	385.37	9.99	9.99	10.16	10.16	
2178360529	SMP	1	635.30	397.35	863.71	385.39	9.80	9.80	10.07	10.07	
2178368863	SMP	1	635.24	397.32	863.70	385.36	9.71	9.71	9.94	9.94	
2178377269	SMP	1	635.30	397.42	863.68	385.40	9.82	9.82	10.14	10.14	
2178385509	SMP	1	635.28	397.45	863.68	385.47	9.72	9.72	9.94	9.94	
2178393903	SMP	1	635.23	397.42	863.51	385.48	9.78	9.78	10.05	10.05	
2178402260	SMP	1	635.29	397.49	863.66	385.60	9.73	9.73	10.25	10.25	
2178410650	SMP	1	635.26	397.54	863.61	385.63	9.72	9.72	10.25	10.25	
2178418862	SMP	1	635.11	397.59	863.56	385.64	9.82	9.82	9.98	9.98	
2178427265	SMP	1	635.05	397.71	863.62	385.67	10.12	10.12	10.12	10.12	
2178435626	SMP	1	635.04	397.73	863.55	385.74	10.03	10.03	10.05	10.05	
2178444012	SMP	1	634.95	397.90	863.43	385.75	10.15	10.15	10.02	10.02	
2178452251	SMP	1	634.92	397.83	863.48	385.86	10.05	10.05	10.29	10.29	
2178460647	SMP	1	634.99	397.90	863.47	385.85	10.09	10.09	10.23	10.23	
2178468990	SMP	1	634.98	397.90	863.40	385.98	10.16	10.16	10.31	10.31	
2178477393	SMP	1	634.94	398.01	863.40	386.05	9.91	9.91	10.26	10.26	
2178485626	SMP	1	634.94	398.07	863.54	386.05	9.91	9.91	10.28	10.28	
2178494014	SMP	1	634.85	398.14	863.48	386.05	9.90	9.90	10.34	10.34	
2178502375	SMP	1	634.92	398.20	863.39	386.22	10.04	10.04	10.47	10.47	
2178510646	SMP	1	634.87	398.29	863.32	386.24	9.92	9.92	10.18	10.18	
2178519004	SMP	1	634.89	398.34	863.41	386.34	9.91	9.91	10.33	10.33	
2178527385	SMP	1	634.86	398.38	863.31	386.38	9.89	9.89	10.20	10.20	
2178535749	SMP	1	634.89	398.34	863.34	386.44	9.97	9.97	10.21	10.21	
2178544015	SMP	1	634.82	398.42	863.34	386.48	9.98	9.98	10.35	10.35	
2178552357	SMP	1	634.90	398.44	863.41	386.55	9.90	9.90	10.35	10.35	
2178560769	SMP	1	634.87	398.42	863.37	386.59	9.95	9.95	10.48	10.48	
2178569114	SMP	1	634.79	398.41	863.30	386.52	9.95	9.95	10.18	10.18	
2178577387	SMP	1	634.87	398.41	863.29	386.62	9.98	9.98	10.40	10.40	
2178585749	SMP	1	634.88	398.43	863.29	386.67	10.02	10.02	10.35	10.35	
2178594138	SMP	1	634.92	398.55	863.31	386.65	10.03	10.03	10.28	10.28	
2178602497	SMP	1	634.83	398.58	863.37	386.72	9.94	9.94	10.44	10.44	
2178610769	SMP	1	634.93	398.50	863.37	386.80	10.12	10.12	10.29	10.29	
2178619106	SMP	1	634.90	398.63	863.47	386.81	10.10	10.10	10.30	10.30	
2178627518	SMP	1	634.97	398.63	863.48	386.89	10.15	10.15	10.31	10.31	
2178635884	SMP	1	635.10	398.60	863.62	386.91	10.10	10.10	10.37	10.37	
2178644142	SMP	1	635.83	398.63	864.41	387.05	10.19	10.19	10.48	10.48	
2178652484	SMP	1	637.69	398.92	866.57	387.32	10.66	10.66	10.73	10.73	
2178660891	SMP	1	640.39	398.98	869.04	387.42	10.64	10.64	10.91	10.91	
2178677510	SMP	1	644.71	399.36	873.12	387.99	10.37	10.37	10.52	10.52	
2178685891	SMP	1	645.49	399.53	874.00	388.09	10.64	10.64	10.60	10.60	
2178694244	SMP	1	645.62	399.55	874.28	388.17	10.71	10.71	10.78	10.78	
2178702502	SMP	1	645.77	399.41	874.64	388.12	10.36	10.36	10.48	10.48	
2178710871	SMP	1	645.80	399.28	874.78	388.19	10.32	10.32	10.42	10.42	
2178727627	SMP	1	646.00	399.21	875.10	388.24	10.40	10.40	10.38	10.38	
2178735870	SMP	1	646.07	399.14	875.22	388.16	10.35	10.35	10.61	10.61	
2178744252	SMP	1	646.31	399.08	875.39	388.21	10.61	10.61	10.62	10.62	
2178752611	SMP	1	646.37	399.03	875.64	388.19	10.48	10.48	10.44	10.44	
2178761014	SMP	1	646.58	399.17	875.64	388.28	10.55	10.55	10.51	10.51	
2178769240	SMP	1	646.69	399.17	875.71	388.26	10.44	10.44	10.34	10.34	
2178777639	SMP	1	646.77	399.15	875.86	388.37	10.38	10.38	10.34	10.34	
2178785994	SMP	1	646.84	399.24	875.88	388.32	10.35	10.35	10.25	10.25	
2178794381	SMP	1	646.91	399.22	875.97	388.41	10.31	10.31	10.42	10.42	
2178802610	SMP	1	646.87	399.21	876.09	388.61	10.27	10.27	10.43	10.43	
2178811015	SMP	1	646.88	399.26	875.95	388.54	10.28	10.28	10.25	10.25	
2178819358	SMP	1	646.89	399.39	875.98	388.65	10.23	10.23	10.21	10.21	
2178827632	SMP	1	646.98	399.51	875.98	388.73	10.16	10.16	10.21	10.21	
2178835993	SMP	1	646.98	399.51	876.09	388.86	10.16	10.16	10.28	10.28	
2178844381	SMP	1	646.99	399.61	876.18	388.91	10.20	10.20	10.46	10.46	
2178852729	SMP	1	647.01	399.73	876.18	389.05	10.29	10.29	10.54	10.54	
2178861007	SMP	1	646.97	399.84	875.97	388.99	10.34	10.34	10.41	10.41	
2178869352	SMP	1	647.02	399.93	876.04	389.13	10.24	10.24	10.41	10.41	
2178877757	SMP	1	647.01	399.94	875.97	389.21	10.37	10.37	10.22	10.22	
2178886128	SMP	1	647.01	400.05	875.91	389.27	10.37	10.37	10.19	10.19	
2178894379	SMP	1	646.92	400.10	876.05	389.30	10.29	10.29	10.32	10.32	
2178902725	SMP	1	646.98	400.09	876.03	389.44	10.27	10.27	10.37	10.37	
2178911134	SMP	1	646.97	400.21	875.99	389.59	10.01	10.01	10.26	10.26	
2178919494	SMP	1	646.98	400.26	875.92	389.59	10.06	10.06	10.22	10.22	
2178927749	SMP	1	646.99	400.31	875.99	389.59	10.07	10.07	10.25	10.25	
2178936111	SMP	1	646.97	400.32	875.94	389.63	10.01	10.01	10.32	10.32	
2178944504	SMP	1	646.92	400.33	876.01	389.73	9.99	9.99	10.30	10.30	
2178952847	SMP	1	646.92	400.39	875.94	389.76	10.04	10.04	10.33	10.33	
2178961135	SMP	1	646.94	400.39	875.93	389.67	10.05	10.05	10.32	10.32	
2178969481	SMP	1	646.97	400.45	875.95	389.76	10.06	10.06	10.35	10.35	
2178977878	SMP	1	646.96	400.52	875.92	389.76	9.97	9.97	10.29	10.29	
2178986118	SMP	1	647.04	400.52	875.94	389.82	10.02	10.02	10.24	10.24	
2178994499	SMP	1	646.96	400.52	875.99	389.83	10.06	10.06	10.33	10.33	
2179002853	SMP	1	647.12	400.58	876.06	390.04	9.96	9.96	10.37	10.37	
2179011259	SMP	1	647.11	400.66	875.95	390.02	10.02	10.02	10.29	10.29	
2179019480	SMP	1	647.06	400.77	875.96	390.12	10.05	10.05	10.17	10.17	
2179027869	SMP	1	646.97	400.73	876.01	390.14	9.99	9.99	10.14	10.14	
2179036234	SMP	1	646.72	400.96	875.72	390.19	10.08	10.08	10.06	10.06	
2179044620	SMP	1	644.94	401.25	873.97	390.48	10.38	10.38	10.16	10.16	
2179052851	SMP	1	642.24	401.37	870.96	390.76	10.36	10.36	10.42	10.42	
2179069630	SMP	1	639.43	401.77	867.74	391.07	9.97	9.97	10.60	10.60	
2179077988	SMP	1	639.43	401.76	867.75	391.09	10.03	10.03	10.67	10.67	
2179086255	SMP	1	639.50	401.70	867.74	390.97	9.88	9.88	10.33	10.33	
2179094614	SMP	1	639.47	401.71	867.68	391.05	9.79	9.79	10.45	10.45	
2179102979	SMP	1	639.48	401.76	867.83	391.03	9.87	9.87	10.37	10.37	
2179111358	SMP	1	639.46	401.77	867.81	391.03	9.79	9.79	10.37	10.37	
2179119606	SMP	1	639.44	401.77	867.92	391.07	9.81	9.81	10.35	10.35	
2179127987	SMP	1	639.48	401.77	867.78	391.07	9.81	9.81	10.31	10.31	
2179136375	SMP	1	639.55	401.77	867.93	391.11	9.73	9.73	10.29	10.29	
2179144619	SMP	1	639.48	401.91	867.91	391.11	9.88	9.88	10.31	10.31	
2179152980	SMP	1	639.49	401.91	868.01	391.16	9.87	9.87	10.25	10.25	
2179161358	SMP	1	639.46	401.85	867.96	391.21	9.68	9.68	10.32	10.32	
2179169738	SMP	1	639.56	401.86	868.00	391.20	9.78	9.78	10.33	10.33	
2179177980	SMP	1	639.61	401.95	868.06	391.27	9.77	9.77	10.21	10.21	
2179186384	SMP	1	639.61	401.95	868.04	391.24	9.80	9.80	10.34	10.34	
2179194732	SMP	1	639.61	402.02	868.11	391.37	9.76	9.76	10.38	10.38	
2179203119	SMP	1	639.54	401.88	868.10	391.30	9.91	9.91	10.35	10.35	
2179211357	SMP	1	639.17	402.04	867.58	391.34	10.09	10.09	10.46	10.46	
2179219735	SMP	1	638.25	401.96	866.58	391.10	9.94	9.94	10.29	10.29	
2179228108	SMP	1	638.13	401.81	866.41	391.19	9.83	9.83	10.37	10.37	
2179236498	SMP	1	638.10	401.83	866.34	391.12	9.86	9.86	10.38	10.38	
2179244736	SMP	1	637.99	401.81	866.40	391.05	9.83	9.83	10.44	10.44	
2179253102	SMP	1	637.96	401.73	866.27	390.97	9.85	9.85	10.24	10.24	
2179261481	SMP	1	637.86	401.78	866.19	391.02	9.82	9.82	10.27	10.27	
2179269867	SMP	1	637.70	401.88	866.20	390.92	9.82	9.82	10.31	10.31	
2179278105	SMP	1	637.62	401.69	866.06	390.85	9.80	9.80	10.25	10.25	
2179286500	SMP	1	637.41	401.64	865.98	390.75	9.68	9.68	10.20	10.20	
2179294858	SMP	1	637.35	401.61	865.84	390.68	9.73	9.73	10.27	10.27	
2179303098	SMP	1	637.30	401.68	865.86	390.68	9.74	9.74	10.20	10.20	
2179311482	SMP	1	637.16	401.77	865.66	390.74	9.80	9.80	10.30	10.30	
2179319850	SMP	1	636.99	401.84	865.47	390.74	9.83	9.83	10.24	10.24	
2179328232	SMP	1	636.84	401.96	865.40	390.74	9.75	9.75	10.15	10.15	
2179336497	SMP	1	636.68	402.03	865.24	390.71	9.68	9.68	10.15	10.15	
2179344856	SMP	1	636.46	402.12	865.11	390.70	9.85	9.85	10.10	10.10	
2179353227	SMP	1	636.35	402.18	864.95	390.85	9.87	9.87	10.32	10.32	
2179361605	SMP	1	636.20	402.16	864.78	390.82	9.84	9.84	10.18	10.18	
2179369850	SMP	1	636.08	402.33	864.48	390.91	9.78	9.78	10.32	10.32	
2179378225	SMP	1	635.82	402.48	864.55	390.98	9.81	9.81	10.32	10.32	
2179386626	SMP	1	635.66	402.59	864.41	390.97	9.79	9.79	10.34	10.34	
2179394990	SMP	1	635.55	402.69	864.32	391.22	9.75	9.75	10.36	10.36	
2179403226	SMP	1	635.36	402.83	864.15	391.29	9.74	9.74	10.19	10.19	
2179411600	SMP	1	635.33	402.95	864.05	391.33	9.89	9.89	10.13	10.13	
2179419973	SMP	1	635.23	403.10	864.03	391.47	10.16	10.16	10.02	10.02	
2179428351	SMP	1	635.06	403.10	863.94	391.70	9.97	9.97	10.15	10.15	
2179436622	SMP	1	635.12	403.27	863.76	391.71	9.76	9.76	10.30	10.30	
2179444974	SMP	1	634.91	403.42	863.71	391.80	9.80	9.80	10.13	10.13	
2179453353	SMP	1	634.85	403.63	863.62	392.05	9.94	9.94	10.37	10.37	
2179461599	SMP	1	634.65	403.76	863.48	392.13	9.85	9.85	10.43	10.43	
2179469976	SMP	1	634.64	403.83	863.43	392.28	9.80	9.80	10.52	10.52	
2179486729	SMP	1	634.47	404.13	863.18	392.38	9.95	9.95	10.20	10.20	
2179494996	SMP	1	634.22	404.27	863.06	392.47	10.03	10.03	10.08	10.08	
2179503352	SMP	1	634.26	404.21	862.98	392.54	9.91	9.91	10.10	10.10	
2179511736	SMP	1	634.04	404.33	862.87	392.63	9.94	9.94	10.24	10.24	
2179520101	SMP	1	633.92	404.50	862.82	392.71	9.89	9.89	10.28	10.28	
2179528368	SMP	1	633.82	404.56	862.62	392.71	9.98	9.98	10.29	10.29	
2179536717	SMP	1	633.51	404.72	862.48	392.83	9.90	9.90	10.38	10.38	
2179545116	SMP	1	632.92	405.52	861.53	393.76	10.04	10.04	10.40	10.40	
2179553462	SMP	1	632.24	406.97	860.40	395.43	10.12	10.12	10.55	10.55	
2179561734	SMP	1	632.38	408.68	860.40	397.12	10.16	10.16	10.69	10.69	
2179570093	SMP	1	633.06	410.42	860.82	398.96	10.22	10.22	10.55	10.55	
2179586862	SMP	1	632.54	412.61	859.84	401.13	10.18	10.18	10.38	10.38	
2179595102	SMP	1	632.50	412.81	860.07	401.29	9.96	9.96	10.69	10.69	
2179603467	SMP	1	632.33	412.89	860.21	401.32	10.21	10.21	10.59	10.59	
2179611844	SMP	1	632.22	412.92	860.17	401.34	10.14	10.14	10.38	10.38	
2179620124	SMP	1	632.16	412.84	860.10	401.44	10.06	10.06	10.49	10.49	
2179628469	SMP	1	632.08	412.89	860.15	401.43	10.09	10.09	10.64	10.64	
2179636853	SMP	1	632.15	412.89	860.29	401.42	10.11	10.11	10.62	10.62	
2179645222	SMP	1	632.15	412.92	860.33	401.48	10.09	10.09	10.87	10.87	
2179653467	SMP	1	632.08	412.85	860.29	401.47	10.12	10.12	10.85	10.85	
2179661839	SMP	1	632.09	412.84	860.27	401.40	10.14	10.14	10.86	10.86	
2179670238	SMP	1	632.08	412.89	860.38	401.34	10.18	10.18	10.75	10.75	
2179678597	SMP	1	632.03	412.87	860.38	401.41	10.18	10.18	10.81	10.81	
2179686839	SMP	1	632.01	412.90	860.38	401.41	10.23	10.23	10.85	10.85	
2179695217	SMP	1	631.99	412.81	860.39	401.41	10.13	10.13	10.85	10.85	
2179703606	SMP	1	631.94	412.79	860.31	401.33	10.18	10.18	10.78	10.78	
2179711971	SMP	1	631.89	412.89	860.38	401.26	10.33	10.33	10.81	10.81	
2179720236	SMP	1	631.86	412.89	860.31	401.19	10.43	10.43	10.67	10.67	
2179728590	SMP	1	631.87	412.75	860.37	401.17	10.25	10.25	10.58	10.58	
2179736969	SMP	1	631.73	412.78	860.31	401.19	10.23	10.23	10.69	10.69	
2179745343	SMP	1	631.74	412.77	860.33	401.10	10.19	10.19	10.56	10.56	
2179753598	SMP	1	631.72	412.75	860.22	401.11	10.19	10.19	10.63	10.63	
2179761984	SMP	1	631.67	412.72	860.28	401.04	10.14	10.14	10.66	10.66	
2179770364	SMP	1	631.60	412.72	860.15	400.89	10.17	10.17	10.54	10.54	
2179778594	SMP	1	631.54	412.75	860.15	400.87	10.24	10.24	10.54	10.54	
2179786970	SMP	1	631.54	412.69	860.17	400.87	10.08	10.08	10.47	10.47	
2179795346	SMP	1	631.48	412.64	860.10	400.84	10.07	10.07	10.53	10.53	
2179803713	SMP	1	631.47	412.69	859.98	400.87	10.00	10.00	10.44	10.44	
2179811959	SMP	1	631.42	412.69	860.05	400.88	9.87	9.87	10.38	10.38	
2179820361	SMP	1	631.36	412.73	860.06	400.96	10.01	10.01	10.46	10.46	
2179828722	SMP	1	631.32	412.76	859.98	400.85	10.05	10.05	10.39	10.39	
2179837085	SMP	1	631.41	412.69	860.05	400.91	9.99	9.99	10.40	10.40	
2179845336	SMP	1	631.30	412.71	859.99	400.92	9.88	9.88	10.39	10.39	
2179853917	SMP	1	631.26	412.64	859.99	400.94	10.04	10.04	10.37	10.37	
2179862086	SMP	1	631.23	412.64	859.99	400.79	10.03	10.03	10.29	10.29	
2179870482	SMP	1	631.32	412.69	859.97	400.79	10.14	10.14	10.31	10.31	
2179878717	SMP	1	631.25	412.76	860.00	400.77	10.09	10.09	10.27	10.27	
2179887083	SMP	1	631.19	412.76	859.97	400.81	10.09	10.09	10.29	10.29	
2179895463	SMP	1	631.21	412.78	860.04	400.83	10.26	10.26	10.29	10.29	
2179903849	SMP	1	631.14	412.82	860.00	400.82	10.31	10.31	10.31	10.31	
2179912083	SMP	1	631.10	412.80	860.00	400.91	10.11	10.11	10.44	10.44	
2179920481	SMP	1	631.01	412.93	860.00	400.92	10.11	10.11	10.38	10.38	
2179928837	SMP	1	631.02	412.91	859.87	401.01	10.03	10.03	10.61	10.61	
2179937210	SMP	1	631.01	413.02	859.99	400.96	10.10	10.10	10.49	10.49	
2179945464	SMP	1	631.02	413.12	859.93	401.14	10.06	10.06	10.36	10.36	
2179953851	SMP	1	630.96	413.26	859.90	401.19	10.06	10.06	10.56	10.56	
2179962206	SMP	1	630.97	413.39	859.84	401.28	10.10	10.10	10.42	10.42	
2179970482	SMP	1	630.92	413.51	859.80	401.39	10.08	10.08	10.53	10.53	
2179978839	SMP	1	630.91	413.60	859.85	401.55	10.17	10.17	10.37	10.37	
2179987211	SMP	1	630.88	413.73	859.98	401.60	10.20	10.20	10.37	10.37	
2179995597	SMP	1	630.87	413.80	859.92	401.69	10.21	10.21	10.33	10.33	
2180003831	SMP	1	630.88	413.86	859.96	401.81	10.19	10.19	10.35	10.35	
2180012203	SMP	1	630.91	413.95	859.98	401.93	10.08	10.08	10.52	10.52	
2180020606	SMP	1	630.79	414.02	859.90	402.02	10.12	10.12	10.68	10.68	
2180028962	SMP	1	630.85	414.05	859.77	402.03	9.93	9.93	10.57	10.57	
2180037201	SMP	1	630.84	414.17	859.80	402.22	10.00	10.00	10.51	10.51	
2180045587	SMP	1	630.86	414.31	859.75	402.28	10.25	10.25	10.51	10.51	
2180053953	SMP	1	630.72	414.31	859.79	402.31	10.05	10.05	10.49	10.49	
2180062327	SMP	1	630.79	414.38	859.70	402.39	10.17	10.17	10.50	10.50	
2180071042	SMP	1	630.52	413.93	859.34	402.00	9.98	9.98	10.54	10.54	
2180078963	SMP	1	630.42	413.06	859.13	401.13	10.06	10.06	10.58	10.58	
2180087330	SMP	1	630.58	412.52	858.99	400.63	9.75	9.75	10.34	10.34	
2180095705	SMP	1	630.41	412.43	858.90	400.47	10.02	10.02	10.58	10.58	
2180103953	SMP	1	630.39	412.49	858.91	400.63	10.02	10.02	10.51	10.51	
2180112327	SMP	1	630.31	412.51	859.07	400.51	10.03	10.03	10.36	10.36	
2180120728	SMP	1	630.24	412.51	859.13	400.48	10.12	10.12	10.51	10.51	
2180128953	SMP	1	630.22	412.48	859.04	400.47	9.99	9.99	10.53	10.53	
2180137337	SMP	1	630.29	412.48	859.04	400.54	9.87	9.87	10.39	10.39	
2180145705	SMP	1	630.24	412.44	859.11	400.43	9.89	9.89	10.41	10.41	
2180154086	SMP	1	630.17	412.51	859.07	400.48	9.86	9.86	10.54	10.54	
2180162326	SMP	1	630.25	412.39	859.09	400.52	9.86	9.86	10.57	10.57	
2180170723	SMP	1	630.23	412.44	859.13	400.48	9.89	9.89	10.44	10.44	
2180179082	SMP	1	630.17	412.51	859.20	400.56	9.94	9.94	10.52	10.52	
2180187458	SMP	1	630.22	412.47	859.16	400.64	9.69	9.69	10.39	10.39	
2180195704	SMP	1	630.15	412.61	859.18	400.63	9.86	9.86	10.35	10.35	
2180204092	SMP	1	630.23	412.57	859.20	400.69	9.75	9.75	10.46	10.46	
2180212451	SMP	1	630.21	412.60	859.20	400.76	9.87	9.87	10.26	10.26	
2180220847	SMP	1	630.19	412.69	859.19	400.85	9.79	9.79	10.44	10.44	
2180229082	SMP	1	630.08	412.74	859.11	400.88	9.82	9.82	10.43	10.43	
2180237447	SMP	1	629.96	412.83	859.08	400.92	9.73	9.73	10.41	10.41	
2180245829	SMP	1	629.88	412.90	859.06	400.86	9.64	9.64	10.42	10.42	
2180254206	SMP	1	629.80	413.01	858.83	400.95	9.78	9.78	10.55	10.55	
2180262455	SMP	1	629.77	413.17	858.83	401.05	9.97	9.97	10.48	10.48	
2180270848	SMP	1	629.75	413.15	858.71	401.09	9.88	9.88	10.49	10.49	
2180279208	SMP	1	629.52	413.25	858.50	401.16	9.88	9.88	10.44	10.44	
2180287451	SMP	1	629.45	413.35	858.43	401.23	9.95	9.95	10.60	10.60	
2180304203	SMP	1	629.15	413.48	858.30	401.42	9.88	9.88	10.66	10.66	
2180312592	SMP	1	629.07	413.61	858.15	401.33	9.89	9.89	10.35	10.35	
2180320885	SMP	1	629.00	413.63	858.09	401.48	9.87	9.87	10.32	10.32	
2180329222	SMP	1	628.84	413.79	857.91	401.50	9.97	9.97	10.20	10.20	
2180337564	SMP	1	628.75	413.87	857.93	401.63	9.85	9.85	10.31	10.31	
2180345967	SMP	1	628.63	414.02	857.78	401.74	9.91	9.91	10.48	10.48	
2180354193	SMP	1	628.63	413.97	857.73	401.76	9.69	9.69	10.49	10.49	
2180362584	SMP	1	628.54	414.11	857.62	401.78	9.88	9.88	10.50	10.50	
2180370948	SMP	1	628.51	414.07	857.57	401.85	9.97	9.97	10.51	10.51	
2180379342	SMP	1	628.37	414.16	857.54	401.90	9.86	9.86	10.46	10.46	
2180387573	SMP	1	628.37	414.18	857.54	401.91	9.94	9.94	10.45	10.45	
2180395973	SMP	1	628.31	414.13	857.46	401.91	10.06	10.06	10.42	10.42	
2180404318	SMP	1	628.18	414.12	857.33	402.03	9.84	9.84	10.50	10.50	
2180412703	SMP	1	627.24	414.76	856.18	402.66	10.07	10.07	10.50	10.50	
2180420948	SMP	1	626.27	415.58	854.80	403.62	9.98	9.98	10.98	10.98	
2180429332	SMP	1	625.66	416.31	853.96	404.46	9.85	9.85	10.61	10.61	
2180437689	SMP	1	625.70	417.10	853.80	405.32	10.12	10.12	10.91	10.91	
2180445967	SMP	1	626.18	417.57	854.62	405.53	10.15	10.15	10.93	10.93	
2180462707	SMP	1	626.25	417.67	854.84	405.60	10.24	10.24	10.48	10.48	
2180471096	SMP	1	626.20	417.67	854.85	405.60	10.37	10.37	10.38	10.38	
2180479330	SMP	1	626.16	417.70	854.80	405.59	10.25	10.25	10.32	10.32	
2180496064	SMP	1	626.14	417.73	854.91	405.63	9.96	9.96	10.46	10.46	
2180504443	SMP	1	626.10	417.83	854.86	405.64	10.14	10.14	10.36	10.36	
2180512715	SMP	1	626.10	418.04	854.94	405.72	10.28	10.28	10.38	10.38	
2180521054	SMP	1	626.02	418.04	854.88	405.91	9.92	9.92	10.76	10.76	
2180529461	SMP	1	626.02	418.12	854.88	406.00	10.01	10.01	10.85	10.85	
2180537805	SMP	1	625.95	418.25	854.84	406.09	10.13	10.13	10.92	10.92	
2180546077	SMP	1	626.03	418.33	854.89	406.22	10.23	10.23	10.81	10.81	
2180554443	SMP	1	626.02	418.39	854.89	406.22	10.16	10.16	10.61	10.61	
2180562834	SMP	1	625.95	418.47	855.00	406.39	10.17	10.17	10.91	10.91	
2180571186	SMP	1	626.01	418.48	855.00	406.35	10.19	10.19	10.91	10.91	
2180579465	SMP	1	626.01	418.51	855.00	406.42	10.27	10.27	10.92	10.92	
2180587814	SMP	1	626.12	418.51	854.98	406.51	10.12	10.12	10.61	10.61	
2180596197	SMP	1	626.07	418.56	855.07	406.48	10.15	10.15	10.92	10.92	
2180604452	SMP	1	626.07	418.56	855.13	406.56	10.11	10.11	10.57	10.57	
2180612828	SMP	1	626.13	418.49	855.21	406.49	10.19	10.19	10.52	10.52	
2180621176	SMP	1	626.23	418.59	855.27	406.54	10.26	10.26	10.52	10.52	
2180629587	SMP	1	626.26	418.59	855.35	406.61	10.13	10.13	10.72	10.72	
2180637840	SMP	1	626.27	418.63	855.32	406.69	10.26	10.26	10.64	10.64	
2180646201	SMP	1	626.38	418.62	855.44	406.73	9.82	9.82	10.72	10.72	
2180654566	SMP	1	626.45	418.70	855.53	406.62	10.03	10.03	10.54	10.54	
2180662956	SMP	1	626.54	418.65	855.61	406.76	10.02	10.02	10.54	10.54	
2180671189	SMP	1	626.76	418.84	855.85	406.76	10.27	10.27	10.40	10.40	
2180679585	SMP	1	627.96	419.03	857.28	407.16	10.44	10.44	10.80	10.80	
2180687932	SMP	1	630.34	419.41	859.59	407.52	11.21	11.21	11.20	11.20	
2180696329	SMP	1	632.77	419.54	861.77	407.72	10.30	10.30	10.76	10.76	
2180712948	SMP	1	634.54	419.96	863.46	408.58	10.44	10.44	11.11	11.11	
2180721312	SMP	1	634.61	419.83	863.67	408.58	10.12	10.12	11.25	11.25	
2180729693	SMP	1	634.71	419.80	863.89	408.57	10.26	10.26	11.07	11.07	
2180737937	SMP	1	634.72	419.79	864.10	408.48	9.98	9.98	10.89	10.89	
2180746315	SMP	1	634.91	419.64	864.25	408.57	10.10	10.10	10.95	10.95	
2180754711	SMP	1	635.06	419.71	864.40	408.78	10.05	10.05	11.12	11.12	
2180762959	SMP	1	635.29	419.83	864.68	408.66	10.34	10.34	10.89	10.89	
2180771318	SMP	1	635.46	419.76	864.85	408.63	10.25	10.25	10.62	10.62	
2180779696	SMP	1	635.56	419.74	865.05	408.69	10.07	10.07	10.66	10.66	
2180788059	SMP	1	635.75	419.67	865.30	408.78	10.04	10.04	10.69	10.69	
2180804685	SMP	1	636.25	419.59	865.66	408.84	10.31	10.31	10.61	10.61	
2180813083	SMP	1	636.31	419.56	865.86	408.63	9.75	9.75	10.71	10.71	
2180821442	SMP	1	636.45	419.41	866.03	408.88	9.95	9.95	10.75	10.75	
2180829702	SMP	1	636.80	419.61	866.18	408.81	10.68	10.68	10.74	10.74	
2180838071	SMP	1	636.82	419.61	866.26	408.80	10.56	10.56	10.79	10.79	
2180846444	SMP	1	636.99	419.36	866.62	408.72	10.38	10.38	10.44	10.44	
2180854805	SMP	1	637.15	419.35	866.80	408.74	10.45	10.45	10.58	10.58	
2180863080	SMP	1	637.22	419.41	866.88	408.94	9.86	9.86	10.72	10.72	
2180871423	SMP	1	637.38	419.45	866.99	408.86	10.30	10.30	10.61	10.61	
2180879823	SMP	1	637.50	419.46	867.14	408.95	10.49	10.49	10.74	10.74	
2180888190	SMP	1	637.65	419.40	867.19	409.15	10.54	10.54	10.68	10.68	
2180896445	SMP	1	637.78	419.44	867.17	408.89	10.50	10.50	10.44	10.44	
2180904798	SMP	1	637.98	419.29	867.31	408.89	10.24	10.24	10.42	10.42	
2180913203	SMP	1	638.05	419.36	867.68	408.91	10.46	10.46	10.45	10.45	
2180921425	SMP	1	638.22	419.20	867.79	408.97	10.13	10.13	10.69	10.69	
2180929816	SMP	1	638.31	419.30	867.93	409.05	10.13	10.13	10.84	10.84	
2180938182	SMP	1	638.48	419.39	868.14	409.05	10.43	10.43	10.78	10.78	
2180946567	SMP	1	638.62	419.25	868.13	409.07	11.23	11.23	10.79	10.79	
2180954802	SMP	1	638.80	419.24	868.05	409.08	10.01	10.01	10.67	10.67	
2180963207	SMP	1	638.97	419.16	868.48	409.05	9.79	9.79	10.44	10.44	
2180971553	SMP	1	639.12	419.12	868.76	408.84	9.91	9.91	10.50	10.50	
2180979946	SMP	1	639.27	418.97	868.93	409.06	10.08	10.08	10.84	10.84	
2180988182	SMP	1	639.77	418.74	869.14	408.95	10.05	10.05	10.62	10.62	
2180996574	SMP	1	639.65	418.88	869.06	408.98	10.09	10.09	10.85	10.85	
2181004915	SMP	1	639.83	418.87	869.05	409.02	10.35	10.35	10.51	10.51	
2181021576	SMP	1	640.08	418.76	869.63	409.17	10.04	10.04	10.77	10.77	
2181029935	SMP	1	640.27	418.76	869.84	409.19	9.83	9.83	10.88	10.88	
2181038327	SMP	1	640.37	418.71	870.00	409.26	9.93	9.93	11.03	11.03	
2181046680	SMP	1	640.54	418.68	870.06	408.95	9.91	9.91	10.48	10.48	
2181054925	SMP	1	640.62	418.73	870.23	409.16	9.97	9.97	10.70	10.70	
2181063304	SMP	1	640.73	418.83	870.03	409.26	9.91	9.91	10.77	10.77	
2181071694	SMP	1	640.83	418.81	870.16	409.09	10.03	10.03	10.50	10.50	
2181079935	SMP	1	640.98	418.74	870.21	409.23	9.70	9.70	10.66	10.66	
2181088326	SMP	1	641.05	418.83	870.48	409.62	9.55	9.55	11.34	11.34	
2181096684	SMP	1	641.20	419.05	870.83	409.43	9.83	9.83	10.75	10.75	
2181105050	SMP	1	641.32	419.05	870.90	409.54	10.04	10.04	10.97	10.97	
2181113302	SMP	1	641.39	419.23	871.01	409.73	9.94	9.94	10.70	10.70	
2181121680	SMP	1	641.56	419.21	871.12	409.77	10.01	10.01	10.74	10.74	
2181130045	SMP	1	641.70	419.32	871.29	409.91	10.53	10.53	10.82	10.82	
2181138448	SMP	1	641.83	419.34	871.20	409.89	10.34	10.34	10.61	10.61	
2181146673	SMP	1	641.91	419.24	871.48	409.91	10.06	10.06	10.50	10.50	
2181155058	SMP	1	641.98	419.31	871.65	410.03	10.07	10.07	10.43	10.43	
2181163427	SMP	1	642.11	419.29	871.74	410.20	9.95	9.95	10.76	10.76	
2181171813	SMP	1	642.28	419.27	871.92	410.20	9.64	9.64	10.77	10.77	
2181180051	SMP	1	642.48	419.46	872.01	410.34	10.36	10.36	10.74	10.74	
2181188449	SMP	1	642.49	419.35	871.85	410.37	10.18	10.18	10.83	10.83	
2181196813	SMP	1	642.09	419.50	871.62	410.41	10.44	10.44	10.95	10.95	
2181205176	SMP	1	642.29	419.48	871.66	410.41	10.48	10.48	10.87	10.87	
2181213434	SMP	1	642.45	419.60	871.92	410.44	10.70	10.70	10.82	10.82	
2181221802	SMP	1	642.63	419.53	872.06	410.42	10.83	10.83	10.53	10.53	
2181230171	SMP	1	642.83	419.52	872.11	410.67	10.52	10.52	10.94	10.94	
2181238443	SMP	1	642.99	419.45	872.37	410.78	10.39	10.39	11.16	11.16	
2181246802	SMP	1	643.28	419.53	872.63	410.74	10.40	10.40	10.94	10.94	
2181255173	SMP	1	643.38	419.48	872.83	410.82	10.53	10.53	10.98	10.98	
2181263553	SMP	1	643.59	419.47	873.11	410.87	10.44	10.44	10.74	10.74	
2181271795	SMP	1	643.86	419.28	873.24	410.85	10.39	10.39	10.88	10.88	
2181280174	SMP	1	644.05	419.25	873.38	410.89	10.16	10.16	11.08	11.08	
2181288572	SMP	1	644.28	419.36	873.67	410.89	10.60	10.60	10.84	10.84	
2181296930	SMP	1	644.50	419.29	873.97	410.99	10.73	10.73	10.79	10.79	
2181313549	SMP	1	645.05	419.17	874.43	410.94	9.85	9.85	10.39	10.39	
2181321933	SMP	1	645.25	419.48	874.77	411.25	10.55	10.55	10.92	10.92	
2181330306	SMP	1	645.50	419.29	874.91	411.19	10.77	10.77	10.77	10.77	
2181338532	SMP	1	645.86	419.22	875.05	411.11	10.22	10.22	10.81	10.81	
2181346942	SMP	1	646.00	419.19	875.40	411.34	10.05	10.05	10.82	10.82	
2181355283	SMP	1	646.32	419.39	875.62	411.41	10.53	10.53	10.84	10.84	
2181363681	SMP	1	646.58	419.30	875.84	411.33	10.62	10.62	10.58	10.58	
2181371919	SMP	1	646.84	419.25	876.04	411.37	10.00	10.00	10.41	10.41	
2181380311	SMP	1	647.68	418.58	877.06	411.08	10.20	10.20	10.77	10.77	
2181388669	SMP	1	648.85	417.41	877.95	409.73	10.37	10.37	10.41	10.41	
2181405316	SMP	1	650.40	415.87	878.92	408.51	9.95	9.95	10.45	10.45	
2181413674	SMP	1	650.62	415.99	879.27	408.55	10.13	10.13	10.56	10.56	
2181422072	SMP	1	650.70	416.03	879.54	408.64	10.05	10.05	10.57	10.57	
2181430299	SMP	1	650.89	416.08	879.88	408.70	10.18	10.18	10.36	10.36	
2181438671	SMP	1	651.11	415.84	880.04	408.71	10.06	10.06	10.29	10.29	
2181447059	SMP	1	651.26	415.94	880.32	408.86	10.11	10.11	10.52	10.52	
2181455418	SMP	1	651.48	415.99	880.59	408.94	10.20	10.20	10.70	10.70	
2181463663	SMP	1	651.71	416.05	880.83	408.93	10.06	10.06	10.38	10.38	
2181472065	SMP	1	652.01	415.88	881.10	408.98	9.91	9.91	10.43	10.43	
2181480423	SMP	1	652.19	415.87	881.27	408.98	10.11	10.11	10.63	10.63	
2181488789	SMP	1	652.40	415.94	881.52	409.02	10.15	10.15	10.46	10.46	
2181505415	SMP	1	652.81	415.85	881.96	409.10	10.09	10.09	10.39	10.39	
2181513820	SMP	1	653.01	415.83	882.20	409.16	10.00	10.00	10.62	10.62	
2181522171	SMP	1	653.27	415.78	882.45	409.12	9.81	9.81	10.46	10.46	
2181530427	SMP	1	653.55	415.69	882.55	409.16	10.00	10.00	10.48	10.48	
2181538781	SMP	1	653.74	415.69	883.01	409.18	10.30	10.30	10.46	10.46	
2181547184	SMP	1	654.02	415.42	883.18	409.25	9.93	9.93	10.59	10.59	
2181555525	SMP	1	654.26	415.49	883.47	409.15	10.36	10.36	10.46	10.46	
2181563797	SMP	1	654.56	415.31	883.62	409.09	10.21	10.21	10.39	10.39	
2181572174	SMP	1	654.69	415.34	883.98	409.12	10.34	10.34	10.42	10.42	
2181580560	SMP	1	655.05	415.15	884.24	409.12	9.94	9.94	10.52	10.52	
2181588786	SMP	1	655.32	415.23	884.55	409.29	10.27	10.27	10.68	10.68	
2181597188	SMP	1	655.61	415.29	884.66	409.25	10.09	10.09	10.50	10.50	
2181605532	SMP	1	655.82	415.20	885.11	409.25	10.06	10.06	10.36	10.36	
2181613920	SMP	1	656.05	415.16	885.35	409.49	9.84	9.84	10.52	10.52	
2181622161	SMP	1	656.27	415.36	885.56	409.61	10.36	10.36	10.61	10.61	
2181630551	SMP	1	656.53	415.45	885.82	409.68	10.37	10.37	10.37	10.37	
2181647289	SMP	1	656.95	415.46	886.25	409.86	9.89	9.89	10.41	10.41	
2181655558	SMP	1	657.22	415.56	886.53	410.02	9.94	9.94	10.34	10.34	
2181663916	SMP	1	657.40	415.69	886.63	410.10	10.17	10.17	10.35	10.35	
2181672282	SMP	1	657.57	415.78	886.78	410.21	10.12	10.12	10.29	10.29	
2181680674	SMP	1	657.91	415.80	887.13	410.50	9.99	9.99	10.27	10.27	
2181688907	SMP	1	657.98	415.87	887.34	410.50	10.04	10.04	10.63	10.63	
2181697276	SMP	1	658.26	415.87	887.53	410.64	10.06	10.06	10.65	10.65	
2181705688	SMP	1	658.41	415.94	887.74	410.77	10.10	10.10	10.56	10.56	
2181714038	SMP	1	658.55	415.99	887.89	410.64	10.02	10.02	10.24	10.24	
2181722281	SMP	1	658.70	416.03	887.98	410.81	10.05	10.05	10.30	10.30	
2181730668	SMP	1	658.77	416.10	888.11	410.91	10.17	10.17	10.51	10.51	
2181739031	SMP	1	659.05	416.15	888.28	411.07	10.10	10.10	10.57	10.57	
2181747283	SMP	1	659.18	416.15	888.40	411.04	10.13	10.13	10.49	10.49	
2181755687	SMP	1	659.77	416.03	889.06	410.78	10.19	10.19	10.22	10.22	
2181764035	SMP	1	661.20	415.41	890.38	410.45	10.24	10.24	10.72	10.72	
2181780676	SMP	1	663.20	414.41	892.03	409.58	10.04	10.04	10.47	10.47	
2181789036	SMP	1	663.33	414.25	892.17	409.45	10.29	10.29	10.48	10.48	
2181797427	SMP	1	663.27	414.27	892.33	409.46	10.25	10.25	10.52	10.52	
2181805770	SMP	1	663.34	414.16	892.49	409.42	10.15	10.15	10.72	10.72	
2181814050	SMP	1	663.46	414.09	892.62	409.34	10.20	10.20	10.57	10.57	
2181822413	SMP	1	663.50	414.05	892.70	409.41	10.12	10.12	10.74	10.74	
2181830792	SMP	1	663.62	414.01	892.82	409.20	10.20	10.20	10.37	10.37	
2181839160	SMP	1	663.76	413.95	892.85	409.32	10.25	10.25	10.53	10.53	
2181847425	SMP	1	663.84	413.88	892.99	409.24	10.26	10.26	10.58	10.58	
2181855767	SMP	1	663.93	413.84	893.10	409.23	10.20	10.20	10.48	10.48	
2181864175	SMP	1	664.06	413.87	893.22	409.17	10.34	10.34	10.37	10.37	
2181872525	SMP	1	664.18	413.73	893.36	409.21	10.17	10.17	10.37	10.37	
2181880794	SMP	1	664.33	413.66	893.50	409.14	9.93	9.93	10.37	10.37	
2181889161	SMP	1	664.50	413.72	893.60	409.13	10.12	10.12	10.34	10.34	
2181897544	SMP	1	664.54	413.72	893.74	409.20	10.13	10.13	10.34	10.34	
2181905775	SMP	1	664.08	413.86	893.29	409.39	10.37	10.37	10.45	10.45	
2181914175	SMP	1	662.59	414.49	891.79	409.96	10.73	10.73	10.78	10.78	
2181922512	SMP	1	661.33	414.55	890.24	410.33	10.23	10.23	10.80	10.80	
2181930907	SMP	1	660.93	414.79	889.92	410.65	10.23	10.23	10.73	10.73	
2181939153	SMP	1	661.08	414.86	890.17	410.62	10.28	10.28	10.65	10.65	
2181947562	SMP	1	661.13	414.74	890.27	410.55	10.23	10.23	10.67	10.67	
2181955899	SMP	1	661.16	414.85	890.27	410.69	10.27	10.27	10.78	10.78	
2181964298	SMP	1	661.20	414.74	890.33	410.61	10.11	10.11	10.66	10.66	
2181972515	SMP	1	661.27	414.74	890.40	410.56	10.02	10.02	10.54	10.54	
2181980919	SMP	1	661.23	414.71	890.49	410.70	10.13	10.13	10.80	10.80	
2181989278	SMP	1	661.35	414.74	890.57	410.66	10.01	10.01	10.60	10.60	
2181997672	SMP	1	661.34	414.85	890.55	410.62	9.95	9.95	10.53	10.53	
2182005895	SMP	1	661.38	414.78	890.62	410.63	10.01	10.01	10.49	10.49	
2182014301	SMP	1	661.40	414.82	890.70	410.66	10.11	10.11	10.51	10.51	
2182022643	SMP	1	661.54	414.86	890.74	410.66	10.17	10.17	10.50	10.50	
2182031036	SMP	1	661.54	414.85	890.82	410.63	9.97	9.97	10.43	10.43	
2182039274	SMP	1	661.62	414.85	890.93	410.58	9.95	9.95	10.35	10.35	
2182047667	SMP	1	661.62	414.82	890.98	410.64	9.90	9.90	10.30	10.30	
2182056017	SMP	1	661.70	414.88	891.07	410.58	9.87	9.87	10.21	10.21	
2182064292	SMP	1	661.73	414.82	891.10	410.41	10.11	10.11	10.11	10.11	
2182072643	SMP	1	661.88	414.74	891.20	410.62	10.04	10.04	10.28	10.28	
2182081048	SMP	1	661.88	414.74	891.27	410.55	10.04	10.04	10.46	10.46	
2182089400	SMP	1	662.05	414.62	891.40	410.61	10.02	10.02	10.65	10.65	
2182097661	SMP	1	662.11	414.59	891.51	410.53	10.16	10.16	10.67	10.67	
2182106013	SMP	1	662.10	414.55	891.59	410.45	10.07	10.07	10.68	10.68	
2182114420	SMP	1	662.22	414.44	891.62	410.47	10.09	10.09	10.58	10.58	
2182122764	SMP	1	662.26	414.46	891.68	410.33	10.18	10.18	10.48	10.48	
2182131044	SMP	1	662.34	414.41	891.84	410.31	10.29	10.29	10.42	10.42	
2182139400	SMP	1	662.48	414.41	891.85	410.28	10.28	10.28	10.44	10.44	
2182147801	SMP	1	662.52	414.38	891.95	410.30	10.28	10.28	10.47	10.47	
2182156144	SMP	1	662.57	414.43	892.04	410.26	10.37	10.37	10.61	10.61	
2182164420	SMP	1	662.61	414.20	892.08	410.26	10.21	10.21	10.46	10.46	
2182172768	SMP	1	662.69	414.31	892.21	410.26	10.17	10.17	10.35	10.35	
2182181161	SMP	1	662.68	414.34	892.20	410.29	10.30	10.30	10.50	10.50	
2182189524	SMP	1	662.32	414.50	891.75	410.51	10.53	10.53	10.67	10.67	
2182197792	SMP	1	662.31	414.52	891.69	410.61	10.32	10.32	10.76	10.76	
2182206148	SMP	1	662.41	414.62	891.94	410.57	10.44	10.44	10.66	10.66	
2182214544	SMP	1	662.44	414.65	891.95	410.62	10.44	10.44	10.40	10.40	
2182222760	SMP	1	662.58	414.65	892.00	410.55	10.19	10.19	10.29	10.29	
2182231155	SMP	1	662.67	414.65	892.07	410.68	10.04	10.04	10.36	10.36	
2182239534	SMP	1	662.66	414.75	892.27	410.84	10.08	10.08	10.61	10.61	
2182247909	SMP	1	662.74	414.81	892.36	410.80	10.20	10.20	10.82	10.82	
2182256130	SMP	1	662.82	414.78	892.43	410.84	10.22	10.22	10.77	10.77	
2182264539	SMP	1	662.91	414.81	892.58	410.82	10.23	10.23	10.79	10.79	
2182272881	SMP	1	663.01	414.76	892.66	410.97	10.20	10.20	11.00	11.00	
2182281288	SMP	1	663.08	414.69	892.71	410.88	10.22	10.22	10.74	10.74	
2182289532	SMP	1	663.19	414.69	892.85	410.85	10.35	10.35	10.71	10.71	
2182297906	SMP	1	663.26	414.62	892.98	410.73	10.35	10.35	10.52	10.52	
2182306257	SMP	1	663.42	414.58	893.02	410.81	10.47	10.47	10.33	10.33	
2182314663	SMP	1	663.54	414.61	893.15	410.82	10.64	10.64	10.58	10.58	
2182322896	SMP	1	663.68	414.55	893.31	410.82	10.14	10.14	10.85	10.85	
2182331284	SMP	1	663.78	414.41	893.54	410.84	10.25	10.25	10.97	10.97	
2182339643	SMP	1	663.91	414.36	893.62	410.64	10.08	10.08	10.74	10.74	
2182348029	SMP	1	664.07	414.40	893.75	410.73	10.24	10.24	10.83	10.83	
2182364639	SMP	1	664.26	414.26	893.98	410.73	10.45	10.45	10.89	10.89	
2182373035	SMP	1	664.47	414.23	894.21	410.49	10.49	10.49	10.62	10.62	
2182381287	SMP	1	664.68	414.09	894.41	410.66	10.42	10.42	10.99	10.99	
2182389642	SMP	1	664.85	414.05	894.52	410.55	10.22	10.22	10.87	10.87	
2182398039	SMP	1	664.98	413.95	894.74	410.51	10.31	10.31	10.63	10.63	
2182406401	SMP	1	665.14	413.79	894.87	410.46	10.06	10.06	10.74	10.74	
2182414638	SMP	1	665.33	413.81	895.08	410.47	10.13	10.13	10.79	10.79	
2182423038	SMP	1	665.40	413.81	895.29	410.39	10.28	10.28	10.80	10.80	
2182431398	SMP	1	665.61	413.83	895.38	410.38	10.29	10.29	10.75	10.75	
2182439764	SMP	1	665.74	413.70	895.53	410.52	10.17	10.17	10.79	10.79	
2182448021	SMP	1	665.91	413.67	895.76	410.54	10.18	10.18	10.59	10.59	
2182456392	SMP	1	666.10	413.78	895.94	410.64	10.15	10.15	10.65	10.65	
2182464760	SMP	1	666.27	413.71	896.10	410.48	10.02	10.02	10.33	10.33	
2182473160	SMP	1	666.48	413.78	896.27	410.71	10.12	10.12	10.83	10.83	
2182481390	SMP	1	666.63	413.86	896.50	410.87	10.16	10.16	10.90	10.90	
2182489759	SMP	1	666.72	413.93	896.63	410.78	10.14	10.14	10.69	10.69	
2182498139	SMP	1	666.83	413.86	896.83	410.83	10.21	10.21	10.58	10.58	
2182506510	SMP	1	667.14	413.86	896.95	410.93	10.20	10.20	10.43	10.43	
2182514765	SMP	1	667.20	413.84	897.09	411.00	10.14	10.14	10.51	10.51	
2182523159	SMP	1	667.33	413.81	897.31	411.03	10.04	10.04	10.67	10.67	
2182531512	SMP	1	667.47	413.93	897.50	410.99	10.23	10.23	10.62	10.62	
2182539756	SMP	1	667.65	413.88	897.64	411.07	10.08	10.08	10.58	10.58	
2182548140	SMP	1	667.74	413.72	897.72	411.13	9.83	9.83	10.71	10.71	
2182556515	SMP	1	667.90	413.73	897.94	411.08	10.00	10.00	10.60	10.60	
2182573144	SMP	1	668.20	413.80	898.10	411.08	10.07	10.07	10.66	10.66	
2182581535	SMP	1	668.23	413.72	898.33	411.15	10.13	10.13	10.71	10.71	
2182589879	SMP	1	668.40	413.81	898.33	411.15	10.19	10.19	10.60	10.60	
2182598269	SMP	1	668.51	413.65	898.31	411.16	10.13	10.13	10.53	10.53	
2182606508	SMP	1	668.69	413.69	898.52	411.16	10.03	10.03	10.61	10.61	
2182615056	SMP	1	668.73	413.64	898.78	411.21	9.94	9.94	10.44	10.44	
2182623249	SMP	1	668.89	413.73	898.98	411.26	10.08	10.08	10.58	10.58	
2182631658	SMP	1	668.99	413.52	898.94	411.30	9.91	9.91	10.57	10.57	
2182639873	SMP	1	669.10	413.62	899.15	411.38	10.11	10.11	10.74	10.74	
2182648261	SMP	1	669.20	413.54	899.24	411.41	9.84	9.84	10.73	10.73	
2182656642	SMP	1	669.28	413.52	899.24	411.26	10.02	10.02	10.60	10.60	
2182665026	SMP	1	669.41	413.55	899.27	411.16	10.35	10.35	10.66	10.66	
2182673249	SMP	1	669.47	413.40	899.31	411.16	10.15	10.15	10.67	10.67	
2182681656	SMP	1	669.51	413.22	899.65	411.12	10.08	10.08	10.51	10.51	
2182689993	SMP	1	669.62	413.14	899.72	410.99	10.04	10.04	10.37	10.37	
2182698275	SMP	1	669.70	413.08	899.85	411.07	9.93	9.93	10.51	10.51	
2182706634	SMP	1	669.82	413.04	899.97	411.02	9.89	9.89	10.46	10.46	
2182715029	SMP	1	669.95	413.07	900.03	411.02	9.97	9.97	10.47	10.47	
2182723367	SMP	1	669.98	413.00	900.12	411.13	10.03	10.03	10.67	10.67	
2182731665	SMP	1	670.19	413.01	900.21	411.01	10.07	10.07	10.43	10.43	
2182740003	SMP	1	670.26	412.94	900.28	411.14	10.09	10.09	10.65	10.65	
2182748387	SMP	1	670.33	412.93	900.38	411.02	10.08	10.08	10.45	10.45	
2182756766	SMP	1	670.42	413.06	900.33	411.13	10.13	10.13	10.52	10.52	
2182765017	SMP	1	670.60	413.13	900.37	411.12	10.23	10.23	10.58	10.58	
2182773368	SMP	1	670.67	413.06	900.66	411.16	10.19	10.19	10.44	10.44	
2182781777	SMP	1	670.61	413.07	900.67	411.30	10.19	10.19	10.62	10.62	
2182790121	SMP	1	670.66	413.21	900.85	411.21	10.07	10.07	10.30	10.30	
2182798386	SMP	1	670.83	413.17	900.92	411.35	9.98	9.98	10.27	10.27	
2182806756	SMP	1	670.95	413.21	901.01	411.31	9.83	9.83	10.23	10.23	
2182815139	SMP	1	670.98	413.26	901.13	411.55	9.83	9.83	10.48	10.48	
2182823498	SMP	1	671.12	413.26	901.31	411.61	9.94	9.94	10.59	10.59	
2182831774	SMP	1	671.26	413.39	901.39	411.61	10.04	10.04	10.64	10.64	
2182840124	SMP	1	671.36	413.41	901.57	411.62	10.15	10.15	10.43	10.43	
2182848510	SMP	1	671.48	413.41	901.62	411.74	10.26	10.26	10.55	10.55	
2182856887	SMP	1	671.68	413.20	901.80	411.78	9.97	9.97	10.55	10.55	
2182865141	SMP	1	671.76	413.26	901.91	411.74	10.09	10.09	10.16	10.16	
2182873495	SMP	1	671.91	413.32	902.03	411.80	10.01	10.01	10.26	10.26	
2182890157	SMP	1	672.27	413.21	902.40	411.69	10.20	10.20	10.21	10.21	
2182898507	SMP	1	672.42	413.13	902.53	411.85	10.11	10.11	10.21	10.21	
2182906896	SMP	1	672.83	413.24	902.98	411.95	10.04	10.04	10.39	10.39	
2182915255	SMP	1	673.25	413.36	903.24	412.40	9.87	9.87	10.58	10.58	
2182923499	SMP	1	673.07	413.56	903.07	412.51	9.95	9.95	10.30	10.30	
2182931877	SMP	1	673.23	413.53	903.27	412.50	9.86	9.86	10.57	10.57	
2182940253	SMP	1	673.40	413.63	903.21	412.49	10.14	10.14	10.49	10.49	
2182948628	SMP	1	673.65	413.54	903.46	412.47	10.05	10.05	10.39	10.39	
2182956897	SMP	1	673.72	413.47	903.77	412.56	9.94	9.94	10.62	10.62	
2182965256	SMP	1	673.91	413.35	903.91	412.43	9.96	9.96	10.04	10.04	
2182973623	SMP	1	674.04	413.42	904.10	412.53	9.99	9.99	10.14	10.14	
2182982006	SMP	1	674.18	413.36	904.27	412.56	10.03	10.03	10.40	10.40	
2182990264	SMP	1	674.33	413.26	904.24	412.47	10.10	10.10	10.41	10.41	
2182998624	SMP	1	674.54	413.25	904.40	412.53	10.20	10.20	10.58	10.58	
2183007022	SMP	1	674.68	413.27	904.69	412.44	10.33	10.33	10.52	10.52	
2183015375	SMP	1	674.83	413.14	904.89	412.35	9.89	9.89	10.33	10.33	
2183023621	SMP	1	675.05	413.09	905.05	412.57	9.95	9.95	10.30	10.30	
2183032001	SMP	1	675.12	413.19	905.24	412.68	10.22	10.22	10.59	10.59	
2183040377	SMP	1	675.23	413.05	905.41	412.65	10.15	10.15	10.65	10.65	
2183048621	SMP	1	675.45	413.03	905.33	412.54	10.13	10.13	10.57	10.57	
2183057015	SMP	1	675.57	413.12	905.66	412.64	10.15	10.15	10.51	10.51	
2183065375	SMP	1	675.70	413.03	905.82	412.63	10.08	10.08	10.54	10.54	
2183073763	SMP	1	675.82	413.02	906.01	412.65	9.90	9.90	10.20	10.20	
2183082082	SMP	1	675.91	413.10	906.07	412.65	9.98	9.98	10.28	10.28	
2183098748	SMP	1	676.20	412.93	906.34	412.77	10.14	10.14	10.71	10.71	
2183107121	SMP	1	676.26	412.87	906.46	412.75	10.02	10.02	10.57	10.57	
2183115379	SMP	1	676.47	413.02	906.55	412.70	10.23	10.23	10.48	10.48	
2183123734	SMP	1	676.61	412.94	906.77	412.66	10.19	10.19	10.45	10.45	
2183132145	SMP	1	676.69	413.02	906.82	412.70	10.17	10.17	10.47	10.47	
2183140483	SMP	1	676.82	412.84	906.96	412.66	9.95	9.95	10.21	10.21	
2183148744	SMP	1	676.93	412.82	907.03	412.75	9.85	9.85	10.24	10.24	
2183157121	SMP	1	677.08	412.85	907.24	412.75	10.06	10.06	10.44	10.44	
2183165508	SMP	1	677.26	412.87	907.31	412.75	10.02	10.02	10.41	10.41	
2183173865	SMP	1	677.39	412.89	907.59	412.77	10.19	10.19	10.39	10.39	
2183182142	SMP	1	677.43	412.87	907.69	412.87	10.11	10.11	10.43	10.43	
2183190478	SMP	1	677.64	412.85	907.82	412.82	10.00	10.00	10.45	10.45	
2183198885	SMP	1	677.81	412.93	907.92	412.93	10.26	10.26	10.38	10.38	
2183207120	SMP	1	677.89	412.72	908.05	412.73	10.14	10.14	10.24	10.24	
2183215508	SMP	1	678.14	412.81	908.24	412.79	10.02	10.02	10.28	10.28	
2183223864	SMP	1	678.24	412.72	908.41	412.77	10.20	10.20	10.31	10.31	
2183232262	SMP	1	678.34	412.69	908.62	412.89	10.22	10.22	10.54	10.54	
2183248868	SMP	1	678.71	412.33	908.88	412.80	9.81	9.81	10.30	10.30	
2183257282	SMP	1	678.83	412.30	909.03	412.90	9.96	9.96	10.39	10.39	
2183265622	SMP	1	678.95	412.30	909.17	412.68	9.94	9.94	10.22	10.22	
2183282255	SMP	1	679.27	412.22	909.48	412.84	10.35	10.35	10.61	10.61	
2183290622	SMP	1	679.41	412.19	909.59	412.77	10.41	10.41	10.47	10.47	
2183299003	SMP	1	679.57	412.05	909.77	412.78	10.25	10.25	10.67	10.67	
2183307233	SMP	1	679.68	412.09	909.89	412.71	10.34	10.34	10.57	10.57	
2183315636	SMP	1	679.76	412.09	909.99	412.72	10.41	10.41	10.39	10.39	
2183323989	SMP	1	679.91	411.99	910.10	412.69	10.23	10.23	10.20	10.20	
2183340620	SMP	1	680.15	411.88	910.39	412.78	10.17	10.17	10.56	10.56	
2183348995	SMP	1	680.33	412.09	910.53	412.89	10.37	10.37	10.70	10.70	
2183357360	SMP	1	680.41	412.08	910.67	412.91	10.38	10.38	10.57	10.57	
2183365613	SMP	1	680.57	412.12	910.77	412.86	10.31	10.31	10.58	10.58	
2183374011	SMP	1	680.68	412.23	910.91	412.95	10.57	10.57	10.40	10.40	
2183382368	SMP	1	680.89	412.13	911.05	412.88	10.16	10.16	10.31	10.31	
2183390757	SMP	1	680.94	412.17	911.20	413.00	10.40	10.40	10.56	10.56	
2183398992	SMP	1	681.18	412.23	911.38	412.93	10.46	10.46	10.51	10.51	
2183407385	SMP	1	681.50	412.12	911.78	413.01	10.30	10.30	10.43	10.43	
2183415740	SMP	1	683.10	412.22	913.34	413.12	10.95	10.95	10.69	10.69	
2183424138	SMP	1	685.21	411.76	915.41	412.60	10.75	10.75	10.87	10.87	
2183440742	SMP	1	687.64	410.34	917.36	411.41	10.76	10.76	10.84	10.84	
2183449135	SMP	1	687.50	410.27	917.31	411.40	10.88	10.88	10.77	10.77	
2183457488	SMP	1	687.57	410.12	917.34	411.35	10.60	10.60	10.63	10.63	
2183465745	SMP	1	687.74	410.11	917.62	411.33	10.48	10.48	10.75	10.75	
2183474110	SMP	1	687.91	410.11	917.83	411.37	10.58	10.58	10.37	10.37	
2183482507	SMP	1	688.12	410.04	918.02	411.53	10.49	10.49	10.44	10.44	
2183490849	SMP	1	688.31	409.95	918.37	411.55	10.52	10.52	10.58	10.58	
2183499129	SMP	1	688.58	409.94	918.56	411.48	10.64	10.64	10.38	10.38	
2183507491	SMP	1	688.81	409.99	918.79	411.45	10.52	10.52	10.51	10.51	
2183515871	SMP	1	689.01	409.74	919.09	411.60	10.32	10.32	10.33	10.33	
2183524111	SMP	1	689.32	409.84	919.37	411.55	10.67	10.67	10.50	10.50	
2183532493	SMP	1	689.52	409.79	919.61	411.65	10.69	10.69	10.44	10.44	
2183549229	SMP	1	689.99	409.77	920.02	411.66	10.34	10.34	10.27	10.27	
2183557506	SMP	1	690.23	409.73	920.25	411.54	10.56	10.56	10.28	10.28	
2183565859	SMP	1	690.36	409.67	920.42	411.62	10.71	10.71	10.36	10.36	
2183574250	SMP	1	690.61	409.71	920.70	411.67	10.82	10.82	10.28	10.28	
2183582613	SMP	1	690.79	409.65	920.89	411.75	10.50	10.50	10.23	10.23	
2183590863	SMP	1	691.02	409.49	921.01	411.74	10.23	10.23	10.24	10.24	
2183599234	SMP	1	691.27	409.53	921.28	411.74	10.43	10.43	10.35	10.35	
2183607632	SMP	1	691.32	409.70	921.34	411.84	10.78	10.78	10.48	10.48	
2183615986	SMP	1	691.50	409.74	921.59	411.73	10.62	10.62	10.12	10.12	
2183624241	SMP	1	691.75	409.67	921.70	411.77	10.61	10.61	10.08	10.08	
2183632616	SMP	1	691.81	409.77	921.84	411.97	10.74	10.74	10.43	10.43	
2183640978	SMP	1	691.95	409.56	921.87	411.98	10.19	10.19	10.40	10.40	
2183649349	SMP	1	692.07	409.58	922.02	412.04	10.36	10.36	10.45	10.45	
2183657627	SMP	1	692.17	409.48	922.19	411.96	10.34	10.34	10.47	10.47	
2183665987	SMP	1	692.34	409.47	922.23	411.89	10.49	10.49	10.38	10.38	
2183674353	SMP	1	692.40	409.39	922.31	411.98	10.51	10.51	10.42	10.42	
2183682610	SMP	1	692.39	409.49	922.42	411.90	10.61	10.61	10.19	10.19	
2183690998	SMP	1	692.55	409.47	922.45	411.88	10.54	10.54	10.26	10.26	
2183699363	SMP	1	692.69	409.54	922.63	411.90	10.61	10.61	10.08	10.08	
2183707755	SMP	1	692.69	409.40	922.66	411.87	10.51	10.51	10.03	10.03	
2183715984	SMP	1	692.57	409.58	922.50	412.00	10.58	10.58	10.21	10.21	
2183724351	SMP	1	691.43	409.81	921.22	412.36	10.82	10.82	10.68	10.68	
2183732732	SMP	1	690.21	409.83	919.90	412.63	10.26	10.26	10.44	10.44	
2183741108	SMP	1	689.48	410.20	919.18	413.00	10.56	10.56	10.57	10.57	
2183749350	SMP	1	689.20	410.48	918.74	413.02	10.53	10.53	10.32	10.32	
2183757753	SMP	1	688.73	410.32	918.40	413.29	10.30	10.30	10.65	10.65	
2183766101	SMP	1	688.26	410.57	917.82	413.37	10.39	10.39	10.29	10.29	
2183774472	SMP	1	688.04	410.66	917.56	413.57	10.16	10.16	10.72	10.72	
2183782733	SMP	1	688.14	410.59	917.75	413.51	10.04	10.04	10.52	10.52	
2183791111	SMP	1	688.12	410.48	917.90	413.45	9.92	9.92	10.32	10.32	
2183799474	SMP	1	688.30	410.52	917.97	413.37	10.30	10.30	10.24	10.24	
2183807873	SMP	1	688.32	410.45	917.98	413.35	10.11	10.11	10.22	10.22	
2183816115	SMP	1	688.34	410.39	918.07	413.37	10.21	10.21	10.26	10.26	
2183824481	SMP	1	688.44	410.36	918.13	413.41	10.17	10.17	10.61	10.61	
2183832866	SMP	1	688.51	410.21	918.12	413.39	9.99	9.99	10.48	10.48	
2183841098	SMP	1	688.63	410.09	918.21	413.36	9.95	9.95	10.68	10.68	
2183849470	SMP	1	688.68	410.12	918.26	413.31	10.04	10.04	10.38	10.38	
2183857870	SMP	1	688.76	410.09	918.13	413.37	9.98	9.98	10.57	10.57	
2183866230	SMP	1	688.83	410.14	918.20	413.35	10.07	10.07	10.61	10.61	
2183874471	SMP	1	688.84	410.08	918.24	413.26	10.05	10.05	10.52	10.52	
2183882858	SMP	1	688.83	410.04	918.24	413.23	10.01	10.01	10.66	10.66	
2183891223	SMP	1	688.87	410.18	918.27	413.34	9.91	9.91	10.75	10.75	
2183899592	SMP	1	688.85	410.20	918.27	413.30	10.01	10.01	10.58	10.58	
2183907872	SMP	1	688.91	410.14	918.25	413.34	10.02	10.02	10.55	10.55	
2183916228	SMP	1	688.84	410.27	918.42	413.49	9.89	9.89	10.55	10.55	
2183924598	SMP	1	688.84	410.45	918.32	413.56	9.92	9.92	10.57	10.57	
2183932975	SMP	1	688.78	410.47	918.39	413.68	9.95	9.95	10.69	10.69	
2183941220	SMP	1	688.74	410.53	918.32	413.77	9.77	9.77	10.80	10.80	
2183949604	SMP	1	688.78	410.69	918.31	413.75	10.05	10.05	10.31	10.31	
2183958000	SMP	1	688.67	410.67	918.29	413.88	9.91	9.91	10.41	10.41	
2183966346	SMP	1	688.63	410.75	918.24	413.95	9.85	9.85	10.36	10.36	
2183974602	SMP	1	688.61	410.74	918.14	414.06	9.83	9.83	10.44	10.44	
2183982980	SMP	1	688.55	410.94	918.04	414.17	10.06	10.06	10.49	10.49	
2183991353	SMP	1	688.47	410.95	917.98	414.22	10.04	10.04	10.62	10.62	
2183999589	SMP	1	688.64	410.98	918.12	414.17	10.06	10.06	10.46	10.46	
2184007996	SMP	1	688.93	410.74	918.45	413.92	10.12	10.12	10.29	10.29	
2184016350	SMP	1	688.88	410.69	918.21	413.88	10.03	10.03	10.28	10.28	
2184024720	SMP	1	688.82	410.79	918.21	413.93	10.14	10.14	10.28	10.28	
2184032971	SMP	1	688.81	410.71	918.18	413.95	10.06	10.06	10.24	10.24	
2184041348	SMP	1	688.74	410.67	918.24	413.95	9.92	9.92	10.31	10.31	
2184049718	SMP	1	688.81	410.67	918.23	414.00	9.99	9.99	10.35	10.35	
2184058119	SMP	1	688.83	410.63	918.18	414.07	10.07	10.07	10.38	10.38	
2184066357	SMP	1	688.82	410.65	918.19	413.99	10.04	10.04	10.24	10.24	
2184074720	SMP	1	688.87	410.66	918.26	414.10	9.95	9.95	10.47	10.47	
2184083104	SMP	1	688.92	410.65	918.31	414.00	10.04	10.04	10.08	10.08	
2184091470	SMP	1	688.93	410.77	918.24	414.05	10.27	10.27	10.27	10.27	
2184099713	SMP	1	689.03	410.69	918.33	413.99	10.18	10.18	10.16	10.16	
2184108116	SMP	1	689.00	410.70	918.26	414.09	10.13	10.13	10.26	10.26	
2184116474	SMP	1	689.03	410.62	918.32	414.17	10.18	10.18	10.33	10.33	
2184124842	SMP	1	689.03	410.69	918.33	414.10	10.18	10.18	10.36	10.36	
2184133096	SMP	1	689.14	410.70	918.31	414.19	10.21	10.21	10.51	10.51	
2184141464	SMP	1	689.14	410.63	918.38	414.12	10.14	10.14	10.35	10.35	
2184149835	SMP	1	689.11	410.76	918.31	414.34	10.26	10.26	10.47	10.47	
2184158115	SMP	1	689.16	410.78	918.40	414.29	10.32	10.32	10.64	10.64	
2184166470	SMP	1	689.26	410.74	918.33	414.32	10.06	10.06	10.53	10.53	
2184174838	SMP	1	689.33	410.95	918.41	414.45	10.23	10.23	10.45	10.45	
2184183222	SMP	1	689.19	410.99	918.33	414.60	10.26	10.26	10.67	10.67	
2184191489	SMP	1	689.19	411.16	918.32	414.56	10.32	10.32	10.51	10.51	
2184208221	SMP	1	689.13	411.23	918.24	414.82	10.01	10.01	10.43	10.43	
2184216617	SMP	1	689.13	411.23	918.17	414.82	10.05	10.05	10.32	10.32	
2184224843	SMP	1	689.13	411.30	918.22	414.73	10.12	10.12	10.23	10.23	
2184233224	SMP	1	689.02	411.28	918.17	414.89	10.05	10.05	10.44	10.44	
2184241590	SMP	1	689.05	411.31	918.17	414.82	10.12	10.12	10.37	10.37	
2184249977	SMP	1	689.04	411.24	918.17	414.85	10.12	10.12	10.28	10.28	
2184258217	SMP	1	689.04	411.24	918.06	414.84	10.05	10.05	10.31	10.31	
2184266611	SMP	1	689.02	411.28	918.07	414.95	10.04	10.04	10.38	10.38	
2184274957	SMP	1	689.03	411.26	918.07	414.89	9.87	9.87	10.30	10.30	
2184283354	SMP	1	689.31	411.34	918.33	415.03	10.29	10.29	10.31	10.31	
2184291588	SMP	1	690.59	411.68	919.76	415.23	10.72	10.72	10.51	10.51	
2184299983	SMP	1	692.48	411.76	921.52	415.24	10.67	10.67	10.76	10.76	
2184308323	SMP	1	693.81	411.57	922.76	415.16	10.37	10.37	10.23	10.23	
2184324983	SMP	1	694.76	411.67	923.56	415.28	10.58	10.58	10.30	10.30	
2184333346	SMP	1	694.71	411.65	923.54	415.26	10.56	10.56	10.21	10.21	
2184341735	SMP	1	694.69	411.67	923.65	415.22	10.58	10.58	10.17	10.17	
2184349965	SMP	1	694.69	411.60	923.61	415.18	10.48	10.48	10.14	10.14	
2184358339	SMP	1	694.71	411.58	923.64	415.21	10.45	10.45	10.35	10.35	
2184366713	SMP	1	694.74	411.51	923.67	415.14	10.30	10.30	10.17	10.17	
2184375085	SMP	1	694.78	411.65	923.69	415.11	10.24	10.24	10.16	10.16	
2184383344	SMP	1	694.94	411.39	923.78	415.08	10.31	10.31	10.30	10.30	
2184391745	SMP	1	695.02	411.30	923.78	414.99	10.13	10.13	10.18	10.18	
2184400092	SMP	1	695.08	411.28	923.85	414.89	10.18	10.18	10.09	10.09	
2184408475	SMP	1	695.12	411.04	924.05	414.83	10.12	10.12	10.25	10.25	
2184416716	SMP	1	695.34	411.09	924.04	414.79	10.12	10.12	10.16	10.16	
2184425095	SMP	1	695.45	411.09	924.20	414.56	10.26	10.26	9.92	9.92	
2184433463	SMP	1	695.45	410.95	924.30	414.53	10.24	10.24	9.99	9.99	
2184441857	SMP	1	695.61	411.04	924.37	414.37	10.27	10.27	9.98	9.98	
2184450083	SMP	1	695.72	410.78	924.58	414.25	10.01	10.01	10.02	10.02	
2184458452	SMP	1	695.83	410.85	924.57	414.18	10.27	10.27	9.94	9.94	
2184466835	SMP	1	695.88	410.72	924.79	414.08	10.18	10.18	10.12	10.12	
2184475221	SMP	1	695.96	410.65	924.79	414.01	10.25	10.25	10.03	10.03	
2184483462	SMP	1	696.09	410.60	924.78	413.89	10.21	10.21	10.00	10.00	
2184491856	SMP	1	696.24	410.45	924.81	413.88	10.20	10.20	10.06	10.06	
2184500209	SMP	1	696.27	410.41	924.94	413.74	10.29	10.29	10.11	10.11	
2184508474	SMP	1	696.34	410.27	924.99	413.67	10.24	10.24	10.09	10.09	
2184516834	SMP	1	696.44	410.22	925.02	413.70	10.17	10.17	10.16	10.16	
2184525214	SMP	1	696.50	410.25	925.09	413.63	10.35	10.35	10.07	10.07	
2184533590	SMP	1	696.61	410.12	925.12	413.63	10.16	10.16	10.12	10.12	
2184541852	SMP	1	696.68	410.11	925.21	413.60	10.26	10.26	10.05	10.05	
2184550208	SMP	1	696.71	409.91	925.23	413.53	10.18	10.18	9.95	9.95	
2184558578	SMP	1	696.72	409.85	925.30	413.45	9.99	9.99	10.03	10.03	
2184566969	SMP	1	696.81	409.85	925.29	413.38	10.22	10.22	9.98	9.98	
2184575200	SMP	1	696.84	409.81	925.38	413.30	10.24	10.24	9.74	9.74	
2184583586	SMP	1	696.87	409.79	925.43	413.38	10.15	10.15	9.97	9.97	
2184591978	SMP	1	696.96	409.63	925.53	413.38	10.06	10.06	10.08	10.08	
2184600332	SMP	1	697.20	409.66	925.58	413.27	10.18	10.18	9.99	9.99	
2184608577	SMP	1	697.18	409.63	925.63	413.32	9.99	9.99	10.10	10.10	
2184616955	SMP	1	697.27	409.56	925.70	413.39	9.92	9.92	10.15	10.15	
2184625328	SMP	1	697.31	409.55	925.71	413.24	10.01	10.01	9.99	9.99	
2184633708	SMP	1	697.35	409.45	925.84	413.35	9.95	9.95	9.89	9.89	
2184641975	SMP	1	697.53	409.47	925.90	413.37	9.96	9.96	9.87	9.87	
2184650330	SMP	1	697.48	409.54	925.93	413.41	10.35	10.35	10.08	10.08	
2184658702	SMP	1	697.62	409.53	926.05	413.45	10.35	10.35	10.08	10.08	
2184666950	SMP	1	697.81	409.43	926.16	413.46	10.21	10.21	10.05	10.05	
2184675344	SMP	1	697.87	409.51	926.23	413.53	9.97	9.97	10.08	10.08	
2184683706	SMP	1	697.98	409.48	926.35	413.53	9.95	9.95	9.95	9.95	
2184692099	SMP	1	698.09	409.62	926.50	413.49	10.04	10.04	9.95	9.95	
2184700328	SMP	1	698.14	409.56	926.59	413.51	9.99	9.99	9.92	9.92	
2184708701	SMP	1	698.26	409.58	926.74	413.58	9.96	9.96	9.98	9.98	
2184717080	SMP	1	698.30	409.14	926.73	413.07	10.00	10.00	10.26	10.26	
2184733714	SMP	1	698.43	407.65	926.35	411.64	10.14	10.14	10.06	10.06	
2184742078	SMP	1	698.60	407.67	926.45	411.72	10.07	10.07	10.27	10.27	
2184750463	SMP	1	698.55	407.74	926.73	411.90	9.96	9.96	10.17	10.17	
2184758822	SMP	1	698.64	407.80	926.92	411.92	10.00	10.00	10.36	10.36	
2184767113	SMP	1	698.78	407.78	927.13	411.93	10.15	10.15	10.38	10.38	
2184775439	SMP	1	698.91	407.85	927.29	411.93	10.38	10.38	10.33	10.33	
2184783837	SMP	1	699.14	407.81	927.42	411.87	10.27	10.27	10.15	10.15	
2184792199	SMP	1	699.25	407.72	927.62	411.82	10.09	10.09	10.02	10.02	
2184800462	SMP	1	699.41	407.74	927.84	411.92	10.08	10.08	10.15	10.15	
2184808817	SMP	1	699.55	407.74	927.99	412.04	10.00	10.00	10.37	10.37	
2184817223	SMP	1	699.80	407.65	928.09	411.92	9.99	9.99	10.38	10.38	
2184825435	SMP	1	699.97	407.63	928.36	411.92	10.12	10.12	10.20	10.20	
2184833826	SMP	1	700.17	407.63	928.56	411.83	10.07	10.07	10.06	10.06	
2184842202	SMP	1	700.38	407.56	928.84	411.85	10.10	10.10	10.18	10.18	
2184850591	SMP	1	700.59	407.51	929.01	411.93	10.21	10.21	10.34	10.34	
2184858811	SMP	1	700.82	407.44	929.30	411.89	9.98	9.98	10.45	10.45	
2184867220	SMP	1	701.12	407.38	929.45	411.80	10.04	10.04	10.03	10.03	
2184875558	SMP	1	701.31	407.18	929.74	411.73	10.02	10.02	10.15	10.15	
2184883968	SMP	1	701.57	407.12	929.98	411.75	10.22	10.22	10.14	10.14	
2184892201	SMP	1	701.87	407.11	930.16	411.73	10.02	10.02	10.22	10.22	
2184900588	SMP	1	702.05	407.10	930.45	411.66	10.01	10.01	10.13	10.13	
2184908936	SMP	1	702.38	406.90	930.73	411.65	9.96	9.96	10.24	10.24	
2184925590	SMP	1	702.79	406.77	931.12	411.71	9.95	9.95	10.16	10.16	
2184933944	SMP	1	703.07	406.76	931.45	411.66	10.09	10.09	10.04	10.04	
2184942340	SMP	1	703.28	406.67	931.66	411.73	9.88	9.88	10.12	10.12	
2184950702	SMP	1	703.57	406.58	931.92	411.67	10.11	10.11	10.04	10.04	
2184958957	SMP	1	703.74	406.51	932.08	411.74	9.96	9.96	10.22	10.22	
2184967321	SMP	1	703.81	406.30	932.38	411.66	9.88	9.88	10.22	10.22	
2184975700	SMP	1	704.18	406.39	932.52	411.59	10.14	10.14	10.07	10.07	
2184983950	SMP	1	704.40	406.25	932.80	411.58	10.16	10.16	10.18	10.18	
2184992342	SMP	1	704.62	406.10	933.03	411.51	10.22	10.22	10.02	10.02	
2185000708	SMP	1	704.76	406.04	933.10	411.59	10.19	10.19	10.19	10.19	
2185009080	SMP	1	704.88	405.99	933.28	411.55	10.31	10.31	10.18	10.18	
2185017320	SMP	1	705.07	405.83	933.54	411.44	9.93	9.93	10.29	10.29	
2185025695	SMP	1	705.32	406.02	933.73	411.51	10.14	10.14	10.26	10.26	
2185034064	SMP	1	706.02	406.51	934.34	412.31	9.98	9.98	10.41	10.41	
2185042462	SMP	1	706.85	407.69	934.83	413.47	10.07	10.07	10.36	10.36	
2185050703	SMP	1	707.39	408.94	935.01	414.73	9.92	9.92	10.35	10.35	
2185067452	SMP	1	707.41	410.02	935.16	415.96	9.85	9.85	10.82	10.82	
2185075815	SMP	1	707.38	409.95	935.37	415.79	9.81	9.81	10.49	10.49	
2185084087	SMP	1	707.33	410.17	935.35	415.91	10.05	10.05	10.36	10.36	
2185092430	SMP	1	707.41	410.27	935.48	415.92	9.96	9.96	10.32	10.32	
2185100837	SMP	1	707.43	410.19	935.56	415.92	10.22	10.22	10.42	10.42	
2185109179	SMP	1	707.46	410.28	935.56	415.92	10.36	10.36	10.24	10.24	
2185117451	SMP	1	707.56	410.18	935.68	415.82	9.86	9.86	10.22	10.22	
2185125815	SMP	1	707.55	410.20	935.68	415.86	10.06	10.06	10.33	10.33	
2185134210	SMP	1	707.48	410.12	935.68	415.92	9.77	9.77	10.32	10.32	
2185142432	SMP	1	707.40	410.11	935.70	415.78	10.18	10.18	10.26	10.26	
2185150837	SMP	1	707.33	410.25	935.76	415.85	10.36	10.36	10.48	10.48	
2185159184	SMP	1	707.48	410.04	935.69	415.78	10.01	10.01	10.41	10.41	
2185167569	SMP	1	707.48	409.97	935.73	415.74	9.49	9.49	10.41	10.41	
2185175826	SMP	1	707.48	409.95	935.73	415.68	9.77	9.77	10.44	10.44	
2185184206	SMP	1	707.33	410.04	935.73	415.64	9.81	9.81	10.26	10.26	
2185192563	SMP	1	707.36	409.96	935.67	415.63	9.71	9.71	10.58	10.58	
2185200960	SMP	1	707.29	410.02	935.73	415.72	9.80	9.80	10.68	10.68	
2185209183	SMP	1	707.19	410.02	935.73	415.57	9.65	9.65	10.66	10.66	
2185217569	SMP	1	707.29	409.93	935.66	415.58	9.81	9.81	10.72	10.72	
2185225937	SMP	1	707.22	409.91	935.64	415.53	9.75	9.75	10.72	10.72	
2185234324	SMP	1	707.07	409.95	935.65	415.53	9.90	9.90	10.71	10.71	
2185242556	SMP	1	707.13	409.83	935.60	415.47	9.82	9.82	10.84	10.84	
2185250970	SMP	1	707.19	409.91	935.57	415.42	10.28	10.28	10.89	10.89	
2185259313	SMP	1	707.08	409.87	935.53	415.35	10.17	10.17	10.85	10.85	
2185267698	SMP	1	706.99	409.85	935.46	415.31	10.38	10.38	10.75	10.75	
2185275939	SMP	1	706.98	409.83	935.32	415.25	10.55	10.55	10.52	10.52	
2185284333	SMP	1	706.96	409.81	935.34	415.20	10.18	10.18	10.45	10.45	
2185292670	SMP	1	706.89	409.76	935.42	415.24	10.20	10.20	10.31	10.31	
2185300956	SMP	1	706.81	409.54	935.19	414.96	10.00	10.00	10.83	10.83	
2185309305	SMP	1	706.33	408.03	934.41	413.44	9.86	9.86	10.65	10.65	
2185317695	SMP	1	706.09	406.01	933.81	411.23	9.98	9.98	10.32	10.32	
2185334325	SMP	1	705.87	402.98	933.24	408.14	10.24	10.24	10.47	10.47	
2185342682	SMP	1	705.81	402.25	933.01	407.36	10.25	10.25	10.37	10.37	
2185351061	SMP	1	705.60	402.07	933.17	407.21	10.22	10.22	10.56	10.56	
2185359430	SMP	1	705.36	402.22	933.11	407.33	10.21	10.21	10.43	10.43	
2185367688	SMP	1	705.24	402.23	933.18	407.33	10.09	10.09	10.47	10.47	
2185376094	SMP	1	705.04	402.32	933.19	407.26	10.10	10.10	10.46	10.46	
2185384441	SMP	1	705.02	402.30	933.19	407.33	10.07	10.07	10.46	10.46	
2185392806	SMP	1	704.91	402.26	933.23	407.39	10.06	10.06	10.44	10.44	
2185401060	SMP	1	704.89	402.28	933.13	407.27	10.21	10.21	10.34	10.34	
2185409451	SMP	1	704.79	402.21	933.12	407.20	10.08	10.08	10.12	10.12	
2185417813	SMP	1	704.77	402.29	933.08	407.36	10.14	10.14	10.32	10.32	
2185426205	SMP	1	704.60	402.28	933.06	407.34	10.03	10.03	10.49	10.49	
2185434432	SMP	1	704.67	402.30	933.05	407.35	10.09	10.09	10.35	10.35	
2185442817	SMP	1	704.48	402.38	933.03	407.28	10.28	10.28	10.34	10.34	
2185451184	SMP	1	704.37	402.27	932.97	407.44	10.06	10.06	10.38	10.38	
2185459439	SMP	1	704.35	402.33	932.94	407.32	10.16	10.16	10.32	10.32	
2185467806	SMP	1	704.26	402.38	932.89	407.38	10.23	10.23	10.39	10.39	
2185476201	SMP	1	704.26	402.45	932.86	407.41	9.92	9.92	10.41	10.41	
2185484569	SMP	1	704.14	402.58	932.77	407.33	10.08	10.08	10.41	10.41	
2185492804	SMP	1	703.94	402.62	932.69	407.26	10.06	10.06	10.55	10.55	
2185501186	SMP	1	703.93	402.56	932.65	407.26	10.04	10.04	10.57	10.57	
2185509570	SMP	1	703.89	402.51	932.55	407.39	9.96	9.96	10.57	10.57	
2185517931	SMP	1	703.78	402.58	932.47	407.38	9.91	9.91	10.58	10.58	
2185526200	SMP	1	703.62	402.53	932.47	407.39	9.96	9.96	10.53	10.53	
2185534560	SMP	1	703.57	402.51	932.29	407.41	10.07	10.07	10.47	10.47	
2185542925	SMP	1	703.43	402.44	932.27	407.41	10.08	10.08	10.54	10.54	
2185551305	SMP	1	703.38	402.49	932.15	407.40	10.21	10.21	10.51	10.51	
2185559563	SMP	1	703.30	402.60	932.01	407.36	10.08	10.08	10.33	10.33	
2185567932	SMP	1	703.24	402.52	932.01	407.34	10.02	10.02	10.40	10.40	
2185576324	SMP	1	703.11	402.52	931.95	407.25	10.13	10.13	10.30	10.30	
2185584683	SMP	1	703.01	402.60	931.86	407.18	10.03	10.03	10.33	10.33	
2185592922	SMP	1	702.92	402.57	931.80	407.21	10.12	10.12	10.35	10.35	
2185601306	SMP	1	702.87	402.51	931.71	407.12	10.10	10.10	10.43	10.43	
2185609689	SMP	1	702.69	402.45	931.57	407.05	10.02	10.02	10.59	10.59	
2185617914	SMP	1	702.54	402.46	931.54	407.01	10.20	10.20	10.44	10.44	
2185626321	SMP	1	702.36	402.43	931.41	407.23	10.29	10.29	10.54	10.54	
2185634685	SMP	1	702.32	402.57	931.27	407.19	10.11	10.11	10.66	10.66	
2185643049	SMP	1	702.20	402.76	931.17	407.13	10.22	10.22	10.54	10.54	
2185651305	SMP	1	702.15	402.81	931.07	407.10	10.27	10.27	10.46	10.46	
2185659687	SMP	1	702.04	402.94	931.03	407.18	10.20	10.20	10.27	10.27	
2185668047	SMP	1	701.82	402.84	930.92	407.10	10.30	10.30	10.27	10.27	
2185676444	SMP	1	701.86	403.04	930.79	407.19	10.30	10.30	10.37	10.37	
2185684681	SMP	1	701.72	403.12	930.78	407.19	10.35	10.35	10.48	10.48	
2185693060	SMP	1	701.60	403.13	930.63	407.18	10.22	10.22	10.48	10.48	
2185701431	SMP	1	701.48	403.27	930.55	407.35	10.47	10.47	10.56	10.56	
2185709807	SMP	1	701.43	403.28	930.54	407.38	10.34	10.34	10.51	10.51	
2185718043	SMP	1	701.24	403.37	930.26	407.40	10.32	10.32	10.44	10.44	
2185726444	SMP	1	700.32	403.37	929.48	407.28	10.46	10.46	10.59	10.59	
2185743177	SMP	1	698.77	403.11	927.73	407.07	10.34	10.34	10.63	10.63	
2185751452	SMP	1	698.64	403.01	927.68	407.11	10.13	10.13	10.63	10.63	
2185759788	SMP	1	698.54	403.04	927.67	407.00	10.37	10.37	10.36	10.36	
2185768169	SMP	1	698.48	402.91	927.54	407.04	10.21	10.21	10.56	10.56	
2185776424	SMP	1	698.40	403.05	927.47	407.04	10.44	10.44	10.54	10.54	
2185784823	SMP	1	698.33	403.05	927.42	406.94	10.34	10.34	10.51	10.51	
2185793161	SMP	1	698.31	403.08	927.36	407.06	10.33	10.33	10.62	10.62	
2185801571	SMP	1	698.14	403.02	927.33	406.97	10.40	10.40	10.55	10.55	
2185809784	SMP	1	698.21	403.04	927.35	406.94	10.30	10.30	10.50	10.50	
2185818173	SMP	1	698.11	403.00	927.31	406.97	10.40	10.40	10.48	10.48	
2185826548	SMP	1	698.06	402.96	927.28	406.89	10.44	10.44	10.57	10.57	
2185834937	SMP	1	698.06	403.10	927.31	406.89	10.56	10.56	10.46	10.46	
2185843165	SMP	1	698.06	402.88	927.32	406.85	10.40	10.40	10.57	10.57	
2185851569	SMP	1	698.05	402.88	927.33	406.74	10.30	10.30	10.62	10.62	
2185859906	SMP	1	698.04	402.98	927.29	406.70	10.46	10.46	10.60	10.60	
2185868295	SMP	1	698.00	402.87	927.27	406.74	10.38	10.38	10.48	10.48	
2185876547	SMP	1	697.98	402.95	927.37	406.65	10.44	10.44	10.46	10.46	
2185884942	SMP	1	697.98	402.92	927.27	406.74	10.44	10.44	10.60	10.60	
2185893285	SMP	1	698.03	402.90	927.30	406.72	10.42	10.42	10.46	10.46	
2185901691	SMP	1	698.05	402.95	927.26	406.68	10.44	10.44	10.46	10.46	
2185909912	SMP	1	697.99	402.95	927.34	406.67	10.46	10.46	10.47	10.47	
2185918301	SMP	1	698.06	403.03	927.32	406.71	10.50	10.50	10.51	10.51	
2185926667	SMP	1	697.95	403.01	927.34	406.74	10.41	10.41	10.49	10.49	
2185934926	SMP	1	697.90	403.10	927.28	406.83	10.58	10.58	10.50	10.50	
2185943296	SMP	1	697.87	403.15	927.27	406.76	10.46	10.46	10.38	10.38	
2185951689	SMP	1	697.91	403.19	927.22	406.84	10.45	10.45	10.40	10.40	
2185960033	SMP	1	697.84	403.18	927.23	406.87	10.51	10.51	10.44	10.44	
2185968299	SMP	1	697.79	403.21	927.17	406.81	10.50	10.50	10.37	10.37	
2185976665	SMP	1	697.74	403.27	927.08	406.95	10.46	10.46	10.43	10.43	
2185985066	SMP	1	697.67	403.27	927.06	406.82	10.49	10.49	10.34	10.34	
2185993404	SMP	1	697.60	403.20	926.96	406.82	10.43	10.43	10.54	10.54	
2186001686	SMP	1	697.57	403.28	926.97	406.77	10.41	10.41	10.42	10.42	
2186010043	SMP	1	697.46	403.30	926.84	406.84	10.44	10.44	10.55	10.55	
2186018426	SMP	1	697.43	403.29	926.89	406.74	10.41	10.41	10.50	10.50	
2186026793	SMP	1	697.57	403.34	926.82	406.72	10.51	10.51	10.34	10.34	
2186035055	SMP	1	697.37	403.42	926.71	406.72	10.48	10.48	10.40	10.40	
2186043404	SMP	1	697.30	403.49	926.64	406.72	10.60	10.60	10.36	10.36	
2186051813	SMP	1	697.29	403.41	926.71	406.72	10.49	10.49	10.63	10.63	
2186060157	SMP	1	697.27	403.34	926.61	406.67	10.36	10.36	10.39	10.39	
2186068428	SMP	1	697.20	403.34	926.67	406.67	10.39	10.39	10.47	10.47	
2186076804	SMP	1	697.33	403.32	926.60	406.60	10.38	10.38	10.46	10.46	
2186085185	SMP	1	697.33	403.25	926.68	406.59	10.37	10.37	10.38	10.38	
2186093401	SMP	1	697.56	403.37	927.01	406.80	10.36	10.36	10.33	10.33	
2186101809	SMP	1	697.55	403.51	926.91	406.80	10.34	10.34	10.27	10.27	
2186110148	SMP	1	697.52	403.41	926.90	406.84	10.39	10.39	10.28	10.28	
2186118547	SMP	1	697.53	403.40	926.91	406.88	10.28	10.28	10.35	10.35	
2186126799	SMP	1	697.59	403.47	926.94	406.85	10.57	10.57	10.38	10.38	
2186135174	SMP	1	697.60	403.41	926.96	406.87	10.57	10.57	10.33	10.33	
2186143523	SMP	1	697.53	403.35	926.93	406.86	10.42	10.42	10.25	10.25	
2186151932	SMP	1	697.60	403.34	926.89	406.86	10.54	10.54	10.25	10.25	
2186160155	SMP	1	697.56	403.22	926.93	406.80	10.38	10.38	10.35	10.35	
2186168544	SMP	1	697.48	403.20	926.93	406.71	10.40	10.40	10.12	10.12	
2186176912	SMP	1	697.37	403.19	926.78	406.65	10.41	10.41	10.19	10.19	
2186185303	SMP	1	697.48	403.05	926.72	406.61	10.30	10.30	10.34	10.34	
2186193539	SMP	1	697.32	403.15	926.68	406.57	10.29	10.29	10.51	10.51	
2186201932	SMP	1	697.22	403.07	926.65	406.60	10.14	10.14	10.57	10.57	
2186210279	SMP	1	697.16	403.11	926.39	406.57	10.18	10.18	10.57	10.57	
2186218671	SMP	1	697.06	403.16	926.37	406.60	10.28	10.28	10.54	10.54	
2186226912	SMP	1	696.91	403.19	926.25	406.47	10.34	10.34	10.29	10.29	
2186235294	SMP	1	696.81	403.20	926.18	406.60	10.37	10.37	10.41	10.41	
2186243652	SMP	1	696.74	403.22	926.05	406.48	10.36	10.36	10.24	10.24	
2186252061	SMP	1	696.52	403.21	925.89	406.56	10.24	10.24	10.38	10.38	
2186260272	SMP	1	696.40	403.27	925.68	406.50	10.37	10.37	10.36	10.36	
2186268664	SMP	1	696.31	403.43	925.60	406.57	10.38	10.38	10.50	10.50	
2186277035	SMP	1	696.23	403.42	925.45	406.68	10.28	10.28	10.18	10.18	
2186285306	SMP	1	696.08	403.49	925.29	406.66	10.17	10.17	10.17	10.17	
2186293644	SMP	1	695.95	403.50	925.22	406.67	10.11	10.11	10.19	10.19	
2186302053	SMP	1	695.85	403.55	925.12	406.76	10.11	10.11	10.21	10.21	
2186310397	SMP	1	695.75	403.55	924.99	406.69	10.20	10.20	10.17	10.17	
2186327042	SMP	1	695.54	403.54	924.80	406.62	10.45	10.45	10.16	10.16	
2186335410	SMP	1	695.50	403.58	924.68	406.66	10.20	10.20	10.43	10.43	
2186343777	SMP	1	695.41	403.63	924.57	406.72	10.19	10.19	10.26	10.26	
2186352026	SMP	1	695.42	403.60	924.53	406.71	10.38	10.38	10.35	10.35	
2186360427	SMP	1	695.63	402.78	924.54	405.98	10.14	10.14	10.14	10.14	
2186368781	SMP	1	695.75	401.71	924.31	404.84	10.00	10.00	10.19	10.19	
2186377166	SMP	1	695.92	401.14	924.16	404.35	10.13	10.13	10.11	10.11	
2186385412	SMP	1	695.96	401.18	924.11	404.38	10.23	10.23	10.23	10.23	
2186393786	SMP	1	695.74	401.21	924.23	404.49	10.24	10.24	10.28	10.28	
2186402152	SMP	1	695.60	401.13	924.27	404.38	10.26	10.26	10.21	10.21	
2186410426	SMP	1	695.57	401.15	924.20	404.30	10.32	10.32	10.21	10.21	
2186418782	SMP	1	695.49	401.08	924.27	404.30	10.32	10.32	10.20	10.20	
2186427161	SMP	1	695.36	401.14	924.12	404.31	10.26	10.26	10.34	10.34	
2186435530	SMP	1	695.34	401.13	924.05	404.38	10.29	10.29	10.24	10.24	
2186443800	SMP	1	695.26	401.19	924.09	404.43	10.26	10.26	10.32	10.32	
2186452156	SMP	1	695.11	401.19	924.02	404.38	10.08	10.08	10.28	10.28	
2186460552	SMP	1	695.08	401.29	924.04	404.50	10.19	10.19	10.19	10.19	
2186468901	SMP	1	695.03	401.52	923.90	404.53	10.17	10.17	10.15	10.15	
2186477157	SMP	1	694.98	401.60	923.79	404.51	10.10	10.10	10.16	10.16	
2186485532	SMP	1	694.92	401.63	923.64	404.55	10.14	10.14	10.16	10.16	
2186493910	SMP	1	694.74	401.75	923.59	404.62	10.15	10.15	10.09	10.09	
2186502285	SMP	1	694.64	401.80	923.51	404.74	10.09	10.09	10.22	10.22	
2186510551	SMP	1	694.48	401.99	923.42	404.87	10.17	10.17	10.23	10.23	
2186518916	SMP	1	694.43	401.93	923.24	404.88	10.24	10.24	10.27	10.27	
2186527277	SMP	1	694.26	402.04	923.13	405.01	10.18	10.18	10.30	10.30	
2186535649	SMP	1	694.11	402.07	923.06	405.01	10.15	10.15	10.39	10.39	
2186543896	SMP	1	694.05	402.21	922.84	404.96	10.34	10.34	10.06	10.06	
2186552274	SMP	1	694.01	402.23	922.79	404.93	10.23	10.23	10.17	10.17	
2186560671	SMP	1	693.95	402.37	922.59	405.09	10.41	10.41	10.24	10.24	
2186569037	SMP	1	693.73	402.24	922.59	405.09	10.34	10.34	10.25	10.25	
2186577270	SMP	1	693.72	402.28	922.50	405.12	10.32	10.32	10.22	10.22	
2186585651	SMP	1	693.59	402.37	922.27	405.13	10.24	10.24	10.26	10.26	
2186594033	SMP	1	693.48	402.48	922.27	405.19	10.20	10.20	10.36	10.36	
2186602272	SMP	1	693.36	402.58	922.13	405.20	10.31	10.31	10.30	10.30	
2186610668	SMP	1	693.21	402.67	921.99	405.25	10.16	10.16	10.24	10.24	
2186619025	SMP	1	693.20	402.64	921.93	405.25	10.18	10.18	10.24	10.24	
2186627416	SMP	1	693.05	402.69	921.82	405.21	10.01	10.01	10.33	10.33	
2186635653	SMP	1	693.01	402.83	921.86	405.19	10.30	10.30	10.29	10.29	
2186644037	SMP	1	692.93	402.69	921.78	405.19	10.14	10.14	10.38	10.38	
2186652397	SMP	1	692.90	402.72	921.63	405.18	10.14	10.14	10.15	10.15	
2186660796	SMP	1	692.88	402.72	921.56	405.33	10.14	10.14	10.33	10.33	
2186669022	SMP	1	692.79	402.71	921.50	405.20	10.15	10.15	10.23	10.23	
2186677402	SMP	1	692.75	402.79	921.50	405.21	10.09	10.09	10.06	10.06	
2186685795	SMP	1	692.75	402.80	921.41	405.23	10.10	10.10	10.22	10.22	
2186694159	SMP	1	692.62	402.67	921.29	405.28	10.06	10.06	10.30	10.30	
2186702391	SMP	1	692.62	402.81	921.34	405.14	10.32	10.32	10.18	10.18	
2186710795	SMP	1	692.55	402.74	921.20	405.24	10.17	10.17	10.13	10.13	
2186719145	SMP	1	692.56	402.69	921.20	405.26	10.29	10.29	10.33	10.33	
2186727527	SMP	1	692.58	402.65	921.20	405.27	10.24	10.24	10.28	10.28	
2186735780	SMP	1	692.51	402.65	921.20	405.27	10.25	10.25	10.43	10.43	
2186744141	SMP	1	692.50	402.65	921.15	405.16	10.42	10.42	10.25	10.25	
2186752525	SMP	1	692.50	402.58	921.10	405.27	10.32	10.32	10.50	10.50	
2186760799	SMP	1	692.45	402.60	921.08	405.16	10.42	10.42	10.42	10.42	
2186769147	SMP	1	692.39	402.61	921.08	405.22	10.46	10.46	10.39	10.39	
2186777518	SMP	1	692.38	402.67	921.01	405.19	10.31	10.31	10.23	10.23	
2186785899	SMP	1	692.36	402.68	921.01	405.19	10.29	10.29	10.26	10.26	
2186794144	SMP	1	692.22	402.81	920.86	405.33	10.34	10.34	10.48	10.48	
2186810893	SMP	1	691.73	404.63	919.87	407.13	10.31	10.31	10.39	10.39	
2186819290	SMP	1	691.72	405.38	919.87	407.82	10.52	10.52	10.31	10.31	
2186827518	SMP	1	691.68	405.62	920.02	407.98	10.43	10.43	10.34	10.34	
2186835902	SMP	1	691.55	405.71	919.96	408.03	10.42	10.42	10.42	10.42	
2186844269	SMP	1	691.48	405.89	919.88	408.18	10.42	10.42	10.38	10.38	
2186852655	SMP	1	691.33	406.04	919.73	408.21	10.40	10.40	10.50	10.50	
2186860879	SMP	1	691.30	406.19	919.73	408.35	10.50	10.50	10.63	10.63	
2186869288	SMP	1	691.20	406.23	919.68	408.42	10.54	10.54	10.58	10.58	
2186877642	SMP	1	691.01	406.30	919.53	408.42	10.53	10.53	10.53	10.53	
2186886027	SMP	1	690.89	406.34	919.32	408.48	10.32	10.32	10.52	10.52	
2186902648	SMP	1	690.64	406.50	919.24	408.76	10.55	10.55	10.48	10.48	
2186911022	SMP	1	690.52	406.48	919.06	408.71	10.61	10.61	10.40	10.40	
2186919266	SMP	1	690.55	406.49	919.05	408.72	10.64	10.64	10.36	10.36	
2186927653	SMP	1	690.29	406.60	918.97	408.78	10.69	10.69	10.37	10.37	
2186936011	SMP	1	690.28	406.59	918.82	408.74	10.55	10.55	10.25	10.25	
2186944415	SMP	1	690.21	406.69	918.79	408.76	10.42	10.42	10.54	10.54	
2186952643	SMP	1	690.02	406.63	918.72	408.79	10.31	10.31	10.52	10.52	
2186961010	SMP	1	689.95	406.63	918.53	408.75	10.31	10.31	10.56	10.56	
2186969399	SMP	1	689.83	406.69	918.46	408.76	10.34	10.34	10.48	10.48	
2186977760	SMP	1	689.81	406.68	918.32	408.76	10.52	10.52	10.52	10.52	
2186986011	SMP	1	689.75	406.62	918.19	408.78	10.70	10.70	10.48	10.48	
2186994405	SMP	1	689.59	406.62	918.09	408.75	10.64	10.64	10.41	10.41	
2187002775	SMP	1	689.48	406.54	917.89	408.57	10.59	10.59	10.43	10.43	
2187011140	SMP	1	689.25	406.49	917.92	408.59	10.65	10.65	10.49	10.49	
2187019390	SMP	1	689.25	406.63	917.76	408.54	10.64	10.64	10.66	10.66	
2187027760	SMP	1	689.14	406.49	917.62	408.48	10.34	10.34	10.66	10.66	
2187036137	SMP	1	689.00	406.42	917.56	408.39	10.35	10.35	10.59	10.59	
2187044532	SMP	1	688.88	406.50	917.43	408.48	10.45	10.45	10.62	10.62	
2187052761	SMP	1	688.83	406.52	917.24	408.52	10.41	10.41	10.42	10.42	
2187061150	SMP	1	688.70	406.54	917.16	408.52	10.54	10.54	10.39	10.39	
2187069512	SMP	1	688.60	406.53	917.02	408.47	10.53	10.53	10.32	10.32	
2187077762	SMP	1	688.48	406.57	916.85	408.53	10.60	10.60	10.50	10.50	
2187086140	SMP	1	688.35	406.60	916.80	408.36	10.64	10.64	10.55	10.55	
2187102907	SMP	1	688.17	406.62	916.69	408.41	10.39	10.39	10.72	10.72	
2187111134	SMP	1	688.07	406.61	916.48	408.41	10.49	10.49	10.73	10.73	
2187119533	SMP	1	687.91	406.56	916.31	408.45	10.29	10.29	10.55	10.55	
2187136274	SMP	1	687.69	406.67	916.18	408.41	10.53	10.53	10.44	10.44	
2187144530	SMP	1	687.65	406.57	916.01	408.43	10.46	10.46	10.42	10.42	
2187152883	SMP	1	687.60	406.60	915.98	408.35	10.51	10.51	10.42	10.42	
2187161270	SMP	1	687.48	406.63	915.82	408.33	10.62	10.62	10.51	10.51	
2187169640	SMP	1	687.32	406.64	915.76	408.28	10.50	10.50	10.58	10.58	
2187177889	SMP	1	687.24	406.65	915.62	408.27	10.40	10.40	10.72	10.72	
2187186267	SMP	1	687.10	406.82	915.54	408.32	10.40	10.40	10.63	10.63	
2187194660	SMP	1	686.98	406.88	915.41	408.27	10.38	10.38	10.62	10.62	
2187203021	SMP	1	686.83	406.91	915.43	408.39	10.41	10.41	10.44	10.44	
2187211257	SMP	1	686.74	406.92	915.31	408.44	10.53	10.53	10.50	10.50	
2187219631	SMP	1	686.67	406.88	915.24	408.45	10.55	10.55	10.46	10.46	
2187228020	SMP	1	686.73	406.92	915.17	408.44	10.35	10.35	10.53	10.53	
2187236245	SMP	1	686.64	406.91	915.09	408.38	10.29	10.29	10.42	10.42	
2187244650	SMP	1	686.61	406.89	915.09	408.38	10.44	10.44	10.50	10.50	
2187253010	SMP	1	686.55	406.85	915.04	408.34	10.45	10.45	10.49	10.49	
2187261379	SMP	1	686.54	406.96	915.05	408.39	10.64	10.64	10.54	10.54	
2187269632	SMP	1	686.55	406.92	915.08	408.30	10.43	10.43	10.34	10.34	
2187278011	SMP	1	686.56	406.91	915.09	408.43	10.54	10.54	10.32	10.32	
2187286387	SMP	1	686.51	406.87	915.07	408.29	10.39	10.39	10.39	10.39	
2187294779	SMP	1	686.45	407.04	915.04	408.42	10.47	10.47	10.51	10.51	
2187303006	SMP	1	686.49	406.98	915.06	408.36	10.43	10.43	10.54	10.54	
2187311374	SMP	1	686.47	406.89	915.07	408.29	10.42	10.42	10.48	10.48	
2187319759	SMP	1	686.38	406.93	915.04	408.28	10.52	10.52	10.46	10.46	
2187328126	SMP	1	686.41	406.78	915.03	408.26	10.52	10.52	10.47	10.47	
2187336376	SMP	1	686.42	406.79	914.98	408.26	10.50	10.50	10.50	10.50	
2187344776	SMP	1	686.39	406.71	914.99	408.15	10.58	10.58	10.63	10.63	
2187353128	SMP	1	686.35	406.74	915.02	408.10	10.63	10.63	10.44	10.44	
2187361502	SMP	1	686.32	406.70	914.96	408.08	10.56	10.56	10.56	10.56	
2187369751	SMP	1	686.32	406.64	915.03	407.97	10.43	10.43	10.48	10.48	
2187378141	SMP	1	686.25	406.71	914.91	407.94	10.48	10.48	10.43	10.43	
2187386507	SMP	1	686.16	406.57	914.91	407.89	10.31	10.31	10.51	10.51	
2187394779	SMP	1	686.16	406.62	914.97	407.89	10.47	10.47	10.33	10.33	
2187403125	SMP	1	686.08	406.63	914.91	407.75	10.34	10.34	10.19	10.19	
2187411523	SMP	1	686.07	406.54	914.89	407.81	10.29	10.29	10.31	10.31	
2187419884	SMP	1	686.00	406.61	914.98	407.80	10.22	10.22	10.29	10.29	
2187428134	SMP	1	686.04	406.65	914.87	407.73	10.24	10.24	10.30	10.30	
2187436503	SMP	1	686.07	406.61	914.90	407.73	10.41	10.41	10.33	10.33	
2187444897	SMP	1	686.06	406.55	914.95	407.65	10.32	10.32	10.14	10.14	
2187453249	SMP	1	686.00	406.54	914.91	407.65	10.44	10.44	10.32	10.32	
2187461503	SMP	1	686.11	406.56	914.97	407.65	10.41	10.41	10.26	10.26	
2187469887	SMP	1	686.00	406.48	914.97	407.58	10.47	10.47	10.27	10.27	
2187478248	SMP	1	686.10	406.48	914.94	407.59	10.42	10.42	10.39	10.39	
2187486625	SMP	1	686.21	406.40	915.13	407.55	10.43	10.43	10.38	10.38	
2187494900	SMP	1	686.25	406.56	915.16	407.61	10.61	10.61	10.36	10.36	
2187503263	SMP	1	686.23	406.50	915.16	407.60	10.53	10.53	10.27	10.27	
2187511625	SMP	1	686.24	406.47	915.19	407.54	10.43	10.43	10.27	10.27	
2187520002	SMP	1	686.23	406.43	915.19	407.54	10.52	10.52	10.35	10.35	
2187528263	SMP	1	686.23	406.50	915.20	407.55	10.55	10.55	10.30	10.30	
2187536611	SMP	1	686.27	406.48	915.26	407.54	10.57	10.57	10.34	10.34	
2187545016	SMP	1	686.19	406.39	915.27	407.48	10.35	10.35	10.44	10.44	
2187553248	SMP	1	686.20	406.41	915.24	407.52	10.46	10.46	10.17	10.17	
2187561617	SMP	1	686.23	406.34	915.24	407.45	10.35	10.35	10.23	10.23	
2187569999	SMP	1	686.33	406.32	915.31	407.37	10.37	10.37	10.39	10.39	
2187578382	SMP	1	686.26	406.32	915.31	407.30	10.27	10.27	10.40	10.40	
2187586625	SMP	1	686.33	406.20	915.43	407.35	10.40	10.40	10.51	10.51	
2187595019	SMP	1	686.32	406.15	915.43	407.29	10.29	10.29	10.46	10.46	
2187603372	SMP	1	686.31	406.15	915.43	407.22	10.33	10.33	10.49	10.49	
2187611745	SMP	1	686.27	406.05	915.40	407.12	10.42	10.42	10.42	10.42	
2187619998	SMP	1	686.39	406.08	915.54	407.12	10.36	10.36	10.40	10.40	
2187636759	SMP	1	686.40	406.05	915.58	407.08	10.34	10.34	10.43	10.43	
2187645121	SMP	1	686.39	406.02	915.55	406.98	10.43	10.43	10.42	10.42	
2187653379	SMP	1	686.48	406.05	915.55	407.05	10.38	10.38	10.35	10.35	
2187661736	SMP	1	686.37	406.12	915.55	407.01	10.48	10.48	10.25	10.25	
2187670140	SMP	1	686.37	406.18	915.62	407.16	10.42	10.42	10.36	10.36	
2187678477	SMP	1	686.41	406.20	915.62	407.12	10.39	10.39	10.42	10.42	
2187686760	SMP	1	686.40	406.19	915.51	407.15	10.39	10.39	10.34	10.34	
2187695122	SMP	1	686.39	406.22	915.57	407.12	10.38	10.38	10.40	10.40	
2187703508	SMP	1	686.32	406.15	915.48	407.12	10.39	10.39	10.41	10.41	
2187711729	SMP	1	686.22	406.15	915.47	407.18	10.35	10.35	10.48	10.48	
2187720142	SMP	1	686.20	406.23	915.50	407.22	10.52	10.52	10.49	10.49	
2187728487	SMP	1	686.12	406.11	915.39	407.16	10.37	10.37	10.40	10.40	
2187736867	SMP	1	686.06	406.23	915.36	407.21	10.30	10.30	10.45	10.45	
2187745115	SMP	1	686.03	406.19	915.36	407.15	10.45	10.45	10.30	10.30	
2187753514	SMP	1	685.94	406.25	915.22	407.10	10.50	10.50	10.53	10.53	
2187761861	SMP	1	685.81	406.22	915.16	407.06	10.53	10.53	10.51	10.51	
2187770266	SMP	1	685.48	406.19	914.79	407.05	10.36	10.36	10.23	10.23	
2187778476	SMP	1	683.87	406.39	913.25	407.35	10.77	10.77	10.80	10.80	
2187786883	SMP	1	681.87	406.23	911.02	407.22	10.42	10.42	11.00	11.00	
2187803626	SMP	1	679.91	406.02	908.95	406.65	10.44	10.44	10.47	10.47	
2187811878	SMP	1	679.92	406.08	908.95	406.71	10.53	10.53	10.39	10.39	
2187820246	SMP	1	679.96	405.97	908.93	406.61	10.43	10.43	10.34	10.34	
2187828623	SMP	1	679.80	405.98	908.88	406.61	10.38	10.38	10.65	10.65	
2187836986	SMP	1	679.67	405.96	908.72	406.62	10.49	10.49	10.68	10.68	
2187845261	SMP	1	679.55	405.78	908.61	406.53	10.32	10.32	10.68	10.68	
2187853614	SMP	1	679.47	405.74	908.55	406.53	10.03	10.03	10.62	10.62	
2187861994	SMP	1	679.34	405.78	908.45	406.54	9.94	9.94	10.57	10.57	
2187870243	SMP	1	679.18	405.73	908.31	406.53	10.02	10.02	10.55	10.55	
2187878631	SMP	1	679.02	405.74	908.23	406.43	10.16	10.16	10.43	10.43	
2187886991	SMP	1	679.03	405.95	908.12	406.38	10.46	10.46	10.40	10.40	
2187895382	SMP	1	678.87	405.87	908.10	406.45	10.36	10.36	10.53	10.53	
2187903632	SMP	1	678.73	405.80	907.95	406.35	10.31	10.31	10.28	10.28	
2187911988	SMP	1	678.58	405.78	907.90	406.42	10.28	10.28	10.38	10.38	
2187920366	SMP	1	678.49	405.64	907.77	406.39	10.31	10.31	10.41	10.41	
2187928743	SMP	1	678.52	405.44	907.67	406.29	10.23	10.23	10.50	10.50	
2187936999	SMP	1	678.31	405.44	907.55	406.20	10.22	10.22	10.45	10.45	
2187945385	SMP	1	678.12	405.49	907.41	406.12	10.20	10.20	10.48	10.48	
2187962114	SMP	1	677.91	405.59	907.31	406.00	10.31	10.31	10.19	10.19	
2187970386	SMP	1	677.83	405.55	907.17	405.99	10.37	10.37	10.24	10.24	
2187978723	SMP	1	677.70	405.54	907.07	406.04	10.38	10.38	10.42	10.42	
2187987129	SMP	1	677.51	405.53	906.96	406.05	10.54	10.54	10.44	10.44	
2187995488	SMP	1	677.55	405.46	906.83	406.09	10.40	10.40	10.30	10.30	
2188003755	SMP	1	677.30	405.50	906.72	406.04	10.32	10.32	10.30	10.30	
2188012097	SMP	1	677.17	405.64	906.62	406.05	10.22	10.22	10.34	10.34	
2188020506	SMP	1	677.13	405.77	906.55	406.05	10.24	10.24	10.44	10.44	
2188028847	SMP	1	676.95	405.96	906.41	406.12	10.46	10.46	10.48	10.48	
2188037112	SMP	1	676.80	405.94	906.32	406.15	10.48	10.48	10.37	10.37	
2188045494	SMP	1	676.81	405.99	906.26	406.17	10.29	10.29	10.35	10.35	
2188053872	SMP	1	676.74	406.08	906.11	406.22	10.42	10.42	10.36	10.36	
2188062096	SMP	1	676.59	406.08	905.99	406.21	10.45	10.45	10.34	10.34	
2188070509	SMP	1	676.52	406.08	905.94	406.23	10.28	10.28	10.37	10.37	
2188078854	SMP	1	676.50	405.99	905.86	406.23	10.16	10.16	10.18	10.18	
2188087239	SMP	1	676.37	406.04	905.87	406.20	10.41	10.41	10.27	10.27	
2188095483	SMP	1	676.24	406.05	905.80	406.20	10.29	10.29	10.23	10.23	
2188103872	SMP	1	676.28	406.00	905.64	406.15	10.10	10.10	10.34	10.34	
2188112223	SMP	1	676.21	406.01	905.73	406.14	10.20	10.20	10.27	10.27	
2188120629	SMP	1	676.24	406.05	905.66	406.20	10.27	10.27	10.36	10.36	
2188128860	SMP	1	676.21	406.01	905.73	406.15	10.20	10.20	10.28	10.28	
2188137236	SMP	1	676.17	405.98	905.64	406.15	10.18	10.18	10.37	10.37	
2188145608	SMP	1	676.24	405.98	905.62	406.27	10.18	10.18	10.55	10.55	
2188153999	SMP	1	676.21	406.00	905.67	406.22	10.19	10.19	10.44	10.44	
2188162220	SMP	1	676.30	405.81	905.69	406.12	10.05	10.05	10.29	10.29	
2188170629	SMP	1	676.30	405.89	905.64	406.15	10.14	10.14	10.42	10.42	
2188178974	SMP	1	676.33	405.81	905.76	406.04	10.24	10.24	10.25	10.25	
2188187373	SMP	1	676.34	405.78	905.66	406.13	10.24	10.24	10.30	10.30	
2188195608	SMP	1	676.34	405.78	905.77	406.08	10.19	10.19	10.29	10.29	
2188203996	SMP	1	676.41	405.78	905.71	406.15	10.25	10.25	10.39	10.39	
2188212340	SMP	1	676.49	405.76	905.83	406.08	10.35	10.35	10.33	10.33	
2188220629	SMP	1	676.70	405.63	906.07	405.87	10.40	10.40	10.31	10.31	
2188228968	SMP	1	676.63	405.64	905.91	405.90	10.41	10.41	10.33	10.33	
2188237352	SMP	1	676.67	405.74	905.98	405.94	10.46	10.46	10.35	10.35	
2188245730	SMP	1	676.63	405.76	905.98	405.98	10.53	10.53	10.40	10.40	
2188254001	SMP	1	676.65	405.73	905.99	405.99	10.59	10.59	10.39	10.39	
2188262347	SMP	1	676.61	405.83	906.01	406.00	10.32	10.32	10.40	10.40	
2188270748	SMP	1	676.60	405.95	906.01	406.10	10.56	10.56	10.51	10.51	
2188279099	SMP	1	676.58	405.84	906.02	406.15	10.37	10.37	10.52	10.52	
2188287361	SMP	1	676.65	405.91	906.03	406.08	10.39	10.39	10.49	10.49	
2188295728	SMP	1	676.58	405.92	906.01	406.19	10.43	10.43	10.61	10.61	
2188304113	SMP	1	676.58	405.92	905.94	406.17	10.37	10.37	10.56	10.56	
2188312486	SMP	1	676.51	405.94	906.00	406.17	10.42	10.42	10.52	10.52	
2188320749	SMP	1	676.58	405.91	906.00	406.07	10.38	10.38	10.44	10.44	
2188329101	SMP	1	676.58	405.91	905.99	406.10	10.38	10.38	10.57	10.57	
2188337486	SMP	1	676.51	405.92	906.07	406.09	10.45	10.45	10.57	10.57	
2188345860	SMP	1	676.51	405.84	905.96	406.09	10.37	10.37	10.45	10.45	
2188354109	SMP	1	676.62	405.84	906.06	406.06	10.51	10.51	10.47	10.47	
2188362468	SMP	1	676.60	405.83	906.08	406.01	10.44	10.44	10.41	10.41	
2188370883	SMP	1	676.61	405.83	906.08	405.97	10.49	10.49	10.41	10.41	
2188379098	SMP	1	676.61	405.83	906.14	405.96	10.38	10.38	10.35	10.35	
2188387481	SMP	1	676.68	405.77	906.13	405.93	10.47	10.47	10.31	10.31	
2188395854	SMP	1	676.65	405.75	906.18	406.00	10.36	10.36	10.32	10.32	
2188404233	SMP	1	676.77	405.76	906.22	405.93	10.49	10.49	10.32	10.32	
2188412483	SMP	1	676.73	405.65	906.27	405.80	10.50	10.50	10.18	10.18	
2188420878	SMP	1	676.77	405.68	906.30	405.80	10.46	10.46	10.34	10.34	
2188429212	SMP	1	676.86	405.68	906.30	405.80	10.42	10.42	10.28	10.28	
2188437602	SMP	1	676.88	405.64	906.45	405.79	10.40	10.40	10.32	10.32	
2188445852	SMP	1	676.95	405.57	906.41	405.76	10.35	10.35	10.36	10.36	
2188454239	SMP	1	676.82	405.41	906.20	405.62	10.54	10.54	10.14	10.14	
2188462583	SMP	1	676.82	405.13	906.05	405.32	10.54	10.54	10.28	10.28	
2188470995	SMP	1	676.92	405.03	906.13	405.23	10.45	10.45	10.18	10.18	
2188479245	SMP	1	677.02	405.04	906.20	405.23	10.45	10.45	10.24	10.24	
2188487610	SMP	1	676.93	404.98	906.39	405.30	10.41	10.41	10.44	10.44	
2188495973	SMP	1	676.97	404.97	906.46	405.29	10.45	10.45	10.48	10.48	
2188504368	SMP	1	677.07	404.76	906.55	405.13	10.30	10.30	10.38	10.38	
2188512588	SMP	1	677.16	404.64	906.57	405.15	10.21	10.21	10.41	10.41	
2188520991	SMP	1	677.15	404.62	906.64	405.15	10.29	10.29	10.36	10.36	
2188529345	SMP	1	677.20	404.53	906.71	405.08	10.22	10.22	10.22	10.22	
2188537590	SMP	1	677.35	404.38	906.70	405.07	10.25	10.25	10.29	10.29	
2188545969	SMP	1	677.31	404.36	906.77	405.07	10.38	10.38	10.23	10.23	
2188554363	SMP	1	677.34	404.42	906.88	405.07	10.56	10.56	10.26	10.26	
2188562720	SMP	1	677.40	404.30	906.84	404.92	10.41	10.41	10.22	10.22	
2188570995	SMP	1	677.36	404.33	906.82	404.93	10.48	10.48	10.31	10.31	
2188579334	SMP	1	677.38	404.36	906.91	404.90	10.39	10.39	10.33	10.33	
2188587726	SMP	1	677.31	404.44	906.86	404.92	10.41	10.41	10.08	10.08	
2188596095	SMP	1	677.28	404.46	906.82	405.03	10.35	10.35	10.29	10.29	
2188604351	SMP	1	677.34	404.46	906.82	405.00	10.37	10.37	10.34	10.34	
2188612711	SMP	1	677.27	404.47	906.82	404.92	10.29	10.29	10.15	10.15	
2188621202	SMP	1	677.31	404.50	906.79	405.00	10.31	10.31	10.23	10.23	
2188629463	SMP	1	677.26	404.60	906.84	405.02	10.27	10.27	10.30	10.30	
2188637716	SMP	1	677.29	404.55	906.84	405.00	10.26	10.26	10.19	10.19	
2188646093	SMP	1	677.29	404.69	906.78	405.10	10.21	10.21	10.26	10.26	
2188654484	SMP	1	677.20	404.70	906.77	405.08	10.09	10.09	10.16	10.16	
2188662827	SMP	1	677.16	404.78	906.74	405.16	10.30	10.30	10.22	10.22	
2188671119	SMP	1	677.20	404.75	906.77	405.15	10.17	10.17	10.21	10.21	
2188679456	SMP	1	677.20	404.78	906.77	405.19	10.14	10.14	10.38	10.38	
2188687854	SMP	1	677.25	404.84	906.78	405.22	10.08	10.08	10.23	10.23	
2188696093	SMP	1	677.21	404.85	906.77	405.32	10.30	10.30	10.40	10.40	
2188704481	SMP	1	677.27	404.90	906.82	405.34	10.16	10.16	10.32	10.32	
2188712829	SMP	1	677.35	404.93	906.79	405.37	10.13	10.13	10.25	10.25	
2188721235	SMP	1	677.42	405.00	906.86	405.44	10.25	10.25	10.31	10.31	
2188729451	SMP	1	677.49	404.93	906.97	405.45	10.21	10.21	10.22	10.22	
2188737839	SMP	1	677.55	405.04	906.94	405.53	10.35	10.35	10.18	10.18	
2188746225	SMP	1	677.59	405.08	907.01	405.58	10.34	10.34	10.19	10.19	
2188754610	SMP	1	677.66	405.07	907.13	405.55	10.44	10.44	10.14	10.14	
2188762834	SMP	1	677.72	405.06	907.16	405.59	10.40	10.40	10.21	10.21	
2188771237	SMP	1	677.78	405.01	907.22	405.51	10.31	10.31	10.10	10.10	
2188779577	SMP	1	677.73	405.02	907.29	405.59	10.35	10.35	10.10	10.10	
2188787975	SMP	1	677.79	404.89	907.16	405.42	10.37	10.37	10.28	10.28	
2188796216	SMP	1	677.65	403.85	906.80	404.52	10.33	10.33	10.31	10.31	
2188804597	SMP	1	677.88	402.99	906.85	403.55	10.44	10.44	10.06	10.06	
2188812961	SMP	1	678.12	402.53	906.88	403.32	10.11	10.11	10.30	10.30	
2188821360	SMP	1	678.07	402.73	907.03	403.29	10.22	10.22	10.11	10.11	
2188829580	SMP	1	677.96	402.77	907.05	403.40	10.24	10.24	10.09	10.09	
2188837957	SMP	1	677.96	402.74	907.13	403.44	10.23	10.23	10.02	10.02	
2188846340	SMP	1	677.95	402.69	907.09	403.43	10.16	10.16	10.05	10.05	
2188854600	SMP	1	677.87	402.80	907.12	403.46	10.26	10.26	10.19	10.19	
2188862954	SMP	1	677.81	402.85	907.15	403.50	10.32	10.32	10.13	10.13	
2188871359	SMP	1	677.79	402.88	907.13	403.62	10.38	10.38	10.10	10.10	
2188879708	SMP	1	677.79	402.91	907.13	403.58	10.34	10.34	10.09	10.09	
2188887980	SMP	1	677.65	402.95	907.08	403.58	10.45	10.45	10.12	10.12	
2188896338	SMP	1	677.66	402.93	907.09	403.64	10.33	10.33	10.14	10.14	
2188904725	SMP	1	677.67	402.90	907.16	403.61	10.34	10.34	10.05	10.05	
2188913073	SMP	1	677.73	402.96	907.17	403.76	10.39	10.39	10.17	10.17	
2188921358	SMP	1	677.74	402.94	907.13	403.67	10.29	10.29	10.09	10.09	
2188929700	SMP	1	677.69	402.98	907.10	403.71	10.33	10.33	10.18	10.18	
2188938089	SMP	1	677.78	403.01	907.15	403.72	10.35	10.35	10.22	10.22	
2188946460	SMP	1	677.64	403.00	907.12	403.74	10.40	10.40	10.23	10.23	
2188954725	SMP	1	677.78	403.00	907.24	403.76	10.34	10.34	10.23	10.23	
2188963072	SMP	1	677.76	403.11	907.26	403.76	10.36	10.36	10.20	10.20	
2188971482	SMP	1	677.82	403.12	907.31	403.83	10.50	10.50	10.18	10.18	
2188979835	SMP	1	677.86	403.17	907.27	403.86	10.59	10.59	10.25	10.25	
2188988091	SMP	1	677.78	403.14	907.41	403.84	10.41	10.41	10.17	10.17	
2188996456	SMP	1	677.92	403.18	907.47	403.78	10.50	10.50	10.14	10.14	
2189004853	SMP	1	678.01	403.15	907.49	403.86	10.38	10.38	10.08	10.08	
2189013071	SMP	1	678.07	403.18	907.56	403.86	10.37	10.37	10.17	10.17	
2189021477	SMP	1	678.13	403.16	907.63	403.85	10.37	10.37	10.14	10.14	
2189029833	SMP	1	678.22	403.12	907.69	403.86	10.31	10.31	10.16	10.16	
2189038207	SMP	1	678.27	403.12	907.77	403.88	10.39	10.39	10.15	10.15	
2189046456	SMP	1	678.31	403.15	907.87	403.96	10.38	10.38	10.16	10.16	
2189054842	SMP	1	678.43	403.22	907.78	404.06	10.56	10.56	10.23	10.23	
2189063201	SMP	1	678.56	403.22	907.89	404.10	10.56	10.56	10.32	10.32	
2189071604	SMP	1	678.58	403.20	907.98	404.09	10.29	10.29	10.21	10.21	
2189079821	SMP	1	678.68	403.23	908.06	404.21	10.34	10.34	10.31	10.31	
2189088211	SMP	1	678.82	403.23	908.10	404.25	10.37	10.37	10.17	10.17	
2189096582	SMP	1	678.82	403.16	908.17	404.25	10.33	10.33	10.24	10.24	
2189104972	SMP	1	678.81	403.07	908.14	404.21	10.26	10.26	10.27	10.27	
2189113190	SMP	1	678.82	403.05	908.29	404.14	10.34	10.34	10.24	10.24	
2189121606	SMP	1	678.83	403.12	908.24	404.18	10.53	10.53	10.23	10.23	
2189129938	SMP	1	678.89	403.05	908.31	404.10	10.44	10.44	10.28	10.28	
2189138323	SMP	1	679.05	403.05	908.55	404.05	10.33	10.33	10.29	10.29	
2189154958	SMP	1	682.19	403.32	911.92	404.25	10.73	10.73	10.53	10.53	
2189163331	SMP	1	683.86	403.32	913.43	404.20	10.46	10.46	10.35	10.35	
2189171583	SMP	1	684.96	403.48	914.51	404.41	10.48	10.48	10.25	10.25	
2189188348	SMP	1	685.65	403.87	915.06	404.74	10.85	10.85	10.28	10.28	
2189196705	SMP	1	685.61	403.89	915.26	404.94	10.74	10.74	10.35	10.35	
2189204964	SMP	1	685.45	403.92	915.14	404.97	10.35	10.35	10.46	10.46	
2189213322	SMP	1	685.58	404.04	915.16	405.11	10.58	10.58	10.48	10.48	
2189221726	SMP	1	685.48	404.19	915.13	405.19	10.59	10.59	10.23	10.23	
2189230066	SMP	1	685.44	404.18	915.06	405.20	10.65	10.65	10.15	10.15	
2189238328	SMP	1	685.44	404.25	915.06	405.20	10.69	10.69	10.24	10.24	
2189246699	SMP	1	685.45	404.33	915.11	405.33	10.65	10.65	10.37	10.37	
2189255098	SMP	1	685.47	404.31	915.19	405.33	10.59	10.59	10.31	10.31	
2189263450	SMP	1	685.54	404.31	915.19	405.40	10.61	10.61	10.28	10.28	
2189280097	SMP	1	685.56	404.46	915.23	405.53	10.56	10.56	10.17	10.17	
2189288453	SMP	1	685.64	404.43	915.29	405.50	10.43	10.43	10.25	10.25	
2189296851	SMP	1	685.69	404.46	915.32	405.53	10.60	10.60	10.24	10.24	
2189313464	SMP	1	685.85	404.49	915.45	405.65	10.43	10.43	10.16	10.16	
2189321849	SMP	1	685.85	404.56	915.49	405.69	10.56	10.56	10.29	10.29	
2189330194	SMP	1	685.90	404.49	915.56	405.69	10.68	10.68	10.13	10.13	
2189338448	SMP	1	686.08	404.46	915.53	405.64	10.69	10.69	10.05	10.05	
2189346822	SMP	1	686.03	404.54	915.61	405.69	10.64	10.64	10.11	10.11	
2189355215	SMP	1	686.10	404.54	915.67	405.77	10.65	10.65	10.14	10.14	
2189363441	SMP	1	686.11	404.47	915.66	405.71	10.59	10.59	10.08	10.08	
2189371844	SMP	1	686.23	404.49	915.84	405.82	10.59	10.59	10.19	10.19	
2189380200	SMP	1	686.34	404.47	915.88	405.82	10.77	10.77	10.16	10.16	
2189388584	SMP	1	686.27	404.47	915.87	405.78	10.80	10.80	10.12	10.12	
2189396822	SMP	1	686.40	404.51	915.87	405.87	10.75	10.75	10.27	10.27	
2189405215	SMP	1	686.38	404.48	915.87	405.88	10.75	10.75	10.19	10.19	
2189413555	SMP	1	686.31	404.53	915.89	405.98	10.69	10.69	10.18	10.18	
2189421973	SMP	1	686.38	404.53	915.87	405.93	10.70	10.70	10.14	10.14	
2189430188	SMP	1	686.39	404.64	915.95	406.05	10.68	10.68	10.22	10.22	
2189438589	SMP	1	686.28	404.67	915.87	406.07	10.72	10.72	10.25	10.25	
2189446952	SMP	1	686.35	404.67	915.89	406.19	10.72	10.72	10.33	10.33	
2189455339	SMP	1	686.31	404.79	915.84	406.25	10.63	10.63	10.39	10.39	
2189463556	SMP	1	686.35	404.76	915.79	406.19	10.52	10.52	10.33	10.33	
2189471969	SMP	1	686.30	404.81	915.77	406.29	10.45	10.45	10.38	10.38	
2189480315	SMP	1	686.30	404.85	915.73	406.30	10.40	10.40	10.35	10.35	
2189488582	SMP	1	686.23	404.88	915.78	406.42	10.39	10.39	10.15	10.15	
2189496958	SMP	1	686.19	404.94	915.70	406.46	10.42	10.42	10.26	10.26	
2189505330	SMP	1	686.25	405.01	915.70	406.47	10.37	10.37	10.30	10.30	
2189513680	SMP	1	686.32	405.07	915.62	406.51	10.42	10.42	10.19	10.19	
2189521966	SMP	1	686.16	405.12	915.54	406.51	10.60	10.60	10.26	10.26	
2189530311	SMP	1	686.23	405.25	915.50	406.62	10.52	10.52	10.22	10.22	
2189538689	SMP	1	686.16	405.24	915.49	406.69	10.35	10.35	10.29	10.29	
2189547065	SMP	1	686.00	405.23	915.19	406.71	10.48	10.48	10.14	10.14	
2189555329	SMP	1	685.26	405.33	914.61	406.68	10.45	10.45	10.29	10.29	
2189563683	SMP	1	685.29	405.36	914.53	406.66	10.40	10.40	10.37	10.37	
2189572090	SMP	1	685.29	405.43	914.61	406.76	10.50	10.50	10.27	10.27	
2189580436	SMP	1	685.20	405.38	914.54	406.76	10.50	10.50	10.09	10.09	
2189588707	SMP	1	685.16	405.43	914.43	406.75	10.48	10.48	10.37	10.37	
2189597070	SMP	1	684.98	405.48	914.35	406.80	10.34	10.34	10.40	10.40	
2189605450	SMP	1	685.16	405.42	914.35	406.75	10.32	10.32	10.21	10.21	
2189613809	SMP	1	685.03	405.54	914.28	406.80	10.22	10.22	10.36	10.36	
2189622091	SMP	1	684.95	405.38	914.19	406.71	10.28	10.28	10.15	10.15	
2189630425	SMP	1	685.02	405.52	914.19	406.79	10.19	10.19	10.16	10.16	
2189638814	SMP	1	684.98	405.52	914.09	406.90	10.05	10.05	10.42	10.42	
2189647191	SMP	1	684.94	405.43	914.09	406.90	10.35	10.35	10.36	10.36	
2189655456	SMP	1	684.86	405.56	914.04	406.95	10.27	10.27	10.37	10.37	
2189663799	SMP	1	684.86	405.57	913.99	406.88	10.12	10.12	10.38	10.38	
2189672210	SMP	1	684.82	405.55	913.96	406.95	10.17	10.17	10.25	10.25	
2189680433	SMP	1	684.68	405.55	913.97	407.05	10.42	10.42	10.31	10.31	
2189688830	SMP	1	684.68	405.62	913.93	406.93	10.43	10.43	10.29	10.29	
2189697190	SMP	1	684.68	405.62	913.81	406.88	10.46	10.46	10.21	10.21	
2189705579	SMP	1	684.52	405.55	913.73	406.82	10.43	10.43	10.16	10.16	
2189713794	SMP	1	684.41	405.46	913.68	406.83	10.47	10.47	10.31	10.31	
2189722213	SMP	1	684.29	405.46	913.61	406.69	10.46	10.46	10.25	10.25	
2189730564	SMP	1	684.25	405.51	913.53	406.72	10.47	10.47	10.39	10.39	
2189738943	SMP	1	684.23	405.44	913.45	406.69	10.44	10.44	10.26	10.26	
2189747187	SMP	1	684.20	405.48	913.39	406.58	10.18	10.18	10.22	10.22	
2189755585	SMP	1	684.08	405.54	913.33	406.78	10.26	10.26	10.33	10.33	
2189763928	SMP	1	684.01	405.51	913.18	406.74	10.11	10.11	10.22	10.22	
2189772334	SMP	1	683.98	405.60	913.12	406.78	10.07	10.07	10.23	10.23	
2189780560	SMP	1	683.92	405.63	913.02	406.76	10.13	10.13	10.27	10.27	
2189797316	SMP	1	683.58	405.67	912.90	406.82	10.12	10.12	10.24	10.24	
2189805687	SMP	1	683.48	405.78	912.80	406.86	10.33	10.33	10.15	10.15	
2189813951	SMP	1	683.26	405.82	912.61	406.86	10.24	10.24	10.09	10.09	
2189822304	SMP	1	683.32	405.93	912.53	406.92	10.22	10.22	10.25	10.25	
2189830703	SMP	1	683.22	406.00	912.30	406.99	10.26	10.26	10.03	10.03	
2189838944	SMP	1	683.16	405.99	912.27	407.05	10.15	10.15	10.18	10.18	
2189847307	SMP	1	683.05	406.23	912.20	407.12	10.38	10.38	10.43	10.43	
2189855686	SMP	1	683.04	406.23	912.10	407.16	10.35	10.35	10.42	10.42	
2189864062	SMP	1	682.94	406.25	911.99	407.20	10.34	10.34	10.19	10.19	
2189872312	SMP	1	682.83	406.24	912.02	407.30	10.37	10.37	10.38	10.38	
2189880706	SMP	1	682.82	406.31	911.86	407.30	10.34	10.34	10.25	10.25	
2189889066	SMP	1	682.75	406.40	911.83	407.26	10.50	10.50	10.27	10.27	
2189897431	SMP	1	682.57	406.29	911.76	407.24	10.32	10.32	10.32	10.32	
2189905683	SMP	1	682.55	406.36	911.66	407.32	10.29	10.29	10.29	10.29	
2189914057	SMP	1	682.38	406.39	911.70	407.35	10.27	10.27	10.41	10.41	
2189922418	SMP	1	682.24	406.44	911.57	407.36	10.23	10.23	10.53	10.53	
2189930828	SMP	1	682.26	406.40	911.43	407.34	10.38	10.38	10.34	10.34	
2189939066	SMP	1	682.23	406.44	911.34	407.30	10.30	10.30	10.35	10.35	
2189947429	SMP	1	682.22	406.44	911.27	407.34	10.34	10.34	10.51	10.51	
2189955811	SMP	1	682.21	406.47	911.26	407.25	10.39	10.39	10.27	10.27	
2189964187	SMP	1	682.05	406.31	911.20	407.13	10.15	10.15	10.27	10.27	
2189972419	SMP	1	682.09	406.37	911.24	407.16	10.35	10.35	10.36	10.36	
2189980826	SMP	1	682.09	406.29	911.08	407.16	10.25	10.25	10.48	10.48	
2189989189	SMP	1	681.95	406.20	910.96	407.13	10.28	10.28	10.62	10.62	
2189997441	SMP	1	681.99	406.22	910.96	407.05	10.39	10.39	10.39	10.39	
2190005809	SMP	1	681.90	406.25	910.89	407.02	10.35	10.35	10.33	10.33	
2190014188	SMP	1	681.85	406.22	910.81	406.97	10.27	10.27	10.27	10.27	
2190022544	SMP	1	681.73	406.28	910.85	406.98	10.36	10.36	10.18	10.18	
2190030827	SMP	1	681.60	406.22	910.78	407.05	10.44	10.44	10.27	10.27	
2190039176	SMP	1	681.61	406.31	910.71	407.05	10.49	10.49	10.34	10.34	
2190047556	SMP	1	681.61	406.39	910.71	407.12	10.30	10.30	10.39	10.39	
2190055944	SMP	1	681.62	406.39	910.64	407.12	10.45	10.45	10.40	10.40	
2190064176	SMP	1	681.55	406.41	910.64	407.12	10.31	10.31	10.46	10.46	
2190072540	SMP	1	681.35	406.40	910.53	407.17	10.41	10.41	10.42	10.42	
2190080957	SMP	1	681.33	406.42	910.57	407.19	10.53	10.53	10.51	10.51	
2190089310	SMP	1	681.29	406.51	910.59	407.33	10.36	10.36	10.53	10.53	
2190097550	SMP	1	681.31	406.58	910.53	407.31	10.39	10.39	10.60	10.60	
2190105945	SMP	1	681.28	406.64	910.49	407.30	10.48	10.48	10.50	10.50	
2190114297	SMP	1	680.81	406.68	909.97	407.47	10.22	10.22	10.46	10.46	
2190122673	SMP	1	678.92	407.13	908.14	407.56	10.72	10.72	10.77	10.77	
2190139322	SMP	1	675.20	407.12	904.05	407.62	10.39	10.39	10.24	10.24	
2190147663	SMP	1	674.66	407.33	903.45	407.93	10.67	10.67	10.84	10.84	
2190155954	SMP	1	674.94	407.32	903.82	407.90	10.73	10.73	10.70	10.70	
2190164287	SMP	1	674.94	407.28	903.81	407.83	10.53	10.53	10.61	10.61	
2190172677	SMP	1	674.94	407.28	903.84	407.80	10.61	10.61	10.38	10.38	
2190181050	SMP	1	674.93	407.23	903.91	407.72	10.14	10.14	10.21	10.21	
2190189326	SMP	1	675.04	407.15	903.96	407.72	10.21	10.21	10.25	10.25	
2190197675	SMP	1	675.06	407.08	904.06	407.67	10.33	10.33	10.25	10.25	
2190206070	SMP	1	675.10	407.04	904.13	407.74	10.30	10.30	10.43	10.43	
2190214416	SMP	1	675.29	407.00	904.21	407.67	10.15	10.15	10.53	10.53	
2190222678	SMP	1	675.34	407.06	904.38	407.66	10.11	10.11	10.60	10.60	
2190231050	SMP	1	675.34	406.90	904.50	407.65	10.19	10.19	10.59	10.59	
2190239437	SMP	1	675.64	406.84	904.57	407.65	10.16	10.16	10.59	10.59	
2190247798	SMP	1	675.57	406.79	904.62	407.54	10.21	10.21	10.55	10.55	
2190256073	SMP	1	675.69	406.75	904.83	407.46	10.15	10.15	10.42	10.42	
2190264416	SMP	1	675.74	406.67	904.89	407.53	10.13	10.13	10.45	10.45	
2190272794	SMP	1	675.81	406.70	904.96	407.40	10.26	10.26	10.37	10.37	
2190281170	SMP	1	675.87	406.66	904.96	407.38	10.25	10.25	10.51	10.51	
2190289454	SMP	1	675.97	406.46	905.05	407.31	10.09	10.09	10.36	10.36	
2190297795	SMP	1	675.93	406.40	905.15	407.21	10.20	10.20	10.29	10.29	
2190306196	SMP	1	676.03	406.22	905.25	407.15	10.09	10.09	10.49	10.49	
2190314423	SMP	1	676.00	406.13	905.31	406.98	10.29	10.29	10.35	10.35	
2190322797	SMP	1	676.08	406.05	905.38	406.84	10.30	10.30	10.48	10.48	
2190331177	SMP	1	676.14	405.97	905.35	406.81	10.25	10.25	10.54	10.54	
2190339562	SMP	1	676.18	405.87	905.50	406.72	10.23	10.23	10.60	10.60	
2190347780	SMP	1	676.14	405.82	905.38	406.58	10.18	10.18	10.47	10.47	
2190356202	SMP	1	676.19	405.86	905.42	406.64	10.17	10.17	10.69	10.69	
2190364541	SMP	1	676.13	405.72	905.48	406.64	10.11	10.11	10.51	10.51	
2190372929	SMP	1	676.06	405.78	905.50	406.58	10.13	10.13	10.59	10.59	
2190381170	SMP	1	676.10	405.82	905.50	406.51	10.13	10.13	10.46	10.46	
2190389565	SMP	1	676.10	405.76	905.57	406.58	10.12	10.12	10.53	10.53	
2190397914	SMP	1	676.13	405.78	905.56	406.62	10.12	10.12	10.69	10.69	
2190406317	SMP	1	676.16	405.82	905.60	406.44	10.17	10.17	10.40	10.40	
2190414544	SMP	1	676.13	405.79	905.69	406.47	9.97	9.97	10.42	10.42	
2190422936	SMP	1	676.14	405.86	905.71	406.58	10.18	10.18	10.41	10.41	
2190431306	SMP	1	676.28	405.91	905.75	406.55	10.13	10.13	10.46	10.46	
2190439687	SMP	1	676.27	405.86	905.79	406.56	10.03	10.03	10.27	10.27	
2190447902	SMP	1	676.34	405.86	905.80	406.53	10.09	10.09	10.25	10.25	
2190456326	SMP	1	676.38	405.99	905.87	406.60	10.05	10.05	10.25	10.25	
2190464658	SMP	1	676.43	405.94	905.96	406.58	10.31	10.31	10.14	10.14	
2190472916	SMP	1	676.41	406.04	905.94	406.63	10.35	10.35	10.23	10.23	
2190481296	SMP	1	676.48	405.97	906.06	406.66	10.24	10.24	10.26	10.26	
2190489691	SMP	1	676.64	405.94	906.06	406.62	10.38	10.38	10.13	10.13	
2190498044	SMP	1	676.57	405.95	906.13	406.62	10.44	10.44	10.26	10.26	
2190506314	SMP	1	676.64	405.90	906.13	406.62	10.36	10.36	10.26	10.26	
2190514653	SMP	1	676.73	405.92	906.21	406.67	10.32	10.32	10.41	10.41	
2190523041	SMP	1	676.74	405.90	906.28	406.67	10.34	10.34	10.47	10.47	
2190531414	SMP	1	677.07	405.74	906.64	406.55	10.29	10.29	10.57	10.57	
2190539680	SMP	1	677.33	405.38	906.76	406.20	10.47	10.47	10.64	10.64	
2190548030	SMP	1	677.09	405.19	906.55	405.89	10.37	10.37	10.31	10.31	
2190556443	SMP	1	677.22	405.19	906.56	405.93	10.36	10.36	10.36	10.36	
2190564772	SMP	1	677.15	405.19	906.62	405.99	10.40	10.40	10.41	10.41	
2190573040	SMP	1	677.15	405.19	906.62	405.92	10.36	10.36	10.35	10.35	
2190581410	SMP	1	677.21	405.12	906.63	405.95	10.40	10.40	10.38	10.38	
2190589810	SMP	1	677.15	405.12	906.68	405.85	10.31	10.31	10.33	10.33	
2190598160	SMP	1	677.22	405.12	906.70	405.89	10.40	10.40	10.39	10.39	
2190606437	SMP	1	677.22	405.06	906.75	405.86	10.38	10.38	10.41	10.41	
2190614776	SMP	1	677.16	405.11	906.69	405.86	10.44	10.44	10.40	10.40	
2190623171	SMP	1	677.15	405.06	906.76	405.78	10.43	10.43	10.36	10.36	
2190631416	SMP	1	677.23	405.04	906.80	405.77	10.40	10.40	10.46	10.46	
2190639801	SMP	1	677.15	405.06	906.74	405.84	10.31	10.31	10.38	10.38	
2190648147	SMP	1	677.25	405.00	906.74	405.84	10.23	10.23	10.59	10.59	
2190656558	SMP	1	677.23	405.04	906.75	405.86	10.32	10.32	10.53	10.53	
2190664787	SMP	1	677.23	405.05	906.75	405.78	10.39	10.39	10.28	10.28	
2190673159	SMP	1	677.23	405.11	906.73	405.95	10.34	10.34	10.47	10.47	
2190681549	SMP	1	677.16	405.12	906.67	405.98	10.29	10.29	10.45	10.45	
2190689927	SMP	1	677.08	405.17	906.66	405.97	10.42	10.42	10.51	10.51	
2190698154	SMP	1	677.07	405.18	906.71	405.96	10.40	10.40	10.35	10.35	
2190706557	SMP	1	677.00	405.29	906.55	405.96	10.46	10.46	10.32	10.32	
2190714911	SMP	1	676.98	405.31	906.55	405.92	10.50	10.50	10.44	10.44	
2190723284	SMP	1	677.01	405.30	906.55	405.92	10.50	10.50	10.35	10.35	
2190731533	SMP	1	676.84	405.24	906.34	405.89	10.51	10.51	10.47	10.47	
2190739920	SMP	1	676.47	404.90	905.86	405.57	10.43	10.43	10.21	10.21	
2190748285	SMP	1	676.54	404.75	905.89	405.41	10.33	10.33	10.32	10.32	
2190756687	SMP	1	676.56	404.65	905.92	405.29	10.51	10.51	10.38	10.38	
2190764896	SMP	1	676.47	404.68	905.85	405.33	10.46	10.46	10.28	10.28	
2190773282	SMP	1	676.36	404.72	905.75	405.31	10.54	10.54	10.40	10.40	
2190781658	SMP	1	676.30	404.59	905.62	405.27	10.34	10.34	10.51	10.51	
2190789930	SMP	1	676.16	404.66	905.58	405.26	10.41	10.41	10.56	10.56	
2190798278	SMP	1	676.17	404.64	905.62	405.27	10.32	10.32	10.52	10.52	
2190806682	SMP	1	676.16	404.69	905.55	405.27	10.48	10.48	10.52	10.52	
2190815021	SMP	1	676.05	404.68	905.47	405.30	10.23	10.23	10.49	10.49	
2190823276	SMP	1	675.99	404.70	905.55	405.16	10.29	10.29	10.46	10.46	
2190831658	SMP	1	676.06	404.60	905.50	405.20	10.33	10.33	10.43	10.43	
2190840043	SMP	1	675.91	404.74	905.48	405.19	10.39	10.39	10.51	10.51	
2190848395	SMP	1	675.94	404.61	905.34	405.12	10.35	10.35	10.44	10.44	
2190856680	SMP	1	675.99	404.55	905.41	405.19	10.31	10.31	10.51	10.51	
2190865016	SMP	1	675.95	404.55	905.48	405.19	10.29	10.29	10.52	10.52	
2190873421	SMP	1	675.92	404.54	905.39	405.22	10.42	10.42	10.50	10.50	
2190881782	SMP	1	675.93	404.47	905.41	405.12	10.42	10.42	10.48	10.48	
2190890049	SMP	1	675.87	404.47	905.34	405.26	10.42	10.42	10.59	10.59	
2190898405	SMP	1	675.79	404.47	905.46	405.22	10.54	10.54	10.49	10.49	
2190906807	SMP	1	675.87	404.40	905.41	405.12	10.59	10.59	10.60	10.60	
2190915142	SMP	1	675.78	404.33	905.48	405.06	10.48	10.48	10.52	10.52	
2190923402	SMP	1	675.93	404.31	905.33	404.96	10.55	10.55	10.50	10.50	
2190931778	SMP	1	675.86	404.28	905.40	404.96	10.74	10.74	10.58	10.58	
2190940174	SMP	1	675.78	404.19	905.32	404.83	10.44	10.44	10.51	10.51	
2190948395	SMP	1	675.82	404.23	905.28	404.86	10.67	10.67	10.58	10.58	
2190956800	SMP	1	675.72	404.26	905.28	404.86	10.68	10.68	10.57	10.57	
2190965155	SMP	1	675.85	404.54	905.34	405.11	10.61	10.61	10.59	10.59	
2190973529	SMP	1	676.22	405.41	905.44	406.11	10.65	10.65	10.75	10.75	
2190981775	SMP	1	676.14	406.34	905.23	406.92	10.71	10.71	10.45	10.45	
2190990294	SMP	1	675.85	406.95	904.91	407.50	10.54	10.54	10.54	10.54	
2190998528	SMP	1	675.71	407.00	904.95	407.42	10.56	10.56	10.52	10.52	
2191006927	SMP	1	675.58	407.05	904.93	407.49	10.64	10.64	10.57	10.57	
2191015145	SMP	1	675.47	407.20	904.81	407.59	10.64	10.64	10.50	10.50	
2191023523	SMP	1	675.34	407.27	904.88	407.64	10.67	10.67	10.52	10.52	
2191031903	SMP	1	675.33	407.27	904.88	407.68	10.61	10.61	10.69	10.69	
2191040294	SMP	1	675.29	407.28	904.81	407.75	10.54	10.54	10.65	10.65	
2191048514	SMP	1	675.29	407.34	904.80	407.75	10.71	10.71	10.50	10.50	
2191056920	SMP	1	675.29	407.41	904.81	407.76	10.69	10.69	10.68	10.68	
2191065274	SMP	1	675.20	407.44	904.85	407.77	10.58	10.58	10.50	10.50	
2191073645	SMP	1	675.22	407.39	904.87	407.81	10.68	10.68	10.68	10.68	
2191081902	SMP	1	675.15	407.39	904.85	407.77	10.55	10.55	10.56	10.56	
2191090293	SMP	1	675.20	407.44	904.86	407.77	10.58	10.58	10.50	10.50	
2191098647	SMP	1	675.26	407.32	904.92	407.73	10.49	10.49	10.42	10.42	
2191107047	SMP	1	675.29	407.41	904.91	407.78	10.71	10.71	10.40	10.40	
2191115260	SMP	1	675.40	407.32	905.00	407.79	10.54	10.54	10.41	10.41	
2191123657	SMP	1	675.43	407.34	905.10	407.80	10.64	10.64	10.33	10.33	
2191132034	SMP	1	675.43	407.28	905.13	407.74	10.64	10.64	10.27	10.27	
2191140293	SMP	1	675.47	407.33	905.14	407.67	10.74	10.74	10.55	10.55	
2191148635	SMP	1	675.55	407.34	905.14	407.81	10.83	10.83	10.55	10.55	
2191157045	SMP	1	675.61	407.32	905.28	407.74	10.68	10.68	10.72	10.72	
2191165395	SMP	1	675.75	407.32	905.35	407.74	10.64	10.64	10.80	10.80	
2191173644	SMP	1	675.71	407.39	905.42	407.67	10.74	10.74	10.76	10.76	
2191182036	SMP	1	675.88	407.26	905.55	407.79	10.63	10.63	10.92	10.92	
2191190414	SMP	1	675.83	407.25	905.64	407.65	10.81	10.81	10.61	10.61	
2191198768	SMP	1	675.92	407.24	905.70	407.69	10.68	10.68	10.67	10.67	
2191207045	SMP	1	676.04	407.19	905.79	407.64	10.72	10.72	10.63	10.63	
2191215388	SMP	1	676.07	407.21	905.74	407.61	10.66	10.66	10.76	10.76	
2191223771	SMP	1	676.11	407.21	905.88	407.64	10.51	10.51	10.62	10.62	
2191232146	SMP	1	676.14	407.18	905.95	407.64	10.46	10.46	10.52	10.52	
2191240404	SMP	1	676.26	407.11	905.95	407.63	10.58	10.58	10.42	10.42	
2191248776	SMP	1	676.19	407.14	906.02	407.71	10.63	10.63	10.41	10.41	
2191257168	SMP	1	676.19	407.19	906.12	407.67	10.63	10.63	10.45	10.45	
2191265516	SMP	1	676.44	407.12	906.14	407.74	10.63	10.63	10.50	10.50	
2191273772	SMP	1	676.64	406.93	906.34	407.56	10.49	10.49	10.87	10.87	
2191282147	SMP	1	676.66	406.94	906.36	407.53	10.40	10.40	10.82	10.82	
2191290543	SMP	1	676.68	406.98	906.40	407.47	10.48	10.48	10.64	10.64	
2191298763	SMP	1	676.73	406.91	906.45	407.55	10.54	10.54	10.83	10.83	
2191307171	SMP	1	676.73	407.06	906.57	407.58	10.54	10.54	10.81	10.81	
2191315503	SMP	1	676.81	406.98	906.56	407.61	10.62	10.62	10.83	10.83	
2191323890	SMP	1	676.78	406.97	906.63	407.53	10.52	10.52	10.72	10.72	
2191332154	SMP	1	676.90	406.94	906.69	407.61	10.43	10.43	10.72	10.72	
2191340534	SMP	1	676.89	406.88	906.72	407.59	10.43	10.43	10.60	10.60	
2191348880	SMP	1	676.96	406.91	906.82	407.56	10.40	10.40	10.57	10.57	
2191357289	SMP	1	676.99	406.92	906.88	407.61	10.39	10.39	10.59	10.59	
2191365502	SMP	1	677.00	406.89	906.98	407.53	10.37	10.37	10.44	10.44	
2191373901	SMP	1	677.14	406.84	907.00	407.64	10.41	10.41	10.47	10.47	
2191382267	SMP	1	677.21	406.86	907.02	407.57	10.48	10.48	10.32	10.32	
2191390659	SMP	1	677.26	406.80	907.02	407.60	10.54	10.54	10.39	10.39	
2191398887	SMP	1	677.35	406.73	907.09	407.50	10.53	10.53	10.48	10.48	
2191407289	SMP	1	677.33	406.75	907.16	407.57	10.77	10.77	10.62	10.62	
2191415644	SMP	1	677.46	406.69	907.27	407.55	10.50	10.50	10.49	10.49	
2191424034	SMP	1	677.49	406.66	907.22	407.56	10.59	10.59	10.72	10.72	
2191432266	SMP	1	677.48	406.75	907.36	407.50	10.69	10.69	10.62	10.62	
2191440658	SMP	1	677.65	406.73	907.37	407.49	10.47	10.47	10.46	10.46	
2191448998	SMP	1	677.75	406.69	907.45	407.62	10.54	10.54	10.81	10.81	
2191457287	SMP	1	677.70	406.63	907.47	407.53	10.53	10.53	10.64	10.64	
2191465628	SMP	1	677.72	406.68	907.55	407.65	10.40	10.40	10.67	10.67	
2191474014	SMP	1	677.78	406.70	907.63	407.61	10.45	10.45	10.68	10.68	
2191482387	SMP	1	677.93	406.68	907.66	407.63	10.51	10.51	10.64	10.64	
2191490652	SMP	1	678.01	406.62	907.62	407.51	10.53	10.53	10.65	10.65	
2191499016	SMP	1	678.01	406.54	907.73	407.50	10.52	10.52	10.60	10.60	
2191507415	SMP	1	678.03	406.50	907.82	407.41	10.48	10.48	10.44	10.44	
2191515747	SMP	1	677.98	406.38	907.88	407.33	10.28	10.28	10.37	10.37	
2191524011	SMP	1	678.04	406.29	907.83	407.37	10.38	10.38	10.34	10.34	
2191532386	SMP	1	678.15	406.24	907.83	407.30	10.32	10.32	10.33	10.33	
2191540779	SMP	1	678.14	406.25	907.83	407.31	10.36	10.36	10.32	10.32	
2191549125	SMP	1	678.18	406.08	907.87	407.23	10.21	10.21	10.38	10.38	
2191557412	SMP	1	678.08	406.17	907.87	407.25	10.29	10.29	10.41	10.41	
2191565748	SMP	1	678.08	406.18	907.90	407.15	10.38	10.38	10.34	10.34	
2191574132	SMP	1	677.98	406.19	907.89	407.26	10.36	10.36	10.47	10.47	
2191582510	SMP	1	678.08	406.21	907.76	407.13	10.37	10.37	10.31	10.31	
2191590778	SMP	1	677.98	406.24	907.71	407.15	10.25	10.25	10.34	10.34	
2191599130	SMP	1	677.90	406.34	907.66	407.28	10.30	10.30	10.40	10.40	
2191607534	SMP	1	677.84	406.45	907.70	407.23	10.38	10.38	10.42	10.42	
2191615750	SMP	1	677.84	406.46	907.64	407.14	10.31	10.31	10.32	10.32	
2191624145	SMP	1	677.77	406.46	907.48	407.20	10.31	10.31	10.51	10.51	
2191632512	SMP	1	677.63	406.54	907.60	407.23	10.40	10.40	10.40	10.40	
2191640899	SMP	1	677.66	406.58	907.50	407.29	10.41	10.41	10.47	10.47	
2191649126	SMP	1	677.65	406.49	907.43	407.29	10.46	10.46	10.37	10.37	
2191657531	SMP	1	677.56	406.62	907.37	407.37	10.64	10.64	10.28	10.28	
2191665875	SMP	1	677.49	406.65	907.27	407.38	10.65	10.65	10.42	10.42	
2191674254	SMP	1	677.56	406.53	907.29	407.36	10.34	10.34	10.35	10.35	
2191682528	SMP	1	677.49	406.53	907.27	407.31	10.45	10.45	10.31	10.31	
2191690906	SMP	1	677.63	406.53	907.30	407.44	10.52	10.52	10.36	10.36	
2191699258	SMP	1	677.58	406.53	907.30	407.44	10.45	10.45	10.22	10.22	
2191707657	SMP	1	677.63	406.63	907.29	407.56	10.56	10.56	10.53	10.53	
2191715870	SMP	1	677.56	406.69	907.30	407.44	10.48	10.48	10.34	10.34	
2191724251	SMP	1	677.59	406.62	907.35	407.57	10.51	10.51	10.46	10.46	
2191732635	SMP	1	677.68	406.69	907.52	407.58	10.41	10.41	10.23	10.23	
2191741040	SMP	1	677.71	406.75	907.49	407.64	10.34	10.34	10.58	10.58	
2191749254	SMP	1	677.86	406.68	907.54	407.60	10.30	10.30	10.48	10.48	
2191757651	SMP	1	677.93	406.75	907.64	407.65	10.38	10.38	10.40	10.40	
2191766000	SMP	1	678.01	406.68	907.69	407.62	10.34	10.34	10.61	10.61	
2191774249	SMP	1	678.03	406.64	907.83	407.62	10.43	10.43	10.37	10.37	
2191782632	SMP	1	678.08	406.64	907.76	407.79	10.36	10.36	10.30	10.30	
2191791028	SMP	1	678.11	406.56	907.82	407.69	10.33	10.33	10.22	10.22	
2191799375	SMP	1	678.15	406.62	907.81	407.80	10.40	10.40	10.20	10.20	
2191807652	SMP	1	678.20	406.57	907.88	407.73	10.45	10.45	10.15	10.15	
2191815995	SMP	1	678.45	406.65	908.07	407.86	10.54	10.54	10.28	10.28	
2191824372	SMP	1	679.70	406.77	909.54	407.92	10.60	10.60	10.68	10.68	
2191841022	SMP	1	682.94	406.63	912.65	407.72	10.60	10.60	10.15	10.15	
2191849379	SMP	1	683.83	406.72	913.31	407.77	10.65	10.65	10.30	10.30	
2191857757	SMP	1	683.78	406.77	913.30	407.99	10.65	10.65	10.51	10.51	
2191866143	SMP	1	683.67	406.73	913.22	408.02	10.77	10.77	10.49	10.49	
2191874375	SMP	1	683.60	406.74	913.29	407.98	10.71	10.71	10.43	10.43	
2191882781	SMP	1	683.60	406.75	913.25	408.04	10.72	10.72	10.48	10.48	
2191891132	SMP	1	683.55	406.78	913.25	408.06	10.68	10.68	10.43	10.43	
2191899501	SMP	1	683.48	406.78	913.07	408.02	10.65	10.65	10.47	10.47	
2191907753	SMP	1	683.38	406.79	913.08	408.01	10.59	10.59	10.48	10.48	
2191916134	SMP	1	683.35	406.93	913.04	408.06	10.61	10.61	10.49	10.49	
2191924488	SMP	1	683.38	406.79	913.10	408.02	10.45	10.45	10.47	10.47	
2191932773	SMP	1	683.34	406.78	912.96	408.02	10.58	10.58	10.49	10.49	
2191941127	SMP	1	683.30	406.81	913.04	407.92	10.24	10.24	10.43	10.43	
2191949505	SMP	1	683.28	406.75	912.96	408.02	10.53	10.53	10.41	10.41	
2191957883	SMP	1	683.30	406.74	913.00	408.01	10.45	10.45	10.48	10.48	
2191966124	SMP	1	683.28	406.74	912.90	407.98	10.54	10.54	10.40	10.40	
2191974510	SMP	1	683.28	406.74	912.94	407.98	10.67	10.67	10.25	10.25	
2191982896	SMP	1	683.37	406.67	913.02	407.97	10.57	10.57	10.42	10.42	
2191991252	SMP	1	683.31	406.67	913.01	407.91	10.48	10.48	10.46	10.46	
2191999514	SMP	1	683.31	406.74	913.01	408.05	10.60	10.60	10.53	10.53	
2192007881	SMP	1	683.34	406.78	913.02	407.91	10.61	10.61	10.42	10.42	
2192016250	SMP	1	683.31	406.72	913.01	407.98	10.56	10.56	10.43	10.43	
2192024613	SMP	1	683.34	406.62	912.99	407.96	10.55	10.55	10.46	10.46	
2192032894	SMP	1	683.41	406.64	912.91	407.93	10.66	10.66	10.50	10.50	
2192041252	SMP	1	683.31	406.65	912.95	407.96	10.70	10.70	10.47	10.47	
2192049622	SMP	1	683.34	406.76	912.95	408.01	10.64	10.64	10.27	10.27	
2192057999	SMP	1	683.27	406.69	912.94	407.98	10.28	10.28	10.26	10.26	
2192066245	SMP	1	683.40	406.71	912.94	407.98	10.56	10.56	10.26	10.26	
2192074611	SMP	1	683.34	406.78	912.96	408.05	10.53	10.53	10.44	10.44	
2192083018	SMP	1	683.37	406.74	912.94	408.12	10.44	10.44	10.44	10.44	
2192091254	SMP	1	683.31	406.72	912.86	408.01	10.47	10.47	10.34	10.34	
2192099619	SMP	1	683.27	406.69	912.86	408.01	10.42	10.42	10.34	10.34	
2192108003	SMP	1	683.23	406.81	912.86	407.92	10.43	10.43	10.10	10.10	
2192116395	SMP	1	683.17	406.64	912.78	407.87	10.26	10.26	9.98	9.98	
2192124618	SMP	1	683.16	406.71	912.64	407.78	10.40	10.40	10.01	10.01	
2192133013	SMP	1	683.09	406.78	912.76	407.86	10.34	10.34	10.01	10.01	
2192141375	SMP	1	683.08	406.69	912.63	407.78	10.13	10.13	9.92	9.92	
2192149744	SMP	1	683.27	406.81	912.82	407.92	10.33	10.33	10.25	10.25	
2192158001	SMP	1	684.57	406.65	914.08	408.02	10.51	10.51	10.46	10.46	
2192166375	SMP	1	685.64	406.29	915.18	407.52	10.49	10.49	10.14	10.14	
2192183120	SMP	1	685.91	406.09	915.33	407.27	10.39	10.39	10.51	10.51	
2192191392	SMP	1	685.88	406.25	915.13	407.20	10.38	10.38	10.13	10.13	
2192199734	SMP	1	685.63	406.18	915.23	407.40	10.41	10.41	10.24	10.24	
2192208117	SMP	1	685.63	406.25	915.20	407.45	10.46	10.46	10.11	10.11	
2192216496	SMP	1	685.49	406.32	915.23	407.47	10.44	10.44	10.16	10.16	
2192224759	SMP	1	685.41	406.42	915.11	407.52	10.51	10.51	10.09	10.09	
2192233110	SMP	1	685.40	406.51	915.07	407.61	10.47	10.47	10.27	10.27	
2192241516	SMP	1	685.37	406.54	915.00	407.58	10.36	10.36	10.25	10.25	
2192249744	SMP	1	685.37	406.66	914.92	407.61	10.35	10.35	10.25	10.25	
2192258128	SMP	1	685.26	406.59	914.87	407.72	10.21	10.21	10.12	10.12	
2192266492	SMP	1	685.23	406.59	914.84	407.74	10.32	10.32	10.12	10.12	
2192274883	SMP	1	685.26	406.70	914.81	407.71	10.51	10.51	10.08	10.08	
2192283107	SMP	1	685.29	406.70	914.84	407.73	10.50	10.50	10.05	10.05	
2192291516	SMP	1	685.31	406.58	914.87	407.75	10.23	10.23	9.96	9.96	
2192299856	SMP	1	685.31	406.74	914.80	407.73	10.36	10.36	10.21	10.21	
2192308251	SMP	1	685.37	406.66	914.81	407.76	10.39	10.39	10.06	10.06	
2192316491	SMP	1	685.39	406.66	914.79	407.87	10.24	10.24	10.23	10.23	
2192324883	SMP	1	685.43	406.74	914.92	407.85	10.40	10.40	10.19	10.19	
2192333236	SMP	1	685.45	406.80	914.93	407.86	10.33	10.33	10.12	10.12	
2192341638	SMP	1	685.39	406.73	914.85	407.77	10.24	10.24	10.12	10.12	
2192349862	SMP	1	685.39	406.73	914.79	407.92	10.21	10.21	10.15	10.15	
2192358236	SMP	1	685.35	406.69	914.72	407.85	10.25	10.25	9.92	9.92	
2192366626	SMP	1	685.37	406.80	914.74	407.89	10.32	10.32	10.01	10.01	
2192375000	SMP	1	685.31	406.73	914.64	407.75	10.20	10.20	9.82	9.82	
2192383225	SMP	1	685.24	406.73	914.58	407.90	10.29	10.29	10.01	10.01	
2192391635	SMP	1	685.22	406.89	914.63	407.83	10.30	10.30	9.82	9.82	
2192399987	SMP	1	685.21	406.85	914.52	407.97	10.24	10.24	10.00	10.00	
2192408239	SMP	1	685.04	406.99	914.45	407.97	10.29	10.29	10.01	10.01	
2192416615	SMP	1	685.10	406.94	914.31	407.88	10.31	10.31	9.74	9.74	
2192425011	SMP	1	685.42	406.45	914.55	407.44	10.18	10.18	10.09	10.09	
2192433292	SMP	1	685.69	405.74	914.61	406.68	9.91	9.91	9.80	9.80	
2192441638	SMP	1	685.79	405.27	914.57	406.21	10.18	10.18	9.93	9.93	
2192449973	SMP	1	685.83	405.15	914.35	406.04	10.19	10.19	9.81	9.81	
2192458356	SMP	1	685.60	405.31	914.35	406.23	10.11	10.11	9.91	9.91	
2192466734	SMP	1	685.42	405.25	914.29	406.28	10.17	10.17	9.79	9.79	
2192474993	SMP	1	685.22	405.28	914.22	406.38	10.31	10.31	9.94	9.94	
2192483357	SMP	1	685.30	405.42	914.29	406.36	9.97	9.97	9.94	9.94	
2192491759	SMP	1	685.16	405.45	914.18	406.42	10.04	10.04	9.88	9.88	
2192500097	SMP	1	685.07	405.46	914.02	406.35	9.87	9.87	9.81	9.81	
2192508354	SMP	1	684.99	405.56	914.10	406.49	9.96	9.96	10.01	10.01	
2192516735	SMP	1	684.92	405.56	914.04	406.44	9.97	9.97	9.89	9.89	
2192525125	SMP	1	684.88	405.63	913.96	406.45	10.06	10.06	9.88	9.88	
2192533470	SMP	1	684.90	405.68	913.92	406.52	9.93	9.93	9.77	9.77	
2192550288	SMP	1	684.59	405.68	913.80	406.54	9.81	9.81	9.80	9.80	
2192558485	SMP	1	684.08	406.01	913.00	406.86	10.15	10.15	10.21	10.21	
2192566757	SMP	1	682.34	407.06	910.83	407.79	10.27	10.27	10.30	10.30	
2192575111	SMP	1	680.10	408.01	908.37	408.83	10.26	10.26	10.31	10.31	
2192591865	SMP	1	678.13	409.55	906.34	410.45	10.06	10.06	10.59	10.59	
2192600107	SMP	1	678.16	409.59	906.49	410.20	10.01	10.01	10.37	10.37	
2192608501	SMP	1	677.98	409.64	906.43	410.21	10.10	10.10	10.29	10.29	
2192616853	SMP	1	677.93	409.72	906.34	410.24	10.13	10.13	10.12	10.12	
2192625256	SMP	1	677.76	409.61	906.27	410.16	10.09	10.09	10.12	10.12	
2192633485	SMP	1	677.77	409.56	906.21	410.10	9.82	9.82	10.02	10.02	
2192641855	SMP	1	677.58	409.51	906.07	410.14	9.78	9.78	9.97	9.97	
2192650229	SMP	1	677.62	409.41	906.07	410.14	9.75	9.75	10.09	10.09	
2192658622	SMP	1	677.52	409.37	906.00	409.96	9.89	9.89	10.04	10.04	
2192666845	SMP	1	677.38	409.37	905.93	409.99	9.96	9.96	10.15	10.15	
2192675255	SMP	1	677.23	409.22	905.84	409.86	10.06	10.06	10.05	10.05	
2192683612	SMP	1	677.19	409.18	905.77	409.71	9.80	9.80	9.92	9.92	
2192691991	SMP	1	677.08	409.24	905.77	409.63	9.91	9.91	9.92	9.92	
2192700229	SMP	1	677.05	409.12	905.61	409.53	9.97	9.97	10.32	10.32	
2192708623	SMP	1	676.92	409.20	905.59	409.51	9.89	9.89	10.14	10.14	
2192716967	SMP	1	676.84	409.07	905.38	409.37	9.86	9.86	9.78	9.78	
2192725251	SMP	1	676.74	408.99	905.43	409.31	9.85	9.85	9.82	9.82	
2192733603	SMP	1	676.74	409.07	905.35	409.31	10.08	10.08	9.94	9.94	
2192741991	SMP	1	676.61	409.00	905.28	409.31	9.92	9.92	9.93	9.93	
2192750355	SMP	1	676.46	408.92	905.14	409.24	9.88	9.88	9.92	9.92	
2192758618	SMP	1	676.36	408.98	905.13	409.32	9.95	9.95	9.92	9.92	
2192766966	SMP	1	676.31	409.03	905.02	409.32	9.98	9.98	10.01	10.01	
2192775372	SMP	1	676.24	409.11	904.94	409.38	10.00	10.00	10.20	10.20	
2192783716	SMP	1	676.20	409.05	904.99	409.43	9.92	9.92	10.19	10.19	
2192791989	SMP	1	676.10	409.22	904.91	409.37	9.93	9.93	10.18	10.18	
2192800350	SMP	1	676.06	409.21	904.78	409.51	10.02	10.02	10.32	10.32	
2192808748	SMP	1	676.00	409.24	904.79	409.50	9.92	9.92	10.37	10.37	
2192817102	SMP	1	675.92	409.35	904.76	409.47	9.99	9.99	10.21	10.21	
2192825378	SMP	1	675.98	409.32	904.73	409.55	9.98	9.98	10.19	10.19	
2192833720	SMP	1	675.93	409.36	904.65	409.44	10.03	10.03	10.09	10.09	
2192842101	SMP	1	675.83	409.40	904.64	409.57	10.01	10.01	10.33	10.33	
2192850474	SMP	1	675.86	409.29	904.62	409.48	9.91	9.91	10.24	10.24	
2192858735	SMP	1	675.79	409.36	904.60	409.53	10.02	10.02	10.34	10.34	
2192867096	SMP	1	675.80	409.47	904.66	409.58	10.02	10.02	10.35	10.35	
2192875498	SMP	1	675.87	409.30	904.64	409.58	9.81	9.81	10.38	10.38	
2192883717	SMP	1	675.87	409.30	904.69	409.62	9.91	9.91	10.35	10.35	
2192892105	SMP	1	675.87	409.37	904.75	409.59	10.02	10.02	10.24	10.24	
2192900474	SMP	1	675.90	409.45	904.72	409.57	10.06	10.06	10.16	10.16	
2192908858	SMP	1	676.04	409.45	904.93	409.64	10.06	10.06	10.20	10.20	
2192917091	SMP	1	676.35	409.83	905.24	410.08	10.28	10.28	10.31	10.31	
2192925496	SMP	1	676.67	410.07	905.36	410.32	10.29	10.29	10.23	10.23	
2192933847	SMP	1	676.62	410.12	905.42	410.31	10.34	10.34	10.07	10.07	
2192942221	SMP	1	676.66	410.06	905.58	410.36	10.12	10.12	10.38	10.38	
2192950471	SMP	1	676.72	410.03	905.56	410.30	10.04	10.04	10.33	10.33	
2192958870	SMP	1	676.79	410.03	905.65	410.41	10.07	10.07	10.59	10.59	
2192967208	SMP	1	676.85	410.01	905.70	410.36	10.10	10.10	10.42	10.42	
2192975619	SMP	1	676.90	410.03	905.77	410.39	10.16	10.16	10.45	10.45	
2192983840	SMP	1	676.88	409.92	905.78	410.37	10.27	10.27	10.44	10.44	
2192992238	SMP	1	676.93	410.03	905.87	410.42	10.18	10.18	10.37	10.37	
2193000594	SMP	1	677.03	410.07	905.94	410.39	10.21	10.21	10.20	10.20	
2193008989	SMP	1	677.03	409.93	905.95	410.37	10.10	10.10	10.10	10.10	
2193017208	SMP	1	677.13	409.94	906.07	410.37	10.11	10.11	10.12	10.12	
2193025616	SMP	1	677.12	410.03	906.05	410.48	10.16	10.16	10.13	10.13	
2193033968	SMP	1	677.19	410.02	906.13	410.34	10.22	10.22	10.09	10.09	
2193042348	SMP	1	677.24	410.00	906.20	410.38	10.16	10.16	10.15	10.15	
2193050610	SMP	1	677.32	410.08	906.27	410.41	10.24	10.24	10.20	10.20	
2193058982	SMP	1	677.19	409.98	906.34	410.47	10.24	10.24	10.42	10.42	
2193067332	SMP	1	677.27	410.05	906.27	410.41	10.29	10.29	10.20	10.20	
2193075614	SMP	1	677.33	409.98	906.34	410.31	10.15	10.15	10.42	10.42	
2193083962	SMP	1	677.34	409.87	906.34	410.27	10.10	10.10	10.52	10.52	
2193092355	SMP	1	677.40	409.89	906.43	410.22	10.13	10.13	10.29	10.29	
2193100724	SMP	1	677.40	409.75	906.39	410.22	10.19	10.19	10.48	10.48	
2193108977	SMP	1	677.42	409.69	906.39	410.15	10.09	10.09	10.39	10.39	
2193117334	SMP	1	677.36	409.72	906.53	410.15	10.20	10.20	10.41	10.41	
2193125743	SMP	1	677.40	409.63	906.41	410.05	9.98	9.98	10.44	10.44	
2193134098	SMP	1	677.40	409.63	906.51	410.05	10.28	10.28	10.34	10.34	
2193142339	SMP	1	677.38	409.55	906.46	409.97	10.16	10.16	10.18	10.18	
2193150717	SMP	1	677.41	409.63	906.48	409.93	10.50	10.50	10.25	10.25	
2193159107	SMP	1	677.52	409.48	906.55	409.89	10.10	10.10	10.19	10.19	
2193167459	SMP	1	677.55	409.41	906.48	409.81	10.18	10.18	10.04	10.04	
2193175739	SMP	1	677.59	409.47	906.57	409.79	10.01	10.01	10.20	10.20	
2193184091	SMP	1	677.61	409.45	906.69	409.88	10.16	10.16	10.13	10.13	
2193192479	SMP	1	677.66	409.44	906.72	409.79	10.15	10.15	10.45	10.45	
2193200842	SMP	1	677.61	409.33	906.81	409.68	10.15	10.15	10.22	10.22	
2193209101	SMP	1	677.76	409.25	906.84	409.63	10.33	10.33	10.17	10.17	
2193217461	SMP	1	677.81	409.28	906.91	409.56	9.99	9.99	9.97	9.97	
2193225865	SMP	1	677.89	409.24	906.99	409.58	10.07	10.07	10.15	10.15	
2193234088	SMP	1	677.90	409.18	907.07	409.58	10.11	10.11	10.17	10.17	
2193242478	SMP	1	677.98	409.18	907.10	409.55	10.09	10.09	10.25	10.25	
2193250843	SMP	1	677.92	409.03	907.18	409.46	10.09	10.09	10.14	10.14	
2193259233	SMP	1	677.96	408.93	907.24	409.53	10.00	10.00	10.20	10.20	
2193267446	SMP	1	678.17	408.86	907.26	409.38	10.04	10.04	10.13	10.13	
2193275863	SMP	1	678.10	408.85	907.41	409.40	10.12	10.12	10.27	10.27	
2193284411	SMP	1	678.17	408.75	907.41	409.31	10.00	10.00	10.36	10.36	
2193292604	SMP	1	678.22	408.73	907.42	409.24	10.08	10.08	10.40	10.40	
2193300857	SMP	1	678.17	408.78	907.34	409.24	10.03	10.03	10.42	10.42	
2193309234	SMP	1	677.77	409.45	906.69	410.05	10.10	10.10	10.25	10.25	
2193317575	SMP	1	677.53	410.24	906.37	411.07	9.84	9.84	10.27	10.27	
2193325985	SMP	1	677.78	410.90	906.41	411.55	10.05	10.05	10.38	10.38	
2193334221	SMP	1	677.77	410.91	906.75	411.45	10.09	10.09	10.18	10.18	
2193342583	SMP	1	677.62	411.02	906.73	411.51	10.02	10.02	10.30	10.30	
2193350960	SMP	1	677.49	411.07	906.69	411.62	10.23	10.23	10.27	10.27	
2193359350	SMP	1	677.48	411.20	906.59	411.58	10.17	10.17	10.36	10.36	
2193367583	SMP	1	677.55	411.27	906.48	411.70	10.11	10.11	10.25	10.25	
2193375985	SMP	1	677.44	411.29	906.41	411.77	10.00	10.00	10.31	10.31	
2193384330	SMP	1	677.23	411.38	906.43	411.86	10.13	10.13	10.39	10.39	
2193392594	SMP	1	677.13	411.47	906.36	411.87	9.86	9.86	10.21	10.21	
2193400959	SMP	1	677.05	411.48	906.29	411.88	10.04	10.04	10.28	10.28	
2193409344	SMP	1	676.94	411.51	906.24	411.88	9.96	9.96	10.19	10.19	
2193417700	SMP	1	676.79	411.43	906.07	411.82	9.97	9.97	10.18	10.18	
2193425997	SMP	1	676.69	411.45	906.07	411.90	9.90	9.90	10.28	10.28	
2193434341	SMP	1	676.65	411.45	905.98	411.85	9.90	9.90	10.29	10.29	
2193442709	SMP	1	676.65	411.51	905.88	411.84	9.93	9.93	10.25	10.25	
2193451088	SMP	1	676.61	411.44	905.78	411.78	10.25	10.25	10.07	10.07	
2193459354	SMP	1	676.50	411.40	905.71	411.71	10.15	10.15	10.08	10.08	
2193467694	SMP	1	676.40	411.51	905.74	411.69	10.27	10.27	10.07	10.07	
2193476105	SMP	1	676.31	411.44	905.58	411.66	10.05	10.05	10.31	10.31	
2193484444	SMP	1	676.26	411.40	905.47	411.70	9.93	9.93	10.20	10.20	
2193492729	SMP	1	676.20	411.33	905.51	411.59	10.09	10.09	10.22	10.22	
2193501084	SMP	1	676.27	411.32	905.48	411.63	9.87	9.87	10.25	10.25	
2193509473	SMP	1	676.30	411.15	905.55	411.39	10.15	10.15	10.27	10.27	
2193517816	SMP	1	676.40	410.64	905.48	410.89	9.83	9.83	10.14	10.14	
2193526113	SMP	1	676.42	410.64	905.44	410.94	10.04	10.04	10.24	10.24	
2193534449	SMP	1	676.31	410.65	905.55	410.74	10.04	10.04	10.02	10.02	
2193542844	SMP	1	676.26	410.64	905.48	410.82	9.89	9.89	10.06	10.06	
2193551091	SMP	1	676.18	410.70	905.48	410.89	10.03	10.03	10.04	10.04	
2193559477	SMP	1	676.14	410.74	905.47	410.78	10.05	10.05	10.06	10.06	
2193567821	SMP	1	676.11	410.63	905.48	410.74	10.11	10.11	10.07	10.07	
2193576229	SMP	1	676.10	410.69	905.38	410.88	10.11	10.11	10.01	10.01	
2193584444	SMP	1	675.99	410.80	905.39	410.80	10.25	10.25	9.93	9.93	
2193592839	SMP	1	675.88	410.69	905.36	410.79	10.14	10.14	10.06	10.06	
2193601206	SMP	1	675.85	410.76	905.33	410.87	10.09	10.09	10.10	10.10	
2193609587	SMP	1	675.74	410.79	905.21	410.94	9.93	9.93	10.15	10.15	
2193617826	SMP	1	675.69	410.87	905.11	410.95	9.97	9.97	10.24	10.24	
2193626227	SMP	1	675.58	410.92	905.16	410.95	9.99	9.99	10.20	10.20	
2193634582	SMP	1	675.52	410.88	905.05	410.98	10.14	10.14	10.29	10.29	
2193642949	SMP	1	675.50	410.95	904.87	410.96	10.22	10.22	10.15	10.15	
2193651204	SMP	1	675.41	410.90	904.84	410.89	9.97	9.97	9.96	9.96	
2193659604	SMP	1	675.24	410.93	904.77	410.95	9.94	9.94	10.02	10.02	
2193667942	SMP	1	675.25	410.86	904.76	410.87	9.92	9.92	9.97	9.97	
2193676353	SMP	1	675.16	410.86	904.64	410.93	9.85	9.85	9.99	9.99	
2193684580	SMP	1	675.10	410.86	904.60	410.95	9.99	9.99	10.20	10.20	
2193692972	SMP	1	675.05	410.91	904.55	410.94	9.75	9.75	10.18	10.18	
2193701329	SMP	1	675.00	410.95	904.48	410.86	9.85	9.85	10.09	10.09	
2193709595	SMP	1	674.91	410.99	904.45	410.91	9.88	9.88	10.05	10.05	
2193726318	SMP	1	674.76	410.98	904.34	410.95	9.90	9.90	10.06	10.06	
2193734718	SMP	1	674.77	411.06	904.26	410.94	10.01	10.01	10.07	10.07	
2193742959	SMP	1	674.70	411.08	904.26	410.87	10.05	10.05	10.02	10.02	
2193751327	SMP	1	674.62	411.02	904.19	410.87	10.08	10.08	10.20	10.20	
2193759708	SMP	1	674.36	411.37	903.86	411.25	10.08	10.08	10.22	10.22	
2193768076	SMP	1	673.82	412.26	902.84	412.24	9.79	9.79	10.04	10.04	
2193776316	SMP	1	673.68	413.33	902.27	413.62	9.43	9.43	9.82	9.82	
2193784720	SMP	1	673.80	414.70	902.15	415.06	9.45	9.45	9.86	9.86	
2193801463	SMP	1	673.77	415.71	902.35	415.97	9.49	9.49	10.33	10.33	
2193809723	SMP	1	673.56	415.95	902.38	416.13	10.15	10.15	10.53	10.53	
2193818061	SMP	1	673.64	415.99	902.29	416.06	10.40	10.40	10.37	10.37	
2193826448	SMP	1	673.55	415.98	902.42	416.04	10.34	10.34	10.37	10.37	
2193834823	SMP	1	673.46	415.99	902.36	415.91	10.27	10.27	10.16	10.16	
2193843085	SMP	1	673.32	415.85	902.31	416.02	10.03	10.03	10.43	10.43	
2193851442	SMP	1	673.25	415.77	902.25	416.05	10.08	10.08	10.60	10.60	
2193859847	SMP	1	673.39	415.78	902.19	415.91	10.26	10.26	10.51	10.51	
2193868080	SMP	1	673.24	415.70	902.22	415.75	10.17	10.17	10.03	10.03	
2193876449	SMP	1	673.13	415.55	902.10	415.60	10.12	10.12	10.44	10.44	
2193884822	SMP	1	673.03	415.60	902.11	415.55	10.21	10.21	10.31	10.31	
2193893220	SMP	1	672.99	415.50	901.98	415.57	10.23	10.23	10.32	10.32	
2193901431	SMP	1	672.90	415.52	901.96	415.41	10.26	10.26	10.13	10.13	
2193909840	SMP	1	672.89	415.59	901.91	415.32	10.38	10.38	9.82	9.82	
2193918190	SMP	1	672.74	415.44	901.92	415.41	10.19	10.19	9.86	9.86	
2193926585	SMP	1	672.68	415.55	901.90	415.44	9.66	9.66	9.95	9.95	
2193934821	SMP	1	672.59	415.58	901.97	415.43	9.94	9.94	10.13	10.13	
2193943220	SMP	1	672.59	415.67	901.83	415.50	10.22	10.22	10.15	10.15	
2193951569	SMP	1	672.46	415.78	901.82	415.66	10.19	10.19	10.14	10.14	
2193959970	SMP	1	672.44	415.82	901.84	415.58	10.22	10.22	10.59	10.59	
2193968187	SMP	1	672.39	415.92	901.82	415.66	10.12	10.12	10.17	10.17	
2193976567	SMP	1	672.41	415.90	901.77	415.56	10.15	10.15	9.94	9.94	
2193984943	SMP	1	672.39	415.91	901.72	415.75	9.78	9.78	10.60	10.60	
2193993339	SMP	1	672.48	416.12	901.73	415.72	10.11	10.11	10.65	10.65	
2194001554	SMP	1	672.32	416.12	901.70	415.77	10.35	10.35	10.20	10.20	
2194009965	SMP	1	672.37	415.95	901.80	415.67	9.91	9.91	10.16	10.16	
2194018313	SMP	1	672.45	415.98	901.82	415.63	10.05	10.05	10.40	10.40	
2194026564	SMP	1	672.45	415.96	901.79	415.62	9.93	9.93	10.32	10.32	
2194034950	SMP	1	672.48	416.05	901.86	415.69	9.96	9.96	10.45	10.45	
2194043329	SMP	1	672.46	416.05	901.88	415.75	10.03	10.03	10.50	10.50	
2194051687	SMP	1	672.56	416.11	901.87	415.68	10.32	10.32	10.03	10.03	
2194059965	SMP	1	672.48	416.05	901.87	415.83	10.25	10.25	10.59	10.59	
2194068310	SMP	1	672.52	416.03	901.98	415.70	10.17	10.17	10.38	10.38	
2194076686	SMP	1	672.58	416.14	901.97	415.62	10.20	10.20	10.41	10.41	
2194085075	SMP	1	672.61	416.05	902.05	415.79	9.83	9.83	10.54	10.54	
2194093335	SMP	1	672.63	415.99	902.05	415.59	9.96	9.96	10.38	10.38	
2194101676	SMP	1	672.68	415.92	902.08	415.67	9.93	9.93	10.39	10.39	
2194110089	SMP	1	672.73	415.93	902.06	415.66	9.83	9.83	10.35	10.35	
2194118440	SMP	1	671.92	415.83	901.23	415.64	9.94	9.94	10.40	10.40	
2194126695	SMP	1	670.79	415.24	899.89	414.83	9.90	9.90	10.45	10.45	
2194143445	SMP	1	669.80	413.76	898.54	413.30	9.87	9.87	10.37	10.37	
2194151819	SMP	1	669.59	413.56	898.36	413.16	9.65	9.65	10.38	10.38	
2194160073	SMP	1	669.50	413.56	898.36	413.09	9.66	9.66	10.23	10.23	
2194168436	SMP	1	669.48	413.54	898.42	413.09	9.50	9.50	10.29	10.29	
2194176811	SMP	1	669.29	413.65	898.43	413.01	9.94	9.94	10.21	10.21	
2194185138	SMP	1	669.20	413.61	898.34	413.11	9.70	9.70	10.29	10.29	
2194193450	SMP	1	669.14	413.63	898.35	413.09	9.80	9.80	10.32	10.32	
2194201811	SMP	1	669.09	413.79	898.27	413.05	9.93	9.93	10.17	10.17	
2194210192	SMP	1	668.95	413.90	898.17	413.05	9.98	9.98	10.09	10.09	
2194218436	SMP	1	668.90	413.83	898.10	413.05	9.81	9.81	10.03	10.03	
2194226811	SMP	1	668.76	414.00	898.06	413.06	9.81	9.81	10.00	10.00	
2194235209	SMP	1	668.61	413.94	897.91	412.96	9.94	9.94	9.97	9.97	
2194243578	SMP	1	668.55	414.08	897.78	412.95	9.89	9.89	9.97	9.97	
2194251807	SMP	1	668.41	414.08	897.76	413.02	9.75	9.75	10.01	10.01	
2194260191	SMP	1	668.34	414.15	897.63	413.16	9.96	9.96	10.13	10.13	
2194268568	SMP	1	668.21	414.05	897.57	413.23	9.77	9.77	10.34	10.34	
2194276926	SMP	1	668.19	413.83	897.64	412.78	9.89	9.89	9.96	9.96	
2194285204	SMP	1	668.38	413.25	897.76	412.29	9.88	9.88	10.11	10.11	
2194293566	SMP	1	668.44	412.81	897.61	411.88	9.82	9.82	10.02	10.02	
2194301932	SMP	1	668.37	412.82	897.57	411.85	9.78	9.78	10.04	10.04	
2194310313	SMP	1	668.15	412.90	897.48	411.90	9.90	9.90	10.11	10.11	
2194318567	SMP	1	668.06	412.98	897.54	411.86	9.82	9.82	10.12	10.12	
2194326933	SMP	1	668.03	413.05	897.47	411.90	9.87	9.87	10.11	10.11	
2194335327	SMP	1	667.91	412.90	897.40	411.85	9.66	9.66	10.19	10.19	
2194343558	SMP	1	667.87	413.02	897.40	411.90	9.69	9.69	10.14	10.14	
2194351936	SMP	1	667.80	413.02	897.25	411.76	9.69	9.69	10.02	10.02	
2194360388	SMP	1	667.72	412.96	897.37	411.71	9.67	9.67	9.88	9.88	
2194368695	SMP	1	667.55	412.95	897.19	411.75	9.65	9.65	10.01	10.01	
2194376922	SMP	1	667.61	412.92	897.16	411.63	9.58	9.58	10.05	10.05	
2194385326	SMP	1	667.45	412.95	897.02	411.79	9.78	9.78	10.18	10.18	
2194393685	SMP	1	667.44	412.94	897.06	411.60	9.75	9.75	10.04	10.04	
2194402062	SMP	1	667.34	412.87	896.93	411.76	9.74	9.74	10.17	10.17	
2194410320	SMP	1	667.34	412.76	896.88	411.63	9.71	9.71	10.01	10.01	
2194418678	SMP	1	667.14	412.71	896.81	411.49	9.76	9.76	9.93	9.93	
2194427076	SMP	1	667.12	412.83	896.70	411.46	9.72	9.72	9.91	9.91	
2194435454	SMP	1	666.98	412.70	896.64	411.47	9.72	9.72	10.03	10.03	
2194443681	SMP	1	666.83	412.62	896.48	411.48	9.65	9.65	10.23	10.23	
2194452054	SMP	1	666.77	412.70	896.36	411.39	9.86	9.86	10.07	10.07	
2194460436	SMP	1	666.53	412.57	896.24	411.25	9.46	9.46	10.26	10.26	
2194468804	SMP	1	666.45	412.56	896.14	411.28	9.48	9.48	10.26	10.26	
2194477045	SMP	1	666.30	412.58	895.98	411.14	9.45	9.45	10.03	10.03	
2194485453	SMP	1	666.16	412.56	895.81	411.22	9.62	9.62	10.05	10.05	
2194493812	SMP	1	666.00	412.71	895.74	411.22	9.77	9.77	10.13	10.13	
2194502061	SMP	1	665.90	412.76	895.50	411.32	9.68	9.68	9.99	9.99	
2194510437	SMP	1	665.69	412.76	895.32	411.43	9.35	9.35	10.22	10.22	
2194527180	SMP	1	664.80	412.94	894.54	411.28	9.63	9.63	10.04	10.04	
2194535429	SMP	1	663.67	412.63	893.13	410.90	9.86	9.86	10.05	10.05	
2194543814	SMP	1	662.97	412.26	892.22	410.42	9.58	9.58	9.95	9.95	
2194552174	SMP	1	662.44	412.07	891.78	410.26	9.47	9.47	10.16	10.16	
2194560577	SMP	1	662.33	412.00	891.52	410.16	9.79	9.79	10.19	10.19	
2194568801	SMP	1	662.11	412.20	891.41	410.18	9.61	9.61	10.23	10.23	
2194577176	SMP	1	661.82	412.18	891.37	410.22	9.56	9.56	10.20	10.20	
2194585551	SMP	1	661.73	412.44	891.20	410.23	9.53	9.53	10.20	10.20	
2194593944	SMP	1	661.61	412.41	891.05	410.31	9.67	9.67	10.14	10.14	
2194602167	SMP	1	661.35	412.52	890.91	410.42	9.43	9.43	9.98	9.98	
2194610597	SMP	1	661.36	412.46	890.86	410.43	9.52	9.52	10.03	10.03	
2194618915	SMP	1	661.21	412.63	890.79	410.50	9.71	9.71	10.07	10.07	
2194627293	SMP	1	661.07	412.73	890.72	410.64	9.89	9.89	10.01	10.01	
2194635548	SMP	1	661.04	412.73	890.66	410.64	9.59	9.59	9.81	9.81	
2194643945	SMP	1	661.04	412.81	890.52	410.71	9.58	9.58	9.81	9.81	
2194660669	SMP	1	660.81	412.82	890.44	410.74	9.59	9.59	10.07	10.07	
2194668944	SMP	1	660.81	412.89	890.37	410.82	9.74	9.74	10.02	10.02	
2194677314	SMP	1	660.74	412.96	890.41	410.84	9.76	9.76	10.06	10.06	
2194685674	SMP	1	660.73	412.94	890.42	410.83	9.73	9.73	10.01	10.01	
2194693930	SMP	1	660.73	412.94	890.37	410.83	9.65	9.65	9.86	9.86	
2194702299	SMP	1	660.75	412.91	890.30	410.81	9.62	9.62	9.91	9.91	
2194710665	SMP	1	660.70	412.96	890.22	410.81	9.77	9.77	9.97	9.97	
2194719067	SMP	1	660.65	413.01	890.20	410.76	9.70	9.70	9.98	9.98	
2194727297	SMP	1	660.65	412.94	890.14	410.81	9.64	9.64	10.04	10.04	
2194735692	SMP	1	660.61	413.05	890.18	410.83	9.87	9.87	10.06	10.06	
2194744056	SMP	1	660.61	412.94	890.13	410.82	9.76	9.76	10.04	10.04	
2194752419	SMP	1	660.53	412.97	890.09	410.85	9.52	9.52	10.12	10.12	
2194760664	SMP	1	660.46	413.11	890.01	410.92	9.84	9.84	10.18	10.18	
2194769067	SMP	1	660.44	413.14	889.94	411.06	9.78	9.78	10.15	10.15	
2194777425	SMP	1	660.38	413.25	889.91	411.14	9.96	9.96	10.13	10.13	
2194785807	SMP	1	660.29	413.28	889.88	411.26	9.66	9.66	10.28	10.28	
2194794055	SMP	1	660.18	413.25	889.80	411.23	9.82	9.82	10.20	10.20	
2194802421	SMP	1	660.11	413.32	889.62	411.32	9.67	9.67	10.12	10.12	
2194810792	SMP	1	660.10	413.35	889.51	411.29	9.68	9.68	10.02	10.02	
2194819191	SMP	1	659.99	413.44	889.47	411.32	9.58	9.58	10.05	10.05	
2194827421	SMP	1	659.89	413.44	889.41	411.26	9.62	9.62	10.06	10.06	
2194835800	SMP	1	659.77	413.54	889.34	411.33	9.62	9.62	10.00	10.00	
2194844181	SMP	1	659.79	413.69	889.27	411.41	10.01	10.01	10.06	10.06	
2194852416	SMP	1	659.52	413.64	888.92	411.42	9.56	9.56	9.86	9.86	
2194860797	SMP	1	658.95	414.10	888.34	411.84	9.74	9.74	9.82	9.82	
2194869192	SMP	1	658.84	414.44	887.98	412.13	9.74	9.74	9.68	9.68	
2194877555	SMP	1	658.81	414.56	888.00	412.17	9.73	9.73	9.85	9.85	
2194885793	SMP	1	658.75	414.61	888.07	412.24	9.77	9.77	9.89	9.89	
2194894176	SMP	1	658.66	414.66	888.07	412.39	9.64	9.64	9.97	9.97	
2194902542	SMP	1	658.67	414.63	888.07	412.45	9.52	9.52	9.96	9.96	
2194910905	SMP	1	658.68	414.68	888.08	412.40	9.59	9.59	9.86	9.86	
2194919187	SMP	1	658.72	414.73	888.08	412.52	9.60	9.60	9.99	9.99	
2194927556	SMP	1	658.69	414.72	888.06	412.56	9.65	9.65	10.03	10.03	
2194935915	SMP	1	658.65	414.80	888.08	412.59	9.51	9.51	9.99	9.99	
2194944298	SMP	1	658.65	414.80	888.05	412.52	9.55	9.55	9.97	9.97	
2194952542	SMP	1	658.71	414.86	888.11	412.61	9.69	9.69	9.97	9.97	
2194960907	SMP	1	658.65	414.83	887.97	412.65	9.55	9.55	10.01	10.01	
2194969310	SMP	1	658.73	414.78	888.06	412.63	9.66	9.66	9.95	9.95	
2194977674	SMP	1	658.70	414.85	888.12	412.75	9.72	9.72	10.13	10.13	
2194985924	SMP	1	658.63	414.87	887.95	412.69	9.56	9.56	9.87	9.87	
2194994296	SMP	1	658.64	414.78	887.95	412.70	9.74	9.74	10.09	10.09	
2195002671	SMP	1	658.69	414.86	888.00	412.67	9.69	9.69	10.00	10.00	
2195010904	SMP	1	658.60	414.79	887.94	412.66	9.58	9.58	10.07	10.07	
2195019310	SMP	1	658.65	414.86	887.93	412.70	9.79	9.79	10.08	10.08	
2195027666	SMP	1	658.65	414.87	888.04	412.65	9.58	9.58	10.03	10.03	
2195036033	SMP	1	658.58	414.83	887.92	412.66	9.69	9.69	10.02	10.02	
2195044295	SMP	1	658.58	414.90	887.93	412.66	9.70	9.70	10.07	10.07	
2195052679	SMP	1	658.57	414.93	887.90	412.74	9.77	9.77	10.07	10.07	
2195061033	SMP	1	658.58	414.90	887.86	412.77	9.83	9.83	10.10	10.10	
2195069436	SMP	1	658.51	414.90	887.82	412.78	9.81	9.81	10.20	10.20	
2195077669	SMP	1	658.62	414.85	888.01	412.76	9.66	9.66	10.20	10.20	
2195086048	SMP	1	659.56	414.43	889.09	412.37	9.93	9.93	10.47	10.47	
2195094426	SMP	1	660.59	413.92	889.86	411.88	10.12	10.12	10.30	10.30	
2195102791	SMP	1	661.11	413.62	890.47	411.65	9.98	9.98	10.51	10.51	
2195111039	SMP	1	661.32	413.59	890.73	411.58	9.73	9.73	10.39	10.39	
2195119431	SMP	1	661.24	413.58	890.56	411.68	9.88	9.88	10.43	10.43	
2195127788	SMP	1	661.11	413.70	890.57	411.89	9.99	9.99	10.47	10.47	
2195136164	SMP	1	661.16	413.77	890.62	411.86	9.93	9.93	10.60	10.60	
2195144419	SMP	1	661.04	413.77	890.58	411.79	10.04	10.04	10.29	10.29	
2195152786	SMP	1	660.97	413.77	890.48	411.86	10.02	10.02	10.36	10.36	
2195161152	SMP	1	660.95	413.77	890.48	411.86	10.00	10.00	10.40	10.40	
2195169429	SMP	1	660.89	413.78	890.47	411.85	10.10	10.10	10.24	10.24	
2195177794	SMP	1	660.83	413.85	890.34	411.93	10.24	10.24	10.40	10.40	
2195186158	SMP	1	660.93	413.82	890.37	411.89	10.20	10.20	10.29	10.29	
2195194541	SMP	1	660.79	413.78	890.30	411.85	10.12	10.12	10.30	10.30	
2195202798	SMP	1	660.76	413.73	890.15	411.87	10.18	10.18	10.33	10.33	
2195211152	SMP	1	660.65	413.79	890.04	411.88	10.12	10.12	10.29	10.29	
2195219559	SMP	1	660.53	413.65	889.90	411.78	9.82	9.82	10.18	10.18	
2195227917	SMP	1	660.39	413.65	889.83	411.77	9.90	9.90	10.20	10.20	
2195236157	SMP	1	660.27	413.76	889.71	411.74	10.14	10.14	10.47	10.47	
2195244540	SMP	1	660.14	413.64	889.54	411.58	9.97	9.97	10.28	10.28	
2195252916	SMP	1	659.96	413.73	889.27	411.62	10.22	10.22	10.53	10.53	
2195261272	SMP	1	659.79	413.69	889.01	411.55	10.11	10.11	10.26	10.26	
2195269552	SMP	1	659.57	413.71	888.84	411.44	10.08	10.08	10.33	10.33	
2195277913	SMP	1	659.29	413.67	888.59	411.41	9.90	9.90	10.57	10.57	
2195286281	SMP	1	658.96	413.68	888.26	411.47	10.04	10.04	10.51	10.51	
2195294664	SMP	1	658.71	413.79	888.16	411.29	10.10	10.10	10.36	10.36	
2195302922	SMP	1	658.54	413.82	887.80	411.26	9.93	9.93	10.27	10.27	
2195311272	SMP	1	657.95	413.33	887.13	410.69	10.03	10.03	10.39	10.39	
2195319675	SMP	1	657.27	412.08	886.02	409.11	10.17	10.17	10.28	10.28	
2195336286	SMP	1	656.42	410.30	884.71	407.53	10.06	10.06	10.55	10.55	
2195344684	SMP	1	656.13	410.17	884.49	407.21	10.11	10.11	10.37	10.37	
2195353022	SMP	1	655.84	410.39	884.42	407.28	10.07	10.07	10.46	10.46	
2195361285	SMP	1	655.51	410.34	884.24	407.12	10.18	10.18	10.26	10.26	
2195369655	SMP	1	655.15	410.34	884.10	407.17	9.94	9.94	10.30	10.30	
2195378047	SMP	1	655.02	410.39	883.85	407.08	10.11	10.11	10.26	10.26	
2195386401	SMP	1	654.84	410.45	883.71	407.08	10.20	10.20	10.33	10.33	
2195394678	SMP	1	654.62	410.31	883.55	406.97	10.04	10.04	10.43	10.43	
2195403015	SMP	1	654.37	410.15	883.44	406.92	10.20	10.20	10.38	10.38	
2195411398	SMP	1	654.23	410.12	883.36	406.70	10.26	10.26	10.22	10.22	
2195419774	SMP	1	654.14	410.10	883.20	406.55	10.14	10.14	10.15	10.15	
2195428060	SMP	1	654.04	410.02	883.06	406.60	10.05	10.05	10.12	10.12	
2195436417	SMP	1	653.94	410.02	883.06	406.55	10.08	10.08	10.08	10.08	
2195444802	SMP	1	653.84	410.02	882.95	406.53	10.21	10.21	10.03	10.03	
2195453142	SMP	1	653.75	409.98	882.93	406.44	10.30	10.30	10.12	10.12	
2195461399	SMP	1	653.65	410.05	882.85	406.53	10.33	10.33	10.23	10.23	
2195469777	SMP	1	653.62	409.89	882.85	406.34	10.14	10.14	10.05	10.05	
2195478169	SMP	1	653.70	409.86	882.89	406.26	10.09	10.09	10.25	10.25	
2195486404	SMP	1	653.65	409.92	882.85	406.34	10.25	10.25	10.22	10.22	
2195494802	SMP	1	653.70	409.93	882.98	406.31	10.16	10.16	10.30	10.30	
2195503139	SMP	1	653.73	409.80	883.03	406.30	10.21	10.21	10.20	10.20	
2195511529	SMP	1	653.83	409.74	883.08	406.36	10.13	10.13	10.16	10.16	
2195519779	SMP	1	653.89	409.73	883.14	406.35	10.30	10.30	10.29	10.29	
2195528164	SMP	1	654.00	409.66	883.25	406.37	10.08	10.08	10.25	10.25	
2195536508	SMP	1	654.16	409.68	883.46	406.30	9.98	9.98	10.37	10.37	
2195544924	SMP	1	654.28	409.59	883.62	406.39	9.95	9.95	10.46	10.46	
2195553154	SMP	1	654.17	409.58	883.39	406.45	10.09	10.09	10.57	10.57	
2195561526	SMP	1	653.56	409.44	882.91	406.25	10.13	10.13	10.33	10.33	
2195569898	SMP	1	653.39	409.34	882.62	406.24	10.11	10.11	10.48	10.48	
2195578508	SMP	1	653.42	409.30	882.77	406.11	10.20	10.20	10.31	10.31	
2195586523	SMP	1	653.52	409.34	882.94	406.09	10.24	10.24	10.35	10.35	
2195594925	SMP	1	653.65	409.18	883.02	406.05	10.09	10.09	10.29	10.29	
2195603268	SMP	1	653.67	409.18	883.31	405.93	10.11	10.11	10.20	10.20	
2195611643	SMP	1	653.82	409.18	883.29	405.99	9.98	9.98	10.01	10.01	
2195619899	SMP	1	653.96	409.17	883.46	406.04	10.22	10.22	10.23	10.23	
2195628296	SMP	1	653.96	409.17	883.50	406.08	10.14	10.14	10.31	10.31	
2195636636	SMP	1	654.02	409.10	883.64	406.01	10.10	10.10	10.35	10.35	
2195644919	SMP	1	654.12	409.01	883.75	406.04	10.16	10.16	10.31	10.31	
2195653266	SMP	1	654.36	408.97	883.82	406.01	10.11	10.11	10.21	10.21	
2195661646	SMP	1	654.27	409.06	883.92	406.03	10.20	10.20	10.19	10.19	
2195670020	SMP	1	654.32	409.09	884.09	406.04	10.00	10.00	10.34	10.34	
2195678291	SMP	1	654.37	409.21	884.19	406.09	10.14	10.14	10.27	10.27	
2195686641	SMP	1	654.61	409.20	884.34	406.06	10.16	10.16	10.20	10.20	
2195695046	SMP	1	654.75	409.23	884.48	406.12	10.07	10.07	10.30	10.30	
2195703383	SMP	1	654.68	409.23	884.39	406.15	10.12	10.12	10.33	10.33	
2195711644	SMP	1	654.77	409.23	884.59	406.20	10.14	10.14	10.41	10.41	
2195720030	SMP	1	654.96	409.17	884.59	406.26	10.07	10.07	10.49	10.49	
2195728407	SMP	1	655.02	409.17	884.70	406.17	10.05	10.05	10.30	10.30	
2195736757	SMP	1	655.09	409.04	884.84	406.18	10.05	10.05	10.37	10.37	
2195745043	SMP	1	655.52	408.81	885.07	406.04	9.95	9.95	10.40	10.40	
2195753388	SMP	1	656.33	408.02	885.89	405.09	10.11	10.11	10.27	10.27	
2195761767	SMP	1	657.05	406.96	886.34	404.01	10.21	10.21	10.27	10.27	
2195778402	SMP	1	658.18	405.87	887.20	402.94	9.85	9.85	10.27	10.27	
2195786776	SMP	1	658.33	405.93	887.48	402.99	10.07	10.07	10.34	10.34	
2195795151	SMP	1	658.40	405.93	887.82	402.82	10.15	10.15	10.23	10.23	
2195803407	SMP	1	658.48	405.74	887.94	402.94	10.25	10.25	10.35	10.35	
2195811759	SMP	1	658.51	405.70	888.02	402.96	10.13	10.13	10.30	10.30	
2195828537	SMP	1	658.83	405.56	888.48	402.83	9.99	9.99	10.11	10.11	
2195836764	SMP	1	659.11	405.46	888.69	402.83	9.93	9.93	10.28	10.28	
2195845170	SMP	1	659.11	405.55	888.86	402.77	10.12	10.12	10.19	10.19	
2195853503	SMP	1	659.48	405.37	889.09	402.75	9.98	9.98	10.13	10.13	
2195861906	SMP	1	659.59	405.35	889.21	402.78	10.13	10.13	10.28	10.28	
2195870146	SMP	1	659.88	405.34	889.47	402.74	10.06	10.06	10.11	10.11	
2195878540	SMP	1	659.97	405.32	889.71	402.75	9.96	9.96	10.28	10.28	
2195886890	SMP	1	660.13	405.31	889.97	402.67	10.31	10.31	10.12	10.12	
2195895291	SMP	1	660.32	405.23	890.19	402.77	10.38	10.38	10.09	10.09	
2195903514	SMP	1	660.52	405.28	890.34	402.85	10.32	10.32	10.19	10.19	
2195911899	SMP	1	660.94	405.20	890.57	402.88	10.28	10.28	10.28	10.28	
2195920389	SMP	1	661.00	405.21	890.82	403.02	10.23	10.23	10.57	10.57	
2195928660	SMP	1	661.16	405.31	891.02	403.07	10.30	10.30	10.51	10.51	
2195936873	SMP	1	661.40	405.21	891.19	402.98	10.40	10.40	10.46	10.46	
2195945287	SMP	1	661.63	405.20	891.51	403.01	10.26	10.26	10.36	10.36	
2195953633	SMP	1	662.19	405.04	892.12	403.05	10.15	10.15	10.46	10.46	
2195961889	SMP	1	663.00	405.04	893.11	402.78	10.35	10.35	10.27	10.27	
2195978649	SMP	1	663.46	404.95	893.27	402.97	10.28	10.28	10.22	10.22	
2195987028	SMP	1	663.48	404.91	893.55	402.98	10.30	10.30	10.44	10.44	
2195995271	SMP	1	663.74	404.85	893.85	402.99	10.45	10.45	10.45	10.45	
2196003647	SMP	1	663.91	404.94	893.94	403.08	10.30	10.30	10.51	10.51	
2196012009	SMP	1	663.89	404.99	893.92	403.04	10.38	10.38	10.23	10.23	
2196020409	SMP	1	664.16	404.96	894.25	403.08	10.32	10.32	10.24	10.24	
2196028635	SMP	1	664.39	404.95	894.39	403.15	10.24	10.24	10.46	10.46	
2196037014	SMP	1	664.45	404.98	894.57	403.21	10.26	10.26	10.46	10.46	
2196045392	SMP	1	664.64	404.93	894.59	403.21	10.23	10.23	10.45	10.45	
2196053777	SMP	1	664.80	404.93	894.76	403.19	10.27	10.27	10.37	10.37	
2196062000	SMP	1	664.70	404.91	894.87	403.23	10.50	10.50	10.35	10.35	
2196070404	SMP	1	664.85	404.92	895.02	403.21	10.36	10.36	10.42	10.42	
2196078761	SMP	1	664.79	404.88	895.09	403.32	10.38	10.38	10.41	10.41	
2196087142	SMP	1	664.96	404.85	895.07	403.18	10.37	10.37	10.34	10.34	
2196095397	SMP	1	665.05	404.78	895.10	403.28	10.30	10.30	10.22	10.22	
2196103757	SMP	1	665.00	404.83	895.18	403.22	10.34	10.34	10.32	10.32	
2196112138	SMP	1	665.06	404.89	895.12	403.15	10.34	10.34	10.27	10.27	
2196120534	SMP	1	665.17	404.78	895.32	403.15	10.27	10.27	10.31	10.31	
2196128763	SMP	1	665.16	404.61	895.38	403.13	10.19	10.19	10.49	10.49	
2196137138	SMP	1	665.23	404.62	895.41	403.05	10.22	10.22	10.42	10.42	
2196145515	SMP	1	665.23	404.49	895.34	402.98	10.12	10.12	10.40	10.40	
2196153758	SMP	1	665.20	404.41	895.41	402.84	10.24	10.24	10.43	10.43	
2196162127	SMP	1	665.27	404.48	895.41	402.91	10.29	10.29	10.39	10.39	
2196170525	SMP	1	665.27	404.50	895.48	402.91	10.28	10.28	10.51	10.51	
2196178892	SMP	1	665.31	404.36	895.55	402.78	10.28	10.28	10.36	10.36	
2196187143	SMP	1	665.30	404.42	895.53	402.76	10.29	10.29	10.40	10.40	
2196195515	SMP	1	665.22	404.32	895.48	402.78	10.35	10.35	10.33	10.33	
2196203889	SMP	1	665.30	404.33	895.53	402.83	10.28	10.28	10.46	10.46	
2196212253	SMP	1	665.26	404.36	895.48	402.89	10.30	10.30	10.48	10.48	
2196220526	SMP	1	665.56	404.35	895.88	403.00	10.37	10.37	10.44	10.44	
2196228884	SMP	1	667.38	404.64	897.86	403.26	10.71	10.71	10.95	10.95	
2196245639	SMP	1	672.41	404.97	902.53	403.40	10.63	10.63	10.49	10.49	
2196253884	SMP	1	674.14	405.09	904.27	403.82	10.72	10.72	10.63	10.63	
2196262268	SMP	1	675.34	405.61	905.39	404.33	10.68	10.68	10.48	10.48	
2196279001	SMP	1	675.50	405.92	905.81	404.66	10.90	10.90	10.68	10.68	
2196287276	SMP	1	675.42	405.91	905.92	404.73	10.83	10.83	10.65	10.65	
2196295635	SMP	1	675.27	405.94	905.75	404.63	10.60	10.60	10.44	10.44	
2196304019	SMP	1	675.34	405.89	905.68	404.72	10.76	10.76	10.33	10.33	
2196312262	SMP	1	675.32	405.95	905.87	404.81	10.72	10.72	10.46	10.46	
2196320634	SMP	1	675.32	405.94	905.83	404.88	10.72	10.72	10.56	10.56	
2196329006	SMP	1	675.43	405.91	905.94	404.81	10.67	10.67	10.45	10.45	
2196337399	SMP	1	675.45	405.89	905.93	404.93	10.60	10.60	10.55	10.55	
2196345627	SMP	1	675.44	405.87	906.04	404.87	10.72	10.72	10.47	10.47	
2196354006	SMP	1	675.45	405.77	906.13	404.90	10.61	10.61	10.53	10.53	
2196362393	SMP	1	675.55	405.91	906.16	404.89	10.71	10.71	10.48	10.48	
2196370758	SMP	1	675.67	405.95	906.15	404.87	10.62	10.62	10.45	10.45	
2196378990	SMP	1	675.76	405.85	906.32	404.86	10.54	10.54	10.44	10.44	
2196387398	SMP	1	675.83	405.86	906.29	404.96	10.46	10.46	10.62	10.62	
2196395757	SMP	1	675.88	405.80	906.53	404.93	10.38	10.38	10.59	10.59	
2196404123	SMP	1	676.12	405.77	906.59	404.85	10.43	10.43	10.40	10.40	
2196412380	SMP	1	676.02	405.65	906.60	404.85	10.43	10.43	10.31	10.31	
2196420777	SMP	1	676.16	405.65	906.76	404.87	10.42	10.42	10.29	10.29	
2196429127	SMP	1	676.07	405.56	906.87	404.87	10.53	10.53	10.26	10.26	
2196437523	SMP	1	676.32	405.54	906.94	404.87	10.74	10.74	10.44	10.44	
2196445751	SMP	1	676.40	405.53	906.95	404.84	10.70	10.70	10.34	10.34	
2196454122	SMP	1	676.42	405.62	907.07	405.09	10.77	10.77	10.50	10.50	
2196462505	SMP	1	675.95	406.54	906.18	405.95	10.61	10.61	10.45	10.45	
2196470762	SMP	1	675.44	407.62	905.48	407.26	10.68	10.68	10.85	10.85	
2196487499	SMP	1	675.44	409.18	905.49	408.61	10.73	10.73	10.76	10.76	
2196495899	SMP	1	675.41	409.06	905.72	408.51	10.55	10.55	10.85	10.85	
2196504119	SMP	1	675.44	409.26	905.88	408.79	10.70	10.70	10.67	10.67	
2196512502	SMP	1	675.58	409.26	905.88	408.76	10.72	10.72	10.62	10.62	
2196520874	SMP	1	675.72	409.21	905.94	408.85	10.61	10.61	10.61	10.61	
2196529259	SMP	1	675.73	409.21	906.09	408.83	10.65	10.65	10.41	10.41	
2196537498	SMP	1	675.83	409.21	906.16	408.89	10.56	10.56	10.50	10.50	
2196545901	SMP	1	675.83	409.12	906.20	408.84	10.54	10.54	10.57	10.57	
2196554233	SMP	1	675.86	409.09	906.28	408.84	10.66	10.66	10.62	10.62	
2196562619	SMP	1	675.96	409.10	906.35	408.84	10.51	10.51	10.65	10.65	
2196570872	SMP	1	675.99	409.05	906.53	408.79	10.58	10.58	10.42	10.42	
2196579256	SMP	1	676.09	408.94	906.46	408.72	10.37	10.37	10.55	10.55	
2196587612	SMP	1	676.20	409.14	906.59	408.75	10.44	10.44	10.49	10.49	
2196596019	SMP	1	676.23	409.06	906.66	408.74	10.45	10.45	10.43	10.43	
2196604233	SMP	1	676.33	409.11	906.77	408.76	10.36	10.36	10.46	10.46	
2196612629	SMP	1	676.34	409.12	906.70	408.90	10.42	10.42	10.50	10.50	
2196620996	SMP	1	676.55	409.12	906.92	408.81	10.50	10.50	10.32	10.32	
2196629259	SMP	1	676.55	409.00	906.92	408.90	10.37	10.37	10.43	10.43	
2196637617	SMP	1	676.59	409.11	907.04	408.92	10.42	10.42	10.39	10.39	
2196654392	SMP	1	676.83	409.14	907.24	408.98	10.45	10.45	10.55	10.55	
2196662616	SMP	1	676.91	409.04	907.37	409.07	10.38	10.38	10.46	10.46	
2196671014	SMP	1	677.09	409.09	907.49	409.01	10.48	10.48	10.61	10.61	
2196679376	SMP	1	677.18	409.15	907.52	409.12	10.43	10.43	10.69	10.69	
2196687740	SMP	1	677.24	409.08	907.69	409.05	10.43	10.43	10.31	10.31	
2196704384	SMP	1	677.47	408.85	907.78	408.93	10.19	10.19	10.23	10.23	
2196712741	SMP	1	677.56	408.83	907.93	409.06	10.29	10.29	10.38	10.38	
2196721116	SMP	1	677.65	409.01	908.06	409.21	10.39	10.39	10.64	10.64	
2196737758	SMP	1	678.40	410.82	908.24	411.16	10.26	10.26	10.50	10.50	
2196746124	SMP	1	678.61	411.69	908.29	411.90	10.69	10.69	10.36	10.36	
2196754486	SMP	1	678.45	411.74	908.43	411.90	10.48	10.48	10.32	10.32	
2196771113	SMP	1	678.43	411.73	908.56	411.83	10.35	10.35	10.29	10.29	
2196779516	SMP	1	678.43	411.75	908.57	411.85	10.54	10.54	10.27	10.27	
2196787729	SMP	1	678.41	411.73	908.49	411.80	10.55	10.55	10.29	10.29	
2196796131	SMP	1	678.31	411.75	908.52	411.86	10.35	10.35	10.17	10.17	
2196804491	SMP	1	678.32	411.75	908.49	411.87	10.40	10.40	10.35	10.35	
2196812877	SMP	1	678.31	411.82	908.51	411.91	10.41	10.41	10.44	10.44	
2196821112	SMP	1	678.30	411.80	908.52	411.93	10.41	10.41	10.34	10.34	
2196829512	SMP	1	678.35	411.87	908.45	412.00	10.46	10.46	10.35	10.35	
2196837852	SMP	1	678.29	411.94	908.43	412.00	10.33	10.33	10.45	10.45	
2196846235	SMP	1	678.31	412.08	908.48	412.12	10.40	10.40	10.61	10.61	
2196854487	SMP	1	678.33	412.08	908.43	412.15	10.45	10.45	10.34	10.34	
2196862889	SMP	1	678.27	412.09	908.40	412.24	10.47	10.47	10.56	10.56	
2196871240	SMP	1	678.20	412.16	908.47	412.24	10.52	10.52	10.54	10.54	
2196879636	SMP	1	678.20	412.09	908.41	412.31	10.39	10.39	10.60	10.60	
2196887872	SMP	1	678.20	412.09	908.29	412.34	10.43	10.43	10.44	10.44	
2196896251	SMP	1	678.20	412.23	908.34	412.43	10.45	10.45	10.50	10.50	
2196904612	SMP	1	678.20	412.16	908.36	412.34	10.32	10.32	10.60	10.60	
2196913004	SMP	1	678.27	412.23	908.36	412.41	10.23	10.23	10.58	10.58	
2196921225	SMP	1	678.20	412.22	908.29	412.34	10.32	10.32	10.54	10.54	
2196929637	SMP	1	678.27	412.20	908.32	412.49	10.09	10.09	10.57	10.57	
2196937987	SMP	1	678.20	412.26	908.21	412.40	10.45	10.45	10.27	10.27	
2196946239	SMP	1	678.24	412.34	908.23	412.61	10.27	10.27	10.47	10.47	
2196954612	SMP	1	678.13	412.34	908.09	412.54	10.31	10.31	10.38	10.38	
2196963003	SMP	1	678.20	412.34	908.08	412.49	10.29	10.29	10.40	10.40	
2196971357	SMP	1	678.18	412.32	908.09	412.54	10.19	10.19	10.30	10.30	
2196979634	SMP	1	678.17	412.34	908.09	412.61	10.31	10.31	10.48	10.48	
2196987984	SMP	1	678.12	412.38	908.02	412.60	10.16	10.16	10.40	10.40	
2196996372	SMP	1	678.18	412.55	908.16	412.76	10.24	10.24	10.28	10.28	
2197012988	SMP	1	679.39	413.63	909.05	414.04	10.39	10.39	10.55	10.55	
2197021364	SMP	1	679.27	413.80	908.81	414.18	10.24	10.24	10.34	10.34	
2197029749	SMP	1	679.12	413.79	908.86	414.20	10.29	10.29	10.44	10.44	
2197046362	SMP	1	679.08	413.93	908.82	414.48	10.29	10.29	10.65	10.65	
2197054735	SMP	1	679.07	414.08	908.80	414.37	10.27	10.27	10.36	10.36	
2197063129	SMP	1	678.95	414.09	908.75	414.47	10.32	10.32	10.36	10.36	
2197071470	SMP	1	678.78	414.14	908.72	414.53	10.33	10.33	10.29	10.29	
2197079753	SMP	1	678.85	414.16	908.65	414.60	10.29	10.29	10.30	10.30	
2197088103	SMP	1	678.78	414.29	908.54	414.58	10.56	10.56	10.40	10.40	
2197096490	SMP	1	678.71	414.34	908.49	414.69	10.38	10.38	10.45	10.45	
2197104735	SMP	1	678.60	414.38	908.37	414.70	10.37	10.37	10.39	10.39	
2197113129	SMP	1	678.57	414.52	908.25	414.75	10.42	10.42	10.42	10.42	
2197121466	SMP	1	678.41	414.53	908.09	414.82	10.77	10.77	10.50	10.50	
2197129878	SMP	1	678.34	414.40	907.97	414.83	10.07	10.07	10.48	10.48	
2197138096	SMP	1	678.11	414.49	907.82	414.87	10.10	10.10	10.43	10.43	
2197146482	SMP	1	677.97	414.42	907.80	414.76	10.14	10.14	10.49	10.49	
2197154857	SMP	1	677.82	414.51	907.66	414.72	10.23	10.23	10.54	10.54	
2197163243	SMP	1	677.79	414.58	907.45	414.66	10.33	10.33	10.36	10.36	
2197171493	SMP	1	677.63	414.60	907.25	414.82	10.58	10.58	10.48	10.48	
2197179881	SMP	1	677.51	414.72	907.09	414.89	10.67	10.67	10.52	10.52	
2197188230	SMP	1	677.46	414.57	907.07	414.84	10.27	10.27	10.39	10.39	
2197196618	SMP	1	677.32	414.56	906.89	414.87	10.22	10.22	10.40	10.40	
2197204856	SMP	1	677.18	414.58	906.76	414.84	10.11	10.11	10.36	10.36	
2197213244	SMP	1	677.12	414.74	906.66	414.87	10.20	10.20	10.34	10.34	
2197221597	SMP	1	677.04	414.72	906.54	414.79	10.24	10.24	10.41	10.41	
2197230000	SMP	1	676.90	414.72	906.45	414.77	10.28	10.28	10.31	10.31	
2197238242	SMP	1	676.83	414.79	906.37	414.83	10.34	10.34	10.41	10.41	
2197246620	SMP	1	676.77	414.81	906.25	414.83	10.43	10.43	10.44	10.44	
2197263237	SMP	1	676.80	415.07	906.04	415.20	10.38	10.38	10.58	10.58	
2197271610	SMP	1	677.09	415.80	906.16	416.01	10.44	10.44	10.78	10.78	
2197279983	SMP	1	677.00	416.33	906.06	416.51	10.25	10.25	11.09	11.09	
2197288359	SMP	1	676.80	416.49	905.89	416.63	10.38	10.38	11.15	11.15	
2197296615	SMP	1	676.67	416.55	905.87	416.56	10.57	10.57	11.18	11.18	
2197305002	SMP	1	676.47	416.60	905.87	416.55	10.87	10.87	11.24	11.24	
2197313360	SMP	1	676.41	416.53	905.71	416.57	10.52	10.52	11.13	11.13	
2197321724	SMP	1	676.36	416.55	905.58	416.50	10.42	10.42	10.57	10.57	
2197329982	SMP	1	676.11	416.39	905.49	416.54	10.13	10.13	11.12	11.12	
2197338355	SMP	1	676.00	416.58	905.39	416.50	10.28	10.28	10.74	10.74	
2197346712	SMP	1	675.85	416.58	905.18	416.50	10.07	10.07	10.79	10.79	
2197355120	SMP	1	675.70	416.60	905.00	416.52	10.11	10.11	10.43	10.43	
2197363355	SMP	1	675.58	416.65	904.91	416.53	10.00	10.00	11.15	11.15	
2197371721	SMP	1	675.41	416.78	904.73	416.59	10.14	10.14	11.13	11.13	
2197380105	SMP	1	675.27	416.83	904.63	416.59	10.20	10.20	10.60	10.60	
2197388470	SMP	1	675.22	416.90	904.51	416.66	10.00	10.00	11.10	11.10	
2197396726	SMP	1	675.03	417.05	904.33	416.76	10.11	10.11	10.56	10.56	
2197405120	SMP	1	674.87	417.06	904.19	416.71	10.29	10.29	10.63	10.63	
2197413475	SMP	1	674.66	417.21	904.07	416.72	10.60	10.60	10.88	10.88	
2197421733	SMP	1	674.62	417.33	904.01	416.90	11.11	11.11	10.71	10.71	
2197430105	SMP	1	674.43	417.33	903.79	416.82	10.51	10.51	10.69	10.69	
2197438496	SMP	1	674.40	417.39	903.65	416.87	10.56	10.56	10.70	10.70	
2197446841	SMP	1	674.25	417.39	903.55	416.84	10.31	10.31	11.13	11.13	
2197455119	SMP	1	674.06	417.47	903.31	416.95	10.30	10.30	10.73	10.73	
2197463473	SMP	1	673.66	417.59	902.97	416.96	10.24	10.24	10.70	10.70	
2197471852	SMP	1	671.92	417.95	901.27	417.27	10.81	10.81	11.54	11.54	
2197488482	SMP	1	666.38	418.63	895.11	418.22	10.82	10.82	11.24	11.24	
2197496869	SMP	1	664.09	418.84	892.43	418.03	10.73	10.73	11.09	11.09	
2197505222	SMP	1	662.39	419.01	890.53	418.26	10.64	10.64	11.41	11.41	
2197521859	SMP	1	660.95	419.59	889.37	418.50	10.93	10.93	11.23	11.23	
2197530234	SMP	1	660.87	419.52	889.40	418.43	11.00	11.00	11.22	11.22	
2197538591	SMP	1	660.71	419.49	889.51	418.31	10.99	10.99	11.06	11.06	
2197555221	SMP	1	660.63	419.26	889.37	418.22	11.27	11.27	10.98	10.98	
2197563616	SMP	1	660.55	419.28	889.24	418.20	11.36	11.36	11.02	11.02	
2197571960	SMP	1	660.55	419.18	889.24	418.11	10.59	10.59	11.11	11.11	
2197580214	SMP	1	660.40	419.18	889.12	418.01	11.15	11.15	10.97	10.97	
2197588591	SMP	1	660.33	419.12	889.18	417.96	10.55	10.55	11.05	11.05	
2197596989	SMP	1	660.25	419.11	889.12	417.93	10.70	10.70	11.13	11.13	
2197605335	SMP	1	660.31	419.10	889.05	417.92	10.65	10.65	11.12	11.12	
2197613616	SMP	1	660.17	419.09	889.01	417.90	10.80	10.80	10.99	10.99	
2197621963	SMP	1	660.08	419.23	888.91	418.01	10.76	10.76	11.08	11.08	
2197630347	SMP	1	659.92	419.26	888.90	417.92	10.69	10.69	11.13	11.13	
2197638726	SMP	1	659.86	419.25	888.83	417.98	10.66	10.66	11.14	11.14	
2197646978	SMP	1	659.81	419.35	888.81	417.96	10.90	10.90	11.21	11.21	
2197655327	SMP	1	659.74	419.29	888.67	417.89	10.80	10.80	11.04	11.04	
2197663737	SMP	1	659.62	419.21	888.62	417.90	11.15	11.15	11.32	11.32	
2197672096	SMP	1	659.52	419.28	888.61	417.92	11.30	11.30	11.08	11.08	
2197680340	SMP	1	659.48	419.26	888.54	417.76	11.22	11.22	11.32	11.32	
2197688715	SMP	1	659.41	419.20	888.46	417.83	10.60	10.60	11.29	11.29	
2197697109	SMP	1	659.42	419.27	888.39	417.76	10.80	10.80	11.36	11.36	
2197705458	SMP	1	659.32	419.26	888.35	417.75	11.28	11.28	11.44	11.44	
2197713738	SMP	1	659.32	419.27	888.30	417.75	11.28	11.28	11.41	11.41	
2197722085	SMP	1	659.16	419.38	888.35	417.71	11.14	11.14	11.33	11.33	
2197730482	SMP	1	659.14	419.37	888.35	417.60	11.00	11.00	11.35	11.35	
2197738714	SMP	1	659.15	419.35	888.29	417.64	10.93	10.93	11.31	11.31	
2197747103	SMP	1	659.09	419.32	888.28	417.64	10.93	10.93	11.28	11.28	
2197755460	SMP	1	659.09	418.91	888.28	417.19	10.72	10.72	10.94	10.94	
2197763860	SMP	1	659.29	417.73	888.36	416.01	10.63	10.63	10.78	10.78	
2197772078	SMP	1	659.80	416.66	888.40	414.99	10.53	10.53	10.79	10.79	
2197780462	SMP	1	659.93	416.21	888.48	414.48	10.77	10.77	10.91	10.91	
2197788838	SMP	1	659.98	416.27	888.57	414.29	10.58	10.58	10.41	10.41	
2197797245	SMP	1	660.00	416.07	888.65	414.31	10.61	10.61	10.46	10.46	
2197805464	SMP	1	659.84	416.05	888.80	414.17	10.50	10.50	10.38	10.38	
2197813861	SMP	1	659.94	416.02	888.87	414.25	10.54	10.54	10.59	10.59	
2197822209	SMP	1	659.99	415.94	889.01	414.16	10.73	10.73	10.54	10.54	
2197830592	SMP	1	660.02	415.82	889.10	414.11	10.53	10.53	10.65	10.65	
2197838838	SMP	1	660.03	415.73	889.10	414.04	10.58	10.58	10.69	10.69	
2197847230	SMP	1	660.07	415.63	889.26	413.92	10.53	10.53	10.68	10.68	
2197855581	SMP	1	660.07	415.56	889.37	413.84	10.55	10.55	10.77	10.77	
2197863985	SMP	1	660.20	415.46	889.42	413.78	10.72	10.72	10.82	10.82	
2197872220	SMP	1	660.16	415.33	889.42	413.64	10.82	10.82	10.81	10.81	
2197880587	SMP	1	660.26	415.12	889.52	413.40	10.56	10.56	10.58	10.58	
2197888965	SMP	1	660.32	415.04	889.64	413.31	10.55	10.55	10.56	10.56	
2197905599	SMP	1	660.40	414.85	889.77	413.18	10.58	10.58	10.73	10.73	
2197913966	SMP	1	660.47	414.78	889.89	413.14	10.53	10.53	10.65	10.65	
2197922348	SMP	1	660.55	414.71	889.91	413.02	10.61	10.61	10.48	10.48	
2197930583	SMP	1	660.56	414.64	890.03	413.02	10.65	10.65	10.55	10.55	
2197938982	SMP	1	660.61	414.67	890.14	413.03	10.73	10.73	10.61	10.61	
2197947332	SMP	1	660.71	414.64	890.16	413.06	10.54	10.54	10.56	10.56	
2197955711	SMP	1	660.68	414.68	890.19	413.05	10.57	10.57	10.71	10.71	
2197963964	SMP	1	660.77	414.66	890.39	413.12	10.45	10.45	10.77	10.77	
2197972340	SMP	1	660.84	414.64	890.49	413.18	10.46	10.46	10.80	10.80	
2197980695	SMP	1	660.91	414.71	890.49	413.04	10.63	10.63	10.51	10.51	
2197989104	SMP	1	661.06	414.69	890.56	413.11	10.50	10.50	10.60	10.60	
2197997337	SMP	1	661.10	414.72	890.66	413.17	10.48	10.48	10.96	10.96	
2198005714	SMP	1	661.10	414.76	890.77	413.19	10.41	10.41	10.52	10.52	
2198014100	SMP	1	661.19	414.71	890.98	413.23	10.44	10.44	10.73	10.73	
2198022452	SMP	1	661.25	414.65	890.98	413.21	10.52	10.52	10.63	10.63	
2198030701	SMP	1	661.36	414.59	891.02	413.11	10.59	10.59	10.45	10.45	
2198039101	SMP	1	661.46	414.52	891.15	413.18	10.54	10.54	10.77	10.77	
2198047471	SMP	1	661.55	414.60	891.18	413.12	10.76	10.76	10.68	10.68	
2198055829	SMP	1	661.54	414.49	891.33	413.05	10.56	10.56	10.85	10.85	
2198064088	SMP	1	661.54	414.36	891.33	413.05	10.59	10.59	10.77	10.77	
2198072453	SMP	1	661.59	414.30	891.47	413.00	10.68	10.68	10.82	10.82	
2198080821	SMP	1	661.66	414.34	891.41	412.93	10.81	10.81	10.64	10.64	
2198089097	SMP	1	661.68	414.21	891.47	412.90	10.57	10.57	10.59	10.59	
2198097460	SMP	1	661.80	414.20	891.56	413.00	10.67	10.67	10.81	10.81	
2198105840	SMP	1	662.22	414.04	891.84	412.57	10.71	10.71	10.53	10.53	
2198114212	SMP	1	662.91	413.10	892.69	411.88	10.63	10.63	10.88	10.88	
2198130831	SMP	1	663.81	412.15	893.42	411.07	10.77	10.77	10.81	10.81	
2198139209	SMP	1	663.84	412.21	893.45	411.08	10.68	10.68	10.72	10.72	
2198147592	SMP	1	663.86	412.06	893.60	410.97	10.65	10.65	10.77	10.77	
2198155824	SMP	1	663.92	412.07	893.68	410.97	10.68	10.68	10.86	10.86	
2198164231	SMP	1	663.98	412.02	893.80	410.91	10.70	10.70	10.81	10.81	
2198172585	SMP	1	664.10	411.95	893.82	410.84	10.54	10.54	10.45	10.45	
2198180950	SMP	1	664.20	411.92	893.96	410.84	10.55	10.55	10.41	10.41	
2198189203	SMP	1	664.20	411.85	894.36	410.82	10.41	10.41	10.59	10.59	
2198197597	SMP	1	664.32	411.83	894.47	410.89	10.45	10.45	10.75	10.75	
2198205940	SMP	1	664.43	411.91	894.38	411.05	10.57	10.57	10.91	10.91	
2198214349	SMP	1	664.53	411.97	894.50	411.03	10.81	10.81	10.76	10.76	
2198222570	SMP	1	664.61	411.83	894.58	411.08	10.52	10.52	10.70	10.70	
2198230950	SMP	1	664.68	411.83	894.61	411.04	10.65	10.65	10.87	10.87	
2198239329	SMP	1	664.74	411.89	894.70	411.06	10.57	10.57	10.69	10.69	
2198247591	SMP	1	664.81	411.89	894.78	411.07	10.59	10.59	10.88	10.88	
2198255939	SMP	1	664.81	411.81	894.85	411.01	10.53	10.53	10.78	10.78	
2198264353	SMP	1	664.82	411.84	894.87	410.99	10.67	10.67	10.78	10.78	
2198272693	SMP	1	664.81	411.81	894.91	410.97	10.54	10.54	10.56	10.56	
2198280948	SMP	1	664.86	411.75	894.87	410.85	10.48	10.48	10.48	10.48	
2198289323	SMP	1	664.80	411.69	894.87	410.78	10.55	10.55	10.57	10.57	
2198297722	SMP	1	664.71	411.70	894.80	410.78	10.58	10.58	10.63	10.63	
2198306060	SMP	1	664.80	411.63	894.73	410.71	10.59	10.59	10.56	10.56	
2198314344	SMP	1	664.73	411.62	894.79	410.71	10.68	10.68	10.66	10.66	
2198322683	SMP	1	664.66	411.55	894.79	410.71	10.75	10.75	10.56	10.56	
2198331080	SMP	1	664.59	411.62	894.71	410.65	10.77	10.77	10.73	10.73	
2198339456	SMP	1	664.59	411.62	894.71	410.65	10.69	10.69	10.75	10.75	
2198347709	SMP	1	664.59	411.55	894.69	410.63	10.69	10.69	10.67	10.67	
2198356056	SMP	1	664.48	411.53	894.67	410.56	10.65	10.65	10.57	10.57	
2198364470	SMP	1	664.48	411.60	894.56	410.65	10.69	10.69	10.92	10.92	
2198372811	SMP	1	664.42	411.57	894.57	410.73	10.49	10.49	11.02	11.02	
2198381072	SMP	1	664.42	411.50	894.45	410.55	10.48	10.48	10.80	10.80	
2198389449	SMP	1	664.35	411.57	894.50	410.64	10.55	10.55	10.98	10.98	
2198397841	SMP	1	664.34	411.53	894.44	410.69	10.61	10.61	11.03	11.03	
2198406055	SMP	1	664.31	411.59	894.44	410.62	10.53	10.53	10.96	10.96	
2198414468	SMP	1	664.31	411.59	894.45	410.62	10.60	10.60	10.95	10.95	
2198422825	SMP	1	664.28	411.56	894.43	410.64	10.63	10.63	10.97	10.97	
2198431194	SMP	1	664.27	411.51	894.38	410.55	10.77	10.77	10.79	10.79	
2198439454	SMP	1	664.28	411.39	894.45	410.55	10.63	10.63	10.89	10.89	
2198447831	SMP	1	664.22	411.21	894.36	410.38	10.58	10.58	10.81	10.81	
2198456188	SMP	1	664.14	411.24	894.36	410.37	10.58	10.58	10.79	10.79	
2198464596	SMP	1	664.05	411.28	894.36	410.23	10.64	10.64	10.65	10.65	
2198472807	SMP	1	664.13	411.15	894.39	410.19	10.56	10.56	10.60	10.60	
2198481200	SMP	1	664.05	411.11	894.37	410.15	10.57	10.57	10.82	10.82	
2198489573	SMP	1	664.00	411.11	894.31	410.15	10.49	10.49	10.81	10.81	
2198497965	SMP	1	664.02	411.00	894.38	410.01	10.61	10.61	10.75	10.75	
2198506183	SMP	1	664.01	410.89	894.32	410.05	10.46	10.46	10.96	10.96	
2198514595	SMP	1	663.99	410.95	894.34	409.98	10.50	10.50	10.94	10.94	
2198522925	SMP	1	663.98	410.98	894.41	409.91	10.41	10.41	10.86	10.86	
2198531313	SMP	1	663.99	410.95	894.40	409.98	10.50	10.50	10.93	10.93	
2198539566	SMP	1	663.95	410.89	894.45	409.91	10.50	10.50	10.78	10.78	
2198547970	SMP	1	663.98	410.92	894.47	409.95	10.36	10.36	10.89	10.89	
2198556307	SMP	1	664.01	410.90	894.47	409.89	10.45	10.45	10.92	10.92	
2198564588	SMP	1	664.06	410.93	894.38	410.08	10.29	10.29	10.84	10.84	
2198572941	SMP	1	664.29	410.99	894.63	410.32	10.28	10.28	10.83	10.83	
2198581320	SMP	1	664.16	411.19	894.50	410.38	10.40	10.40	10.78	10.78	
2198589693	SMP	1	664.16	411.12	894.50	410.38	10.41	10.41	10.83	10.83	
2198597961	SMP	1	664.17	411.17	894.62	410.40	10.39	10.39	10.85	10.85	
2198606304	SMP	1	664.23	411.13	894.60	410.48	10.38	10.38	10.77	10.77	
2198614715	SMP	1	664.26	411.05	894.66	410.39	10.33	10.33	10.87	10.87	
2198623064	SMP	1	664.33	411.04	894.73	410.47	10.36	10.36	10.93	10.93	
2198631317	SMP	1	664.40	411.05	894.76	410.47	10.40	10.40	10.80	10.80	
2198639692	SMP	1	664.41	410.98	894.83	410.41	10.33	10.33	11.06	11.06	
2198648074	SMP	1	664.59	411.07	894.93	410.32	10.44	10.44	10.76	10.76	
2198656427	SMP	1	664.66	411.00	895.04	410.37	10.33	10.33	10.78	10.78	
2198664714	SMP	1	664.72	411.00	895.14	410.36	10.42	10.42	10.75	10.75	
2198673062	SMP	1	664.77	410.94	895.12	410.27	10.40	10.40	10.74	10.74	
2198681437	SMP	1	664.88	410.92	895.20	410.22	10.45	10.45	10.65	10.65	
2198689811	SMP	1	664.96	410.81	895.27	410.22	10.35	10.35	10.68	10.68	
2198698081	SMP	1	665.12	410.78	895.50	410.30	10.31	10.31	10.70	10.70	
2198706430	SMP	1	665.11	410.75	895.54	410.31	10.35	10.35	10.75	10.75	
2198714838	SMP	1	665.29	410.64	895.68	410.17	10.15	10.15	10.71	10.71	
2198723046	SMP	1	665.38	410.58	895.78	410.28	10.49	10.49	11.01	11.01	
2198731431	SMP	1	666.42	410.60	897.05	410.16	10.66	10.66	10.74	10.74	
2198748194	SMP	1	670.56	410.39	900.97	409.88	10.87	10.87	10.53	10.53	
2198756434	SMP	1	671.78	410.32	902.02	409.92	10.80	10.80	10.44	10.44	
2198764819	SMP	1	672.13	410.43	902.27	409.91	10.92	10.92	10.50	10.50	
2198773182	SMP	1	672.00	410.45	902.39	409.97	11.02	11.02	10.70	10.70	
2198781548	SMP	1	672.01	410.22	902.45	409.84	10.58	10.58	10.69	10.69	
2198789826	SMP	1	672.10	410.12	902.59	409.82	10.47	10.47	10.54	10.54	
2198798193	SMP	1	672.12	410.17	902.71	409.86	10.71	10.71	10.63	10.63	
2198806567	SMP	1	672.21	410.18	902.72	409.88	10.80	10.80	10.48	10.48	
2198814940	SMP	1	672.20	410.02	902.75	409.81	10.40	10.40	10.54	10.54	
2198831562	SMP	1	672.34	410.05	902.89	409.78	10.61	10.61	10.48	10.48	
2198839933	SMP	1	672.30	409.94	902.88	409.65	10.63	10.63	10.19	10.19	
2198848322	SMP	1	672.43	409.93	903.00	409.58	10.73	10.73	10.43	10.43	
2198856566	SMP	1	672.43	409.86	903.00	409.51	10.64	10.64	10.24	10.24	
2198864957	SMP	1	672.44	409.86	903.04	409.53	10.69	10.69	10.19	10.19	
2198873300	SMP	1	672.43	409.80	903.04	409.53	10.58	10.58	10.18	10.18	
2198881553	SMP	1	672.48	409.84	903.07	409.51	10.78	10.78	10.32	10.32	
2198889930	SMP	1	672.52	409.83	903.11	409.46	10.61	10.61	10.11	10.11	
2198898329	SMP	1	672.55	409.77	903.18	409.46	10.57	10.57	10.42	10.42	
2198906678	SMP	1	672.59	409.83	903.13	409.48	10.68	10.68	10.24	10.24	
2198914954	SMP	1	672.66	409.76	903.20	409.48	10.70	10.70	10.30	10.30	
2198923306	SMP	1	672.63	409.53	903.20	409.27	10.73	10.73	10.41	10.41	
2198931677	SMP	1	672.27	408.52	902.71	408.12	10.55	10.55	10.52	10.52	
2198940057	SMP	1	671.78	407.33	901.95	406.96	10.52	10.52	10.37	10.37	
2198948323	SMP	1	671.64	406.36	901.61	406.19	10.49	10.49	10.54	10.54	
2198965056	SMP	1	671.66	404.06	901.28	403.90	10.34	10.34	10.51	10.51	
2198973455	SMP	1	671.96	403.63	901.41	403.12	10.44	10.44	10.52	10.52	
2198981679	SMP	1	672.16	403.23	901.70	402.81	10.38	10.38	10.34	10.34	
2198990065	SMP	1	672.06	403.13	901.71	402.72	10.48	10.48	10.43	10.43	
2198998443	SMP	1	671.94	402.97	901.64	402.65	10.41	10.41	10.39	10.39	
2199006803	SMP	1	671.81	402.95	901.74	402.62	10.38	10.38	10.33	10.33	
2199015040	SMP	1	671.79	402.76	901.79	402.57	10.17	10.17	10.44	10.44	
2199023452	SMP	1	671.67	402.70	901.81	402.47	10.17	10.17	10.47	10.47	
2199031807	SMP	1	671.58	402.46	901.78	402.42	10.36	10.36	10.46	10.46	
2199040174	SMP	1	671.52	402.48	901.77	402.37	10.35	10.35	10.44	10.44	
2199048433	SMP	1	671.32	402.58	901.63	402.39	10.43	10.43	10.54	10.54	
2199056802	SMP	1	671.27	402.47	901.58	402.25	10.44	10.44	10.62	10.62	
2199065176	SMP	1	671.19	402.51	901.46	402.30	10.26	10.26	10.51	10.51	
2199073447	SMP	1	670.99	402.54	901.32	402.36	10.18	10.18	10.48	10.48	
2199081808	SMP	1	671.04	402.59	901.22	402.28	10.06	10.06	10.34	10.34	
2199090175	SMP	1	670.88	402.57	901.11	402.39	10.21	10.21	10.37	10.37	
2199098559	SMP	1	670.72	402.64	900.90	402.39	10.30	10.30	10.40	10.40	
2199106800	SMP	1	670.51	402.70	900.69	402.47	10.20	10.20	10.54	10.54	
2199115174	SMP	1	670.27	402.78	900.43	402.42	10.25	10.25	10.37	10.37	
2199123572	SMP	1	670.05	402.80	900.11	402.56	10.17	10.17	10.20	10.20	
2199131927	SMP	1	669.85	403.07	899.92	402.71	10.46	10.46	10.20	10.20	
2199140181	SMP	1	669.59	403.21	899.67	402.82	10.27	10.27	10.18	10.18	
2199148556	SMP	1	669.44	403.51	899.47	402.98	10.23	10.23	10.41	10.41	
2199156932	SMP	1	669.16	403.65	899.20	403.16	10.15	10.15	10.32	10.32	
2199165304	SMP	1	668.99	403.84	898.90	403.39	10.28	10.28	10.38	10.38	
2199173571	SMP	1	668.59	403.99	898.64	403.51	10.16	10.16	10.45	10.45	
2199181935	SMP	1	668.89	404.72	898.71	404.17	10.20	10.20	10.40	10.40	
2199190297	SMP	1	669.60	405.94	899.05	405.46	10.18	10.18	10.50	10.50	
2199198682	SMP	1	669.81	407.35	898.90	406.77	10.35	10.35	10.29	10.29	
2199206927	SMP	1	669.68	408.55	898.63	407.83	10.42	10.42	10.51	10.51	
2199215290	SMP	1	669.41	409.16	898.25	408.41	10.42	10.42	10.14	10.14	
2199231948	SMP	1	668.73	409.47	898.02	408.73	10.28	10.28	10.23	10.23	
2199240288	SMP	1	668.54	409.85	897.76	409.12	10.15	10.15	10.40	10.40	
2199248698	SMP	1	668.27	410.02	897.55	409.20	10.43	10.43	10.52	10.52	
2199257037	SMP	1	668.12	410.17	897.27	409.27	10.20	10.20	10.44	10.44	
2199265299	SMP	1	667.90	410.49	897.01	409.51	10.19	10.19	10.24	10.24	
2199273671	SMP	1	667.66	410.69	896.79	409.58	10.28	10.28	10.45	10.45	
2199282068	SMP	1	667.45	410.88	896.61	409.85	10.36	10.36	10.30	10.30	
2199290411	SMP	1	667.18	411.11	896.30	410.00	10.36	10.36	10.39	10.39	
2199298698	SMP	1	666.96	411.06	896.11	410.06	10.17	10.17	10.43	10.43	
2199307030	SMP	1	666.65	411.18	895.85	410.14	10.23	10.23	10.41	10.41	
2199315419	SMP	1	666.49	411.30	895.55	410.12	10.42	10.42	10.44	10.44	
2199323804	SMP	1	666.27	411.34	895.24	410.02	10.45	10.45	10.36	10.36	
2199332059	SMP	1	665.98	411.15	895.03	410.05	10.13	10.13	10.42	10.42	
2199340406	SMP	1	665.78	411.30	894.66	409.98	10.41	10.41	10.27	10.27	
2199348816	SMP	1	665.46	411.29	894.48	409.84	10.56	10.56	10.28	10.28	
2199357047	SMP	1	665.26	411.25	894.16	409.90	10.24	10.24	10.40	10.40	
2199365418	SMP	1	664.98	411.11	893.88	409.84	10.26	10.26	10.31	10.31	
2199373794	SMP	1	664.82	411.16	893.66	409.93	10.24	10.24	10.48	10.48	
2199382180	SMP	1	664.55	411.24	893.47	409.83	10.38	10.38	10.44	10.44	
2199390410	SMP	1	664.29	411.26	893.16	409.83	10.48	10.48	10.30	10.30	
2199398816	SMP	1	664.21	411.21	892.88	410.01	10.12	10.12	10.48	10.48	
2199407161	SMP	1	663.92	411.41	892.62	410.03	10.30	10.30	10.41	10.41	
2199423802	SMP	1	663.48	411.58	892.18	410.11	10.49	10.49	10.39	10.39	
2199432174	SMP	1	663.25	411.79	891.99	410.17	10.29	10.29	10.38	10.38	
2199440566	SMP	1	663.05	411.76	891.74	410.25	10.28	10.28	10.43	10.43	
2199448907	SMP	1	662.90	411.91	891.55	410.48	10.35	10.35	10.79	10.79	
2199457185	SMP	1	662.71	411.98	891.40	410.46	10.40	10.40	10.54	10.54	
2199465548	SMP	1	662.55	412.12	891.20	410.48	10.42	10.42	10.37	10.37	
2199473913	SMP	1	662.46	412.22	891.11	410.67	10.46	10.46	10.24	10.24	
2199482311	SMP	1	662.24	412.36	891.01	410.70	10.52	10.52	10.30	10.30	
2199490536	SMP	1	662.16	412.32	890.79	410.73	10.23	10.23	10.49	10.49	
2199498913	SMP	1	662.02	412.40	890.59	410.79	10.19	10.19	10.52	10.52	
2199507312	SMP	1	661.79	412.42	890.45	410.77	10.32	10.32	10.49	10.49	
2199515542	SMP	1	661.71	412.46	890.37	410.75	10.29	10.29	10.42	10.42	
2199523912	SMP	1	661.61	412.55	890.25	410.76	10.53	10.53	10.36	10.36	
2199532299	SMP	1	661.54	412.47	890.08	410.66	10.46	10.46	10.16	10.16	
2199540661	SMP	1	661.38	412.36	890.02	410.49	10.31	10.31	10.32	10.32	
2199548911	SMP	1	661.29	412.21	889.88	410.47	10.31	10.31	10.47	10.47	
2199557314	SMP	1	661.18	412.18	889.80	410.35	10.38	10.38	10.50	10.50	
2199565665	SMP	1	661.14	412.00	889.76	410.27	10.40	10.40	10.53	10.53	
2199574033	SMP	1	660.98	411.96	889.61	410.19	10.42	10.42	10.61	10.61	
2199582296	SMP	1	660.90	411.88	889.59	410.05	10.33	10.33	10.59	10.59	
2199590668	SMP	1	660.82	411.78	889.51	409.98	10.19	10.19	10.50	10.50	
2199599038	SMP	1	660.79	411.85	889.47	409.84	10.37	10.37	10.52	10.52	
2199607436	SMP	1	660.68	411.76	889.39	409.70	10.44	10.44	10.41	10.41	
2199615663	SMP	1	660.66	411.54	889.26	409.56	10.51	10.51	10.60	10.60	
2199624033	SMP	1	660.61	411.55	889.25	409.49	10.68	10.68	10.50	10.50	
2199632546	SMP	1	660.55	411.46	889.40	409.46	10.60	10.60	10.64	10.64	
2199640789	SMP	1	660.61	411.38	889.47	409.46	10.73	10.73	10.63	10.63	
2199649032	SMP	1	660.57	411.22	889.41	409.27	10.50	10.50	10.67	10.67	
2199657430	SMP	1	660.57	411.15	889.41	409.34	10.40	10.40	10.77	10.77	
2199665785	SMP	1	660.62	411.20	889.48	409.20	10.48	10.48	10.63	10.63	
2199674171	SMP	1	660.71	411.15	889.62	409.19	10.41	10.41	10.61	10.61	
2199682423	SMP	1	660.79	411.06	889.73	409.19	10.35	10.35	10.55	10.55	
2199690785	SMP	1	660.91	410.98	889.88	409.18	10.42	10.42	10.46	10.46	
2199699166	SMP	1	661.04	411.05	890.04	409.19	10.39	10.39	10.50	10.50	
2199707431	SMP	1	661.17	411.02	890.34	409.16	10.43	10.43	10.53	10.53	
2199715785	SMP	1	661.31	411.16	890.40	409.20	10.60	10.60	10.73	10.73	
2199724155	SMP	1	661.45	411.16	890.62	409.27	10.52	10.52	10.64	10.64	
2199732543	SMP	1	661.62	411.12	890.79	409.32	10.40	10.40	10.43	10.43	
2199740781	SMP	1	661.78	411.12	891.04	409.32	10.36	10.36	10.33	10.33	
2199749151	SMP	1	661.99	411.06	891.20	409.32	10.17	10.17	10.65	10.65	
2199757553	SMP	1	662.27	411.09	891.55	409.48	10.35	10.35	10.85	10.85	
2199765915	SMP	1	662.45	411.16	891.76	409.40	10.53	10.53	10.46	10.46	
2199774152	SMP	1	662.62	411.12	892.03	409.34	10.42	10.42	10.47	10.47	
2199782539	SMP	1	662.84	411.02	892.27	409.38	10.21	10.21	10.54	10.54	
2199790932	SMP	1	663.03	410.97	892.55	409.55	10.38	10.38	10.98	10.98	
2199799286	SMP	1	663.27	411.01	892.75	409.44	10.30	10.30	10.50	10.50	
2199807555	SMP	1	663.47	410.90	893.03	409.34	10.36	10.36	10.31	10.31	
2199815909	SMP	1	663.63	410.77	893.26	409.32	9.98	9.98	10.52	10.52	
2199824281	SMP	1	663.60	410.85	893.27	409.27	10.33	10.33	10.46	10.46	
2199832662	SMP	1	662.40	411.01	892.01	409.46	10.82	10.82	10.81	10.81	
2199840919	SMP	1	660.14	410.76	889.58	409.50	10.88	10.88	11.23	11.23	
2199849272	SMP	1	658.28	410.29	887.60	409.15	10.28	10.28	10.91	10.91	
2199857676	SMP	1	657.84	410.38	887.17	408.92	10.50	10.50	10.91	10.91	
2199865906	SMP	1	658.27	410.05	887.80	408.74	10.36	10.36	11.04	11.04	
2199874284	SMP	1	658.43	409.80	887.87	408.46	10.22	10.22	10.74	10.74	
2199882672	SMP	1	658.53	409.65	887.84	408.41	10.13	10.13	10.67	10.67	
2199891032	SMP	1	658.54	409.55	888.02	408.21	9.93	9.93	10.48	10.48	
2199899277	SMP	1	658.49	409.49	888.13	408.11	9.97	9.97	10.51	10.51	
2199907675	SMP	1	658.69	409.38	888.22	408.01	9.91	9.91	10.47	10.47	
2199916047	SMP	1	658.70	409.31	888.27	407.90	10.18	10.18	10.45	10.45	
2199924401	SMP	1	658.68	409.20	888.27	407.69	10.12	10.12	10.52	10.52	
2199932668	SMP	1	658.63	409.17	888.31	407.72	10.00	10.00	10.74	10.74	
2199941024	SMP	1	658.68	409.07	888.50	407.56	10.18	10.18	10.66	10.66	
2199949390	SMP	1	658.67	409.01	888.52	407.49	10.35	10.35	10.62	10.62	
2199957794	SMP	1	658.66	409.01	888.48	407.41	10.20	10.20	10.72	10.72	
2199966030	SMP	1	658.61	408.93	888.50	407.38	10.15	10.15	10.77	10.77	
2199974400	SMP	1	658.61	408.87	888.34	407.33	9.99	9.99	10.54	10.54	
2199982787	SMP	1	658.61	408.80	888.36	407.23	10.03	10.03	10.47	10.47	
2199991148	SMP	1	658.50	408.80	888.34	407.19	9.92	9.92	10.47	10.47	
2199999397	SMP	1	658.43	408.77	888.28	407.16	9.87	9.87	10.48	10.48	
2200007797	SMP	1	658.29	408.73	888.26	407.11	9.94	9.94	10.38	10.38	
2200016150	SMP	1	658.24	408.71	888.23	407.00	9.95	9.95	10.38	10.38	
2200024410	SMP	1	658.24	408.72	888.16	407.00	9.86	9.86	10.35	10.35	
2200032782	SMP	1	658.59	408.79	888.52	406.87	9.96	9.96	10.30	10.30	
2200041151	SMP	1	658.65	408.68	888.66	406.73	9.80	9.80	10.28	10.28	
2200049520	SMP	1	658.51	408.65	888.45	406.72	10.00	10.00	10.44	10.44	
2200057796	SMP	1	658.41	408.63	888.45	406.79	9.87	9.87	10.36	10.36	
2200066149	SMP	1	658.29	408.69	888.29	406.77	9.72	9.72	10.26	10.26	
2200074522	SMP	1	658.29	408.75	888.35	406.74	9.87	9.87	10.28	10.28	
2200082909	SMP	1	658.17	408.78	888.26	406.78	9.89	9.89	10.27	10.27	
2200091154	SMP	1	658.21	408.78	888.21	406.81	9.88	9.88	10.27	10.27	
2200099521	SMP	1	658.13	408.93	888.20	406.92	10.05	10.05	10.46	10.46	
2200107918	SMP	1	658.07	408.95	888.24	406.87	9.96	9.96	10.26	10.26	
2200116276	SMP	1	658.10	408.98	888.24	406.93	10.11	10.11	10.24	10.24	
2200124527	SMP	1	658.13	409.07	888.13	407.12	10.12	10.12	10.47	10.47	
2200132902	SMP	1	658.13	409.08	888.27	407.11	10.01	10.01	10.32	10.32	
2200141280	SMP	1	658.12	409.13	888.27	407.26	9.94	9.94	10.44	10.44	
2200149634	SMP	1	658.22	409.06	888.31	407.29	9.90	9.90	10.43	10.43	
2200157915	SMP	1	658.26	409.12	888.40	407.47	9.93	9.93	10.50	10.50	
2200166288	SMP	1	658.31	409.18	888.48	407.66	9.69	9.69	10.62	10.62	
2200174643	SMP	1	658.33	409.26	888.56	407.48	9.71	9.71	10.21	10.21	
2200182904	SMP	1	658.51	409.37	888.65	407.59	9.66	9.66	10.22	10.22	
2200191275	SMP	1	658.55	409.48	888.73	407.72	9.85	9.85	10.09	10.09	
2200199642	SMP	1	658.65	409.56	888.72	407.87	9.84	9.84	10.29	10.29	
2200208042	SMP	1	658.61	409.47	888.74	407.84	9.73	9.73	10.17	10.17	
2200216273	SMP	1	658.67	409.59	888.83	407.90	9.86	9.86	10.13	10.13	
2200224645	SMP	1	658.67	409.49	888.89	407.96	9.74	9.74	10.23	10.23	
2200233027	SMP	1	658.74	409.45	888.89	407.86	9.75	9.75	10.13	10.13	
2200241391	SMP	1	658.75	409.63	888.90	407.95	9.87	9.87	10.24	10.24	
2200249640	SMP	1	658.76	409.59	888.85	408.07	9.83	9.83	10.27	10.27	
2200258044	SMP	1	658.76	409.66	888.85	408.09	9.99	9.99	10.16	10.16	
2200266410	SMP	1	658.73	409.74	888.76	408.09	9.96	9.96	10.05	10.05	
2200274764	SMP	1	658.64	409.76	888.77	408.30	9.94	9.94	10.29	10.29	
2200283026	SMP	1	658.61	409.81	888.69	408.32	9.84	9.84	10.41	10.41	
2200291411	SMP	1	658.47	409.95	888.74	408.43	9.82	9.82	10.40	10.40	
2200299765	SMP	1	658.47	410.01	888.65	408.51	10.02	10.02	10.22	10.22	
2200308166	SMP	1	658.46	410.11	888.48	408.69	9.80	9.80	10.34	10.34	
2200316392	SMP	1	658.40	410.19	888.45	408.65	9.84	9.84	10.09	10.09	
2200324763	SMP	1	658.32	410.29	888.30	408.80	9.91	9.91	10.11	10.11	
2200333148	SMP	1	658.36	410.37	888.33	408.94	9.72	9.72	10.18	10.18	
2200341400	SMP	1	659.13	411.04	889.05	409.44	10.34	10.34	10.27	10.27	
2200349756	SMP	1	660.33	411.88	890.05	410.27	10.24	10.24	10.43	10.43	
2200358165	SMP	1	661.27	412.47	890.76	410.94	9.98	9.98	10.10	10.10	
2200366518	SMP	1	661.41	413.12	890.82	411.83	10.25	10.25	10.26	10.26	
2200374770	SMP	1	661.18	413.27	890.57	412.01	10.05	10.05	10.30	10.30	
2200383147	SMP	1	661.12	413.23	890.55	412.05	10.03	10.03	10.45	10.45	
2200391521	SMP	1	660.97	413.42	890.48	412.05	10.08	10.08	10.41	10.41	
2200399896	SMP	1	660.90	413.37	890.47	412.05	10.10	10.10	10.42	10.42	
2200408165	SMP	1	660.85	413.41	890.26	412.08	9.99	9.99	10.32	10.32	
2200416526	SMP	1	660.71	413.39	890.12	412.20	9.97	9.97	10.50	10.50	
2200424890	SMP	1	660.59	413.54	890.19	412.09	10.12	10.12	10.46	10.46	
2200433268	SMP	1	660.52	413.54	890.04	412.04	10.18	10.18	10.37	10.37	
2200441542	SMP	1	660.45	413.51	889.96	411.95	10.38	10.38	10.34	10.34	
2200449892	SMP	1	660.28	413.51	889.85	412.07	10.19	10.19	10.28	10.28	
2200458287	SMP	1	660.18	413.59	889.76	412.16	10.10	10.10	10.47	10.47	
2200466642	SMP	1	660.08	413.49	889.62	412.12	10.02	10.02	10.60	10.60	
2200474883	SMP	1	659.98	413.52	889.48	412.05	10.04	10.04	10.35	10.35	
2200483270	SMP	1	659.88	413.48	889.41	411.98	9.94	9.94	10.30	10.30	
2200491642	SMP	1	659.81	413.63	889.34	412.03	10.07	10.07	10.42	10.42	
2200499888	SMP	1	659.74	413.60	889.24	412.00	9.92	9.92	10.28	10.28	
2200508284	SMP	1	659.55	413.63	889.15	412.00	10.10	10.10	10.39	10.39	
2200516637	SMP	1	659.47	413.69	889.06	411.96	9.97	9.97	10.38	10.38	
2200525010	SMP	1	659.33	413.63	888.88	412.03	9.92	9.92	10.32	10.32	
2200533267	SMP	1	659.21	413.66	888.80	412.04	9.95	9.95	10.36	10.36	
2200541654	SMP	1	659.12	413.68	888.65	412.09	9.93	9.93	10.44	10.44	
2200550002	SMP	1	658.98	413.72	888.48	412.12	9.97	9.97	10.95	10.95	
2200558405	SMP	1	658.82	413.77	888.48	412.05	10.13	10.13	10.38	10.38	
2200575018	SMP	1	658.64	414.05	888.19	412.27	10.17	10.17	10.58	10.58	
2200583407	SMP	1	658.48	414.01	888.03	412.10	10.08	10.08	10.34	10.34	
2200591758	SMP	1	658.41	414.04	887.92	412.07	10.19	10.19	10.31	10.31	
2200600019	SMP	1	658.26	414.02	887.77	412.17	10.05	10.05	10.27	10.27	
2200608386	SMP	1	658.19	414.12	887.69	412.09	10.10	10.10	10.19	10.19	
2200616769	SMP	1	658.05	414.09	887.58	412.09	9.93	9.93	10.34	10.34	
2200625126	SMP	1	657.95	413.99	887.48	411.98	9.65	9.65	10.30	10.30	
2200633405	SMP	1	657.81	414.01	887.31	411.97	9.86	9.86	10.38	10.38	
2200641743	SMP	1	657.77	414.00	887.28	411.93	9.74	9.74	10.46	10.46	
2200650128	SMP	1	657.68	414.13	887.15	411.88	10.21	10.21	10.29	10.29	
2200658380	SMP	1	657.62	414.03	887.07	411.85	10.21	10.21	10.33	10.33	
2200666769	SMP	1	657.57	413.98	887.06	411.85	10.05	10.05	10.27	10.27	
2200675129	SMP	1	657.57	413.98	886.96	411.73	10.11	10.11	10.25	10.25	
2200683530	SMP	1	657.46	413.80	886.94	411.61	9.78	9.78	10.06	10.06	
2200691751	SMP	1	657.38	413.71	886.89	411.49	9.88	9.88	10.14	10.14	
2200700145	SMP	1	657.40	413.77	886.89	411.42	9.91	9.91	10.27	10.27	
2200708506	SMP	1	657.52	413.72	886.94	411.36	9.94	9.94	10.12	10.12	
2200716895	SMP	1	658.35	413.71	887.74	411.71	9.93	9.93	10.61	10.61	
2200725132	SMP	1	659.06	413.83	888.53	411.55	10.14	10.14	10.41	10.41	
2200733532	SMP	1	659.15	413.70	888.59	411.54	10.06	10.06	10.30	10.30	
2200741865	SMP	1	659.21	413.59	888.63	411.43	10.04	10.04	10.23	10.23	
2200750252	SMP	1	659.22	413.47	888.67	411.39	9.91	9.91	10.22	10.22	
2200758505	SMP	1	659.33	413.55	888.79	411.46	9.77	9.77	10.36	10.36	
2200766891	SMP	1	659.40	413.55	888.83	411.40	9.93	9.93	10.25	10.25	
2200775246	SMP	1	659.38	413.49	888.91	411.30	9.96	9.96	10.10	10.10	
2200783652	SMP	1	659.48	413.55	889.05	411.30	10.20	10.20	9.98	9.98	
2200791874	SMP	1	659.62	413.62	889.19	411.27	10.35	10.35	10.16	10.16	
2200800273	SMP	1	659.70	413.41	889.26	411.39	9.85	9.85	10.37	10.37	
2200808631	SMP	1	659.75	413.29	889.34	411.34	10.09	10.09	10.46	10.46	
2200817017	SMP	1	659.90	413.30	889.48	411.37	10.11	10.11	10.64	10.64	
2200825248	SMP	1	659.90	413.12	889.63	411.30	9.79	9.79	10.40	10.40	
2200833651	SMP	1	660.12	413.17	889.72	411.30	9.85	9.85	10.42	10.42	
2200841997	SMP	1	660.19	413.31	889.85	411.19	10.04	10.04	10.22	10.22	
2200850247	SMP	1	660.19	413.10	889.91	411.14	9.71	9.71	10.05	10.05	
2200858627	SMP	1	660.33	413.25	890.12	411.30	10.16	10.16	10.17	10.17	
2200867020	SMP	1	660.50	413.36	890.19	411.34	10.10	10.10	10.28	10.28	
2200875363	SMP	1	660.53	413.19	890.27	411.41	10.24	10.24	10.61	10.61	
2200892022	SMP	1	660.62	413.22	890.55	411.45	10.14	10.14	10.51	10.51	
2200900383	SMP	1	660.77	413.35	890.62	411.38	10.05	10.05	10.32	10.32	
2200908777	SMP	1	660.83	413.26	890.78	411.43	9.89	9.89	10.23	10.23	
2200917011	SMP	1	660.97	413.41	890.80	411.58	10.01	10.01	10.41	10.41	
2200925374	SMP	1	661.05	413.37	890.87	411.57	9.97	9.97	10.22	10.22	
2200933756	SMP	1	661.15	413.47	890.98	411.56	9.93	9.93	10.05	10.05	
2200942121	SMP	1	661.20	413.33	891.07	411.51	9.76	9.76	10.06	10.06	
2200950369	SMP	1	661.42	413.37	891.20	411.62	9.97	9.97	10.21	10.21	
2200958769	SMP	1	662.00	412.83	891.83	411.12	10.05	10.05	10.35	10.35	
2200967131	SMP	1	662.70	412.04	892.34	410.19	9.96	9.96	10.23	10.23	
2200975496	SMP	1	662.98	411.72	892.48	409.84	10.16	10.16	10.15	10.15	
2200983755	SMP	1	663.14	411.49	892.63	409.84	9.90	9.90	10.16	10.16	
2200992127	SMP	1	663.07	411.62	892.63	409.91	10.03	10.03	10.19	10.19	
2201000501	SMP	1	663.13	411.52	892.79	409.75	10.02	10.02	10.20	10.20	
2201008771	SMP	1	663.13	411.46	892.84	409.73	9.93	9.93	10.07	10.07	
2201017123	SMP	1	663.09	411.48	892.90	409.64	9.92	9.92	10.10	10.10	
2201025493	SMP	1	663.15	411.43	892.91	409.62	9.92	9.92	10.20	10.20	
2201033879	SMP	1	663.08	411.34	892.99	409.55	9.82	9.82	10.20	10.20	
2201042140	SMP	1	663.15	411.41	892.95	409.65	9.88	9.88	10.22	10.22	
2201050488	SMP	1	663.17	411.26	893.01	409.52	9.77	9.77	10.09	10.09	
2201058893	SMP	1	663.25	411.32	893.06	409.47	9.89	9.89	10.11	10.11	
2201067245	SMP	1	663.26	411.24	893.09	409.38	10.04	10.04	10.09	10.09	
2201075498	SMP	1	663.34	411.20	893.24	409.30	9.96	9.96	10.18	10.18	
2201083877	SMP	1	663.34	411.05	893.31	409.23	10.09	10.09	10.15	10.15	
2201092240	SMP	1	663.41	411.01	893.33	409.11	10.08	10.08	10.17	10.17	
2201100622	SMP	1	663.38	410.87	893.41	409.16	10.05	10.05	10.26	10.26	
2201108896	SMP	1	663.41	410.81	893.38	409.02	10.01	10.01	10.25	10.25	
2201117244	SMP	1	663.39	410.93	893.45	408.95	10.00	10.00	10.27	10.27	
2201125626	SMP	1	663.41	410.67	893.45	408.95	9.81	9.81	10.29	10.29	
2201134000	SMP	1	662.92	410.07	892.86	408.13	10.09	10.09	10.29	10.29	
2201150622	SMP	1	661.48	407.18	890.44	405.49	10.01	10.01	10.58	10.58	
2201158995	SMP	1	660.90	406.38	889.70	404.32	10.05	10.05	10.31	10.31	
2201167252	SMP	1	660.61	405.54	889.45	403.68	9.92	9.92	10.46	10.46	
2201175619	SMP	1	660.39	405.01	889.26	403.06	10.11	10.11	10.58	10.58	
2201184015	SMP	1	660.39	405.04	889.46	403.08	10.02	10.02	10.43	10.43	
2201192359	SMP	1	660.24	405.03	889.57	403.19	10.02	10.02	10.35	10.35	
2201200628	SMP	1	660.26	405.09	889.64	403.12	10.14	10.14	10.40	10.40	
2201208991	SMP	1	660.33	405.03	889.83	403.14	10.08	10.08	10.34	10.34	
2201217382	SMP	1	660.33	405.03	889.94	403.14	10.08	10.08	10.38	10.38	
2201225731	SMP	1	660.28	405.05	890.03	403.19	10.05	10.05	10.32	10.32	
2201234015	SMP	1	660.24	405.01	890.01	403.02	10.09	10.09	10.40	10.40	
2201242373	SMP	1	660.38	405.03	890.00	403.06	10.02	10.02	10.32	10.32	
2201250742	SMP	1	660.28	404.99	890.15	402.98	10.03	10.03	10.33	10.33	
2201259115	SMP	1	660.26	404.95	890.12	402.98	10.05	10.05	10.33	10.33	
2201267384	SMP	1	660.26	404.95	890.21	403.00	10.02	10.02	10.51	10.51	
2201275725	SMP	1	660.28	404.99	890.19	402.98	9.93	9.93	10.46	10.46	
2201284137	SMP	1	660.40	404.88	890.41	402.98	9.97	9.97	10.47	10.47	
2201292491	SMP	1	660.40	404.85	890.40	402.98	9.98	9.98	10.54	10.54	
2201309120	SMP	1	660.98	402.69	890.35	400.83	9.80	9.80	10.44	10.44	
2201317499	SMP	1	661.09	402.03	890.34	400.06	9.91	9.91	10.44	10.44	
2201325745	SMP	1	661.19	401.88	890.41	400.08	9.97	9.97	10.38	10.38	
2201342490	SMP	1	660.94	401.90	890.75	400.32	9.94	9.94	10.52	10.52	
2201350887	SMP	1	661.12	401.98	890.80	400.19	9.85	9.85	10.45	10.45	
2201359123	SMP	1	660.91	401.90	890.88	400.15	9.60	9.60	10.49	10.49	
2201367489	SMP	1	660.93	401.89	890.83	400.12	9.84	9.84	10.29	10.29	
2201375861	SMP	1	660.93	401.80	890.93	400.15	9.83	9.83	10.48	10.48	
2201384257	SMP	1	660.98	401.87	890.95	400.10	9.87	9.87	10.49	10.49	
2201392476	SMP	1	660.92	401.74	891.04	400.06	9.92	9.92	10.38	10.38	
2201400887	SMP	1	660.99	401.81	891.03	400.01	9.92	9.92	10.50	10.50	
2201409229	SMP	1	660.89	401.65	890.89	399.94	10.00	10.00	10.43	10.43	
2201417618	SMP	1	660.77	401.62	890.90	399.87	9.85	9.85	10.32	10.32	
2201425867	SMP	1	660.63	401.63	891.03	399.88	9.90	9.90	10.41	10.41	
2201434249	SMP	1	660.77	401.66	890.91	399.85	9.87	9.87	10.31	10.31	
2201442599	SMP	1	660.57	401.67	890.91	399.85	9.81	9.81	10.35	10.35	
2201451013	SMP	1	660.63	401.73	890.85	399.81	9.87	9.87	10.24	10.24	
2201459221	SMP	1	660.62	401.76	890.79	399.80	9.85	9.85	10.34	10.34	
2201467611	SMP	1	660.29	401.70	890.72	399.72	9.76	9.76	10.30	10.30	
2201475996	SMP	1	660.34	401.79	890.59	399.72	9.99	9.99	10.36	10.36	
2201484247	SMP	1	660.33	401.80	890.55	399.72	9.91	9.91	10.44	10.44	
2201492595	SMP	1	660.26	401.88	890.62	399.85	9.98	9.98	10.41	10.41	
2201501012	SMP	1	660.19	401.88	890.55	399.85	9.91	9.91	10.30	10.30	
2201509350	SMP	1	660.30	402.03	890.55	399.94	9.95	9.95	10.41	10.41	
2201517607	SMP	1	660.15	401.99	890.55	399.94	9.95	9.95	10.47	10.47	
2201525987	SMP	1	660.12	402.09	890.48	400.01	10.14	10.14	10.51	10.51	
2201534376	SMP	1	660.24	402.10	890.56	400.12	10.02	10.02	10.47	10.47	
2201542733	SMP	1	660.62	402.11	891.16	400.16	10.08	10.08	10.50	10.50	
2201551004	SMP	1	662.16	402.36	892.69	400.40	10.18	10.18	10.51	10.51	
2201559354	SMP	1	663.90	402.45	894.07	400.28	10.17	10.17	10.53	10.53	
2201567733	SMP	1	665.03	402.55	895.18	400.41	10.19	10.19	10.40	10.40	
2201584363	SMP	1	665.31	402.50	895.68	400.65	10.42	10.42	10.61	10.61	
2201592738	SMP	1	665.42	402.49	895.79	400.56	10.31	10.31	10.34	10.34	
2201601132	SMP	1	665.48	402.56	895.99	400.58	10.24	10.24	10.48	10.48	
2201609480	SMP	1	665.48	402.42	895.97	400.49	10.29	10.29	10.32	10.32	
2201617721	SMP	1	665.57	402.36	895.98	400.49	10.34	10.34	10.13	10.13	
2201626128	SMP	1	665.70	402.43	896.10	400.52	10.33	10.33	10.18	10.18	
2201634488	SMP	1	665.79	402.35	896.14	400.43	10.31	10.31	10.34	10.34	
2201642728	SMP	1	665.82	402.29	896.22	400.43	10.30	10.30	10.34	10.34	
2201651109	SMP	1	665.93	402.37	896.22	400.43	10.23	10.23	10.54	10.54	
2201659485	SMP	1	666.02	402.37	896.43	400.50	10.30	10.30	10.55	10.55	
2201667854	SMP	1	666.01	402.33	896.54	400.59	10.17	10.17	10.61	10.61	
2201676130	SMP	1	666.02	402.17	896.59	400.53	10.05	10.05	10.61	10.61	
2201684483	SMP	1	666.06	402.30	896.63	400.62	10.37	10.37	10.63	10.63	
2201692854	SMP	1	666.15	402.29	896.72	400.59	10.41	10.41	10.58	10.58	
2201701240	SMP	1	666.26	402.35	896.80	400.66	10.56	10.56	10.58	10.58	
2201709487	SMP	1	666.32	402.31	896.74	400.56	10.47	10.47	10.33	10.33	
2201717843	SMP	1	666.42	402.45	896.84	400.68	10.56	10.56	10.54	10.54	
2201726252	SMP	1	666.51	402.38	896.85	400.66	10.53	10.53	10.51	10.51	
2201734606	SMP	1	666.47	402.45	896.85	400.73	10.51	10.51	10.33	10.33	
2201742849	SMP	1	666.48	402.57	896.99	400.91	10.63	10.63	10.53	10.53	
2201751232	SMP	1	666.54	402.53	897.02	400.88	10.59	10.59	10.54	10.54	
2201759608	SMP	1	666.62	402.60	897.06	400.90	10.53	10.53	10.54	10.54	
2201767968	SMP	1	666.74	402.56	897.15	401.03	10.50	10.50	10.71	10.71	
2201776244	SMP	1	666.75	402.58	897.11	400.87	10.55	10.55	10.42	10.42	
2201784602	SMP	1	666.70	402.61	897.14	400.83	10.69	10.69	10.55	10.55	
2201792998	SMP	1	666.78	402.67	897.05	400.75	10.46	10.46	10.46	10.46	
2201801235	SMP	1	666.92	402.57	897.32	400.91	10.49	10.49	10.78	10.78	
2201809615	SMP	1	667.01	402.64	897.32	400.91	10.39	10.39	10.78	10.78	
2201817963	SMP	1	667.00	402.61	897.42	400.94	10.46	10.46	10.69	10.69	
2201826372	SMP	1	667.01	402.61	897.44	400.97	10.41	10.41	10.86	10.86	
2201834605	SMP	1	667.10	402.64	897.51	401.00	10.47	10.47	10.75	10.75	
2201842978	SMP	1	667.15	402.64	897.64	401.12	10.39	10.39	10.75	10.75	
2201851364	SMP	1	667.12	402.68	897.76	401.06	10.32	10.32	10.72	10.72	
2201859723	SMP	1	667.20	402.63	897.74	401.05	10.58	10.58	10.73	10.73	
2201867961	SMP	1	667.29	402.71	897.79	401.18	10.73	10.73	10.82	10.82	
2201876373	SMP	1	667.19	402.75	897.58	401.31	10.47	10.47	10.92	10.92	
2201884725	SMP	1	666.02	403.40	896.44	401.73	10.87	10.87	11.05	11.05	
2201893095	SMP	1	664.13	404.22	894.34	402.54	10.87	10.87	11.32	11.32	
2201901359	SMP	1	662.36	404.68	892.32	403.16	10.72	10.72	11.21	11.21	
2201918110	SMP	1	662.26	405.14	892.42	403.49	10.81	10.81	11.16	11.16	
2201926471	SMP	1	662.26	405.02	892.34	403.41	10.53	10.53	11.11	11.11	
2201934738	SMP	1	662.33	405.04	892.38	403.48	10.44	10.44	11.03	11.03	
2201943108	SMP	1	662.35	405.02	892.41	403.41	10.42	10.42	11.11	11.11	
2201951499	SMP	1	662.29	404.97	892.34	403.48	10.55	10.55	11.13	11.13	
2201959708	SMP	1	662.25	404.89	892.34	403.46	10.64	10.64	11.16	11.16	
2201968094	SMP	1	662.15	404.80	892.38	403.38	10.65	10.65	11.21	11.21	
2201976471	SMP	1	662.21	404.81	892.38	403.31	10.75	10.75	11.12	11.12	
2201984866	SMP	1	662.23	404.81	892.42	403.15	10.85	10.85	11.01	11.01	
2201993087	SMP	1	662.14	404.70	892.32	403.13	10.72	10.72	11.10	11.10	
2202001491	SMP	1	662.14	404.69	892.33	403.11	10.70	10.70	10.93	10.93	
2202009839	SMP	1	662.10	404.67	892.22	403.03	10.67	10.67	10.96	10.96	
2202018217	SMP	1	662.00	404.64	892.16	402.96	10.64	10.64	10.96	10.96	
2202026471	SMP	1	661.92	404.54	892.07	402.98	10.53	10.53	10.90	10.90	
2202034855	SMP	1	661.81	404.66	892.08	402.90	10.51	10.51	10.85	10.85	
2202043220	SMP	1	661.74	404.58	891.89	402.95	10.69	10.69	11.01	11.01	
2202051619	SMP	1	661.63	404.63	891.79	402.94	10.75	10.75	11.12	11.12	
2202059837	SMP	1	661.60	404.67	891.70	403.06	10.73	10.73	11.21	11.21	
2202068214	SMP	1	661.48	404.71	891.58	403.06	10.64	10.64	11.18	11.18	
2202076590	SMP	1	661.42	404.84	891.46	403.14	10.77	10.77	11.05	11.05	
2202084988	SMP	1	661.32	404.95	891.40	403.13	10.67	10.67	11.07	11.07	
2202093208	SMP	1	661.16	405.00	891.33	403.24	10.54	10.54	11.10	11.10	
2202101628	SMP	1	661.16	405.06	891.29	403.31	10.52	10.52	11.02	11.02	
2202109962	SMP	1	661.05	405.18	891.16	403.33	10.68	10.68	11.06	11.06	
2202118212	SMP	1	660.94	405.15	891.01	403.33	10.57	10.57	11.07	11.07	
2202126591	SMP	1	660.85	405.28	890.77	403.36	10.75	10.75	10.85	10.85	
2202134984	SMP	1	659.98	405.57	889.92	403.66	10.69	10.69	10.99	10.99	
2202143337	SMP	1	658.47	406.05	888.48	404.18	10.76	10.76	11.08	11.08	
2202159989	SMP	1	657.45	406.41	887.47	404.50	10.84	10.84	11.26	11.26	
2202168342	SMP	1	657.51	406.41	887.54	404.38	10.82	10.82	11.22	11.22	
2202176746	SMP	1	657.44	406.48	887.34	404.48	10.76	10.76	11.13	11.13	
2202184969	SMP	1	657.44	406.56	887.37	404.54	10.75	10.75	11.22	11.22	
2202193333	SMP	1	657.37	406.56	887.23	404.61	10.64	10.64	11.17	11.17	
2202201725	SMP	1	657.34	406.65	887.21	404.66	10.72	10.72	10.97	10.97	
2202210096	SMP	1	657.26	406.59	887.28	404.79	10.79	10.79	11.12	11.12	
2202218329	SMP	1	657.24	406.73	887.19	404.80	10.69	10.69	10.91	10.91	
2202226738	SMP	1	657.27	406.70	887.14	404.81	10.54	10.54	11.06	11.06	
2202235092	SMP	1	657.19	406.80	887.05	404.85	10.57	10.57	10.93	10.93	
2202243461	SMP	1	657.18	406.84	886.98	404.89	10.57	10.57	10.87	10.87	
2202251722	SMP	1	657.04	406.89	886.86	404.97	10.52	10.52	10.94	10.94	
2202260095	SMP	1	656.97	406.89	886.80	404.97	10.51	10.51	10.84	10.84	
2202268449	SMP	1	656.98	406.92	886.81	404.89	10.59	10.59	10.84	10.84	
2202276734	SMP	1	656.84	407.06	886.71	405.07	10.68	10.68	10.98	10.98	
2202285088	SMP	1	656.80	407.13	886.63	405.14	10.60	10.60	10.88	10.88	
2202293477	SMP	1	656.66	407.27	886.54	405.11	10.74	10.74	10.71	10.71	
2202301848	SMP	1	656.54	407.32	886.44	405.19	10.76	10.76	10.81	10.81	
2202310086	SMP	1	656.54	407.32	886.36	405.35	10.63	10.63	10.99	10.99	
2202318455	SMP	1	656.41	407.44	886.33	405.32	10.72	10.72	10.89	10.89	
2202326860	SMP	1	656.30	407.52	886.12	405.40	10.72	10.72	10.76	10.76	
2202335211	SMP	1	656.26	407.45	886.09	405.40	10.69	10.69	10.88	10.88	
2202343461	SMP	1	656.20	407.49	885.98	405.48	10.63	10.63	10.84	10.84	
2202351851	SMP	1	656.10	407.70	885.86	405.47	10.56	10.56	11.01	11.01	
2202360208	SMP	1	655.94	407.58	885.74	405.52	10.39	10.39	10.77	10.77	
2202368582	SMP	1	655.87	407.61	885.68	405.40	10.42	10.42	10.87	10.87	
2202376856	SMP	1	655.79	407.69	885.62	405.57	10.46	10.46	11.03	11.03	
2202385214	SMP	1	655.79	407.72	885.48	405.55	10.51	10.51	11.13	11.13	
2202393581	SMP	1	655.70	407.79	885.34	405.62	10.57	10.57	11.07	11.07	
2202401969	SMP	1	655.63	407.86	885.29	405.68	10.65	10.65	11.06	11.06	
2202410208	SMP	1	655.59	407.79	885.17	405.71	10.56	10.56	10.94	10.94	
2202418580	SMP	1	655.46	407.77	885.12	405.65	10.50	10.50	11.01	11.01	
2202426983	SMP	1	655.47	407.76	884.98	405.58	10.40	10.40	10.78	10.78	
2202435210	SMP	1	655.37	407.75	884.98	405.73	10.45	10.45	10.97	10.97	
2202443579	SMP	1	655.28	407.80	884.84	405.71	10.31	10.31	10.88	10.88	
2202451970	SMP	1	655.14	407.83	884.80	405.67	10.39	10.39	11.04	11.04	
2202460346	SMP	1	655.12	407.85	884.76	405.62	10.44	10.44	11.02	11.02	
2202468575	SMP	1	655.03	407.84	884.65	405.59	10.45	10.45	10.92	10.92	
2202476973	SMP	1	654.94	407.89	884.41	405.55	10.47	10.47	10.98	10.98	
2202485340	SMP	1	654.82	407.83	884.41	405.55	10.53	10.53	11.02	11.02	
2202493704	SMP	1	654.74	407.89	884.33	405.57	10.65	10.65	11.17	11.17	
2202501969	SMP	1	654.60	407.82	884.34	405.49	10.60	10.60	10.97	10.97	
2202510344	SMP	1	654.49	407.87	884.10	405.37	10.68	10.68	10.70	10.70	
2202518696	SMP	1	654.39	407.77	884.00	405.34	10.70	10.70	11.07	11.07	
2202527100	SMP	1	654.32	407.62	883.94	405.17	10.52	10.52	10.82	10.82	
2202535327	SMP	1	654.14	407.56	883.90	405.16	10.61	10.61	10.92	10.92	
2202543718	SMP	1	654.16	407.60	883.71	405.15	10.56	10.56	11.04	11.04	
2202552094	SMP	1	654.03	407.70	883.70	405.08	10.41	10.41	11.01	11.01	
2202560450	SMP	1	653.95	407.75	883.53	405.13	10.35	10.35	11.08	11.08	
2202568692	SMP	1	654.17	407.69	883.94	405.18	10.71	10.71	10.97	10.97	
2202577102	SMP	1	655.00	408.04	884.77	405.36	10.62	10.62	10.81	10.81	
2202585451	SMP	1	655.19	408.25	884.81	405.48	10.75	10.75	10.77	10.77	
2202593703	SMP	1	655.11	408.28	884.77	405.51	10.73	10.73	11.03	11.03	
2202602088	SMP	1	655.00	408.29	884.67	405.48	10.80	10.80	10.97	10.97	
2202610449	SMP	1	655.06	408.29	884.58	405.56	10.51	10.51	11.02	11.02	
2202618815	SMP	1	654.95	408.26	884.58	405.56	10.60	10.60	11.09	11.09	
2202627098	SMP	1	654.91	408.39	884.55	405.60	10.60	10.60	11.02	11.02	
2202635458	SMP	1	654.78	408.47	884.48	405.60	10.81	10.81	11.06	11.06	
2202643821	SMP	1	654.72	408.36	884.48	405.55	10.75	10.75	11.02	11.02	
2202652212	SMP	1	654.76	408.39	884.51	405.64	10.81	10.81	11.05	11.05	
2202660741	SMP	1	654.64	408.47	884.40	405.72	10.81	10.81	11.14	11.14	
2202668824	SMP	1	654.77	408.40	884.41	405.62	10.82	10.82	11.07	11.07	
2202677222	SMP	1	654.71	408.46	884.40	405.58	10.83	10.83	11.11	11.11	
2202685579	SMP	1	654.68	408.33	884.41	405.48	10.68	10.68	10.97	10.97	
2202693823	SMP	1	654.61	408.30	884.47	405.51	10.81	10.81	10.99	10.99	
2202702213	SMP	1	654.75	408.32	884.43	405.46	10.78	10.78	11.08	11.08	
2202710581	SMP	1	654.72	408.25	884.47	405.43	10.74	10.74	11.06	11.06	
2202718939	SMP	1	654.72	408.15	884.43	405.30	10.64	10.64	10.94	10.94	
2202727224	SMP	1	654.74	408.09	884.43	405.38	10.60	10.60	10.96	10.96	
2202735577	SMP	1	654.77	408.07	884.47	405.25	10.63	10.63	10.76	10.76	
2202743947	SMP	1	654.79	408.11	884.55	405.14	10.71	10.71	10.75	10.75	
2202752333	SMP	1	654.87	408.03	884.54	405.05	10.66	10.66	10.70	10.70	
2202760578	SMP	1	654.93	407.99	884.65	405.15	10.46	10.46	10.87	10.87	
2202768941	SMP	1	654.95	407.84	884.69	405.08	10.41	10.41	10.83	10.83	
2202777342	SMP	1	654.88	407.91	884.75	404.99	10.51	10.51	10.97	10.97	
2202785593	SMP	1	655.05	407.77	884.71	404.96	10.51	10.51	10.81	10.81	
2202793962	SMP	1	655.03	407.77	884.75	404.89	10.49	10.49	10.89	10.89	
2202802334	SMP	1	654.87	407.66	884.56	404.87	10.60	10.60	10.93	10.93	
2202810703	SMP	1	653.55	407.40	883.19	404.47	10.92	10.92	10.94	10.94	
2202827315	SMP	1	650.21	405.94	878.95	402.98	10.37	10.37	10.81	10.81	
2202835720	SMP	1	649.02	405.42	877.51	402.40	10.41	10.41	10.92	10.92	
2202844059	SMP	1	648.49	405.16	877.09	402.30	10.37	10.37	11.01	11.01	
2202852345	SMP	1	648.35	405.23	877.40	402.34	10.50	10.50	10.76	10.76	
2202860699	SMP	1	648.54	405.10	877.70	402.33	10.48	10.48	11.07	11.07	
2202869091	SMP	1	648.60	405.25	877.91	402.37	10.65	10.65	10.98	10.98	
2202877441	SMP	1	648.80	405.30	878.15	402.45	10.47	10.47	10.82	10.82	
2202885718	SMP	1	648.92	405.26	878.25	402.46	10.47	10.47	10.71	10.71	
2202894059	SMP	1	649.07	405.38	878.56	402.65	10.53	10.53	10.76	10.76	
2202902456	SMP	1	649.28	405.23	878.63	402.83	10.49	10.49	10.99	10.99	
2202910822	SMP	1	649.38	405.21	878.77	402.70	10.37	10.37	10.57	10.57	
2202919092	SMP	1	649.52	405.28	878.94	402.84	10.33	10.33	10.79	10.79	
2202927446	SMP	1	649.59	405.30	879.08	402.80	10.36	10.36	10.67	10.67	
2202935842	SMP	1	649.66	405.28	879.17	402.77	10.49	10.49	10.81	10.81	
2202944059	SMP	1	649.80	405.16	879.33	402.77	10.42	10.42	10.88	10.88	
2202952443	SMP	1	649.95	405.22	879.44	402.82	10.59	10.59	11.02	11.02	
2202960827	SMP	1	650.03	405.20	879.59	402.74	10.61	10.61	11.00	11.00	
2202969203	SMP	1	650.02	405.18	879.62	402.74	10.54	10.54	10.95	10.95	
2202977443	SMP	1	650.13	405.12	879.75	402.67	10.49	10.49	10.94	10.94	
2202985837	SMP	1	650.06	405.11	879.82	402.60	10.52	10.52	10.88	10.88	
2202994186	SMP	1	650.18	405.00	879.83	402.46	10.42	10.42	10.81	10.81	
2203002578	SMP	1	650.19	404.85	879.87	402.39	10.32	10.32	10.96	10.96	
2203010819	SMP	1	650.28	404.83	879.94	402.39	10.18	10.18	10.87	10.87	
2203019212	SMP	1	650.40	404.84	880.08	402.32	10.22	10.22	10.79	10.79	
2203027555	SMP	1	650.37	404.69	880.08	402.29	10.22	10.22	10.83	10.83	
2203035964	SMP	1	650.42	404.69	880.16	402.31	10.23	10.23	10.85	10.85	
2203044197	SMP	1	650.51	404.58	880.17	402.27	10.49	10.49	10.82	10.82	
2203052566	SMP	1	650.60	404.62	880.25	402.22	10.49	10.49	10.72	10.72	
2203060942	SMP	1	650.65	404.49	880.35	402.15	10.18	10.18	10.75	10.75	
2203069337	SMP	1	650.62	404.35	880.41	402.08	10.23	10.23	10.68	10.68	
2203077554	SMP	1	650.73	404.23	880.49	402.01	10.10	10.10	10.72	10.72	
2203085964	SMP	1	650.80	404.23	880.50	401.84	10.40	10.40	10.72	10.72	
2203094300	SMP	1	650.88	404.14	880.64	401.86	10.50	10.50	10.82	10.82	
2203102579	SMP	1	650.91	403.90	880.70	401.76	10.44	10.44	10.75	10.75	
2203110942	SMP	1	650.97	403.86	880.77	401.58	10.46	10.46	10.67	10.67	
2203119333	SMP	1	651.11	403.76	880.84	401.42	10.42	10.42	10.64	10.64	
2203127677	SMP	1	651.27	403.66	881.13	401.36	10.43	10.43	10.63	10.63	
2203135960	SMP	1	652.62	403.86	882.65	401.73	10.79	10.79	10.82	10.82	
2203144303	SMP	1	654.81	404.34	885.04	402.25	11.00	11.00	11.09	11.09	
2203161072	SMP	1	659.31	405.25	888.71	403.18	10.61	10.61	10.72	10.72	
2203169321	SMP	1	659.96	405.73	889.39	403.63	10.82	10.82	10.87	10.87	
2203177687	SMP	1	659.67	405.67	889.29	403.62	10.92	10.92	10.97	10.97	
2203194433	SMP	1	659.63	405.64	889.47	403.44	10.80	10.80	10.86	10.86	
2203202714	SMP	1	659.54	405.54	889.58	403.47	10.73	10.73	10.87	10.87	
2203211062	SMP	1	659.63	405.63	889.58	403.47	10.86	10.86	10.87	10.87	
2203219440	SMP	1	659.56	405.63	889.65	403.61	10.80	10.80	10.88	10.88	
2203227815	SMP	1	659.63	405.70	889.75	403.52	10.91	10.91	10.64	10.64	
2203236077	SMP	1	659.63	405.63	889.75	403.58	10.74	10.74	10.67	10.67	
2203244430	SMP	1	659.64	405.64	889.84	403.56	10.69	10.69	10.66	10.66	
2203252835	SMP	1	659.70	405.64	889.98	403.56	10.70	10.70	10.49	10.49	
2203261045	SMP	1	659.71	405.70	890.04	403.58	10.77	10.77	10.47	10.47	
2203269432	SMP	1	659.72	405.70	890.13	403.63	10.60	10.60	10.62	10.62	
2203277816	SMP	1	659.92	405.70	890.16	403.60	10.54	10.54	10.46	10.46	
2203286211	SMP	1	659.90	405.60	890.25	403.64	10.49	10.49	10.47	10.47	
2203294423	SMP	1	660.03	405.58	890.27	403.55	10.52	10.52	10.50	10.50	
2203302834	SMP	1	660.10	405.56	890.40	403.64	10.54	10.54	10.82	10.82	
2203311175	SMP	1	660.18	405.63	890.53	403.60	10.61	10.61	10.68	10.68	
2203319553	SMP	1	660.23	405.57	890.63	403.71	10.64	10.64	10.83	10.83	
2203327810	SMP	1	660.33	405.51	890.76	403.68	10.62	10.62	10.74	10.74	
2203336197	SMP	1	660.36	405.41	890.89	403.62	10.60	10.60	10.67	10.67	
2203344543	SMP	1	660.59	405.42	890.98	403.63	10.71	10.71	10.55	10.55	
2203352955	SMP	1	660.59	405.42	891.00	403.54	10.69	10.69	10.52	10.52	
2203361169	SMP	1	660.68	405.41	891.20	403.56	10.61	10.61	10.43	10.43	
2203369557	SMP	1	660.86	405.41	891.16	403.57	10.69	10.69	10.65	10.65	
2203377938	SMP	1	660.93	405.33	891.30	403.50	10.66	10.66	10.75	10.75	
2203386321	SMP	1	661.00	405.29	891.37	403.50	10.70	10.70	10.67	10.67	
2203394549	SMP	1	661.44	405.19	891.84	403.56	10.63	10.63	10.66	10.66	
2203402955	SMP	1	662.87	405.45	893.41	403.77	11.02	11.02	10.98	10.98	
2203411293	SMP	1	664.40	405.45	894.82	403.57	10.96	10.96	10.68	10.68	
2203427941	SMP	1	665.40	405.45	895.60	403.84	11.03	11.03	11.06	11.06	
2203436311	SMP	1	665.24	405.40	895.61	403.85	10.84	10.84	11.16	11.16	
2203444686	SMP	1	665.34	405.36	895.64	403.65	10.80	10.80	10.82	10.82	
2203452942	SMP	1	665.37	405.26	895.62	403.70	10.79	10.79	10.93	10.93	
2203461328	SMP	1	665.33	405.19	895.73	403.66	10.57	10.57	10.80	10.80	
2203469682	SMP	1	665.30	405.12	895.73	403.57	10.58	10.58	10.79	10.79	
2203478066	SMP	1	665.41	405.05	895.77	403.56	10.47	10.47	10.62	10.62	
2203486312	SMP	1	665.48	404.98	895.80	403.51	10.42	10.42	10.67	10.67	
2203494691	SMP	1	665.53	404.91	895.84	403.40	10.57	10.57	10.63	10.63	
2203503054	SMP	1	665.52	404.73	895.86	403.23	10.65	10.65	10.45	10.45	
2203511448	SMP	1	665.64	404.82	895.93	403.22	10.68	10.68	10.72	10.72	
2203519678	SMP	1	665.67	404.74	896.02	403.19	10.56	10.56	10.68	10.68	
2203528057	SMP	1	665.65	404.60	896.08	403.13	10.65	10.65	10.58	10.58	
2203536445	SMP	1	665.82	404.56	896.14	403.05	10.40	10.40	10.66	10.66	
2203544798	SMP	1	665.81	404.54	896.21	403.10	10.53	10.53	10.83	10.83	
2203553039	SMP	1	665.87	404.46	896.25	402.98	10.53	10.53	10.84	10.84	
2203561449	SMP	1	665.98	404.44	896.27	402.91	10.53	10.53	10.66	10.66	
2203569805	SMP	1	665.98	404.30	896.35	402.81	10.50	10.50	10.61	10.61	
2203578048	SMP	1	666.11	404.39	896.39	402.79	10.59	10.59	10.73	10.73	
2203586434	SMP	1	666.07	404.33	896.42	402.89	10.45	10.45	10.77	10.77	
2203594800	SMP	1	666.08	404.34	896.37	402.75	10.66	10.66	10.68	10.68	
2203603181	SMP	1	666.24	404.25	896.46	402.75	10.51	10.51	10.64	10.64	
2203611451	SMP	1	666.20	404.31	896.50	402.77	10.59	10.59	10.66	10.66	
2203619803	SMP	1	666.31	404.31	896.54	402.75	10.65	10.65	10.65	10.65	
2203628183	SMP	1	666.25	404.22	896.58	402.84	10.40	10.40	10.58	10.58	
2203636558	SMP	1	666.28	404.30	896.64	402.79	10.53	10.53	10.46	10.46	
2203644799	SMP	1	666.30	404.33	896.57	402.79	10.66	10.66	10.67	10.67	
2203653167	SMP	1	666.30	404.26	896.63	402.88	10.52	10.52	10.55	10.55	
2203661569	SMP	1	666.34	404.31	896.63	402.93	10.53	10.53	10.83	10.83	
2203669931	SMP	1	666.34	404.30	896.60	402.81	10.52	10.52	10.46	10.46	
2203678172	SMP	1	666.33	404.20	896.64	402.87	10.41	10.41	10.72	10.72	
2203686557	SMP	1	666.39	404.31	896.69	402.92	10.68	10.68	10.72	10.72	
2203694930	SMP	1	666.40	404.24	896.68	402.86	10.42	10.42	10.82	10.82	
2203703298	SMP	1	666.37	404.18	896.68	402.92	10.46	10.46	10.75	10.75	
2203711570	SMP	1	666.40	404.22	896.78	402.84	10.47	10.47	10.70	10.70	
2203719961	SMP	1	666.45	404.32	896.77	402.91	10.54	10.54	10.60	10.60	
2203728305	SMP	1	666.46	404.22	896.83	402.85	10.46	10.46	10.36	10.36	
2203736554	SMP	1	666.84	404.36	897.20	402.94	10.57	10.57	10.56	10.56	
2203744919	SMP	1	667.31	404.44	897.72	402.99	10.70	10.70	10.52	10.52	
2203753282	SMP	1	667.24	404.43	897.58	402.89	10.58	10.58	10.38	10.38	
2203761691	SMP	1	667.26	404.47	897.65	403.07	10.62	10.62	10.49	10.49	
2203769933	SMP	1	667.34	404.47	897.65	403.05	10.63	10.63	10.43	10.43	
2203778295	SMP	1	667.48	404.54	897.76	403.09	10.57	10.57	10.39	10.39	
2203786679	SMP	1	667.47	404.57	897.83	403.11	10.60	10.60	10.38	10.38	
2203795062	SMP	1	667.50	404.54	897.93	403.21	10.57	10.57	10.43	10.43	
2203803300	SMP	1	667.54	404.61	897.95	403.21	10.70	10.70	10.58	10.58	
2203811692	SMP	1	667.62	404.47	898.03	403.30	10.45	10.45	10.73	10.73	
2203820048	SMP	1	667.74	404.53	898.10	403.24	10.51	10.51	10.66	10.66	
2203828417	SMP	1	667.79	404.38	898.22	403.17	10.35	10.35	10.53	10.53	
2203836673	SMP	1	667.91	404.44	898.34	403.19	10.29	10.29	10.51	10.51	
2203845043	SMP	1	667.94	404.48	898.47	403.19	10.38	10.38	10.65	10.65	
2203853413	SMP	1	668.12	404.32	898.62	403.20	10.34	10.34	10.50	10.50	
2203861816	SMP	1	668.25	404.30	898.71	403.19	10.37	10.37	10.45	10.45	
2203870043	SMP	1	668.43	404.20	898.84	403.19	10.46	10.46	10.39	10.39	
2203878415	SMP	1	668.51	404.19	898.87	403.23	10.54	10.54	10.48	10.48	
2203895049	SMP	1	668.80	404.07	899.15	403.24	10.29	10.29	10.51	10.51	
2203903429	SMP	1	668.92	404.09	899.36	403.29	10.48	10.48	10.51	10.51	
2203911804	SMP	1	669.18	404.04	899.47	403.18	10.43	10.43	10.38	10.38	
2203920183	SMP	1	669.24	403.93	899.62	403.20	10.17	10.17	10.55	10.55	
2203928406	SMP	1	669.33	403.82	899.71	403.12	10.22	10.22	10.39	10.39	
2203936814	SMP	1	669.47	403.82	899.81	403.25	10.20	10.20	10.39	10.39	
2203945159	SMP	1	669.48	403.85	899.90	403.23	10.23	10.23	10.48	10.48	
2203953538	SMP	1	669.62	403.85	899.90	403.21	10.16	10.16	10.34	10.34	
2203961789	SMP	1	669.61	403.80	900.03	403.30	10.04	10.04	10.43	10.43	
2203970195	SMP	1	669.84	403.85	900.03	403.30	10.07	10.07	10.41	10.41	
2203978535	SMP	1	669.78	403.90	900.10	403.31	10.18	10.18	10.38	10.38	
2203986939	SMP	1	669.86	403.88	900.17	403.31	10.38	10.38	10.38	10.38	
2203995165	SMP	1	670.00	403.94	900.31	403.38	10.44	10.44	10.44	10.44	
2204003551	SMP	1	669.94	404.03	900.27	403.39	10.35	10.35	10.52	10.52	
2204011915	SMP	1	670.17	404.00	900.25	403.37	10.24	10.24	10.45	10.45	
2204020301	SMP	1	670.40	403.05	900.51	402.46	10.23	10.23	10.36	10.36	
2204028532	SMP	1	670.72	401.66	900.36	401.10	9.97	9.97	10.22	10.22	
2204036938	SMP	1	670.95	400.55	900.37	399.85	10.04	10.04	10.24	10.24	
2204045274	SMP	1	671.13	400.09	900.28	399.42	10.10	10.10	10.11	10.11	
2204053667	SMP	1	671.08	400.22	900.50	399.55	10.06	10.06	10.08	10.08	
2204061913	SMP	1	670.95	400.29	900.58	399.49	10.10	10.10	9.97	9.97	
2204070309	SMP	1	670.94	400.25	900.65	399.49	10.03	10.03	10.13	10.13	
2204078647	SMP	1	670.97	400.31	900.62	399.57	10.04	10.04	9.98	9.98	
2204086936	SMP	1	671.01	400.42	900.65	399.62	10.04	10.04	9.91	9.91	
2204095306	SMP	1	670.92	400.42	900.62	399.61	10.02	10.02	9.97	9.97	
2204103679	SMP	1	670.90	400.40	900.81	399.70	10.06	10.06	9.91	9.91	
2204112039	SMP	1	671.05	400.36	900.70	399.71	10.00	10.00	9.98	9.98	
2204120301	SMP	1	670.97	400.36	900.71	399.66	9.98	9.98	10.03	10.03	
2204128649	SMP	1	671.02	400.49	900.78	399.77	10.05	10.05	10.15	10.15	
2204137058	SMP	1	671.02	400.29	900.82	399.73	9.91	9.91	10.06	10.06	
2204145411	SMP	1	671.10	400.25	900.89	399.75	9.88	9.88	10.12	10.12	
2204153662	SMP	1	671.06	400.46	900.88	399.85	10.08	10.08	10.17	10.17	
2204162033	SMP	1	671.05	400.40	900.89	399.85	9.95	9.95	10.17	10.17	
2204170431	SMP	1	671.01	400.44	900.91	399.84	10.00	10.00	10.16	10.16	
2204178772	SMP	1	671.14	400.53	901.08	399.95	10.13	10.13	10.25	10.25	
2204187057	SMP	1	671.14	400.50	900.87	399.91	10.33	10.33	10.16	10.16	
2204195406	SMP	1	671.21	400.50	900.99	400.03	10.19	10.19	10.20	10.20	
2204203797	SMP	1	671.24	400.52	901.03	400.05	10.16	10.16	10.20	10.20	
2204212033	SMP	1	671.14	400.50	901.05	400.11	10.13	10.13	10.31	10.31	
2204220421	SMP	1	671.17	400.50	900.98	400.07	10.18	10.18	10.18	10.18	
2204228778	SMP	1	671.23	400.45	901.01	400.06	10.06	10.06	10.25	10.25	
2204237183	SMP	1	671.21	400.47	900.93	400.06	10.28	10.28	10.27	10.27	
2204245396	SMP	1	671.07	400.43	901.02	400.05	10.12	10.12	10.37	10.37	
2204253777	SMP	1	671.14	400.50	901.04	400.12	10.11	10.11	10.33	10.33	
2204262156	SMP	1	671.13	400.55	901.07	400.17	10.05	10.05	10.26	10.26	
2204270546	SMP	1	671.13	400.64	901.01	400.12	10.04	10.04	10.30	10.30	
2204278771	SMP	1	671.59	400.69	901.35	400.13	10.34	10.34	10.14	10.14	
2204287181	SMP	1	672.46	400.65	902.29	400.29	10.34	10.34	10.29	10.29	
2204295528	SMP	1	672.83	400.76	902.63	400.25	10.18	10.18	10.31	10.31	
2204303919	SMP	1	672.94	400.76	902.78	400.27	10.28	10.28	10.31	10.31	
2204312155	SMP	1	672.79	400.87	902.56	400.25	10.17	10.17	10.22	10.22	
2204320551	SMP	1	672.76	401.09	902.56	400.32	10.30	10.30	10.33	10.33	
2204328895	SMP	1	672.62	401.17	902.40	400.29	10.24	10.24	10.01	10.01	
2204337302	SMP	1	672.62	401.18	902.39	400.47	10.26	10.26	10.09	10.09	
2204345514	SMP	1	672.50	401.30	902.28	400.63	10.17	10.17	10.17	10.17	
2204353916	SMP	1	672.30	401.37	902.15	400.71	10.25	10.25	10.11	10.11	
2204362285	SMP	1	672.18	401.38	902.17	400.75	10.26	10.26	10.13	10.13	
2204370664	SMP	1	672.22	401.50	902.05	400.87	10.14	10.14	10.22	10.22	
2204378899	SMP	1	672.12	401.68	901.88	400.91	10.21	10.21	10.25	10.25	
2204387303	SMP	1	672.06	401.67	901.83	400.97	10.15	10.15	10.18	10.18	
2204395657	SMP	1	671.91	401.77	901.86	401.03	10.26	10.26	10.21	10.21	
2204403916	SMP	1	671.88	401.86	901.72	400.93	10.37	10.37	10.20	10.20	
2204412289	SMP	1	671.87	401.88	901.71	401.12	10.20	10.20	10.36	10.36	
2204420663	SMP	1	671.69	401.88	901.64	401.12	10.09	10.09	10.38	10.38	
2204429019	SMP	1	671.71	401.91	901.53	401.13	10.12	10.12	10.32	10.32	
2204437302	SMP	1	671.60	401.91	901.51	401.18	10.07	10.07	10.21	10.21	
2204445645	SMP	1	671.55	401.93	901.17	401.12	10.17	10.17	10.32	10.32	
2204454050	SMP	1	671.34	401.84	901.20	401.19	10.31	10.31	10.39	10.39	
2204462404	SMP	1	671.41	401.91	901.01	401.06	10.25	10.25	10.32	10.32	
2204470683	SMP	1	671.25	401.94	900.91	401.18	10.24	10.24	10.35	10.35	
2204479023	SMP	1	671.23	401.94	900.94	401.13	10.21	10.21	10.27	10.27	
2204487425	SMP	1	671.19	401.91	900.93	401.15	10.21	10.21	10.45	10.45	
2204495774	SMP	1	671.21	401.94	900.83	401.06	10.23	10.23	10.29	10.29	
2204504037	SMP	1	671.16	401.85	900.89	401.07	10.21	10.21	10.32	10.32	
2204512403	SMP	1	671.01	401.90	900.79	401.01	10.34	10.34	10.38	10.38	
2204520795	SMP	1	670.95	401.90	900.75	400.98	10.32	10.32	10.28	10.28	
2204529137	SMP	1	671.44	401.94	901.14	401.17	10.30	10.30	10.54	10.54	
2204537422	SMP	1	672.25	402.15	901.86	401.30	10.47	10.47	10.42	10.42	
2204545760	SMP	1	672.44	402.15	901.99	401.28	10.34	10.34	10.40	10.40	
2204554151	SMP	1	672.23	402.26	901.90	401.34	10.36	10.36	10.33	10.33	
2204562406	SMP	1	672.13	402.31	901.89	401.36	10.42	10.42	10.30	10.30	
2204570790	SMP	1	672.01	402.30	901.76	401.41	10.12	10.12	10.35	10.35	
2204579135	SMP	1	672.03	402.37	901.69	401.41	10.19	10.19	10.36	10.36	
2204587543	SMP	1	671.93	402.47	901.61	401.39	10.22	10.22	10.24	10.24	
2204595820	SMP	1	671.70	402.39	901.40	401.42	10.26	10.26	10.42	10.42	
2204604170	SMP	1	671.65	402.43	901.21	401.35	10.15	10.15	10.45	10.45	
2204612537	SMP	1	671.48	402.53	901.24	401.33	10.35	10.35	10.51	10.51	
2204620908	SMP	1	671.39	402.39	901.22	401.28	10.35	10.35	10.35	10.35	
2204629132	SMP	1	671.30	402.45	901.05	401.37	10.38	10.38	10.43	10.43	
2204637544	SMP	1	671.23	402.45	901.02	401.42	10.38	10.38	10.44	10.44	
2204645890	SMP	1	671.07	402.50	900.79	401.28	10.24	10.24	10.42	10.42	
2204654272	SMP	1	671.00	402.47	900.82	401.22	10.13	10.13	10.33	10.33	
2204662525	SMP	1	670.91	402.48	900.78	401.21	10.26	10.26	10.37	10.37	
2204670908	SMP	1	670.82	402.48	900.56	401.10	10.23	10.23	10.35	10.35	
2204679262	SMP	1	670.83	402.41	900.47	401.10	10.22	10.22	10.50	10.50	
2204687670	SMP	1	670.83	402.48	900.42	401.10	10.26	10.26	10.56	10.56	
2204695896	SMP	1	670.74	402.41	900.57	401.06	10.24	10.24	10.54	10.54	
2204704282	SMP	1	670.65	402.43	900.50	401.05	10.37	10.37	10.56	10.56	
2204712648	SMP	1	670.68	402.35	900.50	400.98	10.34	10.34	10.56	10.56	
2204720926	SMP	1	670.61	402.27	900.50	400.96	10.51	10.51	10.47	10.47	
2204729262	SMP	1	670.45	402.34	900.32	400.97	10.32	10.32	10.43	10.43	
2204737668	SMP	1	669.05	402.51	898.97	401.16	10.59	10.59	10.53	10.53	
2204746013	SMP	1	666.52	402.67	896.39	401.39	10.90	10.90	11.29	11.29	
2204762645	SMP	1	661.12	402.91	890.37	401.48	10.28	10.28	10.80	10.80	
2204771026	SMP	1	659.33	403.11	888.50	401.69	10.39	10.39	10.86	10.86	
2204779392	SMP	1	658.45	403.28	887.58	402.03	10.47	10.47	10.93	10.93	
2204787656	SMP	1	658.45	403.49	887.67	402.11	10.68	10.68	11.03	11.03	
2204796042	SMP	1	658.38	403.35	887.83	401.88	10.51	10.51	10.84	10.84	
2204804402	SMP	1	658.57	403.33	887.90	401.81	10.57	10.57	10.51	10.51	
2204812766	SMP	1	658.63	403.28	888.06	401.74	10.32	10.32	10.70	10.70	
2204821024	SMP	1	658.65	403.21	888.09	401.70	10.47	10.47	10.68	10.68	
2204829398	SMP	1	658.75	403.16	888.12	401.60	10.45	10.45	10.50	10.50	
2204837753	SMP	1	658.74	403.14	888.28	401.66	10.36	10.36	10.70	10.70	
2204846163	SMP	1	658.82	403.16	888.29	401.71	10.48	10.48	10.80	10.80	
2204854394	SMP	1	658.84	403.05	888.41	401.59	10.33	10.33	10.69	10.69	
2204862762	SMP	1	658.85	403.13	888.50	401.63	10.48	10.48	10.81	10.81	
2204871143	SMP	1	658.91	403.14	888.51	401.76	10.51	10.51	10.91	10.91	
2204879396	SMP	1	658.97	403.11	888.65	401.62	10.35	10.35	10.88	10.88	
2204887756	SMP	1	659.01	403.19	888.80	401.64	10.48	10.48	10.91	10.91	
2204896159	SMP	1	659.03	403.27	888.78	401.67	10.39	10.39	10.76	10.76	
2204904523	SMP	1	659.09	403.12	888.89	401.63	10.30	10.30	10.70	10.70	
2204912778	SMP	1	659.26	403.05	888.89	401.63	10.26	10.26	10.82	10.82	
2204921151	SMP	1	659.26	403.11	889.03	401.63	10.41	10.41	10.62	10.62	
2204929515	SMP	1	659.37	403.05	889.09	401.63	10.34	10.34	10.74	10.74	
2204937881	SMP	1	659.45	403.01	889.21	401.59	10.53	10.53	10.56	10.56	
2204946160	SMP	1	659.54	403.02	889.35	401.66	10.50	10.50	10.79	10.79	
2204954511	SMP	1	659.68	402.82	889.41	401.52	10.33	10.33	10.73	10.73	
2204962891	SMP	1	659.75	402.76	889.48	401.45	10.41	10.41	10.81	10.81	
2204971270	SMP	1	660.23	402.13	889.83	400.80	10.33	10.33	10.63	10.63	
2204979536	SMP	1	660.80	401.07	890.35	399.93	10.45	10.45	10.79	10.79	
2204987892	SMP	1	661.37	400.52	890.57	399.36	10.21	10.21	10.82	10.82	
2204996283	SMP	1	661.45	400.35	890.80	399.26	10.40	10.40	10.80	10.80	
2205004646	SMP	1	661.45	400.42	890.99	399.16	10.49	10.49	10.74	10.74	
2205012887	SMP	1	661.50	400.25	890.98	399.03	10.41	10.41	10.55	10.55	
2205021267	SMP	1	661.64	400.12	891.25	398.89	10.42	10.42	10.56	10.56	
2205029635	SMP	1	661.90	400.07	891.32	398.89	10.36	10.36	10.62	10.62	
2205037886	SMP	1	661.99	399.95	891.35	398.79	10.25	10.25	10.67	10.67	
2205046286	SMP	1	661.94	400.01	891.55	398.71	10.43	10.43	10.84	10.84	
2205054640	SMP	1	661.97	399.90	891.70	398.70	10.27	10.27	10.87	10.87	
2205063004	SMP	1	662.13	399.83	891.70	398.65	10.25	10.25	10.63	10.63	
2205071266	SMP	1	662.21	399.79	891.81	398.61	10.42	10.42	10.67	10.67	
2205079641	SMP	1	662.36	399.74	891.98	398.58	10.35	10.35	10.54	10.54	
2205088002	SMP	1	662.42	399.60	891.99	398.47	10.32	10.32	10.35	10.35	
2205096403	SMP	1	662.49	399.58	892.18	398.47	10.27	10.27	10.39	10.39	
2205113021	SMP	1	662.87	399.51	892.34	398.51	10.16	10.16	10.71	10.71	
2205121409	SMP	1	662.85	399.57	892.49	398.63	10.37	10.37	10.72	10.72	
2205129750	SMP	1	662.93	399.51	892.74	398.54	10.31	10.31	10.56	10.56	
2205146380	SMP	1	663.25	399.57	892.82	398.63	10.30	10.30	10.42	10.42	
2205154766	SMP	1	663.20	399.73	892.91	398.82	10.46	10.46	10.46	10.46	
2205163154	SMP	1	663.25	399.61	892.94	398.78	10.44	10.44	10.35	10.35	
2205171375	SMP	1	663.39	399.61	893.02	398.71	10.19	10.19	10.19	10.19	
2205179784	SMP	1	663.39	399.54	893.02	398.70	10.10	10.10	10.37	10.37	
2205188134	SMP	1	663.39	399.61	893.11	398.74	10.27	10.27	10.39	10.39	
2205196385	SMP	1	663.31	399.65	893.11	398.72	10.34	10.34	10.39	10.39	
2205204769	SMP	1	663.45	399.73	893.17	398.74	10.50	10.50	10.35	10.35	
2205213137	SMP	1	663.31	399.72	893.28	398.82	10.30	10.30	10.49	10.49	
2205221513	SMP	1	663.42	399.74	893.27	398.79	10.31	10.31	10.39	10.39	
2205229781	SMP	1	663.47	399.81	893.29	398.75	10.28	10.28	10.53	10.53	
2205238135	SMP	1	663.41	399.77	893.21	398.79	10.39	10.39	10.45	10.45	
2205246502	SMP	1	663.46	399.72	893.30	398.78	10.33	10.33	10.58	10.58	
2205254888	SMP	1	663.41	399.78	893.21	398.81	10.25	10.25	10.51	10.51	
2205263127	SMP	1	663.33	399.85	893.34	398.85	10.40	10.40	10.44	10.44	
2205271499	SMP	1	663.37	399.86	893.28	398.81	10.39	10.39	10.60	10.60	
2205279899	SMP	1	663.34	399.86	893.34	398.87	10.37	10.37	10.61	10.61	
2205288270	SMP	1	663.36	399.85	893.28	398.72	10.44	10.44	10.55	10.55	
2205296506	SMP	1	663.34	399.78	893.37	398.74	10.28	10.28	10.54	10.54	
2205304891	SMP	1	663.41	399.78	893.30	398.74	10.35	10.35	10.54	10.54	
2205313273	SMP	1	663.30	399.72	893.21	398.74	10.39	10.39	10.54	10.54	
2205321632	SMP	1	663.34	399.70	893.35	398.72	10.47	10.47	10.57	10.57	
2205329899	SMP	1	663.31	399.72	893.21	398.73	10.69	10.69	10.46	10.46	
2205338259	SMP	1	663.13	399.81	893.10	398.82	10.49	10.49	10.38	10.38	
2205346625	SMP	1	662.29	400.41	891.94	399.39	10.51	10.51	10.76	10.76	
2205354884	SMP	1	661.04	401.48	890.12	400.78	10.76	10.76	10.82	10.82	
2205371630	SMP	1	660.60	403.28	889.80	402.75	10.70	10.70	11.06	11.06	
2205380003	SMP	1	660.69	403.46	890.08	402.74	10.79	10.79	10.85	10.85	
2205388263	SMP	1	660.56	403.38	889.94	402.66	10.70	10.70	10.87	10.87	
2205396620	SMP	1	660.41	403.43	890.01	402.73	10.67	10.67	10.83	10.83	
2205405023	SMP	1	660.28	403.42	889.87	402.67	10.57	10.57	10.78	10.78	
2205413376	SMP	1	660.21	403.39	889.87	402.60	10.66	10.66	10.73	10.73	
2205421627	SMP	1	660.17	403.44	889.80	402.73	10.64	10.64	10.82	10.82	
2205430003	SMP	1	660.02	403.49	889.73	402.70	10.43	10.43	10.93	10.93	
2205438387	SMP	1	659.92	403.49	889.62	402.76	10.41	10.41	11.01	11.01	
2205446741	SMP	1	659.79	403.53	889.49	402.63	10.53	10.53	10.95	10.95	
2205455024	SMP	1	659.55	403.60	889.42	402.77	10.62	10.62	10.99	10.99	
2205463375	SMP	1	659.56	403.55	889.28	402.71	10.63	10.63	10.87	10.87	
2205471764	SMP	1	659.49	403.53	889.22	402.76	10.53	10.53	10.71	10.71	
2205480124	SMP	1	659.33	403.54	889.11	402.73	10.57	10.57	10.70	10.70	
2205488392	SMP	1	659.16	403.69	889.12	402.73	10.47	10.47	10.68	10.68	
2205496737	SMP	1	659.10	403.71	889.01	402.70	10.51	10.51	10.56	10.56	
2205505147	SMP	1	658.99	403.77	888.96	402.66	10.42	10.42	10.54	10.54	
2205513485	SMP	1	658.84	403.70	888.79	402.71	10.46	10.46	10.62	10.62	
2205521745	SMP	1	658.75	403.72	888.80	402.61	10.45	10.45	10.81	10.81	
2205530144	SMP	1	658.60	403.72	888.71	402.67	10.49	10.49	10.91	10.91	
2205538517	SMP	1	658.54	403.78	888.59	402.62	10.53	10.53	10.83	10.83	
2205546739	SMP	1	658.57	403.60	888.54	402.64	10.63	10.63	10.86	10.86	
2205555144	SMP	1	658.32	403.68	888.44	402.69	10.61	10.61	10.97	10.97	
2205563483	SMP	1	658.37	403.53	888.48	402.58	10.48	10.48	10.99	10.99	
2205571872	SMP	1	658.33	403.45	888.37	402.47	10.57	10.57	10.80	10.80	
2205580122	SMP	1	658.28	403.48	888.35	402.49	10.58	10.58	10.81	10.81	
2205588509	SMP	1	658.26	403.55	888.29	402.47	10.56	10.56	10.85	10.85	
2205596877	SMP	1	658.21	403.49	888.34	402.47	10.60	10.60	10.92	10.92	
2205605268	SMP	1	658.42	403.36	888.59	402.37	10.62	10.62	10.88	10.88	
2205613488	SMP	1	658.96	403.23	889.25	402.02	10.64	10.64	10.56	10.56	
2205621868	SMP	1	658.92	403.13	888.99	402.00	10.69	10.69	10.59	10.59	
2205630243	SMP	1	658.97	403.10	889.05	402.05	10.70	10.70	10.52	10.52	
2205638902	SMP	1	658.93	403.07	889.06	401.93	10.54	10.54	10.44	10.44	
2205646858	SMP	1	658.86	403.11	889.12	401.98	10.73	10.73	10.46	10.46	
2205655268	SMP	1	658.87	403.07	889.13	402.01	10.50	10.50	10.48	10.48	
2205663626	SMP	1	658.84	403.10	889.11	401.91	10.63	10.63	10.36	10.36	
2205671994	SMP	1	658.93	403.02	889.12	401.91	10.74	10.74	10.40	10.40	
2205680241	SMP	1	658.84	403.14	889.06	401.95	10.70	10.70	10.45	10.45	
2205688638	SMP	1	658.89	403.08	889.12	401.98	10.52	10.52	10.46	10.46	
2205696982	SMP	1	658.91	403.09	889.16	402.00	10.68	10.68	10.47	10.47	
2205705268	SMP	1	659.70	403.17	890.05	402.16	10.72	10.72	10.55	10.55	
2205713607	SMP	1	661.68	403.68	892.16	402.78	10.91	10.91	11.08	11.08	
2205722002	SMP	1	663.75	404.12	894.17	403.07	10.92	10.92	10.55	10.55	
2205738633	SMP	1	664.62	404.29	894.70	403.29	11.03	11.03	10.76	10.76	
2205746988	SMP	1	664.69	404.19	894.84	403.19	10.81	10.81	10.61	10.61	
2205755372	SMP	1	664.60	404.25	894.91	403.26	10.92	10.92	10.63	10.63	
2205763766	SMP	1	664.69	404.18	894.95	403.08	10.71	10.71	10.53	10.53	
2205771983	SMP	1	664.78	404.12	894.98	403.15	10.77	10.77	10.51	10.51	
2205780402	SMP	1	664.67	404.15	895.00	403.14	10.69	10.69	10.56	10.56	
2205788746	SMP	1	664.77	404.12	895.20	403.12	10.71	10.71	10.61	10.61	
2205797119	SMP	1	664.93	403.99	895.17	403.14	10.55	10.55	10.51	10.51	
2205805374	SMP	1	665.00	403.92	895.26	403.07	10.60	10.60	10.46	10.46	
2205813748	SMP	1	665.05	404.01	895.33	403.06	10.59	10.59	10.67	10.67	
2205822104	SMP	1	665.13	404.00	895.40	403.06	10.63	10.63	10.51	10.51	
2205830567	SMP	1	665.22	404.06	895.48	403.07	10.63	10.63	10.54	10.54	
2205838746	SMP	1	665.31	404.05	895.52	403.10	10.90	10.90	10.53	10.53	
2205847125	SMP	1	665.34	403.85	895.62	403.12	10.88	10.88	10.57	10.57	
2205855502	SMP	1	665.46	403.94	895.71	403.11	10.96	10.96	10.63	10.63	
2205863742	SMP	1	665.60	403.81	895.91	403.11	10.73	10.73	10.52	10.52	
2205872101	SMP	1	665.67	403.82	895.99	403.15	10.61	10.61	10.56	10.56	
2205880511	SMP	1	665.71	403.75	896.09	403.16	10.57	10.57	10.69	10.69	
2205888865	SMP	1	665.85	403.86	896.20	403.10	10.59	10.59	10.66	10.66	
2205897115	SMP	1	665.96	403.82	896.29	403.17	10.56	10.56	10.72	10.72	
2205905499	SMP	1	666.03	403.84	896.33	403.19	10.47	10.47	10.70	10.70	
2205913879	SMP	1	666.18	403.78	896.48	403.19	10.74	10.74	10.70	10.70	
2205922233	SMP	1	666.26	403.79	896.51	403.19	10.82	10.82	10.68	10.68	
2205930513	SMP	1	666.34	403.79	896.57	403.24	10.80	10.80	10.64	10.64	
2205938870	SMP	1	666.82	404.07	896.97	403.52	10.70	10.70	10.61	10.61	
2205947238	SMP	1	667.87	404.93	897.94	404.63	10.53	10.53	10.79	10.79	
2205955619	SMP	1	668.58	406.08	898.18	405.84	10.57	10.57	10.63	10.63	
2205972239	SMP	1	668.45	407.45	898.16	407.10	10.92	10.92	10.64	10.64	
2205980657	SMP	1	668.46	407.45	898.34	407.22	10.88	10.88	10.80	10.80	
2205989002	SMP	1	668.48	407.63	898.40	407.30	11.05	11.05	10.70	10.70	
2205997222	SMP	1	668.48	407.62	898.47	407.51	10.77	10.77	10.94	10.94	
2206005635	SMP	1	668.42	407.73	898.46	407.45	10.91	10.91	10.95	10.95	
2206013991	SMP	1	668.46	407.66	898.53	407.49	10.63	10.63	10.99	10.99	
2206022237	SMP	1	668.53	407.80	898.51	407.58	10.70	10.70	10.97	10.97	
2206030609	SMP	1	668.56	407.86	898.62	407.56	10.72	10.72	10.99	10.99	
2206039003	SMP	1	668.56	407.86	898.61	407.66	10.61	10.61	10.97	10.97	
2206047382	SMP	1	668.60	407.97	898.77	407.57	10.66	10.66	10.76	10.76	
2206055631	SMP	1	668.57	408.00	898.74	407.70	10.65	10.65	10.89	10.89	
2206063985	SMP	1	668.62	408.00	898.73	407.75	10.52	10.52	10.86	10.86	
2206072356	SMP	1	668.58	408.01	898.81	407.76	10.67	10.67	10.91	10.91	
2206080745	SMP	1	668.68	408.05	898.81	407.76	10.62	10.62	10.85	10.85	
2206088995	SMP	1	668.69	407.99	898.76	407.74	10.55	10.55	10.83	10.83	
2206097361	SMP	1	668.68	407.95	898.85	407.78	10.59	10.59	10.74	10.74	
2206105755	SMP	1	668.69	408.00	898.81	407.76	10.61	10.61	10.85	10.85	
2206114114	SMP	1	668.78	407.91	898.88	407.76	10.63	10.63	10.86	10.86	
2206122353	SMP	1	668.74	407.82	898.81	407.69	10.56	10.56	10.85	10.85	
2206130774	SMP	1	668.85	407.81	898.89	407.71	10.59	10.59	10.76	10.76	
2206139116	SMP	1	668.85	407.88	898.82	407.65	10.66	10.66	10.70	10.70	
2206147463	SMP	1	668.91	407.72	898.87	407.58	10.51	10.51	10.67	10.67	
2206155768	SMP	1	668.79	407.74	898.77	407.64	10.60	10.60	10.74	10.74	
2206164146	SMP	1	668.81	407.67	898.89	407.57	10.57	10.57	10.71	10.71	
2206172477	SMP	1	668.84	407.64	898.82	407.57	10.46	10.46	10.84	10.84	
2206180727	SMP	1	668.88	407.54	898.93	407.45	10.37	10.37	10.71	10.71	
2206189121	SMP	1	668.92	407.70	898.92	407.58	10.62	10.62	10.69	10.69	
2206197494	SMP	1	668.88	407.54	898.84	407.50	10.43	10.43	10.61	10.61	
2206205879	SMP	1	668.95	407.65	898.91	407.50	10.34	10.34	10.69	10.69	
2206214093	SMP	1	668.88	407.62	898.74	407.50	10.44	10.44	10.63	10.63	
2206222485	SMP	1	668.92	407.55	898.76	407.52	10.43	10.43	10.65	10.65	
2206230868	SMP	1	668.79	407.66	898.74	407.56	10.52	10.52	10.70	10.70	
2206239242	SMP	1	668.75	407.67	898.67	407.64	10.62	10.62	10.85	10.85	
2206247485	SMP	1	668.75	407.67	898.57	407.57	10.49	10.49	10.93	10.93	
2206255879	SMP	1	668.64	407.71	898.48	407.62	10.48	10.48	10.99	10.99	
2206264219	SMP	1	668.58	407.79	898.48	407.70	10.57	10.57	10.97	10.97	
2206272600	SMP	1	668.47	407.84	898.27	407.75	10.31	10.31	10.86	10.86	
2206280869	SMP	1	668.46	407.91	898.27	407.82	10.20	10.20	10.79	10.79	
2206289245	SMP	1	668.18	408.01	898.05	407.64	10.36	10.36	10.28	10.28	
2206297590	SMP	1	667.73	407.76	897.34	407.52	10.45	10.45	10.75	10.75	
2206306002	SMP	1	667.40	407.65	897.15	407.29	10.48	10.48	10.64	10.64	
2206314269	SMP	1	667.38	407.65	897.08	407.40	10.38	10.38	10.65	10.65	
2206322598	SMP	1	667.23	407.74	896.98	407.38	10.01	10.01	10.55	10.55	
2206330931	SMP	1	667.11	407.85	896.98	407.49	10.31	10.31	10.48	10.48	
2206339243	SMP	1	666.97	407.84	896.82	407.43	10.41	10.41	10.46	10.46	
2206347621	SMP	1	666.96	407.84	896.72	407.53	10.19	10.19	10.63	10.63	
2206364317	SMP	1	666.75	407.94	896.55	407.48	10.23	10.23	10.83	10.83	
2206372589	SMP	1	666.76	407.94	896.46	407.51	10.36	10.36	10.68	10.68	
2206380992	SMP	1	666.62	408.01	896.43	407.64	10.33	10.33	10.68	10.68	
2206389352	SMP	1	666.66	408.12	896.30	407.65	10.34	10.34	10.51	10.51	
2206397670	SMP	1	666.54	408.23	896.22	407.71	10.46	10.46	10.49	10.49	
2206405998	SMP	1	666.68	408.09	895.88	407.62	10.48	10.48	10.47	10.47	
2206414340	SMP	1	667.01	407.95	895.22	407.66	10.26	10.26	10.57	10.57	
2206422712	SMP	1	667.34	408.41	893.50	411.76	11.18	11.18	14.47	14.47	
2206431039	SMP	1	669.30	409.44	902.41	416.96	7.00	5.00	17.60	17.60	
2206439357	SMP	1	661.07	417.46	0.00	0.00	16.32	16.32	0.00	0.00	
2206447701	SMP	1	664.17	418.41	895.01	412.77	12.84	12.84	24.17	24.17	
2206464495	SMP	1	663.72	414.01	904.59	418.41	17.18	17.18	17.02	17.02	
2206472728	SMP	1	663.64	413.85	908.25	414.65	18.91	18.91	12.63	12.63	
2206481083	SMP	1	671.43	406.86	896.78	406.06	11.81	11.81	7.01	7.01	
2206497735	SMP	1	666.95	404.13	896.54	402.87	10.11	10.11	10.17	10.17	
2206506120	SMP	1	667.61	403.86	895.90	402.62	10.59	10.59	9.74	9.74	
2206514461	SMP	1	667.52	403.72	896.29	402.97	10.34	10.34	10.44	10.44	
2206531103	SMP	1	667.36	403.84	896.55	402.94	10.27	10.27	10.28	10.28	
2206539473	SMP	1	667.34	403.86	896.55	403.01	10.18	10.18	10.15	10.15	
2206547850	SMP	1	667.25	403.93	896.55	403.01	10.24	10.24	10.25	10.25	
2206556208	SMP	1	667.25	403.85	896.60	403.06	10.14	10.14	10.22	10.22	
2206564488	SMP	1	667.24	403.85	896.75	403.09	10.06	10.06	10.18	10.18	
2206572845	SMP	1	667.24	403.85	896.88	403.16	10.06	10.06	10.15	10.15	
2206581233	SMP	1	667.17	403.93	896.80	403.16	10.12	10.12	10.22	10.22	
2206589600	SMP	1	667.12	403.95	896.58	403.15	10.24	10.24	10.19	10.19	
2206597888	SMP	1	667.12	403.95	896.43	403.22	10.16	10.16	10.36	10.36	
2206606221	SMP	1	667.12	404.02	896.41	403.23	10.30	10.30	10.44	10.44	
2206614613	SMP	1	666.99	404.08	896.34	403.33	10.34	10.34	10.44	10.44	
2206622978	SMP	1	667.12	404.14	896.27	403.34	10.21	10.21	10.38	10.38	
2206631218	SMP	1	667.03	404.11	896.27	403.38	10.20	10.20	10.40	10.40	
2206639598	SMP	1	666.99	404.23	896.20	403.38	10.27	10.27	10.30	10.30	
2206647973	SMP	1	666.97	404.17	896.16	403.50	10.19	10.19	10.14	10.14	
2206656204	SMP	1	666.91	404.32	896.23	403.67	10.30	10.30	10.19	10.19	
2206664614	SMP	1	666.91	404.04	896.17	403.31	10.42	10.42	10.43	10.43	
2206672973	SMP	1	666.97	403.38	896.13	402.77	10.16	10.16	10.42	10.42	
2206681349	SMP	1	666.98	403.44	896.17	402.76	10.19	10.19	10.39	10.39	
2206689598	SMP	1	667.06	403.93	896.26	403.25	10.35	10.35	10.60	10.60	
2206697966	SMP	1	667.41	403.98	896.48	403.27	10.33	10.33	10.77	10.77	
2206706340	SMP	1	667.30	403.90	896.29	403.17	10.14	10.14	10.47	10.47	
2206714736	SMP	1	667.10	403.88	896.08	403.09	10.26	10.26	10.51	10.51	
2206722978	SMP	1	667.33	404.05	896.29	403.31	10.29	10.29	10.44	10.44	
2206731339	SMP	1	667.59	404.22	896.75	403.58	10.33	10.33	10.49	10.49	
2206739719	SMP	1	667.91	404.24	897.02	403.53	10.31	10.31	10.42	10.42	
2206748086	SMP	1	667.97	404.09	896.95	403.24	10.48	10.48	10.60	10.60	
2206756333	SMP	1	667.62	403.78	896.71	403.07	10.13	10.13	10.39	10.39	
2206764734	SMP	1	667.24	404.00	896.36	403.17	10.15	10.15	10.49	10.49	
2206773086	SMP	1	666.89	404.08	895.99	403.17	10.39	10.39	10.56	10.56	
2206781475	SMP	1	666.79	403.87	895.87	403.02	10.34	10.34	10.45	10.45	
2206789718	SMP	1	666.88	403.51	895.95	402.68	10.21	10.21	10.35	10.35	
2206798087	SMP	1	667.19	403.25	896.27	402.41	10.26	10.26	10.46	10.46	
2206806464	SMP	1	667.46	403.08	896.55	402.27	10.17	10.17	10.56	10.56	
2206814733	SMP	1	667.56	403.16	896.69	402.34	10.34	10.34	10.54	10.54	
2206823087	SMP	1	667.48	403.17	896.58	402.26	10.25	10.25	10.55	10.55	
2206831457	SMP	1	667.26	403.43	896.41	402.53	10.43	10.43	10.59	10.59	
2206839838	SMP	1	667.20	403.69	896.30	402.79	10.31	10.31	10.33	10.33	
2206848097	SMP	1	667.29	403.87	896.40	402.99	10.19	10.19	10.43	10.43	
2206856449	SMP	1	667.33	403.84	896.48	402.98	10.22	10.22	10.29	10.29	
2206864860	SMP	1	667.55	403.71	896.66	403.02	10.06	10.06	10.29	10.29	
2206873211	SMP	1	667.81	403.74	896.87	403.07	10.08	10.08	10.54	10.54	
2206881471	SMP	1	667.93	403.62	897.06	402.94	10.15	10.15	10.38	10.38	
2206889841	SMP	1	667.94	403.39	897.08	402.70	10.12	10.12	10.29	10.29	
2206898210	SMP	1	667.99	403.16	897.10	402.45	9.99	9.99	10.20	10.20	
2206906590	SMP	1	667.98	403.04	896.95	402.24	10.00	10.00	10.25	10.25	
2206914856	SMP	1	667.87	402.98	897.02	402.24	10.20	10.20	10.15	10.15	
2206923213	SMP	1	667.94	403.10	897.10	402.23	10.21	10.21	10.35	10.35	
2206931581	SMP	1	668.06	403.00	897.18	402.16	10.30	10.30	10.26	10.26	
2206939964	SMP	1	668.17	402.93	897.43	402.17	10.07	10.07	10.38	10.38	
2206948207	SMP	1	668.45	402.86	897.55	402.17	10.07	10.07	10.36	10.36	
2206964946	SMP	1	669.17	403.35	898.34	402.78	10.03	10.03	10.24	10.24	
2206973233	SMP	1	669.38	403.58	898.40	403.01	10.01	10.01	10.24	10.24	
2206981571	SMP	1	669.42	403.69	898.48	403.01	10.03	10.03	10.21	10.21	
2206998351	SMP	1	669.43	403.58	898.69	403.08	9.69	9.69	10.32	10.32	
2207006593	SMP	1	669.57	403.44	898.79	403.03	10.03	10.03	10.37	10.37	
2207014971	SMP	1	669.76	403.25	898.98	402.84	10.05	10.05	10.33	10.33	
2207023321	SMP	1	670.05	403.11	899.11	402.48	10.07	10.07	10.25	10.25	
2207031728	SMP	1	670.31	402.93	899.54	402.46	10.09	10.09	10.38	10.38	
2207039957	SMP	1	670.48	402.78	899.74	402.32	9.85	9.85	10.40	10.40	
2207056699	SMP	1	670.48	402.70	899.67	402.40	9.79	9.79	10.39	10.39	
2207065083	SMP	1	670.48	402.71	899.76	402.40	9.91	9.91	10.31	10.31	
2207073339	SMP	1	670.64	402.87	899.90	402.50	10.01	10.01	10.34	10.34	
2207081704	SMP	1	670.78	402.87	900.11	402.67	10.09	10.09	10.43	10.43	
2207090104	SMP	1	670.98	402.94	900.27	402.47	10.00	10.00	10.27	10.27	
2207098455	SMP	1	671.19	402.88	900.41	402.46	10.06	10.06	10.50	10.50	
2207106718	SMP	1	671.24	402.86	900.52	402.48	10.11	10.11	10.44	10.44	
2207115080	SMP	1	671.19	402.88	900.47	402.60	10.11	10.11	10.63	10.63	
2207123472	SMP	1	670.50	403.15	899.79	402.77	10.17	10.17	10.33	10.33	
2207131700	SMP	1	669.11	404.28	897.91	403.96	10.38	10.38	10.42	10.42	
2207148478	SMP	1	666.44	406.57	894.73	406.31	10.12	10.12	10.82	10.82	
2207156818	SMP	1	666.13	407.51	894.50	407.23	10.06	10.06	10.72	10.72	
2207165100	SMP	1	666.16	407.78	894.57	407.36	10.03	10.03	10.66	10.66	
2207173455	SMP	1	666.04	407.91	894.71	407.32	10.23	10.23	10.58	10.58	
2207181823	SMP	1	665.87	408.09	894.74	407.42	9.93	9.93	10.59	10.59	
2207190207	SMP	1	665.89	408.20	894.71	407.55	9.94	9.94	10.73	10.73	
2207198449	SMP	1	665.78	408.41	894.73	407.68	9.92	9.92	10.61	10.61	
2207206826	SMP	1	665.71	408.48	894.71	407.88	9.75	9.75	10.59	10.59	
2207215222	SMP	1	665.60	408.55	894.72	407.91	9.79	9.79	10.54	10.54	
2207223587	SMP	1	665.68	408.64	894.71	407.95	10.03	10.03	10.57	10.57	
2207231827	SMP	1	665.60	408.49	894.79	407.77	9.96	9.96	10.44	10.44	
2207240206	SMP	1	665.53	408.22	894.69	407.67	9.91	9.91	10.51	10.51	
2207248574	SMP	1	665.52	408.03	894.69	407.39	10.02	10.02	10.54	10.54	
2207256941	SMP	1	665.39	407.90	894.62	407.30	10.15	10.15	10.59	10.59	
2207265220	SMP	1	665.32	407.76	894.53	407.20	9.96	9.96	10.50	10.50	
2207273573	SMP	1	665.05	407.68	894.43	407.08	10.04	10.04	10.75	10.75	
2207281961	SMP	1	664.90	407.44	894.23	406.86	10.00	10.00	10.59	10.59	
2207290205	SMP	1	664.78	407.41	894.08	406.75	9.96	9.96	10.27	10.27	
2207298578	SMP	1	664.57	407.25	893.85	406.62	10.33	10.33	10.62	10.62	
2207306945	SMP	1	664.47	407.12	893.65	406.39	10.25	10.25	10.52	10.52	
2207315345	SMP	1	664.27	406.90	893.57	406.16	10.06	10.06	10.59	10.59	
2207323584	SMP	1	663.98	406.82	893.33	406.10	10.26	10.26	10.65	10.65	
2207331962	SMP	1	663.65	406.51	893.01	405.69	9.93	9.93	10.17	10.17	
2207340330	SMP	1	663.33	406.46	892.62	405.54	10.27	10.27	10.65	10.65	
2207348714	SMP	1	663.01	406.23	892.29	405.31	9.86	9.86	10.65	10.65	
2207356939	SMP	1	662.50	406.09	891.98	405.06	10.35	10.35	10.55	10.55	
2207365343	SMP	1	662.12	405.89	891.59	404.76	10.13	10.13	10.51	10.51	
2207382076	SMP	1	661.35	405.24	890.85	404.14	10.36	10.36	10.57	10.57	
2207390343	SMP	1	660.98	405.17	890.36	403.94	10.07	10.07	10.61	10.61	
2207398691	SMP	1	660.41	405.04	889.91	403.67	10.30	10.30	10.29	10.29	
2207407078	SMP	1	659.84	405.03	889.35	403.89	10.07	10.07	10.69	10.69	
2207415447	SMP	1	659.33	405.09	888.85	403.62	10.14	10.14	10.51	10.51	
2207423721	SMP	1	658.68	405.34	888.26	403.89	10.43	10.43	10.65	10.65	
2207432058	SMP	1	658.07	405.58	887.64	403.88	10.09	10.09	10.50	10.50	
2207448840	SMP	1	656.79	406.03	886.34	404.23	10.27	10.27	10.63	10.63	
2207457061	SMP	1	656.08	406.31	885.69	404.44	10.29	10.29	10.72	10.72	
2207465472	SMP	1	655.44	406.65	884.98	404.61	10.42	10.42	10.45	10.45	
2207473821	SMP	1	654.68	407.02	884.19	404.82	10.34	10.34	10.51	10.51	
2207482068	SMP	1	654.01	407.16	883.57	404.94	10.07	10.07	10.52	10.52	
2207498826	SMP	1	652.65	407.74	882.12	404.93	10.31	10.31	10.46	10.46	
2207507207	SMP	1	652.09	407.74	881.45	405.11	10.15	10.15	10.57	10.57	
2207515445	SMP	1	651.96	407.55	881.29	404.90	10.05	10.05	10.77	10.77	
2207523824	SMP	1	652.23	406.89	881.48	404.13	10.20	10.20	10.75	10.75	
2207532189	SMP	1	652.12	406.34	881.19	403.46	10.35	10.35	10.82	10.82	
2207540596	SMP	1	651.84	406.01	880.73	403.06	10.33	10.33	10.65	10.65	
2207548814	SMP	1	651.50	406.19	880.25	403.11	10.40	10.40	10.74	10.74	
2207557187	SMP	1	651.11	406.05	879.97	403.00	9.99	9.99	10.55	10.55	
2207565575	SMP	1	650.70	406.25	879.59	402.94	10.29	10.29	10.73	10.73	
2207582200	SMP	1	650.22	406.14	878.92	402.90	10.31	10.31	10.49	10.49	
2207590574	SMP	1	650.12	406.19	878.75	402.79	10.32	10.32	10.72	10.72	
2207598954	SMP	1	649.97	406.10	878.57	402.77	10.10	10.10	10.62	10.62	
2207607316	SMP	1	649.83	406.13	878.34	402.82	10.00	10.00	10.73	10.73	
2207615592	SMP	1	649.68	406.34	878.32	402.93	10.31	10.31	10.68	10.68	
2207623943	SMP	1	649.59	406.47	878.25	402.97	10.43	10.43	10.70	10.70	
2207632313	SMP	1	649.58	406.60	878.10	403.07	10.37	10.37	10.73	10.73	
2207640576	SMP	1	649.64	406.76	878.11	403.19	10.36	10.36	10.71	10.71	
2207648951	SMP	1	649.67	406.82	878.10	403.23	10.32	10.32	10.78	10.78	
2207657311	SMP	1	649.71	407.02	878.10	403.33	10.42	10.42	10.53	10.53	
2207665712	SMP	1	649.69	407.05	878.10	403.55	10.07	10.07	10.68	10.68	
2207673941	SMP	1	649.83	407.31	878.11	403.78	10.13	10.13	10.43	10.43	
2207682311	SMP	1	649.81	407.53	878.16	403.91	10.05	10.05	10.36	10.36	
2207690692	SMP	1	649.77	407.93	878.16	404.06	10.24	10.24	10.66	10.66	
2207699079	SMP	1	649.91	408.06	878.09	404.16	10.15	10.15	10.62	10.62	
2207707313	SMP	1	649.84	408.24	878.10	404.48	9.88	9.88	10.51	10.51	
2207715707	SMP	1	649.77	408.54	878.03	404.86	10.06	10.06	10.34	10.34	
2207732444	SMP	1	648.49	409.75	876.69	405.74	10.52	10.52	10.88	10.88	
2207740712	SMP	1	646.41	410.67	874.25	406.85	10.83	10.83	11.43	11.43	
2207749055	SMP	1	644.27	411.35	871.61	407.45	10.40	10.40	11.22	11.22	
2207765821	SMP	1	641.81	413.25	869.03	408.67	10.38	10.38	10.91	10.91	
2207774067	SMP	1	641.72	413.60	869.03	409.05	10.36	10.36	10.93	10.93	
2207782450	SMP	1	641.48	414.05	868.78	409.29	10.47	10.47	10.88	10.88	
2207799059	SMP	1	640.97	414.73	868.29	409.70	10.34	10.34	10.66	10.66	
2207807457	SMP	1	640.85	415.03	868.04	409.94	10.36	10.36	10.56	10.56	
2207815805	SMP	1	640.59	415.21	867.80	410.02	10.10	10.10	10.92	10.92	
2207824178	SMP	1	640.45	415.32	867.58	410.24	10.22	10.22	11.04	11.04	
2207832437	SMP	1	640.28	415.47	867.26	410.32	10.06	10.06	11.08	11.08	
2207840840	SMP	1	639.97	415.66	867.04	410.34	10.35	10.35	10.88	10.88	
2207849182	SMP	1	639.79	415.75	866.83	410.27	10.20	10.20	10.72	10.72	
2207857583	SMP	1	639.58	415.89	866.42	410.41	10.24	10.24	11.01	11.01	
2207865800	SMP	1	639.33	415.91	866.21	410.47	10.20	10.20	10.58	10.58	
2207874186	SMP	1	639.27	415.98	865.96	410.46	10.14	10.14	10.77	10.77	
2207882559	SMP	1	638.93	416.25	865.80	410.55	10.19	10.19	10.90	10.90	
2207890950	SMP	1	638.83	416.33	865.41	410.55	10.11	10.11	10.92	10.92	
2207899174	SMP	1	638.63	416.42	865.27	410.93	10.32	10.32	10.95	10.95	
2207907583	SMP	1	638.34	416.57	865.01	411.04	10.29	10.29	10.95	10.95	
2207915919	SMP	1	638.00	416.86	864.77	411.07	10.28	10.28	10.95	10.95	
2207924305	SMP	1	637.82	417.08	864.50	411.25	10.25	10.25	11.06	11.06	
2207932558	SMP	1	637.71	417.10	864.23	411.25	10.44	10.44	10.97	10.97	
2207949317	SMP	1	637.28	417.26	863.76	411.32	10.39	10.39	11.14	11.14	
2207957562	SMP	1	637.04	417.31	863.54	411.39	10.25	10.25	11.13	11.13	
2207965957	SMP	1	636.96	417.44	863.33	411.47	10.30	10.30	11.01	11.01	
2207974304	SMP	1	636.65	417.51	863.11	411.48	10.31	10.31	10.78	10.78	
2207982703	SMP	1	636.70	417.50	862.92	411.44	10.40	10.40	11.10	11.10	
2207990931	SMP	1	636.51	417.51	862.87	411.36	10.09	10.09	10.84	10.84	
2207999302	SMP	1	637.18	417.39	863.57	411.16	10.65	10.65	11.00	11.00	
2208007692	SMP	1	638.49	416.50	865.03	410.34	10.56	10.56	11.18	11.18	
2208016060	SMP	1	639.13	415.89	865.48	409.48	10.33	10.33	11.06	11.06	
2208024289	SMP	1	639.59	415.55	865.71	409.20	10.63	10.63	10.97	10.97	
2208032704	SMP	1	639.66	415.48	865.86	409.09	10.85	10.85	10.79	10.79	
2208041054	SMP	1	639.52	415.53	865.80	409.16	10.51	10.51	10.94	10.94	
2208049430	SMP	1	639.50	415.40	865.87	409.12	10.70	10.70	10.93	10.93	
2208057682	SMP	1	639.47	415.39	865.96	408.90	10.72	10.72	10.61	10.61	
2208066059	SMP	1	639.54	415.18	865.92	408.87	10.59	10.59	10.63	10.63	
2208074422	SMP	1	639.46	415.18	865.96	408.84	10.52	10.52	10.56	10.56	
2208082825	SMP	1	639.47	415.11	866.01	408.76	10.53	10.53	10.64	10.64	
2208091067	SMP	1	639.41	414.98	865.98	408.64	10.41	10.41	10.67	10.67	
2208099425	SMP	1	639.48	415.04	866.26	408.57	10.51	10.51	10.73	10.73	
2208107815	SMP	1	639.46	414.90	866.22	408.58	10.33	10.33	10.88	10.88	
2208116052	SMP	1	639.54	414.76	866.14	408.57	10.14	10.14	10.78	10.78	
2208124419	SMP	1	639.50	414.80	866.17	408.53	10.32	10.32	10.76	10.76	
2208132819	SMP	1	639.44	414.73	866.24	408.50	10.43	10.43	10.78	10.78	
2208141178	SMP	1	639.50	414.72	866.20	408.48	10.42	10.42	10.83	10.83	
2208149423	SMP	1	639.43	414.66	866.16	408.39	10.50	10.50	10.90	10.90	
2208157807	SMP	1	639.43	414.65	866.27	408.27	10.56	10.56	10.78	10.78	
2208166170	SMP	1	639.41	414.57	866.22	408.18	10.54	10.54	10.71	10.71	
2208174539	SMP	1	639.53	414.42	866.27	408.16	10.57	10.57	10.85	10.85	
2208182821	SMP	1	639.46	414.35	866.25	408.00	10.61	10.61	10.73	10.73	
2208191177	SMP	1	639.54	414.11	866.38	407.93	10.63	10.63	11.02	11.02	
2208199546	SMP	1	639.61	414.05	866.46	407.79	10.31	10.31	10.97	10.97	
2208207933	SMP	1	639.70	413.76	866.53	407.60	10.44	10.44	11.05	11.05	
2208216191	SMP	1	639.87	413.41	866.60	407.34	10.29	10.29	10.79	10.79	
2208232916	SMP	1	640.59	412.75	867.48	406.94	10.44	10.44	10.95	10.95	
2208241323	SMP	1	641.99	411.88	868.83	405.87	10.54	10.54	10.94	10.94	
2208249543	SMP	1	643.02	410.77	869.81	404.89	10.35	10.35	10.87	10.87	
2208257918	SMP	1	644.24	409.91	870.82	404.10	10.47	10.47	10.90	10.90	
2208266301	SMP	1	644.94	409.01	871.55	403.25	10.53	10.53	10.81	10.81	
2208282939	SMP	1	645.43	408.27	872.15	402.68	10.56	10.56	10.90	10.90	
2208291302	SMP	1	645.55	407.91	872.33	402.51	10.33	10.33	11.07	11.07	
2208299686	SMP	1	645.60	407.76	872.63	402.30	10.29	10.29	10.92	10.92	
2208316295	SMP	1	645.84	407.42	872.95	402.03	10.30	10.30	10.66	10.66	
2208324694	SMP	1	646.01	407.23	873.22	401.83	10.40	10.40	10.69	10.69	
2208333043	SMP	1	646.09	407.12	873.32	401.78	10.37	10.37	11.01	11.01	
2208341301	SMP	1	646.26	406.91	873.50	401.68	10.21	10.21	10.95	10.95	
2208349669	SMP	1	646.40	406.71	873.71	401.53	10.28	10.28	10.84	10.84	
2208358060	SMP	1	646.58	406.65	873.81	401.56	10.49	10.49	10.73	10.73	
2208366411	SMP	1	646.60	406.60	873.87	401.46	10.25	10.25	10.82	10.82	
2208374688	SMP	1	646.69	406.62	874.08	401.39	10.35	10.35	10.77	10.77	
2208383031	SMP	1	646.86	406.64	874.27	401.40	10.27	10.27	10.81	10.81	
2208391415	SMP	1	646.88	406.64	874.30	401.57	10.21	10.21	10.93	10.93	
2208399792	SMP	1	647.12	406.62	874.41	401.62	10.34	10.34	11.08	11.08	
2208408070	SMP	1	647.17	406.58	874.56	401.66	10.23	10.23	10.95	10.95	
2208416408	SMP	1	647.28	406.60	874.70	401.70	10.24	10.24	10.80	10.80	
2208424817	SMP	1	647.28	406.67	874.80	401.74	10.48	10.48	10.92	10.92	
2208433041	SMP	1	647.48	406.70	874.94	401.77	10.55	10.55	10.43	10.43	
2208441416	SMP	1	647.67	406.67	875.16	401.81	10.48	10.48	10.56	10.56	
2208449797	SMP	1	647.58	406.65	875.21	401.89	10.25	10.25	10.59	10.59	
2208458180	SMP	1	647.76	406.80	875.28	401.89	10.49	10.49	10.83	10.83	
2208466433	SMP	1	647.80	406.79	875.36	401.99	10.25	10.25	10.78	10.78	
2208474812	SMP	1	647.92	406.77	875.47	402.07	10.21	10.21	10.76	10.76	
2208483159	SMP	1	648.00	406.78	875.50	402.11	10.27	10.27	10.66	10.66	
2208491537	SMP	1	648.09	406.83	875.63	402.22	10.23	10.23	10.92	10.92	
2208499792	SMP	1	648.26	406.85	875.74	402.14	10.22	10.22	10.83	10.83	
2208508185	SMP	1	648.26	406.82	875.86	402.18	10.10	10.10	10.81	10.81	
2208516535	SMP	1	648.48	406.84	875.93	402.19	10.16	10.16	10.81	10.81	
2208524936	SMP	1	648.48	406.77	875.95	402.22	10.11	10.11	10.70	10.70	
2208533168	SMP	1	648.55	406.91	876.02	402.25	10.26	10.26	10.65	10.65	
2208541549	SMP	1	648.55	406.85	876.10	402.28	10.04	10.04	10.69	10.69	
2208549914	SMP	1	648.64	406.93	876.21	402.26	10.23	10.23	10.68	10.68	
2208558299	SMP	1	648.64	406.82	876.18	402.29	10.10	10.10	10.67	10.67	
2208566534	SMP	1	648.71	406.94	876.26	402.32	10.39	10.39	10.69	10.69	
2208574935	SMP	1	648.93	407.29	876.18	402.71	10.00	10.00	10.67	10.67	
2208583284	SMP	1	649.01	408.24	876.20	403.83	10.16	10.16	10.53	10.53	
2208599915	SMP	1	649.41	409.86	876.21	405.49	10.15	10.15	10.66	10.66	
2208608297	SMP	1	649.33	409.81	876.35	405.52	10.11	10.11	10.83	10.83	
2208616679	SMP	1	649.34	409.86	876.44	405.59	10.23	10.23	10.93	10.93	
2208624898	SMP	1	649.48	409.94	876.57	405.59	10.33	10.33	11.05	11.05	
2208633306	SMP	1	649.50	410.09	876.54	405.70	10.45	10.45	10.98	10.98	
2208641666	SMP	1	649.69	409.94	876.67	405.56	10.28	10.28	10.73	10.73	
2208650034	SMP	1	649.74	409.77	876.77	405.56	10.12	10.12	10.74	10.74	
2208658293	SMP	1	649.89	409.70	876.90	405.52	10.16	10.16	10.74	10.74	
2208666660	SMP	1	650.05	409.70	877.05	405.59	10.05	10.05	10.83	10.83	
2208675026	SMP	1	650.16	409.59	877.18	405.58	9.95	9.95	10.93	10.93	
2208683503	SMP	1	650.38	409.65	877.36	405.45	10.13	10.13	10.84	10.84	
2208691664	SMP	1	650.52	409.49	877.48	405.48	10.58	10.58	11.03	11.03	
2208700030	SMP	1	650.76	409.34	877.73	405.34	10.24	10.24	10.91	10.91	
2208708418	SMP	1	650.98	409.15	877.96	405.37	9.95	9.95	10.87	10.87	
2208716804	SMP	1	651.14	409.09	878.09	405.23	10.27	10.27	10.87	10.87	
2208725024	SMP	1	651.52	408.86	878.40	405.16	10.07	10.07	10.85	10.85	
2208733426	SMP	1	651.83	408.81	878.63	405.12	10.15	10.15	10.75	10.75	
2208741782	SMP	1	652.02	408.78	878.83	405.07	10.15	10.15	10.68	10.68	
2208750030	SMP	1	652.30	408.59	879.02	405.07	9.93	9.93	10.66	10.66	
2208758414	SMP	1	652.64	408.53	879.40	405.04	10.00	10.00	10.76	10.76	
2208766791	SMP	1	652.91	408.45	879.65	405.06	10.06	10.06	10.72	10.72	
2208775165	SMP	1	653.16	408.28	879.87	404.98	10.18	10.18	10.73	10.73	
2208791802	SMP	1	653.90	407.94	880.36	404.80	10.17	10.17	10.87	10.87	
2208800151	SMP	1	654.16	407.78	880.70	404.70	9.95	9.95	10.92	10.92	
2208808555	SMP	1	654.55	407.56	881.05	404.73	10.08	10.08	10.99	10.99	
2208816772	SMP	1	654.83	407.45	881.31	404.48	10.09	10.09	10.93	10.93	
2208825167	SMP	1	655.05	407.39	881.50	404.59	10.07	10.07	11.09	11.09	
2208833533	SMP	1	655.40	407.18	881.90	404.36	10.22	10.22	10.84	10.84	
2208841913	SMP	1	655.61	407.23	882.08	404.36	10.36	10.36	10.89	10.89	
2208850153	SMP	1	655.90	407.05	882.31	404.45	10.01	10.01	10.95	10.95	
2208858555	SMP	1	656.13	407.03	882.50	404.45	10.16	10.16	10.95	10.95	
2208866896	SMP	1	656.36	407.16	882.70	404.53	10.46	10.46	11.01	11.01	
2208875278	SMP	1	656.50	407.16	882.79	404.62	10.37	10.37	10.93	10.93	
2208883528	SMP	1	656.75	407.20	883.03	404.52	10.08	10.08	10.86	10.86	
2208891920	SMP	1	656.95	407.19	883.26	404.70	10.11	10.11	10.80	10.80	
2208900266	SMP	1	657.20	407.20	883.24	404.76	10.16	10.16	10.95	10.95	
2208908552	SMP	1	657.38	407.44	883.45	405.00	10.25	10.25	10.93	10.93	
2208916903	SMP	1	657.49	407.53	883.75	405.15	10.46	10.46	10.89	10.89	
2208925283	SMP	1	657.78	407.67	883.89	405.29	10.08	10.08	11.00	11.00
[truncated: 2,644,281 more chars]
