# Supplementary material for: Dynamic Patterns of Expertise: The Case of Orthopedic Medical Diagnosis
Source: PLoS One. 2016 Jul 14;11(7):e0158820. doi: 10.1371/journal.pone.0158820 (PMC4945032; doi:10.1371/journal.pone.0158820)
Supplement: S1 Data — The zip files includes 15 main radiographs used in the experiment (in main radiograph folder), all the gathered data (in the eyetracking data folder) and all the result files used for the statistic analysis (hypothesis 1 & 2, newstat, rqanew and rqanew2). (ZIP) [file pone.0158820.s001.zip › fai data/eyetracking data/P03-eye_data Samples.txt]

## Sample Rate:	120
## Separator Type:	Msg
## Trial Count:	1
## Uses Plane File:	False
## Number of Samples:	61561                                                                                                                                                                                                                                                           
## Reversed:	none
## [Run]
## Subject:	P03                                                                                                                                                                                                                                                             
##                                                                                                                                                                                                                                     
## [Calibration]
## Calibration Type:	5-point
## Calibration Area:	1680	1050
## Calibration Point 0:	Position(840;525)
## Calibration Point 1:	Position(420;105)
## Calibration Point 2:	Position(1512;262)
## Calibration Point 3:	Position(1260;945)
## Calibration Point 4:	Position(167;787)
## [Geometry]
## Stimulus Dimension [mm]:	474	297
## Head Distance [mm]:	700
## [Hardware Setup]
## System ID:	IRX0867601-1348
## Operating System :	6.1
## iView X Version:	2.8.26
## [Filter Settings]
## Heuristic:	False
## Heuristic Stage:	0
## Bilateral:	True
## Gaze Cursor Filter:	True
## Saccade Length [px]:	80
## Filter Depth [ms]:	20
## Format:	LEFT, RIGHT, RAW, DIAMETER
## 
Time	Type	Trial	L Raw X [px]	L Raw Y [px]	R Raw X [px]	R Raw Y [px]	L Dia X [px]	L Dia Y [px]	R Dia X [px]	R Dia Y [px]	Aux1
3098723522	SMP	1	665.12	388.25	901.93	380.66	9.17	9.17	9.96	9.96	
3098740263	SMP	1	666.98	390.36	903.89	383.28	9.09	9.09	9.89	9.89	
3129179728	SMP	1	548.14	521.91	782.82	507.28	8.52	8.52	9.17	9.17	
3129185170	SMP	1	548.12	521.87	782.75	507.20	8.37	8.37	9.35	9.35	
3129191539	SMP	1	548.07	521.83	782.75	507.20	8.40	8.40	9.48	9.48	
3129199987	SMP	1	548.05	521.82	782.73	507.10	8.47	8.47	9.43	9.43	
3129208180	SMP	1	548.05	521.83	782.67	507.15	8.54	8.54	9.32	9.32	
3129216542	SMP	1	547.93	521.81	782.60	507.15	8.61	8.61	9.32	9.32	
3129224927	SMP	1	547.90	521.89	782.54	507.15	8.67	8.67	9.32	9.32	
3129233276	SMP	1	547.94	521.88	782.60	507.15	8.72	8.72	9.32	9.32	
3129241557	SMP	1	548.98	521.90	783.82	507.49	8.69	8.69	9.38	9.38	
3129249913	SMP	1	550.84	522.10	785.76	507.66	8.61	8.61	9.61	9.61	
3129258284	SMP	1	552.90	522.53	787.19	508.33	8.63	8.63	9.22	9.22	
3129274925	SMP	1	553.75	523.11	787.80	508.83	8.80	8.80	9.41	9.41	
3129283276	SMP	1	553.65	523.07	787.87	508.82	8.67	8.67	9.54	9.54	
3129291661	SMP	1	553.44	523.20	787.74	508.81	8.69	8.69	9.42	9.42	
3129299918	SMP	1	553.30	523.27	787.63	508.85	8.74	8.74	9.49	9.49	
3129308266	SMP	1	553.22	523.20	787.58	508.84	8.56	8.56	9.47	9.47	
3129316679	SMP	1	553.01	523.27	787.50	508.79	8.48	8.48	9.38	9.38	
3129325030	SMP	1	553.08	523.29	787.49	508.83	8.40	8.40	9.36	9.36	
3129333292	SMP	1	552.86	523.34	787.35	508.83	8.47	8.47	9.11	9.11	
3129341667	SMP	1	552.79	523.34	787.24	508.77	8.72	8.72	9.16	9.16	
3129350058	SMP	1	552.72	523.32	787.21	508.76	8.69	8.69	9.18	9.18	
3129358402	SMP	1	552.71	523.31	787.14	508.76	8.78	8.78	9.22	9.22	
3129366682	SMP	1	552.69	523.32	787.18	508.75	8.71	8.71	9.24	9.24	
3129375026	SMP	1	552.62	523.40	787.17	508.79	8.62	8.62	9.27	9.27	
3129383401	SMP	1	552.69	523.40	787.13	508.81	8.68	8.68	9.35	9.35	
3129391787	SMP	1	552.62	523.40	787.19	508.82	8.71	8.71	9.24	9.24	
3129400043	SMP	1	552.69	523.40	787.21	508.79	8.68	8.68	9.33	9.33	
3129408386	SMP	1	552.76	523.35	787.19	508.80	8.75	8.75	9.30	9.30	
3129416801	SMP	1	552.80	523.38	787.33	508.80	8.74	8.74	9.39	9.39	
3129425150	SMP	1	552.85	523.39	787.44	508.79	8.72	8.72	9.45	9.45	
3129433406	SMP	1	552.85	523.37	787.46	508.85	8.78	8.78	9.57	9.57	
3129441786	SMP	1	552.98	523.39	787.52	508.83	8.66	8.66	9.58	9.58	
3129450172	SMP	1	553.07	523.37	787.63	508.87	8.66	8.66	9.57	9.57	
3129458403	SMP	1	553.12	523.35	787.78	508.90	8.70	8.70	9.60	9.60	
3129466800	SMP	1	553.23	523.28	787.85	508.90	8.75	8.75	9.65	9.65	
3129475140	SMP	1	553.37	523.28	788.01	508.98	8.89	8.89	9.65	9.65	
3129483535	SMP	1	553.44	523.35	788.08	509.03	8.97	8.97	9.51	9.51	
3129491781	SMP	1	553.44	523.28	788.14	508.98	8.99	8.99	9.58	9.58	
3129500160	SMP	1	553.51	523.28	788.21	508.98	9.01	9.01	9.63	9.63	
3129508513	SMP	1	553.47	523.27	788.21	509.05	9.07	9.07	9.60	9.60	
3129516924	SMP	1	553.54	523.27	788.14	509.05	9.07	9.07	9.67	9.67	
3129525474	SMP	1	553.47	523.27	788.14	508.98	9.04	9.04	9.60	9.60	
3129533538	SMP	1	553.54	523.27	788.14	508.98	9.07	9.07	9.68	9.68	
3129541903	SMP	1	553.54	523.27	788.14	508.98	9.07	9.07	9.66	9.66	
3129550287	SMP	1	553.51	523.30	788.14	508.98	9.05	9.05	9.66	9.66	
3129558516	SMP	1	553.51	523.30	788.08	508.97	9.05	9.05	9.65	9.65	
3129566922	SMP	1	553.51	523.35	788.04	509.02	9.05	9.05	9.61	9.61	
3129576540	SMP	1	553.51	523.38	788.09	509.10	9.09	9.09	9.74	9.74	
3129583685	SMP	1	553.53	523.43	788.12	509.07	9.12	9.12	9.78	9.78	
3129591900	SMP	1	553.44	523.43	787.99	509.11	9.09	9.09	9.73	9.73	
3129600294	SMP	1	553.44	523.44	788.11	509.05	9.14	9.14	10.00	10.00	
3129608637	SMP	1	553.37	523.44	787.98	509.07	9.11	9.11	9.90	9.90	
3129616920	SMP	1	553.43	523.45	787.95	509.10	9.10	9.10	9.99	9.99	
3129625271	SMP	1	553.37	523.51	788.02	509.10	9.15	9.15	9.99	9.99	
3129633647	SMP	1	553.37	523.51	787.98	509.11	9.15	9.15	9.97	9.97	
3129642028	SMP	1	553.43	523.45	787.99	509.11	9.10	9.10	9.88	9.88	
3129650288	SMP	1	553.43	523.54	787.97	509.16	9.19	9.19	9.91	9.91	
3129658633	SMP	1	553.43	523.54	788.07	509.15	9.19	9.19	9.86	9.86	
3129667045	SMP	1	553.57	523.54	787.98	509.09	9.23	9.23	9.91	9.91	
3129675379	SMP	1	553.55	523.49	788.12	509.13	9.18	9.18	9.84	9.84	
3129683642	SMP	1	553.57	523.53	788.19	509.20	9.18	9.18	9.78	9.78	
3129692024	SMP	1	553.63	523.50	788.16	509.21	9.16	9.16	9.75	9.75	
3129700419	SMP	1	553.67	523.55	788.25	509.21	9.28	9.28	9.65	9.65	
3129708752	SMP	1	553.71	523.53	788.38	509.22	9.31	9.31	9.86	9.86	
3129717042	SMP	1	553.71	523.53	788.45	509.22	9.37	9.37	9.87	9.87	
3129725396	SMP	1	553.71	523.46	788.43	509.17	9.31	9.31	9.83	9.83	
3129733776	SMP	1	553.71	523.45	788.38	509.15	9.34	9.34	9.91	9.91	
3129742161	SMP	1	553.71	523.52	788.38	509.15	9.37	9.37	9.91	9.91	
3129750405	SMP	1	553.71	523.52	788.38	509.15	9.38	9.38	9.98	9.98	
3129758751	SMP	1	553.74	523.48	788.38	509.15	9.36	9.36	9.96	9.96	
3129767170	SMP	1	554.50	523.08	789.05	508.87	9.22	9.22	9.96	9.96	
3129775384	SMP	1	555.34	522.53	789.63	508.30	9.33	9.33	9.85	9.85	
3129783765	SMP	1	555.41	522.40	789.24	508.13	9.21	9.21	9.87	9.87	
3129792147	SMP	1	555.26	522.33	789.16	508.16	9.28	9.28	10.10	10.10	
3129800537	SMP	1	555.27	522.53	789.23	508.34	9.31	9.31	9.91	9.91	
3129808760	SMP	1	555.20	522.46	789.23	508.27	9.44	9.44	10.03	10.03	
3129817168	SMP	1	555.20	522.41	789.30	508.19	9.48	9.48	10.01	10.01	
3129825516	SMP	1	555.13	522.41	789.23	508.19	9.43	9.43	10.00	10.00	
3129833899	SMP	1	555.19	522.47	789.23	508.19	9.47	9.47	10.09	10.09	
3129842150	SMP	1	555.20	522.47	789.23	508.13	9.50	9.50	10.09	10.09	
3129850548	SMP	1	555.20	522.41	789.30	508.19	9.42	9.42	10.07	10.07	
3129858883	SMP	1	555.27	522.40	789.30	508.12	9.54	9.54	10.07	10.07	
3129867289	SMP	1	555.29	522.40	789.38	508.13	9.47	9.47	9.99	9.99	
3129875507	SMP	1	555.29	522.40	789.38	508.13	9.41	9.41	10.12	10.12	
3129883886	SMP	1	555.41	522.34	789.46	508.13	9.36	9.36	10.12	10.12	
3129892269	SMP	1	555.43	522.33	789.45	508.13	9.38	9.38	10.19	10.19	
3129900656	SMP	1	555.43	522.32	789.46	508.13	9.38	9.38	10.19	10.19	
3129908872	SMP	1	555.42	522.28	789.46	508.13	9.32	9.32	10.19	10.19	
3129917287	SMP	1	555.42	522.25	789.46	508.13	9.36	9.36	10.29	10.29	
3129925634	SMP	1	555.43	522.25	789.31	508.06	9.36	9.36	10.26	10.26	
3129933890	SMP	1	555.34	522.25	789.39	508.06	9.37	9.37	10.25	10.25	
3129942274	SMP	1	555.34	522.27	789.38	508.06	9.37	9.37	10.16	10.16	
3129950656	SMP	1	555.34	522.20	789.32	508.06	9.48	9.48	10.16	10.16	
3129958997	SMP	1	555.26	522.20	789.23	508.05	9.49	9.49	10.37	10.37	
3129967286	SMP	1	555.19	522.21	789.23	507.98	9.56	9.56	10.25	10.25	
3129975650	SMP	1	555.19	522.17	789.16	507.98	9.49	9.49	10.26	10.26	
3129984014	SMP	1	555.12	522.10	789.22	507.91	9.44	9.44	10.31	10.31	
3129992394	SMP	1	555.19	522.09	789.21	507.91	9.33	9.33	10.33	10.33	
3130000653	SMP	1	554.93	522.00	789.10	507.84	9.50	9.50	10.15	10.15	
3130008999	SMP	1	554.85	521.86	788.99	507.69	9.35	9.35	10.04	10.04	
3130017408	SMP	1	554.94	521.92	789.13	507.76	9.40	9.40	9.99	9.99	
3130025758	SMP	1	554.94	521.99	789.00	507.79	9.44	9.44	10.06	10.06	
3130034010	SMP	1	554.93	521.93	789.06	507.76	9.36	9.36	10.02	10.02	
3130042388	SMP	1	554.91	521.93	789.06	507.76	9.44	9.44	9.96	9.96	
3130050771	SMP	1	554.97	522.01	789.07	507.86	9.29	9.29	10.00	10.00	
3130059124	SMP	1	555.00	522.01	789.04	507.90	9.34	9.34	10.05	10.05	
3130067407	SMP	1	555.04	522.10	788.98	507.97	9.24	9.24	10.05	10.05	
3130075746	SMP	1	555.11	522.05	789.05	507.98	9.21	9.21	10.03	10.03	
3130084127	SMP	1	555.18	522.10	789.01	508.05	9.23	9.23	10.04	10.04	
3130092385	SMP	1	555.19	522.13	789.08	508.05	9.15	9.15	10.06	10.06	
3130100780	SMP	1	555.20	522.19	789.08	508.12	9.31	9.31	10.06	10.06	
3130109118	SMP	1	555.27	522.19	789.16	508.05	9.26	9.26	10.14	10.14	
3130117530	SMP	1	555.33	522.16	789.24	508.13	9.20	9.20	10.04	10.04	
3130125755	SMP	1	555.29	522.14	789.24	508.07	9.17	9.17	9.98	9.98	
3130134129	SMP	1	555.35	522.11	789.34	508.05	9.13	9.13	10.01	10.01	
3130142516	SMP	1	555.46	522.06	789.41	508.05	9.10	9.10	10.17	10.17	
3130150899	SMP	1	555.48	522.07	789.58	508.04	9.02	9.02	9.91	9.91	
3130159118	SMP	1	555.47	522.04	789.69	508.05	8.91	8.91	9.89	9.89	
3130167532	SMP	1	555.54	522.04	789.70	508.05	8.90	8.90	9.98	9.98	
3130175870	SMP	1	555.55	522.02	789.65	507.99	8.95	8.95	10.06	10.06	
3130184258	SMP	1	555.64	521.90	789.76	508.05	8.97	8.97	10.05	10.05	
3130192510	SMP	1	555.68	521.83	789.76	507.98	9.18	9.18	10.03	10.03	
3130200895	SMP	1	555.66	521.82	789.74	507.93	9.10	9.10	10.02	10.02	
3130209246	SMP	1	555.75	521.80	789.87	507.91	9.08	9.08	10.08	10.08	
3130217651	SMP	1	555.73	521.73	789.79	507.87	9.08	9.08	10.01	10.01	
3130225888	SMP	1	555.73	521.67	789.92	507.84	9.06	9.06	9.96	9.96	
3130234258	SMP	1	555.74	521.68	789.86	507.80	9.02	9.02	9.94	9.94	
3130242635	SMP	1	555.76	521.66	789.87	507.79	8.97	8.97	9.94	9.94	
3130250893	SMP	1	555.69	521.66	789.86	507.72	8.98	8.98	9.83	9.83	
3130259253	SMP	1	555.67	521.61	789.92	507.76	8.98	8.98	9.79	9.79	
3130267653	SMP	1	555.67	521.68	789.92	507.76	9.00	9.00	9.86	9.86	
3130275996	SMP	1	555.64	521.67	789.92	507.76	8.91	8.91	9.79	9.79	
3130284262	SMP	1	555.62	521.73	789.92	507.76	9.01	9.01	9.92	9.92	
3130292629	SMP	1	555.55	521.74	789.86	507.72	9.01	9.01	9.96	9.96	
3130301025	SMP	1	555.48	521.81	789.74	507.78	9.04	9.04	9.91	9.91	
3130309366	SMP	1	555.35	521.82	789.67	507.76	8.91	8.91	9.91	9.91	
3130317651	SMP	1	555.34	521.80	789.50	507.67	8.99	8.99	9.90	9.90	
3130325997	SMP	1	555.11	521.88	789.42	507.67	9.06	9.06	9.87	9.87	
3130334377	SMP	1	554.68	521.92	789.19	507.75	9.10	9.10	9.91	9.91	
3130342765	SMP	1	552.68	522.06	787.69	507.64	9.30	9.30	9.87	9.87	
3130351024	SMP	1	549.98	521.92	785.05	507.41	9.23	9.23	9.76	9.76	
3130359362	SMP	1	547.55	522.14	782.67	507.17	9.11	9.11	9.93	9.93	
3130376154	SMP	1	543.45	522.57	778.11	507.21	8.95	8.95	9.97	9.97	
3130384372	SMP	1	541.83	522.82	776.26	507.27	8.91	8.91	9.92	9.92	
3130392772	SMP	1	541.08	523.06	775.20	507.36	9.07	9.07	9.91	9.91	
3130409380	SMP	1	540.81	523.13	774.96	507.42	9.13	9.13	9.98	9.98	
3130417775	SMP	1	540.66	523.16	774.75	507.42	8.93	8.93	9.92	9.92	
3130426119	SMP	1	540.52	523.23	774.83	507.42	8.94	8.94	10.07	10.07	
3130434495	SMP	1	540.42	523.34	774.75	507.40	8.99	8.99	10.10	10.10	
3130442761	SMP	1	540.33	523.33	774.68	507.40	8.96	8.96	9.94	9.94	
3130451133	SMP	1	540.26	523.35	774.48	507.40	9.05	9.05	10.01	10.01	
3130459488	SMP	1	540.11	523.35	774.48	507.40	8.78	8.78	9.94	9.94	
3130467900	SMP	1	540.01	523.38	774.40	507.44	8.98	8.98	10.03	10.03	
3130476129	SMP	1	539.94	523.39	774.40	507.39	8.95	8.95	9.98	9.98	
3130484495	SMP	1	539.89	523.39	774.28	507.35	8.97	8.97	9.93	9.93	
3130492872	SMP	1	539.83	523.40	774.28	507.42	8.92	8.92	9.88	9.88	
3130501261	SMP	1	539.76	523.40	774.27	507.36	8.99	8.99	9.90	9.90	
3130509486	SMP	1	539.76	523.40	774.24	507.38	9.03	9.03	9.90	9.90	
3130517897	SMP	1	539.69	523.40	774.21	507.42	9.03	9.03	9.91	9.91	
3130526236	SMP	1	539.62	523.41	774.21	507.43	9.02	9.02	9.89	9.89	
3130534620	SMP	1	539.57	523.48	774.20	507.43	9.10	9.10	9.89	9.89	
3130542878	SMP	1	539.55	523.48	774.20	507.43	9.07	9.07	9.97	9.97	
3130551257	SMP	1	539.48	523.53	774.13	507.50	9.06	9.06	9.91	9.91	
3130559610	SMP	1	539.47	523.57	774.05	507.48	9.17	9.17	9.93	9.93	
3130568024	SMP	1	539.41	523.60	774.06	507.52	9.14	9.14	9.92	9.92	
3130576234	SMP	1	539.35	523.61	774.13	507.60	9.25	9.25	9.89	9.89	
3130584616	SMP	1	539.31	523.65	773.99	507.61	9.14	9.14	9.94	9.94	
3130592996	SMP	1	539.24	523.70	773.90	507.59	9.20	9.20	9.88	9.88	
3130601256	SMP	1	539.16	523.76	773.83	507.65	9.18	9.18	10.08	10.08	
3130609616	SMP	1	539.02	523.83	773.77	507.70	9.25	9.25	10.21	10.21	
3130618022	SMP	1	539.02	523.84	773.76	507.69	9.27	9.27	10.03	10.03	
3130626356	SMP	1	538.95	523.84	773.69	507.68	9.23	9.23	10.21	10.21	
3130634618	SMP	1	538.96	523.85	773.69	507.62	9.29	9.29	10.04	10.04	
3130643000	SMP	1	538.85	523.87	773.71	507.65	9.23	9.23	10.16	10.16	
3130651389	SMP	1	538.83	523.91	773.58	507.65	9.23	9.23	10.22	10.22	
3130659726	SMP	1	538.73	523.92	773.47	507.62	9.09	9.09	10.18	10.18	
3130668021	SMP	1	538.68	523.90	773.46	507.62	9.13	9.13	10.18	10.18	
3130676368	SMP	1	538.61	523.90	773.40	507.62	9.13	9.13	10.10	10.10	
3130684746	SMP	1	538.59	523.92	773.32	507.62	9.09	9.09	10.10	10.10	
3130693119	SMP	1	538.62	523.98	773.36	507.69	9.09	9.09	10.18	10.18	
3130701383	SMP	1	538.50	524.01	773.25	507.64	9.08	9.08	10.03	10.03	
3130709725	SMP	1	538.46	524.00	773.17	507.64	9.22	9.22	10.11	10.11	
3130718139	SMP	1	538.39	523.97	773.18	507.64	9.33	9.33	10.07	10.07	
3130726495	SMP	1	538.32	524.04	773.10	507.64	9.40	9.40	10.07	10.07	
3130734741	SMP	1	538.25	523.97	773.08	507.64	9.49	9.49	10.02	10.02	
3130743124	SMP	1	538.25	524.04	772.99	507.64	9.51	9.51	10.05	10.05	
3130751502	SMP	1	538.37	523.95	772.99	507.63	9.47	9.47	10.02	10.02	
3130759737	SMP	1	538.25	524.04	772.99	507.56	9.51	9.51	10.07	10.07	
3130768141	SMP	1	538.37	523.94	772.99	507.57	9.47	9.47	10.17	10.17	
3130776484	SMP	1	538.38	523.94	773.06	507.64	9.47	9.47	9.93	9.93	
3130784887	SMP	1	538.50	523.90	773.32	507.55	9.41	9.41	10.20	10.20	
3130793118	SMP	1	540.10	523.77	775.18	507.64	9.67	9.67	10.12	10.12	
3130801505	SMP	1	542.12	523.48	777.18	507.48	9.61	9.61	10.13	10.13	
3130809849	SMP	1	544.34	523.27	779.02	507.48	9.42	9.42	10.02	10.02	
3130818243	SMP	1	546.48	523.07	781.04	507.62	9.34	9.34	10.04	10.04	
3130826474	SMP	1	548.38	523.04	782.79	507.72	9.53	9.53	10.06	10.06	
3130843238	SMP	1	551.64	523.00	785.67	507.93	9.66	9.66	10.08	10.08	
3130851616	SMP	1	552.00	522.92	785.86	507.86	9.45	9.45	9.95	9.95	
3130859857	SMP	1	551.86	522.92	785.86	507.87	9.57	9.57	10.13	10.13	
3130868226	SMP	1	552.00	522.99	786.00	507.87	9.48	9.48	10.00	10.00	
3130876607	SMP	1	551.93	522.92	786.00	507.87	9.58	9.58	10.00	10.00	
3130884971	SMP	1	551.94	522.92	786.00	507.86	9.51	9.51	10.00	10.00	
3130893230	SMP	1	551.94	522.92	786.07	507.80	9.48	9.48	9.96	9.96	
3130901600	SMP	1	551.94	522.92	786.06	507.76	9.59	9.59	9.98	9.98	
3130909990	SMP	1	551.98	522.83	786.06	507.76	9.63	9.63	10.02	10.02	
3130918225	SMP	1	551.91	522.83	786.07	507.74	9.56	9.56	10.00	10.00	
3130926605	SMP	1	551.97	522.83	786.19	507.69	9.52	9.52	10.02	10.02	
3130934967	SMP	1	552.08	522.81	786.15	507.74	9.50	9.50	10.04	10.04	
3130943362	SMP	1	552.14	522.81	786.26	507.74	9.50	9.50	10.01	10.01	
3130951607	SMP	1	552.12	522.80	786.21	507.67	9.52	9.52	9.91	9.91	
3130959984	SMP	1	552.20	522.79	786.27	507.76	9.48	9.48	10.06	10.06	
3130968346	SMP	1	552.34	522.79	786.36	507.68	9.41	9.41	10.01	10.01	
3130976739	SMP	1	552.21	522.81	786.43	507.67	9.47	9.47	9.93	9.93	
3130985015	SMP	1	552.21	522.73	786.46	507.62	9.38	9.38	9.88	9.88	
3130993385	SMP	1	552.34	522.68	786.67	507.59	9.30	9.30	9.85	9.85	
3131001787	SMP	1	552.34	522.68	786.63	507.60	9.29	9.29	9.73	9.73	
3131010129	SMP	1	552.34	522.61	786.69	507.56	9.28	9.28	9.77	9.77	
3131018358	SMP	1	552.27	522.60	786.68	507.55	9.39	9.39	9.78	9.78	
3131026755	SMP	1	552.27	522.60	786.69	507.54	9.33	9.33	9.80	9.80	
3131035117	SMP	1	552.27	522.60	786.69	507.54	9.33	9.33	9.76	9.76	
3131043504	SMP	1	552.27	522.60	786.63	507.53	9.30	9.30	9.73	9.73	
3131051751	SMP	1	552.27	522.60	786.63	507.52	9.35	9.35	9.72	9.72	
3131060127	SMP	1	552.27	522.60	786.63	507.59	9.33	9.33	9.73	9.73	
3131068393	SMP	1	552.27	522.60	786.61	507.63	9.28	9.28	9.73	9.73	
3131076756	SMP	1	552.27	522.61	786.57	507.56	9.30	9.30	9.69	9.69	
3131085162	SMP	1	552.20	522.60	786.61	507.53	9.28	9.28	9.61	9.61	
3131093503	SMP	1	552.20	522.68	786.53	507.55	9.23	9.23	9.55	9.55	
3131101882	SMP	1	552.13	522.68	786.51	507.47	9.30	9.30	9.58	9.58	
3131110126	SMP	1	552.20	522.68	786.50	507.55	9.30	9.30	9.54	9.54	
3131118486	SMP	1	552.20	522.68	786.46	507.58	9.25	9.25	9.65	9.65	
3131126879	SMP	1	552.13	522.75	786.53	507.59	9.27	9.27	9.74	9.74	
3131135260	SMP	1	552.14	522.77	786.43	507.65	9.35	9.35	9.64	9.64	
3131143534	SMP	1	552.20	522.79	786.36	507.66	9.22	9.22	9.71	9.71	
3131151873	SMP	1	552.16	522.89	786.29	507.72	9.10	9.10	9.72	9.72	
3131160256	SMP	1	552.15	522.91	786.30	507.72	9.17	9.17	9.72	9.72	
3131168590	SMP	1	552.16	522.96	786.34	507.72	9.20	9.20	9.76	9.76	
3131176879	SMP	1	552.02	522.98	786.33	507.80	9.25	9.25	9.68	9.68	
3131185253	SMP	1	552.01	523.02	786.20	507.79	9.24	9.24	9.65	9.65	
3131193627	SMP	1	551.75	523.07	785.98	507.76	9.07	9.07	9.84	9.84	
3131202251	SMP	1	550.04	523.55	784.55	507.84	9.32	9.32	9.77	9.77	
3131210251	SMP	1	546.89	524.68	781.47	508.57	9.35	9.35	9.77	9.77	
3131219028	SMP	1	544.70	525.92	778.62	509.20	9.16	9.16	9.96	9.96	
3131235259	SMP	1	542.22	527.50	775.48	509.81	9.39	9.39	10.09	10.09	
3131243608	SMP	1	540.89	527.50	774.21	509.55	9.39	9.39	9.86	9.86	
3131252014	SMP	1	539.70	527.92	773.01	509.56	9.04	9.04	9.90	9.90	
3131268625	SMP	1	536.96	528.63	770.15	509.35	9.40	9.40	9.78	9.78	
3131277001	SMP	1	535.67	529.01	768.85	509.32	8.93	8.93	10.07	10.07	
3131285384	SMP	1	534.41	529.55	767.34	509.19	9.36	9.36	10.17	10.17	
3131293749	SMP	1	532.89	529.85	765.98	509.12	9.40	9.40	10.01	10.01	
3131310374	SMP	1	530.32	530.77	763.08	508.95	9.40	9.40	10.34	10.34	
3131318763	SMP	1	528.60	531.20	761.63	508.96	9.22	9.22	10.00	10.00	
3131327105	SMP	1	525.93	532.30	758.79	509.49	9.34	9.34	10.07	10.07	
3131343741	SMP	1	523.28	534.11	755.21	510.44	9.26	9.26	10.13	10.13	
3131352110	SMP	1	522.09	534.24	754.11	510.13	9.35	9.35	10.12	10.12	
3131360472	SMP	1	520.76	534.69	752.86	510.24	9.13	9.13	9.95	9.95	
3131368714	SMP	1	519.86	535.20	751.81	510.47	9.34	9.34	10.08	10.08	
3131385499	SMP	1	518.20	535.76	750.10	510.52	9.41	9.41	10.18	10.18	
3131393717	SMP	1	517.53	536.11	749.22	510.44	9.57	9.57	10.01	10.01	
3131402122	SMP	1	516.13	536.55	748.21	510.71	9.51	9.51	10.29	10.29	
3131410483	SMP	1	513.43	537.65	745.71	511.46	9.45	9.45	10.46	10.46	
3131427092	SMP	1	511.60	538.94	742.32	512.43	9.45	9.45	10.50	10.50	
3131435478	SMP	1	511.03	538.99	742.15	512.33	9.58	9.58	10.54	10.54	
3131443859	SMP	1	510.16	539.20	741.39	512.37	9.54	9.54	10.51	10.51	
3131452216	SMP	1	509.58	539.51	740.80	512.55	9.32	9.32	10.15	10.15	
3131460492	SMP	1	509.10	539.68	740.27	512.53	9.53	9.53	10.41	10.41	
3131468850	SMP	1	508.70	539.83	739.89	512.56	9.50	9.50	10.30	10.30	
3131477227	SMP	1	508.20	539.97	739.40	512.59	9.57	9.57	10.53	10.53	
3131485632	SMP	1	507.83	540.04	739.07	512.45	9.67	9.67	10.16	10.16	
3131493842	SMP	1	507.44	540.20	738.71	512.58	9.45	9.45	10.34	10.34	
3131502217	SMP	1	507.00	540.30	738.26	512.61	9.56	9.56	10.39	10.39	
3131510617	SMP	1	506.72	540.37	738.08	512.65	9.62	9.62	10.27	10.27	
3131518983	SMP	1	506.48	540.54	737.76	512.69	9.37	9.37	10.37	10.37	
3131535601	SMP	1	505.92	540.76	737.29	512.87	9.66	9.66	10.55	10.55	
3131543976	SMP	1	505.01	541.42	736.42	513.42	9.90	9.90	10.68	10.68	
3131552238	SMP	1	504.60	541.86	735.74	513.92	9.76	9.76	10.75	10.75	
3131560577	SMP	1	505.04	541.59	736.05	513.74	9.80	9.80	10.40	10.40	
3131568992	SMP	1	504.81	541.60	735.98	513.74	9.63	9.63	10.44	10.44	
3131577326	SMP	1	504.77	541.74	735.97	513.91	9.81	9.81	10.45	10.45	
3131585585	SMP	1	504.77	541.76	735.98	513.87	9.68	9.68	10.45	10.45	
3131593969	SMP	1	504.77	541.76	735.98	513.96	9.68	9.68	10.58	10.58	
3131602366	SMP	1	504.77	541.76	736.12	513.97	9.71	9.71	10.65	10.65	
3131610712	SMP	1	504.77	541.83	736.12	514.04	9.56	9.56	10.70	10.70	
3131618989	SMP	1	504.77	541.83	736.19	514.13	9.69	9.69	10.74	10.74	
3131627333	SMP	1	504.77	541.83	736.25	514.14	9.57	9.57	10.78	10.78	
3131635713	SMP	1	504.84	541.83	736.22	514.15	9.58	9.58	10.77	10.77	
3131644102	SMP	1	504.84	541.84	736.23	514.22	9.64	9.64	10.85	10.85	
3131652355	SMP	1	504.85	541.84	736.29	514.23	9.64	9.64	10.61	10.61	
3131660718	SMP	1	504.85	541.84	736.43	514.23	9.69	9.69	10.89	10.89	
3131669116	SMP	1	504.92	541.83	736.51	514.30	9.74	9.74	10.80	10.80	
3131677457	SMP	1	504.99	541.83	736.68	514.28	9.52	9.52	10.74	10.74	
3131685713	SMP	1	505.05	541.76	736.69	514.28	9.74	9.74	10.65	10.65	
3131694099	SMP	1	505.19	541.76	736.90	514.29	9.71	9.71	10.74	10.74	
3131702483	SMP	1	505.36	541.76	737.26	514.26	9.67	9.67	11.02	11.02	
3131710712	SMP	1	505.60	541.68	737.31	514.24	9.71	9.71	10.55	10.55	
3131719113	SMP	1	505.76	541.69	737.68	514.35	9.62	9.62	10.83	10.83	
3131727469	SMP	1	506.03	541.54	737.90	514.29	9.84	9.84	10.74	10.74	
3131735838	SMP	1	506.69	541.29	738.66	514.10	9.51	9.51	10.82	10.82	
3131752482	SMP	1	507.27	541.05	739.08	514.16	9.50	9.50	10.95	10.95	
3131760836	SMP	1	507.50	541.11	739.41	514.18	9.61	9.61	10.42	10.42	
3131769227	SMP	1	507.77	541.07	739.76	514.08	9.58	9.58	10.48	10.48	
3131777462	SMP	1	508.07	540.91	740.13	514.15	9.54	9.54	10.61	10.61	
3131785832	SMP	1	508.40	540.93	740.50	514.21	9.55	9.55	10.55	10.55	
3131794236	SMP	1	508.65	540.72	740.76	514.20	9.49	9.49	10.54	10.54	
3131802603	SMP	1	508.99	540.69	741.01	514.12	9.44	9.44	10.71	10.71	
3131810836	SMP	1	509.31	540.67	741.48	514.32	9.82	9.82	10.67	10.67	
3131819220	SMP	1	509.64	540.53	741.76	514.21	9.59	9.59	10.46	10.46	
3131827588	SMP	1	509.99	540.48	742.11	514.24	9.53	9.53	10.52	10.52	
3131835952	SMP	1	510.24	540.47	742.49	514.28	9.58	9.58	10.48	10.48	
3131844232	SMP	1	510.59	540.34	742.77	514.33	9.46	9.46	10.45	10.45	
3131852591	SMP	1	510.88	540.29	743.14	514.27	9.69	9.69	10.53	10.53	
3131869332	SMP	1	511.39	540.10	743.68	514.35	9.49	9.49	10.44	10.44	
3131877590	SMP	1	511.60	540.05	743.88	514.32	9.38	9.38	10.26	10.26	
3131885975	SMP	1	511.77	539.99	744.15	514.31	9.49	9.49	10.46	10.46	
3131894326	SMP	1	512.06	539.91	744.42	514.35	9.45	9.45	10.47	10.47	
3131902608	SMP	1	512.25	539.91	744.66	514.37	9.56	9.56	10.40	10.40	
3131910944	SMP	1	512.42	539.86	744.82	514.38	9.50	9.50	10.23	10.23	
3131919339	SMP	1	512.51	539.82	744.96	514.41	9.41	9.41	10.27	10.27	
3131927714	SMP	1	512.76	539.70	745.15	514.38	9.25	9.25	10.35	10.35	
3131935968	SMP	1	512.98	539.64	745.35	514.38	9.48	9.48	10.35	10.35	
3131944335	SMP	1	513.08	539.65	745.55	514.40	9.24	9.24	10.20	10.20	
3131952730	SMP	1	513.25	539.62	745.75	514.41	9.54	9.54	10.14	10.14	
3131961075	SMP	1	513.34	539.52	745.96	514.41	9.41	9.41	10.10	10.10	
3131969329	SMP	1	513.51	539.48	746.05	514.46	9.36	9.36	9.91	9.91	
3131977704	SMP	1	513.69	539.34	746.20	514.45	9.28	9.28	10.05	10.05	
3131986101	SMP	1	513.79	539.30	746.32	514.40	9.51	9.51	10.07	10.07	
3131994441	SMP	1	513.81	539.34	746.40	514.36	9.28	9.28	9.82	9.82	
3132002731	SMP	1	513.94	539.29	746.45	514.38	9.30	9.30	9.71	9.71	
3132011072	SMP	1	514.01	539.27	746.64	514.45	9.23	9.23	10.05	10.05	
3132019452	SMP	1	514.13	539.17	746.77	514.40	9.16	9.16	9.88	9.88	
3132027708	SMP	1	514.18	539.18	746.84	514.47	9.16	9.16	9.87	9.87	
3132036100	SMP	1	514.25	539.11	746.91	514.47	9.20	9.20	9.91	9.91	
3132044454	SMP	1	514.33	539.09	746.99	514.54	8.97	8.97	9.99	9.99	
3132052853	SMP	1	514.30	538.97	747.11	514.49	9.26	9.26	9.90	9.90	
3132061072	SMP	1	514.38	538.95	747.12	514.49	9.14	9.14	9.90	9.90	
3132069451	SMP	1	514.37	538.88	747.13	514.44	9.21	9.21	9.76	9.76	
3132077832	SMP	1	514.37	538.80	747.13	514.40	9.16	9.16	9.66	9.66	
3132086228	SMP	1	514.30	538.80	747.13	514.37	9.20	9.20	9.68	9.68	
3132094440	SMP	1	514.30	538.73	747.06	514.37	9.12	9.12	9.65	9.65	
3132102852	SMP	1	514.29	538.69	746.99	514.31	9.09	9.09	9.58	9.58	
3132111186	SMP	1	514.21	538.72	746.92	514.31	9.15	9.15	9.63	9.63	
3132119575	SMP	1	514.15	538.72	746.94	514.32	9.12	9.12	9.67	9.67	
3132127834	SMP	1	514.08	538.72	746.86	514.33	8.99	8.99	9.65	9.65	
3132136213	SMP	1	514.00	538.79	746.80	514.36	8.99	8.99	9.66	9.66	
3132144574	SMP	1	513.99	538.75	746.80	514.29	8.96	8.96	9.69	9.69	
3132152980	SMP	1	513.92	538.78	746.70	514.33	9.02	9.02	9.70	9.70	
3132161187	SMP	1	513.92	538.78	746.67	514.29	8.97	8.97	9.71	9.71	
3132169590	SMP	1	513.85	538.65	746.68	514.29	9.12	9.12	9.55	9.55	
3132177950	SMP	1	513.80	538.66	746.61	514.43	9.03	9.03	9.47	9.47	
3132186341	SMP	1	513.72	538.80	746.61	514.44	9.10	9.10	9.48	9.48	
3132194593	SMP	1	513.73	538.82	746.60	514.50	8.84	8.84	9.46	9.46	
3132202959	SMP	1	513.66	538.89	746.54	514.51	8.92	8.92	9.50	9.50	
3132211310	SMP	1	513.66	538.89	746.54	514.58	8.88	8.88	9.55	9.55	
3132219568	SMP	1	513.66	538.95	746.53	514.58	8.96	8.96	9.56	9.56	
3132227950	SMP	1	513.73	539.02	746.54	514.65	9.02	9.02	9.54	9.54	
3132236325	SMP	1	513.66	539.02	746.53	514.66	9.02	9.02	9.48	9.48	
3132244694	SMP	1	513.66	539.00	746.54	514.72	9.15	9.15	9.60	9.60	
3132252951	SMP	1	513.73	539.02	746.61	514.73	9.02	9.02	9.63	9.63	
3132261310	SMP	1	513.80	538.95	746.60	514.73	9.03	9.03	9.59	9.59	
3132269692	SMP	1	513.80	538.95	746.68	514.73	8.89	8.89	9.83	9.83	
3132278059	SMP	1	513.85	538.98	746.68	514.65	8.92	8.92	9.66	9.66	
3132286328	SMP	1	513.92	538.91	746.82	514.65	9.12	9.12	9.85	9.85	
3132294682	SMP	1	514.06	538.84	746.86	514.56	9.02	9.02	9.70	9.70	
3132303069	SMP	1	514.13	538.76	746.98	514.54	8.98	8.98	9.78	9.78	
3132311459	SMP	1	514.22	538.75	747.07	514.52	9.01	9.01	9.75	9.75	
3132319700	SMP	1	514.22	538.68	747.14	514.52	9.07	9.07	9.73	9.73	
3132328066	SMP	1	514.30	538.61	747.21	514.45	9.06	9.06	9.65	9.65	
3132344824	SMP	1	514.40	538.55	747.37	514.30	9.17	9.17	9.47	9.47	
3132353071	SMP	1	514.49	538.49	747.46	514.28	9.13	9.13	9.36	9.36	
3132361455	SMP	1	514.62	538.55	747.61	514.37	9.11	9.11	9.62	9.62	
3132369807	SMP	1	514.76	538.48	747.67	514.35	9.04	9.04	9.66	9.66	
3132378065	SMP	1	514.79	538.52	747.76	514.35	8.85	8.85	9.65	9.65	
3132386429	SMP	1	514.87	538.48	747.92	514.43	8.71	8.71	9.82	9.82	
3132396094	SMP	1	515.03	538.50	748.05	514.42	8.83	8.83	9.73	9.73	
3132403284	SMP	1	515.18	538.43	748.14	514.52	8.89	8.89	9.73	9.73	
3132411464	SMP	1	515.24	538.43	748.35	514.45	9.05	9.05	9.56	9.56	
3132419835	SMP	1	515.37	538.36	748.38	514.44	9.06	9.06	9.57	9.57	
3132428218	SMP	1	515.47	538.33	748.53	514.44	9.18	9.18	9.53	9.53	
3132436591	SMP	1	515.55	538.33	748.61	514.44	9.18	9.18	9.35	9.35	
3132444841	SMP	1	515.61	538.38	748.75	514.43	8.94	8.94	9.63	9.63	
3132453404	SMP	1	515.71	538.37	748.87	514.44	8.88	8.88	9.67	9.67	
3132461596	SMP	1	515.84	538.41	748.94	514.51	8.73	8.73	9.77	9.77	
3132470039	SMP	1	515.96	538.42	749.05	514.54	8.64	8.64	9.69	9.69	
3132478219	SMP	1	515.99	538.41	749.14	514.60	8.71	8.71	9.79	9.79	
3132486589	SMP	1	516.11	538.42	749.28	514.60	8.85	8.85	9.64	9.64	
3132494970	SMP	1	516.21	538.36	749.28	514.67	8.97	8.97	9.53	9.53	
3132503341	SMP	1	516.22	538.36	749.38	514.59	9.01	9.01	9.48	9.48	
3132511593	SMP	1	516.33	538.33	749.39	514.58	9.09	9.09	9.44	9.44	
3132519961	SMP	1	516.40	538.33	749.53	514.59	9.13	9.13	9.42	9.42	
3132528336	SMP	1	516.47	538.33	749.54	514.58	9.18	9.18	9.55	9.55	
3132536594	SMP	1	516.47	538.33	749.61	514.51	9.18	9.18	9.51	9.51	
3132544961	SMP	1	516.62	538.33	749.68	514.58	9.16	9.16	9.60	9.60	
3132553330	SMP	1	516.64	538.34	749.75	514.58	9.08	9.08	9.76	9.76	
3132561710	SMP	1	516.64	538.30	749.82	514.58	8.91	8.91	9.80	9.80	
3132569969	SMP	1	516.70	538.33	749.86	514.63	8.85	8.85	9.76	9.76	
3132578392	SMP	1	516.79	538.30	749.91	514.62	8.96	8.96	9.69	9.69	
3132586709	SMP	1	517.09	537.69	750.23	514.08	8.93	8.93	9.73	9.73	
3132595091	SMP	1	517.35	536.65	750.19	513.20	8.83	8.83	9.88	9.88	
3132603404	SMP	1	517.42	536.11	749.82	512.65	8.85	8.85	9.88	9.88	
3132611713	SMP	1	517.42	535.65	749.62	512.24	8.84	8.84	9.84	9.84	
3132620082	SMP	1	517.60	535.43	749.84	512.10	8.98	8.98	9.74	9.74	
3132628461	SMP	1	517.69	535.41	749.91	512.10	9.05	9.05	9.82	9.82	
3132636707	SMP	1	517.69	535.41	750.20	512.17	9.04	9.04	9.65	9.65	
3132645086	SMP	1	517.71	535.34	750.26	512.03	8.97	8.97	9.74	9.74	
3132653460	SMP	1	517.78	535.30	750.40	512.06	8.79	8.79	9.68	9.68	
3132661851	SMP	1	517.86	535.10	750.48	511.83	8.82	8.82	9.74	9.74	
3132670080	SMP	1	517.86	534.02	750.31	510.90	8.74	8.74	9.65	9.65	
3132678462	SMP	1	518.23	532.88	750.34	509.88	8.89	8.89	9.64	9.64	
3132695084	SMP	1	518.67	532.29	750.64	509.43	8.96	8.96	9.59	9.59	
3132703491	SMP	1	518.60	532.36	750.49	509.49	8.97	8.97	9.73	9.73	
3132711817	SMP	1	518.53	532.35	750.61	509.46	9.02	9.02	9.73	9.73	
3132728459	SMP	1	518.33	532.11	750.61	509.16	8.87	8.87	9.58	9.58	
3132736833	SMP	1	518.25	532.16	750.50	509.20	8.84	8.84	9.56	9.56	
3132745210	SMP	1	518.15	532.07	750.60	509.17	8.88	8.88	9.73	9.73	
3132753564	SMP	1	518.08	532.06	750.54	509.12	8.75	8.75	9.79	9.79	
3132761832	SMP	1	518.01	531.99	750.53	509.11	8.76	8.76	9.89	9.89	
3132770187	SMP	1	517.93	532.05	750.35	509.06	8.78	8.78	9.97	9.97	
3132778559	SMP	1	517.87	532.05	750.35	509.06	8.86	8.86	9.98	9.98	
3132786939	SMP	1	517.79	532.10	750.35	509.06	8.89	8.89	9.98	9.98	
3132795182	SMP	1	517.80	532.05	750.28	509.06	8.90	8.90	9.93	9.93	
3132803564	SMP	1	518.15	531.40	750.55	508.55	8.98	8.98	9.95	9.95	
3132811960	SMP	1	518.48	530.80	750.57	507.95	8.90	8.90	9.95	9.95	
3132820310	SMP	1	518.48	530.82	750.29	507.98	8.87	8.87	9.94	9.94	
3132828556	SMP	1	518.36	530.90	750.19	508.12	8.84	8.84	9.91	9.91	
3132836943	SMP	1	518.23	531.06	750.22	508.20	8.78	8.78	9.90	9.90	
3132845334	SMP	1	518.16	531.01	750.20	508.12	8.76	8.76	9.90	9.90	
3132853555	SMP	1	518.09	531.01	750.26	508.14	8.89	8.89	9.79	9.79	
3132861954	SMP	1	518.09	531.01	750.33	508.18	8.89	8.89	9.86	9.86	
3132870310	SMP	1	518.00	531.10	750.18	508.19	8.89	8.89	9.86	9.86	
3132878682	SMP	1	518.00	531.10	750.27	508.28	8.75	8.75	9.87	9.87	
3132886943	SMP	1	518.07	530.91	750.29	508.12	8.85	8.85	9.93	9.93	
3132895315	SMP	1	518.00	529.91	750.10	507.07	8.81	8.81	9.81	9.81	
3132903664	SMP	1	518.04	529.23	749.61	506.34	8.87	8.87	9.86	9.86	
3132912077	SMP	1	518.45	529.24	749.74	506.40	8.95	8.95	9.78	9.78	
3132920308	SMP	1	518.27	529.46	749.83	506.64	8.98	8.98	9.90	9.90	
3132928689	SMP	1	518.19	529.52	749.98	506.64	8.99	8.99	10.03	10.03	
3132937062	SMP	1	518.19	529.45	749.98	506.65	9.04	9.04	9.87	9.87	
3132945441	SMP	1	518.16	529.42	750.20	506.70	8.95	8.95	9.95	9.95	
3132953677	SMP	1	518.27	529.46	750.09	506.65	9.00	9.00	9.89	9.89	
3132962077	SMP	1	518.29	529.53	750.23	506.68	8.98	8.98	9.90	9.90	
3132970442	SMP	1	518.27	529.46	750.30	506.75	9.02	9.02	9.87	9.87	
3132978798	SMP	1	518.31	529.46	750.44	506.75	8.99	8.99	9.99	9.99	
3132987062	SMP	1	518.31	529.46	750.44	506.82	8.83	8.83	9.94	9.94	
3132995434	SMP	1	518.40	529.48	750.58	506.83	8.86	8.86	10.01	10.01	
3133003792	SMP	1	518.41	529.48	750.65	506.87	8.99	8.99	9.97	9.97	
3133012070	SMP	1	518.41	529.55	750.84	506.88	8.95	8.95	9.92	9.92	
3133020430	SMP	1	518.48	529.48	750.80	506.81	8.95	8.95	9.96	9.96	
3133028803	SMP	1	518.62	529.55	750.90	506.82	8.96	8.96	9.96	9.96	
3133037186	SMP	1	518.62	529.55	750.94	506.81	8.96	8.96	9.91	9.91	
3133045436	SMP	1	518.76	529.47	751.12	506.83	8.97	8.97	10.00	10.00	
3133053798	SMP	1	518.80	529.39	751.17	506.82	9.06	9.06	9.94	9.94	
3133062201	SMP	1	518.78	529.35	751.28	506.85	8.99	8.99	9.91	9.91	
3133070558	SMP	1	518.82	529.35	751.35	506.85	8.93	8.93	9.94	9.94	
3133078795	SMP	1	518.89	529.27	751.44	506.75	8.89	8.89	10.05	10.05	
3133087185	SMP	1	518.90	529.30	751.44	506.69	9.05	9.05	9.96	9.96	
3133095566	SMP	1	518.97	529.20	751.46	506.67	8.99	8.99	9.93	9.93	
3133103924	SMP	1	518.96	529.23	751.53	506.67	8.99	8.99	9.76	9.76	
3133112195	SMP	1	518.97	529.23	751.53	506.60	9.02	9.02	9.90	9.90	
3133120551	SMP	1	518.97	529.16	751.57	506.63	8.97	8.97	9.88	9.88	
3133128919	SMP	1	519.00	529.14	751.55	506.55	8.87	8.87	9.87	9.87	
3133137309	SMP	1	518.97	529.15	751.55	506.55	9.04	9.04	9.80	9.80	
3133145562	SMP	1	518.97	529.08	751.48	506.48	8.99	8.99	9.85	9.85	
3133153921	SMP	1	518.93	529.07	751.54	506.55	8.94	8.94	9.87	9.87	
3133162324	SMP	1	518.90	529.08	751.55	506.55	9.04	9.04	9.86	9.86	
3133170550	SMP	1	518.96	529.01	751.62	506.48	9.01	9.01	9.89	9.89	
3133178925	SMP	1	518.90	529.01	751.61	506.46	8.94	8.94	9.75	9.75	
3133187310	SMP	1	518.90	529.01	751.61	506.49	8.99	8.99	9.79	9.79	
3133195670	SMP	1	518.93	529.00	751.62	506.48	8.96	8.96	9.83	9.83	
3133203954	SMP	1	518.89	529.08	751.54	506.52	8.94	8.94	9.77	9.77	
3133212320	SMP	1	518.89	529.08	751.55	506.55	9.01	9.01	9.85	9.85	
3133220673	SMP	1	518.90	529.15	751.54	506.60	9.01	9.01	9.65	9.65	
3133229059	SMP	1	518.82	529.13	751.61	506.60	9.04	9.04	9.71	9.71	
3133237368	SMP	1	519.28	529.34	751.94	506.81	9.12	9.12	9.87	9.87	
3133245684	SMP	1	519.74	529.65	752.46	507.24	8.98	8.98	9.95	9.95	
3133254041	SMP	1	519.51	529.89	752.25	507.50	8.90	8.90	9.91	9.91	
3133262443	SMP	1	519.37	529.92	752.18	507.50	8.96	8.96	9.91	9.91	
3133270674	SMP	1	519.52	529.95	752.35	507.50	8.94	8.94	9.94	9.94	
3133279044	SMP	1	519.50	530.04	752.34	507.55	8.98	8.98	9.97	9.97	
3133287427	SMP	1	519.60	530.05	752.29	507.58	9.01	9.01	9.86	9.86	
3133295808	SMP	1	519.50	530.07	752.22	507.56	9.05	9.05	9.85	9.85	
3133304035	SMP	1	519.57	530.07	752.26	507.61	9.01	9.01	9.93	9.93	
3133312444	SMP	1	519.64	530.07	752.40	507.63	9.01	9.01	9.91	9.91	
3133320801	SMP	1	519.70	530.01	752.47	507.55	9.03	9.03	9.94	9.94	
3133329044	SMP	1	519.77	529.94	752.46	507.60	9.09	9.09	9.84	9.84	
3133337423	SMP	1	519.74	529.94	752.54	507.58	9.10	9.10	10.02	10.02	
3133345817	SMP	1	519.82	529.86	752.62	507.55	9.11	9.11	9.98	9.98	
3133354165	SMP	1	519.85	529.78	752.69	507.55	9.13	9.13	10.07	10.07	
3133362442	SMP	1	519.88	529.76	752.81	507.42	9.27	9.27	10.05	10.05	
3133370797	SMP	1	519.95	529.63	752.87	507.47	9.24	9.24	10.10	10.10	
3133379162	SMP	1	519.98	529.67	752.87	507.40	9.34	9.34	9.93	9.93	
3133387548	SMP	1	519.84	529.83	752.69	507.63	9.22	9.22	10.21	10.21	
3133395795	SMP	1	519.85	529.90	752.68	507.70	9.27	9.27	10.08	10.08	
3133404153	SMP	1	519.95	529.83	752.75	507.55	9.40	9.40	10.12	10.12	
3133412562	SMP	1	519.88	529.83	752.76	507.48	9.37	9.37	10.03	10.03	
3133420917	SMP	1	519.95	529.76	752.77	507.57	9.38	9.38	10.05	10.05	
3133429169	SMP	1	519.96	529.71	752.85	507.57	9.29	9.29	10.09	10.09	
3133437552	SMP	1	519.95	529.76	752.92	507.57	9.43	9.43	10.16	10.16	
3133445925	SMP	1	520.02	529.69	752.97	507.55	9.46	9.46	9.96	9.96	
3133454289	SMP	1	520.02	529.69	753.01	507.58	9.36	9.36	10.05	10.05	
3133462563	SMP	1	520.09	529.63	753.03	507.50	9.46	9.46	9.89	9.89	
3133470925	SMP	1	520.10	529.63	752.99	507.50	9.59	9.59	9.91	9.91	
3133479290	SMP	1	520.17	529.60	753.18	507.50	9.62	9.62	9.89	9.89	
3133487677	SMP	1	520.17	529.60	753.18	507.50	9.63	9.63	9.89	9.89	
3133495912	SMP	1	520.19	529.60	753.13	507.50	9.62	9.62	9.94	9.94	
3133504275	SMP	1	520.18	529.53	753.16	507.44	9.61	9.61	9.94	9.94	
3133512687	SMP	1	520.21	529.57	753.19	507.49	9.65	9.65	9.99	9.99	
3133520918	SMP	1	520.21	529.57	753.21	507.42	9.58	9.58	9.95	9.95	
3133529293	SMP	1	520.35	529.56	753.25	507.48	9.51	9.51	10.02	10.02	
3133537669	SMP	1	520.36	529.54	753.32	507.47	9.51	9.51	10.20	10.20	
3133546047	SMP	1	520.44	529.49	753.34	507.47	9.45	9.45	10.10	10.10	
3133554290	SMP	1	520.39	529.49	753.48	507.40	9.40	9.40	10.05	10.05	
3133562684	SMP	1	520.50	529.48	753.55	507.40	9.39	9.39	10.00	10.00	
3133571038	SMP	1	520.57	529.41	753.68	507.40	9.32	9.32	10.14	10.14	
3133579407	SMP	1	520.61	529.45	753.70	507.39	9.35	9.35	10.17	10.17	
3133587666	SMP	1	520.63	529.38	753.69	507.40	9.30	9.30	9.98	9.98	
3133596055	SMP	1	520.66	529.32	753.80	507.36	9.27	9.27	9.97	9.97	
3133604403	SMP	1	520.80	529.31	753.97	507.36	9.30	9.30	9.93	9.93	
3133612811	SMP	1	520.87	529.31	754.11	507.42	9.31	9.31	9.87	9.87	
3133621035	SMP	1	520.94	529.25	754.10	507.39	9.46	9.46	9.83	9.83	
3133629418	SMP	1	521.04	529.26	754.20	507.41	9.60	9.60	9.85	9.85	
3133637777	SMP	1	521.12	529.26	754.25	507.39	9.53	9.53	10.01	10.01	
3133646165	SMP	1	521.20	529.27	754.32	507.39	9.40	9.40	10.15	10.15	
3133654404	SMP	1	521.27	529.27	754.46	507.42	9.33	9.33	10.03	10.03	
3133662792	SMP	1	521.35	529.18	754.56	507.39	9.24	9.24	10.23	10.23	
3133671156	SMP	1	521.48	529.18	754.71	507.40	9.18	9.18	10.22	10.22	
3133679400	SMP	1	521.54	529.17	754.75	507.37	9.23	9.23	10.10	10.10	
3133687775	SMP	1	521.67	529.17	754.82	507.37	9.25	9.25	10.08	10.08	
3133696147	SMP	1	521.68	529.08	754.90	507.34	9.27	9.27	10.04	10.04	
3133704516	SMP	1	521.71	529.04	755.02	507.38	9.34	9.34	10.01	10.01	
3133712775	SMP	1	521.76	529.09	755.10	507.39	9.43	9.43	10.00	10.00	
3133721153	SMP	1	521.83	529.11	755.03	507.39	9.62	9.62	9.95	9.95	
3133729528	SMP	1	521.84	529.04	755.12	507.41	9.60	9.60	9.98	9.98	
3133737896	SMP	1	521.91	529.04	755.11	507.39	9.62	9.62	10.05	10.05	
3133746159	SMP	1	521.92	529.07	755.17	507.41	9.61	9.61	10.20	10.20	
3133754527	SMP	1	521.96	529.03	755.24	507.41	9.76	9.76	10.20	10.20	
3133762906	SMP	1	521.99	529.00	755.25	507.39	9.83	9.83	10.18	10.18	
3133771271	SMP	1	522.06	529.00	755.25	507.39	9.67	9.67	10.23	10.23	
3133779521	SMP	1	522.03	528.94	755.23	507.37	9.80	9.80	10.27	10.27	
3133787905	SMP	1	522.08	528.96	755.33	507.41	9.72	9.72	10.35	10.35	
3133796288	SMP	1	522.10	529.01	755.23	507.37	9.78	9.78	10.29	10.29	
3133804640	SMP	1	522.01	528.94	755.24	507.41	9.88	9.88	10.25	10.25	
3133812967	SMP	1	522.05	528.95	755.23	507.37	9.92	9.92	10.29	10.29	
3133821315	SMP	1	522.05	528.95	755.31	507.41	9.92	9.92	10.27	10.27	
3133829658	SMP	1	522.03	528.97	755.27	507.41	9.90	9.90	10.36	10.36	
3133837932	SMP	1	521.98	528.99	755.24	507.42	9.87	9.87	10.32	10.32	
3133846324	SMP	1	521.97	528.97	755.17	507.48	9.90	9.90	10.35	10.35	
3133854662	SMP	1	521.98	528.95	755.19	507.41	9.91	9.91	10.47	10.47	
3133863055	SMP	1	521.96	528.97	755.20	507.41	9.89	9.89	10.48	10.48	
3133871299	SMP	1	521.91	528.96	755.09	507.44	9.91	9.91	10.57	10.57	
3133879677	SMP	1	521.91	528.95	755.12	507.41	9.91	9.91	10.68	10.68	
3133888049	SMP	1	521.97	528.97	755.05	507.43	9.85	9.85	10.62	10.62	
3133896426	SMP	1	521.90	528.97	755.14	507.32	9.84	9.84	10.57	10.57	
3133907051	SMP	1	521.83	529.04	755.09	507.34	9.80	9.80	10.61	10.61	
3133913051	SMP	1	521.86	528.96	755.10	507.35	9.83	9.83	10.62	10.62	
3133921604	SMP	1	521.80	529.02	755.10	507.35	9.82	9.82	10.67	10.67	
3133929798	SMP	1	521.80	529.02	755.09	507.34	9.72	9.72	10.76	10.76	
3133938045	SMP	1	521.76	528.99	755.07	507.30	9.95	9.95	10.74	10.74	
3133946421	SMP	1	521.76	528.99	754.94	507.30	9.90	9.90	10.79	10.79	
3133954809	SMP	1	521.82	528.93	755.01	507.30	9.94	9.94	10.84	10.84	
3133963177	SMP	1	521.69	528.92	755.03	507.34	10.02	10.02	10.76	10.76	
3133971420	SMP	1	521.69	528.93	754.94	507.35	10.05	10.05	10.76	10.76	
3133979799	SMP	1	521.69	528.93	754.88	507.41	10.10	10.10	10.83	10.83	
3133988175	SMP	1	521.68	528.93	754.83	507.40	10.10	10.10	10.86	10.86	
3133996452	SMP	1	521.68	528.99	755.03	507.39	10.10	10.10	10.75	10.75	
3134004794	SMP	1	522.47	529.13	755.86	507.83	10.15	10.15	10.85	10.85	
3134013172	SMP	1	524.27	529.96	757.43	508.64	10.12	10.12	10.83	10.83	
3134029810	SMP	1	526.29	531.55	758.65	510.33	10.38	10.38	11.03	11.03	
3134038195	SMP	1	526.98	531.76	759.27	510.52	10.29	10.29	10.99	10.99	
3134046540	SMP	1	527.41	531.82	759.73	510.59	10.25	10.25	11.10	11.10	
3134055180	SMP	1	527.27	531.96	759.84	510.83	10.20	10.20	10.93	10.93	
3134063149	SMP	1	527.43	531.91	760.32	510.82	10.28	10.28	10.91	10.91	
3134071553	SMP	1	527.55	532.04	760.42	510.92	10.45	10.45	10.91	10.91	
3134079904	SMP	1	527.77	531.90	760.55	510.98	10.34	10.34	10.94	10.94	
3134088419	SMP	1	528.41	532.04	761.55	511.12	10.21	10.21	11.06	11.06	
3134096525	SMP	1	530.43	532.48	763.57	511.96	10.53	10.53	10.95	10.95	
3134113296	SMP	1	532.98	533.12	765.63	512.68	10.38	10.38	10.88	10.88	
3134121659	SMP	1	532.76	533.34	765.39	512.86	10.65	10.65	10.72	10.72	
3134129924	SMP	1	533.29	533.22	765.88	512.87	10.32	10.32	10.92	10.92	
3134138469	SMP	1	533.52	533.36	766.39	512.99	10.57	10.57	10.86	10.86	
3134146668	SMP	1	533.59	533.29	766.60	513.00	10.38	10.38	10.99	10.99	
3134155269	SMP	1	533.90	533.24	766.78	512.96	10.36	10.36	10.80	10.80	
3134163296	SMP	1	534.03	533.27	766.94	513.06	10.44	10.44	11.07	11.07	
3134171657	SMP	1	534.05	533.09	767.10	512.99	10.33	10.33	10.75	10.75	
3134180023	SMP	1	534.05	533.12	767.31	512.99	10.37	10.37	10.71	10.71	
3134188268	SMP	1	534.19	533.12	767.46	513.00	10.30	10.30	10.76	10.76	
3134196669	SMP	1	534.27	533.16	767.59	512.95	10.43	10.43	10.80	10.80	
3134205022	SMP	1	534.83	533.34	768.25	513.37	10.31	10.31	10.97	10.97	
3134213392	SMP	1	536.76	534.05	770.05	514.19	10.54	10.54	10.76	10.76	
3134238406	SMP	1	537.10	534.83	770.14	514.85	10.56	10.56	10.65	10.65	
3134246790	SMP	1	537.22	534.87	770.31	515.09	10.53	10.53	10.78	10.78	
3134255030	SMP	1	537.83	534.98	770.59	515.06	10.43	10.43	10.68	10.68	
3134263391	SMP	1	537.71	534.95	770.54	515.18	10.41	10.41	10.82	10.82	
3134271776	SMP	1	537.71	534.95	770.68	515.18	10.28	10.28	10.74	10.74	
3134280160	SMP	1	537.79	534.95	770.94	515.13	10.45	10.45	10.74	10.74	
3134288390	SMP	1	538.78	535.16	771.94	515.72	10.31	10.31	10.95	10.95	
3134296789	SMP	1	540.73	535.80	773.79	516.42	10.40	10.40	10.82	10.82	
3134305145	SMP	1	542.13	536.16	774.61	516.78	10.05	10.05	10.43	10.43	
3134313396	SMP	1	542.39	536.33	774.92	516.96	10.52	10.52	10.65	10.65	
3134321771	SMP	1	542.36	536.30	775.28	517.00	10.35	10.35	10.47	10.47	
3134330157	SMP	1	542.63	536.29	775.40	517.09	10.30	10.30	10.53	10.53	
3134346779	SMP	1	542.81	536.33	775.63	517.09	10.19	10.19	10.67	10.67	
3134355166	SMP	1	543.02	536.32	775.71	517.09	10.15	10.15	10.68	10.68	
3134363508	SMP	1	543.02	536.25	775.93	517.14	10.10	10.10	10.48	10.48	
3134371888	SMP	1	543.11	536.12	776.03	517.09	9.91	9.91	10.44	10.44	
3134380138	SMP	1	543.26	536.05	776.06	517.00	9.76	9.76	10.49	10.49	
3134388515	SMP	1	543.23	536.04	776.20	516.97	10.21	10.21	10.45	10.45	
3134396887	SMP	1	543.32	536.02	776.25	516.92	9.92	9.92	10.48	10.48	
3134405189	SMP	1	543.32	535.95	776.35	516.87	9.97	9.97	10.48	10.48	
3134413513	SMP	1	543.55	535.91	776.49	516.85	10.26	10.26	10.47	10.47	
3134421892	SMP	1	543.51	535.88	776.50	516.81	10.49	10.49	10.30	10.30	
3134430266	SMP	1	543.56	535.85	776.70	516.75	10.63	10.63	10.30	10.30	
3134438583	SMP	1	543.74	535.80	776.78	516.88	9.94	9.94	10.42	10.42	
3134446887	SMP	1	543.82	535.73	776.85	516.88	9.86	9.86	10.58	10.58	
3134455286	SMP	1	543.82	535.73	776.99	516.89	9.87	9.87	10.53	10.53	
3134463626	SMP	1	543.85	535.75	777.08	516.95	10.44	10.44	10.25	10.25	
3134471898	SMP	1	543.99	535.66	777.17	516.93	9.93	9.93	10.26	10.26	
3134480264	SMP	1	543.99	535.66	777.18	516.96	9.85	9.85	10.35	10.35	
3134488636	SMP	1	544.13	535.66	777.30	517.01	9.71	9.71	10.45	10.45	
3134497005	SMP	1	544.20	535.66	777.34	516.98	9.67	9.67	10.43	10.43	
3134505305	SMP	1	544.20	535.60	777.49	517.02	9.69	9.69	10.36	10.36	
3134513634	SMP	1	544.28	535.61	777.54	517.07	9.77	9.77	10.48	10.48	
3134522009	SMP	1	544.42	535.67	777.68	517.07	9.97	9.97	10.43	10.43	
3134530399	SMP	1	544.44	535.66	777.73	517.21	9.84	9.84	10.50	10.50	
3134538674	SMP	1	544.32	535.56	777.56	517.09	9.68	9.68	10.35	10.35	
3134547009	SMP	1	543.12	535.13	776.73	516.36	9.63	9.63	10.30	10.30	
3134555362	SMP	1	542.09	534.57	775.61	515.83	9.66	9.66	10.29	10.29	
3134563749	SMP	1	542.36	534.53	775.46	515.80	9.60	9.60	10.28	10.28	
3134572007	SMP	1	542.26	534.48	775.27	515.85	9.54	9.54	10.26	10.26	
3134580389	SMP	1	542.33	534.63	775.40	515.87	9.48	9.48	10.21	10.21	
3134588738	SMP	1	542.19	534.55	775.40	515.82	9.51	9.51	10.22	10.22	
3134597131	SMP	1	542.23	534.57	775.47	515.76	9.42	9.42	10.17	10.17	
3134605413	SMP	1	542.24	534.50	775.54	515.76	9.25	9.25	10.13	10.13	
3134613754	SMP	1	542.17	534.57	775.51	515.74	9.28	9.28	10.11	10.11	
3134622132	SMP	1	542.24	534.49	775.63	515.78	9.29	9.29	10.19	10.19	
3134630387	SMP	1	542.24	534.50	775.61	515.76	9.14	9.14	10.14	10.14	
3134638802	SMP	1	542.24	534.49	775.65	515.74	9.14	9.14	10.00	10.00	
3134647132	SMP	1	542.23	534.49	775.65	515.81	9.14	9.14	10.09	10.09	
3134655533	SMP	1	542.23	534.42	775.77	515.81	8.99	8.99	10.04	10.04	
3134663743	SMP	1	542.31	534.36	775.77	515.74	9.04	9.04	9.77	9.77	
3134672126	SMP	1	542.33	534.43	775.84	515.80	9.21	9.21	9.83	9.83	
3134680509	SMP	1	542.36	534.40	775.92	515.81	9.28	9.28	9.93	9.93	
3134688866	SMP	1	542.39	534.33	775.96	515.75	9.17	9.17	9.84	9.84	
3134697127	SMP	1	542.54	534.35	775.96	515.75	9.08	9.08	9.88	9.88	
3134705522	SMP	1	542.61	534.28	776.03	515.81	9.26	9.26	9.98	9.98	
3134713866	SMP	1	542.71	534.27	776.12	515.76	8.98	8.98	9.95	9.95	
3134722264	SMP	1	542.79	534.29	776.19	515.76	8.89	8.89	9.86	9.86	
3134730504	SMP	1	542.82	534.21	776.25	515.69	8.77	8.77	9.78	9.78	
3134738883	SMP	1	542.92	534.17	776.33	515.73	8.61	8.61	9.90	9.90	
3134747265	SMP	1	543.03	534.10	776.43	515.65	8.53	8.53	9.71	9.71	
3134755565	SMP	1	543.07	534.10	776.58	515.75	8.58	8.58	9.61	9.61	
3134763877	SMP	1	543.17	534.06	776.71	515.79	8.54	8.54	9.61	9.61	
3134772250	SMP	1	543.23	534.06	776.71	515.75	8.67	8.67	9.67	9.67	
3134780640	SMP	1	543.34	534.02	776.85	515.82	8.68	8.68	9.80	9.80	
3134788894	SMP	1	543.45	533.99	776.96	515.78	8.73	8.73	9.80	9.80	
3134797249	SMP	1	543.48	533.99	776.99	515.75	8.59	8.59	9.71	9.71	
3134805621	SMP	1	543.58	533.99	776.99	515.74	8.59	8.59	9.60	9.60	
3134814013	SMP	1	543.51	533.96	777.03	515.65	8.65	8.65	9.44	9.44	
3134822256	SMP	1	543.58	533.99	777.10	515.65	8.63	8.63	9.36	9.36	
3134830629	SMP	1	543.73	533.99	777.17	515.65	8.46	8.46	9.36	9.36	
3134839028	SMP	1	543.79	533.92	777.17	515.72	8.42	8.42	9.37	9.37	
3134847379	SMP	1	543.72	533.92	777.24	515.65	8.44	8.44	9.37	9.37	
3134855653	SMP	1	543.78	534.04	777.29	515.74	8.56	8.56	9.22	9.22	
3134863998	SMP	1	543.79	533.97	777.33	515.76	8.49	8.49	9.24	9.24	
3134872375	SMP	1	543.86	534.06	777.33	515.76	8.55	8.55	9.35	9.35	
3134880755	SMP	1	543.86	533.99	777.33	515.76	8.47	8.47	9.19	9.19	
3134889025	SMP	1	543.79	533.99	777.40	515.83	8.59	8.59	9.25	9.25	
3134897370	SMP	1	543.93	533.99	777.40	515.76	8.55	8.55	9.27	9.27	
3134905744	SMP	1	543.89	533.95	777.40	515.83	8.44	8.44	9.22	9.22	
3134914121	SMP	1	543.96	533.96	777.40	515.83	8.43	8.43	9.22	9.22	
3134922381	SMP	1	543.96	534.01	777.47	515.77	8.27	8.27	9.23	9.23	
3134930754	SMP	1	543.96	534.03	777.40	515.83	8.47	8.47	9.27	9.27	
3134939157	SMP	1	543.90	534.08	777.40	515.77	8.53	8.53	9.17	9.17	
3134947372	SMP	1	543.97	533.96	777.47	515.84	8.16	8.16	9.13	9.13	
3134955790	SMP	1	543.96	533.97	777.54	515.83	8.32	8.32	9.12	9.12	
3134964107	SMP	1	543.94	534.01	777.47	515.84	8.48	8.48	9.20	9.20	
3134972508	SMP	1	543.88	534.04	777.47	515.83	8.50	8.50	9.24	9.24	
3134980758	SMP	1	543.96	533.97	777.54	515.83	8.21	8.21	9.13	9.13	
3134989138	SMP	1	543.90	534.01	777.41	515.77	8.38	8.38	9.17	9.17	
3134997492	SMP	1	543.95	533.97	777.40	515.77	8.21	8.21	9.17	9.17	
3135005879	SMP	1	543.89	533.96	777.41	515.76	8.15	8.15	9.13	9.13	
3135014114	SMP	1	543.88	533.97	777.33	515.76	8.11	8.11	9.13	9.13	
3149409116	SMP	1	585.10	518.55	819.28	516.03	8.40	8.40	8.89	8.89	
3149417463	SMP	1	584.98	518.53	819.29	516.01	8.42	8.42	8.87	8.87	
3149425714	SMP	1	584.91	518.49	819.34	516.01	8.38	8.38	8.85	8.85	
3149434087	SMP	1	584.83	518.55	819.26	515.98	8.35	8.35	8.85	8.85	
3149442479	SMP	1	584.70	518.55	819.29	515.93	8.42	8.42	8.82	8.82	
3149450708	SMP	1	584.62	518.47	819.36	515.90	8.47	8.47	8.89	8.89	
3149459088	SMP	1	584.55	518.47	819.29	515.89	8.24	8.24	8.87	8.87	
3149467459	SMP	1	584.47	518.40	819.38	515.90	8.41	8.41	8.85	8.85	
3149475841	SMP	1	584.33	518.40	819.35	515.81	8.40	8.40	8.86	8.86	
3149484077	SMP	1	584.26	518.39	819.31	515.79	8.47	8.47	8.88	8.88	
3149492472	SMP	1	584.23	518.38	819.31	515.72	8.38	8.38	8.97	8.97	
3149500829	SMP	1	584.07	518.31	819.24	515.72	8.40	8.40	8.98	8.98	
3149509224	SMP	1	584.00	518.26	819.12	515.62	8.42	8.42	9.06	9.06	
3149517457	SMP	1	583.84	518.32	819.10	515.55	8.50	8.50	8.97	8.97	
3149525835	SMP	1	583.83	518.32	819.05	515.57	8.38	8.38	9.14	9.14	
3149534205	SMP	1	583.77	518.32	818.91	515.43	8.32	8.32	9.04	9.04	
3149542591	SMP	1	583.69	518.32	818.90	515.40	8.43	8.43	9.12	9.12	
3149550824	SMP	1	583.55	518.25	818.83	515.40	8.44	8.44	9.15	9.15	
3149559209	SMP	1	583.48	518.32	818.75	515.35	8.41	8.41	9.18	9.18	
3149567597	SMP	1	583.47	518.25	818.68	515.35	8.46	8.46	9.12	9.12	
3149575964	SMP	1	583.40	518.32	818.59	515.30	8.40	8.40	9.08	9.08	
3149584205	SMP	1	583.28	518.31	818.64	515.23	8.43	8.43	9.02	9.02	
3149592589	SMP	1	583.28	518.31	818.59	515.30	8.33	8.33	9.03	9.03	
3149600947	SMP	1	584.03	518.40	819.69	515.48	8.41	8.41	8.99	8.99	
3149609206	SMP	1	585.48	518.62	820.83	515.69	8.23	8.23	8.94	8.94	
3149617572	SMP	1	586.62	518.67	821.69	515.99	8.38	8.38	8.75	8.75	
3149625958	SMP	1	586.83	518.87	821.59	516.07	8.32	8.32	8.86	8.86	
3149634341	SMP	1	586.55	518.90	821.38	516.09	8.60	8.60	9.03	9.03	
3149642595	SMP	1	586.48	518.94	821.52	516.09	8.54	8.54	8.88	8.88	
3149650946	SMP	1	586.34	519.11	821.45	516.16	8.35	8.35	9.04	9.04	
3149659331	SMP	1	586.16	519.12	821.31	516.16	8.46	8.46	9.04	9.04	
3149667704	SMP	1	586.16	519.26	821.24	516.16	8.36	8.36	8.94	8.94	
3149675961	SMP	1	586.07	519.22	821.17	516.16	8.30	8.30	8.90	8.90	
3149684323	SMP	1	585.99	519.27	821.17	516.16	8.36	8.36	8.76	8.76	
3149692711	SMP	1	585.93	519.25	821.23	516.16	8.38	8.38	8.68	8.68	
3149701088	SMP	1	585.86	519.25	821.16	516.16	8.40	8.40	8.76	8.76	
3149709336	SMP	1	585.84	519.25	821.17	516.16	8.37	8.37	8.68	8.68	
3149717695	SMP	1	585.84	519.25	821.12	516.14	8.37	8.37	8.73	8.73	
3149726084	SMP	1	585.77	519.25	821.10	516.16	8.37	8.37	8.68	8.68	
3149734453	SMP	1	585.77	519.25	821.08	516.09	8.43	8.43	8.65	8.65	
3149742712	SMP	1	585.72	519.25	821.12	516.07	8.33	8.33	8.80	8.80	
3149751071	SMP	1	585.79	519.24	821.14	515.98	8.33	8.33	8.74	8.74	
3149759464	SMP	1	585.72	519.17	821.08	515.98	8.28	8.28	8.77	8.77	
3149767707	SMP	1	585.72	519.10	821.06	515.91	8.36	8.36	8.73	8.73	
3149776087	SMP	1	585.65	519.05	820.99	515.87	8.37	8.37	8.68	8.68	
3149784448	SMP	1	585.68	519.04	820.98	515.88	8.59	8.59	8.75	8.75	
3149792833	SMP	1	585.76	518.98	820.92	515.79	8.47	8.47	8.78	8.78	
3149801069	SMP	1	585.69	518.90	820.92	515.79	8.56	8.56	8.84	8.84	
3149809451	SMP	1	585.59	518.86	820.90	515.70	8.56	8.56	8.95	8.95	
3149817840	SMP	1	585.61	518.83	820.89	515.68	8.58	8.58	8.87	8.87	
3149826208	SMP	1	585.48	518.81	820.82	515.68	8.55	8.55	8.93	8.93	
3149834451	SMP	1	585.47	518.81	820.82	515.61	8.55	8.55	8.97	8.97	
3149842834	SMP	1	585.40	518.80	820.75	515.61	8.53	8.53	8.95	8.95	
3149851192	SMP	1	585.33	518.88	820.73	515.64	8.58	8.58	8.89	8.89	
3149859596	SMP	1	585.35	518.90	820.59	515.60	8.31	8.31	9.09	9.09	
3149867830	SMP	1	585.27	518.91	820.50	515.64	8.29	8.29	9.01	9.01	
3149876204	SMP	1	585.21	518.90	820.54	515.62	8.34	8.34	9.06	9.06	
3149884575	SMP	1	585.12	518.90	820.43	515.62	8.26	8.26	8.93	8.93	
3149892958	SMP	1	585.04	518.97	820.45	515.64	8.40	8.40	8.97	8.97	
3149901190	SMP	1	585.04	518.90	820.38	515.65	8.46	8.46	8.93	8.93	
3149909599	SMP	1	584.98	518.90	820.31	515.64	8.52	8.52	8.95	8.95	
3149917951	SMP	1	584.99	518.93	820.31	515.64	8.40	8.40	8.95	8.95	
3149926205	SMP	1	584.90	518.98	820.31	515.64	8.34	8.34	8.93	8.93	
3149934570	SMP	1	584.83	518.95	820.23	515.64	8.37	8.37	8.96	8.96	
3149942965	SMP	1	584.90	518.95	820.17	515.64	8.34	8.34	8.96	8.96	
3149951321	SMP	1	584.83	518.95	820.16	515.57	8.37	8.37	8.94	8.94	
3149959578	SMP	1	584.74	518.93	820.17	515.57	8.48	8.48	8.92	8.92	
3149967947	SMP	1	584.76	518.97	820.17	515.64	8.52	8.52	9.07	9.07	
3149976327	SMP	1	584.61	519.04	820.10	515.64	8.69	8.69	9.08	9.08	
3149984685	SMP	1	584.61	519.04	820.07	515.54	8.69	8.69	9.06	9.06	
3149992949	SMP	1	584.61	519.04	820.00	515.54	8.69	8.69	9.08	9.08	
3150001313	SMP	1	584.54	519.04	820.07	515.61	8.69	8.69	9.17	9.17	
3150009705	SMP	1	584.54	519.11	820.04	515.57	8.71	8.71	9.05	9.05	
3150018068	SMP	1	584.54	519.11	820.04	515.57	8.71	8.71	9.18	9.18	
3150026322	SMP	1	584.55	519.07	820.07	515.54	8.67	8.67	9.22	9.22	
3150034693	SMP	1	584.54	519.04	820.00	515.54	8.74	8.74	9.22	9.22	
3150043078	SMP	1	584.54	519.11	820.07	515.54	8.71	8.71	9.15	9.15	
3150051453	SMP	1	584.54	519.11	820.04	515.57	8.72	8.72	9.05	9.05	
3150059700	SMP	1	584.61	519.04	820.17	515.64	8.65	8.65	9.00	9.00	
3150068069	SMP	1	584.68	519.04	820.09	515.64	8.59	8.59	9.07	9.07	
3150076459	SMP	1	584.68	519.04	820.17	515.64	8.59	8.59	8.93	8.93	
3150084687	SMP	1	584.83	518.98	820.31	515.57	8.64	8.64	8.91	8.91	
3150093074	SMP	1	584.84	518.98	820.38	515.64	8.32	8.32	8.92	8.92	
3150101435	SMP	1	584.81	519.05	820.45	515.64	8.63	8.63	8.92	8.92	
3150109827	SMP	1	584.91	519.05	820.45	515.57	8.67	8.67	9.06	9.06	
3150118062	SMP	1	585.04	518.97	820.54	515.62	8.49	8.49	9.08	9.08	
3150126444	SMP	1	585.11	518.97	820.56	515.60	8.57	8.57	9.11	9.11	
3150134818	SMP	1	585.12	518.95	820.61	515.62	8.66	8.66	9.22	9.22	
3150143209	SMP	1	585.12	518.98	820.68	515.63	8.78	8.78	9.22	9.22	
3150151438	SMP	1	585.18	518.98	820.75	515.68	8.46	8.46	9.23	9.23	
3150159818	SMP	1	585.17	518.95	820.68	515.61	8.42	8.42	9.29	9.29	
3150168192	SMP	1	585.22	518.96	820.66	515.74	8.39	8.39	9.30	9.30	
3150176568	SMP	1	585.19	519.01	820.75	515.68	8.45	8.45	9.17	9.17	
3150184808	SMP	1	585.19	518.94	820.75	515.68	8.51	8.51	9.25	9.25	
3150193208	SMP	1	585.17	519.02	820.73	515.67	8.45	8.45	9.33	9.33	
3150201560	SMP	1	585.16	519.04	820.66	515.68	8.60	8.60	9.33	9.33	
3150209939	SMP	1	585.20	519.04	820.61	515.68	8.51	8.51	9.36	9.36	
3150218181	SMP	1	585.11	519.05	820.64	515.71	8.73	8.73	9.26	9.26	
3150226565	SMP	1	584.98	519.05	820.65	515.68	8.64	8.64	9.28	9.28	
3150234938	SMP	1	584.93	519.09	820.62	515.65	8.62	8.62	9.21	9.21	
3150243195	SMP	1	584.90	519.13	820.53	515.72	8.68	8.68	9.19	9.19	
3150251566	SMP	1	584.79	519.13	820.52	515.72	8.62	8.62	9.19	9.19	
3150259956	SMP	1	584.77	519.13	820.52	515.79	8.65	8.65	8.98	8.98	
3150268324	SMP	1	584.72	519.13	820.45	515.72	8.79	8.79	8.97	8.97	
3150276566	SMP	1	584.64	519.13	820.45	515.72	8.75	8.75	8.97	8.97	
3150284939	SMP	1	584.75	519.12	820.38	515.72	8.80	8.80	8.97	8.97	
3150293314	SMP	1	584.68	519.12	820.45	515.71	8.78	8.78	8.97	8.97	
3150301682	SMP	1	584.61	519.19	820.38	515.72	8.82	8.82	8.97	8.97	
3150309991	SMP	1	584.61	519.19	820.31	515.72	8.92	8.92	8.94	8.94	
3150318340	SMP	1	584.54	519.12	820.24	515.72	8.89	8.89	8.95	8.95	
3150326709	SMP	1	584.54	519.12	820.17	515.65	8.81	8.81	9.01	9.01	
3150335075	SMP	1	584.54	519.12	820.24	515.65	8.81	8.81	9.01	9.01	
3150343352	SMP	1	584.54	519.12	820.24	515.72	8.89	8.89	9.11	9.11	
3150351703	SMP	1	584.54	519.19	820.28	515.72	8.92	8.92	9.07	9.07	
3150360106	SMP	1	584.47	519.19	820.31	515.72	8.84	8.84	9.11	9.11	
3150368450	SMP	1	584.47	519.19	820.31	515.72	8.83	8.83	9.08	9.08	
3150376734	SMP	1	584.54	519.19	820.31	515.79	8.92	8.92	9.13	9.13	
3150385070	SMP	1	584.47	519.19	820.24	515.79	8.92	8.92	9.15	9.15	
3150393481	SMP	1	584.47	519.19	820.31	515.79	8.91	8.91	9.10	9.10	
3150401685	SMP	1	584.54	519.19	820.31	515.72	8.92	8.92	9.20	9.20	
3150410091	SMP	1	584.54	519.12	820.38	515.79	8.89	8.89	9.09	9.09	
3150418440	SMP	1	584.54	519.12	820.31	515.72	8.89	8.89	9.13	9.13	
3150426852	SMP	1	584.63	519.13	820.45	515.79	8.83	8.83	9.09	9.09	
3150435068	SMP	1	584.64	519.06	820.45	515.79	8.87	8.87	9.09	9.09	
3150443466	SMP	1	584.75	519.04	820.48	515.79	8.87	8.87	9.12	9.12	
3150451808	SMP	1	584.78	519.06	820.52	515.72	8.87	8.87	9.10	9.10	
3150460215	SMP	1	584.81	519.04	820.53	515.79	8.74	8.74	9.34	9.34	
3150468440	SMP	1	584.81	518.99	820.51	515.76	8.77	8.77	9.30	9.30	
3150476845	SMP	1	584.79	518.98	820.51	515.69	8.80	8.80	9.25	9.25	
3150485176	SMP	1	584.81	518.92	820.51	515.75	8.82	8.82	9.30	9.30	
3150493595	SMP	1	584.74	518.88	820.46	515.65	8.76	8.76	9.21	9.21	
3150501832	SMP	1	584.78	518.90	820.52	515.64	8.78	8.78	9.12	9.12	
3150510218	SMP	1	584.71	518.89	820.38	515.64	8.68	8.68	9.14	9.14	
3150518570	SMP	1	584.68	518.83	820.31	515.57	8.60	8.60	9.29	9.29	
3150526967	SMP	1	584.55	518.88	820.21	515.53	8.55	8.55	9.27	9.27	
3150535188	SMP	1	584.57	518.82	820.14	515.47	8.59	8.59	9.19	9.19	
3150543593	SMP	1	584.48	518.88	820.07	515.47	8.55	8.55	9.28	9.28	
3150551928	SMP	1	584.44	518.82	820.07	515.47	8.57	8.57	9.28	9.28	
3150560211	SMP	1	584.41	518.88	820.00	515.47	8.63	8.63	9.28	9.28	
3150568573	SMP	1	584.41	518.88	819.98	515.47	8.71	8.71	9.45	9.45	
3150576967	SMP	1	584.37	518.90	819.92	515.47	8.85	8.85	9.45	9.45	
3150585310	SMP	1	584.30	518.90	819.89	515.50	8.86	8.86	9.44	9.44	
3150593592	SMP	1	584.27	518.91	819.82	515.42	8.88	8.88	9.41	9.41	
3150601935	SMP	1	584.15	518.96	819.75	515.42	9.00	9.00	9.50	9.50	
3150610337	SMP	1	584.17	518.92	819.68	515.42	8.86	8.86	9.46	9.46	
3150618689	SMP	1	584.55	518.74	820.13	515.33	8.96	8.96	9.39	9.39	
3150626974	SMP	1	585.84	518.40	821.37	515.03	8.97	8.97	9.28	9.28	
3150635317	SMP	1	586.31	518.31	821.56	514.95	8.93	8.93	9.29	9.29	
3150643715	SMP	1	586.11	518.25	821.12	514.97	8.95	8.95	9.46	9.46	
3150652054	SMP	1	586.19	518.40	821.29	514.97	8.91	8.91	9.45	9.45	
3150660318	SMP	1	586.18	518.40	821.29	514.97	8.83	8.83	9.45	9.45	
3150668687	SMP	1	586.12	518.40	821.32	514.96	8.98	8.98	9.54	9.54	
3150677072	SMP	1	586.04	518.40	821.30	514.93	9.11	9.11	9.59	9.59	
3150685430	SMP	1	585.97	518.40	821.18	514.96	9.03	9.03	9.56	9.56	
3150693709	SMP	1	585.91	518.40	821.13	514.94	8.94	8.94	9.46	9.46	
3150702045	SMP	1	585.90	518.40	821.17	514.96	9.03	9.03	9.59	9.59	
3150710430	SMP	1	585.84	518.40	821.17	514.96	9.13	9.13	9.59	9.59	
3150718687	SMP	1	585.89	518.35	821.10	514.89	9.21	9.21	9.60	9.60	
3150727075	SMP	1	585.89	518.27	821.09	514.79	9.22	9.22	9.66	9.66	
3150735429	SMP	1	585.81	518.25	821.06	514.74	9.13	9.13	9.66	9.66	
3150743831	SMP	1	585.76	518.13	821.13	514.74	9.18	9.18	9.63	9.63	
3150752308	SMP	1	585.82	517.99	821.13	514.61	9.23	9.23	9.55	9.55	
3150760447	SMP	1	585.82	518.01	821.14	514.54	9.28	9.28	9.52	9.52	
3150768810	SMP	1	585.89	517.83	821.15	514.39	9.11	9.11	9.46	9.46	
3150777202	SMP	1	585.67	517.12	820.81	513.71	9.02	9.02	9.62	9.62	
3150785417	SMP	1	585.54	516.84	820.46	513.44	8.98	8.98	9.44	9.44	
3150793834	SMP	1	585.72	516.82	820.46	513.47	9.17	9.17	9.52	9.52	
3150802182	SMP	1	585.66	516.82	820.61	513.47	9.09	9.09	9.55	9.55	
3150810558	SMP	1	585.75	516.90	820.68	513.54	9.09	9.09	9.69	9.69	
3150818808	SMP	1	585.70	516.80	820.70	513.54	9.15	9.15	9.67	9.67	
3150827206	SMP	1	585.73	516.81	820.75	513.49	9.14	9.14	9.76	9.76	
3150835553	SMP	1	585.73	516.82	820.75	513.49	9.11	9.11	9.76	9.76	
3150843956	SMP	1	585.75	516.80	820.82	513.49	9.08	9.08	9.80	9.80	
3150852177	SMP	1	585.69	516.84	820.83	513.47	9.04	9.04	9.83	9.83	
3150860550	SMP	1	585.73	516.74	820.83	513.47	9.14	9.14	9.83	9.83	
3150868937	SMP	1	585.66	516.74	820.85	513.43	9.09	9.09	9.78	9.78	
3150877317	SMP	1	585.73	516.75	820.89	513.42	9.14	9.14	9.76	9.76	
3150885551	SMP	1	585.73	516.74	820.83	513.49	9.08	9.08	9.80	9.80	
3150893959	SMP	1	585.66	516.75	820.83	513.42	9.09	9.09	9.76	9.76	
3150902291	SMP	1	585.59	516.78	820.89	513.42	9.06	9.06	9.71	9.71	
3150910547	SMP	1	585.61	516.85	820.92	513.50	8.97	8.97	9.70	9.70	
3150918936	SMP	1	586.13	517.07	821.32	513.73	9.03	9.03	9.54	9.54	
3150927323	SMP	1	586.19	517.20	821.18	513.91	9.05	9.05	9.68	9.68	
3150935673	SMP	1	586.05	517.13	821.04	513.84	9.09	9.09	9.61	9.61	
3150943953	SMP	1	586.04	517.18	821.21	513.79	9.06	9.06	9.59	9.59	
3150952288	SMP	1	585.98	517.20	821.16	513.79	9.06	9.06	9.64	9.64	
3150960672	SMP	1	585.96	517.19	821.12	513.77	9.24	9.24	9.54	9.54	
3150969060	SMP	1	585.87	517.10	821.07	513.71	9.15	9.15	9.61	9.61	
3150977317	SMP	1	585.87	517.18	821.04	513.75	9.06	9.06	9.58	9.58	
3150985669	SMP	1	585.76	517.21	821.05	513.77	9.07	9.07	9.60	9.60	
3150994074	SMP	1	585.75	517.23	820.95	513.73	9.04	9.04	9.66	9.66	
3151002417	SMP	1	585.69	517.21	820.94	513.74	9.01	9.01	9.66	9.66	
3151010685	SMP	1	585.62	517.22	820.90	513.74	9.00	9.00	9.58	9.58	
3151019056	SMP	1	585.60	517.26	820.87	513.67	9.02	9.02	9.59	9.59	
3151027438	SMP	1	585.64	517.28	820.87	513.74	8.97	8.97	9.57	9.57	
3151035801	SMP	1	585.64	517.28	820.86	513.74	8.95	8.95	9.55	9.55	
3151044074	SMP	1	585.71	517.28	820.88	513.78	8.97	8.97	9.56	9.56	
3151052418	SMP	1	585.62	517.22	820.87	513.73	9.00	9.00	9.51	9.51	
3151060796	SMP	1	585.67	517.26	820.96	513.76	9.01	9.01	9.50	9.50	
3151069051	SMP	1	585.76	517.22	821.03	513.76	8.93	8.93	9.50	9.50	
3151077435	SMP	1	585.80	517.18	821.09	513.84	8.94	8.94	9.49	9.49	
3151085787	SMP	1	585.89	517.19	821.11	513.76	8.98	8.98	9.40	9.40	
3151094199	SMP	1	585.94	517.09	821.23	513.81	9.02	9.02	9.43	9.43	
3151102415	SMP	1	585.94	517.09	821.23	513.77	9.11	9.11	9.41	9.41	
3151110792	SMP	1	586.04	517.10	821.36	513.81	8.90	8.90	9.33	9.33	
3151119175	SMP	1	586.10	517.11	821.33	513.76	8.90	8.90	9.27	9.27	
3151127581	SMP	1	586.11	517.10	821.29	513.76	8.96	8.96	9.09	9.09	
3151135796	SMP	1	586.18	517.10	821.41	513.83	9.00	9.00	9.18	9.18	
3151144209	SMP	1	586.13	517.13	821.38	513.85	8.99	8.99	9.15	9.15	
3151152538	SMP	1	586.13	517.13	821.30	513.88	8.93	8.93	9.24	9.24	
3151160914	SMP	1	586.17	517.11	821.27	513.90	8.88	8.88	9.35	9.35	
3151169177	SMP	1	586.18	517.18	821.40	513.91	8.93	8.93	9.20	9.20	
3151177567	SMP	1	586.17	517.18	821.42	513.91	8.92	8.92	9.25	9.25	
3151185913	SMP	1	586.13	517.20	821.33	513.91	8.93	8.93	9.25	9.25	
3151194332	SMP	1	586.18	517.18	821.40	513.91	8.89	8.89	9.20	9.20	
3151202541	SMP	1	586.17	517.18	821.33	513.91	8.81	8.81	9.25	9.25	
3151210920	SMP	1	586.08	517.21	821.33	513.91	8.90	8.90	9.24	9.24	
3151219297	SMP	1	586.12	517.25	821.32	513.93	8.86	8.86	9.36	9.36	
3151227563	SMP	1	586.05	517.26	821.24	513.90	8.80	8.80	9.32	9.32	
3151235915	SMP	1	586.05	517.25	821.23	513.92	8.91	8.91	9.29	9.29	
3151244316	SMP	1	585.97	517.32	821.17	513.97	8.96	8.96	9.43	9.43	
3151252686	SMP	1	585.90	517.32	821.19	513.97	9.00	9.00	9.48	9.48	
3151260933	SMP	1	585.90	517.32	821.12	513.98	8.92	8.92	9.49	9.49	
3151269306	SMP	1	585.83	517.39	821.12	513.98	8.96	8.96	9.34	9.34	
3151277679	SMP	1	585.76	517.33	821.05	513.97	8.98	8.98	9.34	9.34	
3151286029	SMP	1	585.78	517.32	820.99	513.96	8.98	8.98	9.45	9.45	
3151294317	SMP	1	585.80	517.37	820.98	513.89	9.01	9.01	9.51	9.51	
3151302663	SMP	1	585.75	517.39	820.92	513.91	9.02	9.02	9.52	9.52	
3151311062	SMP	1	585.77	517.38	820.85	513.85	9.01	9.01	9.52	9.52	
3151319420	SMP	1	585.70	517.31	820.83	513.87	9.00	9.00	9.56	9.56	
3151327679	SMP	1	585.63	517.38	820.83	513.87	9.09	9.09	9.56	9.56	
3151336040	SMP	1	585.55	517.36	820.76	513.87	9.11	9.11	9.55	9.55	
3151344441	SMP	1	585.60	517.37	820.76	513.87	9.10	9.10	9.55	9.55	
3151352779	SMP	1	585.54	517.37	820.75	513.83	9.05	9.05	9.57	9.57	
3151361050	SMP	1	585.47	517.36	820.74	513.82	9.04	9.04	9.45	9.45	
3151369425	SMP	1	585.45	517.38	820.68	513.82	9.10	9.10	9.45	9.45	
3151377804	SMP	1	585.35	517.40	820.60	513.84	9.09	9.09	9.35	9.35	
3151386036	SMP	1	585.38	517.40	820.60	513.89	9.02	9.02	9.36	9.36	
3151394440	SMP	1	585.26	517.40	820.50	513.87	9.17	9.17	9.47	9.47	
3151402775	SMP	1	585.19	517.47	820.46	513.86	9.16	9.16	9.53	9.53	
3151411160	SMP	1	585.12	517.48	820.33	513.82	9.12	9.12	9.38	9.38	
3151419412	SMP	1	585.04	517.48	820.27	513.87	9.21	9.21	9.56	9.56	
3151427802	SMP	1	584.90	517.55	820.30	513.86	9.08	9.08	9.71	9.71	
3151436161	SMP	1	584.83	517.55	820.16	513.86	9.16	9.16	9.76	9.76	
3151444563	SMP	1	584.70	517.53	820.11	513.89	9.13	9.13	9.63	9.63	
3151452786	SMP	1	584.59	517.54	819.93	513.84	9.06	9.06	9.71	9.71	
3151461174	SMP	1	584.50	517.66	819.83	513.80	9.07	9.07	9.64	9.64	
3151469545	SMP	1	584.35	517.65	819.74	513.77	9.13	9.13	9.58	9.58	
3151477935	SMP	1	584.27	517.68	819.60	513.82	9.24	9.24	9.60	9.60	
3151486149	SMP	1	584.08	517.72	819.47	513.76	9.13	9.13	9.76	9.76	
3151494561	SMP	1	583.94	517.84	819.21	513.80	9.36	9.36	9.61	9.61	
3151502923	SMP	1	583.55	517.84	819.09	513.86	9.10	9.10	9.80	9.80	
3151511289	SMP	1	582.18	517.96	817.96	513.69	9.13	9.13	9.73	9.73	
3151536302	SMP	1	576.98	518.25	812.53	513.34	9.43	9.43	9.76	9.76	
3151544539	SMP	1	576.58	518.34	812.07	513.33	9.19	9.19	9.75	9.75	
3151552912	SMP	1	576.45	518.34	811.96	513.26	9.26	9.26	9.72	9.72	
3151569683	SMP	1	576.12	518.33	811.56	513.16	9.32	9.32	9.64	9.64	
3151577902	SMP	1	575.98	518.40	811.39	513.22	9.33	9.33	9.70	9.70	
3151586278	SMP	1	575.91	518.40	811.32	513.20	9.38	9.38	9.70	9.70	
3151594655	SMP	1	575.77	518.43	811.32	513.13	9.29	9.29	9.68	9.68	
3151603038	SMP	1	575.57	518.39	811.19	513.16	9.16	9.16	9.69	9.69	
3151611272	SMP	1	575.52	518.43	811.23	513.14	9.20	9.20	9.73	9.73	
3151619651	SMP	1	575.47	518.41	811.21	513.14	9.18	9.18	9.77	9.77	
3151628065	SMP	1	575.45	518.55	811.21	513.21	9.21	9.21	9.85	9.85	
3151636404	SMP	1	575.37	518.58	811.14	513.21	9.28	9.28	9.85	9.85	
3151644645	SMP	1	575.35	518.55	811.07	513.21	9.38	9.38	9.85	9.85	
3151653027	SMP	1	575.26	518.62	810.95	513.20	9.37	9.37	10.00	10.00	
3151661401	SMP	1	575.25	518.67	810.86	513.23	9.58	9.58	9.90	9.90	
3151669787	SMP	1	575.11	518.68	810.80	513.28	9.51	9.51	9.84	9.84	
3151678024	SMP	1	575.10	518.78	810.72	513.33	9.60	9.60	9.90	9.90	
3151686398	SMP	1	575.04	518.80	810.66	513.37	9.44	9.44	9.92	9.92	
3151694776	SMP	1	574.96	518.87	810.66	513.40	9.33	9.33	9.88	9.88	
3151703029	SMP	1	574.95	518.94	810.60	513.47	9.34	9.34	9.80	9.80	
3151711391	SMP	1	574.97	519.05	810.58	513.47	9.50	9.50	9.77	9.77	
3151720496	SMP	1	574.87	519.05	810.50	513.56	9.42	9.42	9.91	9.91	
3151728159	SMP	1	574.80	519.10	810.47	513.52	9.44	9.44	9.84	9.84	
3151736439	SMP	1	574.76	519.13	810.44	513.56	9.52	9.52	9.85	9.85	
3151744788	SMP	1	574.80	519.17	810.51	513.59	9.44	9.44	9.98	9.98	
3151753182	SMP	1	574.75	519.20	810.44	513.59	9.54	9.54	9.97	9.97	
3151761595	SMP	1	574.82	519.20	810.51	513.59	9.54	9.54	9.93	9.93	
3151769802	SMP	1	574.82	519.20	810.51	513.64	9.54	9.54	10.04	10.04	
3151778226	SMP	1	574.89	519.20	810.50	513.63	9.58	9.58	10.04	10.04	
3151786553	SMP	1	574.89	519.20	810.45	513.64	9.58	9.58	10.05	10.05	
3151794967	SMP	1	574.98	519.15	810.55	513.61	9.56	9.56	9.98	9.98	
3151803171	SMP	1	574.91	519.15	810.58	513.67	9.52	9.52	10.03	10.03	
3151811563	SMP	1	574.98	519.15	810.62	513.61	9.55	9.55	9.99	9.99	
3151819879	SMP	1	574.98	519.08	810.64	513.61	9.55	9.55	10.01	10.01	
3151828416	SMP	1	575.05	519.14	810.61	513.61	9.57	9.57	9.97	9.97	
3151836531	SMP	1	575.05	519.14	810.62	513.56	9.57	9.57	9.92	9.92	
3151844926	SMP	1	574.98	519.08	810.62	513.61	9.55	9.55	9.87	9.87	
3151853296	SMP	1	574.91	519.08	810.62	513.57	9.48	9.48	9.84	9.84	
3151861548	SMP	1	574.98	519.16	810.54	513.61	9.50	9.50	9.86	9.86	
3151869921	SMP	1	574.97	519.14	810.45	513.57	9.59	9.59	9.70	9.70	
3151878363	SMP	1	574.83	519.18	810.38	513.54	9.56	9.56	9.92	9.92	
3151886664	SMP	1	574.82	519.20	810.40	513.59	9.54	9.54	9.83	9.83	
3151894924	SMP	1	574.75	519.20	810.43	513.63	9.49	9.49	9.98	9.98	
3151903294	SMP	1	574.58	519.26	810.43	513.70	9.35	9.35	10.03	10.03	
3151911715	SMP	1	574.51	519.26	810.30	513.63	9.36	9.36	10.06	10.06	
3151920029	SMP	1	574.41	519.47	810.10	513.67	9.44	9.44	10.03	10.03	
3151928299	SMP	1	572.97	520.61	808.74	514.66	9.58	9.58	10.00	10.00	
3151945083	SMP	1	570.15	523.22	805.09	516.71	9.43	9.43	10.10	10.10	
3151953398	SMP	1	569.55	524.44	804.11	517.72	9.45	9.45	10.06	10.06	
3151961686	SMP	1	569.23	525.13	803.89	518.44	9.47	9.47	10.20	10.20	
3151970035	SMP	1	568.37	525.81	802.89	518.94	9.69	9.69	10.17	10.17	
3151978448	SMP	1	567.93	526.25	802.48	519.30	9.64	9.64	10.36	10.36	
3151986765	SMP	1	567.82	526.44	802.73	519.36	9.65	9.65	10.14	10.14	
3151995050	SMP	1	567.41	526.62	802.24	519.34	9.55	9.55	9.81	9.81	
3152003422	SMP	1	566.98	526.76	801.87	519.47	9.55	9.55	10.10	10.10	
3152011799	SMP	1	566.46	526.91	801.57	519.45	9.50	9.50	10.13	10.13	
3152020028	SMP	1	566.14	527.04	801.43	519.37	9.52	9.52	10.02	10.02	
3152036802	SMP	1	565.32	527.32	800.78	519.51	9.26	9.26	10.10	10.10	
3152045157	SMP	1	564.68	527.58	800.31	519.49	9.71	9.71	10.07	10.07	
3152053409	SMP	1	562.69	528.19	798.45	519.87	9.61	9.61	10.36	10.36	
3152061753	SMP	1	560.83	528.97	796.28	520.27	9.74	9.74	10.17	10.17	
3152070166	SMP	1	560.22	529.27	795.36	520.48	9.50	9.50	10.15	10.15	
3152086778	SMP	1	559.65	529.37	794.99	520.23	9.59	9.59	10.15	10.15	
3152095184	SMP	1	558.98	529.71	794.24	520.56	9.56	9.56	10.19	10.19	
3152103523	SMP	1	558.47	529.89	793.85	520.56	9.70	9.70	10.25	10.25	
3152111876	SMP	1	557.96	530.06	793.43	520.49	9.69	9.69	10.20	10.20	
3152120130	SMP	1	557.47	530.24	792.84	520.49	9.27	9.27	9.85	9.85	
3152128573	SMP	1	556.93	530.38	792.42	520.56	9.60	9.60	10.03	10.03	
3152136883	SMP	1	556.43	530.68	791.92	520.59	9.55	9.55	10.05	10.05	
3152145215	SMP	1	555.84	530.76	791.50	520.56	9.71	9.71	10.24	10.24	
3152153520	SMP	1	555.30	530.94	790.99	520.52	9.58	9.58	9.99	9.99	
3152170283	SMP	1	554.43	531.28	790.15	520.58	9.29	9.29	9.94	9.94	
3152178529	SMP	1	553.92	531.42	789.77	520.55	9.58	9.58	10.20	10.20	
3152186895	SMP	1	553.42	531.62	789.24	520.53	9.45	9.45	10.08	10.08	
3152195261	SMP	1	552.32	532.39	788.17	521.02	9.56	9.56	9.96	9.96	
3152203671	SMP	1	551.20	533.36	786.84	522.00	9.52	9.52	10.50	10.50	
3152211928	SMP	1	551.65	533.58	786.91	522.26	9.47	9.47	10.14	10.14	
3152228611	SMP	1	551.63	533.61	787.23	522.17	9.64	9.64	10.40	10.40	
3152237025	SMP	1	551.12	533.91	786.66	522.35	9.77	9.77	10.24	10.24	
3152245310	SMP	1	551.05	533.98	786.58	522.28	9.66	9.66	10.28	10.28	
3152253646	SMP	1	550.76	534.03	786.32	522.29	9.75	9.75	10.37	10.37	
3152261997	SMP	1	550.52	534.11	786.10	522.24	9.54	9.54	10.14	10.14	
3152270396	SMP	1	550.27	534.13	786.09	522.31	9.47	9.47	10.15	10.15	
3152278654	SMP	1	550.13	534.13	785.74	522.30	9.67	9.67	10.17	10.17	
3152287023	SMP	1	549.94	534.22	785.53	522.26	9.77	9.77	10.21	10.21	
3152295359	SMP	1	549.81	534.18	785.56	522.27	9.76	9.76	10.27	10.27	
3152303767	SMP	1	549.64	534.23	785.37	522.29	9.62	9.62	10.37	10.37	
3152312028	SMP	1	549.58	534.22	785.29	522.24	9.45	9.45	10.23	10.23	
3152320398	SMP	1	549.51	534.29	785.23	522.24	9.51	9.51	10.09	10.09	
3152328697	SMP	1	549.41	534.31	785.11	522.23	9.37	9.37	9.72	9.72	
3152337016	SMP	1	549.40	534.24	785.11	522.31	9.54	9.54	10.17	10.17	
3152345398	SMP	1	549.41	534.13	785.04	522.10	9.59	9.59	10.06	10.06	
3152353749	SMP	1	549.76	533.36	785.49	521.49	9.51	9.51	9.80	9.80	
3152362162	SMP	1	549.87	533.22	785.40	521.36	9.59	9.59	9.86	9.86	
3152370390	SMP	1	549.88	533.46	785.17	521.63	9.62	9.62	10.16	10.16	
3152378776	SMP	1	549.77	533.51	785.23	521.67	9.53	9.53	9.87	9.87	
3152387142	SMP	1	549.63	533.52	785.31	521.60	9.41	9.41	10.19	10.19	
3152395531	SMP	1	549.62	533.47	785.31	521.60	9.40	9.40	9.92	9.92	
3152403758	SMP	1	549.64	533.46	785.30	521.60	9.56	9.56	10.07	10.07	
3152412161	SMP	1	549.55	533.54	785.30	521.67	9.53	9.53	9.85	9.85	
3152420500	SMP	1	549.60	533.53	785.23	521.67	9.58	9.58	10.10	10.10	
3152428886	SMP	1	549.55	533.54	785.23	521.67	9.54	9.54	10.08	10.08	
3152437272	SMP	1	549.50	533.59	785.25	521.71	9.44	9.44	9.87	9.87	
3152445530	SMP	1	549.50	533.55	785.23	521.74	9.75	9.75	9.94	9.94	
3152453876	SMP	1	549.47	533.68	785.26	521.73	9.54	9.54	9.88	9.88	
3152462285	SMP	1	549.42	533.69	785.21	521.73	9.54	9.54	9.85	9.85	
3152470512	SMP	1	549.48	533.69	785.19	521.80	9.75	9.75	10.13	10.13	
3152478892	SMP	1	549.43	533.69	785.13	521.78	9.78	9.78	9.95	9.95	
3152487264	SMP	1	549.40	533.74	785.15	521.81	9.65	9.65	9.95	9.95	
3152495520	SMP	1	549.41	533.76	785.12	521.83	9.74	9.74	9.95	9.95	
3152503885	SMP	1	549.47	533.75	785.12	521.83	9.77	9.77	9.88	9.88	
3152512285	SMP	1	549.41	533.76	785.12	521.83	9.74	9.74	9.95	9.95	
3152520624	SMP	1	549.42	533.76	785.12	521.83	9.80	9.80	9.95	9.95	
3152528881	SMP	1	549.41	533.76	785.12	521.83	9.74	9.74	9.89	9.89	
3152537259	SMP	1	549.43	533.69	785.15	521.80	9.56	9.56	9.78	9.78	
3152545645	SMP	1	549.41	533.69	785.19	521.83	9.51	9.51	9.74	9.74	
3152554010	SMP	1	549.42	533.69	785.13	521.86	9.56	9.56	9.89	9.89	
3152562316	SMP	1	549.42	533.69	785.12	521.83	9.56	9.56	9.88	9.88	
3152570637	SMP	1	549.42	533.69	785.11	521.83	9.56	9.56	9.76	9.76	
3152579018	SMP	1	549.42	533.69	785.12	521.83	9.56	9.56	9.89	9.89	
3152587392	SMP	1	549.44	533.71	785.08	521.80	9.76	9.76	9.69	9.69	
3152595650	SMP	1	549.42	533.69	785.12	521.83	9.56	9.56	9.79	9.79	
3152604002	SMP	1	549.42	533.72	785.16	521.80	9.51	9.51	9.69	9.69	
3152612406	SMP	1	549.43	533.67	785.15	521.80	9.42	9.42	9.69	9.69	
3152620747	SMP	1	549.44	533.75	785.16	521.87	9.41	9.41	9.55	9.55	
3152629019	SMP	1	549.44	533.75	785.16	521.87	9.41	9.41	9.43	9.43	
3152637381	SMP	1	549.51	533.75	785.23	521.88	9.43	9.43	9.45	9.45	
3152645773	SMP	1	549.52	533.73	785.27	521.96	9.10	9.10	9.34	9.34	
3152654115	SMP	1	549.58	533.82	785.25	522.00	9.28	9.28	9.32	9.32	
3152662404	SMP	1	549.60	533.84	785.35	522.02	9.10	9.10	9.34	9.34	
3152670768	SMP	1	549.66	533.82	785.38	522.03	8.90	8.90	9.24	9.24	
3152679129	SMP	1	549.66	533.89	785.42	522.03	8.92	8.92	9.34	9.34	
3152687380	SMP	1	549.74	533.88	785.49	522.16	9.02	9.02	9.29	9.29	
3152695777	SMP	1	549.82	533.85	785.60	522.23	8.99	8.99	9.40	9.40	
3152704123	SMP	1	549.89	533.92	785.60	522.23	8.91	8.91	9.27	9.27	
3152712530	SMP	1	549.90	533.92	785.66	522.25	8.92	8.92	9.25	9.25	
3152720759	SMP	1	549.97	534.02	785.68	522.29	8.83	8.83	9.34	9.34	
3152729126	SMP	1	550.10	534.03	785.73	522.32	9.01	9.01	9.24	9.24	
3152737506	SMP	1	550.18	534.03	785.87	522.39	8.94	8.94	9.33	9.33	
3152745895	SMP	1	550.22	533.97	785.93	522.36	8.86	8.86	9.25	9.25	
3152754134	SMP	1	550.28	533.96	786.01	522.36	8.83	8.83	9.32	9.32	
3152762525	SMP	1	550.35	533.96	786.14	522.47	8.69	8.69	9.35	9.35	
3152770880	SMP	1	550.43	533.96	786.16	522.41	8.84	8.84	9.16	9.16	
3152779265	SMP	1	550.45	533.80	786.27	522.43	8.78	8.78	9.23	9.23	
3152787502	SMP	1	550.52	533.80	786.33	522.40	8.83	8.83	9.18	9.18	
3152795888	SMP	1	550.58	533.69	786.41	522.40	8.79	8.79	9.15	9.15	
3152804250	SMP	1	550.64	533.62	786.48	522.40	8.78	8.78	9.16	9.16	
3152812700	SMP	1	550.61	533.52	786.55	522.33	8.78	8.78	9.13	9.13	
3152820869	SMP	1	550.72	533.52	786.56	522.22	8.83	8.83	8.93	8.93	
3152829250	SMP	1	550.72	533.45	786.56	522.21	8.74	8.74	9.05	9.05	
3152837627	SMP	1	550.72	533.44	786.56	522.14	8.69	8.69	8.87	8.87	
3152845892	SMP	1	550.72	533.45	786.63	522.07	8.74	8.74	8.91	8.91	
3152854238	SMP	1	550.72	533.44	786.56	522.03	8.67	8.67	8.80	8.80	
3152862646	SMP	1	550.71	533.37	786.63	522.07	8.54	8.54	8.89	8.89	
3152871016	SMP	1	550.64	533.37	786.63	522.07	8.58	8.58	8.82	8.82	
3152879277	SMP	1	550.64	533.37	786.55	522.08	8.45	8.45	8.75	8.75	
3152887622	SMP	1	550.57	533.29	786.45	521.87	8.70	8.70	8.77	8.77	
3152896017	SMP	1	550.09	532.78	786.01	521.48	8.52	8.52	8.77	8.77	
3152904373	SMP	1	549.86	532.15	785.52	520.93	8.34	8.34	9.06	9.06	
3152912649	SMP	1	550.12	531.77	785.50	520.54	8.20	8.20	9.09	9.09	
3152920991	SMP	1	550.37	531.64	785.84	520.32	8.54	8.54	9.05	9.05	
3152929395	SMP	1	550.48	531.55	786.01	520.26	8.56	8.56	8.79	8.79	
3152937758	SMP	1	550.45	531.51	785.91	520.25	8.62	8.62	8.96	8.96	
3152946003	SMP	1	550.45	531.51	786.05	520.18	8.62	8.62	8.79	8.79	
3152954359	SMP	1	550.45	531.51	786.02	520.19	8.57	8.57	8.72	8.72	
3152962745	SMP	1	550.45	531.51	786.08	520.19	8.62	8.62	8.74	8.74	
3152971119	SMP	1	550.38	531.51	786.10	520.16	8.59	8.59	8.77	8.77	
3152979369	SMP	1	550.31	531.51	786.02	520.19	8.70	8.70	8.82	8.82	
3152987732	SMP	1	550.31	531.51	786.07	520.25	8.49	8.49	8.97	8.97	
3152996111	SMP	1	550.29	531.57	786.03	520.23	8.41	8.41	8.73	8.73	
3153004370	SMP	1	550.30	531.51	786.07	520.18	8.24	8.24	8.86	8.86	
3153012749	SMP	1	550.23	531.51	786.01	520.12	8.35	8.35	8.67	8.67	
3153021102	SMP	1	550.23	531.57	786.08	520.19	8.32	8.32	8.74	8.74	
3153029486	SMP	1	550.17	531.58	786.01	520.18	8.23	8.23	8.72	8.72	
3153037729	SMP	1	550.21	531.54	786.01	520.12	8.21	8.21	8.67	8.67	
3153046112	SMP	1	550.14	531.54	786.01	520.12	8.22	8.22	8.77	8.77	
3153054477	SMP	1	550.16	531.58	785.94	520.18	8.26	8.26	8.71	8.71	
3153062877	SMP	1	550.15	531.62	786.01	520.18	8.19	8.19	8.72	8.72	
3153071117	SMP	1	550.13	531.64	785.94	520.26	8.21	8.21	8.84	8.84	
3153079488	SMP	1	550.13	531.71	785.94	520.19	8.25	8.25	8.71	8.71	
3153087852	SMP	1	550.14	531.62	786.01	520.19	8.19	8.19	8.74	8.74	
3153096238	SMP	1	550.13	531.64	786.01	520.19	8.21	8.21	8.66	8.66	
3153104484	SMP	1	550.13	531.64	786.03	520.15	8.21	8.21	8.65	8.65	
3153112874	SMP	1	550.13	531.64	786.10	520.08	8.21	8.21	8.70	8.70	
3153121225	SMP	1	550.23	531.58	786.11	520.16	8.29	8.29	8.86	8.86	
3153129912	SMP	1	550.21	531.54	786.10	520.13	8.21	8.21	8.88	8.88	
3153137869	SMP	1	550.22	531.54	786.12	520.13	8.21	8.21	9.00	9.00	
3153146266	SMP	1	550.22	531.47	786.17	520.13	8.25	8.25	8.96	8.96	
3153154601	SMP	1	550.23	531.42	786.20	520.07	8.23	8.23	8.93	8.93	
3153162893	SMP	1	550.30	531.34	786.20	520.07	8.24	8.24	8.93	8.93	
3153171241	SMP	1	550.30	531.34	786.26	519.93	8.42	8.42	8.74	8.74	
3153179634	SMP	1	550.30	531.36	786.27	520.07	8.46	8.46	8.94	8.94	
3153188022	SMP	1	550.30	531.29	786.27	519.99	8.48	8.48	8.88	8.88	
3153196269	SMP	1	550.31	531.33	786.20	519.99	8.48	8.48	8.87	8.87	
3153204607	SMP	1	550.29	531.33	786.27	519.99	8.57	8.57	8.88	8.88	
3153213013	SMP	1	550.30	531.28	786.20	519.99	8.56	8.56	8.87	8.87	
3153221378	SMP	1	550.23	531.30	786.19	519.89	8.52	8.52	8.65	8.65	
3153229639	SMP	1	550.17	531.22	786.19	519.88	8.53	8.53	8.65	8.65	
3153237991	SMP	1	550.17	531.21	786.20	519.83	8.53	8.53	8.58	8.58	
3153246391	SMP	1	550.09	531.21	786.17	519.78	8.47	8.47	8.65	8.65	
3153254749	SMP	1	550.02	531.28	786.11	519.83	8.40	8.40	8.69	8.69	
3153263017	SMP	1	549.93	531.26	786.07	519.81	8.40	8.40	8.65	8.65	
3153271364	SMP	1	549.85	531.28	785.87	519.80	8.30	8.30	8.92	8.92	
3153279765	SMP	1	549.79	531.29	785.86	519.83	8.25	8.25	8.86	8.86	
3153288115	SMP	1	549.72	531.29	785.82	519.79	8.23	8.23	8.69	8.69	
3153296388	SMP	1	549.71	531.28	785.72	519.80	8.35	8.35	8.72	8.72	
3153304733	SMP	1	549.64	531.21	785.71	519.75	8.39	8.39	9.00	9.00	
3153313147	SMP	1	549.64	531.21	785.60	519.71	8.43	8.43	8.92	8.92	
3153321359	SMP	1	549.57	531.20	785.57	519.70	8.46	8.46	9.11	9.11	
3153329763	SMP	1	549.57	531.20	785.52	519.64	8.42	8.42	9.02	9.02	
3153338112	SMP	1	549.50	531.20	785.50	519.61	8.49	8.49	9.00	9.00	
3153346513	SMP	1	549.69	530.56	785.69	519.12	8.66	8.66	8.82	8.82	
3153354730	SMP	1	550.01	529.63	785.76	518.18	8.70	8.70	8.84	8.84	
3153363135	SMP	1	550.01	529.05	785.23	517.65	8.54	8.54	8.98	8.98	
3153371487	SMP	1	549.77	528.66	784.81	517.25	8.68	8.68	9.10	9.10	
3153379884	SMP	1	549.92	528.39	784.86	516.98	8.42	8.42	8.95	8.95	
3153388110	SMP	1	550.32	527.97	785.16	516.57	8.65	8.65	9.02	9.02	
3153396509	SMP	1	550.79	527.40	785.79	516.12	8.66	8.66	8.85	8.85	
3153404857	SMP	1	550.93	526.82	785.67	515.52	8.66	8.66	9.13	9.13	
3153421509	SMP	1	550.71	526.45	785.16	515.33	8.71	8.71	9.08	9.08	
3153429879	SMP	1	550.70	526.64	785.43	515.43	8.72	8.72	9.17	9.17	
3153438250	SMP	1	550.57	526.64	785.49	515.38	8.60	8.60	9.17	9.17	
3153446631	SMP	1	550.56	526.57	785.48	515.36	8.58	8.58	9.15	9.15	
3153454869	SMP	1	550.49	526.57	785.55	515.33	8.57	8.57	9.12	9.12	
3153463255	SMP	1	550.49	526.57	785.55	515.40	8.62	8.62	9.12	9.12	
3153471622	SMP	1	550.49	526.57	785.69	515.33	8.56	8.56	9.09	9.09	
3153479873	SMP	1	550.49	526.50	785.69	515.27	8.54	8.54	8.97	8.97	
3153488257	SMP	1	550.50	526.44	785.69	515.20	8.48	8.48	9.10	9.10	
3153496637	SMP	1	550.50	526.37	785.69	515.19	8.60	8.60	9.01	9.01	
3153504990	SMP	1	550.57	526.29	785.72	515.03	8.63	8.63	8.90	8.90	
3153513244	SMP	1	550.49	526.29	785.81	515.06	8.63	8.63	9.02	9.02	
3153521600	SMP	1	550.49	526.22	785.70	514.92	8.66	8.66	8.94	8.94	
3153529970	SMP	1	550.43	526.23	785.75	514.90	8.75	8.75	8.83	8.83	
3153538380	SMP	1	550.43	526.16	785.70	514.84	8.67	8.67	9.01	9.01	
3153546612	SMP	1	550.34	526.06	785.73	514.72	8.79	8.79	9.02	9.02	
3153554985	SMP	1	550.32	525.39	785.58	514.13	8.39	8.39	8.94	8.94	
3153563405	SMP	1	550.41	524.86	785.24	513.55	8.42	8.42	8.90	8.90	
3153571743	SMP	1	550.65	524.59	785.19	513.40	8.59	8.59	8.94	8.94	
3153579968	SMP	1	550.73	524.57	785.34	513.33	8.69	8.69	8.92	8.92	
3153588376	SMP	1	550.58	524.74	785.36	513.41	8.54	8.54	8.97	8.97	
3153596737	SMP	1	550.52	524.64	785.46	513.41	8.56	8.56	9.04	9.04	
3153605099	SMP	1	550.45	524.57	785.45	513.38	8.50	8.50	9.03	9.03	
3153613361	SMP	1	550.45	524.57	785.45	513.38	8.45	8.45	9.05	9.05	
3153621726	SMP	1	550.45	524.57	785.45	513.38	8.40	8.40	9.05	9.05	
3153630110	SMP	1	550.38	524.57	785.52	513.31	8.51	8.51	9.04	9.04	
3153638379	SMP	1	550.38	524.57	785.52	513.38	8.40	8.40	9.05	9.05	
3153646727	SMP	1	550.38	524.57	785.55	513.36	8.26	8.26	9.07	9.07	
3153655098	SMP	1	550.38	524.57	785.59	513.38	8.34	8.34	9.13	9.13	
3153663487	SMP	1	550.38	524.64	785.60	513.38	8.22	8.22	9.13	9.13	
3153671739	SMP	1	550.38	524.64	785.66	513.45	8.27	8.27	9.15	9.15	
3153680099	SMP	1	550.31	524.64	785.60	513.46	8.27	8.27	9.12	9.12	
3153688497	SMP	1	550.31	524.65	785.64	513.48	8.37	8.37	9.10	9.10	
3153696860	SMP	1	550.38	524.65	785.73	513.49	8.37	8.37	9.19	9.19	
3153705104	SMP	1	550.38	524.65	785.73	513.45	8.37	8.37	9.13	9.13	
3153713485	SMP	1	550.45	524.64	785.68	513.42	8.41	8.41	9.06	9.06	
3153721857	SMP	1	550.45	524.64	785.90	513.47	8.45	8.45	9.09	9.09	
3153730214	SMP	1	550.46	524.57	785.97	513.48	8.50	8.50	8.98	8.98	
3153738495	SMP	1	550.52	524.57	786.05	513.40	8.56	8.56	9.02	9.02	
3153746850	SMP	1	550.60	524.50	786.05	513.40	8.60	8.60	8.99	8.99	
3153755237	SMP	1	550.66	524.49	786.12	513.40	8.66	8.66	9.03	9.03	
3153763606	SMP	1	550.69	524.47	786.12	513.33	8.79	8.79	8.97	8.97	
3153771864	SMP	1	550.57	524.38	786.15	513.26	8.63	8.63	8.96	8.96	
3153780212	SMP	1	550.72	524.38	786.27	513.33	8.49	8.49	8.95	8.95	
3153788620	SMP	1	550.72	524.31	786.27	513.24	8.52	8.52	8.98	8.98	
3153796858	SMP	1	550.79	524.24	786.32	513.28	8.43	8.43	9.00	9.00	
3153805224	SMP	1	550.86	524.23	786.45	513.24	8.37	8.37	9.06	9.06	
3153813605	SMP	1	550.93	524.16	786.46	513.20	8.44	8.44	8.93	8.93	
3153821971	SMP	1	550.94	524.16	786.45	513.20	8.45	8.45	8.91	8.91	
3153830211	SMP	1	550.88	524.12	786.44	513.20	8.54	8.54	8.95	8.95	
3153838623	SMP	1	551.01	524.12	786.55	513.14	8.45	8.45	8.92	8.92	
3153846978	SMP	1	550.96	524.10	786.51	513.13	8.51	8.51	8.84	8.84	
3153855344	SMP	1	550.97	524.06	786.57	513.13	8.50	8.50	8.84	8.84	
3153863605	SMP	1	550.97	524.06	786.58	513.13	8.50	8.50	8.90	8.90	
3153871993	SMP	1	550.97	524.06	786.57	513.13	8.50	8.50	8.84	8.84	
3153880348	SMP	1	550.97	524.05	786.58	513.13	8.50	8.50	8.90	8.90	
3153888743	SMP	1	550.97	524.05	786.62	513.21	8.50	8.50	8.96	8.96	
3153896971	SMP	1	550.97	524.05	786.58	513.13	8.50	8.50	8.84	8.84	
3153905342	SMP	1	550.97	524.05	786.58	513.20	8.50	8.50	8.90	8.90	
3153913727	SMP	1	550.90	524.05	786.58	513.13	8.47	8.47	8.84	8.84	
3153922089	SMP	1	550.96	523.98	786.58	513.13	8.51	8.51	8.84	8.84	
3153930338	SMP	1	550.84	524.01	786.62	513.14	8.42	8.42	8.85	8.85	
3153938744	SMP	1	550.80	524.00	786.50	513.06	8.50	8.50	8.84	8.84	
3153947093	SMP	1	550.80	523.99	786.51	513.06	8.57	8.57	8.84	8.84	
3153955466	SMP	1	550.75	524.01	786.44	513.13	8.40	8.40	8.84	8.84	
3153963723	SMP	1	550.73	523.99	786.43	513.06	8.47	8.47	8.80	8.80	
3153972110	SMP	1	550.69	524.01	786.36	513.06	8.44	8.44	8.86	8.86	
3153980460	SMP	1	550.64	524.02	786.36	513.13	8.51	8.51	8.80	8.80	
3153988745	SMP	1	550.66	523.99	786.31	513.06	8.43	8.43	8.90	8.90	
3153997095	SMP	1	550.64	524.02	786.36	513.13	8.40	8.40	8.80	8.80	
3154005484	SMP	1	550.62	524.01	786.31	513.05	8.47	8.47	8.90	8.90	
3154013849	SMP	1	550.63	523.97	786.36	513.06	8.47	8.47	8.86	8.86	
3154022099	SMP	1	550.57	523.95	786.36	513.06	8.44	8.44	8.86	8.86	
3154030459	SMP	1	550.62	523.97	786.40	513.00	8.49	8.49	8.83	8.83	
3154038862	SMP	1	550.70	523.97	786.40	513.00	8.48	8.48	8.83	8.83	
3154047219	SMP	1	550.69	523.90	786.40	513.00	8.51	8.51	8.83	8.83	
3154055463	SMP	1	550.76	523.90	786.40	512.99	8.48	8.48	8.78	8.78	
3154063847	SMP	1	550.78	523.89	786.48	512.99	8.65	8.65	8.70	8.70	
3154072221	SMP	1	550.78	523.82	786.51	512.98	8.64	8.64	8.73	8.73	
3154080586	SMP	1	550.91	523.78	786.62	513.00	8.63	8.63	8.64	8.64	
3154088863	SMP	1	550.92	523.75	786.65	512.98	8.50	8.50	8.72	8.72	
3154097221	SMP	1	551.00	523.75	786.69	512.99	8.50	8.50	8.75	8.75	
3154105587	SMP	1	551.04	523.75	786.72	512.95	8.48	8.48	8.78	8.78	
3154113972	SMP	1	551.06	523.75	786.79	512.95	8.38	8.38	8.84	8.84	
3154122250	SMP	1	551.13	523.68	786.79	512.88	8.38	8.38	8.96	8.96	
3154130587	SMP	1	551.16	523.65	786.86	512.96	8.19	8.19	8.95	8.95	
3154138987	SMP	1	551.23	523.64	786.98	512.97	8.17	8.17	9.00	9.00	
3154147219	SMP	1	551.24	523.57	786.96	512.94	8.15	8.15	8.89	8.89	
3154155588	SMP	1	551.31	523.57	786.98	512.90	8.16	8.16	8.86	8.86	
3154163975	SMP	1	551.31	523.57	787.11	512.99	8.27	8.27	8.90	8.90	
3154172358	SMP	1	551.24	523.57	787.11	512.92	8.15	8.15	8.93	8.93	
3154180578	SMP	1	551.25	523.54	787.04	512.95	8.15	8.15	8.88	8.88	
3154188993	SMP	1	551.23	523.54	787.06	512.92	8.07	8.07	8.85	8.85	
3154197345	SMP	1	551.23	523.64	786.98	512.92	8.15	8.15	8.82	8.82	
3154205712	SMP	1	551.18	523.54	786.93	512.89	8.10	8.10	8.88	8.88	
3154213970	SMP	1	551.13	523.60	786.91	512.90	8.09	8.09	8.83	8.83	
3154222347	SMP	1	551.13	523.59	786.93	512.90	8.22	8.22	8.99	8.99	
3154230699	SMP	1	551.14	523.64	786.93	512.90	8.32	8.32	8.85	8.85	
3154239112	SMP	1	551.12	523.55	786.93	512.90	8.35	8.35	8.85	8.85	
3154247355	SMP	1	550.96	523.60	786.86	512.82	8.38	8.38	8.88	8.88	
3154255719	SMP	1	551.05	523.55	786.86	512.82	8.42	8.42	8.88	8.88	
3154264103	SMP	1	550.96	523.60	786.86	512.83	8.33	8.33	8.83	8.83	
3154272468	SMP	1	551.05	523.55	786.79	512.82	8.34	8.34	8.81	8.81	
3154280701	SMP	1	550.96	523.54	786.86	512.82	8.38	8.38	8.82	8.82	
3154289107	SMP	1	550.89	523.54	786.86	512.82	8.36	8.36	8.87	8.87	
3154297464	SMP	1	550.95	523.54	786.79	512.82	8.43	8.43	8.81	8.81	
3154305705	SMP	1	550.98	523.65	786.86	512.83	8.39	8.39	8.76	8.76	
3154314093	SMP	1	550.97	523.58	786.79	512.83	8.34	8.34	8.81	8.81	
3154322457	SMP	1	550.98	523.59	786.79	512.83	8.35	8.35	8.77	8.77	
3154330836	SMP	1	550.97	523.58	786.86	512.78	8.38	8.38	8.85	8.85	
3154339107	SMP	1	550.89	523.54	786.93	512.83	8.36	8.36	8.79	8.79	
3154347462	SMP	1	551.05	523.55	786.91	512.84	8.34	8.34	8.79	8.79	
3154355833	SMP	1	551.05	523.55	787.00	512.83	8.47	8.47	8.85	8.85	
3154364198	SMP	1	551.03	523.53	787.03	512.84	8.46	8.46	8.76	8.76	
3154372475	SMP	1	551.20	523.52	787.04	512.84	8.39	8.39	8.84	8.84	
3154380820	SMP	1	551.16	523.48	787.10	512.88	8.41	8.41	8.81	8.81	
3154389202	SMP	1	551.20	523.45	787.11	512.85	8.41	8.41	8.81	8.81	
3154397568	SMP	1	551.27	523.45	787.19	512.86	8.34	8.34	8.79	8.79	
3154405829	SMP	1	551.38	523.42	787.26	512.87	8.47	8.47	8.76	8.76	
3154414200	SMP	1	551.38	523.37	787.27	512.87	8.51	8.51	8.89	8.89	
3154422573	SMP	1	551.45	523.37	787.36	512.86	8.49	8.49	8.78	8.78	
3154430941	SMP	1	551.52	523.37	787.43	512.86	8.64	8.64	8.77	8.77	
3154439212	SMP	1	551.55	523.40	787.55	512.90	8.69	8.69	8.80	8.80	
3154447567	SMP	1	551.50	523.38	787.55	512.90	8.63	8.63	8.80	8.80	
3154455951	SMP	1	551.53	523.38	787.55	512.90	8.67	8.67	8.67	8.67	
3154464194	SMP	1	551.53	523.38	787.62	512.90	8.61	8.61	8.73	8.73	
3154472582	SMP	1	551.57	523.31	787.69	512.90	8.56	8.56	8.74	8.74	
3154480940	SMP	1	551.64	523.38	787.69	512.90	8.53	8.53	8.74	8.74	
3154489320	SMP	1	551.72	523.31	787.72	512.90	8.56	8.56	8.77	8.77	
3154497576	SMP	1	551.79	523.31	787.79	512.89	8.51	8.51	8.84	8.84	
3154505946	SMP	1	551.86	523.24	787.79	512.89	8.43	8.43	8.86	8.86	
3154514321	SMP	1	551.94	523.23	787.86	512.85	8.52	8.52	8.90	8.90	
3154522694	SMP	1	552.01	523.16	787.92	512.87	8.48	8.48	8.99	8.99	
3154530935	SMP	1	551.88	523.20	787.92	512.80	8.53	8.53	8.99	8.99	
3154539365	SMP	1	551.88	523.13	788.02	512.80	8.61	8.61	8.89	8.89	
3154547686	SMP	1	551.96	523.13	788.05	512.77	8.63	8.63	8.98	8.98	
3154556088	SMP	1	551.97	523.13	788.09	512.72	8.63	8.63	8.93	8.93	
3154564354	SMP	1	551.97	523.12	788.05	512.77	8.63	8.63	8.98	8.98	
3154572716	SMP	1	552.07	523.10	788.12	512.70	8.64	8.64	8.95	8.95	
3154581420	SMP	1	552.04	523.08	788.05	512.70	8.62	8.62	8.94	8.94	
3154589482	SMP	1	552.04	523.08	788.12	512.77	8.68	8.68	8.95	8.95	
3154597735	SMP	1	552.15	523.07	788.08	512.73	8.72	8.72	9.03	9.03	
3154606094	SMP	1	552.11	523.08	788.15	512.73	8.74	8.74	8.95	8.95	
3154614782	SMP	1	552.22	523.07	788.16	512.80	8.73	8.73	9.07	9.07	
3154622723	SMP	1	552.06	523.09	788.19	512.77	8.69	8.69	9.12	9.12	
3154631106	SMP	1	552.11	523.08	788.22	512.80	8.74	8.74	9.04	9.04	
3154639470	SMP	1	552.13	523.16	788.26	512.77	8.77	8.77	9.16	9.16	
3154647847	SMP	1	552.20	523.16	788.30	512.80	8.78	8.78	9.09	9.09	
3154656091	SMP	1	552.18	523.14	788.29	512.86	8.82	8.82	9.14	9.14	
3154664472	SMP	1	552.17	523.22	788.29	512.88	8.89	8.89	9.13	9.13	
3154672840	SMP	1	552.29	523.19	788.25	512.88	8.91	8.91	9.13	9.13	
3154681222	SMP	1	552.35	523.21	788.24	512.90	8.93	8.93	9.07	9.07	
3154689470	SMP	1	552.45	523.24	788.37	513.00	8.94	8.94	8.99	8.99	
3154697849	SMP	1	552.55	523.26	788.47	513.04	8.90	8.90	9.10	9.10	
3154706209	SMP	1	553.19	523.53	789.27	513.40	8.93	8.93	9.44	9.44	
3154722839	SMP	1	557.40	524.64	793.13	514.81	9.30	9.30	9.52	9.52	
3154731224	SMP	1	559.34	525.20	794.32	515.53	9.27	9.27	9.43	9.43	
3154739574	SMP	1	560.69	525.75	795.51	516.24	9.13	9.13	9.29	9.29	
3154748174	SMP	1	561.56	526.58	796.46	516.91	9.29	9.29	9.49	9.49	
3154764595	SMP	1	563.62	527.72	797.94	518.22	9.32	9.32	9.39	9.39	
3154772966	SMP	1	562.93	528.49	797.29	518.71	9.60	9.60	9.35	9.35	
3154781225	SMP	1	562.62	528.76	797.03	519.18	9.47	9.47	9.49	9.49	
3154789582	SMP	1	563.12	529.23	797.47	519.42	9.41	9.41	9.48	9.48	
3154797978	SMP	1	563.16	529.26	797.61	519.48	9.35	9.35	9.36	9.36	
3154806333	SMP	1	563.11	529.14	797.82	519.34	9.12	9.12	9.36	9.36	
3154814593	SMP	1	563.11	529.23	798.04	519.41	9.59	9.59	9.48	9.48	
3154822975	SMP	1	563.12	529.16	798.11	519.49	9.09	9.09	9.63	9.63	
3154831343	SMP	1	563.17	529.07	798.19	519.47	9.16	9.16	9.72	9.72	
3154839697	SMP	1	563.19	529.09	798.40	519.44	9.08	9.08	9.49	9.49	
3154847967	SMP	1	563.18	529.07	798.47	519.41	9.22	9.22	9.44	9.44	
3154856333	SMP	1	563.25	529.00	798.61	519.41	9.39	9.39	9.45	9.45	
3154864711	SMP	1	563.28	528.98	798.61	519.34	9.51	9.51	9.41	9.41	
3154873103	SMP	1	563.36	528.90	798.75	519.34	9.37	9.37	9.32	9.32	
3154881353	SMP	1	563.36	528.97	798.90	519.35	9.43	9.43	9.54	9.54	
3154889697	SMP	1	563.36	528.90	799.04	519.41	9.37	9.37	9.67	9.67	
3154898077	SMP	1	563.43	528.90	799.11	519.42	9.38	9.38	9.76	9.76	
3154906450	SMP	1	564.08	528.72	799.86	519.29	9.45	9.45	9.60	9.60	
3154914681	SMP	1	565.74	528.26	801.52	518.90	9.46	9.46	9.58	9.58	
3154923090	SMP	1	566.68	528.12	802.14	518.92	9.56	9.56	9.69	9.69	
3154931448	SMP	1	566.89	528.16	802.10	519.11	9.57	9.57	9.60	9.60	
3154939706	SMP	1	566.75	528.23	802.19	519.12	9.67	9.67	9.82	9.82	
3154948077	SMP	1	566.81	528.25	802.49	519.12	9.66	9.66	9.64	9.64	
3154956447	SMP	1	566.88	528.25	802.47	519.04	9.65	9.65	9.61	9.61	
3154964822	SMP	1	566.89	528.23	802.44	519.04	9.65	9.65	9.63	9.63	
3154973091	SMP	1	566.89	528.23	802.52	519.05	9.65	9.65	9.61	9.61	
3154981440	SMP	1	567.05	528.23	802.69	519.07	9.58	9.58	9.67	9.67	
3154998190	SMP	1	570.50	529.69	805.58	520.93	9.42	9.42	9.83	9.83	
3155006443	SMP	1	571.33	530.43	805.93	521.48	10.01	10.01	9.55	9.55	
3155014834	SMP	1	570.46	530.59	805.28	521.61	9.43	9.43	9.71	9.71	
3155023177	SMP	1	570.42	530.48	805.45	521.69	9.43	9.43	9.84	9.84	
3155031587	SMP	1	570.98	530.59	805.93	521.75	9.88	9.88	9.70	9.70	
3155039825	SMP	1	571.02	530.64	805.98	521.88	9.64	9.64	9.81	9.81	
3155048199	SMP	1	571.02	530.57	806.11	521.85	9.55	9.55	9.84	9.84	
3155056562	SMP	1	571.17	530.50	806.32	521.83	9.60	9.60	9.80	9.80	
3155064962	SMP	1	571.42	530.48	806.47	521.86	9.47	9.47	9.84	9.84	
3155073184	SMP	1	571.64	530.37	806.84	521.88	9.29	9.29	9.76	9.76	
3155081586	SMP	1	571.84	530.27	806.98	521.87	9.74	9.74	9.80	9.80	
3155089932	SMP	1	571.97	530.16	807.26	521.91	9.79	9.79	10.00	10.00	
3155098184	SMP	1	572.17	530.18	807.41	521.90	9.60	9.60	9.76	9.76	
3155106576	SMP	1	572.40	530.06	807.66	521.92	9.36	9.36	9.69	9.69	
3155114948	SMP	1	572.51	530.04	807.91	521.95	9.56	9.56	9.87	9.87	
3155123301	SMP	1	572.74	529.94	808.01	521.95	9.31	9.31	9.97	9.97	
3155131587	SMP	1	572.97	529.98	808.26	522.04	9.46	9.46	9.91	9.91	
3155139933	SMP	1	573.19	529.90	808.47	522.07	9.49	9.49	9.66	9.66	
3155156685	SMP	1	573.10	529.23	808.63	521.48	9.49	9.49	9.65	9.65	
3155164946	SMP	1	573.36	529.00	808.70	521.26	9.32	9.32	9.71	9.71	
3155173326	SMP	1	573.71	529.08	808.96	521.49	9.08	9.08	9.64	9.64	
3155181690	SMP	1	573.79	529.14	809.08	521.61	9.23	9.23	9.70	9.70	
3155190084	SMP	1	573.89	529.04	809.31	521.51	9.45	9.45	9.57	9.57	
3155198318	SMP	1	574.07	529.07	809.45	521.46	9.28	9.28	9.57	9.57	
3155206682	SMP	1	574.10	529.04	809.59	521.69	9.18	9.18	9.66	9.66	
3155215088	SMP	1	574.17	529.04	809.64	521.75	9.32	9.32	9.60	9.60	
3155223440	SMP	1	574.28	528.99	809.71	521.68	9.29	9.29	9.61	9.61	
3155231671	SMP	1	574.31	528.98	809.85	521.75	9.18	9.18	9.62	9.62	
3155240082	SMP	1	574.39	528.98	809.99	521.82	9.11	9.11	9.74	9.74	
3155248455	SMP	1	574.43	529.00	810.05	521.74	9.07	9.07	9.69	9.69	
3155256688	SMP	1	574.44	528.95	810.08	521.76	8.74	8.74	9.78	9.78	
3155265066	SMP	1	574.51	529.01	810.14	521.84	8.83	8.83	9.53	9.53	
3155273451	SMP	1	574.55	528.96	810.20	521.74	8.70	8.70	9.60	9.60	
3155281797	SMP	1	574.60	528.98	810.14	521.77	8.76	8.76	9.55	9.55	
3155290148	SMP	1	574.61	528.98	810.18	521.76	8.79	8.79	9.52	9.52	
3155298439	SMP	1	574.67	528.90	810.18	521.76	8.91	8.91	9.69	9.69	
3155306810	SMP	1	574.68	528.91	810.24	521.79	8.81	8.81	9.58	9.58	
3155315191	SMP	1	574.73	528.87	810.24	521.79	8.78	8.78	9.57	9.57	
3155323429	SMP	1	574.54	528.76	810.13	521.60	9.03	9.03	9.53	9.53	
3155331807	SMP	1	574.54	528.69	810.06	521.54	9.00	9.00	9.59	9.59	
3155340203	SMP	1	574.74	528.70	810.17	521.58	8.80	8.80	9.45	9.45	
3155348560	SMP	1	574.73	528.76	810.18	521.57	8.85	8.85	9.45	9.45	
3155356802	SMP	1	574.74	528.70	810.25	521.58	8.80	8.80	9.54	9.54	
3155365186	SMP	1	574.77	528.65	810.32	521.58	8.72	8.72	9.52	9.52	
3155373577	SMP	1	574.85	528.65	810.40	521.62	8.66	8.66	9.37	9.37	
3155381920	SMP	1	574.85	528.64	810.55	521.62	8.65	8.65	9.34	9.34	
3155390202	SMP	1	574.98	528.63	810.57	521.64	8.54	8.54	9.37	9.37	
3155398553	SMP	1	575.02	528.64	810.62	521.69	8.49	8.49	9.34	9.34	
3155406933	SMP	1	574.99	528.63	810.70	521.66	8.44	8.44	9.41	9.41	
3155415313	SMP	1	575.02	528.64	810.77	521.71	8.58	8.58	9.41	9.41	
3155423560	SMP	1	575.02	528.57	810.77	521.72	8.42	8.42	9.49	9.49	
3155431916	SMP	1	575.09	528.64	810.82	521.76	8.65	8.65	9.46	9.46	
3155440326	SMP	1	575.09	528.65	810.81	521.76	8.57	8.57	9.47	9.47	
3155448557	SMP	1	575.13	528.57	810.75	521.76	8.32	8.32	9.49	9.49	
3155456935	SMP	1	575.12	528.69	810.84	521.72	8.52	8.52	9.49	9.49	
3155465309	SMP	1	575.06	528.71	810.84	521.79	8.47	8.47	9.53	9.53	
3155473687	SMP	1	575.12	528.65	810.77	521.74	8.36	8.36	9.42	9.42	
3155481920	SMP	1	575.09	528.63	810.86	521.76	8.28	8.28	9.47	9.47	
3155490324	SMP	1	575.13	528.63	810.78	521.76	8.37	8.37	9.41	9.41	
3155498677	SMP	1	575.12	528.65	810.81	521.70	8.60	8.60	9.38	9.38	
3155507065	SMP	1	575.17	528.63	810.78	521.71	8.33	8.33	9.41	9.41	
3155515311	SMP	1	575.18	528.60	810.78	521.70	8.34	8.34	9.32	9.32	
3155523672	SMP	1	575.14	528.62	810.85	521.76	8.40	8.40	9.31	9.31	
3155532043	SMP	1	575.21	528.56	810.85	521.76	8.21	8.21	9.31	9.31	
3155540446	SMP	1	575.20	528.60	810.85	521.72	8.29	8.29	9.33	9.33	
3155548680	SMP	1	575.20	528.60	810.84	521.73	8.32	8.32	9.32	9.32	
3155557046	SMP	1	575.20	528.51	810.81	521.68	8.23	8.23	9.38	9.38	
3155565431	SMP	1	575.19	528.53	810.81	521.67	8.27	8.27	9.40	9.40	
3155573690	SMP	1	575.09	528.57	810.88	521.59	8.30	8.30	9.18	9.18	
3155582038	SMP	1	575.04	528.51	810.88	521.69	8.07	8.07	9.20	9.20	
3155590445	SMP	1	574.98	528.57	810.78	521.64	8.21	8.21	9.17	9.17	
3155598804	SMP	1	574.91	528.57	810.76	521.61	8.19	8.19	9.10	9.10	
3155607045	SMP	1	574.83	528.63	810.69	521.62	8.31	8.31	9.06	9.06	
3155615433	SMP	1	574.76	528.63	810.62	521.61	8.20	8.20	9.00	9.00	
3155623816	SMP	1	574.77	528.63	810.47	521.69	8.02	8.02	9.03	9.03	
3155632163	SMP	1	574.70	528.69	810.40	521.69	8.10	8.10	9.05	9.05	
3155640445	SMP	1	574.61	528.74	810.33	521.68	8.06	8.06	9.08	9.08	
3155648803	SMP	1	574.54	528.75	810.33	521.62	8.10	8.10	8.98	8.98	
3155657170	SMP	1	574.54	528.75	810.26	521.68	8.06	8.06	8.98	8.98	
3155665569	SMP	1	574.46	528.87	810.18	521.64	8.20	8.20	8.93	8.93	
3155673810	SMP	1	574.52	528.87	810.18	521.57	8.18	8.18	8.73	8.73	
3155682160	SMP	1	574.46	528.96	810.09	521.73	8.55	8.55	8.83	8.83	
3155690568	SMP	1	574.45	529.00	810.04	521.73	8.14	8.14	8.77	8.77	
3155698923	SMP	1	574.39	528.99	809.98	521.72	8.19	8.19	8.62	8.62	
3155707172	SMP	1	574.42	529.07	809.98	521.74	8.08	8.08	8.65	8.65	
3155715562	SMP	1	574.41	529.14	809.98	521.73	8.16	8.16	8.65	8.65	
3155723917	SMP	1	574.41	529.15	809.97	521.82	8.04	8.04	8.73	8.73	
3155732283	SMP	1	574.34	529.23	809.94	521.91	7.99	7.99	8.67	8.67	
3155740564	SMP	1	573.67	529.14	809.53	521.73	7.89	7.89	8.70	8.70	
3160512187	SMP	1	585.10	553.24	816.21	541.99	9.51	9.51	10.13	10.13	
3160520543	SMP	1	585.87	551.45	816.66	540.48	9.50	9.50	9.85	9.85	
3160528820	SMP	1	586.53	549.93	817.08	539.14	9.45	9.45	9.81	9.81	
3160545546	SMP	1	587.25	547.60	817.54	537.28	9.52	9.52	9.83	9.83	
3160553945	SMP	1	587.66	546.78	817.96	536.47	9.36	9.36	9.92	9.92	
3160562163	SMP	1	587.64	546.27	818.00	536.14	9.34	9.34	9.97	9.97	
3160578931	SMP	1	587.69	545.00	818.23	534.87	9.49	9.49	10.00	10.00	
3160587295	SMP	1	587.67	544.43	818.40	534.38	9.42	9.42	9.82	9.82	
3160595532	SMP	1	587.81	543.88	818.16	533.80	9.52	9.52	9.98	9.98	
3160603901	SMP	1	587.64	543.33	818.40	533.38	9.31	9.31	9.82	9.82	
3160612303	SMP	1	587.67	542.82	818.17	532.84	9.45	9.45	10.01	10.01	
3160628922	SMP	1	587.62	541.91	818.12	531.98	9.37	9.37	9.98	9.98	
3160637309	SMP	1	587.42	541.55	818.04	531.54	9.36	9.36	9.83	9.83	
3160645654	SMP	1	587.31	541.09	817.93	531.14	9.50	9.50	9.86	9.86	
3160653902	SMP	1	587.18	540.68	817.82	530.71	9.58	9.58	9.74	9.74	
3160662285	SMP	1	586.98	540.26	817.59	530.22	9.69	9.69	9.66	9.66	
3160670675	SMP	1	586.87	539.93	817.51	529.81	9.44	9.44	9.94	9.94	
3160679038	SMP	1	586.68	539.47	817.54	529.47	9.31	9.31	9.82	9.82	
3160687306	SMP	1	586.60	539.15	817.42	529.05	9.25	9.25	9.81	9.81	
3160695648	SMP	1	586.69	538.86	817.25	528.81	9.41	9.41	9.85	9.85	
3160712397	SMP	1	586.71	538.93	817.29	528.88	9.24	9.24	9.92	9.92	
3160720703	SMP	1	587.77	539.88	818.20	530.08	9.31	9.31	9.78	9.78	
3160729031	SMP	1	588.49	540.97	818.39	531.21	9.47	9.47	9.80	9.80	
3160745781	SMP	1	588.22	541.14	818.36	531.41	9.24	9.24	9.50	9.50	
3160754055	SMP	1	588.17	541.49	818.55	531.82	9.38	9.38	9.95	9.95	
3160762388	SMP	1	588.17	541.77	818.72	532.10	9.57	9.57	9.82	9.82	
3160770778	SMP	1	588.20	541.80	818.86	532.10	9.37	9.37	9.64	9.64	
3160779037	SMP	1	588.32	541.85	818.98	532.20	9.31	9.31	9.58	9.58	
3160787418	SMP	1	588.24	541.85	819.12	532.23	9.21	9.21	9.55	9.55	
3160795763	SMP	1	588.33	541.81	819.44	532.33	9.09	9.09	9.48	9.48	
3160804172	SMP	1	588.41	541.73	819.48	532.37	9.07	9.07	9.44	9.44	
3160812388	SMP	1	588.48	541.67	819.62	532.32	8.96	8.96	9.59	9.59	
3160820775	SMP	1	588.67	541.50	819.73	532.31	9.05	9.05	9.45	9.45	
3160829151	SMP	1	588.73	541.41	819.87	532.46	9.02	9.02	9.53	9.53	
3160837545	SMP	1	588.90	541.34	820.09	532.39	8.82	8.82	9.62	9.62	
3160845760	SMP	1	589.36	541.15	820.73	532.39	8.96	8.96	9.32	9.32	
3160854175	SMP	1	591.42	540.64	822.89	532.27	8.95	8.95	9.60	9.60	
3160862527	SMP	1	594.05	540.24	825.08	532.16	9.03	9.03	9.25	9.25	
3160879161	SMP	1	598.51	539.75	828.80	532.19	8.67	8.67	9.13	9.13	
3160887534	SMP	1	599.16	539.70	829.34	532.33	8.86	8.86	9.22	9.22	
3160895921	SMP	1	599.19	539.70	829.48	532.33	8.75	8.75	9.22	9.22	
3160912525	SMP	1	599.85	539.39	830.23	532.32	8.83	8.83	9.03	9.03	
3160920922	SMP	1	600.10	539.16	830.34	532.26	8.70	8.70	9.18	9.18	
3160929277	SMP	1	600.17	538.91	830.56	532.22	8.78	8.78	9.10	9.10	
3160937525	SMP	1	600.28	538.76	830.60	532.04	8.78	8.78	8.98	8.98	
3160945898	SMP	1	600.48	538.48	830.70	532.00	8.73	8.73	8.94	8.94	
3160954293	SMP	1	600.59	538.34	830.80	531.83	8.94	8.94	9.20	9.20	
3160962636	SMP	1	600.69	538.12	830.76	531.72	8.72	8.72	9.19	9.19	
3160970921	SMP	1	600.69	537.79	830.88	531.59	8.60	8.60	9.18	9.18	
3160979277	SMP	1	600.82	537.54	831.04	531.43	8.59	8.59	9.08	9.08	
3160987645	SMP	1	600.78	537.29	831.22	531.39	8.79	8.79	9.11	9.11	
3160996025	SMP	1	600.93	537.09	831.23	531.17	8.71	8.71	8.99	8.99	
3161004294	SMP	1	601.03	536.69	831.23	530.98	8.59	8.59	9.07	9.07	
3161012635	SMP	1	601.00	536.44	831.24	530.72	8.67	8.67	8.99	8.99	
3161021043	SMP	1	601.26	535.97	831.51	530.42	8.68	8.68	9.04	9.04	
3161029382	SMP	1	601.66	535.42	831.93	530.14	8.70	8.70	8.99	8.99	
3161046014	SMP	1	601.93	534.97	831.97	529.82	8.84	8.84	9.17	9.17	
3161054405	SMP	1	602.05	534.74	832.28	529.76	8.72	8.72	9.13	9.13	
3161062767	SMP	1	602.27	534.43	832.45	529.61	8.85	8.85	9.16	9.16	
3161071011	SMP	1	602.55	534.27	832.70	529.55	8.99	8.99	9.37	9.37	
3161079414	SMP	1	602.88	534.10	833.04	529.50	9.03	9.03	9.19	9.19	
3161087774	SMP	1	603.12	534.08	833.31	529.57	8.94	8.94	9.06	9.06	
3161096016	SMP	1	603.22	534.01	833.61	529.62	8.97	8.97	9.39	9.39	
3161112787	SMP	1	603.82	533.68	834.17	529.57	8.86	8.86	9.16	9.16	
3161121156	SMP	1	603.36	533.79	833.80	529.76	8.90	8.90	9.61	9.61	
3161129393	SMP	1	601.58	534.72	832.27	530.60	9.11	9.11	9.58	9.58	
3161137783	SMP	1	600.26	535.55	830.39	531.25	9.39	9.39	9.43	9.43	
3161146143	SMP	1	599.54	536.10	829.27	531.69	9.05	9.05	9.85	9.85	
3161162790	SMP	1	599.14	535.34	829.38	531.15	9.07	9.07	9.82	9.82	
3161171133	SMP	1	599.02	535.32	829.26	531.13	9.49	9.49	9.82	9.82	
3161179535	SMP	1	598.98	535.08	829.48	530.89	9.40	9.40	9.90	9.90	
3161187902	SMP	1	599.02	534.79	829.61	530.62	9.26	9.26	9.83	9.83	
3161196140	SMP	1	598.91	534.52	829.75	530.45	9.26	9.26	9.71	9.71	
3161204523	SMP	1	598.93	534.43	829.82	530.26	9.44	9.44	9.85	9.85	
3161212893	SMP	1	598.98	534.37	830.00	530.17	9.57	9.57	9.86	9.86	
3161221261	SMP	1	598.94	534.32	830.09	530.11	9.60	9.60	9.89	9.89	
3161229535	SMP	1	598.84	534.22	830.25	530.05	9.51	9.51	10.04	10.04	
3161237904	SMP	1	598.85	534.01	830.19	529.98	9.28	9.28	10.19	10.19	
3161246263	SMP	1	598.76	533.90	830.26	529.90	9.65	9.65	10.24	10.24	
3161254520	SMP	1	598.74	533.71	830.35	529.74	9.57	9.57	10.18	10.18	
3161262898	SMP	1	598.83	533.55	830.57	529.59	9.56	9.56	10.03	10.03	
3161271254	SMP	1	598.87	533.47	830.71	529.42	9.79	9.79	10.09	10.09	
3161279659	SMP	1	598.90	533.23	830.96	529.30	9.63	9.63	9.97	9.97	
3161287898	SMP	1	598.91	533.19	831.11	529.23	9.70	9.70	10.01	10.01	
3161296256	SMP	1	598.98	533.05	831.24	529.23	9.70	9.70	10.01	10.01	
3161304646	SMP	1	599.05	533.05	831.38	529.30	9.71	9.71	10.18	10.18	
3161313016	SMP	1	599.05	533.19	831.62	529.49	9.69	9.69	10.23	10.23	
3161321262	SMP	1	599.98	533.76	832.53	530.23	9.87	9.87	10.44	10.44	
3161338034	SMP	1	602.97	535.62	834.58	532.41	9.84	9.84	10.41	10.41	
3161346370	SMP	1	602.67	536.07	834.43	533.02	9.88	9.88	10.53	10.53	
3161354661	SMP	1	602.95	535.79	835.14	532.75	9.59	9.59	10.12	10.12	
3161363029	SMP	1	603.16	535.93	835.83	532.82	9.54	9.54	10.29	10.29	
3161371385	SMP	1	603.27	535.95	836.00	533.01	9.43	9.43	10.29	10.29	
3161379769	SMP	1	603.50	535.97	836.39	532.97	9.84	9.84	10.42	10.42	
3161388021	SMP	1	603.68	535.77	836.82	532.82	9.89	9.89	10.30	10.30	
3161396373	SMP	1	603.95	535.72	837.06	532.80	10.03	10.03	10.29	10.29	
3161404782	SMP	1	604.19	535.52	837.56	532.72	9.72	9.72	10.31	10.31	
3161413129	SMP	1	604.57	535.59	837.99	532.82	9.91	9.91	10.43	10.43	
3161421383	SMP	1	604.80	535.54	838.37	532.75	9.93	9.93	10.39	10.39	
3161446394	SMP	1	605.82	535.77	839.77	533.32	10.11	10.11	10.75	10.75	
3161454785	SMP	1	606.09	535.93	840.09	533.54	10.07	10.07	10.44	10.44	
3161463124	SMP	1	606.32	535.95	840.51	533.71	9.65	9.65	10.44	10.44	
3161471504	SMP	1	606.62	536.05	840.99	533.92	10.19	10.19	10.67	10.67	
3161479766	SMP	1	606.91	536.12	841.39	533.97	10.22	10.22	10.52	10.52	
3161488142	SMP	1	607.11	535.95	841.68	534.04	10.09	10.09	10.64	10.64	
3161496503	SMP	1	607.50	536.02	842.13	533.95	10.21	10.21	10.67	10.67	
3161504906	SMP	1	607.79	535.94	842.50	534.03	10.20	10.20	10.78	10.78	
3161513122	SMP	1	607.97	535.84	842.77	533.98	10.29	10.29	10.95	10.95	
3161529874	SMP	1	608.30	535.62	843.42	534.02	10.36	10.36	10.73	10.73	
3161538262	SMP	1	608.79	535.73	843.84	534.05	10.42	10.42	10.85	10.85	
3161546505	SMP	1	609.74	535.88	844.78	534.32	10.45	10.45	10.87	10.87	
3161554889	SMP	1	610.19	535.87	845.16	534.45	10.30	10.30	10.94	10.94	
3161563279	SMP	1	610.22	535.95	845.22	534.55	10.56	10.56	11.09	11.09	
3161571506	SMP	1	610.46	536.16	845.72	534.77	10.49	10.49	10.92	10.92	
3161579889	SMP	1	610.58	536.16	846.04	534.90	10.34	10.34	10.98	10.98	
3161588261	SMP	1	610.98	536.39	846.28	535.10	10.37	10.37	10.92	10.92	
3161596627	SMP	1	611.13	536.55	846.62	535.32	10.65	10.65	11.02	11.02	
3161604873	SMP	1	611.31	536.67	846.84	535.40	10.74	10.74	11.03	11.03	
3161613276	SMP	1	611.53	536.71	847.16	535.46	10.72	10.72	11.12	11.12	
3161621629	SMP	1	611.69	536.73	847.43	535.62	10.58	10.58	11.25	11.25	
3161638246	SMP	1	612.13	536.94	848.03	535.67	10.54	10.54	11.16	11.16	
3161646626	SMP	1	612.31	537.09	848.29	535.77	10.90	10.90	11.09	11.09	
3161655015	SMP	1	612.59	537.16	848.60	535.98	10.75	10.75	11.13	11.13	
3161663373	SMP	1	612.67	537.38	848.92	536.19	10.84	10.84	11.22	11.22	
3161671652	SMP	1	613.03	537.55	849.36	536.58	10.45	10.45	11.29	11.29	
3161680018	SMP	1	613.20	538.16	849.56	536.92	10.97	10.97	11.37	11.37	
3161688376	SMP	1	613.46	538.45	849.91	537.33	10.94	10.94	11.23	11.23	
3161696751	SMP	1	613.67	538.76	850.23	537.81	10.71	10.71	11.43	11.43	
3161705021	SMP	1	614.01	539.27	850.75	538.20	10.80	10.80	11.19	11.19	
3161713361	SMP	1	614.18	539.79	851.06	538.73	11.00	11.00	11.20	11.20	
3161730147	SMP	1	614.70	540.65	851.74	539.63	10.83	10.83	11.19	11.19	
3161738382	SMP	1	615.01	541.11	851.97	540.17	10.66	10.66	11.31	11.31	
3161746774	SMP	1	615.16	541.50	852.29	540.58	11.16	11.16	11.47	11.47	
3161755131	SMP	1	615.48	542.09	852.59	540.99	11.06	11.06	11.31	11.31	
3161771743	SMP	1	615.89	542.93	853.36	541.86	10.79	10.79	11.39	11.39	
3161780133	SMP	1	616.16	543.38	853.77	542.33	11.21	11.21	11.39	11.39	
3161788513	SMP	1	616.33	543.94	854.12	542.75	11.16	11.16	11.38	11.38	
3161805125	SMP	1	617.40	544.26	855.27	543.25	11.33	11.33	11.42	11.42	
3161813523	SMP	1	617.77	544.32	855.47	543.34	11.26	11.26	11.36	11.36	
3161821877	SMP	1	617.78	544.49	855.43	543.55	11.19	11.19	11.41	11.41	
3161830122	SMP	1	617.84	544.92	855.67	543.93	11.05	11.05	11.56	11.56	
3161838505	SMP	1	618.09	545.16	856.11	544.20	11.00	11.00	11.60	11.60	
3161855260	SMP	1	618.29	545.46	856.52	544.35	11.19	11.19	11.32	11.32	
3161863506	SMP	1	618.41	545.62	856.78	544.44	11.33	11.33	11.50	11.50	
3161871883	SMP	1	618.47	545.74	856.84	544.47	11.16	11.16	11.61	11.61	
3161888621	SMP	1	618.54	545.95	857.24	544.72	11.17	11.17	11.80	11.80	
3161896894	SMP	1	618.47	546.01	857.34	544.78	11.27	11.27	11.65	11.65	
3161905252	SMP	1	618.59	546.16	857.49	544.86	11.31	11.31	11.61	11.61	
3161921873	SMP	1	618.54	546.48	857.75	545.14	11.36	11.36	11.88	11.88	
3161930250	SMP	1	618.55	546.55	857.87	545.31	11.30	11.30	11.58	11.58	
3161938636	SMP	1	618.45	546.76	857.84	545.39	11.20	11.20	11.69	11.69	
3161946982	SMP	1	618.48	546.96	857.98	545.54	11.34	11.34	11.70	11.70	
3161955270	SMP	1	618.37	547.17	858.04	545.57	11.34	11.34	11.79	11.79	
3161963606	SMP	1	618.40	547.41	858.17	545.84	11.35	11.35	11.49	11.49	
3161980376	SMP	1	618.39	547.74	858.34	546.21	11.36	11.36	11.53	11.53	
3161988630	SMP	1	618.41	547.89	858.56	546.40	11.27	11.27	11.63	11.63	
3161996991	SMP	1	618.36	548.19	858.53	546.60	11.30	11.30	11.49	11.49	
3162013733	SMP	1	618.02	549.02	858.24	547.44	11.44	11.44	11.67	11.67	
3162022016	SMP	1	618.15	548.86	858.29	547.16	11.50	11.50	11.63	11.63	
3162030367	SMP	1	618.01	548.86	858.33	547.21	11.42	11.42	11.59	11.59	
3162038750	SMP	1	618.12	548.91	858.44	547.27	11.63	11.63	11.76	11.76	
3162047115	SMP	1	618.19	548.84	858.59	547.21	11.54	11.54	11.89	11.89	
3162055390	SMP	1	618.19	548.77	858.82	547.19	11.57	11.57	11.98	11.98	
3162063727	SMP	1	618.22	548.70	858.95	547.14	11.58	11.58	11.76	11.76	
3162072139	SMP	1	618.31	548.63	859.03	547.00	11.52	11.52	11.67	11.67	
3162080375	SMP	1	618.27	548.48	859.10	546.93	11.45	11.45	11.88	11.88	
3162088742	SMP	1	618.30	548.43	859.16	546.86	11.49	11.49	12.02	12.02	
3162097113	SMP	1	618.30	548.29	859.14	546.69	11.42	11.42	11.88	11.88	
3162105506	SMP	1	618.30	548.23	859.10	546.72	11.27	11.27	12.03	12.03	
3162113743	SMP	1	618.31	548.28	859.15	546.73	11.33	11.33	11.94	11.94	
3162122140	SMP	1	618.37	548.22	859.38	546.73	11.25	11.25	11.90	11.90	
3162130492	SMP	1	618.38	548.30	859.27	546.76	11.31	11.31	11.89	11.89	
3162138863	SMP	1	618.41	548.38	859.24	546.90	11.35	11.35	11.99	11.99	
3162147117	SMP	1	618.45	548.38	859.27	546.86	11.31	11.31	11.98	11.98	
3162155500	SMP	1	618.41	548.48	859.55	546.88	11.51	11.51	11.83	11.83	
3162163853	SMP	1	618.47	548.48	859.53	546.95	11.42	11.42	11.91	11.91	
3162172268	SMP	1	618.48	548.55	859.61	547.01	11.48	11.48	11.92	11.92	
3162180489	SMP	1	618.62	548.55	859.67	547.08	11.43	11.43	12.04	12.04	
3162188865	SMP	1	618.65	548.54	859.74	547.01	11.34	11.34	11.91	11.91	
3162197239	SMP	1	618.74	548.51	859.81	547.00	11.39	11.39	11.88	11.88	
3162205630	SMP	1	618.80	548.41	859.74	547.00	11.27	11.27	11.97	11.97	
3162213847	SMP	1	618.73	548.34	859.87	546.93	11.44	11.44	12.01	12.01	
3162222258	SMP	1	618.80	548.34	859.87	546.93	11.38	11.38	12.01	12.01	
3162230608	SMP	1	618.80	548.34	859.94	546.93	11.38	11.38	11.99	11.99	
3162238876	SMP	1	619.01	548.27	860.01	546.79	11.48	11.48	11.95	11.95	
3162247238	SMP	1	619.61	547.48	860.50	546.06	11.43	11.43	11.97	11.97	
3162255632	SMP	1	620.11	546.69	860.55	545.38	11.44	11.44	11.73	11.73	
3162263982	SMP	1	620.27	546.29	860.35	545.03	11.25	11.25	11.80	11.80	
3162272259	SMP	1	619.84	545.70	860.10	544.65	11.53	11.53	12.06	12.06	
3162280609	SMP	1	619.99	545.40	859.86	544.31	11.44	11.44	11.70	11.70	
3162289005	SMP	1	620.03	545.34	859.90	544.24	11.40	11.40	11.73	11.73	
3162297375	SMP	1	620.03	545.41	859.93	544.30	11.57	11.57	11.76	11.76	
3162305623	SMP	1	619.97	545.28	860.08	543.99	11.37	11.37	11.77	11.77	
3162313982	SMP	1	619.80	545.12	860.09	543.93	11.45	11.45	11.97	11.97	
3162322386	SMP	1	619.83	545.01	860.04	543.80	11.38	11.38	12.01	12.01	
3162330736	SMP	1	619.73	544.87	860.01	543.66	11.33	11.33	11.98	11.98	
3162338984	SMP	1	619.66	544.81	860.11	543.63	11.39	11.39	11.97	11.97	
3162347358	SMP	1	619.59	544.62	859.97	543.49	11.44	11.44	11.83	11.83	
3162355750	SMP	1	619.58	544.61	860.09	543.45	11.41	11.41	11.65	11.65	
3162364108	SMP	1	619.54	544.55	859.91	543.32	11.47	11.47	11.59	11.59	
3162372384	SMP	1	619.48	544.48	859.84	543.36	11.47	11.47	11.71	11.71	
3162380736	SMP	1	619.41	544.55	859.85	543.30	11.47	11.47	11.71	11.71	
3162389108	SMP	1	619.40	544.48	859.84	543.36	11.46	11.46	11.74	11.74	
3162397359	SMP	1	619.34	544.48	859.78	543.30	11.46	11.46	11.67	11.67	
3162405762	SMP	1	619.31	544.40	859.74	543.25	11.40	11.40	11.69	11.69	
3162414099	SMP	1	619.21	544.36	859.74	543.20	11.35	11.35	11.69	11.69	
3162422509	SMP	1	619.24	544.42	859.77	543.25	11.44	11.44	11.78	11.78	
3162430732	SMP	1	619.17	544.31	859.73	543.16	11.38	11.38	11.96	11.96	
3162439109	SMP	1	619.10	544.34	859.67	543.12	11.56	11.56	11.89	11.89	
3162447479	SMP	1	619.08	544.27	859.61	543.03	11.45	11.45	11.94	11.94	
3162455875	SMP	1	619.03	544.27	859.43	542.98	11.45	11.45	11.94	11.94	
3162464095	SMP	1	618.97	544.27	859.37	542.89	11.50	11.50	11.64	11.64	
3162472502	SMP	1	618.86	544.24	859.33	542.87	11.51	11.51	11.75	11.75	
3162480857	SMP	1	618.71	544.23	859.22	542.77	11.44	11.44	11.80	11.80	
3162489240	SMP	1	618.67	544.21	859.22	542.77	11.37	11.37	11.78	11.78	
3162497574	SMP	1	618.49	544.14	859.10	542.76	11.30	11.30	11.93	11.93	
3162505870	SMP	1	618.23	544.08	858.94	542.63	11.40	11.40	11.96	11.96	
3162514216	SMP	1	616.59	543.88	857.52	542.29	11.50	11.50	11.72	11.72	
3162522627	SMP	1	614.11	543.56	855.23	542.00	11.64	11.64	12.04	12.04	
3162539232	SMP	1	609.93	543.10	850.74	541.41	11.50	11.50	11.72	11.72	
3162547631	SMP	1	608.52	543.01	848.89	541.24	11.27	11.27	11.90	11.90	
3162555861	SMP	1	607.93	543.02	848.25	541.12	11.52	11.52	12.15	12.15	
3162572596	SMP	1	607.61	542.70	848.39	540.91	11.41	11.41	12.01	12.01	
3162580980	SMP	1	607.37	542.72	848.22	540.81	11.43	11.43	11.95	11.95	
3162589246	SMP	1	607.16	542.69	848.07	540.67	11.51	11.51	11.89	11.89	
3162597592	SMP	1	606.90	542.68	847.86	540.60	11.64	11.64	11.93	11.93	
3162606001	SMP	1	606.81	542.58	847.79	540.60	11.41	11.41	11.90	11.90	
3162614364	SMP	1	606.48	542.63	847.55	540.55	11.33	11.33	11.98	11.98	
3162622602	SMP	1	606.30	542.68	847.36	540.51	11.35	11.35	11.88	11.88	
3162630974	SMP	1	606.04	542.69	847.34	540.52	11.60	11.60	11.93	11.93	
3162639370	SMP	1	605.77	542.68	846.99	540.45	11.35	11.35	11.76	11.76	
3162647723	SMP	1	605.61	542.70	846.77	540.40	11.41	11.41	11.86	11.86	
3162656001	SMP	1	605.34	542.81	846.74	540.35	11.40	11.40	11.87	11.87	
3162664343	SMP	1	604.97	542.82	846.36	540.25	11.60	11.60	11.72	11.72	
3162672722	SMP	1	604.82	542.77	846.00	540.26	11.47	11.47	11.89	11.89	
3162681101	SMP	1	604.37	542.83	845.62	540.17	11.38	11.38	11.80	11.80	
3162689372	SMP	1	604.14	542.95	845.60	540.19	11.60	11.60	11.87	11.87	
3162697710	SMP	1	603.98	542.90	845.31	540.17	11.53	11.53	11.93	11.93	
3162714375	SMP	1	603.38	543.04	844.90	540.15	11.25	11.25	11.80	11.80	
3162722714	SMP	1	602.99	543.20	844.61	540.17	11.59	11.59	11.87	11.87	
3162731119	SMP	1	601.67	543.51	843.36	540.33	11.54	11.54	11.91	11.91	
3162739481	SMP	1	600.12	543.64	841.99	540.48	11.56	11.56	11.97	11.97	
3162747720	SMP	1	599.56	543.91	841.00	540.61	11.30	11.30	12.02	12.02	
3162756105	SMP	1	599.22	544.11	840.64	540.61	11.43	11.43	12.04	12.04	
3162764472	SMP	1	599.05	543.95	840.54	540.52	11.61	11.61	12.07	12.07	
3162772839	SMP	1	598.47	544.01	840.13	540.49	11.21	11.21	12.01	12.01	
3162781121	SMP	1	598.13	544.12	839.86	540.41	11.56	11.56	11.78	11.78	
3162797860	SMP	1	597.39	544.20	839.13	540.35	11.26	11.26	11.84	11.84	
3162806243	SMP	1	596.85	544.31	838.86	540.34	11.51	11.51	11.89	11.89	
3162814464	SMP	1	596.50	544.32	838.52	540.36	11.27	11.27	12.10	12.10	
3162822841	SMP	1	596.28	544.35	838.08	540.41	11.28	11.28	12.06	12.06	
3162831226	SMP	1	595.67	544.66	837.73	540.47	11.57	11.57	11.76	11.76	
3162839605	SMP	1	595.26	544.76	837.31	540.46	11.40	11.40	11.95	11.95	
3162847832	SMP	1	594.95	544.75	837.07	540.61	11.44	11.44	12.01	12.01	
3162856243	SMP	1	594.50	544.93	836.50	540.64	11.45	11.45	12.05	12.05	
3162864599	SMP	1	593.99	545.12	836.22	540.65	11.67	11.67	12.00	12.00	
3162872842	SMP	1	593.61	545.14	836.00	540.68	11.22	11.22	12.05	12.05	
3162889602	SMP	1	592.65	545.37	835.27	540.68	11.34	11.34	11.91	11.91	
3162897992	SMP	1	592.50	545.33	834.67	540.66	11.28	11.28	11.94	11.94	
3162906228	SMP	1	591.92	545.49	834.38	540.66	11.34	11.34	12.02	12.02	
3162914592	SMP	1	591.48	545.55	834.21	540.68	11.23	11.23	11.90	11.90	
3162922965	SMP	1	591.29	545.57	833.67	540.66	11.34	11.34	12.03	12.03	
3162931365	SMP	1	590.92	545.62	833.32	540.76	11.37	11.37	12.00	12.00	
3162939598	SMP	1	590.55	545.80	833.18	540.87	11.28	11.28	11.90	11.90	
3162947966	SMP	1	590.38	545.82	832.95	540.80	11.48	11.48	11.92	11.92	
3162956350	SMP	1	590.05	546.18	832.84	540.94	11.44	11.44	11.85	11.85	
3162964722	SMP	1	591.11	546.69	833.93	541.67	11.57	11.57	12.00	12.00	
3162981349	SMP	1	593.29	547.74	835.44	542.68	11.44	11.44	11.78	11.78	
3162989740	SMP	1	592.77	547.75	834.89	542.79	11.63	11.63	12.00	12.00	
3162998075	SMP	1	592.46	547.85	835.07	542.65	11.47	11.47	12.08	12.08	
3163006340	SMP	1	592.26	548.01	834.87	542.76	11.31	11.31	12.02	12.02	
3163014725	SMP	1	591.94	548.01	834.32	542.63	11.47	11.47	11.72	11.72	
3163023103	SMP	1	591.62	548.01	834.28	542.61	11.24	11.24	11.63	11.63	
3163031326	SMP	1	591.35	548.11	834.10	542.56	11.35	11.35	11.78	11.78	
3163039734	SMP	1	591.17	548.10	833.92	542.60	11.21	11.21	11.97	11.97	
3163048099	SMP	1	590.87	548.27	833.74	542.55	11.38	11.38	11.78	11.78	
3163056465	SMP	1	590.69	548.29	833.52	542.55	11.31	11.31	11.61	11.61	
3163064713	SMP	1	590.55	548.41	833.25	542.55	11.41	11.41	11.48	11.48	
3163073098	SMP	1	590.41	548.55	833.31	542.69	11.34	11.34	11.62	11.62	
3163081465	SMP	1	590.23	548.61	833.28	542.77	11.19	11.19	11.69	11.69	
3163089862	SMP	1	590.18	548.69	833.12	542.80	11.46	11.46	11.88	11.88	
3163098077	SMP	1	590.11	548.76	833.05	542.94	11.47	11.47	11.95	11.95	
3163106460	SMP	1	589.98	548.76	833.03	542.93	11.41	11.41	11.91	11.91	
3163114837	SMP	1	589.77	548.80	832.89	542.86	11.27	11.27	11.87	11.87	
3163123223	SMP	1	589.70	548.85	832.88	542.84	11.18	11.18	11.67	11.67	
3163131455	SMP	1	589.56	548.88	832.73	542.76	11.36	11.36	11.63	11.63	
3163139864	SMP	1	589.46	548.79	832.46	542.70	11.25	11.25	11.71	11.71	
3163148201	SMP	1	589.34	548.69	832.30	542.55	11.15	11.15	11.53	11.53	
3163156584	SMP	1	589.26	548.57	832.31	542.42	11.18	11.18	11.49	11.49	
3163164835	SMP	1	589.14	548.45	832.26	542.46	11.02	11.02	11.71	11.71	
3163173224	SMP	1	589.14	548.35	832.24	542.39	11.26	11.26	11.77	11.77	
3163181592	SMP	1	589.03	548.29	832.24	542.31	11.24	11.24	11.73	11.73	
3163189863	SMP	1	588.98	548.28	832.24	542.24	11.39	11.39	11.67	11.67	
3163198195	SMP	1	589.15	548.34	832.31	542.33	11.29	11.29	11.71	11.71	
3163206580	SMP	1	590.04	548.88	833.19	542.98	11.17	11.17	11.87	11.87	
3163214958	SMP	1	591.21	549.64	834.03	543.77	11.22	11.22	11.86	11.86	
3163223224	SMP	1	591.24	550.10	833.75	544.22	11.25	11.25	11.66	11.66	
3163231570	SMP	1	591.01	550.15	833.47	544.06	11.66	11.66	11.64	11.64	
3163239986	SMP	1	590.94	550.08	833.80	543.94	11.31	11.31	11.58	11.58	
3163248338	SMP	1	590.87	550.27	833.78	544.16	11.51	11.51	11.75	11.75	
3163256588	SMP	1	590.93	550.23	833.76	544.14	11.29	11.29	11.55	11.55	
3163264963	SMP	1	590.80	550.15	833.56	544.05	11.18	11.18	11.43	11.43	
3163273346	SMP	1	590.55	550.26	833.44	544.03	11.28	11.28	11.38	11.38	
3163281713	SMP	1	590.55	550.34	833.29	544.15	11.34	11.34	11.48	11.48	
3163289980	SMP	1	590.55	550.48	833.34	544.30	11.44	11.44	11.35	11.35	
3163298338	SMP	1	590.41	550.55	833.39	544.35	11.33	11.33	11.58	11.58	
3163306710	SMP	1	590.36	550.66	833.39	544.48	11.03	11.03	11.66	11.66	
3163315084	SMP	1	590.36	550.73	833.46	544.65	11.10	11.10	11.68	11.68	
3163323344	SMP	1	590.40	550.92	833.39	544.73	11.24	11.24	11.78	11.78	
3163331700	SMP	1	590.34	551.00	833.39	544.87	11.14	11.14	11.84	11.84	
3163340103	SMP	1	590.22	551.14	833.27	544.98	11.19	11.19	11.97	11.97	
3163348451	SMP	1	590.22	551.18	833.19	544.98	11.45	11.45	11.99	11.99	
3163356701	SMP	1	590.12	551.27	833.12	545.05	11.50	11.50	12.03	12.03	
3163365084	SMP	1	590.08	551.34	833.08	545.15	11.56	11.56	12.07	12.07	
3163373464	SMP	1	589.94	551.32	833.10	545.12	11.48	11.48	11.98	11.98	
3163381710	SMP	1	589.93	551.53	832.94	545.22	11.67	11.67	11.88	11.88	
3163390105	SMP	1	589.77	551.50	832.89	545.42	11.40	11.40	11.94	11.94	
3163398443	SMP	1	589.92	551.65	832.91	545.45	11.33	11.33	11.76	11.76	
3163406824	SMP	1	589.78	551.74	832.89	545.43	11.23	11.23	11.84	11.84	
3163415077	SMP	1	589.53	551.97	832.60	545.49	11.12	11.12	11.71	11.71	
3163423475	SMP	1	589.38	551.99	832.32	545.42	11.22	11.22	11.73	11.73	
3163431815	SMP	1	589.34	552.05	832.25	545.39	11.10	11.10	11.54	11.54	
3163440226	SMP	1	589.36	552.07	832.46	545.62	11.21	11.21	11.77	11.77	
3163448441	SMP	1	589.26	552.09	832.40	545.54	11.30	11.30	11.86	11.86	
3163456839	SMP	1	589.19	552.10	832.32	545.48	11.26	11.26	12.01	12.01	
3163465202	SMP	1	589.17	551.95	832.32	545.54	11.24	11.24	12.02	12.02	
3163473597	SMP	1	589.08	552.08	832.24	545.42	11.38	11.38	11.95	11.95	
3163481851	SMP	1	588.55	552.48	831.71	545.86	11.48	11.48	11.79	11.79	
3163498598	SMP	1	588.64	553.21	831.30	546.56	11.25	11.25	11.86	11.86	
3163506947	SMP	1	588.58	552.94	831.34	546.41	11.29	11.29	11.98	11.98	
3163515223	SMP	1	588.55	552.88	831.18	546.34	11.41	11.41	12.06	12.06	
3163523576	SMP	1	588.37	552.72	831.27	546.19	11.34	11.34	11.78	11.78	
3163531956	SMP	1	588.40	552.50	831.30	545.90	11.27	11.27	11.65	11.65	
3163540208	SMP	1	588.52	552.35	831.25	545.74	11.07	11.07	11.71	11.71	
3163548666	SMP	1	588.50	552.23	831.47	545.58	11.24	11.24	11.88	11.88	
3163556946	SMP	1	588.43	552.06	831.47	545.44	11.17	11.17	11.95	11.95	
3163565349	SMP	1	588.59	551.94	831.56	545.34	11.40	11.40	11.82	11.82	
3163581968	SMP	1	588.37	551.58	831.44	545.34	11.35	11.35	12.04	12.04	
3163590350	SMP	1	588.40	551.50	831.54	545.13	11.24	11.24	11.87	11.87	
3163598697	SMP	1	588.45	551.43	831.44	545.01	11.04	11.04	11.93	11.93	
3163606957	SMP	1	588.44	551.36	831.58	545.01	11.07	11.07	11.97	11.97	
3163615325	SMP	1	588.47	551.32	831.50	544.85	11.13	11.13	11.85	11.85	
3163623716	SMP	1	588.40	551.25	831.52	544.77	11.15	11.15	12.01	12.01	
3163632061	SMP	1	588.33	551.11	831.46	544.70	11.13	11.13	12.04	12.04	
3163640342	SMP	1	588.40	551.04	831.51	544.67	11.14	11.14	12.09	12.09	
3163648691	SMP	1	588.24	551.09	831.47	544.66	11.14	11.14	11.99	11.99	
3163657068	SMP	1	588.20	551.04	831.51	544.67	11.11	11.11	12.09	12.09	
3163665443	SMP	1	588.18	551.17	831.44	544.68	11.26	11.26	11.90	11.90	
3163673720	SMP	1	588.23	551.28	831.51	544.75	11.23	11.23	12.00	12.00	
3163682070	SMP	1	588.16	551.37	831.40	544.79	11.30	11.30	11.82	11.82	
3163690470	SMP	1	588.28	551.46	831.34	544.95	11.56	11.56	11.76	11.76	
3163698694	SMP	1	588.21	551.60	831.50	545.34	11.40	11.40	12.09	12.09	
3163707077	SMP	1	588.28	551.74	831.53	545.44	11.25	11.25	12.15	12.15	
3163715643	SMP	1	588.44	551.92	831.66	545.46	11.50	11.50	12.21	12.21	
3163723837	SMP	1	588.26	551.99	831.68	545.56	11.21	11.21	12.14	12.14	
3163732059	SMP	1	588.41	551.99	831.73	545.63	11.09	11.09	12.15	12.15	
3163740469	SMP	1	588.40	552.10	831.80	545.70	11.25	11.25	12.13	12.13	
3163748814	SMP	1	588.55	552.22	831.90	545.78	11.33	11.33	12.16	12.16	
3163757191	SMP	1	588.57	552.22	832.02	545.85	11.20	11.20	11.87	11.87	
3163765452	SMP	1	588.66	552.29	832.11	545.89	11.35	11.35	11.95	11.95	
3163773832	SMP	1	588.79	552.36	832.26	546.04	11.47	11.47	12.05	12.05	
3163782192	SMP	1	588.89	552.53	832.31	546.15	11.65	11.65	12.11	12.11	
3163790590	SMP	1	588.98	552.55	832.38	546.33	11.64	11.64	12.24	12.24	
3163807199	SMP	1	589.21	552.53	832.68	546.45	11.40	11.40	12.01	12.01	
3163815591	SMP	1	589.28	552.74	832.82	546.50	11.38	11.38	12.07	12.07	
3163823943	SMP	1	589.30	552.72	832.90	546.64	11.38	11.38	12.09	12.09	
3163832195	SMP	1	589.44	552.78	833.11	546.60	11.53	11.53	11.95	11.95	
3163840576	SMP	1	589.63	552.88	833.21	546.67	11.68	11.68	11.99	11.99	
3163848943	SMP	1	589.64	552.85	833.24	546.67	11.67	11.67	12.00	12.00	
3163857190	SMP	1	589.79	552.78	833.37	546.63	11.78	11.78	12.15	12.15	
3163865589	SMP	1	589.95	552.71	833.33	546.55	11.65	11.65	12.27	12.27	
3163873941	SMP	1	590.11	552.61	833.40	546.44	11.69	11.69	12.22	12.22	
3163882328	SMP	1	590.09	552.65	833.54	546.52	11.96	11.96	12.15	12.15	
3163890574	SMP	1	590.16	552.58	833.63	546.45	11.83	11.83	12.15	12.15	
3163898959	SMP	1	590.40	552.11	833.78	546.24	11.13	11.13	12.06	12.06	
3163907316	SMP	1	591.25	551.05	834.65	545.06	11.66	11.66	12.07	12.07	
3163915711	SMP	1	592.22	549.48	835.00	543.51	11.38	11.38	11.91	11.91	
3163923953	SMP	1	592.79	548.42	834.85	542.50	11.42	11.42	11.87	11.87	
3163932313	SMP	1	592.84	547.41	834.65	541.66	11.36	11.36	11.94	11.94	
3163949072	SMP	1	593.35	546.94	835.24	541.12	11.24	11.24	11.95	11.95	
3163957327	SMP	1	593.27	546.94	835.27	541.22	11.32	11.32	11.95	11.95	
3163965688	SMP	1	593.29	546.77	835.46	541.05	11.48	11.48	12.02	12.02	
3163974078	SMP	1	593.29	546.60	835.55	540.90	11.29	11.29	12.07	12.07	
3163982448	SMP	1	593.36	546.56	835.56	540.88	11.34	11.34	11.98	11.98	
3163990714	SMP	1	593.36	546.56	835.77	540.95	11.44	11.44	12.04	12.04	
3163999062	SMP	1	593.37	546.57	835.85	540.95	11.29	11.29	12.13	12.13	
3164007438	SMP	1	593.37	546.54	835.91	540.90	11.28	11.28	12.16	12.16	
3164015687	SMP	1	593.37	546.55	835.98	540.90	11.28	11.28	12.02	12.02	
3164024078	SMP	1	593.37	546.54	836.03	540.93	11.36	11.36	12.11	12.11	
3164032428	SMP	1	593.44	546.54	836.09	541.00	11.36	11.36	12.09	12.09	
3164040834	SMP	1	593.51	546.54	836.23	541.00	11.28	11.28	12.02	12.02	
3164049059	SMP	1	593.55	546.48	836.27	541.03	11.27	11.27	12.07	12.07	
3164057434	SMP	1	593.51	546.54	836.31	541.02	11.36	11.36	12.20	12.20	
3164065812	SMP	1	593.51	546.54	836.27	540.97	11.28	11.28	12.18	12.18	
3164074196	SMP	1	593.44	546.54	836.27	541.04	11.36	11.36	12.19	12.19	
3164082437	SMP	1	593.38	546.55	836.26	541.05	11.28	11.28	12.18	12.18	
3164090839	SMP	1	593.43	546.59	836.24	540.99	11.47	11.47	12.14	12.14	
3164099181	SMP	1	593.36	546.59	836.15	541.11	11.44	11.44	12.13	12.13	
3164107556	SMP	1	593.29	546.60	836.08	541.13	11.46	11.46	12.09	12.09	
3164115812	SMP	1	593.22	546.62	836.01	541.13	11.55	11.55	12.11	12.11	
3164124200	SMP	1	593.07	546.69	836.01	541.13	11.65	11.65	12.11	12.11	
3164132543	SMP	1	592.97	546.69	835.87	541.20	11.72	11.72	12.26	12.26	
3164140957	SMP	1	592.92	546.67	835.72	541.16	11.42	11.42	12.17	12.17	
3164149172	SMP	1	592.82	546.59	835.56	541.01	11.37	11.37	12.17	12.17	
3164157555	SMP	1	592.48	546.55	835.36	540.87	11.26	11.26	12.16	12.16	
3164165932	SMP	1	592.43	546.49	835.34	540.79	11.46	11.46	12.16	12.16	
3164174204	SMP	1	592.26	546.43	835.16	540.74	11.47	11.47	12.19	12.19	
3164182561	SMP	1	592.17	546.38	835.02	540.72	11.64	11.64	12.13	12.13	
3164190956	SMP	1	591.91	546.33	834.89	540.64	11.53	11.53	12.13	12.13	
3164199293	SMP	1	591.91	546.33	834.66	540.62	11.47	11.47	12.13	12.13	
3164207557	SMP	1	591.63	546.34	834.50	540.64	11.36	11.36	12.33	12.33	
3164215938	SMP	1	591.41	546.48	834.33	540.60	11.36	11.36	12.27	12.27	
3164224317	SMP	1	591.28	546.59	834.02	540.75	11.58	11.58	12.17	12.17	
3164232690	SMP	1	590.29	547.27	833.08	541.39	11.79	11.79	12.22	12.22	
3164240955	SMP	1	589.81	547.78	832.28	541.78	11.66	11.66	12.43	12.43	
3164249295	SMP	1	589.80	548.09	832.13	542.07	11.66	11.66	12.36	12.36	
3164257685	SMP	1	589.67	547.85	832.20	541.85	11.63	11.63	12.24	12.24	
3164266056	SMP	1	589.43	547.67	832.03	541.62	11.64	11.64	12.14	12.14	
3164274319	SMP	1	589.22	547.63	831.87	541.58	11.65	11.65	12.21	12.21	
3164282676	SMP	1	589.19	547.49	831.79	541.32	11.68	11.68	12.33	12.33	
3164291078	SMP	1	589.15	547.25	831.73	541.07	11.66	11.66	12.47	12.47	
3164299437	SMP	1	589.25	546.98	831.81	540.87	11.87	11.87	12.29	12.29	
3164307680	SMP	1	589.25	546.90	831.93	540.80	11.82	11.82	12.28	12.28	
3164316055	SMP	1	589.24	546.90	831.88	540.76	11.82	11.82	12.27	12.27	
3164324449	SMP	1	589.19	546.98	831.81	540.77	11.85	11.85	12.19	12.19	
3164332669	SMP	1	589.15	547.05	831.71	540.92	11.94	11.94	12.38	12.38	
3164341079	SMP	1	589.12	547.04	831.73	540.93	11.77	11.77	12.37	12.37	
3164349416	SMP	1	589.15	547.15	831.73	541.00	11.98	11.98	12.43	12.43	
3164357798	SMP	1	589.19	547.25	831.80	541.00	11.86	11.86	12.44	12.44	
3164366055	SMP	1	589.22	547.22	831.94	541.05	12.01	12.01	12.46	12.46	
3164374451	SMP	1	589.19	547.12	831.88	540.90	11.98	11.98	12.39	12.39	
3164382799	SMP	1	589.01	546.98	831.92	540.77	11.97	11.97	12.36	12.36	
3164391200	SMP	1	588.80	546.97	831.88	540.68	11.99	11.99	12.33	12.33	
3164399415	SMP	1	588.80	546.86	831.79	540.58	11.95	11.95	12.43	12.43	
3164407795	SMP	1	588.79	546.86	831.78	540.40	11.95	11.95	12.20	12.20	
3164416177	SMP	1	588.83	546.79	831.94	540.47	11.95	11.95	12.44	12.44	
3164424573	SMP	1	589.02	546.80	832.01	540.47	11.98	11.98	12.35	12.35	
3164432788	SMP	1	589.28	546.84	832.11	540.55	11.96	11.96	12.33	12.33	
3164441199	SMP	1	589.28	546.98	832.12	540.61	12.11	12.11	12.45	12.45	
3164449535	SMP	1	589.36	547.14	832.28	540.78	12.03	12.03	12.67	12.67	
3164457934	SMP	1	589.45	547.21	832.28	540.92	11.75	11.75	12.64	12.64	
3164466185	SMP	1	589.54	547.41	832.54	541.19	11.77	11.77	12.69	12.69	
3164474559	SMP	1	589.76	547.70	832.69	541.34	12.05	12.05	12.54	12.54	
3164482918	SMP	1	589.76	548.36	832.42	541.92	11.85	11.85	12.56	12.56	
3164491199	SMP	1	589.83	548.85	832.25	542.46	11.97	11.97	12.60	12.60	
3164499542	SMP	1	589.85	548.77	832.49	542.51	11.98	11.98	12.80	12.80	
3164507923	SMP	1	589.92	548.70	832.64	542.51	12.04	12.04	12.74	12.74	
3164516304	SMP	1	589.83	548.79	832.71	542.59	11.94	11.94	12.70	12.70	
3164524563	SMP	1	589.85	548.84	832.69	542.48	12.13	12.13	12.81	12.81	
3164532911	SMP	1	589.99	548.84	832.78	542.46	12.18	12.18	12.67	12.67	
3164541323	SMP	1	590.13	548.84	832.87	542.47	12.30	12.30	12.71	12.71	
3164549673	SMP	1	590.14	548.87	832.91	542.52	12.45	12.45	12.61	12.61	
3164557933	SMP	1	590.22	548.98	832.98	542.52	12.58	12.58	12.70	12.70	
3164566298	SMP	1	590.26	548.90	833.16	542.55	12.38	12.38	12.71	12.71	
3164574681	SMP	1	590.44	549.02	833.42	542.71	12.62	12.62	12.83	12.83	
3164583045	SMP	1	590.51	548.98	833.59	542.78	12.21	12.21	12.74	12.74	
3164591322	SMP	1	590.70	549.02	833.62	542.88	12.24	12.24	12.93	12.93	
3164599665	SMP	1	590.84	549.08	833.75	542.86	12.29	12.29	12.70	12.70	
3164608053	SMP	1	590.87	549.12	833.87	542.86	12.36	12.36	12.63	12.63	
3164616424	SMP	1	590.92	549.04	833.95	542.90	12.42	12.42	12.66	12.66	
3164624684	SMP	1	590.98	548.99	833.85	542.76	12.44	12.44	12.83	12.83	
3164633032	SMP	1	591.14	548.98	834.01	542.71	12.61	12.61	12.82	12.82	
3164641442	SMP	1	591.19	548.85	834.14	542.64	12.63	12.63	12.76	12.76	
3164649657	SMP	1	591.26	548.78	834.28	542.71	12.64	12.64	12.88	12.88	
3164658052	SMP	1	591.38	548.80	834.42	542.78	12.55	12.55	12.92	12.92	
3164666420	SMP	1	591.37	548.80	834.39	542.78	12.43	12.43	12.90	12.90	
3164674813	SMP	1	591.39	548.80	834.52	542.78	12.65	12.65	12.90	12.90	
3164683040	SMP	1	591.31	548.79	834.55	542.81	12.50	12.50	12.78	12.78	
3164691444	SMP	1	591.37	548.80	834.46	542.92	12.48	12.48	12.89	12.89	
3164699789	SMP	1	591.37	548.94	834.53	542.92	12.66	12.66	12.89	12.89	
3164708170	SMP	1	591.37	548.96	834.46	543.01	12.61	12.61	12.98	12.98	
3164716421	SMP	1	591.44	548.95	834.46	543.08	12.61	12.61	12.92	12.92	
3164724809	SMP	1	591.51	549.02	834.53	543.15	12.79	12.79	12.99	12.99	
3164733164	SMP	1	591.44	549.02	834.46	543.08	12.67	12.67	12.95	12.95	
3164741570	SMP	1	591.37	549.02	834.53	543.08	12.66	12.66	13.03	13.03	
3164749783	SMP	1	591.30	549.02	834.46	543.08	12.78	12.78	13.03	13.03	
3164758164	SMP	1	591.12	548.98	834.45	542.92	12.66	12.66	12.89	12.89	
3164766538	SMP	1	591.05	548.98	834.18	542.85	12.59	12.59	12.88	12.88	
3164774928	SMP	1	590.98	548.98	833.96	542.85	12.54	12.54	12.80	12.80	
3164783165	SMP	1	590.90	548.89	833.91	542.79	12.38	12.38	12.93	12.93	
3164791565	SMP	1	590.79	548.75	833.92	542.84	12.39	12.39	12.91	12.91	
3164799917	SMP	1	590.65	548.90	833.82	542.87	12.57	12.57	12.96	12.96	
3164808291	SMP	1	590.40	548.85	833.62	542.88	12.74	12.74	12.95	12.95	
3164816541	SMP	1	590.34	548.81	833.50	542.86	12.70	12.70	13.12	13.12	
3164824937	SMP	1	590.18	548.75	833.42	542.72	12.56	12.56	13.01	13.01	
3164833280	SMP	1	590.13	548.83	833.32	542.72	12.37	12.37	13.16	13.16	
3164841563	SMP	1	589.99	548.77	833.22	542.63	12.42	12.42	12.98	12.98	
3164849904	SMP	1	589.91	548.77	832.99	542.58	12.46	12.46	13.00	13.00	
3164858283	SMP	1	589.91	548.73	832.93	542.58	12.40	12.40	13.01	13.01	
3164866669	SMP	1	589.95	548.70	832.88	542.57	12.38	12.38	13.19	13.19	
3164874929	SMP	1	589.95	548.63	832.85	542.48	12.32	12.32	13.01	13.01	
3164883282	SMP	1	589.92	548.68	832.90	542.51	12.49	12.49	13.10	13.10	
3164891686	SMP	1	589.85	548.64	832.87	542.57	12.44	12.44	13.19	13.19	
3164900048	SMP	1	589.64	548.78	832.80	542.65	12.41	12.41	13.09	13.09	
3164908298	SMP	1	589.49	548.84	832.68	542.77	12.52	12.52	13.06	13.06	
3164916668	SMP	1	589.34	548.88	832.68	542.88	12.64	12.64	13.02	13.02	
3164925058	SMP	1	589.21	548.98	832.57	542.86	12.69	12.69	13.04	13.04	
3164933413	SMP	1	589.16	549.02	832.55	542.88	12.72	12.72	13.09	13.09	
3164941686	SMP	1	589.06	548.98	832.38	542.89	12.58	12.58	13.02	13.02	
3164950037	SMP	1	588.98	549.05	832.38	542.82	12.62	12.62	13.01	13.01	
3164958410	SMP	1	588.91	549.05	832.28	542.85	12.52	12.52	13.09	13.09	
3164966785	SMP	1	588.84	549.09	832.13	542.82	12.48	12.48	12.97	12.97	
3164975051	SMP	1	588.82	549.08	831.91	542.86	12.44	12.44	13.10	13.10	
3164983422	SMP	1	588.63	549.16	831.92	542.77	12.52	12.52	13.01	13.01	
3164991810	SMP	1	588.58	549.23	831.89	543.00	12.70	12.70	12.91	12.91	
3165000030	SMP	1	588.48	549.34	831.87	543.18	12.70	12.70	13.03	13.03	
3165008407	SMP	1	588.48	549.39	831.79	543.26	12.68	12.68	13.08	13.08	
3165016785	SMP	1	588.44	549.52	831.70	543.30	12.61	12.61	13.08	13.08	
3165025170	SMP	1	588.38	549.64	831.65	543.44	12.56	12.56	13.24	13.24	
3165033402	SMP	1	588.39	549.72	831.62	543.47	12.50	12.50	13.28	13.28	
3165041807	SMP	1	588.40	549.77	831.77	543.52	12.58	12.58	13.01	13.01	
3165058536	SMP	1	588.36	549.87	831.75	543.70	12.68	12.68	13.08	13.08	
3165066806	SMP	1	588.32	549.94	831.71	543.73	12.62	12.62	12.90	12.90	
3165075172	SMP	1	588.30	549.95	831.75	543.77	12.70	12.70	12.94	12.94	
3165083544	SMP	1	588.30	549.96	831.68	543.74	12.51	12.51	12.95	12.95	
3165091917	SMP	1	588.30	549.96	831.76	543.87	12.51	12.51	13.01	13.01	
3165100162	SMP	1	588.37	549.96	831.85	543.78	12.52	12.52	12.87	12.87	
3165108529	SMP	1	588.44	549.95	831.82	543.80	12.63	12.63	12.88	12.88	
3165116928	SMP	1	588.51	549.93	831.75	543.80	12.47	12.47	12.90	12.90	
3165125289	SMP	1	588.58	549.86	831.92	543.81	12.38	12.38	12.84	12.84	
3165133527	SMP	1	588.58	550.20	831.79	544.06	12.48	12.48	12.75	12.75	
3165141912	SMP	1	588.60	550.78	831.77	544.84	12.68	12.68	12.64	12.64	
3165150279	SMP	1	588.44	551.20	831.37	545.18	12.35	12.35	12.87	12.87	
3165158522	SMP	1	588.27	551.51	831.25	545.51	12.51	12.51	12.84	12.84	
3165166937	SMP	1	588.49	551.42	831.54	545.47	12.52	12.52	13.06	13.06	
3165175285	SMP	1	588.41	551.47	831.46	545.37	12.69	12.69	12.94	12.94	
3165183662	SMP	1	588.49	551.47	831.52	545.35	12.66	12.66	12.96	12.96	
3165191910	SMP	1	588.50	551.36	831.53	545.36	12.55	12.55	13.00	13.00	
3165200280	SMP	1	588.49	551.33	831.53	545.29	12.64	12.64	12.98	12.98	
3165208648	SMP	1	588.44	551.35	831.67	545.31	12.63	12.63	12.91	12.91	
3165217051	SMP	1	588.49	551.33	831.73	545.18	12.69	12.69	12.68	12.68	
3165225286	SMP	1	588.50	551.34	831.76	545.20	12.61	12.61	12.64	12.64	
3165233665	SMP	1	588.50	551.28	831.83	545.20	12.58	12.58	12.55	12.55	
3165242037	SMP	1	588.50	551.28	831.80	545.25	12.62	12.62	12.65	12.65	
3165250407	SMP	1	588.51	551.28	831.73	545.15	12.62	12.62	12.76	12.76	
3165258644	SMP	1	588.50	551.26	831.76	545.13	12.63	12.63	12.62	12.62	
3165267044	SMP	1	588.50	551.28	831.76	545.11	12.58	12.58	12.78	12.78	
3165275401	SMP	1	588.56	551.26	831.86	545.24	12.72	12.72	12.59	12.59	
3165283791	SMP	1	588.49	551.32	831.76	545.13	12.74	12.74	12.52	12.52	
3165292048	SMP	1	588.36	551.33	831.76	545.06	12.68	12.68	12.46	12.46	
3165300403	SMP	1	588.48	551.25	831.84	545.21	12.55	12.55	12.55	12.55	
3165308768	SMP	1	588.38	551.29	831.94	545.13	12.73	12.73	12.41	12.41	
3165317046	SMP	1	588.47	551.22	831.87	545.13	12.67	12.67	12.51	12.51	
3165325405	SMP	1	588.56	551.19	831.68	545.02	12.74	12.74	12.52	12.52	
3165333782	SMP	1	588.55	551.22	831.89	545.15	12.73	12.73	12.46	12.46	
3165342158	SMP	1	588.55	551.22	831.74	545.05	12.70	12.70	12.61	12.61	
3165350400	SMP	1	588.48	551.29	831.96	545.08	12.75	12.75	12.39	12.39	
3165358778	SMP	1	588.43	551.26	831.86	545.08	12.70	12.70	12.68	12.68	
3165367173	SMP	1	588.58	551.03	831.83	544.88	12.64	12.64	12.63	12.63	
3165375528	SMP	1	589.37	549.94	832.70	543.90	12.24	12.24	12.67	12.67	
3165392152	SMP	1	590.96	547.81	833.28	541.78	12.10	12.10	12.67	12.67	
3165400533	SMP	1	591.27	546.94	833.33	541.04	12.39	12.39	12.75	12.75	
3165408909	SMP	1	591.43	546.63	833.48	540.83	12.20	12.20	12.72	12.72	
3165417133	SMP	1	591.49	546.81	833.56	540.99	12.27	12.27	12.80	12.80	
3165425546	SMP	1	591.49	546.89	833.62	540.98	12.33	12.33	12.58	12.58	
3165433894	SMP	1	591.55	546.86	833.81	540.98	12.33	12.33	12.36	12.36	
3165442278	SMP	1	591.51	546.79	834.05	541.09	12.19	12.19	12.56	12.56	
3165450525	SMP	1	591.68	546.81	834.10	541.04	12.32	12.32	12.69	12.69	
3165458911	SMP	1	591.70	546.78	834.25	541.06	12.32	12.32	12.54	12.54	
3165467255	SMP	1	591.71	546.89	834.33	541.12	12.27	12.27	12.71	12.71	
3165475545	SMP	1	591.78	546.95	834.51	541.21	12.22	12.22	12.60	12.60	
3165483901	SMP	1	591.81	547.03	834.58	541.21	12.24	12.24	12.70	12.70	
3165492268	SMP	1	591.82	547.11	834.57	541.29	12.30	12.30	12.80	12.80	
3165500648	SMP	1	591.86	547.17	834.64	541.36	12.33	12.33	12.67	12.67	
3165508906	SMP	1	591.88	547.17	834.66	541.37	12.19	12.19	12.66	12.66	
3165517262	SMP	1	591.89	547.21	834.71	541.43	12.21	12.21	12.54	12.54	
3165525670	SMP	1	591.86	547.26	834.66	541.39	12.29	12.29	12.45	12.45	
3165534016	SMP	1	591.89	547.28	834.73	541.51	12.28	12.28	12.65	12.65	
3165542283	SMP	1	591.83	547.28	834.58	541.52	12.33	12.33	12.68	12.68	
3165550648	SMP	1	591.68	547.22	834.65	541.59	12.30	12.30	12.73	12.73	
3165559036	SMP	1	591.70	547.24	834.51	541.66	12.24	12.24	12.81	12.81	
3165567380	SMP	1	591.72	547.29	834.48	541.66	12.17	12.17	12.84	12.84	
3165575669	SMP	1	591.59	547.32	834.41	541.66	12.34	12.34	12.88	12.88	
3165584015	SMP	1	591.60	547.39	834.24	541.63	12.31	12.31	12.77	12.77	
3165592395	SMP	1	591.45	547.51	834.32	541.68	12.40	12.40	12.74	12.74	
3165600768	SMP	1	591.38	547.50	834.26	541.76	12.37	12.37	12.64	12.64	
3165609037	SMP	1	591.34	547.48	834.19	541.76	12.07	12.07	12.65	12.65	
3165617380	SMP	1	591.32	547.54	834.12	541.76	12.16	12.16	12.63	12.63	
3165625789	SMP	1	591.25	547.61	834.10	541.74	12.17	12.17	12.55	12.55	
3165634014	SMP	1	591.19	547.64	834.04	541.78	12.10	12.10	12.42	12.42	
3165642405	SMP	1	591.18	547.74	833.95	541.81	12.15	12.15	12.31	12.31	
3165650770	SMP	1	591.18	547.67	833.95	541.89	12.08	12.08	12.32	12.32	
3165659162	SMP	1	591.10	547.74	833.91	541.84	12.13	12.13	12.38	12.38	
3165667399	SMP	1	591.10	547.67	833.86	541.80	12.07	12.07	12.27	12.27	
3165675791	SMP	1	591.17	547.53	833.86	541.80	12.05	12.05	12.27	12.27	
3165684144	SMP	1	591.45	546.92	834.16	541.36	12.08	12.08	12.53	12.53	
3165692519	SMP	1	591.89	546.36	834.28	540.71	11.81	11.81	12.57	12.57	
3165700768	SMP	1	592.15	546.00	834.04	540.45	11.94	11.94	12.21	12.21	
3165709150	SMP	1	592.09	545.77	833.99	540.22	11.80	11.80	12.34	12.34	
3165717499	SMP	1	592.01	545.90	833.97	540.36	11.88	11.88	12.16	12.16	
3165725911	SMP	1	591.77	546.07	833.96	540.38	11.88	11.88	12.06	12.06	
3165734140	SMP	1	591.64	546.00	834.04	540.33	11.89	11.89	12.19	12.19	
3165742514	SMP	1	591.54	546.04	833.83	540.37	11.88	11.88	12.09	12.09	
3165750889	SMP	1	591.45	546.06	833.83	540.37	11.92	11.92	12.03	12.03	
3165759275	SMP	1	591.47	546.09	833.74	540.44	11.89	11.89	11.96	11.96	
3165767506	SMP	1	591.44	546.14	833.74	540.51	11.62	11.62	12.01	12.01	
3165775966	SMP	1	591.37	546.14	833.83	540.53	11.67	11.67	12.05	12.05	
3165784260	SMP	1	591.31	546.24	833.80	540.55	11.85	11.85	12.03	12.03	
3165792511	SMP	1	591.24	546.22	833.80	540.55	11.73	11.73	11.95	11.95	
3165800891	SMP	1	591.27	546.25	833.86	540.55	11.84	11.84	11.94	11.94	
3165809282	SMP	1	591.27	546.25	833.80	540.55	11.76	11.76	11.95	11.95	
3165817622	SMP	1	591.27	546.25	833.80	540.55	11.72	11.72	11.95	11.95	
3165825909	SMP	1	591.22	546.18	833.86	540.55	11.57	11.57	11.94	11.94	
3165834257	SMP	1	591.28	546.32	833.81	540.59	11.74	11.74	11.99	11.99	
3165842635	SMP	1	591.31	546.27	833.81	540.58	11.71	11.71	11.93	11.93	
3165851013	SMP	1	591.31	546.34	833.91	540.68	11.69	11.69	11.97	11.97	
3165859286	SMP	1	591.35	546.42	833.84	540.76	11.71	11.71	12.11	12.11	
3165867633	SMP	1	591.41	546.51	833.80	540.76	11.83	11.83	12.01	12.01	
3165876034	SMP	1	591.43	546.59	833.96	540.84	11.63	11.63	12.09	12.09	
3165884379	SMP	1	591.50	546.60	834.09	541.00	11.64	11.64	12.06	12.06	
3165892642	SMP	1	591.41	546.63	834.16	541.00	11.64	11.64	12.09	12.09	
3165901029	SMP	1	591.50	546.61	834.38	541.02	11.47	11.47	12.07	12.07	
3165909401	SMP	1	591.57	546.62	834.33	540.98	11.42	11.42	12.13	12.13	
3165917766	SMP	1	591.64	546.62	834.47	541.05	11.36	11.36	11.93	11.93	
3165926033	SMP	1	591.75	546.59	834.55	540.99	11.44	11.44	11.81	11.81	
3165934383	SMP	1	591.81	546.65	834.57	541.07	11.52	11.52	11.98	11.98	
3165942757	SMP	1	591.99	546.63	834.65	541.15	11.58	11.58	11.94	11.94	
3165951008	SMP	1	592.05	546.70	834.72	541.15	11.62	11.62	11.89	11.89	
3165959401	SMP	1	592.09	546.65	834.74	541.12	11.59	11.59	11.86	11.86	
3165967743	SMP	1	592.12	546.60	834.88	541.16	11.67	11.67	11.96	11.96	
3165976155	SMP	1	592.26	546.58	834.95	541.18	11.52	11.52	11.91	11.91	
3165984395	SMP	1	592.33	546.58	835.02	541.18	11.61	11.61	11.86	11.86	
3165992758	SMP	1	592.36	546.63	835.16	541.17	11.59	11.59	11.93	11.93	
3166001132	SMP	1	592.36	546.67	835.37	541.17	11.45	11.45	11.76	11.76	
3166009527	SMP	1	592.48	546.65	835.43	541.15	11.29	11.29	11.76	11.76	
3166017743	SMP	1	592.57	546.62	835.42	541.26	11.35	11.35	11.77	11.77	
3166026154	SMP	1	592.51	547.18	835.44	541.57	11.47	11.47	11.66	11.66	
3166034504	SMP	1	591.22	548.70	834.01	543.16	11.73	11.73	11.83	11.83	
3166042892	SMP	1	590.04	550.68	832.01	545.03	11.64	11.64	11.97	11.97	
3166051132	SMP	1	588.66	553.19	830.01	547.01	12.10	12.10	12.01	12.01	
3166059528	SMP	1	587.55	555.72	828.54	549.57	11.78	11.78	12.27	12.27	
3166076244	SMP	1	585.83	560.41	826.49	554.04	11.69	11.69	12.04	12.04	
3166084526	SMP	1	585.93	562.31	826.60	555.94	11.67	11.67	11.99	11.99	
3166092886	SMP	1	586.10	563.86	826.72	557.44	11.25	11.25	12.21	12.21	
3166101252	SMP	1	585.74	565.22	826.31	558.72	11.32	11.32	12.23	12.23	
3166117885	SMP	1	585.54	566.96	826.26	560.40	11.18	11.18	11.73	11.73	
3166126260	SMP	1	585.40	567.10	826.49	560.49	11.21	11.21	11.81	11.81	
3166134624	SMP	1	585.16	567.38	826.58	560.91	11.16	11.16	12.15	12.15	
3166142892	SMP	1	585.01	567.50	826.55	560.99	11.36	11.36	12.07	12.07	
3166151256	SMP	1	584.91	567.69	826.69	560.98	11.29	11.29	12.03	12.03	
3166159648	SMP	1	584.92	567.86	826.83	561.19	11.25	11.25	12.08	12.08	
3166167987	SMP	1	584.87	567.95	826.95	561.29	11.10	11.10	11.92	11.92	
3166176259	SMP	1	584.82	568.07	827.07	561.31	11.13	11.13	12.14	12.14	
3166184635	SMP	1	584.96	568.21	827.19	561.44	11.37	11.37	11.86	11.86	
3166193018	SMP	1	585.02	568.22	827.43	561.62	11.48	11.48	11.88	11.88	
3166201369	SMP	1	585.20	568.25	827.62	561.58	11.28	11.28	12.30	12.30	
3166209647	SMP	1	585.37	568.33	827.87	561.59	11.24	11.24	12.24	12.24	
3166217994	SMP	1	585.53	568.31	828.10	561.74	11.37	11.37	12.01	12.01	
3166226372	SMP	1	585.66	568.29	828.50	561.73	11.48	11.48	12.18	12.18	
3166234755	SMP	1	585.98	568.39	828.73	561.64	11.37	11.37	12.32	12.32	
3166243022	SMP	1	586.23	568.40	829.02	561.93	11.22	11.22	12.38	12.38	
3166259752	SMP	1	587.62	569.02	830.16	562.59	11.36	11.36	12.21	12.21	
3166268144	SMP	1	587.86	568.79	830.38	562.37	11.33	11.33	12.17	12.17	
3166276374	SMP	1	588.14	568.72	830.69	562.39	11.24	11.24	12.09	12.09	
3166284765	SMP	1	588.41	568.55	830.98	562.35	11.36	11.36	12.18	12.18	
3166293138	SMP	1	588.67	568.37	831.34	562.27	11.62	11.62	12.18	12.18	
3166301374	SMP	1	588.95	568.29	831.77	562.29	11.64	11.64	12.25	12.25	
3166309736	SMP	1	589.15	568.16	831.95	562.20	11.71	11.71	12.20	12.20	
3166318140	SMP	1	589.40	568.09	832.18	562.16	11.52	11.52	12.20	12.20	
3166326504	SMP	1	589.59	567.98	832.41	562.17	11.54	11.54	12.24	12.24	
3166334746	SMP	1	589.80	567.90	832.73	562.10	11.56	11.56	12.31	12.31	
3166343129	SMP	1	590.04	567.80	832.82	561.98	11.55	11.55	12.36	12.36	
3166351522	SMP	1	590.19	567.69	832.99	561.90	11.34	11.34	12.42	12.42	
3166359874	SMP	1	590.37	567.47	833.17	561.87	11.61	11.61	12.25	12.25	
3166368141	SMP	1	590.60	567.45	833.31	561.82	11.51	11.51	12.44	12.44	
3166384884	SMP	1	590.83	567.28	833.75	561.86	11.82	11.82	12.30	12.30	
3166393270	SMP	1	590.95	567.22	833.67	561.81	11.93	11.93	12.54	12.54	
3166401483	SMP	1	591.08	567.16	833.81	561.72	11.79	11.79	12.59	12.59	
3166409871	SMP	1	591.17	567.12	833.92	561.76	11.74	11.74	12.43	12.43	
3166418254	SMP	1	591.26	567.08	834.05	561.84	11.70	11.70	12.60	12.60	
3166426506	SMP	1	591.41	567.04	834.11	561.76	11.59	11.59	12.54	12.54	
3166434861	SMP	1	591.53	567.01	834.13	561.77	11.64	11.64	12.51	12.51	
3166443269	SMP	1	591.57	566.93	834.25	561.71	11.66	11.66	12.44	12.44	
3166451612	SMP	1	592.24	566.15	835.05	561.16	11.79	11.79	12.37	12.37	
3166459869	SMP	1	593.56	563.86	836.49	559.08	11.99	11.99	12.30	12.30	
3166468244	SMP	1	595.21	561.33	837.91	556.54	12.30	12.30	12.84	12.84	
3166485015	SMP	1	598.05	556.25	839.68	551.29	12.27	12.27	13.02	13.02	
3166493250	SMP	1	598.44	553.84	839.92	549.37	12.36	12.36	13.00	13.00	
3166501623	SMP	1	599.25	552.04	840.55	547.65	12.48	12.48	13.01	13.01	
3166518356	SMP	1	601.14	549.31	841.66	545.33	12.17	12.17	13.02	13.02	
3166526642	SMP	1	601.18	548.28	841.99	544.45	12.11	12.11	12.57	12.57	
3166534979	SMP	1	601.40	547.58	842.07	543.90	12.12	12.12	12.45	12.45	
3166543375	SMP	1	601.21	547.39	841.92	543.81	12.07	12.07	12.52	12.52	
3166551741	SMP	1	601.39	547.66	842.10	544.04	12.12	12.12	12.63	12.63	
3166560005	SMP	1	601.08	547.51	842.19	543.83	12.22	12.22	12.67	12.67	
3166568351	SMP	1	600.94	547.44	842.19	543.83	12.32	12.32	12.66	12.66	
3166576764	SMP	1	600.73	547.44	842.17	543.81	12.27	12.27	12.45	12.45	
3166585116	SMP	1	600.62	547.42	842.17	543.81	12.36	12.36	12.57	12.57	
3166593371	SMP	1	600.48	547.43	842.10	543.81	12.34	12.34	12.51	12.51	
3166601741	SMP	1	600.37	547.28	841.96	543.84	12.02	12.02	12.51	12.51	
3166610137	SMP	1	600.29	547.24	841.86	543.84	12.17	12.17	12.64	12.64	
3166618371	SMP	1	600.19	547.34	841.80	543.76	12.32	12.32	12.42	12.42	
3166626763	SMP	1	599.84	547.27	841.69	543.76	12.24	12.24	12.63	12.63	
3166635102	SMP	1	599.61	547.22	841.48	543.76	12.33	12.33	12.60	12.60	
3166643492	SMP	1	599.52	547.21	841.19	543.68	12.06	12.06	12.57	12.57	
3166651740	SMP	1	599.38	547.07	841.10	543.67	12.00	12.00	12.43	12.43	
3166660137	SMP	1	599.30	547.17	841.09	543.60	12.29	12.29	12.52	12.52	
3166668490	SMP	1	599.08	547.04	840.86	543.56	12.04	12.04	12.38	12.38	
3166676890	SMP	1	598.81	547.06	840.80	543.52	12.14	12.14	12.44	12.44	
3166685120	SMP	1	598.60	546.99	840.75	543.53	12.04	12.04	12.52	12.52	
3166693492	SMP	1	598.63	546.87	840.66	543.46	11.82	11.82	12.45	12.45	
3166701862	SMP	1	598.61	546.77	840.65	543.40	11.96	11.96	12.50	12.50	
3166710248	SMP	1	598.55	546.70	840.63	543.35	11.90	11.90	12.45	12.45	
3166718479	SMP	1	598.53	546.61	840.63	543.35	11.82	11.82	12.41	12.41	
3166726883	SMP	1	598.59	546.69	840.64	543.28	11.94	11.94	12.42	12.42	
3166735244	SMP	1	598.59	546.60	840.59	543.16	11.88	11.88	12.58	12.58	
3166743615	SMP	1	598.58	546.54	840.79	543.13	11.67	11.67	12.35	12.35	
3166751860	SMP	1	598.70	546.49	840.81	542.98	11.92	11.92	12.42	12.42	
3166760258	SMP	1	598.68	546.55	840.81	542.91	11.74	11.74	12.48	12.48	
3166768598	SMP	1	598.86	546.33	841.11	542.94	11.87	11.87	12.36	12.36	
3166776880	SMP	1	599.06	546.16	841.15	542.94	11.53	11.53	12.17	12.17	
3166785240	SMP	1	599.22	546.16	841.22	542.85	11.73	11.73	12.09	12.09	
3166793622	SMP	1	599.23	546.07	841.40	542.83	11.47	11.47	12.25	12.25	
3166801985	SMP	1	599.40	545.93	841.55	542.68	11.42	11.42	12.07	12.07	
3166810250	SMP	1	599.50	545.79	841.67	542.62	11.17	11.17	12.03	12.03	
3166818593	SMP	1	599.58	545.64	841.93	542.59	11.25	11.25	11.95	11.95	
3166827007	SMP	1	599.65	545.56	842.10	542.42	11.43	11.43	11.85	11.85	
3166835348	SMP	1	600.05	545.48	842.23	542.34	11.62	11.62	11.84	11.84	
3166843613	SMP	1	600.12	545.29	842.32	542.28	11.41	11.41	11.79	11.79	
3166851997	SMP	1	600.34	545.14	842.55	542.13	11.23	11.23	11.83	11.83	
3166860373	SMP	1	600.50	545.09	842.79	542.08	11.07	11.07	11.81	11.81	
3166868725	SMP	1	600.66	545.01	842.88	541.91	11.11	11.11	11.68	11.68	
3166877005	SMP	1	600.76	544.72	843.03	541.83	11.06	11.06	11.75	11.75	
3166885357	SMP	1	601.11	544.73	843.32	541.89	11.24	11.24	11.80	11.80	
3166893741	SMP	1	601.21	544.76	843.46	541.87	11.32	11.32	11.69	11.69	
3166902115	SMP	1	601.36	544.69	843.61	541.86	11.06	11.06	11.77	11.77	
3166910382	SMP	1	601.45	544.66	843.81	541.76	11.05	11.05	11.66	11.66	
3166918741	SMP	1	601.64	544.59	843.96	541.70	11.13	11.13	11.78	11.78	
3166935384	SMP	1	602.01	544.36	844.18	541.60	11.18	11.18	11.62	11.62	
3166943729	SMP	1	602.08	544.29	844.40	541.57	11.14	11.14	11.52	11.52	
3166952127	SMP	1	602.48	544.12	844.85	541.47	11.14	11.14	11.79	11.79	
3166960484	SMP	1	603.82	543.96	846.31	541.58	10.73	10.73	11.61	11.61	
3166977113	SMP	1	605.12	544.04	847.00	541.62	10.80	10.80	11.54	11.54	
3166985482	SMP	1	605.12	544.00	847.00	541.48	10.73	10.73	11.61	11.61	
3166993875	SMP	1	605.24	543.97	847.34	541.47	10.86	10.86	11.40	11.40	
3167002099	SMP	1	605.38	543.90	847.47	541.41	11.02	11.02	11.23	11.23	
3167010505	SMP	1	605.46	543.88	847.53	541.35	10.99	10.99	11.43	11.43	
3167018840	SMP	1	605.57	543.79	847.66	541.34	10.97	10.97	11.58	11.58	
3167027224	SMP	1	605.64	543.65	847.81	541.41	10.86	10.86	11.71	11.71	
3167035479	SMP	1	605.71	543.46	847.96	541.21	10.94	10.94	11.59	11.59	
3167043875	SMP	1	605.79	543.27	848.09	541.09	11.02	11.02	11.65	11.65	
3167052216	SMP	1	605.98	543.14	848.20	540.88	10.86	10.86	11.64	11.64	
3167060634	SMP	1	606.19	543.00	848.36	540.74	10.78	10.78	11.52	11.52	
3167068840	SMP	1	606.32	542.81	848.50	540.63	10.87	10.87	11.42	11.42	
3167077227	SMP	1	606.47	542.68	848.62	540.47	10.93	10.93	11.58	11.58	
3167085614	SMP	1	606.61	542.48	848.75	540.39	10.88	10.88	11.71	11.71	
3167093862	SMP	1	606.68	542.41	848.95	540.44	11.00	11.00	11.64	11.64	
3167102219	SMP	1	606.79	542.27	849.11	540.39	11.08	11.08	11.58	11.58	
3167110625	SMP	1	606.98	542.31	849.04	540.23	11.10	11.10	11.51	11.51	
3167118970	SMP	1	607.19	542.14	849.27	540.19	10.95	10.95	11.61	11.61	
3167127221	SMP	1	607.24	542.00	849.39	540.11	10.99	10.99	11.51	11.51	
3167135609	SMP	1	607.39	541.88	849.53	540.00	11.00	11.00	11.56	11.56	
3167143984	SMP	1	607.46	541.70	849.51	539.94	10.85	10.85	11.73	11.73	
3167152338	SMP	1	607.54	541.55	849.61	539.75	10.85	10.85	11.64	11.64	
3167168999	SMP	1	607.62	541.05	849.66	539.39	11.07	11.07	11.77	11.77	
3167177340	SMP	1	607.55	540.84	849.56	539.29	11.08	11.08	11.73	11.73	
3167185745	SMP	1	606.99	540.41	849.07	538.76	11.19	11.19	11.77	11.77	
3167193977	SMP	1	605.48	539.55	847.56	537.81	11.08	11.08	11.86	11.86	
3167210723	SMP	1	604.14	538.35	845.51	536.53	11.36	11.36	11.72	11.72	
3167219101	SMP	1	603.86	537.88	844.91	536.18	10.77	10.77	11.74	11.74	
3167227369	SMP	1	603.95	538.06	845.18	536.25	11.17	11.17	11.75	11.75	
3167235714	SMP	1	603.87	537.90	845.15	536.12	10.80	10.80	11.72	11.72	
3167244119	SMP	1	603.84	537.70	845.15	535.98	11.26	11.26	11.91	11.91	
3167252341	SMP	1	603.80	537.57	845.20	535.92	11.19	11.19	11.89	11.89	
3167260724	SMP	1	603.77	537.51	845.27	535.83	11.27	11.27	11.87	11.87	
3167269094	SMP	1	603.80	537.44	845.26	535.66	11.33	11.33	12.00	12.00	
3167277488	SMP	1	603.85	537.41	845.26	535.45	11.48	11.48	11.81	11.81	
3167285718	SMP	1	603.81	537.20	845.40	535.29	11.23	11.23	11.90	11.90	
3167294121	SMP	1	603.87	536.94	845.26	535.28	11.00	11.00	11.94	11.94	
3167302457	SMP	1	603.91	536.82	845.36	535.11	11.30	11.30	11.99	11.99	
3167310854	SMP	1	603.91	536.77	845.50	535.13	11.39	11.39	11.99	11.99	
3167319107	SMP	1	603.98	536.77	845.51	535.14	11.40	11.40	12.00	12.00	
3167327485	SMP	1	604.08	537.01	845.60	535.27	11.33	11.33	11.97	11.97	
3167335834	SMP	1	604.09	537.14	845.72	535.52	11.31	11.31	12.00	12.00	
3167344241	SMP	1	604.14	537.35	845.68	535.66	11.36	11.36	11.99	11.99	
3167352478	SMP	1	604.08	537.55	845.74	535.84	11.38	11.38	12.19	12.19	
3167360845	SMP	1	604.22	537.69	845.75	535.93	11.37	11.37	12.15	12.15	
3167369228	SMP	1	604.36	537.74	845.81	535.98	11.34	11.34	12.18	12.18	
3167377603	SMP	1	604.36	537.62	845.87	535.84	11.41	11.41	12.16	12.16	
3167385836	SMP	1	604.50	537.41	846.00	535.72	11.65	11.65	12.11	12.11	
3167394243	SMP	1	604.48	537.12	845.96	535.48	11.43	11.43	11.95	11.95	
3167402585	SMP	1	604.51	536.77	845.96	535.08	11.17	11.17	12.18	12.18	
3167410839	SMP	1	604.51	536.54	845.96	534.84	11.53	11.53	12.30	12.30	
3167419222	SMP	1	604.47	536.18	845.96	534.56	11.43	11.43	12.02	12.02	
3167427602	SMP	1	604.41	535.98	845.85	534.39	11.44	11.44	12.10	12.10	
3167435961	SMP	1	604.36	535.84	845.94	534.19	11.79	11.79	12.33	12.33	
3167444241	SMP	1	604.29	535.77	845.87	534.16	11.63	11.63	12.32	12.32	
3167452580	SMP	1	604.28	535.69	845.87	534.05	11.61	11.61	12.24	12.24	
3167460973	SMP	1	604.29	535.69	845.88	533.98	11.64	11.64	12.30	12.30	
3167469341	SMP	1	604.43	535.70	846.02	534.05	11.72	11.72	12.33	12.33	
3167477612	SMP	1	604.50	535.63	846.01	534.12	11.64	11.64	12.48	12.48	
3167485964	SMP	1	604.82	535.64	846.25	533.89	11.73	11.73	12.35	12.35	
3167494363	SMP	1	606.27	535.79	848.16	534.22	11.94	11.94	12.29	12.29	
3167502707	SMP	1	608.05	535.96	849.64	534.63	11.96	11.96	12.52	12.52	
3167519337	SMP	1	609.21	536.07	850.30	534.86	11.96	11.96	12.25	12.25	
3167527721	SMP	1	609.33	535.90	850.53	534.71	11.70	11.70	12.35	12.35	
3167536089	SMP	1	609.56	535.82	850.79	534.73	12.03	12.03	12.21	12.21	
3167544347	SMP	1	609.53	535.75	851.00	534.72	11.89	11.89	12.19	12.19	
3167552738	SMP	1	609.85	535.88	851.29	534.67	11.99	11.99	12.23	12.23	
3167561096	SMP	1	610.17	535.77	851.45	534.64	11.87	11.87	12.34	12.34	
3167569332	SMP	1	610.48	535.70	851.85	534.73	12.02	12.02	12.16	12.16	
3167577719	SMP	1	610.63	535.63	852.02	534.64	12.07	12.07	12.09	12.09	
3167586098	SMP	1	611.10	535.63	852.45	534.64	11.92	11.92	12.34	12.34	
3167594460	SMP	1	611.50	535.52	852.89	534.75	11.89	11.89	12.23	12.23	
3167602737	SMP	1	611.70	535.35	852.98	534.61	11.94	11.94	12.25	12.25	
3167611088	SMP	1	612.23	535.22	853.38	534.60	12.00	12.00	12.41	12.41	
3167619458	SMP	1	612.53	535.06	853.71	534.57	12.03	12.03	12.34	12.34	
3167636096	SMP	1	613.06	534.95	854.50	534.44	12.08	12.08	12.52	12.52	
3167644461	SMP	1	613.47	534.63	854.71	534.44	12.09	12.09	12.42	12.42	
3167652835	SMP	1	613.63	534.57	855.04	534.39	12.21	12.21	12.40	12.40	
3167661227	SMP	1	614.03	534.57	855.34	534.38	12.17	12.17	12.67	12.67	
3167669457	SMP	1	614.26	534.49	855.60	534.50	12.01	12.01	12.50	12.50	
3167677860	SMP	1	614.55	534.52	855.90	534.59	12.15	12.15	12.34	12.34	
3167686211	SMP	1	614.69	534.56	855.92	534.64	12.18	12.18	12.43	12.43	
3167694588	SMP	1	614.96	534.70	856.37	534.78	12.09	12.09	12.68	12.68	
3167702834	SMP	1	615.26	534.77	856.58	534.94	12.07	12.07	12.61	12.61	
3167711221	SMP	1	615.66	535.11	856.82	535.31	12.42	12.42	12.52	12.52	
3167719578	SMP	1	616.54	535.91	857.67	536.30	12.18	12.18	12.56	12.56	
3167727986	SMP	1	617.56	536.88	858.33	537.35	12.35	12.35	12.58	12.58	
3167744595	SMP	1	617.73	537.66	858.51	537.85	12.20	12.20	12.62	12.62	
3167752984	SMP	1	617.91	537.78	858.81	538.04	12.36	12.36	12.50	12.50	
3167761214	SMP	1	618.15	537.94	859.12	538.41	12.06	12.06	12.74	12.74	
3167769581	SMP	1	618.35	537.94	859.26	538.42	12.30	12.30	12.72	12.72	
3167777962	SMP	1	618.57	537.85	859.37	538.39	12.24	12.24	12.66	12.66	
3167786362	SMP	1	618.64	537.92	859.67	538.50	12.33	12.33	12.89	12.89	
3167794590	SMP	1	618.79	537.98	859.67	538.43	12.43	12.43	12.75	12.75	
3167802982	SMP	1	618.83	537.79	859.71	538.25	12.38	12.38	12.76	12.76	
3167811333	SMP	1	618.87	537.60	859.79	538.11	12.34	12.34	12.69	12.69	
3167819702	SMP	1	618.88	537.31	860.01	537.88	12.44	12.44	12.47	12.47	
3167827962	SMP	1	618.94	537.14	859.92	537.70	12.45	12.45	12.52	12.52	
3167836342	SMP	1	618.91	536.99	859.93	537.59	12.26	12.26	12.65	12.65	
3167844704	SMP	1	618.86	536.81	859.88	537.41	12.36	12.36	12.99	12.99	
3167853106	SMP	1	619.00	536.68	860.00	537.31	12.32	12.32	12.79	12.79	
3167861332	SMP	1	619.05	536.70	860.09	537.35	12.41	12.41	12.79	12.79	
3167869701	SMP	1	619.26	536.70	860.19	537.35	12.32	12.32	12.80	12.80	
3167878085	SMP	1	619.30	536.75	860.48	537.49	12.22	12.22	12.89	12.89	
3167886473	SMP	1	619.30	536.75	860.67	537.64	12.43	12.43	12.88	12.88	
3167894696	SMP	1	619.75	537.02	860.86	537.74	12.48	12.48	12.87	12.87	
3167903101	SMP	1	619.99	537.00	861.01	537.82	12.33	12.33	12.50	12.50	
3167911461	SMP	1	620.18	537.03	861.16	537.90	12.63	12.63	12.84	12.84	
3167919720	SMP	1	620.46	536.91	861.56	537.87	12.54	12.54	12.90	12.90	
3167928095	SMP	1	620.81	536.88	861.97	537.87	12.57	12.57	12.75	12.75	
3167936450	SMP	1	620.99	536.73	862.16	537.73	12.47	12.47	12.87	12.87	
3167953069	SMP	1	621.67	536.35	862.76	537.65	12.55	12.55	12.82	12.82	
3167961476	SMP	1	622.24	536.04	863.49	537.49	12.43	12.43	13.03	13.03	
3167969817	SMP	1	623.35	535.56	864.30	536.94	12.37	12.37	12.79	12.79	
3167978209	SMP	1	623.79	535.20	864.27	536.77	12.52	12.52	12.88	12.88	
3167986457	SMP	1	624.04	534.92	864.73	536.64	12.41	12.41	13.01	13.01	
3167994843	SMP	1	624.19	535.04	864.82	536.68	12.54	12.54	12.81	12.81	
3168003186	SMP	1	624.44	535.15	865.05	536.68	12.44	12.44	13.06	13.06	
3168011600	SMP	1	624.42	535.05	865.17	536.66	12.59	12.59	13.10	13.10	
3168019816	SMP	1	624.65	535.07	865.32	536.65	12.57	12.57	13.08	13.08	
3168028208	SMP	1	624.73	534.97	865.42	536.72	12.40	12.40	13.10	13.10	
3168036615	SMP	1	624.82	534.94	865.42	536.79	12.75	12.75	13.14	13.14	
3168044971	SMP	1	624.84	534.90	865.55	536.75	12.47	12.47	13.04	13.04	
3168053196	SMP	1	624.83	534.90	865.67	536.75	12.45	12.45	13.06	13.06	
3168061599	SMP	1	624.90	534.90	865.73	536.68	12.69	12.69	13.00	13.00	
3168069949	SMP	1	624.79	534.81	865.75	536.68	12.31	12.31	12.79	12.79	
3168078200	SMP	1	624.83	534.85	865.75	536.75	12.40	12.40	12.87	12.87	
3168086581	SMP	1	624.92	534.99	865.81	536.86	12.35	12.35	12.95	12.95	
3168094963	SMP	1	625.15	535.27	865.81	537.01	12.40	12.40	12.91	12.91	
3168103308	SMP	1	625.20	535.43	866.01	537.15	12.40	12.40	12.85	12.85	
3168111600	SMP	1	625.31	535.72	865.93	537.24	12.57	12.57	12.91	12.91	
3168119943	SMP	1	625.39	535.96	866.07	537.56	12.53	12.53	12.99	12.99	
3168128322	SMP	1	625.49	536.19	866.15	537.73	12.51	12.51	12.87	12.87	
3168144956	SMP	1	625.59	536.55	866.41	538.10	12.53	12.53	12.88	12.88	
3168153325	SMP	1	625.66	536.70	866.41	538.17	12.64	12.64	12.88	12.88	
3168161706	SMP	1	625.67	536.75	866.49	538.24	12.57	12.57	12.89	12.89	
3168170090	SMP	1	625.68	536.84	866.48	538.24	12.51	12.51	12.83	12.83	
3168178310	SMP	1	625.63	536.86	866.49	538.25	12.71	12.71	12.77	12.77	
3168186716	SMP	1	625.53	536.88	866.48	538.17	12.67	12.67	12.82	12.82	
3168195072	SMP	1	624.16	536.54	865.44	537.87	12.66	12.66	12.94	12.94	
3168203447	SMP	1	623.18	536.42	864.42	537.69	12.46	12.46	13.07	13.07	
3168220083	SMP	1	619.16	536.87	860.63	537.66	12.73	12.73	12.88	12.88	
3168228445	SMP	1	617.41	537.12	858.54	537.74	12.72	12.72	12.82	12.82	
3168236697	SMP	1	615.57	537.62	856.72	537.95	12.62	12.62	13.00	13.00	
3168253456	SMP	1	613.51	538.05	854.42	538.06	12.79	12.79	13.01	13.01	
3168261826	SMP	1	613.54	538.05	854.43	538.17	12.70	12.70	13.07	13.07	
3168270069	SMP	1	613.05	538.05	853.90	537.87	12.45	12.45	12.79	12.79	
3168278442	SMP	1	612.70	538.04	853.66	537.88	12.56	12.56	12.88	12.88	
3168286839	SMP	1	612.38	538.11	853.71	537.84	12.63	12.63	13.11	13.11	
3168295202	SMP	1	611.91	538.19	853.04	537.75	12.61	12.61	12.73	12.73	
3168303450	SMP	1	611.45	538.12	852.77	537.64	12.56	12.56	12.90	12.90	
3168320204	SMP	1	610.45	538.26	852.00	537.35	12.54	12.54	12.71	12.71	
3168328568	SMP	1	610.08	538.39	851.56	537.43	12.42	12.42	12.94	12.94	
3168336820	SMP	1	609.44	538.47	851.17	537.24	12.51	12.51	12.79	12.79	
3168345203	SMP	1	609.00	538.56	850.68	537.25	12.34	12.34	12.81	12.81	
3168353565	SMP	1	608.38	538.72	850.24	537.24	12.36	12.36	12.75	12.75	
3168361967	SMP	1	606.97	539.13	849.02	537.36	12.50	12.50	12.56	12.56	
3168370182	SMP	1	605.15	539.61	847.44	537.78	12.37	12.37	12.83	12.83	
3168386943	SMP	1	604.31	539.94	846.16	537.76	12.31	12.31	12.92	12.92	
3168395200	SMP	1	603.69	540.05	845.61	537.75	12.40	12.40	12.49	12.49	
3168403574	SMP	1	603.19	540.09	845.01	537.61	12.15	12.15	12.53	12.53	
3168411937	SMP	1	602.62	540.20	844.55	537.57	12.26	12.26	12.51	12.51	
3168420340	SMP	1	602.28	540.09	844.13	537.63	11.87	11.87	12.77	12.77	
3168428565	SMP	1	601.56	540.29	843.68	537.48	12.21	12.21	12.57	12.57	
3168436942	SMP	1	601.19	540.37	843.37	537.37	12.25	12.25	12.50	12.50	
3168453701	SMP	1	600.18	540.63	842.32	537.37	12.25	12.25	12.45	12.45	
3168461937	SMP	1	599.75	540.77	841.91	537.46	12.33	12.33	12.38	12.38	
3168470314	SMP	1	599.25	540.80	841.54	537.49	11.96	11.96	12.48	12.48	
3168478707	SMP	1	598.76	541.01	841.06	537.52	12.33	12.33	12.55	12.55	
3168487060	SMP	1	598.34	540.98	840.71	537.46	11.92	11.92	12.34	12.34	
3168495339	SMP	1	597.96	541.12	840.33	537.45	12.08	12.08	12.46	12.46	
3168503681	SMP	1	597.46	541.24	839.87	537.43	11.71	11.71	12.33	12.33	
3168520436	SMP	1	595.66	541.09	838.03	537.07	11.92	11.92	12.29	12.29	
3168528693	SMP	1	595.15	540.80	837.24	536.78	11.82	11.82	12.49	12.49	
3168537084	SMP	1	594.83	540.98	836.99	536.76	11.87	11.87	12.34	12.34	
3168545429	SMP	1	594.30	541.02	836.50	536.78	11.69	11.69	12.47	12.47	
3168553704	SMP	1	593.84	541.05	836.13	536.77	11.69	11.69	12.34	12.34	
3168562063	SMP	1	593.32	541.06	835.64	536.64	11.52	11.52	12.26	12.26	
3168570432	SMP	1	592.83	541.06	835.13	536.48	11.77	11.77	12.19	12.19	
3168587078	SMP	1	591.83	541.16	834.08	536.40	11.67	11.67	12.09	12.09	
3168595433	SMP	1	591.27	541.30	833.61	536.36	11.59	11.59	12.09	12.09	
3168603834	SMP	1	590.91	541.22	833.27	536.24	11.56	11.56	12.23	12.23	
3168612204	SMP	1	590.42	541.33	832.74	536.23	11.56	11.56	12.14	12.14	
3168620432	SMP	1	589.99	541.31	832.29	536.10	11.55	11.55	12.23	12.23	
3168628830	SMP	1	589.55	541.34	832.02	536.10	11.58	11.58	12.17	12.17	
3168637175	SMP	1	589.27	541.28	831.53	535.91	11.42	11.42	12.23	12.23	
3168645556	SMP	1	588.84	541.32	831.27	535.94	11.31	11.31	12.08	12.08	
3168662189	SMP	1	588.20	541.36	830.55	535.83	11.38	11.38	12.27	12.27	
3168670579	SMP	1	587.92	541.32	830.32	535.72	11.48	11.48	12.06	12.06	
3168678944	SMP	1	587.66	541.46	830.07	535.82	11.46	11.46	11.93	11.93	
3168687194	SMP	1	587.39	541.49	829.86	535.75	11.57	11.57	11.99	11.99	
3168695547	SMP	1	587.11	541.06	829.45	535.33	11.41	11.41	11.85	11.85	
3168703953	SMP	1	586.92	540.51	829.11	534.94	11.35	11.35	12.03	12.03	
3168712185	SMP	1	586.78	540.45	828.93	534.75	11.39	11.39	12.00	12.00	
3168720553	SMP	1	586.51	540.40	828.49	534.65	11.46	11.46	12.00	12.00	
3168728940	SMP	1	586.37	540.54	828.38	534.74	11.30	11.30	11.96	11.96	
3168737303	SMP	1	586.12	540.64	828.29	534.84	11.57	11.57	12.02	12.02	
3168745548	SMP	1	585.95	540.46	828.18	534.83	11.39	11.39	11.94	11.94	
3168753949	SMP	1	585.77	540.47	828.07	534.75	11.33	11.33	11.90	11.90	
3168762308	SMP	1	585.66	540.46	828.00	534.75	11.39	11.39	11.82	11.82	
3168770677	SMP	1	585.59	540.46	827.86	534.61	11.37	11.37	11.77	11.77	
3168778937	SMP	1	585.51	540.40	827.86	534.61	11.46	11.46	11.97	11.97	
3168787312	SMP	1	585.46	540.33	827.93	534.54	11.39	11.39	11.86	11.86	
3168795683	SMP	1	585.43	540.32	827.93	534.47	11.33	11.33	11.82	11.82	
3168804076	SMP	1	585.33	540.32	827.86	534.48	11.36	11.36	11.88	11.88	
3168812304	SMP	1	585.35	540.29	827.93	534.46	11.37	11.37	11.82	11.82	
3168820674	SMP	1	585.34	540.27	827.92	534.41	11.36	11.36	11.87	11.87	
3168829061	SMP	1	585.31	540.28	827.92	534.41	11.30	11.30	11.83	11.83	
3168837437	SMP	1	585.28	540.29	827.86	534.27	11.26	11.26	11.72	11.72	
3168845666	SMP	1	585.27	540.15	827.95	534.22	11.17	11.17	11.62	11.62	
3168854073	SMP	1	585.26	540.02	828.01	534.22	11.37	11.37	11.83	11.83	
3168862432	SMP	1	585.25	539.91	827.94	534.18	11.28	11.28	11.58	11.58	
3168870686	SMP	1	585.31	539.86	828.00	534.15	11.40	11.40	11.80	11.80	
3168879057	SMP	1	585.37	539.68	828.08	534.08	11.37	11.37	11.76	11.76	
3168887441	SMP	1	585.44	539.61	828.23	533.98	11.19	11.19	11.74	11.74	
3168895788	SMP	1	585.51	539.54	828.35	533.96	11.30	11.30	11.63	11.63	
3168904069	SMP	1	585.59	539.53	828.46	533.87	11.36	11.36	11.61	11.61	
3168912448	SMP	1	585.73	539.50	828.46	533.87	11.36	11.36	11.70	11.70	
3168920799	SMP	1	585.83	539.47	828.71	533.88	11.21	11.21	11.45	11.45	
3168929185	SMP	1	585.98	539.47	828.75	533.92	11.10	11.10	11.50	11.50	
3168937430	SMP	1	586.06	539.47	828.89	534.06	11.15	11.15	11.64	11.64	
3168945789	SMP	1	586.10	539.56	828.98	534.10	11.10	11.10	11.60	11.60	
3168954193	SMP	1	586.14	539.61	829.01	534.15	11.18	11.18	11.68	11.68	
3168962559	SMP	1	586.21	539.61	829.08	534.15	11.08	11.08	11.58	11.58	
3168970796	SMP	1	586.23	539.61	829.16	534.14	11.13	11.13	11.49	11.49	
3168979181	SMP	1	586.30	539.54	829.18	534.13	11.08	11.08	11.58	11.58	
3168987559	SMP	1	586.30	539.54	829.18	534.13	11.13	11.13	11.58	11.58	
3168995919	SMP	1	586.37	539.54	829.26	534.15	11.18	11.18	11.53	11.53	
3169004195	SMP	1	586.38	539.53	829.32	534.13	11.14	11.14	11.48	11.48	
3169012553	SMP	1	586.85	540.02	829.64	534.33	11.16	11.16	11.52	11.52	
3169020924	SMP	1	587.98	540.98	830.60	535.44	11.47	11.47	11.78	11.78	
3169029184	SMP	1	588.38	541.70	830.58	536.21	11.24	11.24	11.50	11.50	
3169037568	SMP	1	588.18	541.97	830.25	536.47	11.23	11.23	11.48	11.48	
3169045913	SMP	1	588.28	541.90	830.64	536.32	11.31	11.31	11.82	11.82	
3169054318	SMP	1	588.27	542.20	830.60	536.51	11.37	11.37	11.99	11.99	
3169062548	SMP	1	588.20	542.31	830.67	536.59	11.26	11.26	11.77	11.77	
3169070917	SMP	1	588.25	542.40	830.72	536.73	11.35	11.35	11.88	11.88	
3169079302	SMP	1	588.20	542.38	830.67	536.66	11.34	11.34	11.88	11.88	
3169087686	SMP	1	588.17	542.35	830.74	536.66	11.32	11.32	11.91	11.91	
3169095912	SMP	1	588.19	542.35	830.79	536.68	11.46	11.46	11.94	11.94	
3169104318	SMP	1	588.17	542.28	830.73	536.68	11.44	11.44	11.99	11.99	
3169112671	SMP	1	588.15	542.24	830.82	536.58	11.51	11.51	11.79	11.79	
3169121045	SMP	1	588.15	542.22	830.82	536.58	11.49	11.49	11.79	11.79	
3169129302	SMP	1	588.08	542.22	830.82	536.58	11.51	11.51	11.81	11.81	
3169137672	SMP	1	588.08	542.15	830.89	536.58	11.62	11.62	11.77	11.77	
3169146042	SMP	1	588.10	542.10	830.89	536.58	11.61	11.61	11.77	11.77	
3169154440	SMP	1	588.09	542.04	830.82	536.51	11.67	11.67	11.67	11.67	
3169162667	SMP	1	588.24	542.03	830.88	536.42	11.61	11.61	11.66	11.66	
3169171059	SMP	1	588.24	541.96	831.01	536.34	11.49	11.49	11.71	11.71	
3169179425	SMP	1	588.05	541.97	831.08	536.34	11.71	11.71	11.73	11.73	
3169187810	SMP	1	587.97	541.95	830.81	536.34	11.85	11.85	11.79	11.79	
3169196036	SMP	1	587.56	541.76	830.25	536.15	11.66	11.66	11.48	11.48	
3169204441	SMP	1	587.44	541.61	830.01	536.08	11.47	11.47	11.70	11.70	
3169212795	SMP	1	587.42	541.68	829.98	535.91	11.75	11.75	11.78	11.78	
3169221042	SMP	1	587.31	541.75	829.91	535.89	11.65	11.65	11.68	11.68	
3169229427	SMP	1	587.15	541.64	829.96	535.92	11.93	11.93	11.72	11.72	
3169237953	SMP	1	587.04	541.53	829.79	535.94	11.70	11.70	11.79	11.79	
3169246157	SMP	1	586.89	541.63	829.65	535.87	11.68	11.68	11.77	11.77	
3169254436	SMP	1	586.80	541.69	829.45	535.87	11.80	11.80	11.80	11.80	
3169262796	SMP	1	586.66	541.82	829.41	535.88	11.81	11.81	11.96	11.96	
3169271167	SMP	1	586.51	541.81	829.33	535.89	11.67	11.67	11.51	11.51	
3169279549	SMP	1	586.49	541.90	829.36	536.00	11.76	11.76	11.77	11.77	
3169287815	SMP	1	586.37	541.95	829.28	536.03	11.76	11.76	11.82	11.82	
3169296156	SMP	1	586.37	542.09	829.13	536.13	11.76	11.76	11.81	11.81	
3169304562	SMP	1	586.33	542.17	829.23	536.26	11.83	11.83	11.73	11.73	
3169312919	SMP	1	586.34	542.24	829.20	536.34	11.84	11.84	11.73	11.73	
3169321162	SMP	1	586.27	542.33	829.15	536.41	11.85	11.85	12.02	12.02	
3169329546	SMP	1	586.39	542.27	829.08	536.41	11.67	11.67	12.05	12.05	
3169337922	SMP	1	586.30	542.40	829.12	536.56	11.65	11.65	12.02	12.02	
3169346166	SMP	1	586.33	542.46	829.06	536.60	11.82	11.82	11.88	11.88	
3169354563	SMP	1	586.25	542.51	829.15	536.65	12.04	12.04	11.88	11.88	
3169362914	SMP	1	586.33	542.60	829.19	536.75	11.94	11.94	11.91	11.91	
3169371291	SMP	1	586.32	542.66	829.19	536.75	11.94	11.94	11.95	11.95	
3169379550	SMP	1	586.27	542.75	829.16	536.84	12.12	12.12	11.93	11.93	
3169387925	SMP	1	586.39	542.66	829.20	536.93	11.99	11.99	11.97	11.97	
3169396277	SMP	1	586.16	542.45	828.93	536.75	11.90	11.90	11.91	11.91	
3169404681	SMP	1	586.33	542.46	829.07	536.75	11.80	11.80	12.00	12.00	
3169412923	SMP	1	586.39	542.51	829.00	536.75	11.83	11.83	11.86	11.86	
3169421286	SMP	1	586.45	542.61	829.14	536.89	11.78	11.78	12.01	12.01	
3169429673	SMP	1	586.41	542.61	829.13	536.91	11.79	11.79	12.02	12.02	
3169438035	SMP	1	586.48	542.55	829.18	536.90	11.70	11.70	11.98	11.98	
3169446273	SMP	1	586.55	542.48	829.11	536.87	11.72	11.72	12.02	12.02	
3169454680	SMP	1	586.55	542.49	829.20	536.93	11.70	11.70	12.04	12.04	
3169463038	SMP	1	586.62	542.44	829.15	536.77	11.87	11.87	11.92	11.92	
3169471406	SMP	1	586.55	542.50	829.18	536.75	11.79	11.79	12.13	12.13	
3169479666	SMP	1	586.70	542.41	829.21	536.75	11.80	11.80	11.97	11.97	
3169488045	SMP	1	586.77	542.41	829.23	536.76	11.86	11.86	12.27	12.27	
3169496407	SMP	1	586.68	542.48	829.32	536.83	11.89	11.89	12.34	12.34	
3169504801	SMP	1	586.78	542.50	829.23	536.83	11.94	11.94	12.34	12.34	
3169513038	SMP	1	586.72	542.51	829.34	536.90	11.98	11.98	12.28	12.28	
3169521407	SMP	1	586.78	542.54	829.34	536.97	11.86	11.86	12.09	12.09	
3169529791	SMP	1	586.78	542.58	829.32	536.95	11.90	11.90	12.06	12.06	
3169538032	SMP	1	586.81	542.64	829.25	537.02	11.89	11.89	12.13	12.13	
3169546406	SMP	1	586.81	542.64	829.25	537.11	11.82	11.82	12.23	12.23	
3169554806	SMP	1	586.78	542.76	829.25	537.15	11.90	11.90	12.16	12.16	
3169563160	SMP	1	586.75	542.79	829.17	537.13	11.93	11.93	12.04	12.04	
3169571418	SMP	1	586.73	542.86	829.18	537.15	11.91	11.91	12.14	12.14	
3169579789	SMP	1	586.76	542.85	829.16	537.22	11.93	11.93	12.04	12.04	
3169588170	SMP	1	586.69	542.92	829.25	537.24	11.83	11.83	11.97	11.97	
3169596524	SMP	1	586.76	542.92	829.23	537.30	12.19	12.19	12.04	12.04	
3169604805	SMP	1	586.66	543.02	829.14	537.30	11.98	11.98	12.01	12.01	
3169613166	SMP	1	586.68	543.08	829.16	537.36	11.95	11.95	12.11	12.11	
3169621529	SMP	1	586.54	543.14	829.22	537.43	11.99	11.99	12.00	12.00	
3169629914	SMP	1	586.55	543.15	829.09	537.44	11.80	11.80	12.11	12.11	
3169638163	SMP	1	586.51	543.16	829.09	537.43	12.00	12.00	12.00	12.00	
3169646519	SMP	1	586.51	543.30	829.06	537.48	11.92	11.92	12.04	12.04	
3169654930	SMP	1	586.47	543.34	829.00	537.55	11.83	11.83	11.89	11.89	
3169663291	SMP	1	586.44	543.33	828.86	537.62	11.81	11.81	12.01	12.01	
3169671527	SMP	1	586.49	543.37	828.79	537.68	11.79	11.79	11.98	11.98	
3169679912	SMP	1	586.44	543.37	828.73	537.75	11.84	11.84	12.09	12.09	
3169688289	SMP	1	586.29	543.50	828.64	537.75	11.89	11.89	12.14	12.14	
3169696521	SMP	1	586.30	543.52	828.64	537.75	11.87	11.87	12.22	12.22	
3169704935	SMP	1	586.28	543.51	828.55	537.79	11.95	11.95	12.28	12.28	
3169713285	SMP	1	586.22	543.58	828.55	537.76	11.95	11.95	12.31	12.31	
3169721649	SMP	1	586.18	543.65	828.48	537.76	11.90	11.90	12.19	12.19	
3169729907	SMP	1	586.11	543.73	828.37	537.80	11.70	11.70	12.29	12.29	
3169738287	SMP	1	586.11	543.79	828.34	537.90	11.79	11.79	12.31	12.31	
3169746643	SMP	1	586.18	543.79	828.27	537.93	11.73	11.73	11.74	11.74	
3169755049	SMP	1	586.03	543.91	828.24	537.95	11.83	11.83	11.75	11.75	
3169763280	SMP	1	586.03	543.98	828.25	538.06	11.94	11.94	11.90	11.90	
3169780020	SMP	1	586.01	544.04	828.30	538.23	11.92	11.92	11.90	11.90	
3169788418	SMP	1	586.01	544.04	828.33	538.25	11.92	11.92	11.92	11.92	
3169796665	SMP	1	586.04	544.11	828.30	538.38	11.74	11.74	11.80	11.80	
3169805011	SMP	1	586.04	544.13	828.23	538.37	11.73	11.73	11.86	11.86	
3169813423	SMP	1	586.01	544.14	828.13	538.39	11.66	11.66	11.79	11.79	
3169821775	SMP	1	586.03	544.27	828.19	538.46	11.96	11.96	11.97	11.97	
3169830024	SMP	1	586.01	544.21	828.19	538.47	11.80	11.80	11.93	11.93	
3169838403	SMP	1	585.99	544.31	828.09	538.51	11.86	11.86	11.99	11.99	
3169846812	SMP	1	585.98	544.34	828.09	538.58	11.79	11.79	11.85	11.85	
3169855017	SMP	1	585.91	544.39	828.16	538.68	11.77	11.77	11.76	11.76	
3169863424	SMP	1	585.83	544.49	828.14	538.82	11.77	11.77	11.97	11.97	
3169871768	SMP	1	586.29	544.43	828.53	538.66	11.83	11.83	11.89	11.89	
3169880145	SMP	1	587.96	544.39	830.63	538.79	11.96	11.96	12.00	12.00	
3169896788	SMP	1	593.08	543.91	835.52	538.74	12.05	12.05	11.99	11.99	
3169905147	SMP	1	595.65	543.74	837.68	538.81	11.61	11.61	11.77	11.77	
3169913542	SMP	1	597.65	543.83	839.02	539.12	11.66	11.66	11.97	11.97	
3169930158	SMP	1	598.29	544.06	839.26	539.26	11.85	11.85	11.69	11.69	
3169938524	SMP	1	598.32	544.03	839.48	539.21	11.76	11.76	11.28	11.28	
3169946916	SMP	1	598.23	544.22	839.53	539.28	11.89	11.89	11.24	11.24	
3169955140	SMP	1	598.15	544.19	839.47	539.34	11.77	11.77	11.31	11.31	
3169963548	SMP	1	598.09	544.29	839.47	539.42	11.86	11.86	11.28	11.28	
3169971883	SMP	1	598.03	544.32	839.47	539.55	11.61	11.61	11.46	11.46	
3169980280	SMP	1	598.03	544.39	839.47	539.56	11.67	11.67	11.46	11.46	
3169988536	SMP	1	598.03	544.46	839.45	539.66	11.58	11.58	11.57	11.57	
3169996910	SMP	1	598.03	544.43	839.54	539.63	11.90	11.90	11.40	11.40	
3170005256	SMP	1	598.03	544.43	839.55	539.64	11.91	11.91	11.42	11.42	
3170013544	SMP	1	598.03	544.43	839.53	539.64	11.83	11.83	11.59	11.59	
3170021891	SMP	1	598.01	544.49	839.54	539.61	11.88	11.88	11.55	11.55	
3170030264	SMP	1	598.10	544.46	839.61	539.67	11.64	11.64	11.64	11.64	
3170038656	SMP	1	598.17	544.46	839.61	539.53	11.63	11.63	11.67	11.67	
3170046906	SMP	1	598.18	544.43	839.71	539.62	11.86	11.86	11.90	11.90	
3170055265	SMP	1	598.24	544.39	839.71	539.55	11.62	11.62	11.84	11.84	
3170063719	SMP	1	598.18	544.43	839.80	539.64	11.86	11.86	11.87	11.87	
3170072014	SMP	1	598.24	544.46	839.78	539.62	11.63	11.63	11.82	11.82	
3170080266	SMP	1	598.15	544.39	839.81	539.58	11.82	11.82	11.70	11.70	
3170088650	SMP	1	598.30	544.46	839.88	539.64	11.93	11.93	11.83	11.83	
3170097030	SMP	1	598.34	544.38	839.91	539.76	11.69	11.69	11.87	11.87	
3170105392	SMP	1	598.35	544.38	839.94	539.79	11.69	11.69	11.92	11.92	
3170113667	SMP	1	598.48	544.33	840.03	539.86	11.68	11.68	11.95	11.95	
3170122014	SMP	1	598.93	544.45	840.60	539.79	11.74	11.74	11.71	11.71	
3170130393	SMP	1	599.76	544.34	841.25	539.85	11.69	11.69	11.90	11.90	
3170138768	SMP	1	599.69	544.36	841.16	539.93	11.45	11.45	11.81	11.81	
3170147033	SMP	1	599.73	544.40	841.17	539.93	11.74	11.74	12.06	12.06	
3170155386	SMP	1	599.93	544.47	841.27	539.98	11.74	11.74	11.92	11.92	
3170163791	SMP	1	599.93	544.54	841.38	539.99	11.78	11.78	11.88	11.88	
3170172002	SMP	1	599.94	544.47	841.31	540.06	11.55	11.55	11.96	11.96	
3170180390	SMP	1	599.90	544.51	841.37	540.09	11.69	11.69	11.81	11.81	
3170188769	SMP	1	600.02	544.61	841.48	540.18	11.72	11.72	11.75	11.75	
3170197157	SMP	1	600.03	544.62	841.39	540.27	11.61	11.61	11.89	11.89	
3170205375	SMP	1	600.10	544.62	841.43	540.24	11.65	11.65	11.89	11.89	
3170213785	SMP	1	600.26	544.64	841.44	540.31	11.47	11.47	11.60	11.60	
3170222146	SMP	1	600.30	544.70	841.58	540.30	11.57	11.57	11.60	11.60	
3170230516	SMP	1	600.30	544.63	841.82	540.33	11.58	11.58	11.78	11.78	
3170238764	SMP	1	600.43	544.53	841.88	540.33	11.49	11.49	11.80	11.80	
3170247154	SMP	1	600.50	544.47	842.11	540.24	11.51	11.51	11.76	11.76	
3170255513	SMP	1	600.62	544.40	842.26	540.24	11.41	11.41	11.71	11.71	
3170263913	SMP	1	600.76	544.32	842.27	540.10	11.28	11.28	11.62	11.62	
3170272139	SMP	1	600.90	544.21	842.33	540.14	11.32	11.32	11.78	11.78	
3170280513	SMP	1	601.01	544.06	842.47	540.06	11.33	11.33	11.65	11.65	
3170297269	SMP	1	601.30	544.09	842.81	539.94	11.40	11.40	11.59	11.59	
3170305517	SMP	1	601.40	543.92	842.90	539.85	11.32	11.32	11.60	11.60	
3170313902	SMP	1	601.58	543.83	843.01	539.85	11.39	11.39	11.78	11.78	
3170322258	SMP	1	601.63	543.66	843.27	539.85	11.32	11.32	11.89	11.89	
3170330498	SMP	1	601.91	543.64	843.27	539.85	11.46	11.46	11.75	11.75	
3170338909	SMP	1	602.01	543.58	843.46	539.85	11.31	11.31	11.63	11.63	
3170347283	SMP	1	602.23	543.46	843.55	539.78	11.31	11.31	11.52	11.52	
3170355639	SMP	1	602.35	543.46	843.74	539.72	11.37	11.37	11.80	11.80	
3170363895	SMP	1	602.36	543.43	843.80	539.72	11.19	11.19	11.73	11.73	
3170372255	SMP	1	602.58	543.36	843.94	539.72	11.26	11.26	11.84	11.84	
3170380629	SMP	1	602.71	543.32	844.10	539.79	11.08	11.08	11.77	11.77	
3170389030	SMP	1	602.55	543.53	844.01	539.93	11.13	11.13	11.67	11.67	
3170397265	SMP	1	601.55	544.27	842.98	540.54	11.29	11.29	11.90	11.90	
3170405634	SMP	1	601.40	544.51	842.76	540.80	11.57	11.57	11.84	11.84	
3170414019	SMP	1	601.60	544.52	842.80	540.85	11.44	11.44	12.05	12.05	
3170422384	SMP	1	601.62	544.54	842.87	540.79	11.32	11.32	11.91	11.91	
3170430630	SMP	1	601.61	544.60	843.01	540.92	11.29	11.29	11.85	11.85	
3170439032	SMP	1	601.68	544.65	843.17	540.94	11.34	11.34	11.71	11.71	
3170447388	SMP	1	601.75	544.60	843.08	541.01	11.39	11.39	11.84	11.84	
3170455762	SMP	1	601.71	544.61	843.27	541.02	11.44	11.44	11.97	11.97	
3170464017	SMP	1	601.75	544.60	843.32	541.03	11.53	11.53	11.95	11.95	
3170472381	SMP	1	601.82	544.64	843.58	540.97	11.42	11.42	11.92	11.92	
3170480757	SMP	1	601.87	544.58	843.65	540.97	11.52	11.52	11.89	11.89	
3170489029	SMP	1	601.94	544.59	843.70	541.02	11.45	11.45	11.88	11.88	
3170497386	SMP	1	602.01	544.52	843.73	540.93	11.20	11.20	11.81	11.81	
3170505756	SMP	1	601.93	544.52	843.77	540.94	11.11	11.11	11.80	11.80	
3170514137	SMP	1	601.90	544.38	843.67	540.86	10.98	10.98	11.92	11.92	
3170522385	SMP	1	602.03	544.41	843.66	540.86	11.13	11.13	12.00	12.00	
3170530748	SMP	1	601.95	544.33	843.73	540.79	11.13	11.13	12.12	12.12	
3170539150	SMP	1	602.02	544.34	843.80	540.78	11.19	11.19	12.02	12.02	
3170547523	SMP	1	602.19	544.44	843.88	540.71	11.24	11.24	12.02	12.02	
3170555759	SMP	1	602.26	544.33	844.01	540.71	11.17	11.17	12.01	12.01	
3170564138	SMP	1	602.34	544.25	844.14	540.62	11.10	11.10	11.85	11.85	
3170572508	SMP	1	602.51	544.25	844.14	540.62	11.11	11.11	11.89	11.89	
3170580869	SMP	1	602.48	544.16	844.38	540.66	11.02	11.02	11.86	11.86	
3170589147	SMP	1	602.53	544.18	844.47	540.61	11.18	11.18	11.69	11.69	
3170597514	SMP	1	602.58	544.04	844.65	540.57	11.18	11.18	11.54	11.54	
3170605876	SMP	1	602.75	543.96	844.65	540.60	11.11	11.11	11.72	11.72	
3170614262	SMP	1	602.83	543.93	844.70	540.46	11.01	11.01	12.40	12.40	
3170622505	SMP	1	602.85	544.02	844.77	540.47	11.18	11.18	11.83	11.83	
3170630865	SMP	1	602.94	543.88	844.84	540.54	11.42	11.42	11.84	11.84	
3170639272	SMP	1	603.01	543.93	845.00	540.48	11.50	11.50	12.00	12.00	
3170647633	SMP	1	603.29	543.83	845.17	540.52	11.28	11.28	11.93	11.93	
3170655873	SMP	1	603.29	543.77	845.31	540.58	11.37	11.37	11.84	11.84	
3170664262	SMP	1	603.39	543.73	845.45	540.51	11.37	11.37	11.69	11.69	
3170672624	SMP	1	603.53	543.72	845.56	540.40	11.30	11.30	11.71	11.71	
3170680869	SMP	1	603.88	543.51	845.83	540.27	11.39	11.39	11.82	11.82	
3170689285	SMP	1	604.26	543.20	845.91	540.07	11.17	11.17	12.04	12.04	
3170706007	SMP	1	604.19	543.09	845.91	540.14	11.01	11.01	11.92	11.92	
3170714273	SMP	1	604.41	543.25	846.11	540.11	11.09	11.09	11.96	11.96	
3170722637	SMP	1	604.41	543.18	846.15	540.13	11.03	11.03	12.00	12.00	
3170731002	SMP	1	604.48	543.18	846.19	540.17	11.20	11.20	11.66	11.66	
3170739383	SMP	1	604.48	543.25	846.33	540.24	11.08	11.08	11.74	11.74	
3170747639	SMP	1	604.55	543.25	846.34	540.28	11.06	11.06	11.80	11.80	
3170755983	SMP	1	604.62	543.32	846.39	540.34	11.03	11.03	11.80	11.80	
3170764397	SMP	1	604.69	543.32	846.52	540.32	11.02	11.02	11.84	11.84	
3170772745	SMP	1	604.67	543.35	846.50	540.33	11.24	11.24	11.94	11.94	
3170781028	SMP	1	604.72	543.34	846.57	540.26	11.35	11.35	11.68	11.68	
3170789376	SMP	1	604.79	543.41	846.81	540.32	11.37	11.37	11.69	11.69	
3170797758	SMP	1	604.79	543.49	846.80	540.34	11.47	11.47	12.12	12.12	
3170806118	SMP	1	604.83	543.46	846.79	540.43	11.18	11.18	11.77	11.77	
3170814398	SMP	1	604.90	543.39	846.93	540.48	11.17	11.17	12.25	12.25	
3170822743	SMP	1	604.90	543.45	846.93	540.48	11.23	11.23	12.23	12.23	
3170831129	SMP	1	604.92	543.36	846.93	540.47	11.12	11.12	11.94	11.94	
3170839376	SMP	1	604.90	543.46	846.88	540.44	11.30	11.30	12.17	12.17	
3170847769	SMP	1	604.83	543.38	846.95	540.51	11.17	11.17	12.17	12.17	
3170856110	SMP	1	604.79	543.48	846.88	540.44	11.46	11.46	11.94	11.94	
3170864521	SMP	1	604.10	543.39	846.26	540.31	11.24	11.24	11.86	11.86	
3170872747	SMP	1	602.77	543.19	845.16	540.00	11.14	11.14	12.10	12.10	
3170881122	SMP	1	602.97	543.12	844.84	539.83	11.27	11.27	12.13	12.13	
3170889500	SMP	1	602.97	543.12	844.77	539.83	11.08	11.08	12.17	12.17	
3170897884	SMP	1	603.04	543.19	844.77	539.83	11.17	11.17	12.07	12.07	
3170906109	SMP	1	602.88	543.06	844.78	539.76	10.95	10.95	12.06	12.06	
3170914521	SMP	1	602.83	543.04	844.77	539.76	10.97	10.97	12.02	12.02	
3170923019	SMP	1	602.82	543.05	844.84	539.76	10.95	10.95	12.04	12.04	
3170931243	SMP	1	602.82	542.99	844.78	539.69	10.85	10.85	12.02	12.02	
3170939493	SMP	1	602.81	542.97	844.77	539.69	10.85	10.85	12.02	12.02	
3170947886	SMP	1	602.79	542.94	844.84	539.69	10.89	10.89	12.01	12.01	
3170956228	SMP	1	602.72	542.94	844.84	539.76	10.83	10.83	12.05	12.05	
3170964641	SMP	1	602.72	542.95	844.84	539.62	10.85	10.85	11.91	11.91	
3170972882	SMP	1	602.75	543.01	844.84	539.62	10.94	10.94	11.91	11.91	
3170981250	SMP	1	602.70	542.93	844.78	539.62	10.89	10.89	11.99	11.99	
3170989624	SMP	1	602.63	543.02	844.77	539.62	11.02	11.02	11.94	11.94	
3170997884	SMP	1	602.66	543.01	844.78	539.62	10.99	10.99	11.90	11.90	
3171006228	SMP	1	602.72	543.07	844.77	539.62	10.98	10.98	11.90	11.90	
3171014666	SMP	1	602.68	543.09	844.77	539.62	11.04	11.04	11.90	11.90	
3171022987	SMP	1	602.61	543.15	844.71	539.55	11.08	11.08	11.87	11.87	
3171031249	SMP	1	602.61	543.15	844.64	539.62	11.08	11.08	11.89	11.89	
3171039619	SMP	1	602.54	543.16	844.64	539.62	11.08	11.08	11.81	11.81	
3171048004	SMP	1	602.47	543.16	844.63	539.62	11.09	11.09	11.81	11.81	
3171056355	SMP	1	602.36	543.16	844.59	539.58	11.18	11.18	11.77	11.77	
3171064640	SMP	1	602.32	543.16	844.56	539.53	10.96	10.96	11.73	11.73	
3171072988	SMP	1	602.18	543.10	844.55	539.59	10.88	10.88	11.64	11.64	
3171081365	SMP	1	602.10	543.03	844.49	539.52	10.97	10.97	11.63	11.63	
3171089743	SMP	1	602.01	543.09	844.51	539.48	11.03	11.03	11.57	11.57	
3171098015	SMP	1	601.95	542.88	844.48	539.43	10.86	10.86	11.52	11.52	
3171106351	SMP	1	601.93	542.97	844.44	539.34	10.89	10.89	11.46	11.46	
3171114764	SMP	1	601.93	543.02	844.43	539.34	11.06	11.06	11.55	11.55	
3171123101	SMP	1	602.00	542.88	844.30	539.26	10.93	10.93	11.55	11.55	
3171131358	SMP	1	602.00	542.88	844.30	539.26	10.99	10.99	11.55	11.55	
3171139738	SMP	1	601.92	542.82	844.40	539.19	10.94	10.94	11.51	11.51	
3171148131	SMP	1	601.96	542.76	844.43	539.24	10.94	10.94	11.53	11.53	
3171156360	SMP	1	602.01	542.80	844.44	539.16	11.20	11.20	11.47	11.47	
3171164762	SMP	1	602.07	542.80	844.42	539.13	11.17	11.17	11.50	11.50	
3171173108	SMP	1	602.17	542.82	844.42	539.14	10.85	10.85	11.40	11.40	
3171181491	SMP	1	602.21	542.84	844.55	539.17	10.81	10.81	11.46	11.46	
3171189743	SMP	1	602.34	542.82	844.69	539.24	11.06	11.06	11.55	11.55	
3171198124	SMP	1	602.40	542.79	844.78	539.31	10.96	10.96	11.70	11.70	
3171206478	SMP	1	602.49	542.88	844.78	539.33	11.07	11.07	11.57	11.57	
3171214885	SMP	1	602.54	542.91	844.85	539.33	11.14	11.14	11.54	11.54	
3171223116	SMP	1	602.54	542.86	844.78	539.33	11.02	11.02	11.70	11.70	
3171231487	SMP	1	602.61	542.91	844.85	539.40	11.17	11.17	11.68	11.68	
3171239862	SMP	1	602.58	542.84	844.85	539.40	11.04	11.04	11.60	11.60	
3171248252	SMP	1	602.67	542.86	844.85	539.40	11.08	11.08	11.64	11.64	
3171256490	SMP	1	602.55	542.78	844.92	539.40	11.06	11.06	11.72	11.72	
3171264886	SMP	1	602.56	542.79	844.92	539.40	11.04	11.04	11.78	11.78	
3171273238	SMP	1	602.59	542.87	844.96	539.41	11.09	11.09	11.81	11.81	
3171281610	SMP	1	602.63	542.85	845.01	539.40	11.13	11.13	11.62	11.62	
3171289863	SMP	1	602.67	542.80	845.05	539.38	11.01	11.01	11.74	11.74	
3171298254	SMP	1	602.67	542.80	845.03	539.34	11.01	11.01	11.69	11.69	
3171306597	SMP	1	602.66	542.80	845.10	539.34	11.01	11.01	11.55	11.55	
3171314882	SMP	1	602.56	542.73	845.08	539.35	10.95	10.95	11.46	11.46	
3171323223	SMP	1	602.60	542.74	845.08	539.35	10.93	10.93	11.56	11.56	
3171331605	SMP	1	602.54	542.67	845.03	539.27	10.90	10.90	11.58	11.58	
3171339982	SMP	1	602.55	542.60	844.95	539.17	10.87	10.87	11.46	11.46	
3171348257	SMP	1	602.54	542.59	844.94	539.12	10.86	10.86	11.47	11.47	
3171356592	SMP	1	602.61	542.51	844.94	539.02	10.78	10.78	11.47	11.47	
3171365009	SMP	1	602.55	542.48	844.91	539.00	11.12	11.12	11.45	11.45	
3171373356	SMP	1	602.50	542.44	844.91	538.93	10.71	10.71	11.44	11.44	
3171381608	SMP	1	602.43	542.37	844.92	538.88	10.85	10.85	11.44	11.44	
3171389990	SMP	1	602.10	542.42	844.77	538.88	11.10	11.10	11.59	11.59	
3171398377	SMP	1	600.72	542.51	843.60	539.02	11.06	11.06	11.69	11.69	
3171414988	SMP	1	596.68	542.74	839.47	538.99	11.27	11.27	11.46	11.46	
3171423378	SMP	1	595.13	542.83	837.57	538.92	10.92	10.92	11.34	11.34	
3171431732	SMP	1	595.11	543.02	837.17	539.16	10.99	10.99	11.60	11.60	
3171440102	SMP	1	595.37	542.98	837.69	539.16	11.10	11.10	11.66	11.66	
3171448364	SMP	1	595.21	542.87	837.36	539.01	10.88	10.88	11.59	11.59	
3171456729	SMP	1	595.28	542.93	837.45	539.08	11.02	11.02	11.30	11.30	
3171465093	SMP	1	595.39	542.98	837.57	539.13	11.14	11.14	11.42	11.42	
3171473385	SMP	1	595.39	542.98	837.64	539.10	11.20	11.20	11.44	11.44	
3171481735	SMP	1	595.39	542.97	837.72	539.10	11.22	11.22	11.37	11.37	
3171490117	SMP	1	595.46	542.99	837.77	539.08	11.45	11.45	11.27	11.27	
3171498486	SMP	1	595.54	542.91	837.91	539.11	11.06	11.06	11.33	11.33	
3171506730	SMP	1	595.47	542.99	837.89	539.20	11.54	11.54	11.32	11.32	
3171515091	SMP	1	595.60	542.89	838.03	539.20	11.26	11.26	11.51	11.51	
3171523496	SMP	1	595.63	542.94	838.19	539.17	11.48	11.48	11.48	11.48	
3171531869	SMP	1	595.64	543.01	838.17	539.21	11.37	11.37	11.43	11.43	
3171540119	SMP	1	595.68	543.08	838.40	539.29	11.42	11.42	11.43	11.43	
3171548485	SMP	1	595.68	543.08	838.40	539.39	11.46	11.46	11.42	11.42	
3171556857	SMP	1	595.75	543.16	838.33	539.32	11.55	11.55	11.57	11.57	
3171565218	SMP	1	595.72	543.13	838.51	539.29	11.52	11.52	11.16	11.16	
3171573496	SMP	1	595.77	543.11	838.41	539.41	11.29	11.29	11.37	11.37	
3171581863	SMP	1	595.79	543.05	838.46	539.47	11.32	11.32	11.44	11.44	
3171590235	SMP	1	595.86	543.06	838.39	539.47	11.45	11.45	11.44	11.44	
3171598612	SMP	1	595.85	543.00	838.46	539.40	11.10	11.10	11.36	11.36	
3171606849	SMP	1	595.94	543.00	838.50	539.22	11.51	11.51	11.58	11.58	
3171615217	SMP	1	596.02	542.91	838.41	539.10	11.31	11.31	11.53	11.53	
3171623618	SMP	1	596.02	542.84	838.44	539.17	11.35	11.35	11.69	11.69	
3171631854	SMP	1	596.09	542.81	838.52	539.15	11.34	11.34	11.36	11.36	
3171640219	SMP	1	596.02	542.77	838.48	539.19	11.45	11.45	11.72	11.72	
3171648606	SMP	1	596.02	542.76	838.64	539.17	11.30	11.30	11.45	11.45	
3171656996	SMP	1	596.09	542.70	838.58	539.14	11.47	11.47	11.42	11.42	
3171665219	SMP	1	596.16	542.70	838.64	539.13	11.45	11.45	11.48	11.48	
3171673621	SMP	1	596.04	542.71	838.64	539.13	11.48	11.48	11.53	11.53	
3171681978	SMP	1	596.05	542.62	838.64	539.06	11.32	11.32	11.47	11.47	
3171690360	SMP	1	596.04	542.63	838.69	539.02	11.52	11.52	11.56	11.56	
3171698606	SMP	1	596.04	542.56	838.69	538.94	11.60	11.60	11.53	11.53	
3171706976	SMP	1	595.98	542.50	838.62	538.87	11.61	11.61	11.70	11.70	
3171715335	SMP	1	595.97	542.47	838.63	538.79	11.64	11.64	11.70	11.70	
3171723746	SMP	1	596.18	542.29	838.91	538.63	11.34	11.34	11.75	11.75	
3171731975	SMP	1	596.18	542.25	838.72	538.63	11.57	11.57	11.90	11.90	
3171740351	SMP	1	596.17	542.29	838.72	538.56	11.42	11.42	11.87	11.87	
3171748729	SMP	1	596.23	542.32	838.79	538.63	11.60	11.60	11.96	11.96	
3171757094	SMP	1	596.14	542.23	838.70	538.55	11.40	11.40	11.89	11.89	
3171765339	SMP	1	596.14	542.25	838.72	538.56	11.38	11.38	11.90	11.90	
3171773741	SMP	1	596.07	542.30	838.65	538.56	11.48	11.48	11.90	11.90	
3171782128	SMP	1	596.05	542.28	838.65	538.49	11.66	11.66	11.84	11.84	
3171790362	SMP	1	595.94	542.28	838.60	538.51	11.48	11.48	11.81	11.81	
3171798728	SMP	1	595.84	542.32	838.53	538.51	11.57	11.57	11.85	11.85	
3171807097	SMP	1	595.84	542.32	838.53	538.58	11.57	11.57	11.87	11.87	
3171815466	SMP	1	595.84	542.32	838.60	538.51	11.34	11.34	11.82	11.82	
3171823739	SMP	1	595.76	542.33	838.60	538.51	11.49	11.49	11.82	11.82	
3171832102	SMP	1	595.75	542.33	838.58	538.60	11.52	11.52	11.85	11.85	
3171840466	SMP	1	595.77	542.34	838.58	538.52	11.45	11.45	11.76	11.76	
3171848853	SMP	1	595.75	542.33	838.59	538.52	11.38	11.38	11.57	11.57	
3171857090	SMP	1	595.70	542.48	838.60	538.56	11.47	11.47	11.60	11.60	
3171865458	SMP	1	595.69	542.46	838.54	538.57	11.39	11.39	11.62	11.62	
3171873864	SMP	1	595.68	542.54	838.53	538.66	11.60	11.60	11.58	11.58	
3171882223	SMP	1	595.68	542.54	838.60	538.66	11.60	11.60	11.48	11.48	
3171890479	SMP	1	595.67	542.61	838.55	538.75	11.72	11.72	11.46	11.46	
3171898850	SMP	1	595.61	542.61	838.62	538.81	11.65	11.65	11.59	11.59	
3171907238	SMP	1	595.61	542.61	838.65	538.84	11.65	11.65	11.57	11.57	
3171915600	SMP	1	595.68	542.61	838.71	538.77	11.70	11.70	11.50	11.50	
3171923866	SMP	1	595.76	542.60	838.70	538.79	11.68	11.68	11.72	11.72	
3171932218	SMP	1	597.07	542.48	840.15	539.04	12.03	12.03	12.01	12.01	
3171940587	SMP	1	599.45	542.45	842.58	538.94	11.57	11.57	11.91	11.91	
3171948848	SMP	1	601.53	542.26	844.44	539.01	11.35	11.35	11.78	11.78	
3171957224	SMP	1	602.98	542.15	845.26	538.99	11.82	11.82	11.90	11.90	
3171973916	SMP	1	603.37	542.10	845.63	538.88	11.40	11.40	11.91	11.91	
3171982243	SMP	1	603.31	541.95	845.77	538.83	11.25	11.25	11.96	11.96	
3171990593	SMP	1	603.29	542.01	845.77	538.76	11.37	11.37	11.83	11.83	
3171998969	SMP	1	603.21	542.06	845.84	538.80	11.52	11.52	11.76	11.76	
3172007341	SMP	1	603.14	542.06	845.77	538.76	11.53	11.53	11.75	11.75	
3172015601	SMP	1	603.19	542.04	845.77	538.81	11.50	11.50	11.72	11.72	
3172023957	SMP	1	603.29	542.04	845.84	538.83	11.50	11.50	11.76	11.76	
3172032360	SMP	1	603.28	542.00	845.77	538.90	11.46	11.46	11.90	11.90	
3172040715	SMP	1	603.28	542.07	845.77	538.83	11.57	11.57	11.82	11.82	
3172048965	SMP	1	603.22	542.07	845.84	538.90	11.57	11.57	11.87	11.87	
3172057339	SMP	1	603.22	542.07	845.91	538.83	11.57	11.57	11.81	11.81	
3172065732	SMP	1	603.22	542.07	845.91	538.83	11.66	11.66	11.78	11.78	
3172074077	SMP	1	603.19	542.04	845.84	538.83	11.58	11.58	11.80	11.80	
3172082362	SMP	1	603.22	542.00	845.84	538.83	11.61	11.61	11.90	11.90	
3172090720	SMP	1	603.21	541.93	845.77	538.83	11.56	11.56	11.98	11.98	
3172099109	SMP	1	603.21	542.00	845.77	538.76	11.61	11.61	11.89	11.89	
3172107338	SMP	1	603.14	541.99	845.77	538.76	11.61	11.61	11.95	11.95	
3172115732	SMP	1	603.07	542.00	845.71	538.76	11.68	11.68	11.97	11.97	
3172124076	SMP	1	603.07	541.92	845.70	538.76	11.54	11.54	11.93	11.93	
3172132482	SMP	1	603.02	542.02	845.70	538.76	11.56	11.56	11.93	11.93	
3172140709	SMP	1	602.94	542.07	845.63	538.83	11.67	11.67	11.94	11.94	
3172149085	SMP	1	602.94	542.07	845.63	538.83	11.74	11.74	11.94	11.94	
3172157472	SMP	1	602.95	542.11	845.63	538.81	11.79	11.79	11.93	11.93	
3172165852	SMP	1	602.88	542.11	845.69	538.80	11.69	11.69	11.90	11.90	
3172174072	SMP	1	602.87	542.04	845.63	538.81	11.69	11.69	11.93	11.93	
3172182482	SMP	1	602.86	542.00	845.63	538.76	11.62	11.62	11.96	11.96	
3172190837	SMP	1	602.87	542.07	845.64	538.69	11.71	11.71	11.90	11.90	
3172199210	SMP	1	602.94	541.96	845.70	538.69	11.65	11.65	11.96	11.96	
3172207458	SMP	1	602.94	541.97	845.71	538.62	11.70	11.70	11.90	11.90	
3172215844	SMP	1	603.01	541.97	845.77	538.62	11.85	11.85	11.98	11.98	
3172224204	SMP	1	603.05	541.95	845.91	538.69	11.73	11.73	12.05	12.05	
3172232609	SMP	1	603.12	541.88	846.00	538.62	11.63	11.63	11.92	11.92	
3172240832	SMP	1	603.22	541.77	846.07	538.69	11.57	11.57	12.02	12.02	
3172249204	SMP	1	603.26	541.88	846.13	538.69	11.54	11.54	11.99	11.99	
3172257585	SMP	1	603.29	541.86	846.11	538.78	11.55	11.55	11.91	11.91	
3172265971	SMP	1	603.34	541.94	846.34	538.82	11.60	11.60	11.96	11.96	
3172274200	SMP	1	603.24	541.91	846.31	538.88	11.73	11.73	11.92	11.92	
3172282609	SMP	1	603.27	541.91	846.45	538.87	11.65	11.65	11.82	11.82	
3172290960	SMP	1	603.33	541.82	846.44	538.93	11.54	11.54	11.91	11.91	
3172299204	SMP	1	603.46	541.72	846.50	538.89	11.40	11.40	11.87	11.87	
3172307580	SMP	1	603.58	541.70	846.54	538.87	11.61	11.61	11.94	11.94	
3172315972	SMP	1	603.72	541.70	846.55	538.85	11.64	11.64	11.94	11.94	
3172324317	SMP	1	603.80	541.77	846.63	538.80	11.70	11.70	11.90	11.90	
3172332606	SMP	1	603.73	541.77	846.56	538.76	11.72	11.72	11.98	11.98	
3172340941	SMP	1	603.79	541.75	846.70	538.80	11.76	11.76	11.90	11.90	
3172349340	SMP	1	603.81	541.77	846.70	538.81	11.83	11.83	11.90	11.90	
3172357711	SMP	1	603.87	541.77	846.71	538.76	11.91	11.91	11.92	11.92	
3172365976	SMP	1	603.90	541.79	846.71	538.76	11.93	11.93	12.06	12.06	
3172374329	SMP	1	603.90	541.80	846.84	538.88	11.88	11.88	11.94	11.94	
3172382733	SMP	1	604.08	541.73	847.00	538.84	11.74	11.74	12.10	12.10	
3172391088	SMP	1	605.08	541.41	848.01	538.79	11.82	11.82	12.05	12.05	
3172399330	SMP	1	606.30	541.08	849.19	538.51	11.63	11.63	11.72	11.72	
3172407704	SMP	1	606.30	541.01	848.80	538.33	11.64	11.64	11.62	11.62	
3172416098	SMP	1	606.41	540.79	848.74	538.33	11.66	11.66	11.65	11.65	
3172424444	SMP	1	606.52	540.95	848.94	538.43	11.16	11.16	11.85	11.85	
3172432727	SMP	1	606.47	540.88	849.17	538.44	11.41	11.41	11.74	11.74	
3172441073	SMP	1	606.56	540.86	849.17	538.51	11.22	11.22	11.80	11.80	
3172449446	SMP	1	606.70	540.85	849.19	538.51	11.44	11.44	11.75	11.75	
3172457706	SMP	1	606.60	540.75	849.28	538.56	11.46	11.46	11.81	11.81	
3172466090	SMP	1	606.74	540.82	849.46	538.59	11.51	11.51	11.48	11.48	
3172474450	SMP	1	606.97	540.79	849.45	538.67	11.63	11.63	11.61	11.61	
3172482851	SMP	1	606.99	540.91	849.68	538.65	11.64	11.64	11.57	11.57	
3172491081	SMP	1	607.10	540.95	849.67	538.65	11.61	11.61	11.60	11.60	
3172499453	SMP	1	607.27	540.91	849.80	538.71	11.62	11.62	11.83	11.83	
3172507828	SMP	1	607.30	540.87	849.81	538.72	11.62	11.62	11.98	11.98	
3172516220	SMP	1	607.34	540.89	850.01	538.78	11.44	11.44	11.95	11.95	
3172524439	SMP	1	607.36	540.88	849.94	538.86	11.48	11.48	11.95	11.95	
3172532848	SMP	1	607.43	540.82	850.10	538.86	11.38	11.38	11.97	11.97	
3172541198	SMP	1	607.45	540.88	850.19	538.84	11.39	11.39	11.84	11.84	
3172549573	SMP	1	607.70	540.80	850.19	538.85	11.25	11.25	11.77	11.77	
3172557824	SMP	1	607.68	540.84	850.31	538.85	11.28	11.28	11.69	11.69	
3172566215	SMP	1	607.70	540.79	850.40	538.92	11.22	11.22	11.71	11.71	
3172574562	SMP	1	607.90	540.79	850.53	538.87	11.47	11.47	11.69	11.69	
3172582970	SMP	1	607.97	540.79	850.64	538.94	11.41	11.41	11.71	11.71	
3172591199	SMP	1	608.04	540.86	850.71	538.92	11.49	11.49	11.61	11.61	
3172599592	SMP	1	608.11	540.81	850.74	539.01	11.42	11.42	11.69	11.69	
3172607956	SMP	1	608.13	540.98	850.74	539.01	11.53	11.53	11.61	11.61	
3172616209	SMP	1	608.08	540.94	850.81	539.08	11.45	11.45	11.72	11.72	
3172624557	SMP	1	608.10	540.98	850.81	539.05	11.47	11.47	11.67	11.67	
3172641340	SMP	1	608.30	541.00	851.04	539.15	11.41	11.41	11.85	11.85	
3172649568	SMP	1	608.31	541.05	851.11	539.10	11.37	11.37	11.76	11.76	
3172657969	SMP	1	608.42	540.96	851.04	539.24	11.27	11.27	11.78	11.78	
3172666325	SMP	1	608.45	541.04	851.04	539.31	11.23	11.23	11.62	11.62	
3172674691	SMP	1	608.54	541.10	851.20	539.28	11.14	11.14	11.52	11.52	
3172682952	SMP	1	608.56	541.07	851.34	539.37	11.07	11.07	11.51	11.51	
3172691333	SMP	1	608.74	541.16	851.39	539.52	11.12	11.12	11.65	11.65	
3172699694	SMP	1	608.85	541.16	851.50	539.48	11.12	11.12	11.51	11.51	
3172708093	SMP	1	609.04	541.25	851.59	539.52	11.32	11.32	11.63	11.63	
3172716319	SMP	1	609.06	541.32	851.76	539.54	11.40	11.40	11.77	11.77	
3172724710	SMP	1	609.17	541.32	851.87	539.50	11.40	11.40	11.76	11.76	
3172733076	SMP	1	609.30	541.29	851.95	539.58	11.29	11.29	11.94	11.94	
3172741444	SMP	1	609.40	541.29	852.03	539.65	11.37	11.37	11.93	11.93	
3172749684	SMP	1	609.51	541.21	852.32	539.72	11.26	11.26	11.80	11.80	
3172758087	SMP	1	609.58	541.14	852.32	539.79	11.19	11.19	11.90	11.90	
3172766451	SMP	1	609.29	541.38	852.16	540.00	11.35	11.35	12.08	12.08	
3172774692	SMP	1	609.08	541.87	851.81	540.35	11.66	11.66	11.80	11.80	
3172783091	SMP	1	609.41	541.75	852.13	540.20	11.26	11.26	11.79	11.79	
3172791457	SMP	1	609.49	541.68	852.03	540.18	11.37	11.37	11.84	11.84	
3172799819	SMP	1	609.57	541.74	852.18	540.24	11.40	11.40	11.87	11.87	
3172808092	SMP	1	609.71	541.77	852.22	540.20	11.53	11.53	11.83	11.83	
3172816445	SMP	1	609.82	541.80	852.48	540.21	11.64	11.64	11.69	11.69	
3172824814	SMP	1	609.88	541.89	852.43	540.33	11.70	11.70	11.92	11.92	
3172833198	SMP	1	610.03	541.72	852.50	540.33	11.60	11.60	11.71	11.71	
3172841443	SMP	1	610.04	541.79	852.64	540.32	11.58	11.58	11.86	11.86	
3172849814	SMP	1	610.08	541.79	852.94	540.45	11.59	11.59	11.86	11.86	
3172858215	SMP	1	610.01	541.81	853.01	540.48	11.58	11.58	11.87	11.87	
3172866569	SMP	1	610.14	541.92	853.00	540.58	11.64	11.64	11.96	11.96	
3172874815	SMP	1	610.14	541.96	852.94	540.57	11.42	11.42	12.00	12.00	
3172883197	SMP	1	610.26	541.97	852.95	540.64	11.50	11.50	12.05	12.05	
3172891580	SMP	1	610.20	542.04	853.07	540.72	11.35	11.35	12.03	12.03	
3172899939	SMP	1	610.13	542.04	853.00	540.72	11.30	11.30	12.11	12.11	
3172908226	SMP	1	610.17	542.06	853.01	540.71	11.36	11.36	12.00	12.00	
3172916572	SMP	1	610.24	542.13	853.03	540.72	11.30	11.30	12.08	12.08	
3172924955	SMP	1	610.17	542.13	853.03	540.72	11.30	11.30	12.00	12.00	
3172933197	SMP	1	610.17	542.19	853.10	540.72	11.35	11.35	11.94	11.94	
3172941571	SMP	1	610.24	542.14	853.15	540.80	11.33	11.33	11.97	11.97	
3172949928	SMP	1	610.22	542.26	853.16	540.86	11.56	11.56	12.09	12.09	
3172958334	SMP	1	610.17	542.21	853.09	540.86	11.35	11.35	12.07	12.07	
3172966563	SMP	1	610.19	542.20	853.10	540.79	11.33	11.33	12.02	12.02	
3172974952	SMP	1	610.24	542.25	853.10	540.79	11.40	11.40	11.92	11.92	
3172983326	SMP	1	610.22	542.27	853.01	540.85	11.60	11.60	12.06	12.06	
3172991700	SMP	1	610.10	542.32	853.09	540.86	11.50	11.50	12.06	12.06	
3172999934	SMP	1	610.10	542.32	852.94	540.86	11.41	11.41	12.28	12.28	
3173008334	SMP	1	610.10	542.32	852.94	540.92	11.42	11.42	12.14	12.14	
3173016688	SMP	1	610.03	542.39	853.01	540.85	11.45	11.45	11.96	11.96	
3173025057	SMP	1	610.04	542.35	853.01	540.92	11.58	11.58	12.27	12.27	
3173033327	SMP	1	610.03	542.32	852.87	540.92	11.44	11.44	12.12	12.12	
3173041684	SMP	1	609.87	542.39	852.87	540.93	11.65	11.65	11.97	11.97	
3173050049	SMP	1	610.00	542.44	852.87	541.00	11.50	11.50	12.01	12.01	
3173058453	SMP	1	610.07	542.44	853.03	541.08	11.48	11.48	11.97	11.97	
3173066691	SMP	1	610.01	542.47	853.03	541.15	11.67	11.67	11.92	11.92	
3173075064	SMP	1	610.09	542.47	853.00	541.21	11.65	11.65	11.98	11.98	
3173083441	SMP	1	610.11	542.50	853.06	541.22	11.68	11.68	11.84	11.84	
3173091695	SMP	1	610.09	542.51	853.06	541.27	11.56	11.56	11.91	11.91	
3173100066	SMP	1	610.20	542.50	853.04	541.31	11.44	11.44	11.90	11.90	
3173108458	SMP	1	610.16	542.52	853.04	541.31	11.53	11.53	11.90	11.90	
3173116811	SMP	1	610.23	542.59	852.96	541.31	11.48	11.48	11.85	11.85	
3173125055	SMP	1	610.16	542.58	853.00	541.33	11.53	11.53	11.79	11.79	
3173133438	SMP	1	610.20	542.62	852.95	541.39	11.52	11.52	11.88	11.88	
3173141813	SMP	1	610.23	542.52	852.96	541.33	11.48	11.48	11.80	11.80	
3173150173	SMP	1	610.15	542.13	853.03	541.01	11.41	11.41	11.92	11.92	
3173158454	SMP	1	610.40	542.05	852.94	540.93	11.16	11.16	12.18	12.18	
3173166808	SMP	1	610.43	542.04	852.80	540.86	11.21	11.21	11.97	11.97	
3173175185	SMP	1	610.30	542.21	852.96	541.08	11.60	11.60	11.87	11.87	
3173183565	SMP	1	610.22	542.20	852.96	541.15	11.17	11.17	11.93	11.93	
3173191822	SMP	1	610.19	542.26	852.95	541.14	11.41	11.41	11.91	11.91	
3173200181	SMP	1	610.23	542.23	852.95	541.21	11.25	11.25	11.95	11.95	
3173208577	SMP	1	610.16	542.28	852.88	541.15	11.51	11.51	11.94	11.94	
3173216947	SMP	1	610.17	542.38	852.82	541.19	11.28	11.28	11.87	11.87	
3173225195	SMP	1	610.17	542.39	852.77	541.22	11.28	11.28	11.81	11.81	
3173233564	SMP	1	610.14	542.41	852.68	541.27	11.31	11.31	11.82	11.82	
3173241934	SMP	1	610.08	542.49	852.60	541.21	11.32	11.32	11.73	11.73	
3173250166	SMP	1	610.15	542.56	852.57	541.22	11.40	11.40	11.70	11.70	
3173258578	SMP	1	609.99	542.56	852.50	541.25	11.60	11.60	11.63	11.63	
3173266935	SMP	1	610.06	542.56	852.50	541.32	11.62	11.62	11.69	11.69	
3173275302	SMP	1	610.02	542.58	852.44	541.32	11.60	11.60	11.65	11.65	
3173283563	SMP	1	609.99	542.61	852.58	541.38	11.48	11.48	11.59	11.59	
3173291940	SMP	1	609.99	542.61	852.49	541.35	11.52	11.52	11.51	11.51	
3173300304	SMP	1	609.95	542.60	852.45	541.36	11.56	11.56	11.63	11.63	
3173308699	SMP	1	609.88	542.60	852.43	541.39	11.56	11.56	11.74	11.74	
3173316939	SMP	1	609.84	542.57	852.47	541.41	11.50	11.50	11.50	11.50	
3173325299	SMP	1	609.78	542.62	852.49	541.33	11.52	11.52	11.66	11.66	
3173333686	SMP	1	609.82	542.66	852.41	541.40	11.63	11.63	11.74	11.74	
3173342077	SMP	1	609.74	542.61	852.40	541.39	11.36	11.36	11.75	11.75	
3173350296	SMP	1	609.73	542.70	852.26	541.48	11.41	11.41	11.72	11.72	
3173358696	SMP	1	609.72	542.70	852.25	541.46	11.29	11.29	11.70	11.70	
3173367056	SMP	1	609.64	542.77	852.25	541.53	11.37	11.37	11.76	11.76	
3173375423	SMP	1	609.68	542.84	852.18	541.53	11.19	11.19	11.78	11.78	
3173383684	SMP	1	609.67	542.91	852.19	541.63	11.16	11.16	11.87	11.87	
3173392066	SMP	1	609.64	542.88	852.17	541.72	11.08	11.08	11.91	11.91	
3173400425	SMP	1	609.62	542.92	852.11	541.79	11.18	11.18	11.97	11.97	
3173408697	SMP	1	609.63	542.93	852.07	541.79	11.15	11.15	11.96	11.96	
3173417053	SMP	1	609.58	543.01	852.07	541.80	11.09	11.09	11.96	11.96	
3173425429	SMP	1	609.61	543.04	852.10	541.79	11.20	11.20	11.98	11.98	
3173433806	SMP	1	609.59	543.04	852.13	541.86	11.24	11.24	11.91	11.91	
3173442056	SMP	1	609.59	543.08	852.09	541.79	11.18	11.18	11.98	11.98	
3173450421	SMP	1	609.61	543.13	852.15	541.87	11.22	11.22	11.91	11.91	
3173458818	SMP	1	609.68	543.13	852.15	541.87	11.14	11.14	11.91	11.91	
3173467189	SMP	1	609.68	543.15	852.23	541.84	11.22	11.22	11.85	11.85	
3173475422	SMP	1	609.68	543.15	852.19	541.88	11.06	11.06	11.97	11.97	
3173483806	SMP	1	609.76	543.10	852.27	541.85	11.33	11.33	11.87	11.87	
3173492190	SMP	1	609.76	543.15	852.35	541.86	11.14	11.14	11.87	11.87	
3173500556	SMP	1	609.88	543.16	852.35	541.86	11.11	11.11	11.87	11.87	
3173508821	SMP	1	609.89	543.20	852.45	541.91	11.31	11.31	11.87	11.87	
3173517177	SMP	1	609.92	543.25	852.50	541.87	11.44	11.44	11.81	11.81	
3173525546	SMP	1	609.99	543.18	852.50	541.92	11.32	11.32	11.79	11.79	
3173533931	SMP	1	609.96	543.21	852.60	541.87	11.23	11.23	11.82	11.82	
3173542169	SMP	1	610.10	543.13	852.67	541.86	11.43	11.43	11.79	11.79	
3173550536	SMP	1	610.17	543.06	852.66	541.79	11.26	11.26	11.95	11.95	
3173558942	SMP	1	610.23	543.00	852.74	541.72	11.49	11.49	12.03	12.03	
3173567177	SMP	1	610.23	542.87	852.80	541.71	11.41	11.41	12.04	12.04	
3173575544	SMP	1	610.32	542.63	852.88	541.64	11.29	11.29	12.11	12.11	
3173583925	SMP	1	610.40	542.51	853.03	541.58	11.37	11.37	12.04	12.04	
3173592317	SMP	1	610.57	542.53	853.03	541.46	11.50	11.50	11.94	11.94	
3173600543	SMP	1	610.71	542.43	853.06	541.45	11.61	11.61	11.89	11.89	
3173608942	SMP	1	610.73	542.35	853.19	541.38	11.51	11.51	12.01	12.01	
3173617299	SMP	1	610.83	542.35	853.33	541.31	11.53	11.53	11.90	11.90	
3173625668	SMP	1	610.88	542.31	853.45	541.30	11.35	11.35	11.85	11.85	
3173633929	SMP	1	611.34	542.14	853.97	541.22	11.19	11.19	11.92	11.92	
3173642305	SMP	1	611.91	541.84	854.46	541.04	11.50	11.50	12.03	12.03	
3173650663	SMP	1	611.90	541.79	854.18	540.96	11.55	11.55	12.14	12.14	
3173659061	SMP	1	611.81	541.68	854.04	540.89	11.51	11.51	12.07	12.07	
3173667305	SMP	1	611.90	541.86	854.19	541.03	11.63	11.63	12.14	12.14	
3173675672	SMP	1	611.90	541.79	854.27	541.05	11.52	11.52	12.19	12.19	
3173684057	SMP	1	611.90	541.79	854.34	540.91	11.58	11.58	11.98	11.98	
3173692428	SMP	1	611.90	541.79	854.32	540.92	11.63	11.63	11.92	11.92	
3173700666	SMP	1	611.90	541.79	854.34	540.98	11.58	11.58	11.99	11.99	
3173709068	SMP	1	611.88	541.82	854.34	540.98	11.56	11.56	11.96	11.96	
3173717440	SMP	1	611.88	541.82	854.31	541.02	11.56	11.56	11.97	11.97	
3173725669	SMP	1	611.81	541.75	854.34	540.91	11.51	11.51	11.91	11.91	
3173734055	SMP	1	611.85	541.76	854.34	540.91	11.48	11.48	11.91	11.91	
3173742414	SMP	1	611.81	541.82	854.33	541.01	11.57	11.57	11.98	11.98	
3173750782	SMP	1	611.81	541.82	854.36	541.02	11.51	11.51	11.95	11.95	
3173759059	SMP	1	611.75	541.79	854.41	541.02	11.60	11.60	11.91	11.91	
3173767423	SMP	1	611.67	541.75	854.34	540.98	11.52	11.52	12.00	12.00	
3173775795	SMP	1	611.67	541.82	854.38	541.00	11.63	11.63	12.04	12.04	
3173784174	SMP	1	611.82	541.86	854.34	540.98	11.67	11.67	12.02	12.02	
3173792428	SMP	1	611.81	541.89	854.26	540.93	11.70	11.70	11.91	11.91	
3173800800	SMP	1	611.75	541.79	854.31	541.00	11.56	11.56	12.05	12.05	
3173809190	SMP	1	611.75	541.72	854.31	540.93	11.60	11.60	12.08	12.08	
3173817545	SMP	1	611.68	541.72	854.35	540.86	11.65	11.65	11.97	11.97	
3173825788	SMP	1	611.68	541.65	854.37	540.86	11.66	11.66	11.89	11.89	
3173834170	SMP	1	611.68	541.58	854.40	540.84	11.53	11.53	11.92	11.92	
3173842536	SMP	1	611.75	541.58	854.42	540.84	11.59	11.59	11.87	11.87	
3173850911	SMP	1	611.82	541.58	854.45	540.82	11.58	11.58	11.91	11.91	
3173859185	SMP	1	611.89	541.58	854.52	540.75	11.59	11.59	11.80	11.80	
3173867541	SMP	1	611.89	541.58	854.53	540.72	11.67	11.67	11.90	11.90	
3173875922	SMP	1	611.82	541.51	854.62	540.81	11.63	11.63	11.86	11.86	
3173884170	SMP	1	611.84	541.51	854.63	540.73	11.61	11.61	11.91	11.91	
3173892552	SMP	1	612.01	541.54	854.65	540.73	11.68	11.68	12.12	12.12	
3173900910	SMP	1	612.04	541.51	854.65	540.80	11.60	11.60	12.09	12.09	
3173909311	SMP	1	611.98	541.51	854.72	540.73	11.74	11.74	12.09	12.09	
3173917556	SMP	1	612.00	541.52	854.73	540.72	11.77	11.77	12.01	12.01	
3173925932	SMP	1	612.07	541.52	854.73	540.72	11.66	11.66	12.01	12.01	
3173934294	SMP	1	612.06	541.48	854.73	540.72	11.76	11.76	12.01	12.01	
3173942665	SMP	1	612.32	541.36	855.06	540.65	11.62	11.62	12.01	12.01	
3173950900	SMP	1	612.47	540.95	855.25	540.33	11.52	11.52	12.10	12.10	
3173967685	SMP	1	612.48	540.77	854.97	540.11	11.58	11.58	11.96	11.96	
3173976020	SMP	1	612.38	540.84	854.99	540.24	11.42	11.42	11.91	11.91	
3173984312	SMP	1	612.40	540.91	854.99	540.24	11.52	11.52	11.98	11.98	
3173992659	SMP	1	612.35	540.89	854.99	540.24	11.61	11.61	11.91	11.91	
3174001031	SMP	1	612.26	540.96	854.91	540.31	11.72	11.72	12.03	12.03	
3174009411	SMP	1	612.30	541.01	854.92	540.31	11.74	11.74	12.11	12.11	
3174017682	SMP	1	612.23	541.02	854.85	540.27	11.59	11.59	12.11	12.11	
3174026022	SMP	1	612.23	541.01	854.73	540.35	11.50	11.50	11.90	11.90	
3174034437	SMP	1	612.03	541.02	854.73	540.34	11.57	11.57	11.85	11.85	
3174042771	SMP	1	612.09	541.02	854.71	540.33	11.43	11.43	11.85	11.85	
3174059412	SMP	1	612.08	541.01	854.55	540.30	11.56	11.56	12.13	12.13	
3174067791	SMP	1	612.01	541.01	854.59	540.23	11.77	11.77	11.89	11.89	
3174076039	SMP	1	611.85	540.92	854.55	540.20	11.69	11.69	11.98	11.98	
3174092784	SMP	1	611.84	540.92	854.70	540.29	11.63	11.63	12.11	12.11	
3174101183	SMP	1	611.78	540.85	854.64	540.27	11.65	11.65	12.12	12.12	
3174109402	SMP	1	611.77	540.92	854.69	540.22	11.60	11.60	11.99	11.99	
3174117783	SMP	1	611.78	540.85	854.59	540.22	11.59	11.59	12.13	12.13	
3174126156	SMP	1	611.71	540.92	854.70	540.25	11.66	11.66	12.11	12.11	
3174134545	SMP	1	611.78	541.03	854.72	540.28	11.69	11.69	12.12	12.12	
3174142766	SMP	1	611.77	540.92	854.77	540.25	11.48	11.48	11.98	11.98	
3174151195	SMP	1	611.68	541.00	854.71	540.26	11.51	11.51	12.10	12.10	
3174159523	SMP	1	611.68	541.00	854.71	540.29	11.55	11.55	12.06	12.06	
3174167904	SMP	1	611.38	541.06	854.33	540.26	11.49	11.49	12.24	12.24	
3174176152	SMP	1	609.73	541.32	853.11	540.31	11.75	11.75	11.95	11.95	
3174192922	SMP	1	608.87	541.56	851.90	540.44	11.77	11.77	12.09	12.09	
3174201297	SMP	1	609.01	541.49	852.04	540.36	11.71	11.71	11.93	11.93	
3174209528	SMP	1	608.95	541.41	851.90	540.37	11.67	11.67	12.02	12.02	
3174226276	SMP	1	608.94	541.42	851.96	540.38	11.63	11.63	11.95	11.95	
3174234552	SMP	1	608.94	541.42	852.03	540.40	11.67	11.67	11.94	11.94	
3174242902	SMP	1	608.96	541.46	852.04	540.40	11.64	11.64	11.81	11.81	
3174259648	SMP	1	608.95	541.48	852.04	540.52	11.65	11.65	12.12	12.12	
3174267908	SMP	1	608.94	541.46	852.11	540.58	11.71	11.71	12.15	12.15	
3174276292	SMP	1	609.02	541.44	852.25	540.53	11.72	11.72	12.12	12.12	
3174284652	SMP	1	609.03	541.45	852.25	540.54	11.73	11.73	12.20	12.20	
3174293050	SMP	1	609.03	541.52	852.19	540.61	11.83	11.83	12.36	12.36	
3174301278	SMP	1	609.09	541.44	852.29	540.59	11.76	11.76	12.33	12.33	
3174309646	SMP	1	609.10	541.51	852.37	540.66	11.80	11.80	12.43	12.43	
3174318034	SMP	1	609.19	541.51	852.42	540.64	11.85	11.85	12.59	12.59	
3174326406	SMP	1	609.09	541.46	852.51	540.56	11.83	11.83	12.36	12.36	
3174334639	SMP	1	609.11	541.42	852.67	540.59	11.71	11.71	12.11	12.11	
3174343047	SMP	1	609.36	541.39	852.76	540.57	11.69	11.69	12.09	12.09	
3174351408	SMP	1	609.55	541.38	852.86	540.62	11.59	11.59	12.10	12.10	
3174359780	SMP	1	609.70	541.37	852.87	540.53	11.65	11.65	11.99	11.99	
3174368029	SMP	1	609.43	541.46	852.81	540.61	11.73	11.73	12.12	12.12	
3174376403	SMP	1	608.93	541.60	852.35	540.66	11.89	11.89	12.23	12.23	
3174384766	SMP	1	609.29	541.53	852.40	540.57	11.69	11.69	12.27	12.27	
3174393045	SMP	1	609.47	541.46	852.55	540.53	11.80	11.80	12.02	12.02	
3174401416	SMP	1	609.35	541.37	852.65	540.59	11.43	11.43	12.11	12.11	
3174409785	SMP	1	609.40	541.35	852.62	540.51	11.69	11.69	12.20	12.20	
3174418157	SMP	1	609.41	541.29	852.68	540.46	11.51	11.51	12.32	12.32	
3174426396	SMP	1	609.44	541.29	852.68	540.46	11.47	11.47	12.31	12.31	
3174434764	SMP	1	609.43	541.24	852.76	540.50	11.40	11.40	12.10	12.10	
3174443166	SMP	1	609.48	541.13	852.77	540.53	11.51	11.51	12.21	12.21	
3174451526	SMP	1	609.55	541.26	852.80	540.51	11.71	11.71	12.21	12.21	
3174459784	SMP	1	609.57	541.22	852.72	540.51	11.71	11.71	12.25	12.25	
3174468161	SMP	1	609.61	541.29	852.89	540.50	11.52	11.52	12.37	12.37	
3174476522	SMP	1	609.65	541.33	852.89	540.55	11.84	11.84	12.21	12.21	
3174484888	SMP	1	609.68	541.40	853.04	540.68	11.69	11.69	12.21	12.21	
3174493166	SMP	1	609.75	541.46	853.00	540.72	11.83	11.83	12.25	12.25	
3174501525	SMP	1	609.69	541.50	853.09	540.72	11.51	11.51	12.14	12.14	
3174509892	SMP	1	609.68	541.54	853.09	540.79	11.72	11.72	12.25	12.25	
3174518276	SMP	1	609.69	541.47	853.00	540.73	11.95	11.95	12.48	12.48	
3174526538	SMP	1	609.62	541.43	852.96	540.62	11.53	11.53	12.39	12.39	
3174534887	SMP	1	609.61	541.36	852.98	540.60	11.45	11.45	12.16	12.16	
3174543292	SMP	1	609.52	541.29	852.88	540.57	11.76	11.76	12.28	12.28	
3174551526	SMP	1	609.48	541.28	852.84	540.51	11.69	11.69	12.35	12.35	
3174559891	SMP	1	609.41	541.30	852.85	540.39	11.66	11.66	12.16	12.16	
3174568273	SMP	1	609.43	541.32	852.78	540.34	11.47	11.47	12.30	12.30	
3174576650	SMP	1	609.40	541.26	852.83	540.23	11.77	11.77	12.12	12.12	
3174584882	SMP	1	609.41	541.29	852.65	540.13	11.89	11.89	11.98	11.98	
3174593307	SMP	1	609.34	541.32	852.58	540.13	11.59	11.59	12.06	12.06	
3174601647	SMP	1	609.26	541.19	852.58	540.13	11.90	11.90	11.99	11.99	
3174610013	SMP	1	609.03	541.16	852.49	540.14	11.72	11.72	12.16	12.16	
3174618273	SMP	1	609.05	541.10	852.49	540.07	11.60	11.60	12.22	12.22	
3174626654	SMP	1	609.48	541.15	852.77	540.09	11.55	11.55	12.18	12.18	
3174635007	SMP	1	610.54	541.27	853.95	540.48	11.68	11.68	12.20	12.20	
3174643409	SMP	1	611.54	541.43	854.79	540.59	11.64	11.64	12.34	12.34	
3174651674	SMP	1	611.23	541.52	854.19	540.65	11.84	11.84	12.09	12.09	
3174660024	SMP	1	610.49	541.37	853.82	540.48	11.94	11.94	12.43	12.43	
3174668404	SMP	1	610.98	541.31	853.96	540.51	11.69	11.69	12.07	12.07	
3174676769	SMP	1	610.92	541.35	854.04	540.40	11.75	11.75	11.98	11.98	
3174685003	SMP	1	610.74	541.30	853.96	540.36	11.79	11.79	12.12	12.12	
3174693411	SMP	1	610.67	541.31	853.94	540.35	11.69	11.69	12.17	12.17	
3174701773	SMP	1	610.60	541.31	853.89	540.40	11.69	11.69	12.23	12.23	
3174710010	SMP	1	610.57	541.29	853.78	540.36	11.76	11.76	12.17	12.17	
3174718398	SMP	1	610.53	541.31	853.63	540.39	11.74	11.74	12.02	12.02	
3174726763	SMP	1	610.49	541.29	853.57	540.39	11.67	11.67	12.02	12.02	
3174735132	SMP	1	610.40	541.34	853.57	540.33	11.74	11.74	11.92	11.92	
3174743408	SMP	1	610.41	541.31	853.46	540.38	11.60	11.60	11.69	11.69	
3174751769	SMP	1	610.34	541.38	853.47	540.38	11.64	11.64	11.94	11.94	
3174760155	SMP	1	610.27	541.38	853.50	540.34	11.69	11.69	11.86	11.86	
3174768520	SMP	1	610.19	541.41	853.40	540.38	11.81	11.81	11.93	11.93	
3174776761	SMP	1	610.15	541.48	853.26	540.38	11.82	11.82	11.85	11.85	
3174785139	SMP	1	609.94	541.35	853.18	540.37	11.71	11.71	11.83	11.83	
3174793532	SMP	1	609.94	541.41	853.18	540.44	11.72	11.72	11.91	11.91	
3174801887	SMP	1	609.97	541.50	853.18	540.46	11.70	11.70	11.90	11.90	
3174810134	SMP	1	609.82	541.58	853.02	540.45	11.67	11.67	11.89	11.89	
3174818521	SMP	1	609.82	541.65	852.95	540.51	11.68	11.68	11.99	11.99	
3174826891	SMP	1	609.75	541.65	852.84	540.54	11.63	11.63	12.01	12.01	
3174835251	SMP	1	609.64	541.71	852.91	540.54	11.64	11.64	11.93	11.93	
3174843534	SMP	1	609.61	541.75	852.80	540.58	11.38	11.38	11.83	11.83	
3174851891	SMP	1	609.54	541.82	852.74	540.58	11.40	11.40	11.86	11.86	
3174860265	SMP	1	609.44	541.91	852.77	540.62	11.26	11.26	11.87	11.87	
3174868516	SMP	1	609.51	541.91	852.70	540.54	11.26	11.26	11.85	11.85	
3174876890	SMP	1	609.49	541.82	852.68	540.60	11.36	11.36	11.88	11.88	
3174885250	SMP	1	609.47	541.72	852.74	540.51	11.45	11.45	12.34	12.34	
3174893655	SMP	1	609.47	541.65	852.65	540.45	11.49	11.49	11.81	11.81	
3174901895	SMP	1	609.47	541.58	852.64	540.36	11.61	11.61	11.74	11.74	
3174910273	SMP	1	609.47	541.43	852.70	540.28	11.63	11.63	12.14	12.14	
3174918641	SMP	1	609.49	541.41	852.67	540.08	11.83	11.83	12.06	12.06	
3174927028	SMP	1	610.08	541.01	853.19	539.84	11.81	11.81	11.93	11.93	
3174935252	SMP	1	610.44	540.65	853.29	539.38	11.47	11.47	11.62	11.62	
3174943653	SMP	1	610.17	540.43	852.92	539.09	11.62	11.62	11.79	11.79	
3174952017	SMP	1	610.17	540.29	852.80	538.93	11.56	11.56	11.88	11.88	
3174960381	SMP	1	610.01	540.08	852.75	538.53	11.63	11.63	11.67	11.67	
3174968642	SMP	1	609.82	539.87	852.44	538.26	11.70	11.70	11.33	11.33	
3174977005	SMP	1	609.68	539.46	852.29	538.06	11.56	11.56	11.94	11.94	
3174985371	SMP	1	609.46	539.24	852.09	537.79	11.52	11.52	11.83	11.83	
3174993783	SMP	1	609.31	539.02	851.89	537.45	11.27	11.27	11.75	11.75	
3175002009	SMP	1	609.18	538.84	851.57	537.25	11.71	11.71	11.48	11.48	
3175010378	SMP	1	608.96	538.72	851.40	537.06	11.77	11.77	11.68	11.68	
3175018762	SMP	1	608.79	538.47	851.08	536.93	11.54	11.54	11.91	11.91	
3175027055	SMP	1	608.71	538.35	850.94	536.71	11.59	11.59	11.80	11.80	
3175035388	SMP	1	608.53	538.24	850.77	536.47	11.51	11.51	11.78	11.78	
3175043777	SMP	1	608.43	538.27	850.63	536.50	11.58	11.58	11.47	11.47	
3175052138	SMP	1	608.33	538.27	850.47	536.48	11.18	11.18	11.33	11.33	
3175060378	SMP	1	608.30	538.34	850.24	536.51	11.53	11.53	11.51	11.51	
3175068761	SMP	1	608.11	538.43	850.17	536.51	11.60	11.60	11.67	11.67	
3175077134	SMP	1	608.08	538.41	850.06	536.55	11.69	11.69	11.81	11.81	
3175085492	SMP	1	608.04	538.58	849.85	536.62	11.81	11.81	11.73	11.73	
3175093777	SMP	1	607.88	538.68	849.80	536.71	11.62	11.62	11.61	11.61	
3175102130	SMP	1	607.85	538.83	849.71	536.78	11.61	11.61	11.41	11.41	
3175110504	SMP	1	607.78	538.83	849.67	536.93	11.43	11.43	11.50	11.50	
3175118886	SMP	1	607.78	538.90	849.62	536.92	11.18	11.18	11.43	11.43	
3175127127	SMP	1	607.83	538.98	849.48	537.05	11.10	11.10	11.50	11.50	
3175135496	SMP	1	607.70	539.08	849.47	537.05	11.14	11.14	11.27	11.27	
3175143899	SMP	1	607.68	539.15	849.34	537.16	11.21	11.21	11.20	11.20	
3175152260	SMP	1	608.24	539.32	849.85	537.33	11.32	11.32	11.52	11.52	
3175160518	SMP	1	608.77	539.33	850.47	537.53	11.19	11.19	11.49	11.49	
3175169049	SMP	1	608.70	539.35	850.12	537.49	11.06	11.06	11.38	11.38	
3175177251	SMP	1	608.79	539.40	850.12	537.70	11.14	11.14	11.68	11.68	
3175185499	SMP	1	608.70	539.62	850.16	537.77	11.14	11.14	11.51	11.51	
3175193898	SMP	1	608.74	539.64	850.21	537.92	11.14	11.14	11.49	11.49	
3175202259	SMP	1	608.85	539.72	850.22	538.04	11.26	11.26	11.49	11.49	
3175210622	SMP	1	608.83	539.75	850.35	538.11	11.29	11.29	11.32	11.32	
3175218885	SMP	1	608.84	539.70	850.34	538.14	10.92	10.92	11.08	11.08	
3175227260	SMP	1	608.91	539.84	850.48	538.23	10.93	10.93	11.11	11.11	
3175235616	SMP	1	608.85	539.87	850.48	538.30	10.92	10.92	11.22	11.22	
3175244020	SMP	1	608.91	539.91	850.47	538.39	10.80	10.80	11.33	11.33	
3175252257	SMP	1	608.85	540.01	850.50	538.46	10.91	10.91	11.32	11.32	
3175260626	SMP	1	608.92	540.09	850.53	538.61	10.92	10.92	11.33	11.33	
3175269005	SMP	1	608.99	540.08	850.54	538.62	10.89	10.89	11.53	11.53	
3175277391	SMP	1	608.92	540.09	850.54	538.62	10.91	10.91	11.53	11.53	
3175285615	SMP	1	608.99	540.09	850.60	538.75	10.90	10.90	11.41	11.41	
3175294018	SMP	1	609.06	540.16	850.66	538.75	10.80	10.80	11.25	11.25	
3175302381	SMP	1	609.06	540.23	850.75	538.78	10.81	10.81	11.19	11.19	
3175310755	SMP	1	609.51	540.25	851.22	538.87	11.01	11.01	11.40	11.40	
3175319004	SMP	1	609.62	540.38	851.22	538.87	11.10	11.10	11.29	11.29	
3175327384	SMP	1	609.59	540.37	851.07	538.86	10.98	10.98	11.18	11.18	
3175335740	SMP	1	609.52	540.38	851.22	538.80	11.00	11.00	11.31	11.31	
3175344146	SMP	1	609.45	540.31	851.22	538.80	11.06	11.06	11.26	11.26	
3175352402	SMP	1	609.38	540.31	851.22	538.73	11.02	11.02	11.36	11.36	
3175360747	SMP	1	609.37	540.24	851.13	538.67	11.15	11.15	11.45	11.45	
3175369135	SMP	1	609.37	540.18	851.18	538.55	10.99	10.99	11.33	11.33	
3175377368	SMP	1	609.31	540.13	851.15	538.39	11.12	11.12	11.25	11.25	
3175385733	SMP	1	609.31	540.06	851.16	538.42	10.97	10.97	11.16	11.16	
3175394143	SMP	1	609.11	539.88	851.16	538.30	10.74	10.74	11.10	11.10	
3175402511	SMP	1	609.17	539.85	851.20	538.32	10.82	10.82	11.20	11.20	
3175410743	SMP	1	609.11	539.80	851.25	538.20	10.93	10.93	11.32	11.32	
3175419128	SMP	1	609.17	539.77	851.18	538.16	10.84	10.84	11.22	11.22	
3175427491	SMP	1	609.33	539.80	851.37	538.13	10.86	10.86	11.03	11.03	
3175435855	SMP	1	609.33	539.73	851.41	538.14	10.99	10.99	11.15	11.15	
3175444137	SMP	1	609.32	539.79	851.56	538.14	11.09	11.09	11.24	11.24	
3175452502	SMP	1	609.49	539.74	851.69	538.04	11.37	11.37	11.20	11.20	
3175460882	SMP	1	609.55	539.67	851.77	537.89	11.28	11.28	11.20	11.20	
3175469252	SMP	1	609.69	539.52	851.94	537.94	11.02	11.02	11.20	11.20	
3175477488	SMP	1	609.71	539.43	852.01	537.80	10.94	10.94	11.26	11.26	
3175485861	SMP	1	609.79	539.35	852.09	537.59	10.98	10.98	11.18	11.18	
3175494263	SMP	1	609.91	539.25	852.18	537.62	10.82	10.82	11.52	11.52	
3175502623	SMP	1	610.06	539.15	852.30	537.52	10.84	10.84	11.38	11.38	
3175510867	SMP	1	610.10	538.98	852.41	537.48	10.82	10.82	11.38	11.38	
3175519248	SMP	1	610.13	538.95	852.54	537.48	10.78	10.78	11.31	11.31	
3175527646	SMP	1	610.24	538.97	852.55	537.48	11.05	11.05	11.31	11.31	
3175535864	SMP	1	610.30	538.98	852.61	537.47	10.99	10.99	11.26	11.26	
3175544266	SMP	1	610.47	539.00	852.62	537.55	11.07	11.07	11.39	11.39	
3175552624	SMP	1	610.44	539.04	852.69	537.55	11.05	11.05	11.35	11.35	
3175561000	SMP	1	610.53	539.03	852.68	537.55	11.02	11.02	11.32	11.32	
3175569248	SMP	1	610.58	539.07	852.69	537.62	11.10	11.10	11.34	11.34	
3175577619	SMP	1	610.60	539.17	852.74	537.75	10.92	10.92	11.34	11.34	
3175585978	SMP	1	610.60	539.24	852.75	537.80	10.97	10.97	11.32	11.32	
3175594386	SMP	1	610.60	539.25	852.64	537.86	10.96	10.96	11.25	11.25	
3175602630	SMP	1	610.58	539.39	852.64	537.94	10.92	10.92	11.29	11.29	
3175610995	SMP	1	610.55	539.48	852.64	538.04	11.33	11.33	11.20	11.20	
3175619373	SMP	1	610.34	539.68	852.41	538.13	11.16	11.16	11.10	11.10	
3175627744	SMP	1	609.12	539.84	851.41	538.23	11.28	11.28	11.04	11.04	
3175635976	SMP	1	608.21	540.00	850.58	538.19	11.05	11.05	11.12	11.12	
3175644384	SMP	1	608.34	540.18	850.54	538.41	11.04	11.04	11.18	11.18	
3175652753	SMP	1	608.30	540.29	850.39	538.50	10.88	10.88	11.28	11.28	
3175661109	SMP	1	608.40	540.39	850.16	538.66	10.89	10.89	11.47	11.47	
3175669369	SMP	1	608.16	540.47	850.08	538.72	10.90	10.90	11.63	11.63	
3175677743	SMP	1	608.01	540.80	850.01	538.80	11.36	11.36	11.53	11.53	
3175686104	SMP	1	607.97	540.87	849.97	538.90	11.04	11.04	11.47	11.47	
3175694382	SMP	1	607.92	541.01	849.90	539.05	10.78	10.78	11.36	11.36	
3175702742	SMP	1	607.79	541.07	849.82	539.05	10.82	10.82	11.02	11.02	
3175711108	SMP	1	607.76	541.25	849.77	539.18	11.07	11.07	11.03	11.03	
3175719497	SMP	1	607.62	541.32	849.68	539.27	11.02	11.02	11.26	11.26	
3175727735	SMP	1	607.48	541.32	849.47	539.34	10.93	10.93	11.15	11.15	
3175736102	SMP	1	607.30	541.29	849.35	539.40	10.92	10.92	11.25	11.25	
3175744514	SMP	1	607.30	541.49	849.35	539.54	11.04	11.04	11.51	11.51	
3175752870	SMP	1	607.08	541.59	849.15	539.58	11.31	11.31	11.61	11.61	
3175761106	SMP	1	606.97	541.72	848.97	539.50	11.38	11.38	11.43	11.43	
3175777875	SMP	1	606.63	541.85	848.75	539.66	11.10	11.10	11.46	11.46	
3175786236	SMP	1	606.37	541.99	848.67	539.77	11.00	11.00	11.60	11.60	
3175794492	SMP	1	606.30	542.12	848.30	539.80	11.19	11.19	11.59	11.59	
3175802870	SMP	1	606.09	542.15	848.29	539.80	11.19	11.19	11.57	11.57	
3175811222	SMP	1	605.88	542.24	848.15	539.87	11.05	11.05	11.51	11.51	
3175819634	SMP	1	605.69	542.32	847.98	539.85	11.04	11.04	11.58	11.58	
3175827853	SMP	1	605.55	542.32	848.03	539.93	10.96	10.96	11.34	11.34	
3175836253	SMP	1	605.29	542.41	847.69	539.89	11.10	11.10	11.44	11.44	
3175844612	SMP	1	603.63	542.66	846.36	539.91	11.11	11.11	11.65	11.65	
3175852870	SMP	1	601.53	542.58	844.21	539.83	11.28	11.28	11.72	11.72	
3175861232	SMP	1	599.47	542.54	842.25	539.67	11.00	11.00	11.70	11.70	
3175878004	SMP	1	595.97	542.60	838.37	539.50	11.58	11.58	11.46	11.46	
3175886232	SMP	1	595.02	542.67	837.26	539.39	11.39	11.39	11.58	11.58	
3175894625	SMP	1	594.95	542.73	837.17	539.35	11.61	11.61	11.55	11.55	
3175902996	SMP	1	594.76	542.75	837.26	539.36	11.42	11.42	11.62	11.62	
3175911355	SMP	1	594.44	542.76	837.10	539.36	11.50	11.50	11.49	11.49	
3175919612	SMP	1	594.47	542.76	837.13	539.39	11.58	11.58	11.56	11.56	
3175928000	SMP	1	594.34	542.81	837.05	539.31	11.56	11.56	11.45	11.45	
3175936352	SMP	1	594.14	542.67	836.91	539.31	11.14	11.14	11.51	11.51	
3175953005	SMP	1	594.02	542.73	836.77	539.07	11.47	11.47	11.32	11.32	
3175961366	SMP	1	593.94	542.59	836.80	539.01	11.54	11.54	11.46	11.46	
3175969754	SMP	1	593.80	542.49	836.73	538.91	11.37	11.37	11.59	11.59	
3175978113	SMP	1	593.70	542.54	836.65	538.85	11.53	11.53	11.69	11.69	
3175986353	SMP	1	593.69	542.48	836.60	538.70	11.42	11.42	11.67	11.67	
3175994738	SMP	1	593.61	542.39	836.53	538.63	11.37	11.37	11.46	11.46	
3176003116	SMP	1	593.54	542.39	836.57	538.61	11.43	11.43	11.62	11.62	
3176011341	SMP	1	593.47	542.32	836.50	538.66	11.27	11.27	11.63	11.63	
3176019749	SMP	1	593.47	542.32	836.50	538.59	11.28	11.28	11.49	11.49	
3176028112	SMP	1	593.48	542.33	836.50	538.59	11.41	11.41	11.39	11.39	
3176036480	SMP	1	593.47	542.32	836.43	538.66	11.36	11.36	11.45	11.45	
3176044723	SMP	1	593.40	542.32	836.50	538.66	11.16	11.16	11.47	11.47	
3176053108	SMP	1	593.47	542.33	836.50	538.66	11.17	11.17	11.47	11.47	
3176061469	SMP	1	593.47	542.39	836.51	538.73	11.01	11.01	11.54	11.54	
3176069876	SMP	1	593.48	542.40	836.50	538.66	11.22	11.22	11.47	11.47	
3176078101	SMP	1	593.54	542.40	836.51	538.73	11.04	11.04	11.38	11.38	
3176086495	SMP	1	593.54	542.53	836.62	538.79	11.30	11.30	11.47	11.47	
3176094864	SMP	1	593.55	542.55	836.56	538.82	11.25	11.25	11.51	11.51	
3176103192	SMP	1	593.51	542.69	836.67	538.84	11.50	11.50	11.39	11.39	
3176111461	SMP	1	593.61	542.81	836.52	538.95	11.55	11.55	11.30	11.30	
3176119833	SMP	1	593.62	542.89	836.65	539.14	11.42	11.42	11.35	11.35	
3176128210	SMP	1	593.70	542.98	836.76	539.24	11.36	11.36	11.49	11.49	
3176136593	SMP	1	593.72	543.11	836.75	539.43	11.05	11.05	11.67	11.67	
3176144855	SMP	1	593.67	543.18	836.66	539.42	11.42	11.42	11.74	11.74	
3176153229	SMP	1	593.70	543.27	836.65	539.49	11.46	11.46	11.51	11.51	
3176161587	SMP	1	593.80	543.37	836.81	539.62	11.07	11.07	11.36	11.36	
3176169882	SMP	1	593.87	543.41	836.81	539.69	11.43	11.43	11.46	11.46	
3176178219	SMP	1	593.94	543.47	836.90	539.73	11.20	11.20	11.48	11.48	
3176186606	SMP	1	593.97	543.53	836.81	539.80	11.34	11.34	11.37	11.37	
3176194984	SMP	1	594.04	543.65	837.09	539.85	11.19	11.19	11.38	11.38	
3176203262	SMP	1	593.99	543.70	837.19	539.93	11.01	11.01	11.33	11.33	
3176211598	SMP	1	594.12	543.79	837.18	540.03	11.05	11.05	11.28	11.28	
3176219958	SMP	1	594.16	543.83	837.26	540.18	11.14	11.14	11.56	11.56	
3176228336	SMP	1	594.00	544.02	837.20	540.20	11.10	11.10	11.33	11.33	
3176236598	SMP	1	593.32	544.18	836.38	540.43	11.51	11.51	11.29	11.29	
3176244974	SMP	1	593.39	544.18	836.21	540.47	11.45	11.45	11.24	11.24	
3176253313	SMP	1	593.63	544.26	836.34	540.44	11.09	11.09	11.31	11.31	
3176261716	SMP	1	593.61	544.32	836.44	540.44	11.58	11.58	11.22	11.22	
3176269997	SMP	1	593.61	544.32	836.63	540.45	11.56	11.56	11.35	11.35	
3176278347	SMP	1	593.68	544.32	836.63	540.45	11.62	11.62	11.44	11.44	
3176286719	SMP	1	593.84	544.24	836.59	540.38	10.96	10.96	11.42	11.42	
3176295101	SMP	1	593.86	544.22	836.58	540.35	10.94	10.94	11.49	11.49	
3176303371	SMP	1	593.92	544.20	836.57	540.39	10.98	10.98	11.53	11.53	
3176311723	SMP	1	593.85	544.13	836.59	540.42	10.91	10.91	11.51	11.51	
3176320062	SMP	1	593.92	544.13	836.59	540.28	10.92	10.92	11.41	11.41	
3176328337	SMP	1	593.92	544.06	836.65	540.35	10.87	10.87	11.47	11.47	
3176336718	SMP	1	594.01	544.03	836.72	540.35	10.71	10.71	11.52	11.52	
3176345094	SMP	1	594.02	543.94	836.75	540.43	10.69	10.69	11.62	11.62	
3176353442	SMP	1	594.06	543.93	836.89	540.44	10.86	10.86	11.71	11.71	
3176361703	SMP	1	594.04	543.94	836.89	540.43	10.87	10.87	11.68	11.68	
3176370107	SMP	1	594.02	543.94	836.82	540.44	10.89	10.89	11.55	11.55	
3176378466	SMP	1	594.02	543.93	836.91	540.32	10.96	10.96	11.56	11.56	
3176386843	SMP	1	594.06	543.89	836.92	540.22	11.16	11.16	11.45	11.45	
3176395100	SMP	1	595.01	543.48	838.65	540.23	10.71	10.71	11.19	11.19	
3176403484	SMP	1	597.40	542.98	840.65	539.65	11.06	11.06	11.47	11.47	
3176420208	SMP	1	601.98	542.10	844.70	539.28	10.84	10.84	11.24	11.24	
3176428486	SMP	1	603.10	541.91	845.58	539.12	10.87	10.87	11.14	11.14	
3176436854	SMP	1	603.25	541.88	845.39	539.13	10.97	10.97	11.08	11.08	
3176453597	SMP	1	603.20	542.00	845.50	539.17	10.92	10.92	11.04	11.04	
3176461841	SMP	1	603.12	542.00	845.44	539.20	10.72	10.72	11.08	11.08	
3176470257	SMP	1	603.04	542.18	845.43	539.24	10.95	10.95	11.04	11.04	
3176478579	SMP	1	602.91	542.14	845.36	539.33	10.80	10.80	11.23	11.23	
3176486868	SMP	1	602.89	542.18	845.24	539.38	10.83	10.83	11.18	11.18	
3176495224	SMP	1	602.76	542.34	845.22	539.39	11.04	11.04	11.23	11.23	
3176503589	SMP	1	602.59	542.30	845.10	539.47	10.94	10.94	11.18	11.18	
3176511963	SMP	1	602.66	542.44	845.07	539.36	10.94	10.94	10.90	10.90	
3176520242	SMP	1	602.55	542.41	845.02	539.42	11.11	11.11	11.21	11.21	
3176528587	SMP	1	602.40	542.48	845.02	539.43	11.09	11.09	11.10	11.10	
3176536968	SMP	1	602.27	542.48	844.95	539.43	11.07	11.07	11.12	11.12	
3176545330	SMP	1	602.24	542.52	844.88	539.43	10.88	10.88	11.15	11.15	
3176553585	SMP	1	602.07	542.55	844.88	539.43	10.72	10.72	11.10	11.10	
3176561968	SMP	1	602.15	542.59	844.95	539.50	10.90	10.90	11.04	11.04	
3176570343	SMP	1	602.19	542.57	844.87	539.60	10.90	10.90	11.27	11.27	
3176578705	SMP	1	602.21	542.59	844.88	539.50	10.89	10.89	11.13	11.13	
3176587004	SMP	1	602.08	542.09	844.77	539.07	10.96	10.96	10.87	10.87	
3176595347	SMP	1	602.32	540.86	844.61	537.93	10.81	10.81	11.00	11.00	
3176603713	SMP	1	602.67	540.09	844.34	537.16	10.82	10.82	10.94	10.94	
3176612086	SMP	1	602.68	539.40	843.96	536.51	10.89	10.89	11.03	11.03	
3176628719	SMP	1	602.64	539.23	844.04	536.42	10.86	10.86	11.08	11.08	
3176637090	SMP	1	602.69	539.41	844.22	536.55	10.98	10.98	11.20	11.20	
3176645333	SMP	1	602.62	539.27	844.32	536.42	10.95	10.95	11.10	11.10	
3176653716	SMP	1	602.67	539.24	844.34	536.43	10.76	10.76	11.08	11.08	
3176662117	SMP	1	602.62	539.26	844.34	536.46	10.92	10.92	11.20	11.20	
3176670456	SMP	1	602.62	539.33	844.38	536.39	10.97	10.97	10.97	10.97	
3176678706	SMP	1	602.69	539.27	844.38	536.39	10.80	10.80	10.97	10.97	
3176687093	SMP	1	602.69	539.34	844.45	536.46	11.00	11.00	11.01	11.01	
3176695470	SMP	1	602.67	539.30	844.59	536.45	10.94	10.94	10.86	10.86	
3176703839	SMP	1	602.67	539.30	844.67	536.56	10.98	10.98	10.99	10.99	
3176712112	SMP	1	602.69	539.33	844.60	536.49	11.06	11.06	10.85	10.85	
3176720485	SMP	1	602.76	539.34	844.76	536.52	10.99	10.99	10.83	10.83	
3176728840	SMP	1	602.80	539.26	844.78	536.50	10.83	10.83	11.00	11.00	
3176737184	SMP	1	602.83	539.26	845.01	536.54	10.78	10.78	10.88	10.88	
3176745464	SMP	1	602.92	539.30	845.00	536.57	10.89	10.89	10.80	10.80	
3176762198	SMP	1	603.05	539.33	845.09	536.67	10.77	10.77	10.90	10.90	
3176770562	SMP	1	603.11	539.36	845.17	536.69	10.68	10.68	10.85	10.85	
3176778829	SMP	1	603.13	539.34	845.17	536.69	10.84	10.84	10.80	10.80	
3176787209	SMP	1	603.13	539.41	845.24	536.69	10.89	10.89	11.01	11.01	
3176795587	SMP	1	603.13	539.41	845.29	536.71	10.89	10.89	11.05	11.05	
3176803852	SMP	1	603.20	539.41	845.29	536.70	10.79	10.79	11.16	11.16	
3176812204	SMP	1	603.19	539.32	845.36	536.69	10.85	10.85	11.22	11.22	
3176820632	SMP	1	603.13	539.34	845.29	536.62	10.83	10.83	11.15	11.15	
3176828941	SMP	1	603.16	539.23	845.29	536.62	10.86	10.86	11.14	11.14	
3176837199	SMP	1	603.55	538.85	845.61	536.15	10.66	10.66	11.12	11.12	
3176845583	SMP	1	604.39	538.23	846.22	535.62	10.74	10.74	11.16	11.16	
3176853981	SMP	1	604.89	537.87	846.50	535.34	10.66	10.66	10.96	10.96	
3176862319	SMP	1	604.98	537.51	846.53	535.13	10.97	10.97	10.95	10.95	
3176870612	SMP	1	604.95	537.57	846.48	535.12	10.83	10.83	10.91	10.91	
3176878941	SMP	1	605.05	537.58	846.58	535.12	10.95	10.95	10.98	10.98	
3176887322	SMP	1	604.95	537.42	846.65	534.95	10.81	10.81	10.89	10.89	
3176895711	SMP	1	605.06	537.35	846.53	534.89	10.70	10.70	10.98	10.98	
3176903985	SMP	1	605.05	537.37	846.61	534.87	10.78	10.78	10.95	10.95	
3176912331	SMP	1	605.08	537.32	846.52	534.84	10.70	10.70	10.89	10.89	
3176920711	SMP	1	605.14	537.35	846.63	534.84	10.80	10.80	10.80	10.80	
3176929090	SMP	1	605.11	537.38	846.67	534.77	10.74	10.74	10.76	10.76	
3176937335	SMP	1	605.19	537.39	846.74	534.84	10.86	10.86	10.86	10.86	
3176945702	SMP	1	605.19	537.32	846.96	534.95	10.78	10.78	10.95	10.95	
3176954120	SMP	1	605.26	537.39	846.98	534.98	10.83	10.83	10.97	10.97	
3176962452	SMP	1	605.23	537.32	847.02	534.99	10.75	10.75	11.04	11.04	
3176970729	SMP	1	605.26	537.39	847.05	534.99	10.83	10.83	10.98	10.98	
3176979071	SMP	1	605.26	537.32	847.05	534.98	10.86	10.86	11.05	11.05	
3176987447	SMP	1	605.26	537.32	847.11	534.93	10.75	10.75	11.08	11.08	
3176995708	SMP	1	605.26	537.32	847.10	534.93	10.80	10.80	11.07	11.07	
3177004099	SMP	1	605.20	537.22	847.11	534.93	10.85	10.85	11.06	11.06	
3177012450	SMP	1	605.22	537.26	847.17	534.85	10.94	10.94	10.94	10.94	
3177020877	SMP	1	605.21	537.17	847.04	534.72	10.79	10.79	10.86	10.86	
3177029073	SMP	1	605.12	537.12	847.04	534.72	10.81	10.81	10.77	10.77	
3177037450	SMP	1	605.08	537.14	846.94	534.60	10.72	10.72	10.85	10.85	
3177045823	SMP	1	604.45	536.95	846.52	534.39	10.85	10.85	11.05	11.05	
3177054257	SMP	1	602.51	536.47	844.78	533.97	10.89	10.89	11.03	11.03	
3177062436	SMP	1	601.21	536.34	843.18	533.72	10.97	10.97	11.19	11.19	
3177070854	SMP	1	599.86	536.21	841.69	533.51	10.87	10.87	11.21	11.21	
3177087571	SMP	1	599.98	536.19	841.55	533.29	10.96	10.96	11.16	11.16	
3177095845	SMP	1	599.68	536.05	841.45	533.38	10.92	10.92	11.17	11.17	
3177104209	SMP	1	599.62	536.05	841.37	533.33	10.92	10.92	11.21	11.21	
3177112571	SMP	1	599.51	536.04	841.30	533.29	10.79	10.79	11.09	11.09	
3177120921	SMP	1	599.44	536.04	841.30	533.29	10.79	10.79	11.09	11.09	
3177129194	SMP	1	599.38	535.98	841.17	533.29	10.71	10.71	11.11	11.11	
3177137557	SMP	1	599.38	535.98	841.31	533.31	10.79	10.79	11.16	11.16	
3177145968	SMP	1	599.33	535.99	841.33	533.29	10.79	10.79	11.12	11.12	
3177154217	SMP	1	599.33	535.99	841.36	533.26	10.63	10.63	11.20	11.20	
3177162579	SMP	1	599.26	535.99	841.31	533.28	10.67	10.67	11.19	11.19	
3177170951	SMP	1	599.25	536.01	841.31	533.35	10.64	10.64	11.24	11.24	
3177179317	SMP	1	599.18	536.04	841.33	533.29	10.66	10.66	11.12	11.12	
3177187562	SMP	1	599.15	536.05	841.28	533.31	10.62	10.62	11.27	11.27	
3177195968	SMP	1	599.10	536.07	841.31	533.26	10.68	10.68	11.12	11.12	
3177204320	SMP	1	599.09	536.00	841.31	533.31	10.63	10.63	11.18	11.18	
3177212701	SMP	1	598.94	536.02	841.18	533.23	10.63	10.63	11.29	11.29	
3177220956	SMP	1	597.74	536.09	840.03	533.17	10.94	10.94	11.36	11.36	
3177229324	SMP	1	595.91	536.05	838.30	533.01	10.82	10.82	11.25	11.25	
3177237685	SMP	1	594.81	536.05	836.96	533.02	10.84	10.84	11.43	11.43	
3177246092	SMP	1	593.94	535.98	835.84	532.96	10.62	10.62	11.35	11.35	
3177262703	SMP	1	593.94	535.98	835.92	532.99	10.62	10.62	11.41	11.41	
3177271098	SMP	1	593.74	535.95	835.78	532.90	10.76	10.76	11.20	11.20	
3177279448	SMP	1	593.74	535.88	835.77	532.88	10.79	10.79	11.16	11.16	
3177287718	SMP	1	593.74	535.88	835.78	532.89	10.78	10.78	11.23	11.23	
3177296077	SMP	1	593.64	535.91	835.72	532.88	10.91	10.91	11.40	11.40	
3177304455	SMP	1	593.60	535.88	835.76	532.78	10.80	10.80	11.27	11.27	
3177312690	SMP	1	593.65	535.80	835.75	532.72	10.80	10.80	11.42	11.42	
3177321117	SMP	1	593.45	535.84	835.72	532.73	10.82	10.82	11.48	11.48	
3177329437	SMP	1	593.38	535.84	835.70	532.74	10.74	10.74	11.44	11.44	
3177337829	SMP	1	593.29	535.80	835.63	532.74	10.62	10.62	11.44	11.44	
3177346067	SMP	1	593.27	535.72	835.56	532.68	10.41	10.41	11.34	11.34	
3177354472	SMP	1	593.19	535.70	835.43	532.68	10.47	10.47	11.38	11.38	
3177362805	SMP	1	593.09	535.72	835.42	532.68	10.41	10.41	11.43	11.43	
3177371221	SMP	1	593.10	535.85	835.47	532.67	10.47	10.47	11.29	11.29	
3177379430	SMP	1	593.11	535.82	835.35	532.63	10.50	10.50	11.44	11.44	
3177387814	SMP	1	592.97	535.82	835.32	532.58	10.49	10.49	11.44	11.44	
3177396216	SMP	1	593.00	535.79	835.34	532.60	10.45	10.45	11.35	11.35	
3177404590	SMP	1	592.97	535.78	835.39	532.54	10.55	10.55	11.31	11.31	
3177412801	SMP	1	592.98	535.76	835.34	532.56	10.51	10.51	11.28	11.28	
3177421218	SMP	1	592.91	535.69	835.34	532.49	10.59	10.59	11.28	11.28	
3177429572	SMP	1	592.90	535.69	835.34	532.49	10.46	10.46	11.20	11.20	
3177437943	SMP	1	592.84	535.68	835.36	532.51	10.67	10.67	11.30	11.30	
3177446185	SMP	1	593.06	535.71	835.64	532.54	10.53	10.53	11.59	11.59	
3177454596	SMP	1	594.68	536.02	837.34	532.96	10.84	10.84	11.26	11.26	
3177462941	SMP	1	597.12	536.35	839.84	533.45	10.86	10.86	11.73	11.73	
3177479584	SMP	1	601.64	536.95	843.56	534.39	10.79	10.79	11.43	11.43	
3177487928	SMP	1	602.77	537.27	844.53	534.84	11.00	11.00	11.29	11.29	
3177496334	SMP	1	602.80	537.26	844.53	534.70	10.88	10.88	11.38	11.38	
3177504604	SMP	1	602.66	537.23	844.61	534.60	10.91	10.91	11.39	11.39	
3177512943	SMP	1	602.79	537.30	844.77	534.62	10.96	10.96	11.46	11.46	
3177521581	SMP	1	602.71	537.29	844.78	534.62	10.95	10.95	11.46	11.46	
3177529693	SMP	1	602.77	537.26	844.66	534.53	11.00	11.00	11.30	11.30	
3177537935	SMP	1	602.81	537.23	844.73	534.46	10.87	10.87	11.13	11.13	
3177546332	SMP	1	602.81	537.16	844.66	534.39	10.90	10.90	11.24	11.24	
3177554690	SMP	1	602.81	537.17	844.68	534.44	10.82	10.82	11.29	11.29	
3177563065	SMP	1	602.81	537.09	844.91	534.54	10.79	10.79	11.50	11.50	
3177571355	SMP	1	602.75	537.09	844.97	534.50	10.84	10.84	11.40	11.40	
3177579685	SMP	1	602.77	537.05	845.04	534.50	10.75	10.75	11.35	11.35	
3177588057	SMP	1	602.76	537.05	845.04	534.42	10.83	10.83	11.28	11.28	
3177596454	SMP	1	602.81	537.03	845.17	534.51	10.84	10.84	11.32	11.32	
3177604729	SMP	1	602.83	536.98	845.17	534.44	10.76	10.76	11.33	11.33	
3177613061	SMP	1	602.81	537.00	845.24	534.44	10.80	10.80	11.35	11.35	
3177621443	SMP	1	602.81	536.95	845.17	534.39	10.77	10.77	11.30	11.30	
3177629680	SMP	1	602.76	536.89	845.23	534.38	10.68	10.68	11.27	11.27	
3177638060	SMP	1	602.76	536.90	845.20	534.39	10.72	10.72	11.29	11.29	
3177646455	SMP	1	603.31	537.09	845.83	534.55	10.94	10.94	11.46	11.46	
3177654821	SMP	1	604.68	537.51	847.23	534.94	11.08	11.08	11.21	11.21	
3177671434	SMP	1	605.26	537.46	847.35	534.92	11.03	11.03	11.26	11.26	
3177679811	SMP	1	605.26	537.46	847.50	534.86	11.08	11.08	11.26	11.26	
3177688200	SMP	1	605.40	537.54	847.55	534.86	10.89	10.89	11.29	11.29	
3177696431	SMP	1	605.33	537.53	847.61	534.78	10.95	10.95	11.29	11.29	
3177704856	SMP	1	605.39	537.45	847.61	534.78	10.91	10.91	11.22	11.22	
3177713190	SMP	1	605.45	537.45	847.78	534.87	10.99	10.99	11.36	11.36	
3177721558	SMP	1	605.45	537.38	847.81	534.80	10.94	10.94	11.56	11.56	
3177729804	SMP	1	605.48	537.33	847.94	534.78	10.97	10.97	11.43	11.43	
3177738254	SMP	1	605.53	537.23	847.84	534.56	10.83	10.83	11.34	11.34	
3177746553	SMP	1	605.53	537.09	847.93	534.60	10.83	10.83	11.58	11.58	
3177754960	SMP	1	605.60	537.02	848.00	534.53	10.82	10.82	11.55	11.55	
3177763169	SMP	1	605.69	536.97	848.11	534.40	10.84	10.84	11.37	11.37	
3177771563	SMP	1	605.77	536.94	848.11	534.40	10.83	10.83	11.31	11.31	
3177779928	SMP	1	605.92	536.91	848.26	534.48	10.82	10.82	11.27	11.27	
3177788275	SMP	1	605.98	536.88	848.41	534.45	10.84	10.84	11.35	11.35	
3177796559	SMP	1	606.06	536.84	848.45	534.44	11.15	11.15	11.36	11.36	
3177804991	SMP	1	606.06	536.80	848.50	534.44	11.10	11.10	11.28	11.28	
3177813294	SMP	1	606.21	536.73	848.54	534.29	10.93	10.93	11.38	11.38	
3177821545	SMP	1	606.25	536.67	848.59	534.24	11.00	11.00	11.42	11.42	
3177829936	SMP	1	606.34	536.66	848.67	534.19	11.03	11.03	11.34	11.34	
3177838346	SMP	1	606.40	536.60	848.66	534.16	11.02	11.02	11.45	11.45	
3177846676	SMP	1	606.40	536.60	848.73	534.16	11.07	11.07	11.53	11.53	
3177854998	SMP	1	606.41	536.48	848.67	534.08	10.96	10.96	11.53	11.53	
3177863294	SMP	1	606.48	536.48	848.76	534.14	11.04	11.04	11.58	11.58	
3177871676	SMP	1	606.48	536.48	848.76	534.12	10.95	10.95	11.63	11.63	
3177880050	SMP	1	606.48	536.41	848.84	534.07	11.07	11.07	11.63	11.63	
3177888333	SMP	1	606.48	536.41	848.87	534.07	11.07	11.07	11.58	11.58	
3177896692	SMP	1	606.48	536.48	848.95	534.08	11.11	11.11	11.56	11.56	
3177905102	SMP	1	606.48	536.48	848.89	534.10	11.12	11.12	11.64	11.64	
3177913412	SMP	1	606.55	536.41	848.88	534.01	11.02	11.02	11.58	11.58	
3177921675	SMP	1	606.48	536.41	848.95	534.01	11.00	11.00	11.62	11.62	
3177930068	SMP	1	605.80	536.55	848.41	534.08	11.36	11.36	11.56	11.56	
3177938498	SMP	1	603.68	536.71	846.50	534.12	11.29	11.29	11.50	11.50	
3177946672	SMP	1	602.19	536.87	844.94	534.23	11.39	11.39	11.77	11.77	
3177955107	SMP	1	602.08	537.25	844.48	534.28	11.40	11.40	11.77	11.77	
3177963443	SMP	1	602.25	537.03	844.68	534.38	11.26	11.26	12.09	12.09	
3177971810	SMP	1	602.08	537.01	844.41	534.20	11.42	11.42	11.80	11.80	
3177980050	SMP	1	602.01	537.01	844.42	534.21	11.35	11.35	11.79	11.79	
3177988478	SMP	1	602.07	536.96	844.51	534.24	11.21	11.21	11.96	11.96	
3177996803	SMP	1	602.08	537.01	844.47	534.20	11.38	11.38	11.96	11.96	
3178005206	SMP	1	602.12	536.98	844.55	534.26	11.48	11.48	11.93	11.93	
3178013419	SMP	1	602.12	536.98	844.62	534.24	11.54	11.54	11.98	11.98	
3178021796	SMP	1	602.18	536.94	844.68	534.28	11.40	11.40	12.07	12.07	
3178030176	SMP	1	602.19	536.98	844.69	534.33	11.38	11.38	11.95	11.95	
3178038610	SMP	1	602.26	536.98	844.75	534.32	11.38	11.38	11.94	11.94	
3178046792	SMP	1	602.26	536.99	844.77	534.24	11.32	11.32	11.90	11.90	
3178055233	SMP	1	602.33	537.06	844.86	534.30	11.28	11.28	11.88	11.88	
3178063543	SMP	1	602.40	537.00	844.87	534.30	11.22	11.22	11.85	11.85	
3178071917	SMP	1	602.38	536.99	844.95	534.29	11.23	11.23	11.75	11.75	
3178080171	SMP	1	602.43	536.98	844.88	534.28	11.18	11.18	11.82	11.82	
3178088603	SMP	1	602.46	536.92	844.89	534.28	11.11	11.11	11.78	11.78	
3178096922	SMP	1	602.46	536.99	844.95	534.27	11.17	11.17	11.81	11.81	
3178105225	SMP	1	602.43	537.01	844.95	534.27	11.20	11.20	11.81	11.81	
3178113532	SMP	1	602.40	536.92	844.97	534.26	11.10	11.10	11.81	11.81	
3178121920	SMP	1	602.42	536.97	844.95	534.34	11.19	11.19	11.87	11.87	
3178130307	SMP	1	602.42	536.99	844.86	534.31	11.27	11.27	11.89	11.89	
3178138564	SMP	1	602.42	536.99	844.87	534.32	11.38	11.38	11.87	11.87	
3178146927	SMP	1	602.33	536.99	844.84	534.31	11.33	11.33	11.80	11.80	
3178155349	SMP	1	602.56	537.08	845.03	534.42	11.33	11.33	11.87	11.87	
3178163659	SMP	1	603.86	537.55	846.28	535.18	11.52	11.52	12.12	12.12	
3178171922	SMP	1	605.01	538.11	847.10	535.76	11.60	11.60	12.12	12.12	
3178180292	SMP	1	604.77	538.42	846.46	535.83	11.57	11.57	11.97	11.97	
3178188724	SMP	1	604.42	538.14	846.39	535.68	11.24	11.24	12.00	12.00	
3178197037	SMP	1	604.59	538.25	846.64	535.76	11.49	11.49	12.02	12.02	
3178205356	SMP	1	604.62	538.35	846.56	535.83	11.22	11.22	12.02	12.02	
3178213668	SMP	1	604.55	538.35	846.54	535.84	11.30	11.30	11.93	11.93	
3178222043	SMP	1	604.55	538.35	846.51	535.85	11.22	11.22	12.02	12.02	
3178230415	SMP	1	604.40	538.37	846.49	535.82	11.04	11.04	11.93	11.93	
3178238680	SMP	1	604.36	538.45	846.54	535.77	11.41	11.41	11.80	11.80	
3178247048	SMP	1	604.36	538.45	846.51	535.83	11.41	11.41	11.88	11.88	
3178255471	SMP	1	604.30	538.49	846.53	535.83	11.50	11.50	11.95	11.95	
3178263660	SMP	1	604.37	538.49	846.53	535.91	11.40	11.40	11.91	11.91	
3178272051	SMP	1	604.30	538.49	846.53	535.85	11.40	11.40	11.80	11.80	
3178280420	SMP	1	604.30	538.56	846.51	535.92	11.37	11.37	11.95	11.95	
3178288839	SMP	1	604.32	538.53	846.58	535.99	11.29	11.29	11.96	11.96	
3178297043	SMP	1	604.36	538.60	846.56	535.97	11.40	11.40	12.01	12.01	
3178305475	SMP	1	604.29	538.53	846.63	536.02	11.44	11.44	11.96	11.96	
3178313788	SMP	1	604.40	538.55	846.70	536.02	11.20	11.20	11.85	11.85	
3178322160	SMP	1	604.40	538.55	846.70	536.05	11.22	11.22	12.07	12.07	
3178330416	SMP	1	604.47	538.48	846.77	536.04	11.12	11.12	11.89	11.89	
3178338849	SMP	1	604.48	538.58	846.84	536.04	11.24	11.24	11.95	11.95	
3178347164	SMP	1	604.53	538.52	846.84	535.97	11.25	11.25	11.92	11.92	
3178355591	SMP	1	604.55	538.51	846.84	535.97	11.17	11.17	11.98	11.98	
3178363791	SMP	1	604.52	538.45	846.98	536.04	11.31	11.31	12.06	12.06	
3178372161	SMP	1	604.72	538.41	847.16	536.00	11.45	11.45	12.08	12.08	
3178380535	SMP	1	605.69	538.55	848.18	536.18	11.45	11.45	11.99	11.99	
3178388973	SMP	1	605.93	538.56	848.29	536.20	11.54	11.54	12.07	12.07	
3178397159	SMP	1	605.70	538.41	847.93	536.15	11.23	11.23	11.84	11.84	
3178405597	SMP	1	605.74	538.51	848.18	536.10	11.40	11.40	11.95	11.95	
3178413921	SMP	1	605.80	538.56	848.11	536.11	11.49	11.49	11.95	11.95	
3178422288	SMP	1	605.70	538.48	848.17	536.11	11.17	11.17	11.92	11.92	
3178430538	SMP	1	605.74	538.44	848.10	536.15	11.29	11.29	11.94	11.94	
3178438969	SMP	1	605.79	538.48	848.11	536.10	11.46	11.46	11.93	11.93	
3178447284	SMP	1	605.70	538.41	848.18	536.10	11.18	11.18	11.98	11.98	
3178455569	SMP	1	605.72	538.48	848.11	536.10	11.47	11.47	12.12	12.12	
3178463912	SMP	1	605.74	538.43	848.11	536.10	11.37	11.37	12.17	12.17	
3178472285	SMP	1	605.80	538.38	848.06	536.07	11.28	11.28	12.07	12.07	
3178480659	SMP	1	605.74	538.37	848.11	536.10	11.42	11.42	12.12	12.12	
3178488921	SMP	1	605.74	538.35	848.18	536.10	11.41	11.41	12.10	12.10	
3178497289	SMP	1	605.74	538.36	848.19	536.03	11.45	11.45	12.04	12.04	
3178505722	SMP	1	605.72	538.41	848.12	536.10	11.41	11.41	12.16	12.16	
3178514029	SMP	1	605.77	538.41	848.18	536.10	11.31	11.31	12.10	12.10	
3178522279	SMP	1	605.79	538.41	848.16	536.05	11.49	11.49	12.00	12.00	
3178530662	SMP	1	605.80	538.41	848.19	536.10	11.48	11.48	12.14	12.14	
3178539088	SMP	1	605.80	538.48	848.22	536.12	11.47	11.47	12.13	12.13	
3178547408	SMP	1	605.81	538.44	848.31	536.13	11.38	11.38	12.06	12.06	
3178555689	SMP	1	605.81	538.44	848.24	536.06	11.49	11.49	12.08	12.08	
3178564028	SMP	1	604.87	538.12	847.61	535.60	11.68	11.68	11.84	11.84	
3178572402	SMP	1	603.14	536.67	845.51	534.16	11.62	11.62	12.10	12.10	
3178580781	SMP	1	601.84	535.17	843.50	532.83	11.34	11.34	11.99	11.99	
3178589060	SMP	1	601.43	534.38	842.51	531.85	11.51	11.51	11.88	11.88	
3178605789	SMP	1	601.00	533.10	841.86	530.67	11.45	11.45	11.93	11.93	
3178614051	SMP	1	601.18	532.75	841.94	530.48	11.53	11.53	11.85	11.85	
3178622407	SMP	1	601.25	532.96	842.14	530.62	11.26	11.26	11.87	11.87	
3178630787	SMP	1	601.07	533.01	842.31	530.69	11.45	11.45	11.84	11.84	
3178639185	SMP	1	601.07	532.88	842.40	530.56	11.59	11.59	11.95	11.95	
3178647427	SMP	1	601.13	532.81	842.43	530.51	11.35	11.35	11.81	11.81	
3178655779	SMP	1	601.21	532.78	842.42	530.49	11.38	11.38	11.86	11.86	
3178664177	SMP	1	601.14	532.78	842.53	530.55	11.45	11.45	11.89	11.89	
3178672524	SMP	1	601.14	532.78	842.63	530.54	11.38	11.38	11.85	11.85	
3178680782	SMP	1	601.13	532.73	842.64	530.48	11.26	11.26	11.90	11.90	
3178689164	SMP	1	601.14	532.78	842.72	530.49	11.27	11.27	11.81	11.81	
3178697550	SMP	1	601.14	532.78	842.64	530.48	11.33	11.33	11.84	11.84	
3178705895	SMP	1	601.07	532.78	842.60	530.48	11.32	11.32	11.86	11.86	
3178714174	SMP	1	601.03	532.82	842.68	530.51	11.20	11.20	11.85	11.85	
3178722525	SMP	1	601.00	532.81	842.60	530.55	11.11	11.11	11.90	11.90	
3178730914	SMP	1	601.00	532.88	842.62	530.58	11.16	11.16	11.88	11.88	
3178739322	SMP	1	600.90	532.84	842.55	530.58	11.04	11.04	11.88	11.88	
3178747532	SMP	1	600.85	532.88	842.55	530.58	10.97	10.97	11.88	11.88	
3178755896	SMP	1	600.78	532.88	842.55	530.58	10.97	10.97	11.91	11.91	
3178764300	SMP	1	600.74	532.95	842.55	530.58	10.99	10.99	11.80	11.80	
3178772543	SMP	1	600.65	532.96	842.46	530.58	10.98	10.98	11.79	11.79	
3178780914	SMP	1	600.51	533.04	842.54	530.66	11.14	11.14	11.74	11.74	
3178789288	SMP	1	600.51	533.04	842.45	530.66	11.11	11.11	11.72	11.72	
3178797671	SMP	1	600.42	533.07	842.39	530.63	11.06	11.06	11.56	11.56	
3178805888	SMP	1	600.39	533.11	842.31	530.66	11.08	11.08	11.63	11.63	
3178814294	SMP	1	600.33	533.07	842.37	530.70	11.17	11.17	11.77	11.77	
3178822652	SMP	1	600.26	533.07	842.43	530.70	11.15	11.15	11.58	11.58	
3178831043	SMP	1	600.23	533.11	842.37	530.65	11.21	11.21	11.60	11.60	
3178839286	SMP	1	600.16	533.11	842.22	530.70	11.24	11.24	11.66	11.66	
3178847659	SMP	1	600.12	533.12	842.35	530.70	11.11	11.11	11.72	11.72	
3178856024	SMP	1	600.13	533.09	842.28	530.70	11.13	11.13	11.65	11.65	
3178864421	SMP	1	600.07	533.16	842.28	530.77	10.95	10.95	11.66	11.66	
3178872647	SMP	1	600.12	533.12	842.21	530.77	11.09	11.09	11.69	11.69	
3178881032	SMP	1	600.04	533.10	842.07	530.63	11.04	11.04	11.59	11.59	
3178889408	SMP	1	600.15	532.56	842.06	530.17	11.09	11.09	11.73	11.73	
3178897787	SMP	1	600.37	532.11	842.13	529.74	10.95	10.95	11.60	11.60	
3178906026	SMP	1	600.59	531.94	842.10	529.56	10.97	10.97	11.60	11.60	
3178914417	SMP	1	600.39	531.89	841.75	529.44	11.01	11.01	11.63	11.63	
3178922771	SMP	1	600.37	532.11	841.91	529.60	11.02	11.02	11.61	11.61	
3178931053	SMP	1	600.30	532.07	841.91	529.60	11.04	11.04	11.71	11.71	
3178939409	SMP	1	600.28	532.05	841.91	529.53	10.99	10.99	11.63	11.63	
3178947792	SMP	1	600.28	532.09	841.91	529.59	11.05	11.05	11.68	11.68	
3178956152	SMP	1	600.16	532.11	841.98	529.53	11.10	11.10	11.56	11.56	
3178964417	SMP	1	600.23	532.11	842.01	529.61	11.23	11.23	11.64	11.64	
3178972783	SMP	1	600.19	532.19	841.91	529.60	11.18	11.18	11.63	11.63	
3178981155	SMP	1	600.12	532.19	841.91	529.67	11.02	11.02	11.65	11.65	
3178989524	SMP	1	600.07	532.21	841.91	529.67	11.00	11.00	11.68	11.68	
3178997791	SMP	1	599.99	532.19	841.84	529.67	10.99	10.99	11.72	11.72	
3179006137	SMP	1	599.94	532.28	841.75	529.65	11.23	11.23	11.73	11.73	
3179014539	SMP	1	599.86	532.31	841.75	529.65	11.09	11.09	11.68	11.68	
3179022915	SMP	1	599.81	532.28	841.62	529.71	11.05	11.05	11.59	11.59	
3179031150	SMP	1	599.65	532.36	841.60	529.69	11.10	11.10	11.65	11.65	
3179039526	SMP	1	599.58	532.36	841.54	529.66	10.92	10.92	11.68	11.68	
3179047903	SMP	1	599.51	532.43	841.47	529.70	11.04	11.04	11.55	11.55	
3179056268	SMP	1	599.42	532.40	841.45	529.72	11.02	11.02	11.55	11.55	
3179064541	SMP	1	599.26	532.49	841.35	529.72	11.06	11.06	11.57	11.57	
3179072849	SMP	1	599.25	532.43	841.34	529.77	11.13	11.13	11.71	11.71	
3179081274	SMP	1	599.15	532.39	841.20	529.71	11.19	11.19	11.66	11.66	
3179089549	SMP	1	599.11	532.44	841.05	529.66	11.21	11.21	11.61	11.61	
3179097915	SMP	1	599.01	532.42	840.98	529.59	11.18	11.18	11.59	11.59	
3179106216	SMP	1	598.85	532.47	840.84	529.60	11.22	11.22	11.74	11.74	
3179114661	SMP	1	598.75	532.51	840.82	529.58	11.20	11.20	11.67	11.67	
3179122898	SMP	1	598.77	532.48	840.75	529.65	11.23	11.23	11.76	11.76	
3179131274	SMP	1	598.69	532.55	840.68	529.65	11.14	11.14	11.80	11.80	
3179139603	SMP	1	598.62	532.55	840.68	529.64	11.14	11.14	11.82	11.82	
3179148039	SMP	1	598.60	532.57	840.68	529.65	11.06	11.06	11.77	11.77	
3179156284	SMP	1	598.53	532.57	840.53	529.64	11.07	11.07	11.83	11.83	
3179164662	SMP	1	598.52	532.63	840.53	529.64	11.02	11.02	11.83	11.83	
3179172964	SMP	1	597.99	532.55	840.21	529.63	11.20	11.20	11.81	11.81	
3179181404	SMP	1	596.80	532.40	838.99	529.31	11.17	11.17	11.76	11.76	
3179189664	SMP	1	596.40	532.39	838.40	529.30	11.22	11.22	11.52	11.52	
3179198034	SMP	1	596.27	532.37	838.13	529.24	11.27	11.27	11.72	11.72	
3179206365	SMP	1	596.42	532.41	838.27	529.24	11.30	11.30	11.67	11.67	
3179214788	SMP	1	596.35	532.44	838.27	529.38	11.30	11.30	11.73	11.73	
3179223017	SMP	1	596.28	532.43	838.27	529.38	11.35	11.35	11.66	11.66	
3179231399	SMP	1	596.35	532.37	838.42	529.33	11.32	11.32	11.67	11.67	
3179239717	SMP	1	596.35	532.43	838.36	529.33	11.36	11.36	11.56	11.56	
3179248025	SMP	1	596.26	532.40	838.45	529.29	11.35	11.35	11.64	11.64	
3179256406	SMP	1	596.35	532.36	838.43	529.26	11.29	11.29	11.60	11.60	
3179264785	SMP	1	596.28	532.36	838.39	529.27	11.42	11.42	11.56	11.56	
3179273567	SMP	1	596.28	532.29	838.46	529.26	11.38	11.38	11.63	11.63	
3179281399	SMP	1	596.27	532.36	838.40	529.19	11.46	11.46	11.62	11.62	
3179289781	SMP	1	596.19	532.30	838.31	529.22	11.37	11.37	11.63	11.63	
3179298152	SMP	1	596.15	532.28	838.20	529.14	11.55	11.55	11.63	11.63	
3179306453	SMP	1	596.06	532.28	838.17	529.14	11.29	11.29	11.58	11.58	
3179314781	SMP	1	596.05	532.28	838.13	529.19	11.30	11.30	11.76	11.76	
3179323140	SMP	1	595.98	532.28	838.06	529.13	11.31	11.31	11.92	11.92	
3179331519	SMP	1	595.93	532.24	838.09	529.17	11.24	11.24	11.79	11.79	
3179339837	SMP	1	595.93	532.31	838.09	529.10	11.31	11.31	11.76	11.76	
3179348153	SMP	1	595.87	532.24	838.02	529.10	11.27	11.27	11.80	11.80	
3179356513	SMP	1	595.79	532.24	838.06	529.13	11.23	11.23	11.98	11.98	
3179364906	SMP	1	595.79	532.24	838.00	529.07	11.27	11.27	11.90	11.90	
3179373192	SMP	1	595.73	532.24	838.02	529.04	11.27	11.27	11.97	11.97	
3179381516	SMP	1	595.72	532.24	838.00	529.07	11.33	11.33	11.97	11.97	
3179389890	SMP	1	595.70	532.25	837.93	529.07	11.46	11.46	11.97	11.97	
3179398283	SMP	1	595.63	532.24	837.93	529.07	11.46	11.46	11.90	11.90	
3179406500	SMP	1	595.62	532.33	837.91	529.13	11.47	11.47	12.03	12.03	
3179414903	SMP	1	595.62	532.33	837.84	529.07	11.47	11.47	11.86	11.86	
3179423248	SMP	1	595.60	532.35	837.91	529.17	11.47	11.47	11.98	11.98	
3179431646	SMP	1	595.57	532.44	837.80	529.15	11.51	11.51	11.87	11.87	
3179439909	SMP	1	595.50	532.42	837.85	529.22	11.44	11.44	11.92	11.92	
3179448266	SMP	1	595.64	532.53	837.91	529.31	11.51	11.51	11.84	11.84	
3179456627	SMP	1	596.00	533.28	838.09	530.09	11.60	11.60	11.98	11.98	
3179465032	SMP	1	596.25	534.24	838.16	531.05	11.71	11.71	11.96	11.96	
3179473258	SMP	1	596.41	534.60	838.12	531.38	11.71	11.71	11.98	11.98	
3179481642	SMP	1	596.41	534.46	838.24	531.34	11.77	11.77	11.91	11.91	
3179490019	SMP	1	596.39	534.48	838.29	531.33	11.79	11.79	12.02	12.02	
3179498403	SMP	1	596.32	534.69	838.36	531.44	11.78	11.78	11.93	11.93	
3179506631	SMP	1	596.42	534.69	838.50	531.51	11.81	11.81	12.02	12.02	
3179515029	SMP	1	596.39	534.55	838.65	531.54	11.84	11.84	12.07	12.07	
3179523384	SMP	1	596.39	534.62	838.78	531.51	11.81	11.81	12.01	12.01	
3179531768	SMP	1	596.46	534.55	838.82	531.46	11.78	11.78	11.98	11.98	
3179540056	SMP	1	596.41	534.53	838.88	531.46	11.81	11.81	12.06	12.06	
3179548393	SMP	1	596.46	534.48	838.97	531.40	11.80	11.80	11.99	11.99	
3179556746	SMP	1	596.48	534.39	838.76	531.36	11.78	11.78	11.94	11.94	
3179565026	SMP	1	596.48	534.46	838.74	531.32	11.78	11.78	11.81	11.81	
3179573414	SMP	1	596.47	534.40	838.81	531.36	11.72	11.72	11.86	11.86	
3179581772	SMP	1	596.47	534.40	838.86	531.40	11.72	11.72	11.93	11.93	
3179590099	SMP	1	596.51	534.44	838.95	531.38	11.72	11.72	11.95	11.95	
3179598396	SMP	1	596.49	534.49	838.86	531.40	11.79	11.79	12.01	12.01	
3179606792	SMP	1	596.51	534.44	838.91	531.46	11.77	11.77	11.98	11.98	
3179615152	SMP	1	596.57	534.49	838.96	531.48	11.87	11.87	11.96	11.96	
3179623480	SMP	1	596.57	534.49	838.91	531.45	11.94	11.94	11.92	11.92	
3179631761	SMP	1	596.53	534.59	838.93	531.53	11.86	11.86	11.98	11.98	
3179640172	SMP	1	596.54	534.59	838.93	531.53	12.02	12.02	11.98	11.98	
3179648536	SMP	1	596.49	534.70	838.84	531.59	12.01	12.01	12.09	12.09	
3179656862	SMP	1	596.49	534.70	838.93	531.60	11.93	11.93	12.04	12.04	
3179665152	SMP	1	596.49	534.77	838.86	531.67	11.98	11.98	12.09	12.09	
3179673538	SMP	1	596.42	534.84	838.93	531.72	12.02	12.02	12.12	12.12	
3179681890	SMP	1	596.36	534.86	838.93	531.72	12.16	12.16	12.13	12.13	
3179690239	SMP	1	596.36	534.86	838.86	531.72	12.17	12.17	12.11	12.11	
3179698523	SMP	1	596.22	534.93	838.79	531.72	12.20	12.20	12.10	12.10	
3179706921	SMP	1	596.22	534.93	838.74	531.76	12.20	12.20	12.08	12.08	
3179715274	SMP	1	596.15	534.93	838.82	531.72	12.19	12.19	12.24	12.24	
3179723500	SMP	1	596.15	534.92	838.78	531.72	12.19	12.19	12.21	12.21	
3179731883	SMP	1	596.08	534.93	838.71	531.71	12.18	12.18	12.22	12.22	
3179740293	SMP	1	596.08	535.00	838.69	531.71	12.15	12.15	12.19	12.19	
3179748642	SMP	1	596.01	535.00	838.71	531.69	12.13	12.13	12.16	12.16	
3179756869	SMP	1	596.02	534.98	838.69	531.67	12.15	12.15	12.13	12.13	
3179765273	SMP	1	596.00	535.00	838.71	531.75	12.14	12.14	12.38	12.38	
3179773670	SMP	1	595.98	535.00	838.72	531.69	12.12	12.12	12.16	12.16	
3179782010	SMP	1	596.00	535.00	838.68	531.68	12.17	12.17	12.19	12.19	
3179790250	SMP	1	595.99	534.98	838.72	531.69	12.13	12.13	12.28	12.28	
3179798643	SMP	1	596.00	535.00	838.82	531.72	12.14	12.14	12.24	12.24	
3179807031	SMP	1	596.08	535.00	838.89	531.65	12.15	12.15	12.12	12.12	
3179815398	SMP	1	596.08	534.99	838.95	531.74	12.22	12.22	12.25	12.25	
3179823614	SMP	1	596.22	534.93	838.90	531.79	12.20	12.20	12.21	12.21	
3179832006	SMP	1	596.29	534.93	839.00	531.67	12.34	12.34	12.15	12.15	
3179840416	SMP	1	596.42	534.92	839.07	531.74	12.20	12.20	12.19	12.19	
3179848756	SMP	1	596.47	534.88	839.08	531.75	12.20	12.20	12.35	12.35	
3179856993	SMP	1	596.61	534.88	839.04	531.71	12.30	12.30	12.36	12.36	
3179865391	SMP	1	596.70	534.86	839.15	531.70	12.30	12.30	12.38	12.38	
3179873766	SMP	1	596.76	534.95	839.22	531.77	12.46	12.46	12.41	12.41	
3179882002	SMP	1	596.75	534.95	839.25	531.78	12.35	12.35	12.35	12.35	
3179890371	SMP	1	596.75	534.91	839.32	531.78	12.24	12.24	12.43	12.43	
3179898770	SMP	1	597.02	535.00	840.06	532.03	12.26	12.26	12.43	12.43	
3179907145	SMP	1	598.67	535.23	841.48	532.38	12.28	12.28	12.46	12.46	
3179915393	SMP	1	600.12	535.60	842.72	532.62	12.18	12.18	12.28	12.28	
3179923733	SMP	1	600.50	535.70	842.67	532.91	12.35	12.35	12.32	12.32	
3179932132	SMP	1	600.40	535.69	842.82	532.89	12.32	12.32	12.45	12.45	
3179940535	SMP	1	600.49	535.67	842.93	532.80	12.26	12.26	12.25	12.25	
3179948760	SMP	1	600.49	535.74	843.01	532.90	12.09	12.09	12.34	12.34	
3179957131	SMP	1	600.47	535.74	843.01	532.98	12.18	12.18	12.40	12.40	
3179965518	SMP	1	600.49	535.74	843.04	532.94	12.14	12.14	12.40	12.40	
3179973888	SMP	1	600.42	535.81	843.05	532.94	12.19	12.19	12.40	12.40	
3179982125	SMP	1	600.49	535.81	843.05	532.95	12.20	12.20	12.41	12.41	
3179990495	SMP	1	600.35	535.81	843.05	533.02	12.23	12.23	12.39	12.39	
3179998891	SMP	1	600.42	535.88	843.12	533.02	12.29	12.29	12.44	12.44	
3180007256	SMP	1	600.34	535.95	843.02	533.04	12.35	12.35	12.47	12.47	
3180015509	SMP	1	600.41	535.93	843.06	533.06	12.38	12.38	12.45	12.45	
3180023867	SMP	1	600.41	535.94	843.09	533.04	12.38	12.38	12.46	12.46	
3180032249	SMP	1	600.41	535.93	843.03	532.97	12.46	12.46	12.44	12.44	
3180040487	SMP	1	600.34	535.93	843.04	532.98	12.41	12.41	12.56	12.56	
3180048883	SMP	1	600.34	535.94	843.11	533.05	12.41	12.41	12.59	12.59	
3180057237	SMP	1	600.41	535.94	843.06	533.07	12.46	12.46	12.73	12.73	
3180065638	SMP	1	600.41	536.00	843.13	533.07	12.39	12.39	12.72	12.72	
3180073856	SMP	1	600.41	535.94	843.19	533.05	12.40	12.40	12.58	12.58	
3180082247	SMP	1	600.41	535.94	843.13	533.07	12.40	12.40	12.65	12.65	
3180090625	SMP	1	600.41	536.00	843.20	533.07	12.46	12.46	12.56	12.56	
3180099015	SMP	1	600.48	535.94	843.26	533.14	12.39	12.39	12.55	12.55	
3180107227	SMP	1	600.48	535.94	843.26	533.14	12.39	12.39	12.66	12.66	
3180115634	SMP	1	600.54	535.94	843.29	533.15	12.39	12.39	12.72	12.72	
3180123981	SMP	1	600.55	535.94	843.35	533.14	12.45	12.45	12.70	12.70	
3180132369	SMP	1	600.63	536.00	843.44	533.22	12.54	12.54	12.68	12.68	
3180140613	SMP	1	600.63	535.93	843.43	533.17	12.43	12.43	12.77	12.77	
3180149012	SMP	1	600.73	535.99	843.51	533.24	12.44	12.44	12.73	12.73	
3180157371	SMP	1	600.76	536.01	843.58	533.33	12.25	12.25	12.88	12.88	
3180165761	SMP	1	600.83	536.01	843.74	533.31	12.25	12.25	13.02	13.02	
3180173977	SMP	1	600.79	536.03	843.69	533.26	12.24	12.24	12.84	12.84	
3180182374	SMP	1	600.81	536.00	843.78	533.26	12.16	12.16	12.77	12.77	
3180190756	SMP	1	600.88	536.04	843.85	533.26	12.18	12.18	12.63	12.63	
3180199131	SMP	1	600.88	535.97	843.88	533.18	12.20	12.20	12.54	12.54	
3180207363	SMP	1	600.95	535.97	843.94	533.25	12.20	12.20	12.68	12.68	
3180215758	SMP	1	600.95	536.04	843.91	533.23	12.18	12.18	12.66	12.66	
3180224111	SMP	1	600.95	536.04	843.94	533.25	12.22	12.22	12.75	12.75	
3180232372	SMP	1	600.88	536.04	843.87	533.18	12.26	12.26	12.59	12.59	
3180240738	SMP	1	600.85	536.09	843.87	533.18	12.19	12.19	12.59	12.59	
3180249124	SMP	1	600.80	536.04	843.92	533.26	12.17	12.17	12.73	12.73	
3180257497	SMP	1	600.80	536.09	843.82	533.22	12.24	12.24	12.81	12.81	
3180265758	SMP	1	600.74	536.02	843.76	533.26	12.08	12.08	12.93	12.93	
3180274113	SMP	1	600.83	536.07	843.81	533.30	12.23	12.23	13.03	13.03	
3180282499	SMP	1	600.76	536.01	843.77	533.33	12.24	12.24	13.03	13.03	
3180290867	SMP	1	600.74	536.01	843.71	533.33	12.16	12.16	13.04	13.04	
3180299128	SMP	1	600.76	536.01	843.74	533.31	12.21	12.21	13.02	13.02	
3180307475	SMP	1	600.76	536.08	843.74	533.31	12.31	12.31	13.04	13.04	
3180315878	SMP	1	600.71	536.07	843.61	533.26	12.27	12.27	13.00	13.00	
3180324235	SMP	1	600.67	536.01	843.67	533.24	12.12	12.12	13.00	13.00	
3180332502	SMP	1	600.69	536.04	843.67	533.35	12.30	12.30	13.06	13.06	
3180340858	SMP	1	600.66	536.06	843.66	533.39	12.37	12.37	13.04	13.04	
3180349252	SMP	1	600.68	536.11	843.51	533.39	12.40	12.40	13.00	13.00	
3180357614	SMP	1	600.60	536.16	843.64	533.39	12.39	12.39	12.86	12.86	
3180365882	SMP	1	600.59	536.17	843.58	533.39	12.41	12.41	12.91	12.91	
3180374220	SMP	1	600.53	536.24	843.51	533.46	12.49	12.49	12.90	12.90	
3180382624	SMP	1	600.55	536.28	843.53	533.54	12.46	12.46	12.94	12.94	
3180390855	SMP	1	600.53	536.25	843.46	533.54	12.49	12.49	12.96	12.96	
3180407628	SMP	1	600.55	536.36	843.44	533.60	12.41	12.41	12.98	12.98	
3180415984	SMP	1	600.56	536.42	843.49	533.64	12.39	12.39	13.03	13.03	
3180424241	SMP	1	600.57	536.42	843.48	533.65	12.41	12.41	12.97	12.97	
3180432603	SMP	1	600.56	536.49	843.39	533.72	12.45	12.45	13.03	13.03	
3180441004	SMP	1	600.57	536.42	843.48	533.65	12.39	12.39	13.02	13.02	
3180449350	SMP	1	600.57	536.49	843.51	533.67	12.40	12.40	12.94	12.94	
3180457600	SMP	1	600.56	536.40	843.46	533.72	12.39	12.39	13.02	13.02	
3180465984	SMP	1	600.63	536.42	843.49	533.71	12.39	12.39	13.06	13.06	
3180474361	SMP	1	600.56	536.46	843.49	533.71	12.52	12.52	13.06	13.06	
3180482723	SMP	1	600.63	536.35	843.56	533.67	12.46	12.46	12.93	12.93	
3180491000	SMP	1	600.63	536.34	843.43	533.65	12.43	12.43	13.08	13.08	
3180499355	SMP	1	600.61	536.25	843.48	533.57	12.37	12.37	12.88	12.88	
3180507735	SMP	1	600.67	536.30	843.53	533.56	12.44	12.44	12.88	12.88	
3180516127	SMP	1	600.61	536.25	843.49	533.61	12.34	12.34	13.00	13.00	
3180524371	SMP	1	600.59	536.25	843.52	533.53	12.50	12.50	12.87	12.87	
3180532728	SMP	1	600.53	536.25	843.57	533.62	12.50	12.50	12.96	12.96	
3180541124	SMP	1	600.54	536.25	843.43	533.60	12.38	12.38	13.02	13.02	
3180549353	SMP	1	600.49	536.27	843.39	533.66	12.36	12.36	13.06	13.06	
3180557721	SMP	1	600.55	536.35	843.35	533.64	12.53	12.53	13.00	13.00	
3180566106	SMP	1	600.48	536.34	843.30	533.66	12.33	12.33	12.90	12.90	
3180574476	SMP	1	600.38	536.46	843.18	533.61	12.42	12.42	12.87	12.87	
3180582728	SMP	1	600.41	536.41	843.17	533.61	12.45	12.45	12.89	12.89	
3180591123	SMP	1	600.31	536.44	843.02	533.59	12.33	12.33	12.97	12.97	
3180599481	SMP	1	600.29	536.43	842.99	533.48	12.28	12.28	12.69	12.69	
3180607853	SMP	1	600.30	536.55	842.98	533.44	12.42	12.42	12.89	12.89	
3180616099	SMP	1	600.19	536.53	842.94	533.40	12.26	12.26	12.71	12.71	
3180624477	SMP	1	600.05	536.53	842.90	533.56	12.35	12.35	12.80	12.80	
3180632852	SMP	1	599.91	536.53	842.89	533.55	12.35	12.35	12.76	12.76	
3180641244	SMP	1	600.74	536.52	843.56	533.72	12.42	12.42	12.86	12.86	
3180649481	SMP	1	602.25	536.65	845.18	533.78	12.32	12.32	12.75	12.75	
3180657857	SMP	1	603.18	536.53	845.61	533.73	12.27	12.27	12.62	12.62	
3180666228	SMP	1	602.98	536.53	845.24	533.68	12.45	12.45	12.76	12.76	
3180674599	SMP	1	602.97	536.48	845.22	533.69	12.29	12.29	12.74	12.74	
3180682848	SMP	1	602.96	536.50	845.31	533.67	12.19	12.19	12.74	12.74	
3180691243	SMP	1	602.92	536.54	845.24	533.60	12.24	12.24	12.52	12.52	
3180699597	SMP	1	602.89	536.37	845.15	533.61	12.29	12.29	12.47	12.47	
3180707856	SMP	1	602.85	536.41	845.21	533.61	12.29	12.29	12.66	12.66	
3180716224	SMP	1	602.80	536.45	845.21	533.54	12.46	12.46	12.56	12.56	
3180724601	SMP	1	602.80	536.45	845.21	533.47	12.39	12.39	12.56	12.56	
3180732967	SMP	1	602.83	536.40	845.14	533.54	12.37	12.37	12.51	12.51	
3180741242	SMP	1	602.83	536.33	845.28	533.61	12.31	12.31	12.68	12.68	
3180749590	SMP	1	602.81	536.33	845.28	533.54	12.30	12.30	12.68	12.68	
3180757972	SMP	1	602.88	536.28	845.28	533.54	12.29	12.29	12.64	12.64	
3180766349	SMP	1	602.94	536.19	845.38	533.55	12.29	12.29	12.59	12.59	
3180774614	SMP	1	603.01	536.19	845.43	533.54	12.26	12.26	12.85	12.85	
3180782965	SMP	1	603.08	536.26	845.58	533.56	12.29	12.29	12.77	12.77	
3180791367	SMP	1	603.08	536.19	845.59	533.54	12.18	12.18	12.57	12.57	
3180799732	SMP	1	603.19	536.15	845.54	533.44	12.21	12.21	12.48	12.48	
3180807971	SMP	1	603.19	536.13	845.50	533.53	12.18	12.18	12.44	12.44	
3180816344	SMP	1	603.32	536.15	845.73	533.51	12.11	12.11	12.48	12.48	
3180824728	SMP	1	603.39	536.15	845.79	533.57	12.23	12.23	12.43	12.43	
3180833093	SMP	1	603.50	536.12	845.87	533.58	12.35	12.35	12.34	12.34	
3180841369	SMP	1	603.48	536.10	846.00	533.66	12.35	12.35	12.31	12.31	
3180849721	SMP	1	603.59	536.12	846.04	533.70	12.41	12.41	12.35	12.35	
3180858090	SMP	1	603.53	536.12	846.03	533.68	12.42	12.42	12.29	12.29	
3180866347	SMP	1	603.56	536.21	846.06	533.67	12.45	12.45	12.37	12.37	
3180874717	SMP	1	603.61	536.13	846.12	533.67	12.37	12.37	12.26	12.26	
3180883088	SMP	1	603.53	536.19	846.18	533.70	12.47	12.47	12.33	12.33	
3180891507	SMP	1	603.54	536.13	846.04	533.66	12.37	12.37	12.36	12.36	
3180899720	SMP	1	603.55	536.17	846.10	533.68	12.43	12.43	12.28	12.28	
3180908090	SMP	1	603.55	536.17	846.00	533.72	12.39	12.39	12.27	12.27	
3180916468	SMP	1	603.55	536.21	846.02	533.70	12.41	12.41	12.30	12.30	
3180924839	SMP	1	603.54	536.20	845.92	533.70	12.14	12.14	12.23	12.23	
3180933091	SMP	1	603.47	536.20	845.97	533.63	12.11	12.11	12.46	12.46	
3180941491	SMP	1	603.40	536.20	845.76	533.57	12.08	12.08	12.20	12.20	
3180949837	SMP	1	603.33	536.20	845.69	533.57	12.10	12.10	12.34	12.34	
3180958220	SMP	1	603.69	536.61	846.10	534.11	12.21	12.21	12.70	12.70	
3180966471	SMP	1	604.63	537.42	846.70	534.80	12.31	12.31	12.61	12.61	
3180974847	SMP	1	604.65	537.95	846.47	535.37	12.55	12.55	12.74	12.74	
3180983211	SMP	1	604.05	538.14	845.85	535.51	12.28	12.28	12.53	12.53	
3180991612	SMP	1	603.88	538.08	845.86	535.45	12.33	12.33	12.64	12.64	
3180999839	SMP	1	604.02	538.12	846.05	535.38	12.30	12.30	12.65	12.65	
3181008220	SMP	1	603.89	538.12	846.03	535.53	12.33	12.33	12.53	12.53	
3181016592	SMP	1	603.95	537.98	846.06	535.46	12.31	12.31	12.68	12.68	
3181024851	SMP	1	603.89	537.97	846.08	535.37	12.27	12.27	12.77	12.77	
3181033213	SMP	1	603.95	537.95	846.05	535.37	12.20	12.20	12.73	12.73	
3181041609	SMP	1	604.04	537.98	846.19	535.43	12.37	12.37	12.83	12.83	
3181049962	SMP	1	604.03	537.97	846.41	535.44	12.30	12.30	12.64	12.64	
3181058213	SMP	1	604.10	537.93	846.44	535.43	12.17	12.17	12.75	12.75	
3181074966	SMP	1	604.26	537.82	846.58	535.43	12.15	12.15	12.79	12.79	
3181083363	SMP	1	604.29	537.78	846.67	535.45	12.43	12.43	12.83	12.83	
3181091589	SMP	1	604.32	537.77	846.60	535.43	12.46	12.46	12.89	12.89	
3181099986	SMP	1	604.37	537.69	846.60	535.37	12.22	12.22	12.71	12.71	
3181108320	SMP	1	604.40	537.71	846.64	535.39	12.24	12.24	12.89	12.89	
3181116730	SMP	1	604.25	537.65	846.64	535.33	12.38	12.38	12.94	12.94	
3181124961	SMP	1	604.40	537.63	846.69	535.30	12.11	12.11	12.75	12.75	
3181133344	SMP	1	604.26	537.56	846.64	535.26	12.08	12.08	12.90	12.90	
3181141711	SMP	1	604.18	537.50	846.81	535.23	12.07	12.07	12.89	12.89	
3181150110	SMP	1	604.23	537.49	846.81	535.24	12.21	12.21	12.93	12.93	
3181158321	SMP	1	604.25	537.46	846.59	535.09	12.40	12.40	12.90	12.90	
3181166731	SMP	1	604.17	537.40	846.63	535.10	12.36	12.36	12.81	12.81	
3181175087	SMP	1	604.10	537.47	846.63	535.03	12.44	12.44	12.85	12.85	
3181183350	SMP	1	604.04	537.46	846.63	535.04	12.30	12.30	12.88	12.88	
3181191712	SMP	1	604.03	537.40	846.56	535.03	12.29	12.29	12.91	12.91	
3181200104	SMP	1	603.94	537.30	846.45	534.99	12.16	12.16	12.86	12.86	
3181208457	SMP	1	603.80	537.36	846.37	534.92	12.17	12.17	12.85	12.85	
3181216732	SMP	1	603.76	537.40	846.24	534.94	12.21	12.21	12.90	12.90	
3181225077	SMP	1	603.69	537.40	846.17	534.99	12.20	12.20	12.83	12.83	
3181233469	SMP	1	603.61	537.46	846.09	535.01	12.12	12.12	12.88	12.88	
3181241834	SMP	1	603.48	537.48	846.10	534.97	12.22	12.22	12.77	12.77	
3181250094	SMP	1	603.40	537.48	846.07	534.98	12.29	12.29	12.81	12.81	
3181258452	SMP	1	603.27	537.49	846.01	535.07	12.15	12.15	12.78	12.78	
3181266856	SMP	1	603.26	537.49	846.09	534.96	12.15	12.15	12.65	12.65	
3181275204	SMP	1	603.32	537.49	846.01	534.92	12.08	12.08	12.59	12.59	
3181283466	SMP	1	603.25	537.56	846.03	534.94	12.15	12.15	12.64	12.64	
3181291833	SMP	1	603.23	537.56	845.96	535.01	12.21	12.21	12.68	12.68	
3181300228	SMP	1	603.20	537.51	845.96	535.03	12.30	12.30	12.79	12.79	
3181308569	SMP	1	603.17	537.60	845.88	534.99	12.44	12.44	12.96	12.96	
3181316849	SMP	1	603.17	537.63	845.89	535.04	12.43	12.43	12.88	12.88	
3181333593	SMP	1	603.17	537.62	845.96	535.03	12.43	12.43	12.78	12.78	
3181341977	SMP	1	603.75	537.24	846.36	534.70	12.28	12.28	12.99	12.99	
3181350205	SMP	1	604.23	537.05	846.63	534.60	12.21	12.21	13.03	13.03	
3181358577	SMP	1	604.33	536.86	846.51	534.39	12.21	12.21	12.92	12.92	
3181366957	SMP	1	604.34	536.90	846.50	534.39	12.23	12.23	13.03	13.03	
3181375202	SMP	1	604.32	536.98	846.51	534.45	12.22	12.22	12.96	12.96	
3181383581	SMP	1	604.32	536.87	846.51	534.39	12.17	12.17	12.90	12.90	
3181391979	SMP	1	604.40	536.86	846.58	534.31	12.20	12.20	12.87	12.87	
3181400335	SMP	1	604.33	536.79	846.63	534.25	12.23	12.23	12.83	12.83	
3181408580	SMP	1	604.37	536.75	846.81	534.30	12.29	12.29	12.89	12.89	
3181416953	SMP	1	604.50	536.62	846.82	534.23	12.16	12.16	12.87	12.87	
3181425336	SMP	1	604.55	536.62	846.88	534.23	12.11	12.11	12.91	12.91	
3181433695	SMP	1	604.56	536.56	846.89	534.16	12.03	12.03	12.79	12.79	
3181441972	SMP	1	604.58	536.53	846.92	534.08	12.23	12.23	12.73	12.73	
3181458712	SMP	1	604.61	536.50	847.04	534.14	12.18	12.18	12.67	12.67	
3181467102	SMP	1	604.67	536.49	847.13	534.07	12.16	12.16	12.63	12.63	
3181475319	SMP	1	604.69	536.44	847.10	534.07	12.14	12.14	12.65	12.65	
3181483709	SMP	1	604.69	536.49	847.13	534.07	12.25	12.25	12.62	12.62	
3181492078	SMP	1	604.68	536.37	847.03	533.95	12.08	12.08	12.65	12.65	
3181500352	SMP	1	604.72	536.45	847.03	534.07	12.14	12.14	12.68	12.68	
3181508695	SMP	1	604.71	536.44	847.10	534.07	12.13	12.13	12.69	12.69	
3181517102	SMP	1	604.70	536.45	847.05	534.08	12.05	12.05	12.71	12.71	
3181525438	SMP	1	604.68	536.45	847.08	533.96	12.07	12.07	12.56	12.56	
3181533708	SMP	1	604.69	536.45	847.10	534.07	12.10	12.10	12.65	12.65	
3181542075	SMP	1	604.71	536.44	847.10	534.07	12.18	12.18	12.69	12.69	
3181550466	SMP	1	604.62	536.46	847.02	534.00	12.14	12.14	12.61	12.61	
3181558813	SMP	1	604.62	536.49	847.02	533.97	12.19	12.19	12.65	12.65	
3181567096	SMP	1	604.64	536.51	847.07	533.98	12.23	12.23	12.57	12.57	
3181575434	SMP	1	604.60	536.47	847.08	534.00	12.18	12.18	12.57	12.57	
3181583840	SMP	1	604.62	536.49	847.14	534.00	12.23	12.23	12.58	12.58	
3181592348	SMP	1	604.62	536.46	847.15	534.00	12.14	12.14	12.48	12.48	
3181600470	SMP	1	604.61	536.48	847.15	533.96	12.20	12.20	12.55	12.55	
3181608807	SMP	1	604.62	536.44	847.08	533.93	12.06	12.06	12.51	12.51	
3181617216	SMP	1	604.61	536.43	847.01	533.91	12.08	12.08	12.42	12.42	
3181625561	SMP	1	604.67	536.45	847.03	533.85	12.09	12.09	12.49	12.49	
3181633832	SMP	1	604.69	536.40	847.15	533.89	12.01	12.01	12.45	12.45	
3181642210	SMP	1	604.69	536.41	847.07	533.81	12.03	12.03	12.43	12.43	
3181650585	SMP	1	604.71	536.41	847.17	533.90	11.95	11.95	12.49	12.49	
3181658930	SMP	1	604.74	536.34	847.17	533.89	11.82	11.82	12.49	12.49	
3181667220	SMP	1	604.80	536.33	847.30	533.92	12.13	12.13	12.67	12.67	
3181675560	SMP	1	604.86	536.28	847.31	533.92	12.08	12.08	12.72	12.72	
3181683952	SMP	1	604.88	536.26	847.44	533.85	12.03	12.03	12.68	12.68	
3181692197	SMP	1	604.97	536.19	847.49	533.96	11.86	11.86	12.74	12.74	
3181700588	SMP	1	605.04	536.19	847.60	533.93	11.88	11.88	12.78	12.78	
3181708954	SMP	1	605.26	536.19	847.71	533.99	11.94	11.94	12.58	12.58	
3181717343	SMP	1	605.29	536.22	847.74	533.95	11.96	11.96	12.50	12.50	
3181725562	SMP	1	605.39	536.15	847.79	533.85	12.06	12.06	12.35	12.35	
3181733953	SMP	1	605.36	536.23	847.97	534.02	11.92	11.92	12.42	12.42	
3181742319	SMP	1	605.47	536.18	847.96	533.95	11.78	11.78	12.40	12.40	
3181750703	SMP	1	605.40	536.25	847.89	534.02	11.77	11.77	12.40	12.40	
3181758933	SMP	1	604.42	536.59	847.04	534.38	11.89	11.89	12.63	12.63	
3181767337	SMP	1	603.36	537.07	845.93	534.76	11.91	11.91	12.29	12.29	
3181775691	SMP	1	603.66	537.53	845.81	535.18	11.76	11.76	12.76	12.76	
3181784083	SMP	1	603.76	537.58	845.88	535.18	11.74	11.74	12.63	12.63	
3181792317	SMP	1	603.59	537.41	845.75	535.10	11.70	11.70	12.59	12.59	
3181800715	SMP	1	603.55	537.59	845.89	535.24	11.77	11.77	12.57	12.57	
3181809053	SMP	1	603.60	537.59	845.89	535.24	11.65	11.65	12.63	12.63	
3181817463	SMP	1	603.52	537.62	845.89	535.24	11.72	11.72	12.63	12.63	
3181825680	SMP	1	603.52	537.58	845.89	535.24	11.72	11.72	12.57	12.57	
3181834086	SMP	1	603.43	537.63	845.82	535.31	11.79	11.79	12.71	12.71	
3181842445	SMP	1	603.40	537.67	845.82	535.24	11.81	11.81	12.60	12.60	
3181850708	SMP	1	603.33	537.67	845.82	535.31	11.81	11.81	12.82	12.82	
3181859054	SMP	1	603.34	537.62	845.75	535.24	11.74	11.74	12.70	12.70	
3181867463	SMP	1	603.27	537.62	845.74	535.19	11.72	11.72	12.74	12.74	
3181875812	SMP	1	603.23	537.60	845.74	535.19	11.57	11.57	12.74	12.74	
3181884074	SMP	1	603.16	537.67	845.67	535.18	11.83	11.83	12.87	12.87	
3181892441	SMP	1	603.16	537.65	845.67	535.18	11.79	11.79	12.87	12.87	
3181900841	SMP	1	603.12	537.63	845.62	535.19	11.98	11.98	12.84	12.84	
3181909176	SMP	1	602.89	537.62	845.62	535.19	12.02	12.02	12.75	12.75	
3181917463	SMP	1	602.91	537.63	845.55	535.19	11.85	11.85	12.74	12.74	
3181925813	SMP	1	602.95	537.66	845.62	535.12	12.03	12.03	12.55	12.55	
3181934201	SMP	1	602.94	537.68	845.59	535.09	11.81	11.81	12.67	12.67	
3181942574	SMP	1	602.57	537.69	845.37	535.25	11.64	11.64	12.65	12.65	
3181950852	SMP	1	601.68	538.18	844.58	535.60	12.05	12.05	12.76	12.76	
3181967572	SMP	1	601.82	538.25	844.58	535.60	12.06	12.06	12.82	12.82	
3181975958	SMP	1	601.79	538.22	844.41	535.60	12.10	12.10	12.78	12.78	
3181984184	SMP	1	601.76	538.23	844.51	535.65	11.87	11.87	12.82	12.82	
3181992560	SMP	1	601.80	538.21	844.47	535.66	12.02	12.02	12.89	12.89	
3182000944	SMP	1	601.69	538.16	844.46	535.71	12.05	12.05	13.01	13.01	
3182009187	SMP	1	601.76	538.17	844.58	535.60	11.93	11.93	12.82	12.82	
3182017564	SMP	1	601.68	538.16	844.46	535.71	11.86	11.86	12.95	12.95	
3182025958	SMP	1	601.73	538.22	844.53	535.71	11.84	11.84	12.98	12.98	
3182034310	SMP	1	601.69	538.13	844.46	535.71	12.00	12.00	13.00	13.00	
3182042557	SMP	1	601.72	538.17	844.53	535.65	12.14	12.14	12.92	12.92	
3182050935	SMP	1	601.70	538.12	844.58	535.60	11.85	11.85	12.81	12.81	
3182059309	SMP	1	601.58	538.01	844.51	535.61	11.97	11.97	12.84	12.84	
3182067683	SMP	1	601.73	538.04	844.47	535.65	11.86	11.86	13.05	13.05	
3182075956	SMP	1	601.67	537.96	844.44	535.57	11.51	11.51	12.93	12.93	
3182084312	SMP	1	601.53	537.90	844.42	535.54	11.51	11.51	12.98	12.98	
3182092677	SMP	1	601.30	537.92	844.46	535.40	11.62	11.62	12.92	12.92	
3182101063	SMP	1	601.31	537.91	844.46	535.40	11.68	11.68	12.98	12.98	
3182109317	SMP	1	601.31	537.95	844.39	535.33	11.61	11.61	12.84	12.84	
3182117677	SMP	1	601.30	537.95	844.24	535.38	11.75	11.75	12.91	12.91	
3182126081	SMP	1	601.32	537.97	844.19	535.26	11.74	11.74	12.81	12.81	
3182134432	SMP	1	601.14	538.05	844.08	535.30	11.82	11.82	12.69	12.69	
3182142692	SMP	1	600.48	538.23	843.49	535.47	11.81	11.81	12.90	12.90	
3182151062	SMP	1	600.45	538.23	843.39	535.54	11.72	11.72	13.16	13.16	
3182159442	SMP	1	600.55	538.23	843.46	535.40	11.77	11.77	13.03	13.03	
3182167679	SMP	1	600.52	538.38	843.49	535.50	11.81	11.81	13.01	13.01	
3182176083	SMP	1	600.40	538.31	843.29	535.39	11.56	11.56	12.94	12.94	
3182184430	SMP	1	600.12	538.34	843.12	535.41	11.74	11.74	12.91	12.91	
3182192812	SMP	1	600.05	538.34	843.09	535.43	11.79	11.79	12.86	12.86	
3182201066	SMP	1	600.12	538.34	843.10	535.33	11.83	11.83	12.80	12.80	
3182209454	SMP	1	599.97	538.32	842.94	535.32	11.90	11.90	12.90	12.90	
3182217804	SMP	1	599.95	538.40	842.97	535.34	11.81	11.81	12.67	12.67	
3182226201	SMP	1	599.86	538.35	842.74	535.37	11.64	11.64	12.91	12.91	
3182234430	SMP	1	599.85	538.41	842.67	535.40	11.69	11.69	12.82	12.82	
3182242800	SMP	1	599.78	538.49	842.58	535.47	11.65	11.65	12.90	12.90	
3182251185	SMP	1	599.76	538.49	842.58	535.54	11.56	11.56	12.85	12.85	
3182259560	SMP	1	599.79	538.56	842.65	535.61	11.60	11.60	12.81	12.81	
3182267798	SMP	1	599.72	538.54	842.58	535.61	11.62	11.62	12.85	12.85	
3182276205	SMP	1	599.65	538.62	842.51	535.67	11.56	11.56	13.02	13.02	
3182284555	SMP	1	599.67	538.56	842.37	535.72	11.44	11.44	12.97	12.97	
3182292922	SMP	1	598.45	538.83	841.59	535.67	11.77	11.77	12.91	12.91	
3182301186	SMP	1	596.13	538.85	839.54	535.56	12.08	12.08	12.84	12.84	
3182309555	SMP	1	594.49	538.81	837.53	535.38	12.07	12.07	12.98	12.98	
3182326181	SMP	1	592.19	539.11	834.52	535.35	12.47	12.47	12.80	12.80	
3182334575	SMP	1	592.23	539.07	834.51	535.32	12.37	12.37	12.88	12.88	
3182342934	SMP	1	592.35	539.00	834.70	535.23	11.83	11.83	12.65	12.65	
3182351316	SMP	1	592.06	538.95	834.55	535.20	12.42	12.42	12.70	12.70	
3182359552	SMP	1	592.09	538.93	834.69	535.20	12.35	12.35	12.68	12.68	
3182367943	SMP	1	592.18	538.85	834.63	535.15	11.87	11.87	12.59	12.59	
3182376285	SMP	1	592.15	538.86	834.83	535.20	11.92	11.92	12.59	12.59	
3182384697	SMP	1	592.10	538.85	834.82	535.12	12.32	12.32	12.63	12.63	
3182392923	SMP	1	592.06	538.88	834.82	535.14	12.52	12.52	12.62	12.62	
3182401321	SMP	1	592.06	538.81	834.87	535.11	12.38	12.38	12.45	12.45	
3182409680	SMP	1	591.91	538.90	834.80	535.18	12.56	12.56	12.49	12.49	
3182418063	SMP	1	591.81	538.92	834.74	535.10	12.45	12.45	12.71	12.71	
3182426290	SMP	1	591.80	538.89	834.69	535.14	12.45	12.45	12.73	12.73	
3182434692	SMP	1	591.76	538.92	834.56	535.08	12.32	12.32	12.67	12.67	
3182443040	SMP	1	591.69	538.99	834.48	535.05	12.29	12.29	12.79	12.79	
3182451444	SMP	1	591.68	538.99	834.48	534.98	12.00	12.00	12.64	12.64	
3182459675	SMP	1	591.60	538.99	834.41	535.12	11.99	11.99	12.78	12.78	
3182468067	SMP	1	591.54	539.05	834.28	535.02	11.94	11.94	12.84	12.84	
3182476411	SMP	1	591.47	539.05	834.20	534.98	11.85	11.85	12.80	12.80	
3182484698	SMP	1	591.40	539.06	834.26	534.99	12.19	12.19	12.63	12.63	
3182493035	SMP	1	591.27	539.06	834.26	534.98	12.28	12.28	12.65	12.65	
3182501434	SMP	1	591.17	539.03	834.12	534.98	12.45	12.45	12.66	12.66	
3182509798	SMP	1	591.13	539.03	834.05	535.05	12.44	12.44	12.70	12.70	
3182518074	SMP	1	591.01	539.11	834.06	535.07	12.42	12.42	12.63	12.63	
3182526411	SMP	1	590.94	539.10	834.12	535.03	12.35	12.35	12.52	12.52	
3182534817	SMP	1	590.87	539.18	834.18	534.96	12.31	12.31	12.29	12.29	
3182543159	SMP	1	590.87	539.18	834.21	535.11	12.26	12.26	12.44	12.44	
3182551436	SMP	1	590.80	539.25	834.07	535.11	12.41	12.41	12.45	12.45	
3182559795	SMP	1	590.80	539.25	833.93	535.10	12.52	12.52	12.36	12.36	
3182568192	SMP	1	590.80	539.19	833.93	535.10	12.16	12.16	12.38	12.38	
3182576551	SMP	1	590.74	539.19	833.92	535.10	12.18	12.18	12.38	12.38	
3182584815	SMP	1	590.73	539.20	833.86	535.10	12.16	12.16	12.44	12.44	
3182593166	SMP	1	590.73	539.20	833.79	535.11	12.16	12.16	12.35	12.35	
3182601561	SMP	1	590.70	539.23	833.86	535.11	12.21	12.21	12.44	12.44	
3182609922	SMP	1	590.70	539.23	833.92	535.10	12.27	12.27	12.38	12.38	
3182618187	SMP	1	590.70	539.23	833.92	535.10	12.28	12.28	12.33	12.33	
3182626540	SMP	1	590.72	539.29	833.98	535.13	12.27	12.27	12.39	12.39	
3182634939	SMP	1	590.74	539.19	833.93	535.11	12.11	12.11	12.43	12.43	
3182643175	SMP	1	590.74	539.19	834.00	535.11	12.03	12.03	12.41	12.41	
3182651560	SMP	1	590.74	539.19	834.06	535.12	11.82	11.82	12.26	12.26	
3182659914	SMP	1	590.74	539.19	834.13	535.10	12.09	12.09	12.27	12.27	
3182668331	SMP	1	590.80	539.19	834.13	535.17	12.00	12.00	12.26	12.26	
3182676534	SMP	1	590.81	539.19	834.12	535.11	11.94	11.94	12.30	12.30	
3182684936	SMP	1	590.81	539.19	834.20	535.11	12.09	12.09	12.20	12.20	
3182693288	SMP	1	590.81	539.19	834.22	535.17	11.94	11.94	12.27	12.27	
3182701692	SMP	1	590.81	539.19	834.20	535.17	11.93	11.93	12.21	12.21	
3182709922	SMP	1	590.80	539.20	834.13	535.17	11.93	11.93	12.20	12.20	
3182718310	SMP	1	590.72	539.29	834.02	535.13	12.27	12.27	12.24	12.24	
3182726652	SMP	1	590.79	539.22	833.95	535.09	11.77	11.77	12.18	12.18	
3182735063	SMP	1	590.70	539.24	833.88	535.09	12.03	12.03	12.17	12.17	
3182743284	SMP	1	590.63	539.24	833.75	535.10	12.15	12.15	12.16	12.16	
3182751673	SMP	1	590.17	539.33	833.31	535.14	12.02	12.02	12.44	12.44	
3182760041	SMP	1	588.90	539.20	832.16	534.93	11.97	11.97	12.34	12.34	
3182776678	SMP	1	588.57	539.22	831.38	534.81	11.81	11.81	12.30	12.30	
3182785042	SMP	1	588.56	539.18	831.31	534.80	11.66	11.66	12.28	12.28	
3182793416	SMP	1	588.38	539.24	831.26	534.76	11.63	11.63	12.23	12.23	
3182801668	SMP	1	588.36	539.12	831.06	534.78	11.38	11.38	12.24	12.24	
3182810065	SMP	1	588.29	539.12	831.12	534.78	11.50	11.50	12.24	12.24	
3182818419	SMP	1	588.15	539.15	831.00	534.77	11.71	11.71	12.30	12.30	
3182826783	SMP	1	588.08	539.05	830.99	534.76	11.48	11.48	12.22	12.22	
3182835045	SMP	1	588.00	539.11	831.06	534.69	11.72	11.72	12.12	12.12	
3182843418	SMP	1	587.90	539.13	831.07	534.68	11.88	11.88	12.04	12.04	
3182851785	SMP	1	587.82	539.09	830.92	534.69	11.75	11.75	12.18	12.18	
3182860184	SMP	1	587.74	539.12	830.93	534.68	11.83	11.83	12.12	12.12	
3182868410	SMP	1	587.72	539.08	830.86	534.63	11.83	11.83	12.19	12.19	
3182876780	SMP	1	587.71	539.15	830.79	534.68	11.78	11.78	12.16	12.16	
3182885162	SMP	1	587.65	539.14	830.72	534.62	11.76	11.76	12.15	12.15	
3182893554	SMP	1	587.64	539.15	830.72	534.61	11.83	11.83	12.06	12.06	
3182901786	SMP	1	587.64	539.21	830.73	534.68	11.78	11.78	12.18	12.18	
3182910183	SMP	1	587.58	539.08	830.72	534.68	11.66	11.66	12.18	12.18	
3182918536	SMP	1	587.57	539.08	830.63	534.62	11.66	11.66	12.23	12.23	
3182926916	SMP	1	587.57	539.07	830.72	534.68	11.66	11.66	12.18	12.18	
3182935165	SMP	1	587.50	539.08	830.70	534.56	11.65	11.65	12.18	12.18	
3182943558	SMP	1	587.56	539.01	830.66	534.61	11.70	11.70	12.17	12.17	
3182951920	SMP	1	587.50	539.08	830.64	534.48	11.70	11.70	12.09	12.09	
3182960186	SMP	1	587.50	539.01	830.70	534.55	11.59	11.59	12.09	12.09	
3182968530	SMP	1	587.51	539.02	830.64	534.55	11.63	11.63	12.14	12.14	
3182976911	SMP	1	587.50	539.02	830.70	534.56	11.68	11.68	12.09	12.09	
3182985285	SMP	1	587.50	539.01	830.72	534.61	11.60	11.60	12.12	12.12	
3182993535	SMP	1	587.45	538.93	830.64	534.55	11.61	11.61	12.07	12.07	
3183001903	SMP	1	587.01	538.97	830.26	534.50	11.72	11.72	12.01	12.01	
3183010310	SMP	1	587.00	538.80	830.23	534.37	11.55	11.55	12.07	12.07	
3183018662	SMP	1	587.14	538.82	830.14	534.37	11.72	11.72	12.21	12.21	
3183026905	SMP	1	587.10	538.83	830.22	534.37	11.64	11.64	12.07	12.07	
3183035282	SMP	1	587.08	538.86	830.22	534.37	11.57	11.57	12.10	12.10	
3183043669	SMP	1	587.00	538.81	830.16	534.36	11.66	11.66	12.12	12.12	
3183052030	SMP	1	587.00	538.74	830.23	534.35	11.62	11.62	12.13	12.13	
3183060307	SMP	1	586.97	538.75	830.15	534.33	11.64	11.64	12.05	12.05	
3183068661	SMP	1	586.96	538.79	830.13	534.37	11.86	11.86	11.98	11.98	
3183077025	SMP	1	586.89	538.79	830.11	534.32	11.81	11.81	12.09	12.09	
3183085410	SMP	1	586.89	538.75	829.99	534.24	11.86	11.86	12.27	12.27	
3183093662	SMP	1	586.85	538.69	830.08	534.22	11.78	11.78	12.07	12.07	
3183102032	SMP	1	586.82	538.73	830.04	534.24	11.68	11.68	12.12	12.12	
3183110428	SMP	1	586.79	538.81	829.94	534.26	11.79	11.79	12.06	12.06	
3183118659	SMP	1	586.78	538.76	829.94	534.22	11.80	11.80	12.11	12.11	
3183127027	SMP	1	586.77	538.76	829.94	534.29	11.80	11.80	12.00	12.00	
3183135407	SMP	1	586.70	538.83	829.94	534.23	11.76	11.76	12.04	12.04	
3183143796	SMP	1	586.72	538.81	829.98	534.24	11.76	11.76	12.04	12.04	
3183152025	SMP	1	586.77	538.83	829.88	534.22	11.84	11.84	12.06	12.06	
3183160429	SMP	1	586.70	538.83	830.01	534.23	11.81	11.81	12.07	12.07	
3183168779	SMP	1	586.77	538.76	830.05	534.24	11.76	11.76	12.12	12.12	
3183177153	SMP	1	586.72	538.77	830.01	534.19	11.78	11.78	12.07	12.07	
3183185418	SMP	1	586.80	538.74	830.05	534.26	11.72	11.72	12.21	12.21	
3183193777	SMP	1	586.76	538.84	830.01	534.23	11.84	11.84	12.12	12.12	
3183202162	SMP	1	586.80	538.82	830.08	534.26	11.90	11.90	12.13	12.13	
3183210552	SMP	1	586.80	538.89	830.08	534.33	11.93	11.93	12.31	12.31	
3183218791	SMP	1	586.95	538.96	830.08	534.33	12.18	12.18	12.31	12.31	
3183227150	SMP	1	586.94	538.96	830.26	534.35	11.85	11.85	12.10	12.10	
3183235529	SMP	1	587.01	538.97	830.23	534.38	11.82	11.82	12.17	12.17	
3183243899	SMP	1	587.08	538.97	830.23	534.45	12.00	12.00	12.15	12.15	
3183252144	SMP	1	586.89	539.20	830.19	534.61	12.06	12.06	12.24	12.24	
3183260549	SMP	1	586.25	539.94	829.32	535.35	12.18	12.18	12.23	12.23	
3183268912	SMP	1	586.42	540.51	829.19	535.91	11.76	11.76	12.33	12.33	
3183277284	SMP	1	586.61	540.54	829.39	535.90	11.71	11.71	12.60	12.60	
3183285523	SMP	1	586.64	540.48	829.50	535.77	11.82	11.82	12.51	12.51	
3183293900	SMP	1	586.57	540.42	829.53	535.78	11.77	11.77	12.48	12.48	
3183302273	SMP	1	586.55	540.44	829.63	535.91	11.92	11.92	12.54	12.54	
3183310554	SMP	1	586.65	540.36	829.66	535.89	12.08	12.08	12.37	12.37	
3183318905	SMP	1	586.68	540.41	829.73	535.82	12.31	12.31	12.28	12.28	
3183327290	SMP	1	586.68	540.34	829.73	535.82	12.23	12.23	12.20	12.20	
3183335651	SMP	1	586.72	540.31	829.78	535.78	12.25	12.25	12.28	12.28	
3183343905	SMP	1	586.75	540.34	829.77	535.82	12.30	12.30	12.37	12.37	
3183352265	SMP	1	586.75	540.33	829.85	535.85	12.30	12.30	12.36	12.36	
3183360670	SMP	1	586.73	540.34	829.84	535.75	12.37	12.37	12.26	12.26	
3183369018	SMP	1	586.76	540.33	829.84	535.82	12.38	12.38	12.22	12.22	
3183377273	SMP	1	586.78	540.38	829.91	535.82	12.45	12.45	12.25	12.25	
3183385648	SMP	1	586.69	540.47	829.84	535.82	12.43	12.43	12.37	12.37	
3183394037	SMP	1	586.64	540.52	829.84	535.89	12.40	12.40	12.35	12.35	
3183402399	SMP	1	586.67	540.47	829.78	535.92	12.37	12.37	12.20	12.20	
3183410669	SMP	1	586.56	540.47	829.86	535.96	11.97	11.97	12.38	12.38	
3183419032	SMP	1	586.61	540.45	829.88	536.01	11.91	11.91	12.71	12.71	
3183427395	SMP	1	586.65	540.52	829.90	536.05	11.88	11.88	12.77	12.77	
3183435773	SMP	1	586.62	540.53	829.90	536.12	11.82	11.82	12.74	12.74	
3183444027	SMP	1	586.63	540.62	829.83	536.12	11.93	11.93	12.75	12.75	
3183452385	SMP	1	586.58	540.57	829.83	536.11	12.08	12.08	12.74	12.74	
3183460799	SMP	1	586.61	540.55	829.83	536.12	11.92	11.92	12.75	12.75	
3183469030	SMP	1	586.59	540.55	829.83	536.12	12.00	12.00	12.67	12.67	
3183477398	SMP	1	586.60	540.57	829.83	536.12	12.09	12.09	12.74	12.74	
3183485772	SMP	1	586.59	540.57	829.88	536.09	12.04	12.04	12.71	12.71	
3183494147	SMP	1	586.68	540.62	829.94	536.16	12.06	12.06	12.69	12.69	
3183502393	SMP	1	587.86	540.92	831.35	536.40	12.39	12.39	12.73	12.73	
3183510792	SMP	1	590.36	541.17	833.93	536.85	12.69	12.69	12.93	12.93	
3183519150	SMP	1	592.73	541.20	836.11	537.39	12.63	12.63	12.98	12.98	
3183535765	SMP	1	595.59	541.41	838.18	537.64	12.71	12.71	12.78	12.78	
3183544149	SMP	1	595.29	541.47	838.00	537.75	12.80	12.80	12.74	12.74	
3183552530	SMP	1	595.50	541.51	838.19	537.53	12.73	12.73	12.77	12.77	
3183560886	SMP	1	595.50	541.54	838.30	537.61	12.57	12.57	12.76	12.76	
3183569163	SMP	1	595.50	541.47	838.26	537.60	12.60	12.60	12.64	12.64	
3183577536	SMP	1	595.51	541.47	838.26	537.67	12.64	12.64	12.72	12.72	
3183585908	SMP	1	595.57	541.54	838.44	537.66	12.66	12.66	12.71	12.71	
3183594266	SMP	1	595.62	541.56	838.58	537.73	12.69	12.69	12.76	12.76	
3183602533	SMP	1	595.69	541.55	838.76	537.76	12.64	12.64	12.69	12.69	
3183610888	SMP	1	595.70	541.55	838.83	537.92	12.74	12.74	12.66	12.66	
3183619290	SMP	1	595.82	541.67	838.90	537.99	12.88	12.88	12.71	12.71	
3183627515	SMP	1	595.82	541.60	839.10	537.88	12.76	12.76	12.49	12.49	
3183635901	SMP	1	596.09	541.51	839.18	537.94	12.64	12.64	12.26	12.26	
3183644269	SMP	1	596.04	541.63	839.16	537.91	12.66	12.66	12.68	12.68	
3183652661	SMP	1	596.08	541.64	839.27	537.96	12.52	12.52	12.88	12.88	
3183660881	SMP	1	596.15	541.64	839.31	537.83	12.55	12.55	12.77	12.77	
3183669286	SMP	1	596.16	541.71	839.22	537.86	12.63	12.63	13.06	13.06	
3183677633	SMP	1	596.16	541.64	839.28	537.87	12.53	12.53	13.13	13.13	
3183686025	SMP	1	596.16	541.72	839.29	537.91	12.61	12.61	13.09	13.09	
3183694265	SMP	1	596.20	541.71	839.28	537.94	12.58	12.58	13.08	13.08	
3183702662	SMP	1	596.16	541.77	839.29	537.96	12.56	12.56	13.08	13.08	
3183710998	SMP	1	596.18	541.75	839.28	537.98	12.60	12.60	13.03	13.03	
3183719410	SMP	1	596.17	541.76	839.28	538.00	12.61	12.61	13.09	13.09	
3183727636	SMP	1	596.19	541.79	839.31	538.01	12.71	12.71	13.10	13.10	
3183736027	SMP	1	596.12	541.81	839.31	538.01	12.62	12.62	13.10	13.10	
3183744390	SMP	1	596.12	541.95	839.31	538.06	12.67	12.67	13.05	13.05	
3183752782	SMP	1	596.17	541.91	839.31	538.13	12.76	12.76	12.99	12.99	
3183760999	SMP	1	596.11	541.92	839.25	538.06	12.66	12.66	13.03	13.03	
3183769409	SMP	1	596.08	541.97	839.24	538.13	12.77	12.77	13.06	13.06	
3183777749	SMP	1	596.08	541.96	839.15	538.12	12.62	12.62	13.08	13.08	
3183786023	SMP	1	596.04	541.94	839.15	538.12	12.88	12.88	13.08	13.08	
3183794392	SMP	1	596.00	542.03	839.15	538.18	12.87	12.87	13.10	13.10	
3183802780	SMP	1	596.04	541.94	839.18	538.13	12.64	12.64	13.08	13.08	
3183811126	SMP	1	596.03	541.98	839.18	538.13	12.62	12.62	13.04	13.04	
3183819405	SMP	1	596.04	542.00	839.18	538.15	12.84	12.84	13.04	13.04	
3183827769	SMP	1	595.98	542.07	839.11	538.20	12.88	12.88	13.08	13.08	
3183836153	SMP	1	596.00	542.16	839.11	538.27	12.96	12.96	13.04	13.04	
3183844511	SMP	1	596.02	542.21	839.17	538.22	12.87	12.87	13.04	13.04	
3183852767	SMP	1	596.00	542.17	839.18	538.29	12.89	12.89	12.99	12.99	
3183861132	SMP	1	596.01	542.14	839.11	538.36	12.79	12.79	13.06	13.06	
3183869526	SMP	1	596.03	542.18	839.12	538.35	12.77	12.77	13.06	13.06	
3183877876	SMP	1	596.03	542.29	839.10	538.36	12.79	12.79	13.05	13.05	
3183886150	SMP	1	596.03	542.23	839.12	538.41	12.74	12.74	13.11	13.11	
3183894514	SMP	1	596.03	542.30	839.19	538.42	12.80	12.80	13.09	13.09	
3183902904	SMP	1	596.11	542.30	839.17	538.36	12.74	12.74	13.05	13.05	
3183911245	SMP	1	596.11	542.23	839.17	538.36	12.66	12.66	13.05	13.05	
3183919528	SMP	1	596.11	542.23	839.19	538.48	12.71	12.71	13.06	13.06	
3183927879	SMP	1	596.10	542.30	839.10	538.43	12.75	12.75	13.04	13.04	
3183936270	SMP	1	596.11	542.30	839.10	538.50	12.68	12.68	13.01	13.01	
3183944527	SMP	1	595.93	542.27	839.09	538.63	12.66	12.66	12.82	12.82	
3183952905	SMP	1	595.48	542.62	838.43	538.94	12.46	12.46	12.86	12.86	
3183961257	SMP	1	595.53	542.67	838.36	538.94	12.46	12.46	13.14	13.14	
3183969655	SMP	1	595.55	542.66	838.33	538.81	12.44	12.44	12.98	12.98	
3183977867	SMP	1	595.48	542.66	838.42	538.87	12.47	12.47	12.99	12.99	
3183986266	SMP	1	595.54	542.73	838.40	538.88	12.51	12.51	12.97	12.97	
3183994635	SMP	1	595.45	542.71	838.35	538.94	12.53	12.53	13.08	13.08	
3184003027	SMP	1	595.42	542.83	838.29	538.91	12.45	12.45	13.09	13.09	
3184011250	SMP	1	595.35	542.83	838.22	538.97	12.46	12.46	13.12	13.12	
3184019656	SMP	1	595.28	542.90	838.24	538.91	12.42	12.42	13.06	13.06	
3184028013	SMP	1	595.27	542.92	838.20	538.95	12.34	12.34	12.79	12.79	
3184036394	SMP	1	595.20	542.91	838.13	538.92	12.34	12.34	12.38	12.38	
3184044633	SMP	1	595.08	542.94	838.04	538.92	12.36	12.36	12.43	12.43	
3184053017	SMP	1	595.04	542.95	838.02	539.00	12.35	12.35	12.51	12.51	
3184061366	SMP	1	595.01	542.94	837.94	539.04	12.21	12.21	12.56	12.56	
3184069774	SMP	1	594.91	542.99	837.79	539.11	12.23	12.23	12.59	12.59	
3184078010	SMP	1	594.84	543.01	837.73	539.07	12.42	12.42	12.70	12.70	
3184086391	SMP	1	594.82	543.01	837.61	539.02	12.36	12.36	12.70	12.70	
3184094752	SMP	1	594.78	543.06	837.66	539.09	12.44	12.44	12.71	12.71	
3184103022	SMP	1	594.77	542.98	837.65	539.08	12.36	12.36	12.85	12.85	
3184111370	SMP	1	594.69	543.02	837.64	539.06	12.30	12.30	12.80	12.80	
3184119775	SMP	1	594.62	543.09	837.63	539.08	12.37	12.37	12.69	12.69	
3184128133	SMP	1	594.61	543.23	837.56	539.08	12.32	12.32	12.69	12.69	
3184136396	SMP	1	594.59	543.30	837.47	539.20	12.39	12.39	12.77	12.77	
3184144754	SMP	1	594.53	543.38	837.46	539.26	12.31	12.31	12.84	12.84	
3184153143	SMP	1	594.53	543.45	837.47	539.26	12.25	12.25	12.84	12.84	
3184161490	SMP	1	594.55	543.47	837.45	539.33	12.14	12.14	12.83	12.83	
3184169776	SMP	1	594.55	543.54	837.52	539.39	12.20	12.20	12.64	12.64	
3184178115	SMP	1	594.49	543.58	837.41	539.38	12.25	12.25	12.66	12.66	
3184186509	SMP	1	594.54	543.59	837.41	539.33	12.11	12.11	12.59	12.59	
3184194876	SMP	1	594.61	543.52	837.41	539.40	12.08	12.08	12.62	12.62	
3184203151	SMP	1	594.61	543.52	837.43	539.45	12.02	12.02	12.45	12.45	
3184211486	SMP	1	594.55	543.59	837.49	539.52	11.98	11.98	12.54	12.54	
3184219895	SMP	1	594.62	543.52	837.43	539.52	11.81	11.81	12.47	12.47	
3184228246	SMP	1	594.66	543.50	837.49	539.52	11.81	11.81	12.43	12.43	
3184236512	SMP	1	594.72	543.64	837.50	539.48	11.89	11.89	12.15	12.15	
3184244877	SMP	1	594.77	543.57	837.54	539.48	12.10	12.10	12.41	12.41	
3184253263	SMP	1	594.77	543.64	837.62	539.61	11.98	11.98	12.61	12.61	
3184261504	SMP	1	594.84	543.56	837.69	539.68	12.12	12.12	12.58	12.58	
3184269897	SMP	1	594.88	543.62	837.73	539.63	12.12	12.12	12.54	12.54	
3184278236	SMP	1	594.89	543.60	837.74	539.71	12.14	12.14	12.52	12.52	
3184286634	SMP	1	594.89	543.60	837.80	539.70	12.15	12.15	12.52	12.52	
3184294875	SMP	1	594.94	543.57	837.82	539.61	12.13	12.13	12.47	12.47	
3184303264	SMP	1	594.94	543.57	837.81	539.70	12.14	12.14	12.51	12.51	
3184311627	SMP	1	594.96	543.61	837.82	539.71	11.81	11.81	12.49	12.49	
3184320021	SMP	1	594.98	543.63	837.88	539.67	12.16	12.16	12.51	12.51	
3184328416	SMP	1	594.95	543.58	837.82	539.65	11.82	11.82	12.45	12.45	
3184336639	SMP	1	595.02	543.65	837.88	539.70	11.89	11.89	12.51	12.51	
3184344998	SMP	1	594.95	543.65	837.89	539.66	11.88	11.88	12.44	12.44	
3184353541	SMP	1	594.96	543.61	837.82	539.66	11.75	11.75	12.42	12.42	
3184361609	SMP	1	595.03	543.68	837.89	539.72	11.86	11.86	12.45	12.45	
3184370015	SMP	1	594.96	543.61	837.89	539.68	11.82	11.82	12.47	12.47	
3184378363	SMP	1	594.92	543.62	837.89	539.61	11.89	11.89	12.45	12.45	
3184386752	SMP	1	594.93	543.61	837.88	539.70	11.77	11.77	12.50	12.50	
3184394999	SMP	1	594.89	543.61	837.82	539.66	11.81	11.81	12.45	12.45	
3184403390	SMP	1	594.89	543.68	837.81	539.63	11.88	11.88	12.50	12.50	
3184411731	SMP	1	594.90	543.57	837.85	539.66	11.83	11.83	12.50	12.50	
3184420015	SMP	1	594.89	543.54	837.85	539.68	11.75	11.75	12.44	12.44	
3184428368	SMP	1	594.89	543.68	837.78	539.57	11.92	11.92	12.49	12.49	
3184436753	SMP	1	594.86	543.64	837.79	539.57	11.84	11.84	12.39	12.39	
3184445120	SMP	1	594.92	543.67	837.78	539.57	12.16	12.16	12.45	12.45	
3184453394	SMP	1	594.86	543.56	837.78	539.55	12.14	12.14	12.44	12.44	
3184461732	SMP	1	594.91	543.57	837.79	539.50	12.08	12.08	12.53	12.53	
3184470142	SMP	1	594.86	543.56	837.78	539.50	12.14	12.14	12.52	12.52	
3184478481	SMP	1	594.86	543.63	837.78	539.57	12.08	12.08	12.46	12.46	
3184486753	SMP	1	594.70	543.45	837.48	539.36	11.67	11.67	12.51	12.51	
3184495134	SMP	1	594.53	543.25	837.23	539.15	11.69	11.69	12.63	12.63	
3184503509	SMP	1	594.70	543.36	837.29	539.21	11.62	11.62	12.70	12.70	
3184511853	SMP	1	594.71	543.35	837.37	539.14	11.67	11.67	12.61	12.61	
3184520138	SMP	1	594.69	543.35	837.44	539.13	11.68	11.68	12.52	12.52	
3184528486	SMP	1	594.70	543.29	837.56	539.16	11.63	11.63	12.55	12.55	
3184536880	SMP	1	594.83	543.31	837.56	539.23	11.55	11.55	12.53	12.53	
3184545248	SMP	1	594.86	543.34	837.58	539.30	11.69	11.69	12.67	12.67	
3184553499	SMP	1	594.95	543.34	837.72	539.16	11.56	11.56	12.55	12.55	
3184561852	SMP	1	594.98	543.36	837.79	539.23	12.03	12.03	12.50	12.50	
3184570260	SMP	1	595.06	543.40	837.87	539.16	12.08	12.08	12.21	12.21	
3184578625	SMP	1	595.14	543.38	837.89	539.20	11.93	11.93	12.10	12.10	
3184586877	SMP	1	595.17	543.30	837.96	539.25	12.14	12.14	12.21	12.21	
3184595242	SMP	1	595.27	543.27	837.97	539.31	11.86	11.86	12.40	12.40	
3184603631	SMP	1	595.34	543.23	838.01	539.25	11.89	11.89	12.04	12.04	
3184611858	SMP	1	595.40	543.29	838.01	539.20	11.92	11.92	11.86	11.86	
3184620262	SMP	1	595.38	543.28	837.94	539.20	11.95	11.95	11.92	11.92	
3184628610	SMP	1	595.35	543.26	838.03	539.21	11.97	11.97	11.88	11.88	
3184637006	SMP	1	595.41	543.29	838.01	539.27	12.04	12.04	11.93	11.93	
3184645241	SMP	1	595.37	543.27	838.01	539.27	11.89	11.89	11.94	11.94	
3184653627	SMP	1	595.33	543.33	837.96	539.36	11.95	11.95	12.19	12.19	
3184661971	SMP	1	595.33	543.39	837.96	539.37	12.23	12.23	12.34	12.34	
3184670381	SMP	1	595.23	543.43	837.98	539.37	11.88	11.88	12.38	12.38	
3184678600	SMP	1	595.20	543.52	837.93	539.48	12.16	12.16	12.37	12.37	
3184686993	SMP	1	595.12	543.52	837.87	539.48	11.82	11.82	12.42	12.42	
3184695364	SMP	1	595.08	543.57	837.85	539.55	12.16	12.16	12.40	12.40	
3184703759	SMP	1	594.99	543.53	837.78	539.48	12.15	12.15	12.48	12.48	
3184711975	SMP	1	594.92	543.60	837.72	539.57	12.15	12.15	12.60	12.60	
3184720380	SMP	1	594.93	543.56	837.71	539.58	12.09	12.09	12.55	12.55	
3184728740	SMP	1	594.86	543.63	837.64	539.55	12.09	12.09	12.61	12.61	
3184737125	SMP	1	594.78	543.58	837.62	539.48	12.10	12.10	12.55	12.55	
3184745363	SMP	1	594.71	543.58	837.62	539.52	11.98	11.98	12.59	12.59	
3184753754	SMP	1	594.73	543.52	837.50	539.62	11.77	11.77	12.54	12.54	
3184762095	SMP	1	594.70	543.59	837.43	539.45	11.87	11.87	12.53	12.53	
3184770381	SMP	1	594.58	543.58	837.42	539.43	11.76	11.76	12.54	12.54	
3184778732	SMP	1	594.53	543.56	837.37	539.36	11.82	11.82	12.44	12.44	
3184787118	SMP	1	594.50	543.47	837.34	539.46	11.81	11.81	12.60	12.60	
3184795486	SMP	1	594.41	543.59	837.29	539.38	11.98	11.98	12.52	12.52	
3184803749	SMP	1	594.41	543.52	837.25	539.36	11.88	11.88	12.62	12.62	
3184812103	SMP	1	595.06	543.53	838.03	539.36	12.30	12.30	12.61	12.61	
3184820503	SMP	1	596.87	543.02	839.91	539.12	11.67	11.67	12.34	12.34	
3184828859	SMP	1	597.95	542.97	840.73	538.86	11.93	11.93	12.33	12.33	
3184837120	SMP	1	597.88	542.69	840.68	538.59	11.89	11.89	12.14	12.14	
3184845483	SMP	1	597.92	542.51	840.62	538.47	11.76	11.76	12.61	12.61	
3184853866	SMP	1	597.84	542.69	840.69	538.56	11.97	11.97	12.19	12.19	
3184862226	SMP	1	597.82	542.67	840.67	538.59	11.83	11.83	12.24	12.24	
3184870502	SMP	1	597.82	542.60	840.73	538.55	11.79	11.79	12.54	12.54	
3184878844	SMP	1	598.12	542.62	840.79	538.55	11.86	11.86	12.51	12.51	
3184887234	SMP	1	598.09	542.56	840.67	538.52	11.92	11.92	12.42	12.42	
3184895607	SMP	1	598.09	542.56	840.80	538.48	11.92	11.92	12.38	12.38	
3184903878	SMP	1	598.09	542.49	840.82	538.53	11.88	11.88	12.23	12.23	
3184912218	SMP	1	598.09	542.49	840.82	538.52	11.74	11.74	12.29	12.29	
3184920627	SMP	1	598.09	542.49	840.83	538.59	11.88	11.88	12.26	12.26	
3184928853	SMP	1	598.08	542.43	840.82	538.51	11.80	11.80	12.29	12.29	
3184937239	SMP	1	598.01	542.43	840.80	538.48	11.94	11.94	12.33	12.33	
3184945607	SMP	1	598.02	542.36	840.81	538.48	11.78	11.78	12.33	12.33	
3184954001	SMP	1	598.01	542.31	840.91	538.34	11.73	11.73	12.36	12.36	
3184962222	SMP	1	598.03	542.27	840.88	538.47	11.69	11.69	12.50	12.50	
3184970627	SMP	1	598.05	542.22	840.87	538.37	11.86	11.86	12.30	12.30	
3184978971	SMP	1	598.03	542.27	840.92	538.34	11.79	11.79	12.38	12.38	
3184987365	SMP	1	598.16	542.22	840.91	538.28	11.84	11.84	12.42	12.42	
3184995605	SMP	1	598.16	542.15	840.94	538.30	11.83	11.83	12.53	12.53	
3185003996	SMP	1	598.15	542.21	840.91	538.33	11.92	11.92	12.40	12.40	
3185012359	SMP	1	598.09	542.22	840.91	538.34	12.01	12.01	12.51	12.51	
3185020751	SMP	1	598.16	542.28	840.91	538.28	12.02	12.02	12.54	12.54	
3185028977	SMP	1	598.16	542.21	840.99	538.35	11.98	11.98	12.46	12.46	
3185037371	SMP	1	598.06	542.24	840.98	538.40	12.20	12.20	12.35	12.35	
3185045730	SMP	1	598.04	542.24	840.98	538.41	12.01	12.01	12.36	12.36	
3185054114	SMP	1	597.95	542.37	840.91	538.47	11.97	11.97	12.36	12.36	
3185062344	SMP	1	597.95	542.37	840.95	538.52	11.94	11.94	12.34	12.34	
3185070746	SMP	1	598.01	542.45	840.83	538.51	12.07	12.07	12.38	12.38	
3185079097	SMP	1	598.01	542.59	840.95	538.56	12.06	12.06	12.24	12.24	
3185087357	SMP	1	598.01	542.57	840.86	538.59	12.07	12.07	12.24	12.24	
3185095726	SMP	1	597.94	542.57	840.84	538.57	12.06	12.06	12.27	12.27	
3185104125	SMP	1	598.01	542.63	840.89	538.65	12.11	12.11	12.34	12.34	
3185112465	SMP	1	597.94	542.64	840.92	538.61	12.11	12.11	12.37	12.37	
3185120743	SMP	1	597.94	542.70	840.99	538.67	12.07	12.07	12.32	12.32	
3185129101	SMP	1	597.94	542.57	840.92	538.67	12.07	12.07	12.30	12.30	
3185137501	SMP	1	597.94	542.70	840.93	538.69	12.15	12.15	12.30	12.30	
3185145849	SMP	1	598.01	542.64	840.88	538.66	12.09	12.09	12.32	12.32	
3185154119	SMP	1	598.01	542.57	840.95	538.65	12.06	12.06	12.29	12.29	
3185162460	SMP	1	598.46	542.56	841.66	538.82	12.20	12.20	12.64	12.64	
3185170870	SMP	1	599.42	542.83	842.36	539.03	12.46	12.46	12.47	12.47	
3185179212	SMP	1	599.60	542.60	842.28	539.03	12.04	12.04	12.50	12.50	
3185195853	SMP	1	599.43	542.62	842.27	538.94	12.38	12.38	12.52	12.52	
3185204229	SMP	1	599.33	542.58	842.21	538.88	12.15	12.15	12.57	12.57	
3185212597	SMP	1	599.37	542.65	842.21	538.87	12.22	12.22	12.41	12.41	
3185220840	SMP	1	599.32	542.57	842.21	538.87	12.33	12.33	12.43	12.43	
3185229244	SMP	1	599.39	542.50	842.21	538.88	12.21	12.21	12.38	12.38	
3185237599	SMP	1	599.32	542.50	842.21	538.87	12.12	12.12	12.43	12.43	
3185245842	SMP	1	599.30	542.53	842.20	538.88	12.10	12.10	12.38	12.38	
3185254218	SMP	1	599.32	542.46	842.21	538.87	12.03	12.03	12.34	12.34	
3185262600	SMP	1	599.24	542.59	842.20	538.88	12.18	12.18	12.38	12.38	
3185270973	SMP	1	599.23	542.49	842.28	538.87	12.06	12.06	12.49	12.49	
3185279245	SMP	1	599.31	542.59	842.27	538.88	12.06	12.06	12.46	12.46	
3185287590	SMP	1	599.24	542.56	842.21	538.87	12.18	12.18	12.38	12.38	
3185295980	SMP	1	599.23	542.56	842.21	538.87	12.13	12.13	12.43	12.43	
3185304345	SMP	1	599.19	542.68	842.20	538.83	12.12	12.12	12.49	12.49	
3185312608	SMP	1	599.30	542.49	842.27	538.83	12.13	12.13	12.38	12.38	
3185320964	SMP	1	600.13	542.46	843.27	539.01	12.24	12.24	12.47	12.47	
3185329369	SMP	1	601.47	542.53	844.38	538.98	12.12	12.12	12.30	12.30	
3185337728	SMP	1	601.77	542.39	844.35	538.93	12.09	12.09	11.91	11.91	
3185345965	SMP	1	601.54	542.23	844.25	538.88	11.88	11.88	12.35	12.35	
3185354342	SMP	1	601.58	542.36	844.31	538.91	12.06	12.06	12.31	12.31	
3185362725	SMP	1	601.59	542.38	844.31	538.91	11.99	11.99	12.35	12.35	
3185371087	SMP	1	601.63	542.39	844.31	538.98	12.05	12.05	12.32	12.32	
3185379362	SMP	1	601.56	542.33	844.31	538.91	12.05	12.05	12.35	12.35	
3185387725	SMP	1	601.51	542.36	844.36	539.00	12.00	12.00	12.36	12.36	
3185396091	SMP	1	601.56	542.40	844.35	538.93	12.04	12.04	12.27	12.27	
3185404345	SMP	1	601.53	542.39	844.37	538.92	12.08	12.08	12.27	12.27	
3185412720	SMP	1	601.55	542.43	844.39	538.89	12.10	12.10	12.29	12.29	
3185421081	SMP	1	601.49	542.31	844.38	538.88	12.25	12.25	11.93	11.93	
3185429521	SMP	1	601.52	542.32	844.45	538.88	12.11	12.11	11.93	11.93	
3185437720	SMP	1	601.52	542.28	844.39	538.88	11.94	11.94	12.04	12.04	
3185446104	SMP	1	601.51	542.34	844.52	538.94	11.98	11.98	11.87	11.87	
3185454471	SMP	1	601.53	542.30	844.52	538.87	12.02	12.02	11.90	11.90	
3185462847	SMP	1	601.64	542.27	844.49	538.94	12.01	12.01	12.02	12.02	
3185471085	SMP	1	601.64	542.20	844.56	538.91	11.87	11.87	12.08	12.08	
3185479486	SMP	1	601.71	542.28	844.56	538.94	12.01	12.01	12.08	12.08	
3185487838	SMP	1	601.68	542.32	844.64	538.96	12.04	12.04	12.28	12.28	
3185496207	SMP	1	601.71	542.28	844.63	538.94	12.03	12.03	12.33	12.33	
3185504465	SMP	1	601.72	542.21	844.65	538.83	11.97	11.97	12.29	12.29	
3185512857	SMP	1	601.79	542.21	844.63	538.88	11.91	11.91	12.37	12.37	
3185521212	SMP	1	601.77	542.24	844.65	538.93	12.01	12.01	12.33	12.33	
3185529610	SMP	1	601.77	542.33	844.63	539.01	12.00	12.00	12.54	12.54	
3185537839	SMP	1	601.34	542.80	844.18	539.49	12.03	12.03	12.32	12.32	
3185546218	SMP	1	601.10	543.11	843.76	539.75	11.81	11.81	12.23	12.23	
3185554590	SMP	1	601.24	543.35	843.83	539.79	11.76	11.76	12.40	12.40	
3185562838	SMP	1	601.20	543.33	843.89	539.79	11.85	11.85	12.33	12.33	
3185571222	SMP	1	601.12	543.27	843.90	539.86	11.83	11.83	12.39	12.39	
3185579612	SMP	1	601.12	543.40	843.83	539.86	11.83	11.83	12.35	12.35	
3185587956	SMP	1	601.20	543.43	843.90	539.86	11.89	11.89	12.33	12.33	
3185596215	SMP	1	601.12	543.47	843.83	539.86	11.83	11.83	12.34	12.34	
3185604596	SMP	1	601.09	543.44	843.83	539.93	11.82	11.82	12.28	12.28	
3185612962	SMP	1	601.11	543.48	843.76	539.86	11.84	11.84	12.29	12.29	
3185621332	SMP	1	601.02	543.57	843.83	539.87	11.89	11.89	12.27	12.27	
3185629606	SMP	1	601.08	543.54	843.76	539.87	11.88	11.88	12.25	12.25	
3185637962	SMP	1	601.01	543.53	843.76	539.93	11.82	11.82	12.28	12.28	
3185646347	SMP	1	600.97	543.55	843.76	539.93	11.91	11.91	12.25	12.25	
3185654711	SMP	1	600.94	543.49	843.74	539.91	11.87	11.87	12.33	12.33	
3185662961	SMP	1	600.95	543.49	843.75	539.87	11.89	11.89	12.27	12.27	
3185671331	SMP	1	600.87	543.49	843.71	539.87	11.94	11.94	12.27	12.27	
3185679728	SMP	1	600.80	543.56	843.73	539.88	12.00	12.00	12.09	12.09	
3185688087	SMP	1	600.77	543.43	843.74	539.82	11.92	11.92	12.08	12.08	
3185696331	SMP	1	600.80	543.42	843.62	539.86	11.92	11.92	12.06	12.06	
3185704715	SMP	1	600.80	543.42	843.68	539.82	11.92	11.92	12.13	12.13	
3185713096	SMP	1	600.77	543.39	843.68	539.81	11.91	11.91	12.05	12.05	
3185721329	SMP	1	600.76	543.36	843.68	539.81	11.80	11.80	12.09	12.09	
3185729730	SMP	1	600.77	543.32	843.68	539.74	11.85	11.85	12.05	12.05	
3185738087	SMP	1	600.77	543.39	843.68	539.74	11.83	11.83	12.09	12.09	
3185746454	SMP	1	600.77	543.32	843.75	539.75	11.80	11.80	12.05	12.05	
3185754707	SMP	1	600.87	543.30	843.79	539.70	11.81	11.81	11.97	11.97	
3185763097	SMP	1	600.78	543.25	843.79	539.70	11.63	11.63	12.09	12.09	
3185771454	SMP	1	600.86	543.27	843.95	539.75	11.70	11.70	12.15	12.15	
3185779854	SMP	1	600.91	543.14	843.86	539.63	11.54	11.54	12.06	12.06	
3185788077	SMP	1	600.08	542.56	843.12	539.01	11.73	11.73	12.22	12.22	
3185796459	SMP	1	599.47	541.79	842.41	538.05	11.50	11.50	12.54	12.54	
3185804840	SMP	1	599.71	541.30	842.17	537.72	11.27	11.27	12.16	12.16	
3185813202	SMP	1	599.61	540.93	842.08	537.45	11.10	11.10	12.06	12.06	
3185821444	SMP	1	599.89	541.03	842.17	537.55	11.12	11.12	12.16	12.16	
3185829853	SMP	1	599.68	541.10	842.31	537.55	11.22	11.22	11.95	11.95	
3185838210	SMP	1	599.66	541.13	842.38	537.48	11.20	11.20	11.92	11.92	
3185846584	SMP	1	599.73	541.20	842.38	537.48	11.32	11.32	11.85	11.85	
3185854839	SMP	1	599.67	541.20	842.38	537.48	11.35	11.35	11.99	11.99	
3185863206	SMP	1	599.69	541.27	842.46	537.55	11.31	11.31	12.05	12.05	
3185871572	SMP	1	599.69	541.27	842.42	537.54	11.22	11.22	11.85	11.85	
3185879848	SMP	1	599.69	541.33	842.56	537.61	11.28	11.28	11.84	11.84	
3185888213	SMP	1	599.79	541.41	842.67	537.72	11.34	11.34	11.96	11.96	
3185896576	SMP	1	599.67	541.39	842.67	537.79	11.13	11.13	12.14	12.14	
3185904957	SMP	1	599.79	541.35	842.74	537.93	11.32	11.32	12.38	12.38	
3185913199	SMP	1	599.95	541.36	842.94	538.00	11.16	11.16	12.18	12.18	
3185921573	SMP	1	600.19	541.39	843.17	538.15	11.02	11.02	12.34	12.34	
3185929976	SMP	1	600.25	541.56	843.37	538.27	11.24	11.24	12.30	12.30	
3185938327	SMP	1	600.45	541.61	843.54	538.38	11.25	11.25	12.07	12.07	
3185946584	SMP	1	600.64	541.83	843.58	538.46	11.51	11.51	11.85	11.85	
3185954967	SMP	1	600.76	541.86	843.87	538.62	11.50	11.50	12.46	12.46	
3185963335	SMP	1	600.85	541.81	843.94	538.85	11.27	11.27	12.39	12.39	
3185971696	SMP	1	601.13	542.09	843.99	538.93	11.28	11.28	12.07	12.07	
3185979973	SMP	1	601.21	542.32	844.20	539.05	11.45	11.45	12.59	12.59	
3185988323	SMP	1	601.23	542.34	844.33	539.28	11.23	11.23	12.23	12.23	
3185996705	SMP	1	601.37	542.44	844.33	539.27	11.09	11.09	12.08	12.08	
3186005081	SMP	1	601.45	542.52	844.33	539.28	11.18	11.18	11.98	11.98	
3186013342	SMP	1	601.46	542.53	844.44	539.40	11.43	11.43	12.04	12.04	
3186021694	SMP	1	601.48	542.47	844.44	539.33	11.20	11.20	12.09	12.09	
3186030100	SMP	1	601.55	542.39	844.55	539.25	11.31	11.31	12.11	12.11	
3186038332	SMP	1	601.55	542.32	844.56	539.19	11.25	11.25	12.37	12.37	
3186046696	SMP	1	601.62	542.18	844.57	539.13	11.14	11.14	12.29	12.29	
3186055076	SMP	1	601.62	542.08	844.55	539.00	11.22	11.22	12.16	12.16	
3186063447	SMP	1	601.58	541.93	844.48	538.86	11.35	11.35	12.06	12.06	
3186071690	SMP	1	601.62	541.79	844.63	538.64	11.38	11.38	11.98	11.98	
3186080095	SMP	1	601.61	541.67	844.72	538.60	11.36	11.36	12.39	12.39	
3186088456	SMP	1	601.54	541.60	844.71	538.45	11.49	11.49	12.37	12.37	
3186096824	SMP	1	601.55	541.44	844.64	538.39	11.37	11.37	11.99	11.99	
3186105077	SMP	1	601.64	541.37	844.71	538.34	11.40	11.40	12.24	12.24	
3186113455	SMP	1	601.67	541.28	844.73	538.25	11.28	11.28	12.40	12.40	
3186121816	SMP	1	601.69	541.27	844.67	538.22	11.29	11.29	12.24	12.24	
3186130222	SMP	1	601.57	540.69	844.58	537.72	11.28	11.28	12.30	12.30	
3186138455	SMP	1	601.34	539.48	844.19	536.42	11.58	11.58	11.94	11.94	
3186146825	SMP	1	601.50	538.46	843.84	535.51	11.10	11.10	11.96	11.96	
3186155196	SMP	1	601.53	537.52	843.48	534.55	11.32	11.32	11.92	11.92	
3186163569	SMP	1	601.48	536.93	843.17	533.98	11.14	11.14	12.02	12.02	
3186171816	SMP	1	601.37	536.56	842.98	533.76	11.35	11.35	12.11	12.11	
3186180216	SMP	1	601.69	536.45	843.38	533.72	11.15	11.15	11.85	11.85	
3186188571	SMP	1	601.55	536.70	843.35	533.84	11.27	11.27	11.84	11.84	
3186196953	SMP	1	601.61	536.62	843.45	533.73	11.17	11.17	11.85	11.85	
3186205204	SMP	1	601.59	536.59	843.50	533.67	11.21	11.21	11.91	11.91	
3186213572	SMP	1	601.62	536.62	843.50	533.62	11.21	11.21	11.85	11.85	
3186221939	SMP	1	601.46	536.59	843.51	533.55	11.28	11.28	11.86	11.86	
3186230217	SMP	1	601.36	536.45	843.54	533.53	11.28	11.28	11.76	11.76	
3186238572	SMP	1	601.32	536.39	843.56	533.52	11.21	11.21	11.76	11.76	
3186246943	SMP	1	601.20	536.31	843.57	533.41	11.31	11.31	11.82	11.82	
3186255322	SMP	1	601.17	536.25	843.56	533.38	11.41	11.41	11.84	11.84	
3186263675	SMP	1	601.20	536.23	843.36	533.31	11.34	11.34	11.78	11.78	
3186271955	SMP	1	601.19	536.19	843.36	533.28	11.41	11.41	11.87	11.87	
3186280341	SMP	1	601.11	536.13	843.37	533.16	11.36	11.36	11.95	11.95	
3186288692	SMP	1	601.06	536.06	843.31	533.05	11.50	11.50	11.83	11.83	
3186296939	SMP	1	600.99	536.02	843.46	533.10	11.47	11.47	11.97	11.97	
3186313705	SMP	1	600.97	535.87	843.47	532.99	11.58	11.58	11.83	11.83	
3186322086	SMP	1	600.94	535.86	843.31	532.97	11.50	11.50	12.00	12.00	
3186330324	SMP	1	600.85	535.92	843.36	532.99	11.54	11.54	11.73	11.73	
3186338708	SMP	1	600.87	535.93	843.31	532.99	11.62	11.62	12.04	12.04	
3186347063	SMP	1	600.84	535.99	843.24	532.99	11.61	11.61	11.95	11.95	
3186355463	SMP	1	600.83	536.01	843.30	533.05	11.34	11.34	12.01	12.01	
3186363681	SMP	1	600.78	536.11	843.30	533.12	11.36	11.36	11.87	11.87	
3186372079	SMP	1	600.75	536.08	843.30	533.12	11.23	11.23	11.76	11.76	
3186380443	SMP	1	600.92	536.05	843.42	533.21	11.35	11.35	11.94	11.94	
3186388721	SMP	1	602.08	536.08	844.79	533.40	11.44	11.44	11.87	11.87	
3186397055	SMP	1	603.45	536.04	846.01	533.41	11.29	11.29	11.69	11.69	
3186405459	SMP	1	604.31	536.02	846.49	533.41	11.22	11.22	11.69	11.69	
3186413821	SMP	1	604.22	536.13	846.36	533.55	11.46	11.46	11.78	11.78	
3186422076	SMP	1	604.30	536.20	846.45	533.50	11.43	11.43	11.56	11.56	
3186430441	SMP	1	604.27	536.23	846.55	533.59	11.41	11.41	11.77	11.77	
3186438825	SMP	1	604.37	536.25	846.52	533.64	11.47	11.47	11.84	11.84	
3186447184	SMP	1	604.34	536.30	846.58	533.65	11.37	11.37	11.88	11.88	
3186455461	SMP	1	604.44	536.27	846.67	533.72	11.29	11.29	11.90	11.90	
3186463847	SMP	1	604.45	536.33	846.73	533.79	11.42	11.42	11.97	11.97	
3256063174	SMP	1	522.82	502.68	760.72	468.43	9.57	9.57	9.67	9.67	
3256071572	SMP	1	523.44	503.23	761.41	469.16	9.30	9.30	9.51	9.51	
3256088821	SMP	1	524.60	504.30	762.61	470.40	9.31	9.31	9.52	9.52	
3256096553	SMP	1	525.33	504.71	763.26	471.10	9.39	9.39	9.56	9.56	
3256104999	SMP	1	526.66	505.14	764.51	471.70	9.33	9.33	9.49	9.49	
3256121526	SMP	1	528.23	505.93	765.81	472.86	9.37	9.37	9.70	9.70	
3256129894	SMP	1	528.69	506.31	766.28	473.40	9.39	9.39	9.46	9.46	
3256138254	SMP	1	529.34	506.75	766.88	473.98	9.40	9.40	9.61	9.61	
3256154879	SMP	1	530.40	507.55	767.89	475.18	9.28	9.28	9.55	9.55	
3256163271	SMP	1	530.95	507.95	768.38	475.72	9.34	9.34	9.43	9.43	
3256171615	SMP	1	531.54	508.35	768.89	476.27	9.25	9.25	9.70	9.70	
3256179879	SMP	1	532.05	508.70	769.39	476.74	9.38	9.38	9.41	9.41	
3256188250	SMP	1	532.52	509.01	769.82	477.20	9.16	9.16	9.62	9.62	
3256196645	SMP	1	533.12	509.20	770.27	477.60	9.21	9.21	9.63	9.63	
3256213249	SMP	1	534.12	509.40	771.18	478.03	9.36	9.36	9.48	9.48	
3256221643	SMP	1	534.60	509.38	771.59	478.10	9.16	9.16	9.49	9.49	
3256230002	SMP	1	535.05	509.33	771.96	478.11	9.28	9.28	9.41	9.41	
3256238368	SMP	1	535.48	509.29	772.35	478.16	9.15	9.15	9.39	9.39	
3256246625	SMP	1	535.88	509.18	772.61	478.11	9.34	9.34	9.47	9.47	
3256254999	SMP	1	536.19	509.16	772.97	478.19	9.18	9.18	9.48	9.48	
3256263360	SMP	1	536.66	509.21	773.36	478.25	9.26	9.26	9.41	9.41	
3256271766	SMP	1	537.12	509.20	773.75	478.49	9.30	9.30	9.35	9.35	
3256288384	SMP	1	538.12	509.33	774.67	478.77	9.27	9.27	9.39	9.39	
3256296771	SMP	1	538.76	509.44	775.23	479.00	9.24	9.24	9.43	9.43	
3256305108	SMP	1	539.26	509.40	775.65	479.06	9.25	9.25	9.45	9.45	
3256313367	SMP	1	539.84	509.33	776.26	479.10	9.29	9.29	9.44	9.44	
3256321742	SMP	1	540.36	509.16	776.76	478.94	9.10	9.10	9.47	9.47	
3256330158	SMP	1	540.86	508.94	777.28	478.78	9.30	9.30	9.41	9.41	
3256346745	SMP	1	541.82	508.15	778.13	478.26	9.23	9.23	9.44	9.44	
3256355139	SMP	1	542.28	507.79	778.57	477.86	9.20	9.20	9.49	9.49	
3256363493	SMP	1	542.24	507.91	778.58	477.92	9.37	9.37	9.56	9.56	
3256371745	SMP	1	542.02	508.88	777.90	478.83	9.40	9.40	9.69	9.69	
3256380133	SMP	1	542.70	509.65	777.98	479.76	9.25	9.25	9.84	9.84	
3256388488	SMP	1	543.56	510.03	778.65	480.26	9.45	9.45	9.56	9.56	
3256396854	SMP	1	543.81	509.85	779.07	480.25	9.34	9.34	9.67	9.67	
3256405137	SMP	1	544.12	509.73	779.60	480.06	9.47	9.47	9.75	9.75	
3256413501	SMP	1	544.52	509.87	780.36	480.25	9.29	9.29	9.51	9.51	
3256421861	SMP	1	544.96	509.63	780.79	480.10	9.41	9.41	9.68	9.68	
3256438495	SMP	1	545.94	509.17	781.99	479.64	9.48	9.48	9.86	9.86	
3256446871	SMP	1	546.44	508.94	782.63	479.48	9.36	9.36	9.80	9.80	
3256455239	SMP	1	547.10	508.53	783.35	479.24	9.41	9.41	9.52	9.52	
3256463638	SMP	1	547.66	508.18	784.05	478.97	9.18	9.18	9.82	9.82	
3256471867	SMP	1	548.05	507.91	784.57	478.68	9.71	9.71	9.94	9.94	
3256488636	SMP	1	549.24	507.52	786.08	478.56	9.44	9.44	9.87	9.87	
3256496976	SMP	1	549.83	507.38	786.63	478.55	9.61	9.61	9.87	9.87	
3256505259	SMP	1	550.48	507.39	787.33	478.64	9.26	9.26	9.74	9.74	
3256513616	SMP	1	551.17	507.52	788.31	478.80	9.50	9.50	9.87	9.87	
3256521998	SMP	1	551.82	507.57	789.18	479.05	9.63	9.63	9.93	9.93	
3256530244	SMP	1	552.56	507.66	789.85	479.39	9.44	9.44	9.88	9.88	
3256546987	SMP	1	553.91	507.91	791.45	479.79	9.65	9.65	10.02	10.02	
3256555365	SMP	1	554.73	507.92	792.27	480.03	9.47	9.47	10.11	10.11	
3256563624	SMP	1	555.34	507.90	793.04	480.25	9.68	9.68	10.11	10.11	
3256571985	SMP	1	556.05	507.90	793.86	480.36	9.71	9.71	10.07	10.07	
3256588764	SMP	1	557.59	507.77	795.45	480.47	9.57	9.57	10.19	10.19	
3256596974	SMP	1	558.22	507.70	796.38	480.68	9.91	9.91	10.22	10.22	
3256605380	SMP	1	559.35	508.04	797.34	481.09	9.79	9.79	10.21	10.21	
3256613763	SMP	1	561.69	509.05	799.20	482.55	9.94	9.94	10.21	10.21	
3256630358	SMP	1	566.51	510.69	802.98	484.93	9.55	9.55	10.17	10.17	
3256638731	SMP	1	568.03	511.51	804.34	486.19	9.79	9.79	10.49	10.49	
3256647126	SMP	1	568.76	511.77	805.22	486.52	9.73	9.73	10.20	10.20	
3256663728	SMP	1	569.98	511.91	807.19	487.14	10.01	10.01	10.43	10.43	
3256672131	SMP	1	570.90	511.91	808.05	487.49	10.00	10.00	10.28	10.28	
3256680491	SMP	1	571.64	511.69	808.95	487.73	9.84	9.84	10.23	10.23	
3256697103	SMP	1	573.12	511.63	810.60	488.23	10.06	10.06	10.66	10.66	
3256705509	SMP	1	573.98	511.52	811.58	488.34	9.97	9.97	10.59	10.59	
3256713876	SMP	1	574.89	511.45	812.34	488.43	10.03	10.03	10.36	10.36	
3256730473	SMP	1	576.65	511.31	814.33	489.27	10.13	10.13	10.67	10.67	
3256738878	SMP	1	577.59	511.41	815.26	489.51	10.23	10.23	10.34	10.34	
3256747230	SMP	1	578.52	511.42	816.35	489.99	9.97	9.97	10.52	10.52	
3256763857	SMP	1	580.36	511.80	818.43	490.95	9.90	9.90	10.53	10.53	
3256772241	SMP	1	581.25	511.87	819.23	491.43	9.74	9.74	10.56	10.56	
3256780622	SMP	1	582.12	512.06	820.28	492.13	10.01	10.01	10.72	10.72	
3256797219	SMP	1	584.11	512.55	822.28	493.13	9.98	9.98	10.64	10.64	
3256805623	SMP	1	585.03	512.66	823.14	493.54	10.04	10.04	10.69	10.69	
3256813980	SMP	1	585.97	512.70	824.23	493.95	10.02	10.02	10.43	10.43	
3256822233	SMP	1	587.03	512.71	825.07	494.21	10.05	10.05	10.67	10.67	
3256838996	SMP	1	589.53	512.24	827.69	494.61	10.19	10.19	10.55	10.55	
3256847231	SMP	1	590.24	512.02	828.38	494.94	10.04	10.04	10.69	10.69	
3256855603	SMP	1	591.16	512.16	829.34	495.22	10.22	10.22	10.83	10.83	
3256872362	SMP	1	592.91	512.05	831.18	495.68	10.21	10.21	10.71	10.71	
3256880612	SMP	1	593.79	512.07	832.08	495.95	10.31	10.31	10.58	10.58	
3256888985	SMP	1	594.67	512.02	833.04	496.25	10.34	10.34	10.63	10.63	
3256905731	SMP	1	596.43	511.80	834.65	496.61	10.18	10.18	10.68	10.68	
3256914000	SMP	1	597.29	511.73	835.48	496.85	10.30	10.30	10.68	10.68	
3256922336	SMP	1	598.13	511.73	836.48	497.14	10.17	10.17	10.78	10.78	
3256939096	SMP	1	599.80	511.56	838.07	497.47	10.09	10.09	10.82	10.82	
3256947357	SMP	1	600.52	511.50	838.97	497.62	10.08	10.08	10.42	10.42	
3256955722	SMP	1	601.38	511.50	839.84	498.04	10.20	10.20	10.84	10.84	
3256964102	SMP	1	602.23	511.61	840.58	498.17	10.04	10.04	10.76	10.76	
3256980746	SMP	1	603.90	511.63	842.23	498.87	10.06	10.06	10.55	10.55	
3256989091	SMP	1	604.73	511.62	843.08	499.09	10.20	10.20	10.71	10.71	
3256997495	SMP	1	605.69	511.33	844.13	499.32	10.05	10.05	10.87	10.87	
3257005717	SMP	1	607.26	511.01	845.51	499.23	10.17	10.17	10.87	10.87	
3257022499	SMP	1	609.18	510.91	846.96	499.85	10.15	10.15	10.50	10.50	
3257030857	SMP	1	609.97	511.12	847.85	500.34	10.25	10.25	10.68	10.68	
3257039106	SMP	1	610.84	511.20	848.80	500.59	10.19	10.19	10.63	10.63	
3257055835	SMP	1	612.47	511.26	850.51	501.10	10.38	10.38	10.85	10.85	
3257064250	SMP	1	613.23	511.28	851.30	501.35	10.16	10.16	10.76	10.76	
3257072461	SMP	1	614.11	511.37	852.18	501.67	10.01	10.01	10.54	10.54	
3257080861	SMP	1	614.82	511.42	853.03	501.90	9.97	9.97	10.37	10.37	
3257097603	SMP	1	616.58	511.55	854.69	502.49	9.89	9.89	10.58	10.58	
3257105850	SMP	1	617.43	511.60	855.59	502.73	9.83	9.83	10.39	10.39	
3257114226	SMP	1	618.14	511.73	856.26	503.06	10.08	10.08	10.75	10.75	
3257122600	SMP	1	618.88	511.70	857.06	503.27	10.00	10.00	10.57	10.57	
3257139228	SMP	1	620.57	511.59	858.69	503.63	9.87	9.87	10.43	10.43	
3257147630	SMP	1	621.35	511.55	859.57	503.75	9.71	9.71	10.32	10.32	
3257155972	SMP	1	622.11	511.47	860.35	503.83	9.91	9.91	10.43	10.43	
3257164218	SMP	1	622.71	511.05	860.76	503.69	10.05	10.05	10.29	10.29	
3257180988	SMP	1	623.96	510.64	861.94	503.67	9.95	9.95	10.42	10.42	
3257189345	SMP	1	624.69	510.55	862.64	503.67	9.70	9.70	10.31	10.31	
3257197600	SMP	1	625.34	510.47	863.42	503.75	9.71	9.71	10.29	10.29	
3257206017	SMP	1	625.83	510.27	864.07	503.80	9.74	9.74	10.24	10.24	
3257214343	SMP	1	626.43	510.32	864.63	503.92	9.69	9.69	10.38	10.38	
3257230991	SMP	1	627.37	510.24	865.68	504.12	9.84	9.84	10.32	10.32	
3257239331	SMP	1	627.71	510.15	866.07	504.25	9.90	9.90	10.35	10.35	
3257247740	SMP	1	628.10	510.19	866.39	504.33	9.65	9.65	10.46	10.46	
3257256082	SMP	1	628.41	510.27	866.69	504.49	9.73	9.73	10.24	10.24	
3257264342	SMP	1	628.57	510.28	867.20	504.73	9.50	9.50	10.13	10.13	
3257272722	SMP	1	629.04	510.42	867.47	504.95	9.72	9.72	10.39	10.39	
3257281112	SMP	1	629.28	510.58	867.75	505.20	9.78	9.78	10.35	10.35	
3257289463	SMP	1	629.50	510.75	867.99	505.38	9.50	9.50	10.16	10.16	
3257297738	SMP	1	629.66	510.86	868.33	505.55	9.81	9.81	10.11	10.11	
3257306076	SMP	1	629.95	511.04	868.47	505.73	9.67	9.67	10.22	10.22	
3257314485	SMP	1	630.16	511.29	868.57	505.96	9.71	9.71	10.11	10.11	
3257322715	SMP	1	630.36	511.47	868.83	506.16	9.69	9.69	10.26	10.26	
3257339482	SMP	1	630.50	511.84	869.24	506.57	9.59	9.59	10.10	10.10	
3257347849	SMP	1	630.63	511.98	869.38	506.71	9.60	9.60	10.05	10.05	
3257356088	SMP	1	630.90	512.27	869.51	507.12	9.51	9.51	10.47	10.47	
3257364451	SMP	1	631.68	512.84	870.01	507.65	9.73	9.73	10.10	10.10	
3257381239	SMP	1	631.74	513.19	870.11	507.88	9.67	9.67	10.16	10.16	
3257389449	SMP	1	631.78	513.35	870.26	508.13	9.49	9.49	10.15	10.15	
3257397860	SMP	1	631.90	513.48	870.47	508.29	9.74	9.74	10.31	10.31	
3257414587	SMP	1	632.04	513.70	870.69	508.49	9.64	9.64	10.14	10.14	
3257422858	SMP	1	632.19	513.76	870.85	508.61	9.53	9.53	10.11	10.11	
3257431215	SMP	1	632.33	513.83	871.00	508.66	9.60	9.60	10.07	10.07	
3257439583	SMP	1	632.46	513.94	871.16	508.75	9.65	9.65	10.14	10.14	
3257447969	SMP	1	632.54	514.02	871.28	508.76	9.54	9.54	10.15	10.15	
3257456226	SMP	1	632.56	514.15	871.26	508.79	9.53	9.53	10.25	10.25	
3257464590	SMP	1	632.68	514.34	871.46	508.99	9.71	9.71	10.27	10.27	
3257472980	SMP	1	632.68	514.55	871.61	509.14	9.60	9.60	10.17	10.17	
3257481223	SMP	1	632.76	514.74	871.65	509.32	9.65	9.65	10.29	10.29	
3257489583	SMP	1	632.90	515.05	871.75	509.60	9.75	9.75	10.12	10.12	
3257506347	SMP	1	633.02	515.64	872.04	510.09	9.79	9.79	10.12	10.12	
3257514582	SMP	1	633.05	515.98	872.26	510.42	9.64	9.64	10.00	10.00	
3257522963	SMP	1	633.03	516.31	872.30	510.78	9.70	9.70	10.17	10.17	
3257531345	SMP	1	633.20	516.65	872.40	510.91	9.80	9.80	10.17	10.17	
3257539701	SMP	1	633.19	516.90	872.54	511.14	9.65	9.65	10.44	10.44	
3257547983	SMP	1	633.39	517.06	872.68	511.24	9.76	9.76	10.34	10.34	
3257556327	SMP	1	633.47	517.16	872.82	511.43	9.74	9.74	10.36	10.36	
3257564706	SMP	1	633.55	517.19	872.97	511.41	9.78	9.78	10.18	10.18	
3257573085	SMP	1	633.53	517.28	872.99	511.38	9.70	9.70	10.11	10.11	
3257581353	SMP	1	633.53	517.37	873.11	511.42	9.68	9.68	10.15	10.15	
3257589709	SMP	1	633.64	517.45	873.18	511.42	9.65	9.65	10.28	10.28	
3257598105	SMP	1	633.58	517.61	873.22	511.43	9.66	9.66	10.27	10.27	
3257606445	SMP	1	633.28	517.74	872.99	511.38	9.97	9.97	10.23	10.23	
3257614701	SMP	1	631.33	517.80	871.32	511.19	9.91	9.91	10.51	10.51	
3257623084	SMP	1	628.99	517.63	869.30	510.95	9.88	9.88	10.49	10.49	
3257631470	SMP	1	626.66	517.68	866.90	510.63	9.99	9.99	10.38	10.38	
3257639821	SMP	1	624.31	517.66	864.50	510.40	9.73	9.73	10.82	10.82	
3257656479	SMP	1	620.45	518.20	860.22	510.41	9.96	9.96	10.84	10.84	
3257664833	SMP	1	618.74	518.43	858.51	510.29	9.86	9.86	10.77	10.77	
3257673101	SMP	1	618.09	518.48	857.91	510.11	9.98	9.98	10.64	10.64	
3257689846	SMP	1	616.41	518.62	856.64	509.82	10.17	10.17	10.85	10.85	
3257698229	SMP	1	615.60	518.76	856.05	509.65	9.85	9.85	10.62	10.62	
3257706464	SMP	1	614.87	518.92	855.37	509.69	9.89	9.89	10.86	10.86	
3257714830	SMP	1	613.95	519.26	854.71	509.67	10.09	10.09	10.80	10.80	
3257723208	SMP	1	613.18	519.45	854.03	509.66	9.96	9.96	10.61	10.61	
3257731591	SMP	1	612.27	519.91	853.20	509.75	10.07	10.07	10.77	10.77	
3257739823	SMP	1	611.63	520.07	852.56	509.85	9.98	9.98	10.90	10.90	
3257748226	SMP	1	610.55	520.48	851.97	509.91	10.16	10.16	10.85	10.85	
3257764948	SMP	1	607.11	521.33	848.36	510.23	10.13	10.13	11.11	11.11	
3257773224	SMP	1	606.88	521.41	848.14	510.24	9.99	9.99	10.93	10.93	
3257781598	SMP	1	606.32	521.48	847.71	509.95	10.13	10.13	10.94	10.94	
3257789949	SMP	1	605.20	521.75	846.57	509.95	10.15	10.15	10.98	10.98	
3257806584	SMP	1	603.64	521.95	845.20	509.84	10.22	10.22	10.96	10.96	
3257814951	SMP	1	602.84	522.16	844.45	509.89	10.21	10.21	11.00	11.00	
3257823328	SMP	1	602.20	522.45	843.90	509.86	10.21	10.21	10.92	10.92	
3257831597	SMP	1	601.55	522.52	843.36	509.99	10.28	10.28	10.94	10.94	
3257848320	SMP	1	600.20	523.23	841.97	510.25	10.25	10.25	11.18	11.18	
3257856718	SMP	1	599.55	523.37	841.41	510.33	10.35	10.35	11.16	11.16	
3257864955	SMP	1	598.83	523.67	840.64	510.52	10.13	10.13	11.20	11.20	
3257873322	SMP	1	598.22	524.10	839.97	510.68	10.27	10.27	11.23	11.23	
3257881712	SMP	1	597.55	524.28	839.37	510.83	10.46	10.46	11.09	11.09	
3257898337	SMP	1	596.33	524.51	838.36	510.93	10.40	10.40	11.01	11.01	
3257906703	SMP	1	595.77	524.66	837.79	511.01	10.11	10.11	11.20	11.20	
3257915087	SMP	1	595.29	524.88	837.42	511.06	10.19	10.19	11.19	11.19	
3257923440	SMP	1	594.79	524.97	836.81	511.20	10.25	10.25	11.36	11.36	
3257931721	SMP	1	594.43	525.17	836.48	511.27	10.29	10.29	11.22	11.22	
3257940063	SMP	1	594.11	525.43	836.04	511.47	10.25	10.25	11.33	11.33	
3257956823	SMP	1	593.45	525.73	835.48	511.79	10.46	10.46	11.25	11.25	
3257965080	SMP	1	593.24	525.96	835.21	511.96	10.21	10.21	11.34	11.34	
3257973455	SMP	1	592.91	525.95	835.01	511.98	10.20	10.20	11.37	11.37	
3257981824	SMP	1	592.68	526.16	834.81	512.13	10.39	10.39	11.49	11.49	
3257990095	SMP	1	592.51	526.23	834.66	512.17	10.50	10.50	11.26	11.26	
3257998445	SMP	1	592.38	526.20	834.48	512.26	10.53	10.53	11.30	11.30	
3258006825	SMP	1	592.20	526.23	834.48	512.28	10.28	10.28	11.39	11.39	
3258015204	SMP	1	592.19	526.16	834.27	512.16	10.30	10.30	11.21	11.21	
3258023465	SMP	1	591.97	526.07	834.11	512.14	10.28	10.28	11.17	11.17	
3258031813	SMP	1	592.06	525.93	834.18	512.08	10.34	10.34	11.24	11.24	
3258040214	SMP	1	592.12	525.80	834.11	512.07	10.22	10.22	11.28	11.28	
3258048574	SMP	1	592.21	525.75	834.21	512.06	10.17	10.17	11.25	11.25	
3258056818	SMP	1	592.32	525.69	834.36	512.06	10.38	10.38	11.10	11.10	
3258065209	SMP	1	592.44	525.60	834.58	512.15	10.40	10.40	11.30	11.30	
3258073567	SMP	1	592.59	525.54	834.70	512.19	10.53	10.53	11.34	11.34	
3258081953	SMP	1	592.82	525.62	834.89	512.22	10.17	10.17	11.27	11.27	
3258090216	SMP	1	593.15	525.66	835.27	512.33	10.19	10.19	11.24	11.24	
3258098570	SMP	1	593.37	525.61	835.48	512.41	10.46	10.46	11.34	11.34	
3258106939	SMP	1	593.66	525.56	835.72	512.35	10.64	10.64	11.44	11.44	
3258115326	SMP	1	594.04	525.51	836.19	512.46	10.35	10.35	11.31	11.31	
3258123562	SMP	1	594.26	525.38	836.41	512.41	10.33	10.33	11.39	11.39	
3258131947	SMP	1	594.62	525.29	836.72	512.34	10.43	10.43	11.33	11.33	
3258148589	SMP	1	595.05	525.17	837.34	512.33	10.44	10.44	11.23	11.23	
3258156937	SMP	1	594.75	525.36	837.02	512.55	10.41	10.41	11.61	11.61	
3258165343	SMP	1	595.05	525.38	837.14	512.60	10.35	10.35	11.51	11.51	
3258173676	SMP	1	595.38	525.34	837.55	512.48	10.69	10.69	11.43	11.43	
3258181951	SMP	1	595.52	525.28	837.58	512.51	10.60	10.60	11.32	11.32	
3258190323	SMP	1	595.68	525.35	837.86	512.56	10.45	10.45	11.58	11.58	
3258198706	SMP	1	595.97	525.36	838.29	512.65	10.51	10.51	11.49	11.49	
3258207066	SMP	1	596.20	525.30	838.48	512.65	10.35	10.35	11.33	11.33	
3258215337	SMP	1	596.45	525.20	838.60	512.51	10.62	10.62	11.40	11.40	
3258223687	SMP	1	596.74	525.11	839.11	512.61	10.65	10.65	11.49	11.49	
3258232064	SMP	1	596.97	525.01	839.27	512.51	10.39	10.39	11.29	11.29	
3258240438	SMP	1	597.31	524.79	839.52	512.32	10.56	10.56	11.28	11.28	
3258248700	SMP	1	597.69	524.58	839.94	512.27	10.48	10.48	11.32	11.32	
3258257056	SMP	1	598.04	524.50	840.36	512.20	10.46	10.46	11.29	11.29	
3258273842	SMP	1	598.83	524.24	841.25	512.07	10.35	10.35	11.07	11.07	
3258282068	SMP	1	599.31	524.07	841.68	511.94	10.46	10.46	11.05	11.05	
3258290458	SMP	1	600.48	523.80	843.10	511.93	10.51	10.51	11.15	11.15	
3258298827	SMP	1	603.15	523.00	846.12	511.60	10.38	10.38	11.52	11.52	
3258307061	SMP	1	606.22	522.35	848.96	511.03	10.62	10.62	11.32	11.32	
3258332200	SMP	1	613.05	520.76	854.53	510.70	10.17	10.17	11.16	11.16	
3258340461	SMP	1	614.03	520.46	855.43	510.70	10.51	10.51	11.14	11.14	
3258348819	SMP	1	614.67	520.29	856.29	510.78	10.46	10.46	11.16	11.16	
3258365556	SMP	1	616.48	519.90	858.15	510.70	10.91	10.91	11.17	11.17	
3258373815	SMP	1	617.32	519.59	859.09	510.70	10.61	10.61	11.16	11.16	
3258382205	SMP	1	618.21	519.28	859.98	510.67	10.52	10.52	11.12	11.12	
3258390563	SMP	1	618.92	519.09	860.92	510.73	10.50	10.50	11.01	11.01	
3258407208	SMP	1	620.41	518.90	862.50	510.89	10.78	10.78	11.04	11.04	
3258415555	SMP	1	621.20	518.71	863.21	510.89	10.24	10.24	10.93	10.93	
3258423953	SMP	1	621.78	518.60	864.09	511.15	10.31	10.31	11.17	11.17	
3258432310	SMP	1	622.48	518.55	864.80	511.27	10.78	10.78	11.22	11.22	
3258448939	SMP	1	623.81	518.28	866.09	511.48	10.39	10.39	11.23	11.23	
3258457333	SMP	1	624.48	518.27	866.80	511.55	10.53	10.53	11.23	11.23	
3258465580	SMP	1	625.12	518.15	867.48	511.63	10.40	10.40	11.11	11.11	
3258473929	SMP	1	625.62	518.05	867.93	511.53	10.59	10.59	11.05	11.05	
3258482330	SMP	1	626.22	517.91	868.69	511.74	10.27	10.27	11.13	11.13	
3258490677	SMP	1	626.55	517.90	869.06	511.65	10.75	10.75	10.87	10.87	
3258507302	SMP	1	627.36	517.66	869.92	511.87	10.45	10.45	11.05	11.05	
3258515701	SMP	1	628.24	517.53	870.85	511.86	10.48	10.48	11.03	11.03	
3258524054	SMP	1	630.05	517.33	872.67	511.84	10.54	10.54	11.01	11.01	
3258532297	SMP	1	631.39	517.23	873.64	511.94	10.69	10.69	10.94	10.94	
3258540701	SMP	1	631.81	517.25	873.97	512.10	10.44	10.44	11.00	11.00	
3258549055	SMP	1	631.95	517.37	874.20	512.28	10.50	10.50	11.04	11.04	
3258565690	SMP	1	632.34	517.41	874.71	512.32	10.59	10.59	10.92	10.92	
3258574053	SMP	1	632.54	517.32	874.79	512.36	10.64	10.64	11.10	11.10	
3258582454	SMP	1	632.62	517.39	874.90	512.39	10.70	10.70	11.01	11.01	
3258590801	SMP	1	632.69	517.33	875.00	512.38	10.68	10.68	10.93	10.93	
3258599079	SMP	1	632.62	517.27	874.99	512.43	10.74	10.74	11.03	11.03	
3258607419	SMP	1	632.71	517.22	875.12	512.36	10.50	10.50	11.07	11.07	
3258615804	SMP	1	632.79	517.18	875.17	512.34	10.37	10.37	11.02	11.02	
3258624052	SMP	1	632.74	517.18	875.24	512.39	10.48	10.48	11.08	11.08	
3258632445	SMP	1	632.83	517.19	875.36	512.33	10.61	10.61	10.99	10.99	
3258640790	SMP	1	632.98	517.13	875.44	512.41	10.45	10.45	11.02	11.02	
3258649201	SMP	1	633.05	517.19	875.57	512.49	10.65	10.65	10.99	10.99	
3258657416	SMP	1	633.13	517.20	875.66	512.54	10.51	10.51	11.02	11.02	
3258665802	SMP	1	633.13	517.20	875.81	512.62	10.48	10.48	10.95	10.95	
3258674182	SMP	1	633.27	517.27	875.82	512.61	10.59	10.59	10.93	10.93	
3258682572	SMP	1	633.26	517.32	875.85	512.61	10.57	10.57	10.76	10.76	
3258690794	SMP	1	633.33	517.32	875.93	512.68	10.56	10.56	10.82	10.82	
3258699202	SMP	1	633.33	517.32	875.97	512.66	10.56	10.56	10.80	10.80	
3258707555	SMP	1	633.41	517.30	876.01	512.70	10.57	10.57	10.69	10.69	
3258715924	SMP	1	633.96	517.44	876.66	512.91	10.49	10.49	10.90	10.90	
3258724179	SMP	1	634.70	517.69	877.11	513.18	10.42	10.42	10.94	10.94	
3258732563	SMP	1	634.63	517.62	876.87	513.05	10.37	10.37	10.84	10.84	
3258740913	SMP	1	634.59	517.56	876.94	513.09	10.49	10.49	10.97	10.97	
3258749322	SMP	1	634.59	517.64	877.08	513.16	10.42	10.42	10.84	10.84	
3258757546	SMP	1	634.61	517.62	877.15	513.16	10.40	10.40	10.80	10.80	
3258765933	SMP	1	634.67	517.63	877.22	513.23	10.35	10.35	10.96	10.96	
3258774300	SMP	1	634.63	517.69	877.25	513.25	10.43	10.43	11.02	11.02	
3258782569	SMP	1	634.73	517.67	877.22	513.22	10.46	10.46	10.90	10.90	
3258790924	SMP	1	634.67	517.73	877.22	513.29	10.42	10.42	10.99	10.99	
3258799323	SMP	1	634.67	517.73	877.17	513.29	10.51	10.51	10.95	10.95	
3258807664	SMP	1	634.67	517.73	877.09	513.25	10.43	10.43	10.87	10.87	
3258815921	SMP	1	634.60	517.73	877.15	513.30	10.44	10.44	10.85	10.85	
3258824296	SMP	1	634.50	517.73	877.08	513.23	10.49	10.49	10.86	10.86	
3258832694	SMP	1	634.50	517.73	877.08	513.23	10.35	10.35	10.81	10.81	
3258841035	SMP	1	634.46	517.74	877.01	513.16	10.35	10.35	10.79	10.79	
3258849328	SMP	1	634.43	517.73	877.01	513.23	10.43	10.43	10.83	10.83	
3258857658	SMP	1	634.36	517.80	877.01	513.23	10.58	10.58	10.77	10.77	
3258866064	SMP	1	634.40	517.80	876.94	513.24	10.37	10.37	10.80	10.80	
3258874420	SMP	1	634.43	517.92	877.00	513.31	10.19	10.19	10.80	10.80	
3258882690	SMP	1	634.33	517.94	876.97	513.41	10.39	10.39	10.74	10.74	
3258891042	SMP	1	634.48	518.08	876.87	513.45	10.48	10.48	10.72	10.72	
3258899448	SMP	1	634.41	518.12	876.96	513.57	10.33	10.33	10.77	10.77	
3258907795	SMP	1	634.41	518.20	877.02	513.64	10.30	10.30	10.61	10.61	
3258916042	SMP	1	634.46	518.23	877.10	513.64	10.42	10.42	10.69	10.69	
3258924424	SMP	1	635.04	517.62	877.61	513.26	10.15	10.15	10.79	10.79	
3258932805	SMP	1	635.64	517.07	877.73	512.55	10.18	10.18	10.73	10.73	
3258941158	SMP	1	635.62	516.65	877.44	512.28	10.41	10.41	10.92	10.92	
3258949443	SMP	1	635.69	516.30	877.48	512.05	10.40	10.40	10.79	10.79	
3258957791	SMP	1	635.70	516.50	877.50	512.27	10.43	10.43	10.92	10.92	
3258966170	SMP	1	635.74	516.56	877.79	512.37	10.16	10.16	10.84	10.84	
3258974418	SMP	1	635.74	516.56	877.80	512.33	10.17	10.17	10.83	10.83	
3258982813	SMP	1	635.81	516.56	877.91	512.48	10.07	10.07	10.78	10.78	
3258991164	SMP	1	635.89	516.71	878.03	512.53	10.23	10.23	10.75	10.75	
3258999567	SMP	1	636.03	516.77	878.11	512.64	10.21	10.21	10.92	10.92	
3259007786	SMP	1	636.18	516.91	878.24	512.79	10.27	10.27	10.89	10.89	
3259016162	SMP	1	636.22	517.01	878.38	512.92	10.29	10.29	10.86	10.86	
3259024546	SMP	1	636.36	517.08	878.60	513.04	10.23	10.23	10.87	10.87	
3259032935	SMP	1	636.43	517.09	878.57	513.03	10.22	10.22	10.78	10.78	
3259041155	SMP	1	636.50	517.09	878.71	513.03	10.35	10.35	10.72	10.72	
3259049567	SMP	1	636.61	517.11	878.85	513.12	10.35	10.35	10.78	10.78	
3259057906	SMP	1	636.68	517.11	878.94	513.02	10.37	10.37	10.69	10.69	
3259074532	SMP	1	635.48	516.72	878.03	512.79	10.40	10.40	10.77	10.77	
3259082924	SMP	1	633.16	516.47	875.86	512.27	10.40	10.40	10.88	10.88	
3259091288	SMP	1	631.79	516.44	874.09	512.32	10.33	10.33	11.10	11.10	
3259107913	SMP	1	631.33	516.57	873.57	512.26	10.37	10.37	11.14	11.14	
3259116314	SMP	1	631.16	516.58	873.37	512.26	10.27	10.27	11.08	11.08	
3259124650	SMP	1	630.98	516.57	873.37	512.30	10.00	10.00	11.09	11.09	
3259141313	SMP	1	630.97	516.69	873.27	512.32	10.15	10.15	11.16	11.16	
3259149676	SMP	1	630.84	516.66	873.26	512.29	10.10	10.10	11.12	11.12	
3259158041	SMP	1	630.76	516.63	873.11	512.24	10.29	10.29	11.17	11.17	
3259166285	SMP	1	630.55	516.63	873.05	512.16	10.44	10.44	11.27	11.27	
3259174686	SMP	1	630.47	516.63	872.98	512.09	10.32	10.32	11.10	11.10	
3259183049	SMP	1	630.27	516.58	872.84	512.02	10.35	10.35	11.16	11.16	
3259191419	SMP	1	630.12	516.59	872.73	511.98	10.17	10.17	11.21	11.21	
3259199667	SMP	1	630.12	516.69	872.55	511.85	10.18	10.18	10.99	10.99	
3259208059	SMP	1	629.97	516.69	872.47	511.87	10.15	10.15	11.11	11.11	
3259216409	SMP	1	629.93	516.64	872.47	511.93	10.04	10.04	11.08	11.08	
3259224811	SMP	1	629.83	516.70	872.40	512.00	10.18	10.18	11.32	11.32	
3259233044	SMP	1	629.54	516.66	872.23	511.99	10.40	10.40	11.10	11.10	
3259241413	SMP	1	629.41	516.79	872.11	511.94	10.28	10.28	10.94	10.94	
3259249798	SMP	1	629.26	516.94	871.96	512.00	10.14	10.14	11.07	11.07	
3259258163	SMP	1	629.05	517.05	871.83	511.95	10.32	10.32	11.23	11.23	
3259274787	SMP	1	626.05	517.83	869.18	512.50	10.17	10.17	11.40	11.40	
3259283183	SMP	1	624.83	518.45	867.61	512.93	10.05	10.05	11.17	11.17	
3259291396	SMP	1	625.14	518.84	867.65	513.25	10.26	10.26	11.31	11.31	
3259299779	SMP	1	624.73	518.71	867.53	513.07	10.09	10.09	11.22	11.22	
3259308158	SMP	1	624.20	518.76	866.97	513.04	10.20	10.20	11.29	11.29	
3259316552	SMP	1	624.09	518.93	866.91	513.12	10.29	10.29	11.35	11.35	
3259324778	SMP	1	623.91	518.98	866.91	513.13	10.27	10.27	11.32	11.32	
3259333181	SMP	1	623.75	519.05	866.63	513.09	10.26	10.26	11.25	11.25	
3259341520	SMP	1	623.47	519.16	866.63	513.21	10.43	10.43	11.23	11.23	
3259349910	SMP	1	623.37	519.22	866.47	513.26	10.40	10.40	11.21	11.21	
3259358160	SMP	1	623.20	519.28	866.33	513.34	10.28	10.28	11.27	11.27	
3259374914	SMP	1	622.99	519.59	866.21	513.49	10.06	10.06	11.12	11.12	
3259383293	SMP	1	622.98	519.69	866.13	513.50	10.12	10.12	11.27	11.27	
3259391530	SMP	1	622.92	519.80	866.10	513.60	10.15	10.15	11.38	11.38	
3259399903	SMP	1	622.82	519.94	866.05	513.73	10.22	10.22	11.51	11.51	
3259408306	SMP	1	622.00	520.84	865.44	514.54	10.28	10.28	11.25	11.25	
3259416662	SMP	1	621.10	522.25	863.98	515.84	10.22	10.22	11.40	11.40	
3259424912	SMP	1	621.43	523.16	863.64	516.81	10.17	10.17	11.38	11.38	
3259433290	SMP	1	620.76	523.83	862.88	517.41	10.27	10.27	11.57	11.57	
3259441659	SMP	1	620.95	524.19	863.26	517.74	10.49	10.49	11.41	11.41	
3259449896	SMP	1	621.02	524.40	863.49	517.95	10.41	10.41	11.34	11.34	
3259466679	SMP	1	620.36	524.80	863.21	518.18	10.26	10.26	11.25	11.25	
3259475024	SMP	1	620.28	524.92	863.26	518.26	10.26	10.26	11.16	11.16	
3259483308	SMP	1	620.05	525.05	863.19	518.32	10.24	10.24	11.29	11.29	
3259491648	SMP	1	619.88	525.18	863.08	518.33	10.43	10.43	11.30	11.30	
3259500025	SMP	1	619.73	525.22	863.00	518.40	10.37	10.37	11.50	11.50	
3259508401	SMP	1	619.54	525.26	862.93	518.42	10.35	10.35	11.42	11.42	
3259516678	SMP	1	619.34	525.29	862.68	518.34	10.48	10.48	11.42	11.42	
3259525018	SMP	1	619.17	525.32	862.57	518.34	10.29	10.29	11.32	11.32	
3259533425	SMP	1	619.10	525.32	862.55	518.27	10.25	10.25	11.05	11.05	
3259541775	SMP	1	618.95	525.40	862.50	518.34	10.29	10.29	11.20	11.20	
3259550024	SMP	1	618.81	525.40	862.36	518.27	10.44	10.44	11.11	11.11	
3259558405	SMP	1	618.69	525.47	862.34	518.25	10.50	10.50	11.04	11.04	
3259566798	SMP	1	618.57	525.39	862.34	518.19	10.42	10.42	11.40	11.40	
3259575140	SMP	1	618.47	525.41	862.19	518.19	10.44	10.44	11.38	11.38	
3259583426	SMP	1	618.38	525.45	862.12	518.18	10.48	10.48	11.35	11.35	
3259591773	SMP	1	618.37	525.41	862.05	518.10	10.45	10.45	11.35	11.35	
3259600146	SMP	1	618.29	525.40	862.12	518.12	10.45	10.45	11.49	11.49	
3259608408	SMP	1	618.22	525.34	862.05	518.12	10.43	10.43	11.63	11.63	
3259616787	SMP	1	618.27	525.34	862.12	518.07	10.52	10.52	11.66	11.66	
3259625137	SMP	1	619.22	525.59	862.92	518.36	10.46	10.46	11.48	11.48	
3259633547	SMP	1	621.19	525.95	864.83	518.99	10.57	10.57	11.80	11.80	
3259641785	SMP	1	622.40	526.04	865.83	518.93	10.66	10.66	11.60	11.60	
3259650153	SMP	1	622.33	525.92	865.60	518.93	10.58	10.58	11.68	11.68	
3259658527	SMP	1	622.33	525.85	865.79	518.85	10.52	10.52	11.57	11.57	
3259666910	SMP	1	622.40	526.03	865.86	518.99	10.63	10.63	11.68	11.68	
3259675130	SMP	1	622.33	526.10	865.86	519.01	10.68	10.68	11.68	11.68	
3259683547	SMP	1	622.33	526.04	865.92	518.98	10.60	10.60	11.67	11.67	
3259691893	SMP	1	622.33	526.04	865.92	519.05	10.63	10.63	11.92	11.92	
3259700271	SMP	1	622.33	526.10	865.99	518.95	10.68	10.68	11.67	11.67	
3259708522	SMP	1	622.33	526.10	865.99	519.09	10.65	10.65	11.83	11.83	
3259716913	SMP	1	622.33	526.11	866.06	519.09	10.65	10.65	11.99	11.99	
3259725265	SMP	1	622.40	526.17	866.21	519.14	10.59	10.59	11.76	11.76	
3259733668	SMP	1	622.40	526.11	866.25	519.18	10.64	10.64	11.91	11.91	
3259741898	SMP	1	622.41	526.18	866.24	519.22	10.78	10.78	11.93	11.93	
3259750273	SMP	1	622.48	526.18	866.39	519.16	10.76	10.76	11.61	11.61	
3259758647	SMP	1	622.55	526.32	866.58	519.25	10.75	10.75	11.68	11.68	
3259766912	SMP	1	622.54	526.46	866.67	519.21	10.82	10.82	11.41	11.41	
3259775267	SMP	1	622.58	526.34	866.60	519.13	10.89	10.89	11.45	11.45	
3259783667	SMP	1	622.67	526.32	866.61	519.23	10.72	10.72	11.82	11.82	
3259792006	SMP	1	622.68	526.32	866.66	519.20	10.73	10.73	11.74	11.74	
3259800267	SMP	1	622.79	526.34	866.89	519.25	10.90	10.90	11.47	11.47	
3259808646	SMP	1	622.86	526.20	866.97	519.31	10.95	10.95	11.60	11.60	
3259817037	SMP	1	623.00	526.13	866.94	519.36	10.78	10.78	11.59	11.59	
3259825384	SMP	1	623.08	526.19	867.01	519.36	10.76	10.76	11.62	11.62	
3259833667	SMP	1	622.97	526.27	867.08	519.50	10.77	10.77	11.85	11.85	
3259842032	SMP	1	623.05	526.32	867.10	519.54	10.87	10.87	11.75	11.75	
3259850397	SMP	1	623.07	526.40	867.06	519.61	10.97	10.97	11.89	11.89	
3259858769	SMP	1	623.10	526.58	867.17	519.79	11.18	11.18	12.03	12.03	
3259867036	SMP	1	623.10	526.46	867.18	519.85	10.94	10.94	12.05	12.05	
3259875381	SMP	1	623.18	526.53	867.36	519.84	11.12	11.12	12.29	12.29	
3259883792	SMP	1	623.27	526.53	867.30	519.78	11.12	11.12	12.00	12.00	
3259892150	SMP	1	623.38	526.65	867.43	519.82	11.19	11.19	11.83	11.83	
3259900390	SMP	1	623.39	526.71	867.51	519.73	11.20	11.20	11.64	11.64	
3259908772	SMP	1	623.53	526.78	867.59	519.80	11.21	11.21	11.61	11.61	
3259917152	SMP	1	623.55	526.76	867.61	519.84	11.25	11.25	11.72	11.72	
3259925379	SMP	1	623.60	526.71	867.74	519.82	11.10	11.10	11.70	11.70	
3259933791	SMP	1	623.59	526.63	867.59	519.84	11.03	11.03	11.94	11.94	
3259942143	SMP	1	623.70	526.70	867.78	519.91	11.06	11.06	11.95	11.95	
3259950529	SMP	1	623.58	526.65	867.92	519.90	11.02	11.02	11.86	11.86	
3259958768	SMP	1	623.78	526.58	867.89	519.85	11.16	11.16	11.98	11.98	
3259967151	SMP	1	623.63	526.45	867.98	519.78	10.89	10.89	11.93	11.93	
3259975508	SMP	1	623.69	526.25	867.99	519.75	10.96	10.96	12.20	12.20	
3259983916	SMP	1	623.83	525.97	868.08	519.50	10.81	10.81	11.85	11.85	
3259992130	SMP	1	623.86	525.65	868.01	519.30	11.08	11.08	11.86	11.86	
3260000509	SMP	1	623.93	525.27	868.09	519.15	10.74	10.74	12.19	12.19	
3260008889	SMP	1	623.90	525.18	868.05	518.92	10.99	10.99	12.22	12.22	
3260017288	SMP	1	623.97	525.04	868.10	518.86	10.94	10.94	12.23	12.23	
3260025500	SMP	1	623.75	525.01	868.15	518.82	10.96	10.96	12.31	12.31	
3260033920	SMP	1	623.79	524.98	868.16	518.76	10.87	10.87	12.30	12.30	
3260042260	SMP	1	623.83	524.92	868.16	518.69	10.77	10.77	12.11	12.11	
3260050643	SMP	1	623.72	524.89	868.13	518.65	10.76	10.76	12.11	12.11	
3260058887	SMP	1	623.58	524.79	867.94	518.50	11.22	11.22	11.88	11.88	
3260067275	SMP	1	623.77	524.56	868.01	518.37	11.20	11.20	11.73	11.73	
3260075645	SMP	1	623.80	524.68	868.01	518.37	11.30	11.30	11.93	11.93	
3260083912	SMP	1	623.80	524.76	867.90	518.50	10.79	10.79	12.19	12.19	
3260092248	SMP	1	623.87	524.69	867.96	518.48	11.31	11.31	12.27	12.27	
3260100645	SMP	1	623.87	524.68	868.15	518.44	11.17	11.17	11.91	11.91	
3260109016	SMP	1	623.94	524.64	868.17	518.40	11.34	11.34	12.01	12.01	
3260117274	SMP	1	623.88	524.66	868.24	518.39	11.36	11.36	11.95	11.95	
3260125634	SMP	1	623.87	524.73	868.05	518.46	11.37	11.37	12.16	12.16	
3260134033	SMP	1	623.84	524.70	868.11	518.43	10.98	10.98	12.31	12.31	
3260142422	SMP	1	623.87	524.87	868.12	518.56	10.98	10.98	12.18	12.18	
3260150647	SMP	1	623.86	524.84	868.19	518.63	10.82	10.82	12.14	12.14	
3260159014	SMP	1	623.79	524.89	868.30	518.75	10.80	10.80	12.38	12.38	
3260167396	SMP	1	623.79	525.03	868.23	518.82	10.88	10.88	12.52	12.52	
3260175748	SMP	1	623.79	525.04	868.22	518.82	10.88	10.88	12.36	12.36	
3260184033	SMP	1	623.83	525.04	868.23	518.82	10.82	10.82	12.45	12.45	
3260192384	SMP	1	623.77	525.11	868.22	518.87	10.85	10.85	12.06	12.06	
3260200756	SMP	1	623.83	525.12	868.28	518.87	10.92	10.92	12.05	12.05	
3260209136	SMP	1	623.94	525.20	868.29	518.89	11.05	11.05	12.05	12.05	
3260217405	SMP	1	624.02	525.21	868.40	518.98	11.05	11.05	11.93	11.93	
3260225746	SMP	1	623.98	525.20	868.37	518.99	11.02	11.02	11.89	11.89	
3260234156	SMP	1	624.05	525.35	868.45	519.06	11.24	11.24	11.92	11.92	
3260242380	SMP	1	624.19	525.27	868.49	519.05	10.89	10.89	11.80	11.80	
3260250755	SMP	1	624.27	525.37	868.48	519.06	10.72	10.72	11.87	11.87	
3260259135	SMP	1	624.33	525.53	868.59	519.27	10.98	10.98	11.93	11.93	
3260267532	SMP	1	624.34	525.54	868.66	519.26	10.81	10.81	11.69	11.69	
3260275743	SMP	1	624.48	525.60	868.81	519.30	10.81	10.81	11.71	11.71	
3260284154	SMP	1	624.47	525.72	868.78	519.42	11.04	11.04	11.84	11.84	
3260292493	SMP	1	624.48	525.75	868.78	519.56	10.94	10.94	11.99	11.99	
3260300884	SMP	1	624.48	525.83	868.71	519.64	10.82	10.82	11.97	11.97	
3260309147	SMP	1	624.48	525.89	868.79	519.81	10.87	10.87	11.95	11.95	
3260317516	SMP	1	624.48	525.97	868.84	519.71	10.89	10.89	11.80	11.80	
3260325869	SMP	1	624.48	525.97	868.96	519.78	10.73	10.73	11.88	11.88	
3260334280	SMP	1	624.47	526.11	868.89	519.78	10.72	10.72	11.81	11.81	
3260342508	SMP	1	624.40	526.18	868.82	519.93	10.61	10.61	11.78	11.78	
3260350875	SMP	1	624.40	526.32	868.81	519.93	10.74	10.74	11.55	11.55	
3260359262	SMP	1	624.40	526.32	868.74	520.07	10.72	10.72	11.64	11.64	
3260367641	SMP	1	624.33	526.46	868.67	520.11	10.82	10.82	11.61	11.61	
3260375868	SMP	1	624.33	526.25	868.66	519.95	10.61	10.61	11.42	11.42	
3260384278	SMP	1	623.90	525.15	867.83	518.78	10.50	10.50	11.27	11.27	
3260392634	SMP	1	623.65	523.75	867.41	517.62	10.38	10.38	11.41	11.41	
3260400878	SMP	1	623.71	522.71	866.87	516.48	10.36	10.36	11.42	11.42	
3260409259	SMP	1	623.64	521.94	866.45	515.83	10.59	10.59	11.32	11.32	
3260417637	SMP	1	623.44	521.51	866.31	515.48	10.70	10.70	11.26	11.26	
3260425995	SMP	1	623.50	521.09	866.18	514.98	10.63	10.63	11.28	11.28	
3260434275	SMP	1	623.43	521.09	866.03	514.94	10.42	10.42	11.18	11.18	
3260442624	SMP	1	623.29	521.26	866.20	515.17	10.46	10.46	11.18	11.18	
3260451043	SMP	1	623.14	521.13	866.17	515.04	10.39	10.39	11.27	11.27	
3260459378	SMP	1	622.89	521.20	866.12	515.03	10.41	10.41	11.23	11.23	
3260467636	SMP	1	622.78	521.16	865.96	514.97	10.48	10.48	11.05	11.05	
3260475998	SMP	1	622.59	521.24	865.82	514.97	10.39	10.39	11.20	11.20	
3260484401	SMP	1	622.45	521.27	865.68	514.91	10.55	10.55	11.16	11.16	
3260492739	SMP	1	622.21	521.15	865.73	514.92	10.28	10.28	11.08	11.08	
3260500998	SMP	1	622.02	521.19	865.49	514.89	10.32	10.32	11.17	11.17	
3260509377	SMP	1	621.78	521.23	865.34	514.74	10.32	10.32	11.23	11.23	
3260517774	SMP	1	621.57	521.23	865.10	514.63	10.36	10.36	11.28	11.28	
3260526114	SMP	1	621.38	521.20	864.94	514.60	10.44	10.44	11.45	11.45	
3260534401	SMP	1	621.15	521.13	864.77	514.50	10.25	10.25	11.29	11.29	
3260542765	SMP	1	620.89	521.26	864.79	514.40	10.35	10.35	11.01	11.01	
3260551131	SMP	1	620.66	521.31	864.44	514.33	10.29	10.29	11.01	11.01	
3260567767	SMP	1	620.35	521.21	864.04	514.38	10.44	10.44	11.13	11.13	
3260576140	SMP	1	620.16	521.26	863.90	514.29	10.24	10.24	11.23	11.23	
3260584511	SMP	1	620.04	521.34	863.83	514.29	10.13	10.13	11.11	11.11	
3260601125	SMP	1	619.56	521.48	863.41	514.27	10.22	10.22	11.03	11.03	
3260609502	SMP	1	619.47	521.48	863.26	514.36	10.36	10.36	11.03	11.03	
3260617884	SMP	1	619.33	521.46	863.11	514.31	10.22	10.22	11.04	11.04	
3260626107	SMP	1	619.22	521.45	863.04	514.31	10.19	10.19	11.12	11.12	
3260634518	SMP	1	619.37	520.47	863.02	513.36	10.14	10.14	11.18	11.18	
3260642869	SMP	1	620.02	519.57	863.19	512.38	10.08	10.08	11.22	11.22	
3260659492	SMP	1	620.14	518.67	862.73	511.47	10.11	10.11	11.00	11.00	
3260667880	SMP	1	620.09	518.61	862.65	511.40	10.06	10.06	11.05	11.05	
3260676250	SMP	1	619.98	518.83	862.66	511.67	10.23	10.23	11.04	11.04	
3260684627	SMP	1	619.96	518.82	862.73	511.64	10.15	10.15	11.12	11.12	
3260692889	SMP	1	619.99	518.79	862.72	511.64	10.17	10.17	11.07	11.07	
3260701246	SMP	1	619.92	518.93	862.64	511.62	10.10	10.10	11.11	11.11	
3260709637	SMP	1	619.77	518.95	862.65	511.74	10.19	10.19	11.03	11.03	
3260718004	SMP	1	619.77	518.95	862.68	511.80	10.12	10.12	10.99	10.99	
3260726249	SMP	1	619.71	519.02	862.74	511.81	10.09	10.09	10.85	10.85	
3260734610	SMP	1	619.70	519.07	862.80	511.86	10.03	10.03	10.98	10.98	
3260743013	SMP	1	619.78	519.09	862.87	511.97	10.04	10.04	11.01	11.01	
3260751249	SMP	1	619.79	519.08	862.93	511.89	10.13	10.13	10.95	10.95	
3260759616	SMP	1	619.83	519.04	863.06	511.89	10.01	10.01	10.76	10.76	
3260768001	SMP	1	619.90	518.98	863.17	511.91	10.08	10.08	10.74	10.74	
3260776376	SMP	1	620.04	518.98	863.28	511.90	10.16	10.16	10.85	10.85	
3260784615	SMP	1	620.12	518.98	863.35	511.92	10.08	10.08	10.95	10.95	
3260793014	SMP	1	620.26	518.98	863.42	511.99	9.97	9.97	11.02	11.02	
3260801372	SMP	1	620.30	518.94	863.49	511.92	9.98	9.98	10.98	10.98	
3260809740	SMP	1	620.46	518.91	863.65	511.94	9.95	9.95	10.93	10.93	
3260818000	SMP	1	620.53	518.98	863.69	511.98	9.89	9.89	10.95	10.95	
3260826387	SMP	1	620.57	519.01	863.59	511.95	10.03	10.03	11.03	11.03	
3260834742	SMP	1	620.63	519.02	863.66	512.02	10.05	10.05	11.00	11.00	
3260843136	SMP	1	620.63	519.09	863.68	512.03	10.06	10.06	11.01	11.01	
3260851370	SMP	1	620.70	519.10	863.76	512.06	10.10	10.10	10.99	10.99	
3260859738	SMP	1	620.78	519.52	863.95	512.46	10.00	10.00	11.08	11.08	
3260868124	SMP	1	621.69	520.60	864.59	513.61	10.08	10.08	11.09	11.09	
3260884752	SMP	1	621.89	522.05	864.15	515.05	10.33	10.33	11.01	11.01	
3260893119	SMP	1	621.81	522.04	864.18	514.93	10.17	10.17	10.89	10.89	
3260901501	SMP	1	621.70	522.17	864.46	514.99	10.25	10.25	11.00	11.00	
3260909731	SMP	1	621.63	522.25	864.53	515.21	10.04	10.04	11.07	11.07	
3260918139	SMP	1	621.67	522.21	864.46	515.16	10.03	10.03	11.14	11.14	
3260926477	SMP	1	621.66	522.33	864.58	515.12	10.20	10.20	11.19	11.19	
3260934858	SMP	1	621.71	522.33	864.55	515.12	10.11	10.11	11.09	11.09	
3260943114	SMP	1	621.72	522.33	864.61	515.12	10.08	10.08	11.09	11.09	
3260951502	SMP	1	621.74	522.33	864.65	515.11	10.11	10.11	10.99	10.99	
3260959859	SMP	1	621.75	522.41	864.65	515.12	9.99	9.99	11.01	11.01	
3260968264	SMP	1	621.84	522.42	864.78	515.11	9.94	9.94	11.03	11.03	
3260976483	SMP	1	621.91	522.42	864.80	515.12	9.89	9.89	11.01	11.01	
3260984877	SMP	1	621.92	522.42	864.94	515.17	9.87	9.87	10.92	10.92	
3260993237	SMP	1	621.99	522.42	865.06	515.23	9.88	9.88	10.94	10.94	
3261001630	SMP	1	621.99	522.41	865.18	515.24	9.91	9.91	10.99	10.99	
3261009850	SMP	1	622.06	522.45	865.26	515.31	9.85	9.85	11.01	11.01	
3261018262	SMP	1	622.06	522.45	865.36	515.33	9.90	9.90	11.07	11.07	
3261026597	SMP	1	622.07	522.42	865.43	515.33	10.02	10.02	11.06	11.06	
3261034985	SMP	1	622.14	522.49	865.51	515.33	9.91	9.91	11.07	11.07	
3261043237	SMP	1	622.31	522.35	865.55	515.40	9.93	9.93	11.12	11.12	
3261051623	SMP	1	622.44	522.37	865.62	515.41	9.90	9.90	10.90	10.90	
3261059980	SMP	1	622.45	522.66	865.59	515.48	10.29	10.29	10.85	10.85	
3261076632	SMP	1	622.90	523.98	865.67	516.95	10.17	10.17	11.00	11.00	
3261084993	SMP	1	622.98	524.26	865.54	517.19	10.07	10.07	11.00	11.00	
3261093385	SMP	1	623.05	524.26	865.69	517.12	9.99	9.99	10.97	10.97	
3261101612	SMP	1	623.05	524.33	865.80	517.17	10.05	10.05	10.93	10.93	
3261109988	SMP	1	623.08	524.41	866.02	517.29	9.93	9.93	10.90	10.90	
3261118366	SMP	1	623.12	524.58	866.06	517.41	10.04	10.04	10.97	10.97	
3261126738	SMP	1	623.12	524.55	866.20	517.55	10.05	10.05	11.13	11.13	
3261134982	SMP	1	623.15	524.62	866.20	517.54	10.05	10.05	11.09	11.09	
3261143381	SMP	1	623.08	524.69	866.27	517.61	10.11	10.11	11.07	11.07	
3261151745	SMP	1	623.14	524.84	866.32	517.72	10.25	10.25	10.98	10.98	
3261160107	SMP	1	623.07	524.91	866.32	517.79	10.20	10.20	10.88	10.88	
3261168363	SMP	1	623.05	524.98	866.38	517.92	10.20	10.20	10.78	10.78	
3261176734	SMP	1	623.05	525.05	866.38	517.99	10.17	10.17	10.85	10.85	
3261185108	SMP	1	622.98	525.12	866.39	518.00	10.28	10.28	10.88	10.88	
3261193504	SMP	1	622.98	525.19	866.31	518.07	10.16	10.16	10.87	10.87	
3261201746	SMP	1	622.98	525.26	866.31	518.14	10.23	10.23	10.93	10.93	
3261210105	SMP	1	622.91	525.33	866.22	518.26	10.18	10.18	11.08	11.08	
3261218487	SMP	1	622.90	525.37	866.24	518.24	10.22	10.22	10.97	10.97	
3261226737	SMP	1	622.89	525.41	866.11	518.31	10.21	10.21	11.12	11.12	
3261235095	SMP	1	622.85	525.39	866.02	518.29	10.15	10.15	11.06	11.06	
3261243499	SMP	1	622.71	525.50	865.94	518.39	10.22	10.22	11.24	11.24	
3261251861	SMP	1	622.61	525.62	865.73	518.41	10.42	10.42	11.19	11.19	
3261260104	SMP	1	622.54	525.67	865.66	518.41	10.50	10.50	11.22	11.22	
3261268488	SMP	1	622.43	525.66	865.72	518.50	10.38	10.38	11.16	11.16	
3261276860	SMP	1	622.26	525.74	865.66	518.52	10.44	10.44	11.21	11.21	
3261285233	SMP	1	622.17	525.74	865.59	518.55	10.31	10.31	11.23	11.23	
3261293502	SMP	1	622.08	525.80	865.51	518.55	10.30	10.30	11.23	11.23	
3261301856	SMP	1	621.98	525.83	865.44	518.55	10.39	10.39	11.24	11.24	
3261310233	SMP	1	621.90	525.80	865.37	518.54	10.27	10.27	11.26	11.26	
3261318611	SMP	1	621.90	525.94	865.22	518.56	10.46	10.46	11.39	11.39	
3261326872	SMP	1	621.97	526.38	865.21	519.00	10.42	10.42	11.34	11.34	
3261335219	SMP	1	621.97	526.88	865.05	519.42	10.35	10.35	11.52	11.52	
3261343624	SMP	1	621.96	526.87	864.73	519.34	10.56	10.56	11.58	11.58	
3261351980	SMP	1	621.85	526.86	864.83	519.31	10.65	10.65	11.55	11.55	
3261360224	SMP	1	621.78	527.02	864.73	519.41	10.78	10.78	11.54	11.54	
3261368611	SMP	1	621.64	527.09	864.61	519.44	10.82	10.82	11.48	11.48	
3261376983	SMP	1	621.48	527.15	864.68	519.50	10.64	10.64	11.62	11.62	
3261385230	SMP	1	621.36	527.23	864.66	519.48	10.59	10.59	11.61	11.61	
3261393623	SMP	1	621.29	527.30	864.59	519.55	10.73	10.73	11.53	11.53	
3261401980	SMP	1	621.17	527.34	864.58	519.64	10.72	10.72	11.60	11.60	
3261410351	SMP	1	621.07	527.34	864.44	519.76	10.54	10.54	11.53	11.53	
3261418609	SMP	1	620.88	527.44	864.35	519.72	10.71	10.71	11.45	11.45	
3261426976	SMP	1	620.89	527.48	864.25	519.84	10.69	10.69	11.64	11.64	
3261435343	SMP	1	620.84	527.63	864.12	519.83	10.75	10.75	11.75	11.75	
3261443745	SMP	1	620.63	527.77	864.10	519.91	10.76	10.76	11.84	11.84	
3261451988	SMP	1	620.48	527.91	863.94	519.87	10.92	10.92	11.61	11.61	
3261460352	SMP	1	620.34	527.98	863.87	519.94	10.91	10.91	11.65	11.65	
3261468732	SMP	1	620.26	528.05	863.78	519.90	10.84	10.84	11.50	11.50	
3261477098	SMP	1	620.12	528.12	863.78	519.96	10.83	10.83	11.58	11.58	
3261485350	SMP	1	619.94	528.11	863.64	519.89	10.72	10.72	11.68	11.68	
3261493749	SMP	1	619.97	528.10	863.58	519.93	10.68	10.68	11.63	11.63	
3261510478	SMP	1	619.90	528.31	863.48	519.87	11.16	11.16	11.55	11.55	
3261518749	SMP	1	619.86	528.30	863.48	519.87	11.09	11.09	11.60	11.60	
3261527103	SMP	1	619.79	528.23	863.44	519.86	11.01	11.01	11.72	11.72	
3261535473	SMP	1	619.71	528.23	863.35	519.92	10.99	10.99	11.84	11.84	
3261543727	SMP	1	619.64	528.24	863.27	519.91	10.93	10.93	11.90	11.90	
3261552112	SMP	1	619.50	528.31	863.29	519.85	11.06	11.06	11.83	11.83	
3261560457	SMP	1	619.43	528.31	863.18	519.90	10.94	10.94	11.92	11.92	
3261568878	SMP	1	619.36	528.45	863.16	519.95	10.90	10.90	11.95	11.95	
3261577101	SMP	1	619.22	528.47	863.03	519.91	11.06	11.06	11.90	11.90	
3261585485	SMP	1	619.11	528.56	862.78	519.88	11.16	11.16	11.83	11.83	
3261593848	SMP	1	619.01	528.64	862.93	520.03	11.34	11.34	11.80	11.80	
3261602236	SMP	1	618.91	528.76	862.91	520.03	11.38	11.38	11.73	11.73	
3261610462	SMP	1	618.84	528.84	862.81	520.01	11.40	11.40	11.67	11.67	
3261618870	SMP	1	618.91	528.77	862.71	520.15	10.97	10.97	11.82	11.82	
3261627213	SMP	1	618.70	528.94	862.64	520.16	10.97	10.97	11.88	11.88	
3261635589	SMP	1	618.52	529.03	862.57	520.08	11.14	11.14	11.84	11.84	
3261643848	SMP	1	618.41	529.05	862.53	520.19	11.08	11.08	12.01	12.01	
3261652243	SMP	1	618.36	529.06	862.41	520.20	11.07	11.07	12.03	12.03	
3261660582	SMP	1	618.20	529.11	862.31	520.23	11.14	11.14	12.10	12.10	
3261668995	SMP	1	618.09	529.20	862.22	520.26	11.35	11.35	12.18	12.18	
3261677202	SMP	1	618.02	529.27	862.19	520.33	11.50	11.50	12.15	12.15	
3261685603	SMP	1	617.86	529.16	862.01	520.26	11.10	11.10	12.09	12.09	
3261693974	SMP	1	617.81	529.26	861.94	520.23	11.26	11.26	12.03	12.03	
3261702256	SMP	1	617.80	529.35	861.82	520.40	11.21	11.21	11.99	11.99	
3261710587	SMP	1	617.97	529.70	862.13	520.75	11.39	11.39	12.06	12.06	
3261718994	SMP	1	617.62	529.98	861.74	520.69	11.27	11.27	12.12	12.12	
3261727329	SMP	1	617.48	529.98	861.71	520.59	11.23	11.23	12.07	12.07	
3261735586	SMP	1	617.27	529.96	861.59	520.61	11.16	11.16	12.10	12.10	
3261743965	SMP	1	617.19	530.03	861.54	520.73	11.30	11.30	12.32	12.32	
3261752359	SMP	1	617.09	530.20	861.52	520.64	11.68	11.68	12.19	12.19	
3261760725	SMP	1	616.94	530.20	861.35	520.66	11.50	11.50	12.20	12.20	
3261768994	SMP	1	616.94	530.20	861.21	520.73	11.42	11.42	12.26	12.26	
3261777326	SMP	1	616.86	530.30	861.21	520.82	11.30	11.30	12.15	12.15	
3261785724	SMP	1	616.64	530.38	861.16	520.94	11.27	11.27	12.15	12.15	
3261794090	SMP	1	616.55	530.58	861.13	521.04	11.27	11.27	12.19	12.19	
3261802357	SMP	1	616.41	530.70	861.11	521.06	11.32	11.32	12.22	12.22	
3261810710	SMP	1	616.29	530.81	861.05	521.21	11.30	11.30	12.23	12.23	
3261819112	SMP	1	616.23	531.01	861.01	521.30	11.66	11.66	12.27	12.27	
3261827463	SMP	1	616.08	531.18	860.87	521.40	11.65	11.65	12.22	12.22	
3261835718	SMP	1	616.01	531.27	860.84	521.51	11.63	11.63	12.04	12.04	
3261844086	SMP	1	615.94	531.42	860.86	521.67	11.69	11.69	12.22	12.22	
3261852475	SMP	1	615.86	531.59	860.81	521.69	11.52	11.52	12.24	12.24	
3261869084	SMP	1	615.54	531.95	860.62	521.90	11.20	11.20	12.37	12.37	
3261877485	SMP	1	615.42	532.20	860.59	522.00	11.34	11.34	12.16	12.16	
3261885857	SMP	1	615.29	532.48	860.62	522.44	11.75	11.75	12.53	12.53	
3261894099	SMP	1	615.22	532.70	860.50	522.55	11.67	11.67	12.47	12.47	
3261902478	SMP	1	615.11	532.98	860.39	522.64	11.78	11.78	12.39	12.39	
3261910834	SMP	1	614.94	533.20	860.28	522.86	11.65	11.65	12.45	12.45	
3261919197	SMP	1	614.90	533.48	860.26	523.19	11.47	11.47	12.49	12.49	
3261927481	SMP	1	614.60	533.71	860.15	523.39	11.42	11.42	12.47	12.47	
3261935842	SMP	1	614.41	534.13	860.20	523.65	11.52	11.52	12.30	12.30	
3261944209	SMP	1	614.33	534.35	860.09	523.95	11.73	11.73	12.46	12.46	
3261952596	SMP	1	614.00	534.63	859.92	524.13	11.76	11.76	12.44	12.44	
3261960834	SMP	1	613.98	534.91	859.94	524.27	11.80	11.80	12.42	12.42	
3261969203	SMP	1	613.79	535.16	859.79	524.51	11.51	11.51	12.36	12.36	
3261977600	SMP	1	613.55	535.41	859.78	524.66	11.40	11.40	12.28	12.28	
3261985970	SMP	1	613.43	535.65	859.61	524.76	11.65	11.65	12.41	12.41	
3261994217	SMP	1	613.25	535.97	859.55	525.01	11.75	11.75	12.49	12.49	
3262002591	SMP	1	613.01	536.15	859.48	525.22	11.80	11.80	12.55	12.55	
3262019221	SMP	1	612.72	536.57	859.21	525.55	11.37	11.37	12.47	12.47	
3262027584	SMP	1	612.43	536.93	859.28	525.73	11.45	11.45	12.73	12.73	
3262035978	SMP	1	612.25	537.06	859.16	525.98	11.47	11.47	12.67	12.67	
3262044325	SMP	1	612.15	537.34	859.23	526.16	11.82	11.82	12.32	12.32	
3262052604	SMP	1	611.97	537.56	859.09	526.28	11.72	11.72	12.53	12.53	
3262060951	SMP	1	611.94	537.58	858.94	526.40	11.64	11.64	12.43	12.43	
3262069330	SMP	1	611.60	537.72	858.87	526.47	11.62	11.62	12.35	12.35	
3262077710	SMP	1	611.48	537.84	858.85	526.60	11.52	11.52	12.41	12.41	
3262085981	SMP	1	611.42	537.86	858.91	526.60	11.40	11.40	12.38	12.38	
3262094326	SMP	1	611.31	537.96	858.84	526.64	11.85	11.85	12.37	12.37	
3262102733	SMP	1	611.22	537.91	858.91	526.57	11.94	11.94	12.31	12.31	
3262111079	SMP	1	611.23	537.89	858.87	526.54	11.86	11.86	12.41	12.41	
3262119328	SMP	1	611.14	537.78	858.94	526.47	11.60	11.60	12.34	12.34	
3262127705	SMP	1	611.15	537.74	858.94	526.40	11.69	11.69	12.34	12.34	
3262136102	SMP	1	611.08	537.70	859.08	526.27	11.84	11.84	12.39	12.39	
3262144466	SMP	1	611.11	537.63	859.15	526.17	11.89	11.89	12.36	12.36	
3262152735	SMP	1	611.08	537.55	859.22	526.07	11.88	11.88	12.58	12.58	
3262161074	SMP	1	611.15	537.34	859.24	526.00	11.87	11.87	12.44	12.44	
3262169456	SMP	1	611.08	537.24	859.26	525.71	11.87	11.87	12.43	12.43	
3262177827	SMP	1	611.15	537.08	859.33	525.63	11.93	11.93	12.37	12.37	
3262186103	SMP	1	611.23	536.96	859.34	525.48	12.06	12.06	12.44	12.44	
3262194442	SMP	1	611.28	536.84	859.45	525.42	12.04	12.04	12.29	12.29	
3262202852	SMP	1	611.15	536.70	859.43	525.39	11.77	11.77	12.48	12.48	
3262211074	SMP	1	611.29	536.70	859.55	525.37	11.88	11.88	12.51	12.51	
3262219457	SMP	1	611.29	536.56	859.59	525.28	11.90	11.90	12.40	12.40	
3262227828	SMP	1	611.36	536.63	859.60	525.21	11.91	11.91	12.46	12.46	
3262236221	SMP	1	611.36	536.55	859.62	525.30	11.84	11.84	12.46	12.46	
3262244437	SMP	1	611.36	536.55	859.64	525.29	11.84	11.84	12.46	12.46	
3262252851	SMP	1	611.29	536.56	859.64	525.22	11.78	11.78	12.33	12.33	
3262261264	SMP	1	611.36	536.56	859.72	525.30	11.83	11.83	12.41	12.41	
3262269587	SMP	1	611.43	536.63	859.78	525.35	11.75	11.75	12.32	12.32	
3262277835	SMP	1	611.45	536.75	859.79	525.40	11.67	11.67	12.24	12.24	
3262286221	SMP	1	611.53	536.64	859.86	525.56	11.51	11.51	12.16	12.16	
3262294564	SMP	1	611.60	536.87	859.96	525.56	11.67	11.67	12.05	12.05	
3262302978	SMP	1	611.72	536.95	860.03	525.69	11.79	11.79	12.24	12.24	
3262311204	SMP	1	611.83	537.05	860.22	525.79	11.85	11.85	12.40	12.40	
3262319571	SMP	1	612.05	537.04	860.28	525.82	11.82	11.82	12.08	12.08	
3262327956	SMP	1	612.08	537.15	860.25	525.91	11.87	11.87	12.11	12.11	
3262336345	SMP	1	612.15	537.30	860.29	526.00	11.77	11.77	12.16	12.16	
3262344559	SMP	1	612.23	537.27	860.44	526.06	11.80	11.80	12.31	12.31	
3262352977	SMP	1	612.31	537.26	860.48	526.15	11.61	11.61	12.31	12.31	
3262361318	SMP	1	612.36	536.67	860.48	525.55	11.39	11.39	12.10	12.10	
3262369578	SMP	1	612.26	535.28	859.95	524.27	11.51	11.51	12.00	12.00	
3262377948	SMP	1	612.10	533.91	859.06	522.99	11.57	11.57	12.13	12.13	
3262386330	SMP	1	612.02	532.60	858.30	521.73	11.66	11.66	11.91	11.91	
3262394687	SMP	1	611.83	531.55	858.05	520.83	11.53	11.53	12.08	12.08	
3262411344	SMP	1	611.84	530.16	857.75	519.58	11.29	11.29	11.97	11.97	
3262419698	SMP	1	611.95	530.22	857.82	519.58	11.30	11.30	12.00	12.00	
3262428094	SMP	1	612.06	530.28	858.07	519.77	11.46	11.46	11.96	11.96	
3262436324	SMP	1	612.16	530.10	858.29	519.53	11.37	11.37	12.04	12.04	
3262444692	SMP	1	612.18	529.97	858.45	519.39	11.50	11.50	12.00	12.00	
3262453080	SMP	1	612.25	529.91	858.59	519.39	11.35	11.35	12.03	12.03	
3262461459	SMP	1	612.29	529.81	858.63	519.33	11.30	11.30	11.81	11.81	
3262469690	SMP	1	612.31	529.71	858.77	519.26	11.38	11.38	11.77	11.77	
3262478092	SMP	1	612.35	529.54	858.54	519.05	11.45	11.45	11.96	11.96	
3262486453	SMP	1	612.34	529.40	858.65	518.93	11.38	11.38	11.88	11.88	
3262494817	SMP	1	612.25	529.22	858.61	518.72	11.38	11.38	11.95	11.95	
3262503076	SMP	1	612.24	528.97	858.54	518.52	11.23	11.23	11.85	11.85	
3262511466	SMP	1	612.15	528.87	858.52	518.33	11.27	11.27	11.81	11.81	
3262519821	SMP	1	611.95	528.68	858.43	518.11	11.23	11.23	11.72	11.72	
3262528093	SMP	1	611.55	528.61	858.16	517.95	11.20	11.20	11.80	11.80	
3262536446	SMP	1	611.51	528.43	857.91	517.74	11.26	11.26	11.87	11.87	
3262544813	SMP	1	611.22	528.30	857.75	517.52	11.27	11.27	11.82	11.82	
3262553201	SMP	1	610.94	528.11	857.52	517.19	11.19	11.19	11.78	11.78	
3262561449	SMP	1	610.62	528.03	857.00	517.06	11.08	11.08	11.67	11.67	
3262569807	SMP	1	610.26	527.87	856.74	516.90	11.13	11.13	11.93	11.93	
3262586595	SMP	1	609.57	527.60	856.14	516.34	11.15	11.15	11.57	11.57	
3262594809	SMP	1	609.40	527.36	855.69	516.19	11.17	11.17	11.58	11.58	
3262603217	SMP	1	608.71	527.29	855.31	515.85	11.09	11.09	11.51	11.51	
3262611556	SMP	1	608.46	527.09	854.77	515.53	11.12	11.12	11.85	11.85	
3262619934	SMP	1	608.39	525.90	854.73	514.42	10.96	10.96	11.73	11.73	
3262628196	SMP	1	608.93	524.73	854.79	513.02	11.16	11.16	11.49	11.49	
3262636593	SMP	1	608.94	524.08	854.32	512.29	11.05	11.05	11.46	11.46	
3262644933	SMP	1	608.58	523.72	853.68	511.87	10.89	10.89	11.41	11.41	
3262653340	SMP	1	608.17	523.72	853.48	511.79	10.90	10.90	11.45	11.45	
3262661549	SMP	1	607.77	523.69	853.23	511.78	10.98	10.98	11.64	11.64	
3262669935	SMP	1	607.44	523.58	852.95	511.41	10.94	10.94	11.68	11.68	
3262678318	SMP	1	606.95	523.51	852.52	511.33	11.23	11.23	11.54	11.54	
3262686586	SMP	1	606.61	523.45	852.22	511.20	10.96	10.96	11.42	11.42	
3262694926	SMP	1	606.31	523.43	851.96	511.21	10.96	10.96	11.47	11.47	
3262711713	SMP	1	605.50	523.30	851.20	510.88	10.90	10.90	11.27	11.27	
3262719940	SMP	1	605.35	523.21	850.95	510.74	10.81	10.81	11.38	11.38	
3262728336	SMP	1	604.84	523.21	850.60	510.61	10.88	10.88	11.48	11.48	
3262736696	SMP	1	604.75	523.12	850.31	510.49	10.89	10.89	11.30	11.30	
3262745065	SMP	1	604.45	523.04	849.93	510.39	10.94	10.94	11.52	11.52	
3262753321	SMP	1	604.15	523.01	849.75	510.27	10.85	10.85	11.43	11.43	
3262761686	SMP	1	603.86	522.87	849.54	510.19	10.74	10.74	11.15	11.15	
3262770058	SMP	1	603.78	522.84	849.28	510.13	10.71	10.71	11.34	11.34	
3262778462	SMP	1	603.59	522.69	849.14	509.96	10.76	10.76	11.22	11.22	
3262786694	SMP	1	603.50	522.64	849.05	509.90	10.79	10.79	11.34	11.34	
3262795068	SMP	1	603.37	522.54	848.82	509.76	10.83	10.83	11.10	11.10	
3262803443	SMP	1	603.32	522.43	848.86	509.69	10.75	10.75	11.25	11.25	
3262811817	SMP	1	603.32	522.29	848.86	509.53	10.83	10.83	11.37	11.37	
3262820049	SMP	1	603.24	522.11	848.70	509.48	10.82	10.82	11.35	11.35	
3262828458	SMP	1	603.32	521.99	848.75	509.35	10.77	10.77	11.34	11.34	
3262836826	SMP	1	603.04	521.61	848.38	508.98	10.73	10.73	11.14	11.14	
3262845057	SMP	1	602.73	520.86	847.81	508.17	10.62	10.62	11.18	11.18	
3262853442	SMP	1	602.62	520.48	847.52	507.77	10.79	10.79	11.10	11.10	
3262861817	SMP	1	602.30	520.18	847.17	507.56	10.47	10.47	11.18	11.18	
3262870175	SMP	1	602.16	520.18	847.01	507.54	10.48	10.48	11.23	11.23	
3262878456	SMP	1	602.22	520.19	846.99	507.48	10.57	10.57	11.27	11.27	
3262886824	SMP	1	602.14	520.04	847.05	507.36	10.66	10.66	11.19	11.19	
3262895181	SMP	1	602.15	519.90	846.96	507.25	10.67	10.67	11.18	11.18	
3262903565	SMP	1	602.16	519.83	846.88	507.21	10.69	10.69	11.19	11.19	
3262911815	SMP	1	602.15	519.76	847.00	507.19	10.65	10.65	11.18	11.18	
3262928548	SMP	1	602.11	519.49	847.00	506.91	10.61	10.61	11.01	11.01	
3262936963	SMP	1	602.17	519.41	846.90	506.85	10.43	10.43	11.03	11.03	
3262945179	SMP	1	602.06	519.28	846.88	506.63	10.39	10.39	11.08	11.08	
3262953571	SMP	1	602.06	519.12	846.85	506.54	10.56	10.56	11.20	11.20	
3262961931	SMP	1	602.07	518.96	846.82	506.34	10.54	10.54	11.27	11.27	
3262970324	SMP	1	602.02	518.83	846.82	506.19	10.44	10.44	11.15	11.15	
3262978552	SMP	1	601.96	518.66	846.66	506.01	10.35	10.35	11.11	11.11	
3262986958	SMP	1	601.94	518.49	846.66	505.86	10.40	10.40	11.03	11.03	
3262995307	SMP	1	601.85	518.35	846.62	505.79	10.39	10.39	11.01	11.01	
3263003553	SMP	1	601.88	518.25	846.54	505.68	10.47	10.47	11.08	11.08	
3263011946	SMP	1	601.92	518.12	846.53	505.61	10.45	10.45	11.20	11.20	
3263020325	SMP	1	601.99	518.04	846.69	505.48	10.36	10.36	11.09	11.09	
3263028667	SMP	1	602.00	517.97	846.63	505.41	10.55	10.55	11.28	11.28	
3263036955	SMP	1	602.08	517.90	846.75	505.27	10.51	10.51	11.25	11.25	
3263045307	SMP	1	602.16	517.76	846.75	505.20	10.62	10.62	11.17	11.17	
3263053678	SMP	1	602.38	517.61	847.04	505.17	10.53	10.53	11.18	11.18	
3263062054	SMP	1	603.13	517.26	847.73	504.87	10.41	10.41	11.07	11.07	
3263070331	SMP	1	603.66	516.95	848.11	504.63	10.43	10.43	11.15	11.15	
3263087064	SMP	1	603.78	516.83	848.09	504.49	10.45	10.45	11.21	11.21	
3263095450	SMP	1	603.86	516.72	848.27	504.46	10.34	10.34	11.17	11.17	
3263103683	SMP	1	604.05	516.58	848.46	504.40	10.36	10.36	11.01	11.01	
3263112056	SMP	1	604.15	516.49	848.51	504.33	10.38	10.38	11.05	11.05	
3263120438	SMP	1	604.20	516.36	848.64	504.29	10.39	10.39	11.19	11.19	
3263128800	SMP	1	604.34	516.36	848.75	504.27	10.43	10.43	11.34	11.34	
3263137045	SMP	1	604.49	516.39	848.89	504.27	10.52	10.52	11.45	11.45	
3263145452	SMP	1	604.56	516.32	848.99	504.31	10.55	10.55	11.34	11.34	
3263153816	SMP	1	604.72	516.27	849.17	504.28	10.67	10.67	11.33	11.33	
3263162056	SMP	1	604.80	516.26	849.33	504.29	10.55	10.55	11.31	11.31	
3263170435	SMP	1	604.89	516.16	849.40	504.23	10.50	10.50	11.06	11.06	
3263178802	SMP	1	605.00	516.13	849.46	504.26	10.39	10.39	11.12	11.12	
3263187177	SMP	1	605.07	516.11	849.60	504.19	10.52	10.52	11.04	11.04	
3263195445	SMP	1	605.23	515.90	849.68	504.05	10.64	10.64	11.18	11.18	
3263203808	SMP	1	605.30	515.83	849.80	504.05	10.69	10.69	11.21	11.21	
3263212182	SMP	1	605.44	515.76	849.86	504.02	10.53	10.53	11.14	11.14	
3263220556	SMP	1	605.53	515.70	850.00	503.91	10.60	10.60	11.12	11.12	
3263228795	SMP	1	605.66	515.62	850.11	503.92	10.48	10.48	11.17	11.17	
3263237168	SMP	1	605.69	515.59	850.18	503.85	10.45	10.45	11.20	11.20	
3263245570	SMP	1	605.76	515.62	850.25	503.92	10.41	10.41	11.17	11.17	
3263253930	SMP	1	605.83	515.60	850.32	503.92	10.61	10.61	11.27	11.27	
3263262187	SMP	1	605.84	515.62	850.37	503.95	10.59	10.59	11.20	11.20	
3263270555	SMP	1	605.91	515.59	850.38	503.97	10.48	10.48	11.10	11.10	
3263278925	SMP	1	605.88	515.66	850.40	504.04	10.56	10.56	11.14	11.14	
3263287296	SMP	1	606.37	515.61	850.93	504.12	10.72	10.72	11.26	11.26	
3263295566	SMP	1	607.05	515.68	851.52	504.15	10.69	10.69	11.22	11.22	
3263303933	SMP	1	607.05	515.82	851.33	504.36	10.68	10.68	11.28	11.28	
3263312301	SMP	1	606.95	515.66	851.38	504.31	10.70	10.70	11.26	11.26	
3263320555	SMP	1	606.98	515.75	851.40	504.24	10.72	10.72	11.21	11.21	
3263328935	SMP	1	606.97	515.74	851.40	504.24	10.69	10.69	11.13	11.13	
3263337288	SMP	1	607.05	515.69	851.39	504.26	10.74	10.74	11.13	11.13	
3263345690	SMP	1	606.97	515.68	851.43	504.26	10.74	10.74	11.12	11.12	
3263353937	SMP	1	606.98	515.75	851.43	504.20	10.78	10.78	11.22	11.22	
3263362295	SMP	1	606.94	515.73	851.38	504.22	10.77	10.77	11.17	11.17	
3263370676	SMP	1	606.93	515.73	851.42	504.34	10.82	10.82	11.24	11.24	
3263379050	SMP	1	606.93	515.80	851.38	504.30	10.78	10.78	11.19	11.19	
3263387297	SMP	1	606.92	515.77	851.39	504.39	10.69	10.69	11.26	11.26	
3263395691	SMP	1	606.86	515.79	851.39	504.39	10.84	10.84	11.26	11.26	
3263404050	SMP	1	606.86	515.80	851.33	504.40	10.78	10.78	11.20	11.20	
3263412413	SMP	1	606.87	515.87	851.36	504.45	10.92	10.92	11.38	11.38	
3263420676	SMP	1	606.86	515.80	851.36	504.41	10.83	10.83	11.27	11.27	
3263429056	SMP	1	606.93	515.79	851.37	504.41	10.78	10.78	11.27	11.27	
3263437413	SMP	1	606.94	515.79	851.44	504.42	10.86	10.86	11.41	11.41	
3263445824	SMP	1	606.93	515.79	851.37	504.36	10.88	10.88	11.51	11.51	
3263454054	SMP	1	606.90	515.75	851.41	504.38	10.94	10.94	11.42	11.42	
3263462421	SMP	1	607.05	515.75	851.48	504.45	11.00	11.00	11.52	11.52	
3263470800	SMP	1	607.09	515.79	851.50	504.47	10.86	10.86	11.49	11.49	
3263479043	SMP	1	607.08	515.85	851.52	504.47	10.83	10.83	11.49	11.49	
3263487417	SMP	1	607.16	515.86	851.59	504.54	10.89	10.89	11.53	11.53	
3263495815	SMP	1	607.18	515.91	851.69	504.54	10.83	10.83	11.47	11.47	
3263504171	SMP	1	607.25	515.95	851.71	504.64	10.89	10.89	11.45	11.45	
3263512426	SMP	1	607.26	516.05	851.74	504.71	10.82	10.82	11.46	11.46	
3263520800	SMP	1	607.38	516.11	851.88	504.78	10.84	10.84	11.41	11.41	
3263529181	SMP	1	607.45	516.11	851.87	504.85	10.89	10.89	11.47	11.47	
3263537532	SMP	1	607.55	516.05	852.03	504.85	10.81	10.81	11.40	11.40	
3263545812	SMP	1	607.79	515.73	852.28	504.61	10.76	10.76	11.53	11.53	
3263554172	SMP	1	607.95	515.65	852.24	504.46	10.74	10.74	11.43	11.43	
3263562545	SMP	1	607.97	515.73	852.26	504.59	10.66	10.66	11.51	11.51	
3263570922	SMP	1	607.95	515.86	852.20	504.66	10.83	10.83	11.51	11.51	
3263579181	SMP	1	607.94	515.87	852.33	504.71	10.82	10.82	11.41	11.41	
3263587543	SMP	1	607.95	515.86	852.27	504.67	10.74	10.74	11.49	11.49	
3263595933	SMP	1	607.95	515.93	852.39	504.71	10.79	10.79	11.47	11.47	
3263604289	SMP	1	607.93	516.00	852.36	504.79	10.71	10.71	11.32	11.32	
3263612540	SMP	1	607.98	516.05	852.41	504.82	10.74	10.74	11.36	11.36	
3263620919	SMP	1	607.98	516.12	852.32	504.85	10.69	10.69	11.50	11.50	
3263629287	SMP	1	607.98	516.18	852.26	504.88	10.76	10.76	11.47	11.47	
3263637662	SMP	1	607.95	516.18	852.36	504.94	10.73	10.73	11.38	11.38	
3263645935	SMP	1	607.48	516.47	852.07	505.03	10.68	10.68	11.35	11.35	
3263654295	SMP	1	605.50	517.21	850.27	505.74	10.82	10.82	11.55	11.55	
3263662659	SMP	1	603.75	518.33	848.04	506.71	10.90	10.90	11.81	11.81	
3263670920	SMP	1	602.61	519.40	846.52	507.55	10.86	10.86	11.75	11.75	
3263679295	SMP	1	602.59	520.05	846.33	508.34	10.87	10.87	11.79	11.79	
3263687660	SMP	1	602.52	520.04	846.42	508.31	10.80	10.80	11.60	11.60	
3263696059	SMP	1	602.08	520.00	846.12	508.32	10.66	10.66	11.79	11.79	
3263704301	SMP	1	601.88	520.21	846.04	508.44	10.94	10.94	11.57	11.57	
3263712660	SMP	1	601.73	520.28	846.11	508.44	10.87	10.87	11.62	11.62	
3263721043	SMP	1	601.73	520.42	846.10	508.47	10.96	10.96	11.78	11.78	
3263729417	SMP	1	601.59	520.41	846.04	508.44	10.85	10.85	11.74	11.74	
3263737652	SMP	1	601.59	520.48	846.10	508.55	10.84	10.84	11.82	11.82	
3263746056	SMP	1	601.44	520.48	846.03	508.48	10.76	10.76	11.78	11.78	
3263754412	SMP	1	601.41	520.42	846.10	508.48	10.92	10.92	11.80	11.80	
3263762799	SMP	1	601.36	520.44	846.10	508.48	10.89	10.89	11.80	11.80	
3263771051	SMP	1	601.36	520.44	846.04	508.44	10.87	10.87	11.76	11.76	
3263779423	SMP	1	601.38	520.44	846.05	508.40	10.83	10.83	11.65	11.65	
3263787780	SMP	1	601.36	520.45	846.11	508.41	10.83	10.83	11.65	11.65	
3263796178	SMP	1	601.31	520.43	846.18	508.40	10.77	10.77	11.61	11.61	
3263804410	SMP	1	601.35	520.39	846.20	508.40	10.77	10.77	11.71	11.71	
3263812788	SMP	1	601.34	520.47	846.05	508.40	10.64	10.64	11.55	11.55	
3263821173	SMP	1	601.27	520.48	846.09	508.38	10.50	10.50	11.61	11.61	
3263829407	SMP	1	601.28	520.44	846.04	508.44	10.52	10.52	11.57	11.57	
3263837770	SMP	1	601.79	520.28	846.60	508.41	10.80	10.80	11.61	11.61	
3263846177	SMP	1	603.42	519.97	848.37	508.16	10.64	10.64	11.51	11.51	
3263854541	SMP	1	604.94	519.91	849.81	508.23	10.61	10.61	11.59	11.59	
3263862780	SMP	1	605.78	519.77	850.22	508.13	10.61	10.61	11.54	11.54	
3263871164	SMP	1	605.65	519.79	850.15	508.22	10.62	10.62	11.68	11.68	
3263879530	SMP	1	605.62	519.90	850.29	508.27	10.78	10.78	11.46	11.46	
3263887918	SMP	1	605.62	519.91	850.24	508.17	10.78	10.78	11.55	11.55	
3263896182	SMP	1	605.62	519.91	850.22	508.27	10.77	10.77	11.46	11.46	
3263904535	SMP	1	605.51	519.94	850.26	508.30	10.73	10.73	11.49	11.49	
3263912907	SMP	1	605.40	519.95	850.15	508.37	10.67	10.67	11.44	11.44	
3263921292	SMP	1	605.33	520.03	850.14	508.44	10.62	10.62	11.58	11.58	
3263929529	SMP	1	605.22	520.13	850.01	508.41	10.48	10.48	11.49	11.49	
3263937897	SMP	1	605.21	520.29	850.04	508.49	10.42	10.42	11.57	11.57	
3263946300	SMP	1	605.09	520.40	849.85	508.64	10.45	10.45	11.60	11.60	
3263954667	SMP	1	605.06	520.51	849.85	508.77	10.48	10.48	11.49	11.49	
3263971277	SMP	1	604.92	520.77	849.67	509.09	10.47	10.47	11.45	11.45	
3263979656	SMP	1	604.85	520.91	849.66	509.19	10.75	10.75	11.50	11.50	
3263987924	SMP	1	604.77	520.98	849.53	509.20	10.71	10.71	11.54	11.54	
3263996267	SMP	1	604.73	521.09	849.39	509.20	10.71	10.71	11.47	11.47	
3264004676	SMP	1	604.73	521.09	849.51	509.21	10.76	10.76	11.46	11.46	
3264013035	SMP	1	604.69	521.12	849.38	509.23	10.82	10.82	11.46	11.46	
3264021276	SMP	1	604.59	521.16	849.39	509.33	10.82	10.82	11.47	11.47	
3264029654	SMP	1	604.58	521.17	849.39	509.34	10.78	10.78	11.50	11.50	
3264038045	SMP	1	604.57	521.24	849.35	509.40	10.70	10.70	11.42	11.42	
3264046395	SMP	1	604.52	521.19	849.32	509.42	10.69	10.69	11.51	11.51	
3264054679	SMP	1	604.45	521.19	849.29	509.46	10.68	10.68	11.41	11.41	
3264063024	SMP	1	604.36	521.19	849.26	509.37	10.66	10.66	11.51	11.51	
3264071399	SMP	1	603.85	521.30	848.73	509.40	10.83	10.83	11.71	11.71	
3264079780	SMP	1	602.19	521.20	847.29	509.20	10.74	10.74	11.52	11.52	
3264088051	SMP	1	601.34	521.10	846.24	508.97	10.46	10.46	11.60	11.60	
3264096384	SMP	1	601.05	521.05	845.74	508.87	10.52	10.52	11.52	11.52	
3264113172	SMP	1	600.97	521.23	845.29	508.97	10.80	10.80	11.49	11.49	
3264121396	SMP	1	600.65	521.17	845.27	508.95	10.86	10.86	11.55	11.55	
3264129795	SMP	1	600.43	521.25	845.21	508.99	10.81	10.81	11.64	11.64	
3264138157	SMP	1	600.27	521.40	845.05	508.99	10.73	10.73	11.66	11.66	
3264146421	SMP	1	600.09	521.38	844.74	509.03	10.49	10.49	11.46	11.46	
3264154785	SMP	1	599.98	521.48	844.67	509.01	10.69	10.69	11.52	11.52	
3264163151	SMP	1	599.75	521.55	844.34	509.00	10.79	10.79	11.53	11.53	
3264171519	SMP	1	599.60	521.62	844.23	509.09	10.82	10.82	11.62	11.62	
3264179795	SMP	1	599.40	521.69	844.05	509.06	10.71	10.71	11.64	11.64	
3264188169	SMP	1	599.20	521.72	843.93	509.05	10.60	10.60	11.61	11.61	
3264196539	SMP	1	599.01	521.76	843.80	509.05	10.65	10.65	11.50	11.50	
3264204909	SMP	1	598.85	521.84	843.73	509.03	10.76	10.76	11.53	11.53	
3264213152	SMP	1	598.78	521.84	843.52	509.00	10.77	10.77	11.64	11.64	
3264221512	SMP	1	598.71	521.91	843.41	508.97	10.73	10.73	11.68	11.68	
3264229919	SMP	1	598.65	521.91	843.39	509.00	10.75	10.75	11.55	11.55	
3264238275	SMP	1	598.35	521.90	843.30	509.02	10.86	10.86	11.62	11.62	
3264246523	SMP	1	598.23	521.95	843.18	509.03	10.73	10.73	11.71	11.71	
3264254904	SMP	1	597.94	522.00	842.90	509.05	10.73	10.73	11.64	11.64	
3264263292	SMP	1	596.54	522.45	841.71	509.30	10.98	10.98	11.66	11.66	
3264271644	SMP	1	595.12	522.96	840.19	509.69	10.87	10.87	11.69	11.69	
3264288297	SMP	1	595.14	523.13	839.71	509.62	10.89	10.89	11.86	11.86	
3264296631	SMP	1	594.77	523.13	839.44	509.71	11.04	11.04	11.75	11.75	
3264304922	SMP	1	594.57	523.18	839.35	509.77	10.93	10.93	11.72	11.72	
3264313269	SMP	1	594.57	523.25	839.28	509.76	10.84	10.84	11.76	11.76	
3264321659	SMP	1	594.43	523.25	839.14	509.73	10.76	10.76	11.75	11.75	
3264330021	SMP	1	594.30	523.32	839.07	509.73	10.65	10.65	11.83	11.83	
3264338296	SMP	1	594.30	523.28	839.07	509.73	10.87	10.87	11.87	11.87	
3264346630	SMP	1	594.14	523.32	838.92	509.71	10.80	10.80	11.86	11.86	
3264355043	SMP	1	594.12	523.32	838.87	509.73	10.84	10.84	11.87	11.87	
3264363379	SMP	1	594.11	523.30	838.96	509.69	10.81	10.81	11.77	11.77	
3264371644	SMP	1	594.06	523.36	838.90	509.79	10.84	10.84	11.85	11.85	
3264380019	SMP	1	593.92	523.43	838.85	509.71	10.90	10.90	11.90	11.90	
3264388420	SMP	1	593.84	523.43	838.82	509.74	10.96	10.96	11.84	11.84	
3264396753	SMP	1	593.84	523.57	838.80	509.79	11.03	11.03	11.93	11.93	
3264405042	SMP	1	593.73	523.56	838.74	509.77	11.12	11.12	11.83	11.83	
3264413387	SMP	1	593.70	523.64	838.76	509.81	11.13	11.13	11.89	11.89	
3264421765	SMP	1	593.67	523.60	838.58	509.82	11.11	11.11	11.86	11.86	
3264430150	SMP	1	593.53	523.63	838.49	509.91	11.04	11.04	11.80	11.80	
3264438403	SMP	1	593.44	523.77	838.44	509.91	11.09	11.09	11.82	11.82	
3264446753	SMP	1	593.29	523.81	838.34	510.02	10.92	10.92	11.85	11.85	
3264455173	SMP	1	593.23	523.90	838.11	510.01	11.09	11.09	11.87	11.87	
3264463390	SMP	1	593.11	523.86	838.00	510.08	10.90	10.90	11.92	11.92	
3264471764	SMP	1	592.94	523.95	837.85	510.08	11.12	11.12	11.96	11.96	
3264480147	SMP	1	592.84	524.01	837.78	510.08	11.02	11.02	11.92	11.92	
3264488536	SMP	1	592.70	524.01	837.67	510.17	11.01	11.01	11.98	11.98	
3264496762	SMP	1	592.66	524.05	837.57	510.13	11.06	11.06	11.88	11.88	
3264505163	SMP	1	592.57	524.11	837.54	510.10	11.15	11.15	11.86	11.86	
3264513514	SMP	1	592.43	524.11	837.37	510.15	11.21	11.21	11.91	11.91	
3264521893	SMP	1	592.32	524.23	837.23	510.23	11.25	11.25	11.89	11.89	
3264530136	SMP	1	592.31	524.17	837.16	510.27	11.19	11.19	11.98	11.98	
3264538528	SMP	1	592.26	524.21	837.06	510.32	11.19	11.19	11.95	11.95	
3264555258	SMP	1	592.02	524.31	836.93	510.43	10.93	10.93	12.07	12.07	
3264563532	SMP	1	591.61	524.68	836.48	510.70	11.15	11.15	12.25	12.25	
3264571900	SMP	1	590.52	525.78	835.33	511.69	11.42	11.42	12.15	12.15	
3264580261	SMP	1	590.59	526.32	834.89	512.33	11.36	11.36	12.18	12.18	
3264588648	SMP	1	590.91	526.47	835.33	512.51	11.30	11.30	12.20	12.20	
3264596886	SMP	1	591.09	526.39	835.69	512.53	11.31	11.31	12.27	12.27	
3264605253	SMP	1	590.82	526.46	835.45	512.58	11.38	11.38	12.26	12.26	
3264613658	SMP	1	590.91	526.47	835.58	512.63	11.38	11.38	12.25	12.25	
3264621893	SMP	1	590.91	526.40	835.74	512.56	11.35	11.35	12.12	12.12	
3264630257	SMP	1	590.99	526.28	835.82	512.46	11.43	11.43	12.21	12.21	
3264638644	SMP	1	590.92	526.28	835.87	512.52	11.41	11.41	12.31	12.31	
3264647009	SMP	1	590.98	526.18	836.02	512.41	11.49	11.49	12.22	12.22	
3264655252	SMP	1	590.97	526.14	836.03	512.40	11.45	11.45	12.28	12.28	
3264663653	SMP	1	591.08	526.09	836.10	512.29	11.57	11.57	12.24	12.24	
3264672012	SMP	1	591.09	526.10	836.01	512.40	11.54	11.54	12.46	12.46	
3264680379	SMP	1	591.19	526.04	836.16	512.30	11.62	11.62	12.39	12.39	
3264688646	SMP	1	591.38	525.89	836.55	512.25	11.38	11.38	12.57	12.57	
3264697026	SMP	1	593.35	525.40	838.92	511.94	11.54	11.54	12.46	12.46	
3264705377	SMP	1	596.53	524.68	841.93	511.41	11.76	11.76	12.43	12.43	
3264722032	SMP	1	602.17	523.53	846.83	510.93	11.83	11.83	12.33	12.33	
3264730376	SMP	1	604.63	523.02	848.98	510.62	11.55	11.55	12.29	12.29	
3264738780	SMP	1	606.52	522.92	850.37	510.60	11.71	11.71	12.35	12.35	
3264755389	SMP	1	606.99	522.61	851.10	510.46	11.77	11.77	12.26	12.26	
3264763785	SMP	1	607.24	522.62	851.37	510.53	11.82	11.82	12.31	12.31	
3264772131	SMP	1	607.61	522.67	851.74	510.56	11.84	11.84	12.19	12.19	
3264788766	SMP	1	607.98	522.66	852.21	510.67	11.83	11.83	12.45	12.45	
3264797133	SMP	1	608.20	522.65	852.47	510.77	11.88	11.88	12.41	12.41	
3264805526	SMP	1	608.46	522.70	852.86	510.87	11.93	11.93	12.26	12.26	
3264813752	SMP	1	608.68	522.60	853.26	510.97	11.86	11.86	12.57	12.57	
3264822153	SMP	1	608.81	522.69	853.30	510.97	11.91	11.91	12.36	12.36	
3264830495	SMP	1	609.05	522.59	853.67	510.96	11.96	11.96	12.40	12.40	
3264838881	SMP	1	609.29	522.56	854.07	511.06	11.86	11.86	12.33	12.33	
3264847129	SMP	1	609.54	522.57	854.19	511.04	11.89	11.89	12.60	12.60	
3264855523	SMP	1	609.81	522.41	854.51	511.02	11.90	11.90	12.55	12.55	
3264863868	SMP	1	610.08	522.28	854.80	510.99	11.84	11.84	12.47	12.47	
3264872277	SMP	1	610.26	522.29	855.14	510.98	11.77	11.77	12.46	12.46	
3264880489	SMP	1	610.59	522.25	855.30	510.97	11.78	11.78	12.36	12.36	
3264888893	SMP	1	610.94	522.16	855.62	510.96	12.02	12.02	12.49	12.49	
3264905645	SMP	1	611.37	521.93	856.28	510.95	11.86	11.86	12.64	12.64	
3264913875	SMP	1	611.63	521.87	856.45	510.94	12.05	12.05	12.47	12.47	
3264922262	SMP	1	611.82	521.79	856.74	510.89	12.05	12.05	12.45	12.45	
3264930634	SMP	1	612.05	521.66	857.07	510.92	12.00	12.00	12.33	12.33	
3264938993	SMP	1	612.26	521.58	857.31	510.94	11.96	11.96	12.60	12.60	
3264947275	SMP	1	612.57	521.46	857.52	510.87	11.87	11.87	12.63	12.63	
3264955629	SMP	1	612.88	521.36	857.87	510.83	11.94	11.94	12.28	12.28	
3264963996	SMP	1	613.02	521.28	858.15	510.85	11.80	11.80	12.19	12.19	
3264972258	SMP	1	613.29	521.24	858.30	510.90	11.75	11.75	12.35	12.35	
3264980630	SMP	1	614.27	521.24	859.40	511.10	11.78	11.78	12.50	12.50	
3264989007	SMP	1	615.74	521.40	860.72	511.25	11.85	11.85	12.35	12.35	
3264997398	SMP	1	616.61	521.23	861.23	511.22	11.57	11.57	12.37	12.37	
3265014015	SMP	1	616.87	521.20	861.60	511.38	11.69	11.69	12.22	12.22	
3265022401	SMP	1	617.25	521.09	862.02	511.41	11.52	11.52	12.18	12.18	
3265030749	SMP	1	617.46	521.09	862.17	511.40	11.39	11.39	12.19	12.19	
3265039009	SMP	1	617.74	521.02	862.47	511.45	11.62	11.62	12.18	12.18	
3265047377	SMP	1	617.98	520.94	862.91	511.52	11.65	11.65	12.09	12.09	
3265055766	SMP	1	618.29	520.80	863.10	511.48	11.57	11.57	12.00	12.00	
3265064110	SMP	1	618.60	520.79	863.43	511.46	11.35	11.35	11.97	11.97	
3265072397	SMP	1	618.90	520.80	863.82	511.59	11.62	11.62	12.10	12.10	
3265080731	SMP	1	619.03	520.63	863.96	511.54	11.57	11.57	12.08	12.08	
3265089138	SMP	1	619.34	520.62	864.36	511.55	11.49	11.49	11.86	11.86	
3265097501	SMP	1	619.82	520.52	864.62	511.52	11.51	11.51	12.02	12.02	
3265105765	SMP	1	620.08	520.39	865.01	511.65	11.48	11.48	12.11	12.11	
3265122489	SMP	1	620.76	520.23	865.55	511.66	11.39	11.39	11.98	11.98	
3265130777	SMP	1	620.98	520.17	865.88	511.71	11.30	11.30	12.01	12.01	
3265139134	SMP	1	621.18	520.05	866.10	511.69	11.23	11.23	11.94	11.94	
3265147495	SMP	1	621.52	520.04	866.43	511.74	11.17	11.17	11.88	11.88	
3265155883	SMP	1	621.93	519.93	866.79	511.76	11.29	11.29	12.05	12.05	
3265164121	SMP	1	622.18	519.88	867.18	511.83	11.44	11.44	12.04	12.04	
3265172486	SMP	1	622.56	519.77	867.43	511.82	11.20	11.20	11.94	11.94	
3265180894	SMP	1	623.04	519.69	867.98	511.97	11.48	11.48	11.97	11.97	
3265189250	SMP	1	623.29	519.65	868.31	511.94	11.32	11.32	11.84	11.84	
3265197503	SMP	1	623.82	519.59	868.82	512.14	11.52	11.52	12.06	12.06	
3265205878	SMP	1	624.15	519.36	869.30	512.12	11.21	11.21	11.92	11.92	
3265222623	SMP	1	625.25	519.18	869.97	512.22	11.19	11.19	11.83	11.83	
3265230868	SMP	1	625.68	519.12	870.48	512.35	11.18	11.18	11.87	11.87	
3265239254	SMP	1	626.49	519.27	871.33	512.65	11.20	11.20	11.77	11.77	
3265247622	SMP	1	627.26	519.65	871.97	513.24	11.41	11.41	11.91	11.91	
3265256019	SMP	1	627.37	519.71	872.05	513.47	11.24	11.24	11.97	11.97	
3265264245	SMP	1	627.88	519.44	872.47	513.31	11.38	11.38	11.94	11.94	
3265272617	SMP	1	628.42	519.47	872.94	513.37	11.17	11.17	11.88	11.88	
3265289260	SMP	1	628.98	519.36	873.86	513.51	11.20	11.20	11.91	11.91	
3265297617	SMP	1	629.41	519.25	874.16	513.61	11.08	11.08	11.92	11.92	
3265305998	SMP	1	629.68	519.05	874.55	513.52	11.15	11.15	11.74	11.74	
3265314372	SMP	1	630.08	519.06	874.90	513.63	11.32	11.32	12.01	12.01	
3265322622	SMP	1	630.33	518.98	875.17	513.58	11.07	11.07	11.88	11.88	
3265331014	SMP	1	630.65	518.86	875.49	513.62	11.11	11.11	11.76	11.76	
3265339372	SMP	1	631.06	518.77	875.88	513.71	11.46	11.46	12.01	12.01	
3265347739	SMP	1	631.41	518.61	876.09	513.61	11.15	11.15	11.94	11.94	
3265356000	SMP	1	631.73	518.61	876.47	513.67	11.20	11.20	11.65	11.65	
3265364372	SMP	1	632.04	518.56	876.74	513.64	11.35	11.35	11.95	11.95	
3265372730	SMP	1	632.31	518.45	877.04	513.70	11.17	11.17	11.97	11.97	
3265389388	SMP	1	632.65	518.36	877.47	513.74	11.18	11.18	11.67	11.67	
3265397728	SMP	1	632.87	518.38	877.68	513.78	11.26	11.26	11.84	11.84	
3265406144	SMP	1	633.08	518.52	877.83	513.98	11.33	11.33	12.01	12.01	
3265414481	SMP	1	632.76	519.21	877.56	514.69	11.11	11.11	11.68	11.68	
3265422737	SMP	1	632.21	520.11	876.64	515.47	11.11	11.11	11.73	11.73	
3265431115	SMP	1	632.63	520.57	876.74	515.88	11.21	11.21	11.97	11.97	
3265439506	SMP	1	633.08	520.35	877.28	515.73	11.38	11.38	11.85	11.85	
3265447732	SMP	1	633.04	520.35	877.52	515.82	11.26	11.26	11.74	11.74	
3265456150	SMP	1	633.31	520.45	877.77	516.05	11.18	11.18	12.08	12.08	
3265464494	SMP	1	633.69	520.33	878.10	515.97	11.06	11.06	11.89	11.89	
3265472863	SMP	1	633.87	520.27	878.34	515.96	11.19	11.19	11.94	11.94	
3265481113	SMP	1	634.29	520.17	878.83	516.12	11.18	11.18	12.07	12.07	
3265489507	SMP	1	634.62	520.12	879.15	516.02	11.16	11.16	11.97	11.97	
3265497856	SMP	1	634.91	519.96	879.45	516.14	11.08	11.08	12.10	12.10	
3265506294	SMP	1	635.21	519.88	879.91	516.15	11.07	11.07	11.93	11.93	
3265514473	SMP	1	635.58	519.83	880.10	516.13	11.03	11.03	11.93	11.93	
3265531223	SMP	1	636.09	519.66	880.82	516.22	11.26	11.26	11.94	11.94	
3265539618	SMP	1	636.47	519.59	881.12	516.21	11.18	11.18	11.86	11.86	
3265547866	SMP	1	636.68	519.48	881.31	516.15	11.11	11.11	11.69	11.69	
3265556233	SMP	1	636.73	519.41	881.54	516.21	11.31	11.31	11.90	11.90	
3265564633	SMP	1	637.11	519.41	881.97	516.23	11.30	11.30	11.87	11.87	
3265572994	SMP	1	637.32	519.31	882.10	516.20	11.23	11.23	11.75	11.75	
3265581231	SMP	1	637.62	519.26	882.31	516.20	11.21	11.21	11.76	11.76	
3265589619	SMP	1	637.79	519.19	882.44	516.17	11.19	11.19	11.89	11.89	
3265598002	SMP	1	637.88	519.20	882.70	516.18	11.12	11.12	11.92	11.92	
3265606228	SMP	1	637.94	519.13	882.82	516.22	11.24	11.24	11.94	11.94	
3265614630	SMP	1	638.14	519.01	882.97	516.22	11.14	11.14	11.85	11.85	
3265622985	SMP	1	638.28	519.03	882.99	516.21	11.03	11.03	11.78	11.78	
3265631355	SMP	1	638.27	519.05	883.09	516.21	11.07	11.07	11.79	11.79	
3265639618	SMP	1	638.35	519.03	883.10	516.20	11.06	11.06	11.79	11.79	
3265647985	SMP	1	638.42	519.03	883.17	516.20	11.19	11.19	11.69	11.69	
3265656349	SMP	1	638.00	519.10	882.96	516.23	11.23	11.23	11.71	11.71	
3265664754	SMP	1	636.24	519.12	881.32	516.06	11.13	11.13	11.88	11.88	
3265672990	SMP	1	633.99	518.96	879.39	515.99	11.20	11.20	11.98	11.98	
3265681355	SMP	1	632.19	519.21	877.46	516.00	11.20	11.20	11.89	11.89	
3265689740	SMP	1	630.69	519.34	875.70	515.98	11.10	11.10	12.04	12.04	
3265706363	SMP	1	628.06	519.59	872.75	516.10	11.24	11.24	11.81	11.81	
3265714732	SMP	1	627.49	519.70	872.16	516.17	11.09	11.09	12.06	12.06	
3265723122	SMP	1	627.49	519.72	872.08	516.16	10.93	10.93	12.05	12.05	
3265731465	SMP	1	627.36	519.71	872.09	516.17	10.96	10.96	12.01	12.01	
3265739764	SMP	1	627.21	519.70	871.93	516.08	10.73	10.73	11.76	11.76	
3265748102	SMP	1	627.02	519.73	871.98	516.13	10.94	10.94	11.88	11.88	
3265756490	SMP	1	626.82	519.91	871.81	516.09	11.00	11.00	11.69	11.69	
3265764733	SMP	1	626.67	519.88	871.71	516.01	11.00	11.00	11.78	11.78	
3265773122	SMP	1	626.48	519.85	871.52	516.03	10.96	10.96	11.88	11.88	
3265781475	SMP	1	625.46	519.94	870.67	515.99	11.03	11.03	11.99	11.99	
3265789880	SMP	1	623.84	519.57	869.03	515.72	11.07	11.07	11.82	11.82	
3265806474	SMP	1	622.73	519.49	867.44	515.42	10.75	10.75	11.71	11.71	
3265814876	SMP	1	623.01	519.35	867.70	515.34	10.88	10.88	11.69	11.69	
3265823244	SMP	1	622.68	519.49	867.48	515.38	10.68	10.68	11.74	11.74	
3265831478	SMP	1	622.47	519.55	867.42	515.37	10.84	10.84	11.65	11.65	
3265839858	SMP	1	622.38	519.47	867.43	515.26	10.75	10.75	11.59	11.59	
3265848227	SMP	1	622.25	519.46	867.33	515.25	10.56	10.56	11.70	11.70	
3265856593	SMP	1	622.12	519.51	867.22	515.22	10.55	10.55	11.70	11.70	
3265864869	SMP	1	621.97	519.53	867.15	515.22	10.39	10.39	11.73	11.73	
3265873228	SMP	1	621.78	519.56	866.94	515.19	10.45	10.45	11.67	11.67	
3265881615	SMP	1	621.68	519.55	866.90	515.16	10.51	10.51	11.58	11.58	
3265889987	SMP	1	621.56	519.60	866.70	515.20	10.61	10.61	11.56	11.56	
3265898229	SMP	1	621.44	519.61	866.60	515.17	10.24	10.24	11.30	11.30	
3265906588	SMP	1	621.29	519.61	866.54	515.16	10.29	10.29	11.17	11.17	
3265914998	SMP	1	621.10	519.75	866.44	515.13	10.24	10.24	11.31	11.31	
3265923226	SMP	1	621.04	519.70	866.36	515.13	10.26	10.26	11.35	11.35	
3265931602	SMP	1	620.80	519.72	866.32	515.15	10.23	10.23	11.38	11.38	
3265939984	SMP	1	620.69	519.73	866.18	515.08	10.12	10.12	11.43	11.43	
3265948361	SMP	1	620.64	519.80	866.16	515.04	10.23	10.23	11.35	11.35	
3265956591	SMP	1	620.48	519.80	866.01	515.20	10.38	10.38	11.52	11.52	
3265964993	SMP	1	620.45	519.92	865.98	515.12	10.33	10.33	11.52	11.52	
3265973356	SMP	1	620.31	519.96	865.78	515.13	10.13	10.13	11.28	11.28	
3265981720	SMP	1	620.21	520.03	865.57	515.23	10.18	10.18	11.27	11.27	
3265989982	SMP	1	620.05	520.09	865.48	515.19	10.22	10.22	11.17	11.17	
3265998353	SMP	1	619.91	520.09	865.41	515.19	10.24	10.24	11.13	11.13	
3266006712	SMP	1	619.70	520.15	865.35	515.13	10.08	10.08	11.13	11.13	
3266023374	SMP	1	619.51	520.15	865.13	515.10	10.15	10.15	11.29	11.29	
3266031706	SMP	1	619.37	520.18	865.07	515.01	10.02	10.02	11.08	11.08	
3266040123	SMP	1	619.33	520.19	865.01	515.02	10.17	10.17	11.01	11.01	
3266048458	SMP	1	619.24	520.23	864.82	515.02	10.11	10.11	11.10	11.10	
3266056722	SMP	1	619.19	520.21	864.71	515.08	10.14	10.14	11.14	11.14	
3266065098	SMP	1	619.12	520.28	864.62	514.98	10.06	10.06	11.00	11.00	
3266073495	SMP	1	618.97	520.35	864.57	515.08	10.00	10.00	11.16	11.16	
3266081710	SMP	1	618.95	520.34	864.50	515.09	9.86	9.86	11.15	11.15	
3266090121	SMP	1	618.87	520.45	864.55	515.12	9.86	9.86	11.06	11.06	
3266098465	SMP	1	619.79	520.49	865.48	515.26	9.87	9.87	11.17	11.17	
3266106850	SMP	1	621.80	520.51	867.84	515.32	9.89	9.89	10.99	10.99	
3266115102	SMP	1	623.93	520.21	869.55	515.12	9.93	9.93	10.95	10.95	
3266131853	SMP	1	625.19	520.19	870.34	515.19	10.04	10.04	10.96	10.96	
3266140228	SMP	1	625.08	520.25	870.29	515.28	9.98	9.98	10.91	10.91	
3266148475	SMP	1	625.01	520.26	870.23	515.27	9.97	9.97	10.91	10.91	
3266156851	SMP	1	624.92	520.37	870.08	515.12	9.84	9.84	10.71	10.71	
3266165243	SMP	1	624.81	520.40	869.96	515.11	9.81	9.81	10.66	10.66	
3266173592	SMP	1	624.75	520.44	870.02	515.24	9.81	9.81	10.66	10.66	
3266181845	SMP	1	624.66	520.45	869.93	515.20	9.84	9.84	10.55	10.55	
3266190209	SMP	1	624.52	520.45	869.79	515.12	9.99	9.99	10.70	10.70	
3266198607	SMP	1	624.38	520.48	869.71	515.19	9.85	9.85	10.68	10.68	
3266206968	SMP	1	624.27	520.42	869.58	515.18	9.68	9.68	10.65	10.65	
3266215236	SMP	1	624.20	520.55	869.39	515.16	9.94	9.94	10.82	10.82	
3266223593	SMP	1	624.07	520.49	869.52	515.16	9.89	9.89	10.95	10.95	
3266231969	SMP	1	623.99	520.48	869.50	515.19	9.87	9.87	10.92	10.92	
3266240280	SMP	1	623.96	520.51	869.36	515.19	9.87	9.87	10.89	10.89	
3266248594	SMP	1	623.89	520.51	869.29	515.13	9.86	9.86	10.78	10.78	
3266256963	SMP	1	623.89	520.52	869.29	515.13	9.86	9.86	10.76	10.76	
3266265361	SMP	1	623.82	520.51	869.22	515.06	9.85	9.85	10.66	10.66	
3266273594	SMP	1	623.75	520.51	869.16	515.10	9.84	9.84	10.73	10.73	
3266281961	SMP	1	623.69	520.52	869.09	515.04	9.80	9.80	10.77	10.77	
3266290315	SMP	1	623.59	520.59	869.10	515.02	9.97	9.97	10.59	10.59	
3266298727	SMP	1	623.59	520.59	868.96	515.02	9.83	9.83	10.51	10.51	
3266306967	SMP	1	623.52	520.59	868.87	515.00	9.89	9.89	10.44	10.44	
3266315359	SMP	1	623.38	520.61	868.88	515.06	9.85	9.85	10.61	10.61	
3266323727	SMP	1	623.28	520.63	868.75	515.04	9.84	9.84	10.53	10.53	
3266332086	SMP	1	623.15	520.71	868.68	515.04	9.94	9.94	10.64	10.64	
3266340374	SMP	1	623.14	520.71	868.61	515.04	9.94	9.94	10.77	10.77	
3266348718	SMP	1	623.05	520.83	868.62	515.09	9.93	9.93	10.66	10.66	
3266357078	SMP	1	622.98	520.83	868.52	515.09	10.01	10.01	10.76	10.76	
3266365481	SMP	1	622.98	520.83	868.46	515.16	10.01	10.01	10.81	10.81	
3266373715	SMP	1	622.91	520.83	868.46	515.16	9.91	9.91	10.92	10.92	
3266382096	SMP	1	622.84	520.83	868.53	515.16	10.02	10.02	10.92	10.92	
3266390402	SMP	1	622.89	520.77	868.39	515.09	9.94	9.94	10.89	10.89	
3266398717	SMP	1	622.84	520.77	868.46	515.16	10.01	10.01	10.97	10.97	
3266407084	SMP	1	622.82	520.78	868.37	515.12	9.94	9.94	10.78	10.78	
3266415483	SMP	1	622.77	520.77	868.39	515.16	9.97	9.97	10.85	10.85	
3266423767	SMP	1	622.77	520.83	868.36	515.12	10.02	10.02	10.81	10.81	
3266432089	SMP	1	622.76	520.76	868.23	515.13	9.98	9.98	10.76	10.76	
3266440430	SMP	1	622.69	520.76	868.36	515.13	9.92	9.92	10.79	10.79	
3266448850	SMP	1	622.67	520.86	868.29	515.13	9.91	9.91	10.72	10.72	
3266457206	SMP	1	622.65	520.83	868.29	515.13	9.78	9.78	10.76	10.76	
3266465480	SMP	1	622.62	520.76	868.21	515.14	9.77	9.77	10.83	10.83	
3266473804	SMP	1	622.56	520.80	868.29	515.13	9.91	9.91	10.72	10.72	
3266490595	SMP	1	622.40	520.80	868.13	515.09	9.85	9.85	10.57	10.57	
3266498836	SMP	1	622.31	520.83	868.09	515.11	9.87	9.87	10.64	10.64	
3266507204	SMP	1	622.28	520.82	868.08	515.12	9.89	9.89	10.65	10.65	
3266515578	SMP	1	621.98	521.05	867.85	515.02	9.93	9.93	10.38	10.38	
3266523883	SMP	1	620.38	521.54	866.45	515.44	9.81	9.81	10.66	10.66	
3266532197	SMP	1	618.26	522.06	864.43	515.88	9.90	9.90	10.66	10.66	
3266540583	SMP	1	616.71	522.36	862.73	515.96	9.75	9.75	10.67	10.67	
3266548957	SMP	1	616.26	522.38	862.06	515.94	9.84	9.84	10.47	10.47	
3266557261	SMP	1	616.06	522.57	861.94	516.06	9.89	9.89	10.59	10.59	
3266565572	SMP	1	615.68	522.81	861.22	516.33	9.83	9.83	10.85	10.85	
3266582354	SMP	1	616.92	523.49	862.29	517.09	9.89	9.89	10.73	10.73	
3266590583	SMP	1	616.97	523.75	862.16	517.42	9.82	9.82	10.86	10.86	
3266598979	SMP	1	617.25	523.67	862.61	517.37	9.69	9.69	10.57	10.57	
3266607337	SMP	1	617.11	523.82	862.70	517.42	9.89	9.89	10.53	10.53	
3266615701	SMP	1	617.18	523.82	862.85	517.53	9.82	9.82	10.59	10.59	
3266623993	SMP	1	617.22	523.92	862.88	517.59	9.90	9.90	10.52	10.52	
3266632345	SMP	1	617.22	523.92	862.89	517.62	9.93	9.93	10.57	10.57	
3266649070	SMP	1	617.33	523.96	862.99	517.60	9.86	9.86	10.36	10.36	
3266657377	SMP	1	617.39	523.96	863.05	517.65	10.04	10.04	10.58	10.58	
3266665697	SMP	1	617.47	523.93	863.12	517.65	9.81	9.81	10.52	10.52	
3266674076	SMP	1	617.40	523.85	863.20	517.59	9.74	9.74	10.68	10.68	
3266682454	SMP	1	617.43	523.83	863.22	517.55	9.68	9.68	10.85	10.85	
3266690753	SMP	1	617.62	523.76	863.29	517.55	9.85	9.85	10.77	10.77	
3266699065	SMP	1	617.63	523.71	863.43	517.55	9.80	9.80	10.79	10.79	
3266707411	SMP	1	617.72	523.71	863.58	517.58	9.91	9.91	10.83	10.83	
3266715688	SMP	1	617.84	523.63	863.77	517.56	9.97	9.97	10.66	10.66	
3266724085	SMP	1	617.84	523.63	863.84	517.49	9.99	9.99	10.61	10.61	
3266732455	SMP	1	617.92	523.56	863.77	517.56	10.01	10.01	10.72	10.72	
3266740824	SMP	1	617.95	523.58	863.84	517.51	10.06	10.06	10.53	10.53	
3266749065	SMP	1	617.95	523.60	863.87	517.53	10.07	10.07	10.72	10.72	
3266757474	SMP	1	617.98	523.63	863.92	517.58	10.04	10.04	10.62	10.62	
3266765813	SMP	1	617.92	523.63	863.85	517.53	10.05	10.05	10.68	10.68	
3266774203	SMP	1	617.91	523.70	863.85	517.56	10.06	10.06	10.83	10.83	
3266782448	SMP	1	617.92	523.63	863.90	517.58	10.04	10.04	10.80	10.80	
3266790877	SMP	1	617.91	523.70	863.84	517.63	10.05	10.05	10.84	10.84	
3266799193	SMP	1	617.91	523.70	863.89	517.69	10.05	10.05	10.77	10.77	
3266807524	SMP	1	617.85	523.71	863.91	517.63	10.08	10.08	10.88	10.88	
3266815831	SMP	1	617.92	523.78	863.84	517.74	10.14	10.14	10.81	10.81	
3266824202	SMP	1	617.92	523.78	863.84	517.74	10.14	10.14	10.85	10.85	
3266832576	SMP	1	617.96	523.75	863.98	517.77	10.07	10.07	10.97	10.97	
3266840879	SMP	1	617.96	523.82	863.98	517.74	10.23	10.23	10.82	10.82	
3266849190	SMP	1	617.96	523.89	864.03	517.73	10.28	10.28	10.83	10.83	
3266857587	SMP	1	618.00	523.86	864.00	517.79	10.21	10.21	10.83	10.83	
3266865951	SMP	1	618.04	523.89	864.03	517.80	10.34	10.34	10.78	10.78	
3266874325	SMP	1	618.05	523.93	864.04	517.87	10.26	10.26	10.90	10.90	
3266882577	SMP	1	618.07	523.99	864.14	517.97	10.27	10.27	10.96	10.96	
3266890999	SMP	1	618.03	524.02	864.17	517.97	10.27	10.27	11.01	11.01	
3266899316	SMP	1	618.06	523.99	864.10	517.90	10.35	10.35	10.99	10.99	
3266907631	SMP	1	618.05	524.02	864.10	517.97	10.36	10.36	11.05	11.05	
3266915936	SMP	1	618.05	524.02	864.13	517.96	10.36	10.36	11.08	11.08	
3266924317	SMP	1	618.11	524.01	864.15	518.00	10.43	10.43	11.13	11.13	
3266932698	SMP	1	618.12	524.02	864.21	518.07	10.31	10.31	11.28	11.28	
3266940983	SMP	1	618.18	524.01	864.26	518.00	10.25	10.25	11.23	11.23	
3266949314	SMP	1	617.98	524.09	864.06	518.03	10.37	10.37	11.26	11.26	
3266957739	SMP	1	617.33	524.07	863.51	518.13	10.41	10.41	11.25	11.25	
3266966057	SMP	1	617.29	524.09	863.28	518.06	10.37	10.37	11.16	11.16	
3266974316	SMP	1	617.55	524.10	863.51	518.06	10.59	10.59	11.22	11.22	
3266982694	SMP	1	617.56	524.16	863.43	518.20	10.54	10.54	11.26	11.26	
3266991094	SMP	1	617.57	524.16	863.48	518.19	10.55	10.55	11.22	11.22	
3266999433	SMP	1	617.68	524.16	863.57	518.23	10.54	10.54	11.23	11.23	
3267007726	SMP	1	617.75	524.14	863.58	518.20	10.58	10.58	11.30	11.30	
3267016056	SMP	1	617.76	524.22	863.75	518.36	10.56	10.56	11.67	11.67	
3267024445	SMP	1	617.83	524.22	863.89	518.29	10.52	10.52	11.55	11.55	
3267032820	SMP	1	617.91	524.23	863.96	518.36	10.54	10.54	11.48	11.48	
3267041096	SMP	1	617.97	524.29	863.96	518.43	10.53	10.53	11.54	11.54	
3267049435	SMP	1	618.11	524.29	864.09	518.48	10.47	10.47	11.36	11.36	
3267057816	SMP	1	618.13	524.26	864.16	518.48	10.36	10.36	11.42	11.42	
3267066075	SMP	1	618.12	524.26	864.10	518.45	10.31	10.31	11.36	11.36	
3267074445	SMP	1	618.19	524.26	864.23	518.55	10.35	10.35	11.49	11.49	
3267082819	SMP	1	618.16	524.28	864.11	518.59	10.28	10.28	11.38	11.38	
3267091215	SMP	1	618.12	524.43	864.13	518.61	10.46	10.46	11.40	11.40	
3267099434	SMP	1	618.10	524.42	864.13	518.58	10.43	10.43	11.42	11.42	
3267107865	SMP	1	618.05	524.45	864.05	518.68	10.40	10.40	11.59	11.59	
3267116191	SMP	1	617.91	524.45	863.96	518.71	10.29	10.29	11.71	11.71	
3267124564	SMP	1	617.86	524.57	863.87	518.68	10.33	10.33	11.58	11.58	
3267132820	SMP	1	617.78	524.60	863.81	518.61	10.39	10.39	11.45	11.45	
3267141214	SMP	1	617.71	524.63	863.68	518.71	10.48	10.48	11.40	11.40	
3267149561	SMP	1	617.61	524.68	863.63	518.64	10.50	10.50	11.25	11.25	
3267157956	SMP	1	617.48	524.81	863.58	518.76	10.44	10.44	11.29	11.29	
3267166188	SMP	1	617.31	524.83	863.51	518.83	10.19	10.19	11.27	11.27	
3267174562	SMP	1	617.11	525.01	863.30	518.90	10.36	10.36	11.32	11.32	
3267182942	SMP	1	616.98	525.02	863.17	518.92	10.27	10.27	11.23	11.23	
3267191309	SMP	1	616.61	525.13	862.72	518.89	10.42	10.42	11.25	11.25	
3267199548	SMP	1	616.04	525.08	862.24	518.90	10.34	10.34	11.27	11.27	
3267207988	SMP	1	616.22	525.17	862.29	518.93	10.29	10.29	11.21	11.21	
3267224559	SMP	1	615.91	525.38	862.11	519.00	10.23	10.23	11.16	11.16	
3267232959	SMP	1	615.70	525.45	862.02	519.04	10.20	10.20	11.08	11.08	
3267241321	SMP	1	615.63	525.52	861.82	519.15	10.29	10.29	11.23	11.23	
3267249690	SMP	1	615.52	525.52	861.66	519.10	10.10	10.10	11.12	11.12	
3267257952	SMP	1	615.40	525.61	861.64	519.23	10.27	10.27	11.18	11.18	
3267266310	SMP	1	615.31	525.73	861.41	519.20	9.93	9.93	11.12	11.12	
3267274681	SMP	1	615.18	525.88	861.34	519.27	10.12	10.12	11.07	11.07	
3267283086	SMP	1	615.16	525.92	861.19	519.33	10.11	10.11	11.09	11.09	
3267291321	SMP	1	614.97	526.04	861.20	519.44	10.20	10.20	11.14	11.14	
3267299686	SMP	1	614.76	526.11	860.98	519.39	10.02	10.02	11.01	11.01	
3267308072	SMP	1	614.62	526.14	860.80	519.49	10.13	10.13	11.16	11.16	
3267316412	SMP	1	614.47	526.18	860.75	519.52	10.12	10.12	10.97	10.97	
3267324676	SMP	1	614.34	526.30	860.60	519.72	10.22	10.22	10.96	10.96	
3267333080	SMP	1	614.20	526.45	860.51	519.62	10.11	10.11	10.90	10.90	
3267341449	SMP	1	614.09	526.49	860.30	519.69	9.90	9.90	10.98	10.98	
3267349807	SMP	1	613.80	526.60	860.19	519.72	10.05	10.05	11.01	11.01	
3267358068	SMP	1	613.71	526.68	860.00	519.76	10.01	10.01	10.90	10.90	
3267366443	SMP	1	613.47	526.82	859.83	519.79	10.18	10.18	10.90	10.90	
3267374799	SMP	1	613.24	527.03	859.72	519.85	10.05	10.05	10.96	10.96	
3267383076	SMP	1	613.12	527.05	859.43	519.81	10.17	10.17	10.77	10.77	
3267391443	SMP	1	613.07	526.81	859.51	519.66	9.99	9.99	10.77	10.77	
3267399813	SMP	1	613.01	526.83	859.34	519.51	10.21	10.21	11.05	11.05	
3267408219	SMP	1	612.76	526.90	858.93	519.69	9.97	9.97	11.06	11.06	
3267416433	SMP	1	612.44	527.25	858.70	519.83	10.03	10.03	10.87	10.87	
3267424803	SMP	1	612.18	527.44	858.57	519.94	9.98	9.98	10.89	10.89	
3267433206	SMP	1	611.95	527.41	858.46	519.93	9.92	9.92	10.85	10.85	
3267441582	SMP	1	611.62	527.70	858.22	520.06	9.86	9.86	10.75	10.75	
3267449812	SMP	1	611.38	527.84	857.94	520.13	9.83	9.83	10.93	10.93	
3267458196	SMP	1	611.26	527.98	857.62	520.18	10.13	10.13	10.92	10.92	
3267466562	SMP	1	610.97	527.97	857.36	520.30	9.99	9.99	10.92	10.92	
3267483172	SMP	1	610.40	528.47	856.94	520.43	10.14	10.14	11.02	11.02	
3267491586	SMP	1	610.14	528.65	856.83	520.61	9.89	9.89	10.89	10.89	
3267499915	SMP	1	610.03	528.85	856.63	520.70	10.11	10.11	10.84	10.84	
3267508317	SMP	1	609.68	528.97	856.33	520.79	10.01	10.01	10.81	10.81	
3267516565	SMP	1	609.54	529.23	856.26	520.90	10.06	10.06	10.75	10.75	
3267524945	SMP	1	609.27	529.37	856.15	521.06	10.09	10.09	10.75	10.75	
3267533294	SMP	1	609.06	529.57	855.87	521.08	9.87	9.87	10.94	10.94	
3267541596	SMP	1	608.96	529.70	855.62	521.18	10.08	10.08	11.01	11.01	
3267549935	SMP	1	608.76	529.75	855.55	521.25	10.04	10.04	11.12	11.12	
3267558305	SMP	1	608.54	529.91	855.35	521.30	10.04	10.04	10.93	10.93	
3267566690	SMP	1	608.43	530.03	855.27	521.30	9.89	9.89	10.89	10.89	
3267574953	SMP	1	608.34	530.05	855.14	521.30	10.12	10.12	10.87	10.87	
3267591682	SMP	1	607.98	530.02	854.87	521.11	10.13	10.13	10.84	10.84	
3267600074	SMP	1	607.96	529.78	854.77	520.97	10.14	10.14	10.97	10.97	
3267608318	SMP	1	607.96	529.85	854.62	521.04	10.10	10.10	10.97	10.97	
3267616683	SMP	1	607.83	529.91	854.57	521.09	10.07	10.07	10.97	10.97	
3267625079	SMP	1	607.76	530.04	854.50	521.23	9.96	9.96	11.15	11.15	
3267633436	SMP	1	607.62	530.02	854.43	521.23	9.97	9.97	11.15	11.15	
3267641666	SMP	1	607.55	530.07	854.43	521.30	10.02	10.02	11.19	11.19	
3267650071	SMP	1	607.52	530.15	854.36	521.30	10.08	10.08	11.10	11.10	
3267658456	SMP	1	607.46	530.21	854.41	521.32	9.97	9.97	10.87	10.87	
3267666800	SMP	1	607.43	530.23	854.41	521.33	9.94	9.94	11.07	11.07	
3267675057	SMP	1	607.33	530.30	854.41	521.44	10.09	10.09	10.96	10.96	
3267683436	SMP	1	607.32	530.37	854.41	521.44	9.99	9.99	10.96	10.96	
3267691800	SMP	1	607.25	530.45	854.41	521.58	9.93	9.93	11.06	11.06	
3267700075	SMP	1	607.13	530.50	854.35	521.55	9.84	9.84	11.06	11.06	
3267708464	SMP	1	607.06	530.64	854.22	521.64	10.02	10.02	11.04	11.04	
3267716801	SMP	1	607.03	530.78	854.19	521.65	10.14	10.14	10.86	10.86	
3267725185	SMP	1	606.89	530.84	854.21	521.82	10.16	10.16	10.90	10.90	
3267733424	SMP	1	606.76	530.83	854.14	521.85	9.92	9.92	11.02	11.02	
3267741793	SMP	1	606.68	530.97	854.04	521.93	9.96	9.96	10.84	10.84	
3267750201	SMP	1	606.65	531.10	853.99	521.96	9.98	9.98	10.89	10.89	
3267758560	SMP	1	606.59	531.15	853.89	521.95	9.98	9.98	10.90	10.90	
3267766795	SMP	1	606.56	531.17	853.81	522.08	10.06	10.06	10.99	10.99	
3267775181	SMP	1	606.51	531.28	853.77	522.11	10.02	10.02	10.98	10.98	
3267783548	SMP	1	606.37	531.36	853.69	522.18	10.14	10.14	11.08	11.08	
3267791922	SMP	1	606.34	531.43	853.62	522.25	9.98	9.98	11.00	11.00	
3267800193	SMP	1	606.21	531.57	853.57	522.31	9.87	9.87	11.17	11.17	
3267808566	SMP	1	606.13	531.57	853.43	522.38	9.80	9.80	11.09	11.09	
3267816920	SMP	1	606.11	531.66	853.34	522.33	9.97	9.97	10.98	10.98	
3267825312	SMP	1	605.96	531.78	853.34	522.37	10.05	10.05	10.89	10.89	
3267833552	SMP	1	605.89	531.85	853.34	522.44	10.05	10.05	11.11	11.11	
3267841910	SMP	1	605.84	531.88	853.22	522.48	9.95	9.95	11.07	11.07	
3267850315	SMP	1	605.69	531.97	853.08	522.48	9.88	9.88	10.96	10.96	
3267858603	SMP	1	605.61	532.10	853.07	522.63	9.87	9.87	11.05	11.05	
3267866930	SMP	1	605.57	532.19	852.96	522.77	9.85	9.85	10.83	10.83
[truncated: 3,899,440 more chars]
