# Supplementary material for: Dynamic Patterns of Expertise: The Case of Orthopedic Medical Diagnosis
Source: PLoS One. 2016 Jul 14;11(7):e0158820. doi: 10.1371/journal.pone.0158820 (PMC4945032; doi:10.1371/journal.pone.0158820)
Supplement: S1 Data — The zip files includes 15 main radiographs used in the experiment (in main radiograph folder), all the gathered data (in the eyetracking data folder) and all the result files used for the statistic analysis (hypothesis 1 & 2, newstat, rqanew and rqanew2). (ZIP) [file pone.0158820.s001.zip › fai data/eyetracking data/P04-eye_data Samples.txt]

## Sample Rate:	120
## Separator Type:	Msg
## Trial Count:	1
## Uses Plane File:	False
## Number of Samples:	23044                                                                                                                                                                                                                                                           
## Reversed:	none
## [Run]
## Subject:	P04                                                                                                                                                                                                                                                             
                                                                                                                                                                                                                                            
## [Calibration]
## Calibration Type:	5-point
## Calibration Area:	1680	1050
## Calibration Point 0:	Position(840;525)
## Calibration Point 1:	Position(420;105)
## Calibration Point 2:	Position(1512;262)
## Calibration Point 3:	Position(1260;945)
## Calibration Point 4:	Position(167;787)
## [Geometry]
## Stimulus Dimension [mm]:	474	297
## Head Distance [mm]:	700
## [Hardware Setup]
## System ID:	IRX0867601-1348
## Operating System :	6.1
## iView X Version:	2.8.26
## [Filter Settings]
## Heuristic:	False
## Heuristic Stage:	0
## Bilateral:	True
## Gaze Cursor Filter:	True
## Saccade Length [px]:	80
## Filter Depth [ms]:	20
## Format:	LEFT, RIGHT, RAW, DIAMETER
## 
Time	Type	Trial	L Raw X [px]	L Raw Y [px]	R Raw X [px]	R Raw Y [px]	L Dia X [px]	L Dia Y [px]	R Dia X [px]	R Dia Y [px]	Aux1
5438426136	SMP	1	438.55	654.65	0.00	0.00	7.11	7.11	0.00	0.00	
5452208312	SMP	1	539.50	639.02	717.84	637.38	8.79	8.79	8.26	8.26	
5452213510	SMP	1	539.55	638.89	717.84	637.35	8.26	8.26	8.26	8.26	
5452221982	SMP	1	539.54	639.04	717.77	637.33	8.57	8.57	8.56	8.56	
5452231847	SMP	1	539.57	639.00	717.79	637.24	8.78	8.78	8.27	8.27	
5452238497	SMP	1	539.57	638.96	717.87	637.28	8.55	8.55	8.29	8.29	
5452246852	SMP	1	539.57	638.92	717.81	637.25	8.59	8.59	8.34	8.34	
5452255257	SMP	1	539.48	638.65	717.71	637.04	8.51	8.51	8.21	8.21	
5452263623	SMP	1	538.77	637.89	716.99	636.42	8.43	8.43	8.65	8.65	
5452271854	SMP	1	538.00	637.44	715.94	635.58	8.21	8.21	8.70	8.70	
5452280238	SMP	1	536.72	637.25	714.99	634.84	8.75	8.75	8.85	8.85	
5452288625	SMP	1	535.80	636.46	714.16	634.22	9.38	9.38	8.87	8.87	
5452296984	SMP	1	535.46	635.60	713.70	633.73	8.84	8.84	8.71	8.71	
5452305251	SMP	1	535.68	634.97	713.18	633.45	8.67	8.67	8.86	8.86	
5452313609	SMP	1	535.70	635.04	713.47	633.48	8.91	8.91	8.77	8.77	
5452321989	SMP	1	535.17	634.88	713.70	633.43	8.68	8.68	8.75	8.75	
5452330237	SMP	1	535.03	634.54	713.74	633.24	8.86	8.86	8.80	8.80	
5452338613	SMP	1	535.03	634.54	713.83	633.35	8.86	8.86	8.76	8.76	
5452346983	SMP	1	535.11	634.41	714.02	633.34	8.81	8.81	9.29	9.29	
5452355379	SMP	1	535.46	634.80	714.15	633.23	9.10	9.10	8.78	8.78	
5452363612	SMP	1	535.40	634.47	714.40	633.22	9.06	9.06	9.07	9.07	
5452371974	SMP	1	535.63	634.76	714.52	633.17	9.30	9.30	8.91	8.91	
5452380359	SMP	1	535.58	634.43	714.77	633.05	8.87	8.87	8.86	8.86	
5452388732	SMP	1	535.75	634.45	714.81	632.98	9.01	9.01	8.97	8.97	
5452396977	SMP	1	535.89	634.39	715.01	632.94	8.93	8.93	8.77	8.77	
5452405375	SMP	1	535.92	634.21	714.98	632.97	9.02	9.02	8.96	8.96	
5452413731	SMP	1	535.94	634.16	715.19	632.94	9.14	9.14	8.86	8.86	
5452422113	SMP	1	535.95	633.81	715.32	632.80	9.02	9.02	8.68	8.68	
5452438746	SMP	1	536.18	633.67	715.44	632.84	8.95	8.95	8.81	8.81	
5452447111	SMP	1	536.29	633.69	715.51	632.76	9.07	9.07	8.66	8.66	
5452455480	SMP	1	536.43	633.70	715.77	632.60	9.12	9.12	8.69	8.69	
5452463749	SMP	1	536.42	633.61	715.88	632.53	9.06	9.06	8.73	8.73	
5452472093	SMP	1	536.47	633.54	715.80	632.51	9.02	9.02	8.87	8.87	
5452480500	SMP	1	536.55	633.54	715.87	632.46	9.00	9.00	8.80	8.80	
5452488843	SMP	1	536.46	633.35	715.84	632.57	8.68	8.68	9.40	9.40	
5452497105	SMP	1	536.59	633.26	715.98	632.49	8.73	8.73	9.37	9.37	
5452505479	SMP	1	536.53	633.22	715.98	632.34	8.56	8.56	8.82	8.82	
5452513876	SMP	1	536.63	633.61	715.91	632.41	9.09	9.09	9.36	9.36	
5452522098	SMP	1	535.97	632.69	715.56	632.06	8.85	8.85	8.81	8.81	
5452530522	SMP	1	535.11	631.83	715.03	631.04	8.63	8.63	7.95	7.95	
5452538852	SMP	1	534.28	630.96	714.26	630.43	8.53	8.53	7.37	7.37	
5452547237	SMP	1	533.61	630.16	713.36	629.89	8.14	8.14	12.12	12.12	
5452555484	SMP	1	533.53	629.61	712.67	629.45	7.90	7.90	5.92	5.92	
5452563861	SMP	1	533.27	629.48	712.35	629.15	8.23	8.23	6.39	6.39	
5452572216	SMP	1	533.24	629.35	712.47	629.10	8.09	8.09	5.88	5.88	
5452580623	SMP	1	533.10	629.28	712.13	629.57	8.07	8.07	10.03	10.03	
5452588837	SMP	1	532.87	629.50	712.30	629.01	8.20	8.20	6.20	6.20	
5452597236	SMP	1	532.82	629.55	712.13	629.03	8.18	8.18	6.38	6.38	
5452606180	SMP	1	532.53	629.63	711.18	629.99	8.26	8.26	9.30	9.30	
5452614003	SMP	1	532.45	629.53	712.39	628.90	8.46	8.46	5.76	5.76	
5452630606	SMP	1	532.25	629.56	712.44	628.92	8.35	8.35	5.45	5.45	
5452638994	SMP	1	532.16	629.43	711.88	629.00	8.34	8.34	6.30	6.30	
5452647351	SMP	1	532.02	629.49	711.79	629.09	8.24	8.24	7.17	7.17	
5452655594	SMP	1	531.80	629.82	711.80	628.86	8.52	8.52	6.30	6.30	
5452663977	SMP	1	531.74	629.69	711.53	629.31	8.52	8.52	9.02	9.02	
5452672351	SMP	1	531.70	629.78	711.63	628.82	8.56	8.56	5.86	5.86	
5452680589	SMP	1	531.62	629.80	711.62	629.19	8.40	8.40	5.56	5.56	
5452688994	SMP	1	531.36	629.87	707.76	628.80	8.02	8.02	11.93	11.93	
5452697345	SMP	1	531.45	629.59	707.78	629.20	8.21	8.21	11.77	11.77	
5452705715	SMP	1	530.94	629.98	707.81	629.21	8.37	8.37	11.67	11.67	
5452713973	SMP	1	530.83	629.98	707.90	629.36	8.42	8.42	6.36	6.36	
5452722367	SMP	1	530.86	629.98	708.08	629.56	8.43	8.43	10.57	10.57	
5452730720	SMP	1	530.61	629.90	708.31	630.43	8.38	8.38	8.69	8.69	
5452739113	SMP	1	530.46	629.90	707.87	629.69	8.60	8.60	6.47	6.47	
5452747347	SMP	1	530.65	630.08	707.38	628.90	8.64	8.64	11.78	11.78	
5452755721	SMP	1	530.51	630.15	708.19	630.42	8.79	8.79	8.98	8.98	
5452764109	SMP	1	530.50	630.09	710.63	628.84	8.82	8.82	6.28	6.28	
5452772467	SMP	1	530.49	630.17	711.21	628.69	8.92	8.92	4.97	4.97	
5452780724	SMP	1	530.57	630.26	707.52	629.37	8.79	8.79	5.92	5.92	
5452789116	SMP	1	530.43	630.22	707.98	630.36	8.79	8.79	8.83	8.83	
5452797460	SMP	1	530.80	630.04	708.00	629.64	8.28	8.28	11.48	11.48	
5452805842	SMP	1	531.88	630.14	712.57	629.19	8.62	8.62	8.60	8.60	
5452814097	SMP	1	533.16	630.08	713.23	629.67	8.28	8.28	8.77	8.77	
5452822476	SMP	1	534.69	630.89	714.67	629.95	8.84	8.84	8.52	8.52	
5452830840	SMP	1	535.50	630.54	715.18	630.05	8.65	8.65	8.26	8.26	
5452839113	SMP	1	535.48	630.66	715.02	630.09	8.76	8.76	8.39	8.39	
5452855844	SMP	1	535.78	631.21	715.07	629.92	9.33	9.33	8.16	8.16	
5452864237	SMP	1	535.74	631.41	714.98	630.11	9.61	9.61	8.11	8.11	
5452872449	SMP	1	535.43	630.66	715.10	629.94	9.02	9.02	8.08	8.08	
5452880848	SMP	1	535.55	630.82	715.09	629.99	9.18	9.18	8.01	8.01	
5452889224	SMP	1	535.39	630.65	715.06	629.97	8.97	8.97	8.31	8.31	
5452897605	SMP	1	535.68	631.30	715.01	629.94	9.49	9.49	8.22	8.22	
5452905837	SMP	1	535.67	631.18	715.02	629.91	9.68	9.68	8.16	8.16	
5452914238	SMP	1	535.20	630.70	715.00	629.91	8.97	8.97	8.66	8.66	
5452922586	SMP	1	535.31	630.67	714.89	629.88	9.04	9.04	8.45	8.45	
5452930978	SMP	1	535.52	630.94	714.81	629.77	9.38	9.38	9.46	9.46	
5452939216	SMP	1	535.61	630.97	714.96	629.88	9.33	9.33	8.10	8.10	
5452947606	SMP	1	535.42	630.62	714.99	629.80	9.23	9.23	8.35	8.35	
5452955962	SMP	1	535.54	630.87	714.89	629.74	9.51	9.51	8.29	8.29	
5452964359	SMP	1	535.42	630.66	714.90	629.69	9.22	9.22	8.21	8.21	
5452972592	SMP	1	535.63	630.79	715.33	629.68	9.56	9.56	7.60	7.60	
5452980987	SMP	1	535.37	630.60	714.94	629.69	9.35	9.35	7.97	7.97	
5452989344	SMP	1	535.65	630.82	715.18	629.61	9.35	9.35	7.95	7.95	
5452997598	SMP	1	535.61	630.65	715.13	629.56	9.29	9.29	7.90	7.90	
5453005958	SMP	1	535.52	630.55	715.16	629.58	9.20	9.20	8.02	8.02	
5453014357	SMP	1	535.49	630.46	715.13	629.56	9.21	9.21	9.08	9.08	
5453022709	SMP	1	535.66	630.55	715.13	629.57	9.17	9.17	9.07	9.07	
5453030972	SMP	1	535.51	630.27	715.11	629.47	9.26	9.26	8.72	8.72	
5453039337	SMP	1	535.70	630.34	715.14	629.50	9.16	9.16	9.12	9.12	
5453047735	SMP	1	535.95	630.68	715.37	629.43	9.50	9.50	8.70	8.70	
5453056082	SMP	1	535.83	630.50	715.26	629.46	9.27	9.27	8.80	8.80	
5453064353	SMP	1	535.97	630.91	715.24	629.59	9.39	9.39	8.84	8.84	
5453072704	SMP	1	535.69	630.57	715.44	629.61	9.31	9.31	8.37	8.37	
5453081093	SMP	1	535.85	630.32	715.42	629.53	8.90	8.90	8.66	8.66	
5453089465	SMP	1	535.80	630.32	715.65	629.54	9.10	9.10	8.51	8.51	
5453097732	SMP	1	535.94	630.37	716.02	629.49	8.83	8.83	8.22	8.22	
5453106086	SMP	1	536.43	630.70	715.88	629.39	9.20	9.20	8.50	8.50	
5453114482	SMP	1	536.27	630.45	715.96	629.58	9.00	9.00	8.89	8.89	
5453122831	SMP	1	536.34	630.30	716.13	629.52	8.99	8.99	9.05	9.05	
5453131098	SMP	1	536.55	630.36	716.16	629.58	9.14	9.14	8.76	8.76	
5453139544	SMP	1	536.69	630.45	716.40	629.49	9.06	9.06	8.61	8.61	
5453147847	SMP	1	536.57	630.05	716.42	629.38	8.70	8.70	8.58	8.58	
5453156096	SMP	1	536.70	630.15	716.49	629.45	8.64	8.64	8.59	8.59	
5453164480	SMP	1	536.85	630.05	716.55	629.46	8.66	8.66	8.74	8.74	
5453172816	SMP	1	536.82	630.14	716.56	629.50	8.93	8.93	8.83	8.83	
5453181216	SMP	1	536.99	630.19	716.55	629.49	8.99	8.99	8.90	8.90	
5453189466	SMP	1	537.47	630.57	716.67	629.50	9.18	9.18	8.80	8.80	
5453197844	SMP	1	537.63	630.61	716.84	629.51	9.19	9.19	9.42	9.42	
5453206193	SMP	1	537.61	630.37	717.11	629.39	8.95	8.95	8.18	8.18	
5453214604	SMP	1	537.58	630.50	717.02	629.38	9.01	9.01	8.59	8.59	
5453222837	SMP	1	537.60	630.50	717.03	629.47	9.13	9.13	8.34	8.34	
5453231222	SMP	1	537.60	630.49	717.09	629.42	9.20	9.20	8.60	8.60	
5453239582	SMP	1	537.74	630.57	717.32	629.39	9.20	9.20	7.85	7.85	
5453247964	SMP	1	537.44	629.96	717.41	629.32	8.53	8.53	8.25	8.25	
5453256207	SMP	1	537.81	630.36	717.44	629.35	8.93	8.93	8.39	8.39	
5453264601	SMP	1	537.79	630.50	717.42	629.38	8.96	8.96	7.96	7.96	
5453272950	SMP	1	537.72	630.10	717.48	629.39	8.54	8.54	8.23	8.23	
5453281358	SMP	1	538.09	630.50	717.57	629.45	9.01	9.01	7.98	7.98	
5453289582	SMP	1	537.88	630.17	717.71	629.38	8.84	8.84	7.90	7.90	
5453297965	SMP	1	537.95	630.12	717.78	629.45	8.68	8.68	7.96	7.96	
5453306315	SMP	1	538.37	630.49	717.78	629.53	8.73	8.73	8.13	8.13	
5453314601	SMP	1	538.14	630.38	717.87	629.49	8.80	8.80	7.98	7.98	
5453322950	SMP	1	538.40	630.61	717.95	629.39	9.12	9.12	7.95	7.95	
5453331341	SMP	1	538.49	630.57	718.01	629.56	9.08	9.08	7.85	7.85	
5453339702	SMP	1	538.47	630.44	718.09	629.43	8.95	8.95	7.71	7.71	
5453347976	SMP	1	538.31	630.31	717.98	629.57	8.82	8.82	8.19	8.19	
5453356322	SMP	1	538.51	630.50	718.24	629.56	9.08	9.08	7.76	7.76	
5453364727	SMP	1	538.33	629.99	718.22	629.57	8.53	8.53	7.98	7.98	
5453373077	SMP	1	538.52	630.33	717.92	629.60	8.80	8.80	8.30	8.30	
5453381338	SMP	1	538.21	629.96	718.14	629.51	8.44	8.44	7.91	7.91	
5453389703	SMP	1	538.38	630.08	718.07	629.62	8.57	8.57	8.21	8.21	
5453398094	SMP	1	538.78	630.49	718.39	629.55	8.82	8.82	7.68	7.68	
5453406454	SMP	1	538.83	630.59	718.38	629.54	9.05	9.05	7.70	7.70	
5453414723	SMP	1	538.31	629.81	718.19	629.57	8.41	8.41	7.93	7.93	
5453423087	SMP	1	538.45	630.05	718.27	629.58	8.57	8.57	7.76	7.76	
5453431465	SMP	1	538.60	630.19	718.25	629.54	8.63	8.63	7.56	7.56	
5453439822	SMP	1	538.74	630.38	718.22	629.37	8.73	8.73	7.68	7.68	
5453448097	SMP	1	538.81	630.43	718.24	629.53	8.84	8.84	7.67	7.67	
5453456446	SMP	1	538.63	630.31	718.18	629.63	8.81	8.81	7.92	7.92	
5453464858	SMP	1	538.78	630.29	718.22	629.46	8.62	8.62	7.98	7.98	
5453473071	SMP	1	538.37	629.94	718.40	629.52	8.27	8.27	7.57	7.57	
5453481461	SMP	1	538.32	629.83	718.12	629.55	8.32	8.32	7.73	7.73	
5453489823	SMP	1	538.65	630.46	718.07	629.53	8.76	8.76	7.89	7.89	
5453498209	SMP	1	538.91	630.47	718.13	629.56	8.90	8.90	7.76	7.76	
5453506438	SMP	1	538.53	630.32	718.13	629.49	8.62	8.62	7.83	7.83	
5453514842	SMP	1	538.31	629.81	718.13	629.48	8.35	8.35	7.66	7.66	
5453523192	SMP	1	538.44	630.08	718.18	629.41	8.50	8.50	7.57	7.57	
5453531597	SMP	1	538.71	630.48	718.13	629.40	8.68	8.68	7.72	7.72	
5453539826	SMP	1	538.65	630.51	717.99	629.33	8.71	8.71	7.84	7.84	
5453548212	SMP	1	538.34	630.01	717.98	629.32	8.44	8.44	7.69	7.69	
5453556566	SMP	1	538.34	630.32	717.95	629.42	8.64	8.64	7.65	7.65	
5453565011	SMP	1	538.40	630.28	717.89	629.25	8.58	8.58	7.73	7.73	
5453573181	SMP	1	538.39	630.36	717.88	629.39	8.75	8.75	7.67	7.67	
5453581577	SMP	1	538.55	630.40	717.72	629.27	9.02	9.02	7.70	7.70	
5453589945	SMP	1	538.13	630.05	717.95	629.23	8.50	8.50	7.39	7.39	
5453598375	SMP	1	538.03	630.13	717.64	629.18	8.68	8.68	7.70	7.70	
5453606553	SMP	1	537.92	629.98	717.67	629.14	8.40	8.40	7.32	7.32	
5453614968	SMP	1	538.27	630.42	717.46	629.24	8.87	8.87	7.55	7.55	
5453623320	SMP	1	537.73	629.81	717.52	629.19	8.35	8.35	7.44	7.44	
5453631585	SMP	1	537.57	629.80	717.40	629.24	8.38	8.38	7.78	7.78	
5453639957	SMP	1	537.77	630.31	717.30	629.14	8.81	8.81	7.59	7.59	
5453648340	SMP	1	537.39	629.91	717.16	629.03	8.40	8.40	7.65	7.65	
5453656696	SMP	1	537.93	630.56	717.09	629.11	8.87	8.87	7.47	7.47	
5453664965	SMP	1	537.04	629.69	716.97	629.11	8.23	8.23	7.70	7.70	
5453673310	SMP	1	537.41	630.44	716.92	629.05	8.70	8.70	7.14	7.14	
5453681705	SMP	1	537.34	630.33	716.80	628.99	8.91	8.91	7.26	7.26	
5453690070	SMP	1	537.02	629.99	716.71	628.98	8.39	8.39	7.52	7.52	
5453698334	SMP	1	537.15	630.24	716.61	628.98	8.59	8.59	7.53	7.53	
5453706683	SMP	1	536.78	629.87	716.60	628.90	8.39	8.39	7.40	7.40	
5453715130	SMP	1	537.22	630.39	716.23	628.96	8.82	8.82	8.02	8.02	
5453723454	SMP	1	536.76	629.96	716.44	628.81	8.62	8.62	7.10	7.10	
5453731705	SMP	1	536.62	629.89	716.23	628.82	8.42	8.42	7.44	7.44	
5453740071	SMP	1	537.17	630.38	716.22	628.89	9.17	9.17	7.49	7.49	
5453748494	SMP	1	536.90	630.42	716.15	628.85	8.80	8.80	7.58	7.58	
5453756812	SMP	1	536.76	630.36	716.08	628.89	8.88	8.88	7.54	7.54	
5453765088	SMP	1	536.36	629.90	715.87	628.85	8.52	8.52	7.72	7.72	
5453773433	SMP	1	536.52	630.21	715.93	628.78	8.50	8.50	7.65	7.65	
5453781853	SMP	1	536.56	630.21	716.01	628.81	8.82	8.82	7.65	7.65	
5453790071	SMP	1	536.63	630.63	715.83	628.86	9.05	9.05	7.68	7.68	
5453798460	SMP	1	536.44	630.22	715.78	628.94	8.52	8.52	7.82	7.82	
5453806805	SMP	1	536.50	630.60	715.89	629.02	9.14	9.14	7.73	7.73	
5453815222	SMP	1	535.93	629.84	715.94	628.89	8.40	8.40	7.42	7.42	
5453823458	SMP	1	536.52	630.48	715.85	628.83	9.08	9.08	7.74	7.74	
5453831838	SMP	1	535.95	629.89	715.79	628.99	8.47	8.47	7.46	7.46	
5453840180	SMP	1	536.01	629.95	715.70	628.91	8.67	8.67	7.74	7.74	
5453848569	SMP	1	536.08	630.21	715.69	628.97	8.97	8.97	7.73	7.73	
5453856806	SMP	1	536.08	630.03	715.60	629.00	8.85	8.85	7.73	7.73	
5453865229	SMP	1	536.00	630.00	715.55	628.96	8.65	8.65	7.72	7.72	
5453873546	SMP	1	536.05	630.04	715.71	628.90	8.67	8.67	7.46	7.46	
5453881913	SMP	1	535.87	629.79	715.76	628.81	8.27	8.27	7.52	7.52	
5453890178	SMP	1	535.76	629.67	715.68	628.83	8.36	8.36	7.58	7.58	
5453898592	SMP	1	535.84	629.88	715.68	628.92	8.44	8.44	7.50	7.50	
5453906917	SMP	1	535.89	629.89	715.42	628.87	8.35	8.35	7.60	7.60	
5453915283	SMP	1	536.03	630.05	715.57	628.80	8.47	8.47	7.53	7.53	
5453923554	SMP	1	535.96	629.91	715.46	628.84	8.38	8.38	7.48	7.48	
5453931954	SMP	1	535.73	629.78	715.52	628.83	8.33	8.33	7.61	7.61	
5453940298	SMP	1	535.97	630.32	715.39	628.87	8.74	8.74	7.73	7.73	
5453948556	SMP	1	536.36	630.69	715.53	628.85	8.98	8.98	7.49	7.49	
5453956925	SMP	1	535.51	629.70	715.32	628.90	8.31	8.31	7.63	7.63	
5453965320	SMP	1	535.38	629.60	715.37	628.97	8.28	8.28	7.77	7.77	
5453973676	SMP	1	535.40	629.62	715.30	628.97	8.21	8.21	7.85	7.85	
5453981939	SMP	1	535.48	629.68	715.30	628.92	8.14	8.14	7.64	7.64	
5453990296	SMP	1	535.33	629.74	715.43	629.04	8.25	8.25	7.62	7.62	
5453998672	SMP	1	535.44	629.96	715.39	628.97	8.23	8.23	7.76	7.76	
5454007042	SMP	1	535.49	629.76	715.45	628.96	8.16	8.16	7.60	7.60	
5454015347	SMP	1	536.53	630.87	715.39	629.05	8.84	8.84	7.53	7.53	
5454023709	SMP	1	535.25	629.65	715.57	629.08	7.95	7.95	7.59	7.59	
5454032039	SMP	1	536.63	630.87	715.36	629.09	8.97	8.97	7.84	7.84	
5454040431	SMP	1	535.31	629.53	715.31	629.08	7.77	7.77	7.99	7.99	
5454048719	SMP	1	535.43	629.85	715.41	629.11	8.05	8.05	7.61	7.61	
5454057059	SMP	1	535.70	630.01	715.60	629.23	8.35	8.35	7.45	7.45	
5454065392	SMP	1	537.05	630.84	715.60	629.17	8.30	8.30	7.43	7.43	
5454073807	SMP	1	536.74	630.76	715.53	629.24	8.92	8.92	7.52	7.52	
5454082071	SMP	1	536.65	630.61	715.50	629.21	8.55	8.55	7.53	7.53	
5454090447	SMP	1	537.12	630.95	715.53	629.20	8.35	8.35	7.46	7.46	
5454098741	SMP	1	536.99	630.96	715.65	629.18	9.01	9.01	7.41	7.41	
5454107166	SMP	1	535.83	630.01	715.68	629.17	8.29	8.29	7.25	7.25	
5454115437	SMP	1	537.50	630.69	715.61	629.27	7.98	7.98	7.58	7.58	
5454123817	SMP	1	536.28	630.36	715.44	629.28	8.65	8.65	7.64	7.64	
5454132116	SMP	1	536.39	630.68	715.48	629.31	8.99	8.99	7.75	7.75	
5454140435	SMP	1	537.55	630.72	715.73	629.16	9.26	9.26	7.23	7.23	
5454148795	SMP	1	535.98	630.04	715.64	629.09	7.98	7.98	7.38	7.38	
5454157187	SMP	1	536.16	630.12	715.46	629.22	8.46	8.46	7.64	7.64	
5454165471	SMP	1	535.93	630.34	715.68	629.12	8.87	8.87	7.49	7.49	
5454173797	SMP	1	536.38	630.30	715.46	629.05	8.85	8.85	7.97	7.97	
5454182155	SMP	1	536.27	630.47	715.45	629.09	9.14	9.14	7.60	7.60	
5454190552	SMP	1	535.90	630.03	715.51	629.02	8.53	8.53	7.60	7.60	
5454198953	SMP	1	537.28	630.69	715.53	628.97	9.38	9.38	7.49	7.49	
5454207173	SMP	1	535.80	630.24	715.45	629.05	8.82	8.82	7.65	7.65	
5454215587	SMP	1	535.77	629.96	715.30	628.99	8.61	8.61	7.74	7.74	
5454223927	SMP	1	537.26	630.77	715.43	628.94	9.02	9.02	7.53	7.53	
5454232324	SMP	1	537.35	630.57	715.59	628.92	9.67	9.67	7.20	7.20	
5454240550	SMP	1	537.43	630.68	715.40	628.93	11.27	11.27	7.64	7.64	
5454248956	SMP	1	535.33	629.67	715.29	629.00	8.13	8.13	7.35	7.35	
5454257297	SMP	1	534.77	630.99	714.26	629.45	9.13	9.13	7.88	7.88	
5454265699	SMP	1	533.41	631.21	712.96	629.87	9.08	9.08	7.78	7.78	
5454282324	SMP	1	532.63	632.88	711.63	630.48	9.51	9.51	8.39	8.39	
5454290693	SMP	1	532.64	632.52	710.67	630.80	10.43	10.43	9.19	9.19	
5454298928	SMP	1	532.41	632.05	711.78	630.23	9.66	9.66	6.83	6.83	
5454307303	SMP	1	531.64	631.46	710.42	630.89	8.69	8.69	9.66	9.66	
5454315684	SMP	1	531.65	631.71	711.67	630.19	8.67	8.67	7.37	7.37	
5454324062	SMP	1	531.65	631.68	711.69	630.25	8.71	8.71	7.31	7.31	
5454332303	SMP	1	531.44	631.62	711.64	630.29	7.73	7.73	7.20	7.20	
5454340699	SMP	1	531.51	631.94	711.38	630.29	8.60	8.60	7.31	7.31	
5454349051	SMP	1	531.21	631.69	711.16	630.27	8.01	8.01	8.78	8.78	
5454357430	SMP	1	531.19	631.92	710.95	630.33	8.75	8.75	7.76	7.76	
5454365679	SMP	1	530.89	631.61	710.86	630.32	8.80	8.80	8.77	8.77	
5454374053	SMP	1	530.53	631.51	710.72	630.34	8.46	8.46	7.73	7.73	
5454382416	SMP	1	530.51	631.75	710.54	630.34	7.80	7.80	8.25	8.25	
5454390844	SMP	1	529.93	631.86	710.08	630.50	8.26	8.26	8.61	8.61	
5454399050	SMP	1	528.92	632.74	708.28	631.32	8.31	8.31	8.55	8.55	
5454407434	SMP	1	527.88	633.38	705.99	632.63	8.38	8.38	9.63	9.63	
5454424183	SMP	1	526.21	634.80	703.21	634.15	8.97	8.97	10.29	10.29	
5454432431	SMP	1	525.98	635.01	0.00	0.00	8.90	8.90	0.00	0.00	
5454440805	SMP	1	525.76	634.90	702.90	634.48	8.73	8.73	10.69	10.69	
5454449165	SMP	1	525.51	634.98	702.71	634.45	8.81	8.81	10.53	10.53	
5454457413	SMP	1	525.34	635.28	702.41	634.51	9.10	9.10	10.62	10.62	
5454465801	SMP	1	524.95	635.25	702.22	634.63	8.72	8.72	10.71	10.71	
5454474194	SMP	1	524.69	635.47	701.96	634.61	8.86	8.86	10.12	10.12	
5454482547	SMP	1	524.48	635.66	701.80	634.89	8.97	8.97	10.40	10.40	
5454490822	SMP	1	524.26	635.83	701.60	634.87	8.98	8.98	10.54	10.54	
5454499174	SMP	1	523.77	635.70	701.21	634.66	8.66	8.66	9.79	9.79	
5454507542	SMP	1	523.52	636.01	701.08	634.67	9.02	9.02	9.70	9.70	
5454515925	SMP	1	523.06	635.99	700.82	635.22	8.65	8.65	10.62	10.62	
5454532564	SMP	1	522.19	636.38	700.11	635.39	8.75	8.75	10.73	10.73	
5454540923	SMP	1	521.07	636.59	698.91	636.03	8.74	8.74	11.32	11.32	
5454549315	SMP	1	519.52	637.36	697.39	636.42	8.98	8.98	11.18	11.18	
5454557528	SMP	1	518.24	637.63	695.81	636.53	8.64	8.64	11.07	11.07	
5454574312	SMP	1	517.10	638.05	694.33	636.40	8.63	8.63	9.94	9.94	
5454582667	SMP	1	516.66	638.17	693.76	635.89	8.75	8.75	9.45	9.45	
5454590946	SMP	1	515.85	638.29	693.32	635.77	8.55	8.55	9.39	9.39	
5454599293	SMP	1	515.33	638.47	692.63	635.58	8.72	8.72	9.26	9.26	
5454607662	SMP	1	514.60	638.61	692.05	635.71	8.37	8.37	9.26	9.26	
5454615926	SMP	1	514.01	638.69	691.45	635.49	8.71	8.71	8.90	8.90	
5454632684	SMP	1	512.80	639.01	690.30	635.56	8.50	8.50	9.03	9.03	
5454641057	SMP	1	512.36	639.11	689.73	635.64	8.63	8.63	8.97	8.97	
5454649312	SMP	1	511.70	639.26	689.34	635.59	8.51	8.51	8.71	8.71	
5454657672	SMP	1	511.33	639.33	688.72	635.58	8.87	8.87	8.76	8.76	
5454666065	SMP	1	510.70	639.41	688.43	635.68	8.47	8.47	8.78	8.78	
5454674401	SMP	1	510.27	639.46	687.87	635.50	8.54	8.54	8.60	8.60	
5454682674	SMP	1	509.85	639.49	687.70	635.83	8.59	8.59	8.85	8.85	
5454699424	SMP	1	509.16	639.71	686.94	636.01	8.37	8.37	9.44	9.44	
5454707806	SMP	1	508.73	639.72	686.76	636.23	8.36	8.36	9.74	9.74	
5454716045	SMP	1	508.44	639.74	686.42	635.86	8.48	8.48	8.89	8.89	
5454724430	SMP	1	508.27	639.84	686.31	636.09	8.50	8.50	9.29	9.29	
5454732791	SMP	1	508.16	639.99	685.93	636.08	8.54	8.54	9.59	9.59	
5454741186	SMP	1	507.81	639.93	685.79	635.94	8.32	8.32	9.29	9.29	
5454749417	SMP	1	507.67	640.09	685.57	635.88	8.39	8.39	9.21	9.21	
5454757785	SMP	1	507.56	640.09	685.56	635.95	8.34	8.34	9.03	9.03	
5454766167	SMP	1	507.33	640.14	685.43	636.02	8.27	8.27	9.08	9.08	
5454774418	SMP	1	507.22	640.29	685.36	635.92	8.55	8.55	9.02	9.02	
5454782792	SMP	1	507.17	640.30	685.10	635.77	8.59	8.59	8.54	8.54	
5454791187	SMP	1	506.97	640.33	685.11	635.90	8.45	8.45	8.82	8.82	
5454799539	SMP	1	506.83	640.40	685.03	636.00	8.51	8.51	9.18	9.18	
5454807794	SMP	1	506.70	640.47	684.94	636.06	8.28	8.28	9.28	9.28	
5454816171	SMP	1	506.56	640.47	684.72	636.00	8.10	8.10	9.14	9.14	
5454824565	SMP	1	506.52	640.59	684.72	635.94	8.13	8.13	9.23	9.23	
5454832915	SMP	1	506.39	640.51	684.70	635.98	8.13	8.13	9.19	9.19	
5454841181	SMP	1	506.32	640.58	684.59	635.93	8.34	8.34	8.95	8.95	
5454849540	SMP	1	506.18	640.61	684.52	635.93	8.21	8.21	8.79	8.79	
5454857907	SMP	1	506.13	640.67	684.56	636.04	8.23	8.23	8.88	8.88	
5454866291	SMP	1	505.95	640.66	684.31	635.79	8.00	8.00	8.60	8.60	
5454874542	SMP	1	505.91	640.67	684.50	636.01	8.13	8.13	9.09	9.09	
5454882904	SMP	1	505.93	640.73	684.46	636.16	8.12	8.12	8.97	8.97	
5454891311	SMP	1	505.94	640.82	684.38	635.94	8.13	8.13	8.61	8.61	
5454899663	SMP	1	505.99	640.81	684.39	636.01	8.29	8.29	8.76	8.76	
5454907923	SMP	1	505.98	640.87	684.42	635.96	8.31	8.31	8.61	8.61	
5454916293	SMP	1	506.01	640.82	684.51	636.14	8.25	8.25	8.97	8.97	
5454924673	SMP	1	506.16	640.86	684.69	636.19	8.25	8.25	9.10	9.10	
5454932908	SMP	1	506.14	640.89	684.77	636.46	8.24	8.24	9.35	9.35	
5454941306	SMP	1	506.22	640.79	684.83	636.34	8.03	8.03	9.17	9.17	
5454949659	SMP	1	506.30	640.86	684.97	636.06	8.14	8.14	8.67	8.67	
5454958036	SMP	1	506.48	640.81	685.07	635.97	7.90	7.90	8.53	8.53	
5454966298	SMP	1	506.58	640.86	685.16	635.91	8.10	8.10	8.54	8.54	
5454974657	SMP	1	506.68	640.77	685.31	635.86	7.97	7.97	8.55	8.55	
5454983025	SMP	1	506.86	640.66	685.57	636.11	7.88	7.88	8.97	8.97	
5454991428	SMP	1	507.06	640.56	685.77	636.17	7.98	7.98	9.12	9.12	
5454999656	SMP	1	507.24	640.57	685.98	636.14	7.97	7.97	9.28	9.28	
5455008039	SMP	1	507.45	640.46	686.06	635.98	7.99	7.99	9.05	9.05	
5455016411	SMP	1	507.56	640.42	686.33	635.81	8.08	8.08	8.99	8.99	
5455024789	SMP	1	507.70	640.34	686.55	636.01	8.04	8.04	9.26	9.26	
5455033043	SMP	1	507.94	640.27	686.70	635.87	8.22	8.22	9.03	9.03	
5455041431	SMP	1	508.15	640.15	686.90	635.71	7.93	7.93	8.82	8.82	
5455049784	SMP	1	508.28	640.15	687.13	635.75	8.28	8.28	9.20	9.20	
5455058153	SMP	1	508.49	640.00	687.31	635.65	8.04	8.04	9.17	9.17	
5455066411	SMP	1	508.73	640.02	687.59	635.74	8.18	8.18	8.99	8.99	
5455074780	SMP	1	508.98	640.03	687.76	635.59	8.37	8.37	8.66	8.66	
5455083151	SMP	1	509.11	640.00	687.95	635.60	8.26	8.26	8.79	8.79	
5455091429	SMP	1	509.33	639.99	688.17	635.82	8.19	8.19	9.45	9.45	
5455099775	SMP	1	509.59	639.95	688.39	635.67	7.93	7.93	9.17	9.17	
5455108167	SMP	1	509.70	639.97	688.61	635.72	8.37	8.37	8.64	8.64	
5455116536	SMP	1	510.04	640.01	688.88	635.89	8.25	8.25	8.79	8.79	
5455124795	SMP	1	510.17	640.02	688.97	635.98	8.25	8.25	9.06	9.06	
5455133150	SMP	1	510.41	640.07	689.17	635.77	8.20	8.20	8.62	8.62	
5455141549	SMP	1	510.54	640.17	689.36	635.80	8.25	8.25	8.41	8.41	
5455158163	SMP	1	511.05	640.35	689.83	636.24	8.36	8.36	8.94	8.94	
5455166552	SMP	1	511.24	640.28	690.01	636.28	7.90	7.90	8.62	8.62	
5455174902	SMP	1	511.42	640.38	690.22	636.34	8.06	8.06	8.64	8.64	
5455183292	SMP	1	511.64	640.49	690.50	636.44	8.06	8.06	8.75	8.75	
5455191527	SMP	1	511.82	640.50	690.66	636.52	7.78	7.78	8.58	8.58	
5455199922	SMP	1	512.13	640.56	690.84	636.60	8.12	8.12	8.75	8.75	
5455208260	SMP	1	512.31	640.53	691.05	636.80	8.15	8.15	8.76	8.76	
5455216672	SMP	1	512.45	640.55	691.27	637.07	8.08	8.08	9.46	9.46	
5455224904	SMP	1	512.60	640.61	691.39	636.83	8.24	8.24	8.68	8.68	
5455233297	SMP	1	512.71	640.69	691.55	636.82	8.05	8.05	8.48	8.48	
5455241643	SMP	1	512.84	640.69	691.83	637.04	7.99	7.99	8.83	8.83	
5455249902	SMP	1	513.00	640.63	691.87	637.32	8.11	8.11	9.47	9.47	
5455258258	SMP	1	513.20	640.68	691.96	637.13	8.19	8.19	8.98	8.98	
5455266658	SMP	1	513.32	640.66	692.04	637.14	8.30	8.30	9.06	9.06	
5455275007	SMP	1	513.39	640.66	692.03	636.93	8.28	8.28	8.68	8.68	
5455283278	SMP	1	513.45	640.70	692.12	637.01	8.15	8.15	8.80	8.80	
5455291639	SMP	1	513.51	640.65	692.19	636.79	8.28	8.28	8.44	8.44	
5455300019	SMP	1	513.47	640.65	692.30	636.92	8.15	8.15	8.62	8.62	
5455308382	SMP	1	513.59	640.67	692.32	636.85	8.20	8.20	8.53	8.53	
5455316658	SMP	1	513.63	640.62	692.38	637.08	8.16	8.16	8.79	8.79	
5455325016	SMP	1	513.59	640.58	692.33	636.85	8.18	8.18	8.48	8.48	
5455333394	SMP	1	513.63	640.61	692.43	637.05	8.01	8.01	8.75	8.75	
5455341773	SMP	1	513.73	640.53	692.49	636.97	8.23	8.23	8.72	8.72	
5455350021	SMP	1	513.86	640.63	692.51	636.87	8.11	8.11	8.48	8.48	
5455358390	SMP	1	513.77	640.55	692.57	636.90	8.01	8.01	8.58	8.58	
5455366772	SMP	1	513.84	640.57	692.62	637.10	7.93	7.93	8.94	8.94	
5455375133	SMP	1	513.91	640.54	692.69	637.03	7.90	7.90	8.86	8.86	
5455383389	SMP	1	513.99	640.54	692.76	636.97	8.20	8.20	8.74	8.74	
5455391762	SMP	1	514.03	640.50	692.74	637.13	8.32	8.32	8.75	8.75	
5455400152	SMP	1	514.29	640.62	693.05	636.95	8.43	8.43	8.68	8.68	
5455408509	SMP	1	514.33	640.52	692.97	637.06	8.13	8.13	8.64	8.64	
5455416778	SMP	1	514.45	640.49	693.08	636.73	7.97	7.97	8.13	8.13	
5455434207	SMP	1	514.60	640.61	693.23	636.85	8.12	8.12	8.41	8.41	
5455441790	SMP	1	514.56	640.61	693.26	637.20	8.06	8.06	8.47	8.47	
5455450144	SMP	1	514.63	640.69	693.42	637.29	7.95	7.95	8.40	8.40	
5455458545	SMP	1	514.81	640.63	693.43	637.37	7.97	7.97	8.70	8.70	
5455466910	SMP	1	514.79	640.68	693.49	637.29	7.88	7.88	8.16	8.16	
5455475159	SMP	1	514.95	640.73	693.60	637.44	8.03	8.03	8.12	8.12	
5455483528	SMP	1	514.98	640.60	693.61	637.45	8.12	8.12	8.25	8.25	
5455491910	SMP	1	514.88	640.77	693.69	637.60	8.02	8.02	8.40	8.40	
5455500279	SMP	1	514.95	640.74	693.63	637.50	8.22	8.22	8.16	8.16	
5455508522	SMP	1	514.95	640.75	693.75	637.65	8.18	8.18	8.43	8.43	
5455516901	SMP	1	514.92	640.70	693.68	637.65	7.95	7.95	8.40	8.40	
5455525294	SMP	1	514.89	640.72	693.60	637.51	8.11	8.11	8.17	8.17	
5455533648	SMP	1	514.86	640.75	693.56	637.50	7.98	7.98	8.31	8.31	
5455541913	SMP	1	514.86	640.75	693.55	637.45	8.09	8.09	8.08	8.08	
5455550267	SMP	1	514.74	640.70	693.47	637.65	7.97	7.97	8.65	8.65	
5455558638	SMP	1	514.67	640.74	693.49	637.60	8.02	8.02	8.62	8.62	
5455567018	SMP	1	514.56	640.69	693.24	637.56	8.03	8.03	8.53	8.53	
5455575271	SMP	1	514.58	640.71	693.20	637.62	8.24	8.24	8.94	8.94	
5455583644	SMP	1	514.51	640.69	693.13	637.51	8.26	8.26	8.63	8.63	
5455592034	SMP	1	514.39	640.66	693.05	637.44	7.91	7.91	8.45	8.45	
5455600271	SMP	1	514.32	640.78	693.04	637.31	8.27	8.27	8.19	8.19	
5455608648	SMP	1	514.25	640.73	692.90	637.43	8.33	8.33	8.37	8.37	
5455617017	SMP	1	514.17	640.67	692.88	637.46	8.18	8.18	8.68	8.68	
5455625408	SMP	1	514.09	640.66	692.83	637.22	8.26	8.26	8.18	8.18	
5455633639	SMP	1	514.10	640.59	692.72	637.57	8.24	8.24	8.99	8.99	
5455642029	SMP	1	513.99	640.62	692.64	637.37	8.09	8.09	8.70	8.70	
5455650411	SMP	1	513.92	640.62	692.65	637.51	7.99	7.99	8.94	8.94	
5455658775	SMP	1	513.98	640.54	692.58	637.44	7.95	7.95	8.79	8.79	
5455667027	SMP	1	513.85	640.36	692.51	637.03	8.33	8.33	8.38	8.38	
5455675386	SMP	1	513.89	639.57	692.67	636.70	7.93	7.93	8.77	8.77	
5455683765	SMP	1	514.02	638.91	692.61	635.94	8.31	8.31	8.92	8.92	
5455692153	SMP	1	514.09	638.28	692.39	635.45	7.88	7.88	8.90	8.90	
5455700401	SMP	1	513.91	638.03	692.26	635.15	8.17	8.17	8.80	8.80	
5455708762	SMP	1	514.00	638.03	692.27	635.08	8.14	8.14	8.68	8.68	
5455725520	SMP	1	513.99	638.13	692.32	635.24	8.18	8.18	8.97	8.97	
5455733789	SMP	1	513.82	638.17	692.31	635.30	8.08	8.08	8.89	8.89	
5455742136	SMP	1	513.85	638.13	692.27	635.33	8.16	8.16	8.95	8.95	
5455750537	SMP	1	513.77	638.26	692.27	635.33	8.23	8.23	8.88	8.88	
5455758761	SMP	1	513.65	638.35	692.26	635.29	8.23	8.23	8.98	8.98	
5455767160	SMP	1	513.65	638.35	692.24	635.32	8.16	8.16	9.07	9.07	
5455775497	SMP	1	513.57	638.43	692.23	635.44	8.03	8.03	9.08	9.08	
5455783913	SMP	1	513.57	638.50	692.16	635.44	8.15	8.15	9.04	9.04	
5455792144	SMP	1	513.50	638.43	692.16	635.58	8.01	8.01	9.21	9.21	
5455800528	SMP	1	513.53	638.61	692.20	635.49	8.09	8.09	9.04	9.04	
5455808885	SMP	1	513.49	638.54	692.09	635.51	8.10	8.10	9.02	9.02	
5455817281	SMP	1	513.53	638.04	692.04	635.22	8.17	8.17	8.91	8.91	
5455825510	SMP	1	513.39	637.05	691.71	634.32	8.12	8.12	8.64	8.64	
5455833902	SMP	1	513.60	636.28	691.56	633.62	8.07	8.07	8.72	8.72	
5455842260	SMP	1	513.62	636.01	691.70	633.29	7.88	7.88	8.81	8.81	
5455850650	SMP	1	513.78	635.87	691.67	633.38	7.78	7.78	8.96	8.96	
5455858872	SMP	1	513.74	635.84	691.72	633.28	8.20	8.20	8.86	8.86	
5455867280	SMP	1	513.60	635.90	691.73	633.06	8.03	8.03	8.66	8.66	
5455875626	SMP	1	513.64	635.76	691.78	632.93	7.86	7.86	8.79	8.79	
5455884017	SMP	1	513.59	635.67	691.83	632.96	8.03	8.03	9.24	9.24	
5455892265	SMP	1	513.58	635.53	691.85	632.81	8.14	8.14	8.98	8.98	
5455900656	SMP	1	513.57	635.28	691.94	632.60	8.23	8.23	8.84	8.84	
5455908992	SMP	1	513.45	635.30	691.90	632.48	8.09	8.09	8.64	8.64	
5455917279	SMP	1	513.49	635.08	691.98	632.31	7.99	7.99	9.05	9.05	
5455925629	SMP	1	513.36	635.02	691.93	632.25	8.11	8.11	9.19	9.19	
5455934022	SMP	1	513.48	634.85	691.95	632.05	8.07	8.07	9.22	9.22	
5455942386	SMP	1	513.37	634.56	691.98	631.80	8.17	8.17	9.13	9.13	
5455950652	SMP	1	513.35	634.45	691.94	631.72	8.34	8.34	8.92	8.92	
5455958991	SMP	1	513.39	634.20	692.05	631.42	8.31	8.31	8.95	8.95	
5455967404	SMP	1	513.39	634.03	692.09	631.55	8.29	8.29	9.33	9.33	
5455984012	SMP	1	513.28	633.65	692.02	631.14	8.08	8.08	9.32	9.32	
5455992402	SMP	1	513.57	633.28	692.15	630.92	8.25	8.25	9.29	9.29	
5456000753	SMP	1	513.46	632.65	692.01	630.33	8.12	8.12	9.15	9.15	
5456009121	SMP	1	513.62	632.19	692.25	629.64	8.31	8.31	9.22	9.22	
5456017388	SMP	1	513.66	631.98	691.85	629.71	8.13	8.13	9.22	9.22	
5456025782	SMP	1	513.51	632.08	692.11	629.70	8.16	8.16	9.09	9.09	
5456034134	SMP	1	513.49	632.08	692.05	629.47	8.08	8.08	8.71	8.71	
5456042526	SMP	1	513.70	631.88	692.03	629.42	8.19	8.19	9.12	9.12	
5456050745	SMP	1	513.66	631.73	692.04	629.32	7.83	7.83	8.86	8.86	
5456059120	SMP	1	513.70	631.56	692.00	629.19	8.03	8.03	8.76	8.76	
5456067510	SMP	1	513.77	631.56	691.91	628.93	8.06	8.06	8.68	8.68	
5456075759	SMP	1	513.77	631.54	692.20	629.13	8.12	8.12	9.20	9.20	
5456084119	SMP	1	513.77	631.48	692.15	629.19	8.06	8.06	9.50	9.50	
5456092524	SMP	1	513.88	631.37	692.33	629.09	8.18	8.18	9.21	9.21	
5456100878	SMP	1	513.90	631.39	692.26	629.08	8.26	8.26	9.16	9.16	
5456109128	SMP	1	514.03	631.39	692.45	628.87	8.09	8.09	9.06	9.06	
5456117508	SMP	1	513.95	631.30	692.58	629.07	8.10	8.10	9.05	9.05	
5456125887	SMP	1	514.14	631.41	692.60	628.99	8.07	8.07	9.08	9.08	
5456134249	SMP	1	514.23	631.38	692.70	628.93	8.16	8.16	8.92	8.92	
5456142523	SMP	1	514.33	631.41	692.93	628.96	8.15	8.15	9.18	9.18	
5456150870	SMP	1	514.42	631.32	692.92	629.15	8.19	8.19	8.75	8.75	
5456159261	SMP	1	514.61	631.50	693.22	629.09	8.22	8.22	8.75	8.75	
5456167635	SMP	1	514.76	631.47	693.28	629.20	8.10	8.10	9.00	9.00	
5456175878	SMP	1	514.87	631.47	693.54	629.56	8.18	8.18	9.32	9.32	
5456184244	SMP	1	514.99	631.55	693.54	629.64	8.31	8.31	9.17	9.17	
5456192647	SMP	1	514.95	631.56	693.70	629.51	8.18	8.18	8.84	8.84	
5456209249	SMP	1	515.19	631.39	693.60	629.69	8.22	8.22	9.13	9.13	
5456217647	SMP	1	515.28	631.51	693.82	629.49	8.24	8.24	9.05	9.05	
5456225995	SMP	1	515.40	631.38	693.97	629.28	8.19	8.19	8.83	8.83	
5456234263	SMP	1	515.33	631.32	693.87	629.74	8.32	8.32	9.53	9.53	
5456242631	SMP	1	515.40	631.20	693.85	629.26	8.20	8.20	9.11	9.11	
5456251021	SMP	1	515.38	631.14	693.74	629.33	8.18	8.18	9.14	9.14	
5456259356	SMP	1	515.38	631.10	693.62	629.24	8.21	8.21	9.12	9.12	
5456267643	SMP	1	515.19	630.95	693.50	629.05	8.18	8.18	9.13	9.13	
5456276000	SMP	1	515.25	630.82	693.36	628.97	8.25	8.25	9.12	9.12	
5456284380	SMP	1	515.19	630.71	693.29	628.75	8.12	8.12	8.93	8.93	
5456292749	SMP	1	515.10	630.71	693.25	628.53	8.27	8.27	9.06	9.06	
5456301011	SMP	1	514.96	630.51	693.22	628.41	8.24	8.24	8.95	8.95	
5456309359	SMP	1	514.89	630.29	692.95	628.06	8.03	8.03	8.67	8.67	
5456317771	SMP	1	514.89	630.24	692.92	627.80	8.22	8.22	8.60	8.60	
5456326120	SMP	1	514.59	630.16	692.90	627.70	8.00	8.00	8.64	8.64	
5456334380	SMP	1	514.69	630.01	692.78	627.52	8.10	8.10	8.38	8.38	
5456342745	SMP	1	514.63	629.85	692.78	627.43	8.06	8.06	8.45	8.45	
5456351135	SMP	1	514.65	629.70	692.70	627.20	7.97	7.97	8.68	8.68	
5456359484	SMP	1	514.66	629.60	692.67	627.08	8.16	8.16	8.61	8.61	
5456367768	SMP	1	514.64	629.48	692.76	627.00	8.22	8.22	8.73	8.73	
5456376111	SMP	1	514.51	629.47	692.67	626.76	8.29	8.29	8.75	8.75	
5456384500	SMP	1	514.58	629.33	692.75	626.65	8.36	8.36	8.79	8.79	
5456392753	SMP	1	514.58	629.40	692.75	626.75	8.34	8.34	8.77	8.77	
5456401154	SMP	1	514.59	629.38	692.98	626.80	8.31	8.31	8.80	8.80	
5456409487	SMP	1	514.59	629.24	692.94	626.69	7.99	7.99	8.71	8.71	
5456417892	SMP	1	514.66	629.24	692.95	626.75	8.11	8.11	8.57	8.57	
5456426109	SMP	1	514.73	629.31	692.95	626.75	8.13	8.13	8.43	8.43	
5456434502	SMP	1	514.77	629.32	692.98	626.81	8.15	8.15	8.50	8.50	
5456442869	SMP	1	514.86	629.37	692.96	626.87	8.17	8.17	8.80	8.80	
5456451264	SMP	1	514.94	629.47	693.07	627.06	8.04	8.04	8.65	8.65	
5456459477	SMP	1	514.91	629.40	693.24	627.24	8.09	8.09	8.94	8.94	
5456467902	SMP	1	514.88	629.59	693.06	627.11	8.15	8.15	8.53	8.53	
5456476235	SMP	1	514.95	629.65	693.13	627.22	8.13	8.13	8.93	8.93	
5456484627	SMP	1	515.09	629.61	693.14	627.22	8.12	8.12	8.95	8.95	
5456492872	SMP	1	515.03	629.76	693.29	627.33	8.29	8.29	8.66	8.66	
5456501253	SMP	1	515.12	629.79	693.22	627.38	8.26	8.26	8.62	8.62	
5456509612	SMP	1	515.29	629.82	693.28	627.60	8.15	8.15	8.72	8.72	
5456518006	SMP	1	515.37	629.87	693.35	627.61	8.25	8.25	8.76	8.76	
5456526232	SMP	1	515.44	629.97	693.35	627.68	8.32	8.32	8.54	8.54	
5456534636	SMP	1	515.42	629.98	693.41	627.83	8.27	8.27	8.79	8.79	
5456543053	SMP	1	515.35	630.07	693.42	627.84	8.21	8.21	8.89	8.89	
5456551260	SMP	1	515.45	630.16	693.29	627.88	8.32	8.32	8.57	8.57	
5456559598	SMP	1	515.56	630.15	693.36	627.96	8.21	8.21	8.92	8.92	
5456568010	SMP	1	515.59	630.16	693.53	628.08	8.30	8.30	8.98	8.98	
5456576356	SMP	1	515.59	630.16	693.48	628.16	8.28	8.28	8.91	8.91	
5456584620	SMP	1	515.63	630.01	693.42	627.98	8.31	8.31	8.92	8.92	
5456592988	SMP	1	515.69	630.05	693.34	627.91	8.19	8.19	8.62	8.62	
5456601391	SMP	1	515.55	630.08	693.30	627.98	8.11	8.11	8.68	8.68	
5456609724	SMP	1	515.60	629.96	693.25	627.80	8.09	8.09	8.37	8.37	
5456618006	SMP	1	515.47	629.91	693.17	627.72	8.40	8.40	8.63	8.63	
5456626361	SMP	1	515.32	629.84	693.13	627.70	8.21	8.21	9.15	9.15	
5456634746	SMP	1	515.21	629.78	692.98	627.48	8.19	8.19	8.57	8.57	
5456643119	SMP	1	515.01	629.75	692.92	627.40	8.23	8.23	8.78	8.78	
5456651386	SMP	1	514.96	629.58	692.80	627.30	8.12	8.12	8.72	8.72	
5456659722	SMP	1	514.88	629.51	692.74	627.12	8.11	8.11	8.68	8.68	
5456668135	SMP	1	514.96	629.37	692.65	627.00	8.29	8.29	8.83	8.83	
5456676479	SMP	1	514.77	629.37	692.56	626.85	8.19	8.19	8.75	8.75	
5456684746	SMP	1	514.65	629.25	692.45	626.74	8.26	8.26	8.68	8.68	
5456693110	SMP	1	514.58	629.33	692.44	626.70	8.30	8.30	8.80	8.80	
5456709867	SMP	1	514.59	629.24	692.41	626.55	8.18	8.18	8.52	8.52	
5456718113	SMP	1	514.59	629.16	692.51	626.59	8.10	8.10	8.86	8.86	
5456726494	SMP	1	514.58	629.21	692.46	626.44	8.28	8.28	8.57	8.57	
5456734859	SMP	1	514.52	629.16	692.49	626.46	8.14	8.14	8.54	8.54	
5456743133	SMP	1	514.65	629.11	692.69	626.67	8.06	8.06	9.11	9.11	
5456751482	SMP	1	514.82	629.11	692.66	626.68	8.34	8.34	8.84	8.84	
5456768236	SMP	1	514.87	629.09	692.85	626.70	8.36	8.36	8.81	8.81	
5456776496	SMP	1	515.07	629.04	693.05	626.91	8.34	8.34	8.97	8.97	
5456784867	SMP	1	515.23	629.22	692.96	626.87	8.32	8.32	8.91	8.91	
5456793227	SMP	1	515.21	629.16	693.15	627.25	8.08	8.08	8.89	8.89	
5456801627	SMP	1	515.35	629.29	693.20	627.05	8.26	8.26	8.35	8.35	
5456809875	SMP	1	515.45	629.30	693.31	627.14	8.41	8.41	8.66	8.66	
5456818242	SMP	1	515.58	629.39	693.41	627.29	8.51	8.51	8.70	8.70	
5456826603	SMP	1	515.67	629.38	693.56	627.44	8.33	8.33	8.82	8.82	
5456834988	SMP	1	515.84	629.41	693.79	627.73	8.35	8.35	9.18	9.18	
5456843223	SMP	1	515.84	629.47	693.86	627.65	8.34	8.34	8.99	8.99	
5456851607	SMP	1	515.96	629.44	693.87	627.80	8.17	8.17	8.86	8.86	
5456859963	SMP	1	516.01	629.40	693.94	627.80	8.27	8.27	8.87	8.87	
5456868359	SMP	1	516.03	629.45	693.98	627.78	8.63	8.63	8.79	8.79	
5456876593	SMP	1	516.09	629.45	694.07	627.88	8.21	8.21	9.20	9.20	
5456884975	SMP	1	516.21	629.46	694.19	628.01	8.29	8.29	9.36	9.36	
5456893339	SMP	1	516.32	629.33	694.12	627.78	8.28	8.28	9.04	9.04	
5456901611	SMP	1	516.30	629.28	694.10	627.83	8.34	8.34	9.13	9.13	
5456909963	SMP	1	516.31	629.26	694.05	627.64	8.21	8.21	8.97	8.97	
5456918344	SMP	1	516.17	629.21	694.04	627.60	8.30	8.30	9.13	9.13	
5456926720	SMP	1	516.19	629.21	694.14	627.59	8.31	8.31	8.99	8.99	
5456934982	SMP	1	516.32	629.04	694.00	627.42	8.38	8.38	8.96	8.96	
5456943340	SMP	1	516.27	629.06	694.01	627.43	8.41	8.41	8.92	8.92	
5456951724	SMP	1	516.19	629.09	693.98	627.25	8.45	8.45	8.53	8.53	
5456960104	SMP	1	516.18	629.10	693.82	627.18	8.45	8.45	8.59	8.59	
5456968360	SMP	1	516.08	629.19	693.83	627.21	8.49	8.49	8.90	8.90	
5456976722	SMP	1	516.10	629.11	693.69	627.02	8.41	8.41	8.81	8.81	
5456985095	SMP	1	516.09	629.05	693.68	627.06	8.46	8.46	8.79	8.79	
5456993459	SMP	1	516.09	629.06	693.67	626.91	8.48	8.48	8.78	8.78	
5457001723	SMP	1	516.09	628.99	693.63	626.92	8.41	8.41	8.93	8.93	
5457011102	SMP	1	515.94	629.04	693.59	626.84	8.44	8.44	8.87	8.87	
5457018500	SMP	1	515.95	628.99	693.42	626.79	8.37	8.37	8.68	8.68	
5457026865	SMP	1	515.87	628.93	693.54	626.82	8.34	8.34	8.77	8.77	
5457035115	SMP	1	515.81	629.04	693.34	626.65	8.36	8.36	8.57	8.57	
5457043494	SMP	1	515.79	628.94	693.38	626.66	8.10	8.10	8.71	8.71	
5457051878	SMP	1	515.75	628.94	693.28	626.62	8.47	8.47	8.34	8.34	
5457060083	SMP	1	515.81	628.86	693.33	626.69	8.14	8.14	8.77	8.77	
5457068491	SMP	1	515.72	628.79	693.26	626.46	8.30	8.30	8.51	8.51	
5457076857	SMP	1	515.65	628.71	693.19	626.48	8.26	8.26	8.67	8.67	
5457085247	SMP	1	515.58	628.73	693.12	626.32	8.42	8.42	8.78	8.78	
5457093482	SMP	1	515.46	628.71	693.18	626.28	8.52	8.52	8.83	8.83	
5457101879	SMP	1	515.48	628.55	693.15	626.24	8.39	8.39	8.92	8.92	
5457110211	SMP	1	515.37	628.52	693.22	626.13	8.47	8.47	8.76	8.76	
5457118620	SMP	1	515.39	628.45	693.11	626.06	8.50	8.50	8.94	8.94	
5457126849	SMP	1	515.38	628.52	693.20	626.09	8.56	8.56	8.78	8.78	
5457135235	SMP	1	515.44	628.47	693.20	626.13	8.47	8.47	8.87	8.87	
5457143599	SMP	1	515.44	628.46	693.04	626.02	8.60	8.60	8.92	8.92	
5457151995	SMP	1	515.51	628.47	693.18	626.11	8.55	8.55	8.81	8.81	
5457160210	SMP	1	515.51	628.47	693.24	626.11	8.55	8.55	8.93	8.93	
5457168620	SMP	1	515.59	628.54	693.20	626.02	8.61	8.61	8.99	8.99	
5457176973	SMP	1	515.71	628.62	693.28	626.10	8.73	8.73	8.74	8.74	
5457185373	SMP	1	515.89	628.59	693.38	626.07	8.57	8.57	9.11	9.11	
5457193592	SMP	1	515.95	628.51	693.47	626.20	8.54	8.54	9.09	9.09	
5457201997	SMP	1	515.95	628.58	693.45	626.16	8.71	8.71	8.86	8.86	
5457210355	SMP	1	516.09	628.58	693.40	626.16	8.45	8.45	9.02	9.02	
5457218617	SMP	1	516.08	628.55	693.80	626.43	8.56	8.56	9.44	9.44	
5457226974	SMP	1	516.18	628.76	693.74	626.38	8.63	8.63	8.92	8.92	
5457235370	SMP	1	516.28	628.81	693.84	626.55	8.60	8.60	9.42	9.42	
5457243709	SMP	1	516.38	628.78	694.01	626.68	8.48	8.48	9.53	9.53	
5457251994	SMP	1	516.66	628.89	694.06	626.57	8.59	8.59	8.82	8.82	
5457260336	SMP	1	517.05	629.12	694.65	627.00	8.51	8.51	8.94	8.94	
5457268739	SMP	1	518.32	629.60	695.95	628.10	8.57	8.57	9.48	9.48	
5457277098	SMP	1	519.53	630.22	697.76	629.63	8.10	8.10	10.53	10.53	
5457285357	SMP	1	520.29	630.56	698.61	630.45	7.75	7.75	11.23	11.23	
5457302113	SMP	1	520.82	631.08	698.19	629.10	7.74	7.74	9.72	9.72	
5457310488	SMP	1	520.89	631.02	698.81	629.36	8.02	8.02	9.48	9.48	
5457318725	SMP	1	520.94	631.03	699.18	629.60	7.68	7.68	9.58	9.58	
5457327108	SMP	1	521.26	631.14	698.14	628.77	7.76	7.76	7.13	7.13	
5457335484	SMP	1	521.30	631.07	699.81	630.47	7.72	7.72	10.66	10.66	
5457343856	SMP	1	521.37	631.14	699.67	630.40	7.74	7.74	10.73	10.73	
5457352100	SMP	1	521.47	631.16	699.03	629.41	8.14	8.14	9.86	9.86	
5457360493	SMP	1	521.41	631.09	699.03	629.41	7.72	7.72	9.74	9.74	
5457368841	SMP	1	521.48	631.09	699.34	629.91	7.75	7.75	10.47	10.47	
5457377106	SMP	1	521.52	630.91	698.94	629.15	8.14	8.14	7.71	7.71	
5457385475	SMP	1	521.67	630.84	699.73	630.17	8.49	8.49	9.96	9.96	
5457393842	SMP	1	521.63	630.82	699.95	630.33	8.38	8.38	10.12	10.12	
5457402218	SMP	1	521.75	630.71	700.03	630.83	8.52	8.52	10.55	10.55	
5457410486	SMP	1	521.92	630.67	700.20	630.64	7.96	7.96	10.48	10.48	
5457418844	SMP	1	521.98	630.71	700.26	630.63	7.58	7.58	10.72	10.72	
5457427224	SMP	1	522.58	630.95	701.28	630.85	8.30	8.30	10.46	10.46	
5457435594	SMP	1	525.92	633.25	703.22	631.32	10.70	10.70	9.90	9.90	
5457443845	SMP	1	527.17	633.66	704.80	631.99	9.81	9.81	8.80	8.80	
5457452209	SMP	1	528.21	634.38	705.88	632.83	10.11	10.11	9.03	9.03	
5457468988	SMP	1	529.72	635.35	706.78	634.13	9.15	9.15	8.76	8.76	
5457477202	SMP	1	529.87	635.40	706.92	634.29	9.53	9.53	8.68	8.68	
5457485611	SMP	1	529.94	635.60	707.04	634.42	9.63	9.63	8.81	8.81	
5457502349	SMP	1	530.19	635.80	707.37	634.81	9.38	9.38	8.76	8.76	
5457510610	SMP	1	530.33	635.79	707.50	634.97	9.59	9.59	8.86	8.86	
5457518965	SMP	1	530.57	635.73	707.55	635.28	9.25	9.25	8.93	8.93	
5457535601	SMP	1	530.64	635.94	707.81	635.70	9.22	9.22	8.88	8.88	
5457543968	SMP	1	530.78	635.82	707.85	635.84	8.56	8.56	8.99	8.99	
5457552350	SMP	1	530.80	635.94	707.97	636.00	8.74	8.74	8.74	8.74	
5457560701	SMP	1	530.92	636.10	708.11	636.17	8.79	8.79	8.69	8.69	
5457568985	SMP	1	530.88	636.29	708.34	636.35	8.99	8.99	8.51	8.51	
5457577319	SMP	1	531.03	636.34	708.44	636.46	9.06	9.06	8.53	8.53	
5457585725	SMP	1	531.14	636.57	708.55	636.71	9.44	9.44	8.71	8.71	
5457602344	SMP	1	530.99	636.76	708.75	637.07	9.73	9.73	8.66	8.66	
5457610725	SMP	1	531.28	636.70	708.80	637.05	9.62	9.62	8.61	8.61	
5457619089	SMP	1	531.27	636.79	708.85	637.26	9.73	9.73	8.35	8.35	
5457627471	SMP	1	531.21	636.79	708.70	637.47	9.72	9.72	8.73	8.73	
5457635712	SMP	1	531.14	636.85	708.79	637.56	9.91	9.91	8.76	8.76	
5457644110	SMP	1	531.34	636.61	708.74	637.62	9.46	9.46	8.57	8.57	
5457652482	SMP	1	531.17	636.69	708.69	637.73	9.70	9.70	8.45	8.45	
5457660845	SMP	1	531.21	636.76	708.77	637.81	9.76	9.76	8.69	8.69	
5457669091	SMP	1	531.59	636.30	709.03	637.88	9.25	9.25	8.58	8.58	
5457677467	SMP	1	531.60	636.16	708.88	638.00	9.26	9.26	8.61	8.61	
5457685827	SMP	1	531.52	635.93	708.70	638.03	8.94	8.94	8.48	8.48	
5457694104	SMP	1	531.23	636.35	708.50	638.26	9.35	9.35	8.72	8.72	
5457702460	SMP	1	531.23	636.35	708.49	638.28	9.27	9.27	8.58	8.58	
5457710835	SMP	1	531.09	636.13	708.22	638.36	9.06	9.06	8.65	8.65	
5457719210	SMP	1	530.83	636.18	708.05	638.50	9.08	9.08	8.78	8.78	
5457727473	SMP	1	530.68	635.90	707.84	638.53	8.71	8.71	8.67	8.67	
5457735830	SMP	1	530.59	635.87	707.59	638.58	8.79	8.79	8.56	8.56	
5457744229	SMP	1	530.45	635.77	707.51	638.74	8.86	8.86	8.19	8.19	
5457752576	SMP	1	530.16	636.08	707.27	638.84	9.37	9.37	8.30	8.30	
5457760825	SMP	1	529.84	635.71	706.96	638.87	8.57	8.57	8.66	8.66	
5457769211	SMP	1	529.69	635.63	706.71	639.00	8.75	8.75	8.73	8.73	
5457777601	SMP	1	529.45	635.58	706.53	638.93	8.63	8.63	8.16	8.16	
5457785952	SMP	1	529.10	635.86	706.16	638.94	8.95	8.95	8.13	8.13	
5457794229	SMP	1	528.96	635.54	705.75	639.06	8.74	8.74	8.83	8.83	
5457802577	SMP	1	528.73	635.31	705.60	639.04	8.58	8.58	8.55	8.55	
5457810967	SMP	1	528.28	635.59	705.23	638.98	9.09	9.09	8.55	8.55	
5457819341	SMP	1	528.09	635.34	704.78	639.01	8.90	8.90	8.55	8.55	
5457835966	SMP	1	527.52	635.03	704.30	638.99	8.58	8.58	8.29	8.29	
5457844331	SMP	1	527.19	635.21	704.05	639.01	8.82	8.82	8.30	8.30	
5457852595	SMP	1	526.99	635.12	703.71	639.01	8.99	8.99	8.48	8.48	
5457869322	SMP	1	526.30	634.93	703.14	638.93	8.97	8.97	8.28	8.28	
5457877725	SMP	1	525.98	634.91	702.89	638.88	9.09	9.09	8.45	8.45	
5457885954	SMP	1	525.73	634.42	702.60	638.88	8.82	8.82	8.43	8.43	
5457894324	SMP	1	525.37	634.39	702.39	638.81	8.71	8.71	8.01	8.01	
5457911112	SMP	1	524.89	633.93	701.68	638.79	8.33	8.33	8.27	8.27	
5457919346	SMP	1	524.62	633.83	701.45	638.75	8.26	8.26	8.15	8.15	
5457927706	SMP	1	524.37	633.79	701.15	638.70	8.47	8.47	8.18	8.18	
5457936097	SMP	1	523.97	633.66	700.66	638.66	8.59	8.59	8.52	8.52	
5457944434	SMP	1	523.81	633.46	700.51	638.54	8.45	8.45	8.38	8.38	
5457961106	SMP	1	523.13	633.41	699.94	638.36	8.69	8.69	7.79	7.79	
5457969446	SMP	1	522.86	632.93	699.53	638.28	8.28	8.28	8.20	8.20	
5457977848	SMP	1	522.65	632.86	699.15	638.19	8.48	8.48	8.39	8.39	
5457986076	SMP	1	522.22	632.72	698.92	638.06	8.53	8.53	8.12	8.12	
5457994442	SMP	1	521.88	632.92	698.40	638.01	8.81	8.81	8.28	8.28	
5458002830	SMP	1	521.57	632.66	698.19	637.87	8.87	8.87	8.09	8.09	
5458011077	SMP	1	521.23	632.32	697.85	637.66	8.27	8.27	8.09	8.09	
5458019444	SMP	1	521.06	631.92	697.52	637.54	8.14	8.14	8.13	8.13	
5458027843	SMP	1	520.58	631.99	697.29	637.37	8.28	8.28	8.27	8.27	
5458036197	SMP	1	520.26	632.05	696.86	637.21	8.74	8.74	7.91	7.91	
5458044461	SMP	1	519.89	631.80	696.47	637.12	8.61	8.61	8.17	8.17	
5458061215	SMP	1	519.15	631.53	695.78	636.81	8.28	8.28	7.91	7.91	
5458069583	SMP	1	518.90	631.22	695.31	636.91	8.19	8.19	8.33	8.33	
5458077825	SMP	1	518.60	631.30	695.10	636.73	8.38	8.38	8.00	8.00	
5458086218	SMP	1	518.11	631.52	694.76	636.61	8.73	8.73	7.85	7.85	
5458094556	SMP	1	517.94	631.08	694.53	636.55	8.13	8.13	7.96	7.96	
5458102975	SMP	1	517.59	630.95	694.24	636.37	8.01	8.01	7.95	7.95	
5458111179	SMP	1	517.22	630.91	694.04	636.28	7.99	7.99	7.84	7.84	
5458119573	SMP	1	516.90	630.71	693.68	636.20	7.87	7.87	7.95	7.95	
5458127954	SMP	1	516.53	631.04	693.35	636.13	8.29	8.29	7.94	7.94	
5458136335	SMP	1	516.21	630.74	693.12	636.06	8.03	8.03	8.08	8.08	
5458144554	SMP	1	515.96	630.89	692.71	635.98	8.06	8.06	8.01	8.01	
5458152969	SMP	1	515.67	631.15	692.48	636.03	8.32	8.32	8.00	8.00	
5458169699	SMP	1	514.97	631.20	691.93	635.86	8.19	8.19	8.04	8.04	
5458177976	SMP	1	514.74	631.38	691.80	636.01	8.27	8.27	7.93	7.93	
5458186321	SMP	1	514.45	631.29	691.34	636.01	7.98	7.98	8.19	8.19	
5458194707	SMP	1	514.15	631.46	691.20	635.99	8.07	8.07	8.03	8.03	
5458202950	SMP	1	513.92	631.39	691.04	636.02	8.19	8.19	8.15	8.15	
5458211334	SMP	1	513.63	631.44	690.88	635.93	7.84	7.84	8.25	8.25	
5468496930	SMP	1	531.67	637.68	708.79	637.00	8.43	8.43	8.57	8.57	
5468505271	SMP	1	531.32	637.33	708.37	636.77	8.74	8.74	8.60	8.60	
5468521908	SMP	1	530.97	637.41	708.45	636.84	8.53	8.53	8.56	8.56	
5468530273	SMP	1	530.76	637.48	708.51	636.77	8.99	8.99	8.57	8.57	
5468538664	SMP	1	530.78	637.42	708.52	636.74	8.98	8.98	8.41	8.41	
5468546892	SMP	1	530.50	637.20	708.66	636.69	8.92	8.92	8.46	8.46	
5468555285	SMP	1	530.65	637.39	708.52	636.80	8.91	8.91	8.46	8.46	
5468563647	SMP	1	530.55	637.34	708.66	636.73	8.99	8.99	8.29	8.29	
5468572034	SMP	1	530.54	637.03	708.68	636.68	8.67	8.67	8.43	8.43	
5468580268	SMP	1	530.51	637.29	708.88	636.66	8.90	8.90	8.10	8.10	
5468588654	SMP	1	530.51	637.15	708.89	636.61	8.79	8.79	8.15	8.15	
5468597016	SMP	1	530.53	637.17	708.88	636.66	8.96	8.96	8.71	8.71	
5468605397	SMP	1	530.41	637.27	708.75	636.74	9.04	9.04	8.80	8.80	
5468613638	SMP	1	530.46	637.19	708.90	636.64	9.05	9.05	8.80	8.80	
5468622017	SMP	1	530.32	636.81	708.90	636.66	8.87	8.87	8.90	8.90	
5468630408	SMP	1	530.47	637.06	708.90	636.65	9.00	9.00	8.84	8.84	
5468638781	SMP	1	530.38	636.74	708.94	636.56	8.82	8.82	8.88	8.88	
5468647018	SMP	1	530.53	636.96	709.10	636.54	9.03	9.03	8.88	8.88	
5468655409	SMP	1	530.45	636.97	709.04	636.47	9.07	9.07	8.84	8.84	
5468663766	SMP	1	530.45	636.94	709.09	636.51	9.09	9.09	8.78	8.78	
5468672142	SMP	1	530.49	636.78	709.12	636.35	8.86	8.86	8.78	8.78	
5468680413	SMP	1	530.56	636.74	709.19	636.28	8.74	8.74	8.45	8.45	
5468688773	SMP	1	530.59	636.70	709.28	636.20	8.70	8.70	8.47	8.47	
5468697150	SMP	1	530.48	636.70	709.24	636.16	8.83	8.83	8.68	8.68	
5468705525	SMP	1	530.63	636.57	709.21	636.02	8.87	8.87	8.56	8.56	
5468713761	SMP	1	530.59	636.62	709.25	636.00	8.89	8.89	8.73	8.73	
5468722141	SMP	1	530.55	636.46	709.25	635.88	8.86	8.86	8.78	8.78	
5468730517	SMP	1	530.53	636.47	709.43	635.73	9.06	9.06	8.55	8.55	
5468738779	SMP	1	530.48	636.29	709.51	635.61	9.11	9.11	8.26	8.26	
5468747137	SMP	1	530.55	636.42	709.49	635.54	9.28	9.28	8.51	8.51	
5468755524	SMP	1	530.62	636.49	709.57	635.53	9.20	9.20	8.20	8.20	
5468763898	SMP	1	530.48	636.36	709.57	635.53	9.25	9.25	8.31	8.31	
5468772148	SMP	1	530.54	636.12	709.57	635.52	9.00	9.00	8.38	8.38	
5468780512	SMP	1	530.68	636.40	709.57	635.53	9.28	9.28	8.39	8.39	
5468788889	SMP	1	530.55	636.22	709.57	635.53	9.06	9.06	8.39	8.39	
5468797258	SMP	1	530.63	636.08	709.59	635.58	8.89	8.89	8.30	8.30	
5468805514	SMP	1	530.79	636.20	709.75	635.57	8.84	8.84	8.45	8.45	
5468813883	SMP	1	530.78	636.30	709.81	635.62	8.99	8.99	8.53	8.53	
5468822272	SMP	1	530.99	636.37	709.90	635.68	8.89	8.89	8.77	8.77	
5468830637	SMP	1	531.07	636.66	709.97	635.79	9.29	9.29	8.85	8.85	
5468838900	SMP	1	531.15	636.54	710.03	635.81	9.09	9.09	8.84	8.84	
5468855639	SMP	1	531.30	636.51	710.20	636.03	8.91	8.91	8.63	8.63	
5468864032	SMP	1	531.36	636.67	710.26	636.08	8.89	8.89	8.74	8.74	
5468872260	SMP	1	531.45	636.60	710.19	636.23	9.15	9.15	8.83	8.83	
5468880654	SMP	1	531.47	636.79	710.39	636.21	9.30	9.30	9.04	9.04	
5468889015	SMP	1	531.56	636.48	710.62	636.06	8.58	8.58	8.92	8.92	
5468897265	SMP	1	531.53	636.72	710.69	636.14	9.11	9.11	8.74	8.74	
5468905628	SMP	1	531.64	636.45	710.67	636.18	8.68	8.68	8.36	8.36	
5468914017	SMP	1	531.74	636.63	710.75	636.28	8.90	8.90	8.70	8.70	
5468922376	SMP	1	531.90	636.71	710.68	636.27	8.99	8.99	8.74	8.74	
5468930634	SMP	1	531.73	636.37	710.69	636.34	8.65	8.65	8.66	8.66	
5468939012	SMP	1	531.92	636.56	710.82	636.28	8.94	8.94	8.75	8.75	
5468947399	SMP	1	531.87	636.49	710.81	636.38	8.63	8.63	8.74	8.74	
5468955755	SMP	1	531.96	636.75	710.80	636.27	9.04	9.04	8.76	8.76	
5468964024	SMP	1	532.03	636.74	710.97	636.32	8.93	8.93	8.81	8.81	
5468972377	SMP	1	532.15	636.70	710.83	636.39	9.15	9.15	8.95	8.95	
5468980757	SMP	1	532.04	636.53	710.90	636.26	8.91	8.91	8.79	8.79	
5468989127	SMP	1	532.15	636.61	710.83	636.40	9.08	9.08	8.77	8.77	
5468997393	SMP	1	532.08	636.51	711.05	636.21	8.96	8.96	8.71	8.71	
5469005778	SMP	1	532.28	636.67	710.91	636.29	9.06	9.06	8.66	8.66	
5469014147	SMP	1	532.44	636.80	711.05	636.26	9.24	9.24	8.58	8.58	
5469022502	SMP	1	532.42	636.68	711.12	636.27	9.07	9.07	8.88	8.88	
5469030758	SMP	1	532.47	636.63	711.21	636.17	9.18	9.18	8.75	8.75	
5469039135	SMP	1	532.54	636.68	711.20	636.28	9.30	9.30	8.92	8.92	
5469047512	SMP	1	532.64	636.54	711.40	636.27	8.97	8.97	9.49	9.49	
5469055749	SMP	1	532.64	636.51	711.50	636.09	8.93	8.93	8.89	8.89	
5469064149	SMP	1	532.64	636.38	711.65	636.10	8.80	8.80	8.98	8.98	
5469072509	SMP	1	532.76	636.46	711.71	636.10	8.82	8.82	8.90	8.90	
5469080889	SMP	1	532.85	636.35	711.66	636.12	8.82	8.82	8.94	8.94	
5469089129	SMP	1	532.89	636.57	711.84	636.03	9.02	9.02	8.70	8.70	
5469097509	SMP	1	533.01	636.47	711.79	636.15	8.98	8.98	8.81	8.81	
5469105873	SMP	1	532.94	636.40	711.88	636.24	8.96	8.96	8.36	8.36	
5469114261	SMP	1	532.97	636.53	711.88	636.26	8.86	8.86	8.72	8.72	
5469122494	SMP	1	533.18	636.70	711.88	636.30	9.01	9.01	8.68	8.68	
5469130893	SMP	1	533.08	636.47	712.03	636.22	8.91	8.91	8.59	8.59	
5469139263	SMP	1	533.24	636.57	711.93	636.23	9.09	9.09	8.65	8.65	
5469147641	SMP	1	533.21	636.41	711.99	636.34	9.11	9.11	8.80	8.80	
5469155874	SMP	1	533.21	636.70	711.98	636.35	9.03	9.03	8.81	8.81	
5469164268	SMP	1	533.22	636.73	711.98	636.34	9.30	9.30	8.81	8.81	
5469172626	SMP	1	533.23	636.54	712.11	636.29	8.87	8.87	8.78	8.78	
5469181004	SMP	1	533.33	636.73	712.05	636.35	9.05	9.05	8.86	8.86	
5469189248	SMP	1	533.28	636.67	712.05	636.28	9.06	9.06	8.73	8.73	
5469197651	SMP	1	533.23	636.58	712.05	636.35	9.02	9.02	8.78	8.78	
5469205995	SMP	1	533.26	636.66	711.98	636.42	8.98	8.98	8.77	8.77	
5469214258	SMP	1	533.18	636.85	712.16	636.33	9.14	9.14	8.65	8.65	
5469222618	SMP	1	533.22	636.72	711.98	636.42	9.18	9.18	9.27	9.27	
5469231004	SMP	1	533.17	636.80	711.90	636.45	9.36	9.36	8.69	8.69	
5469239381	SMP	1	533.18	636.78	711.91	636.42	9.24	9.24	8.80	8.80	
5469247630	SMP	1	533.10	636.75	711.83	636.39	9.07	9.07	8.83	8.83	
5469256004	SMP	1	532.96	636.71	711.84	636.49	9.10	9.10	8.85	8.85	
5469264400	SMP	1	533.10	636.71	711.89	636.44	8.94	8.94	9.21	9.21	
5469272742	SMP	1	532.96	636.84	711.89	636.45	9.11	9.11	8.78	8.78	
5469281002	SMP	1	533.10	636.81	711.91	636.41	9.00	9.00	8.93	8.93	
5469289375	SMP	1	533.03	636.72	711.84	636.39	8.95	8.95	8.67	8.67	
5469297753	SMP	1	532.89	636.75	711.91	636.31	8.98	8.98	8.84	8.84	
5469306116	SMP	1	532.88	636.66	711.84	636.33	8.82	8.82	8.68	8.68	
5469314381	SMP	1	532.88	636.60	711.79	636.41	8.79	8.79	8.73	8.73	
5469322755	SMP	1	532.80	636.59	711.83	636.30	8.92	8.92	8.73	8.73	
5469331128	SMP	1	533.02	636.66	711.87	636.41	8.95	8.95	8.87	8.87	
5469339500	SMP	1	533.88	637.19	712.73	636.70	9.46	9.46	8.65	8.65	
5469347752	SMP	1	535.33	637.45	713.64	636.93	8.38	8.38	8.49	8.49	
5469364494	SMP	1	536.95	637.69	714.72	637.48	7.96	7.96	8.22	8.22	
5469372761	SMP	1	536.78	637.56	714.38	637.44	7.96	7.96	8.57	8.57	
5469381129	SMP	1	536.78	637.50	714.45	637.37	7.91	7.91	8.50	8.50	
5469397909	SMP	1	536.96	637.62	714.59	637.40	7.93	7.93	8.46	8.46	
5469406133	SMP	1	537.09	637.54	714.67	637.39	7.78	7.78	8.31	8.31	
5469414542	SMP	1	537.18	637.54	714.74	637.38	7.74	7.74	8.65	8.65	
5469422881	SMP	1	537.23	637.47	714.85	637.29	7.80	7.80	8.52	8.52	
5469431277	SMP	1	537.16	637.48	714.89	637.32	7.83	7.83	8.46	8.46	
5469439500	SMP	1	537.15	637.71	715.02	637.32	7.93	7.93	8.52	8.52	
5469447905	SMP	1	537.32	637.50	715.07	637.28	8.07	8.07	8.51	8.51	
5469456254	SMP	1	537.56	637.38	715.21	637.26	7.71	7.71	8.36	8.36	
5469464653	SMP	1	537.47	637.62	715.33	637.33	7.88	7.88	8.48	8.48	
5469472880	SMP	1	537.41	637.57	715.34	637.26	7.77	7.77	8.46	8.46	
5469481278	SMP	1	537.64	637.43	715.34	637.34	7.78	7.78	8.48	8.48	
5469489616	SMP	1	537.64	637.58	715.40	637.40	7.66	7.66	8.57	8.57	
5469506282	SMP	1	537.79	637.43	715.41	637.33	7.84	7.84	8.56	8.56	
5469514637	SMP	1	537.84	637.49	715.56	637.29	7.93	7.93	8.43	8.43	
5469523015	SMP	1	537.84	637.43	715.46	637.23	7.97	7.97	8.49	8.49	
5469531261	SMP	1	537.86	637.36	715.52	637.18	7.78	7.78	8.52	8.52	
5469539647	SMP	1	537.84	637.43	715.49	637.17	7.97	7.97	8.39	8.39	
5469548013	SMP	1	537.86	637.29	715.51	637.11	7.91	7.91	8.34	8.34	
5469556387	SMP	1	537.65	637.52	715.43	637.12	8.03	8.03	8.41	8.41	
5469564641	SMP	1	537.71	637.43	715.50	637.17	7.91	7.91	8.54	8.54	
5469573017	SMP	1	537.72	637.40	715.33	637.11	7.80	7.80	8.37	8.37	
5469581382	SMP	1	537.63	637.36	715.39	637.07	7.70	7.70	8.44	8.44	
5469589773	SMP	1	537.63	637.44	715.24	637.07	8.04	8.04	8.30	8.30	
5469598011	SMP	1	537.72	637.44	715.26	637.00	7.99	7.99	8.40	8.40	
5469606383	SMP	1	537.59	637.29	715.25	636.88	7.85	7.85	8.14	8.14	
5469614760	SMP	1	537.18	637.31	715.31	636.86	8.37	8.37	8.24	8.24	
5469623124	SMP	1	537.21	637.28	715.25	636.81	8.13	8.13	8.44	8.44	
5469631387	SMP	1	537.47	637.20	715.25	636.75	7.76	7.76	8.35	8.35	
5469639768	SMP	1	537.40	637.18	715.30	636.75	7.87	7.87	8.38	8.38	
5469656503	SMP	1	537.20	637.18	715.40	636.73	8.03	8.03	8.24	8.24	
5469664774	SMP	1	537.17	637.14	715.25	636.72	8.13	8.13	8.21	8.21	
5469673116	SMP	1	537.25	637.09	715.26	636.66	8.03	8.03	8.44	8.44	
5469681539	SMP	1	537.27	637.12	715.34	636.73	7.83	7.83	8.56	8.56	
5469689764	SMP	1	537.10	637.12	715.23	636.69	8.07	8.07	8.26	8.26	
5469698151	SMP	1	537.28	637.07	715.21	636.70	7.96	7.96	8.51	8.51	
5469706508	SMP	1	537.30	637.09	715.33	636.65	7.98	7.98	8.48	8.48	
5469714899	SMP	1	537.45	637.00	715.28	636.63	7.77	7.77	8.54	8.54	
5469723110	SMP	1	537.58	636.88	715.29	636.53	7.70	7.70	8.47	8.47	
5469731519	SMP	1	537.37	637.02	715.29	636.53	7.99	7.99	8.57	8.57	
5469739878	SMP	1	537.42	636.63	715.16	636.31	7.83	7.83	8.56	8.56	
5469748274	SMP	1	536.86	635.88	714.45	635.49	7.90	7.90	8.54	8.54	
5469756503	SMP	1	535.70	634.58	713.93	634.65	8.57	8.57	8.67	8.67	
5469764897	SMP	1	534.81	633.60	713.70	634.05	8.12	8.12	8.73	8.73	
5469773238	SMP	1	534.60	633.12	713.30	633.68	8.25	8.25	8.92	8.92	
5469781626	SMP	1	534.62	632.65	713.27	633.40	8.02	8.02	8.75	8.75	
5469789878	SMP	1	534.35	632.49	713.45	633.33	8.03	8.03	8.67	8.67	
5469798262	SMP	1	534.38	632.73	713.30	633.24	7.95	7.95	8.76	8.76	
5469806615	SMP	1	534.24	632.45	713.48	633.04	7.93	7.93	8.64	8.64	
5469815017	SMP	1	534.30	632.57	713.39	633.05	8.06	8.06	8.49	8.49	
5469823254	SMP	1	534.33	632.94	713.23	632.97	8.41	8.41	8.65	8.65	
5469831630	SMP	1	534.24	632.76	713.17	632.99	8.16	8.16	8.85	8.85	
5469840003	SMP	1	534.20	632.73	713.26	632.64	8.64	8.64	7.93	7.93	
5469856635	SMP	1	533.92	632.22	713.15	632.46	8.23	8.23	9.20	9.20	
5469865000	SMP	1	533.89	631.97	713.13	632.33	8.05	8.05	8.47	8.47	
5469873370	SMP	1	533.93	631.94	713.05	632.16	8.12	8.12	8.52	8.52	
5469881623	SMP	1	533.78	631.73	712.95	632.06	8.11	8.11	8.20	8.20	
5469890013	SMP	1	533.60	631.66	713.08	631.91	8.17	8.17	7.89	7.89	
5469898373	SMP	1	533.57	631.72	712.86	631.83	8.17	8.17	7.99	7.99	
5469906750	SMP	1	533.37	631.56	712.73	631.67	8.18	8.18	8.33	8.33	
5469914991	SMP	1	533.37	631.50	712.74	631.62	8.20	8.20	8.09	8.09	
5469923365	SMP	1	533.34	631.59	712.73	631.51	8.36	8.36	7.67	7.67	
5469931740	SMP	1	533.19	631.47	712.65	631.51	8.19	8.19	7.93	7.93	
5469940151	SMP	1	533.13	631.33	712.66	631.35	8.31	8.31	7.58	7.58	
5469948373	SMP	1	533.08	631.27	712.59	631.28	8.26	8.26	7.62	7.62	
5469956736	SMP	1	532.97	631.39	712.44	631.28	8.32	8.32	7.62	7.62	
5469965122	SMP	1	532.84	631.27	712.18	631.34	8.27	8.27	8.02	8.02	
5469973501	SMP	1	532.71	631.13	712.24	631.11	8.06	8.06	7.57	7.57	
5469981735	SMP	1	532.71	631.06	712.22	630.99	8.00	8.00	7.45	7.45	
5469990137	SMP	1	532.45	631.26	711.86	631.14	8.27	8.27	8.08	8.08	
5469998488	SMP	1	532.55	630.96	711.94	630.93	7.87	7.87	7.72	7.72	
5470006884	SMP	1	533.04	631.47	712.35	630.89	8.30	8.30	7.42	7.42	
5470015122	SMP	1	532.72	630.95	712.17	630.94	7.71	7.71	7.80	7.80	
5470023497	SMP	1	532.64	631.03	711.89	630.87	8.11	8.11	7.84	7.84	
5470031861	SMP	1	532.30	631.05	711.76	630.96	8.03	8.03	7.55	7.55	
5470040137	SMP	1	533.00	631.90	711.81	630.78	8.74	8.74	7.40	7.40	
5470048488	SMP	1	532.72	631.87	711.68	630.93	8.76	8.76	7.53	7.53	
5470056868	SMP	1	532.74	632.27	711.47	631.04	8.85	8.85	7.63	7.63	
5470065247	SMP	1	532.38	631.97	711.61	631.03	8.56	8.56	7.17	7.17	
5470073508	SMP	1	532.20	632.03	711.52	631.04	8.36	8.36	7.02	7.02	
5470081869	SMP	1	531.88	631.64	711.32	631.04	8.25	8.25	7.16	7.16	
5470090264	SMP	1	532.59	632.40	711.38	631.05	8.72	8.72	6.91	6.91	
5470098615	SMP	1	532.63	632.36	711.10	631.11	8.77	8.77	7.05	7.05	
5470106869	SMP	1	531.59	631.84	711.11	631.18	8.05	8.05	7.49	7.49	
5470115240	SMP	1	532.49	632.54	711.13	631.19	8.88	8.88	7.00	7.00	
5470123622	SMP	1	532.31	632.58	711.06	631.18	9.00	9.00	7.36	7.36	
5470131990	SMP	1	532.17	632.50	710.92	631.26	9.01	9.01	7.45	7.45	
5470140262	SMP	1	532.37	632.63	711.03	631.26	8.96	8.96	7.48	7.48	
5470148615	SMP	1	531.96	632.44	710.99	631.34	8.76	8.76	7.50	7.50	
5470156983	SMP	1	531.99	632.67	710.79	631.37	8.86	8.86	7.79	7.79	
5470165241	SMP	1	532.32	632.70	710.79	631.38	9.04	9.04	7.75	7.75	
5470173786	SMP	1	531.17	631.34	710.72	631.45	7.55	7.55	7.78	7.78	
5470181981	SMP	1	532.79	632.55	710.79	631.38	8.68	8.68	7.75	7.75	
5470190383	SMP	1	531.80	632.27	710.79	631.45	8.53	8.53	7.78	7.78	
5470198620	SMP	1	531.56	631.91	711.24	631.38	8.06	8.06	7.22	7.22	
5470206993	SMP	1	532.60	632.52	710.86	631.52	8.31	8.31	7.84	7.84	
5470215365	SMP	1	531.46	631.72	710.93	631.45	8.02	8.02	7.73	7.73	
5470223741	SMP	1	531.97	632.04	711.00	631.44	8.38	8.38	7.84	7.84	
5470231978	SMP	1	532.52	632.54	711.00	631.38	8.82	8.82	7.68	7.68	
5470240381	SMP	1	532.35	632.35	711.07	631.30	8.67	8.67	7.71	7.71	
5470248729	SMP	1	532.65	632.52	711.11	631.33	8.54	8.54	7.54	7.54	
5470257116	SMP	1	532.03	631.99	711.00	631.37	8.25	8.25	7.70	7.70	
5470265368	SMP	1	531.96	631.84	711.54	631.24	8.19	8.19	6.73	6.73	
5470273744	SMP	1	532.11	631.75	711.53	631.18	8.05	8.05	6.76	6.76	
5470282101	SMP	1	531.88	631.64	711.07	631.22	8.08	8.08	7.48	7.48	
5470290505	SMP	1	532.78	632.33	711.21	631.22	8.43	8.43	7.54	7.54	
5470298737	SMP	1	531.80	631.30	711.28	631.09	8.05	8.05	6.95	6.95	
5470307112	SMP	1	532.71	632.29	711.00	631.21	8.78	8.78	7.81	7.81	
5470315492	SMP	1	532.85	632.48	711.32	630.96	8.83	8.83	6.83	6.83	
5470323852	SMP	1	531.66	631.43	711.46	631.05	7.96	7.96	6.88	6.88	
5470340479	SMP	1	533.04	632.16	711.23	631.00	7.99	7.99	7.00	7.00	
5470348878	SMP	1	532.19	631.83	711.37	630.97	8.32	8.32	6.88	6.88	
5470357099	SMP	1	531.55	631.35	711.18	630.96	7.96	7.96	6.94	6.94	
5470373860	SMP	1	531.66	631.38	711.32	631.04	7.91	7.91	6.72	6.72	
5470382233	SMP	1	532.22	632.61	711.43	631.15	8.24	8.24	6.21	6.21	
5470390479	SMP	1	532.22	632.62	711.34	631.03	8.24	8.24	6.37	6.37	
5470398846	SMP	1	532.13	631.82	711.38	630.98	8.08	8.08	7.02	7.02	
5470415622	SMP	1	533.17	632.46	711.49	631.22	7.79	7.79	7.07	7.07	
5470423839	SMP	1	531.83	631.52	711.66	631.20	8.06	8.06	7.34	7.34	
5470432252	SMP	1	532.17	632.13	711.62	631.32	8.55	8.55	7.46	7.46	
5470448992	SMP	1	531.96	631.40	711.65	631.23	7.74	7.74	7.37	7.37	
5470457246	SMP	1	532.84	632.40	711.78	631.30	8.39	8.39	7.39	7.39	
5470465600	SMP	1	532.81	632.68	711.85	631.32	8.90	8.90	7.40	7.40	
5470473973	SMP	1	532.25	631.76	711.71	631.38	7.94	7.94	7.75	7.75	
5470482357	SMP	1	532.81	632.55	711.91	631.39	8.89	8.89	7.50	7.50	
5470490608	SMP	1	532.23	631.63	711.57	631.42	8.01	8.01	8.24	8.24	
5470507353	SMP	1	532.54	632.30	711.71	631.49	8.72	8.72	7.85	7.85	
5470515626	SMP	1	533.15	632.51	711.70	631.49	9.01	9.01	7.89	7.89	
5470523969	SMP	1	532.57	632.13	711.88	631.58	8.51	8.51	7.70	7.70	
5470540739	SMP	1	532.34	631.56	711.95	631.67	7.58	7.58	7.67	7.67	
5470549000	SMP	1	532.86	632.29	711.85	631.74	8.10	8.10	7.89	7.89	
5470557365	SMP	1	532.45	631.83	711.92	631.77	7.98	7.98	7.89	7.89	
5470565732	SMP	1	532.39	631.54	711.93	631.78	7.87	7.87	7.81	7.81	
5470574122	SMP	1	533.73	632.84	711.98	631.82	8.77	8.77	7.81	7.81	
5470582346	SMP	1	532.75	631.83	712.07	631.96	7.73	7.73	8.01	8.01	
5470590727	SMP	1	532.70	631.89	712.11	631.79	8.04	8.04	7.68	7.68	
5470599101	SMP	1	532.96	632.24	711.98	632.06	8.21	8.21	8.11	8.11	
5470607499	SMP	1	532.91	631.87	712.07	631.99	7.99	7.99	8.06	8.06	
5470615723	SMP	1	532.68	631.73	712.04	631.92	7.86	7.86	8.00	8.00	
5470624097	SMP	1	532.84	631.96	711.90	632.07	8.11	8.11	8.10	8.10	
5470632470	SMP	1	533.72	632.70	712.09	632.06	8.32	8.32	8.17	8.17	
5470640861	SMP	1	533.03	632.16	712.12	632.02	8.07	8.07	8.19	8.19	
5470649087	SMP	1	532.74	631.70	712.08	631.99	7.52	7.52	8.00	8.00	
5470657473	SMP	1	533.65	632.61	712.31	631.97	8.49	8.49	8.23	8.23	
5470665834	SMP	1	533.81	632.83	712.02	632.03	8.80	8.80	7.98	7.98	
5470674088	SMP	1	533.77	632.72	712.03	632.08	8.15	8.15	8.31	8.31	
5470682453	SMP	1	532.83	632.13	711.88	632.04	7.98	7.98	7.94	7.94	
5470690906	SMP	1	532.63	631.74	711.88	632.11	7.66	7.66	8.12	8.12	
5470699212	SMP	1	533.36	632.84	711.96	632.09	8.46	8.46	7.96	7.96	
5470707461	SMP	1	532.50	631.84	711.94	631.94	7.89	7.89	7.80	7.80	
5470715827	SMP	1	533.29	632.91	711.91	632.05	8.98	8.98	8.06	8.06	
5470724212	SMP	1	532.62	631.99	711.73	632.04	8.12	8.12	8.02	8.02	
5470732581	SMP	1	532.40	631.74	711.78	631.99	8.03	8.03	7.75	7.75	
5470740854	SMP	1	532.41	632.07	711.59	631.97	8.36	8.36	7.74	7.74	
5470749208	SMP	1	532.90	632.74	711.69	632.03	8.98	8.98	7.93	7.93	
5470757595	SMP	1	532.62	632.57	711.57	631.96	8.62	8.62	7.87	7.87	
5470765956	SMP	1	532.25	632.09	711.54	632.03	8.30	8.30	8.47	8.47	
5470774213	SMP	1	532.88	632.86	711.54	632.02	9.04	9.04	7.83	7.83	
5470782583	SMP	1	532.38	632.43	711.33	631.97	8.46	8.46	8.15	8.15	
5470790958	SMP	1	532.67	632.89	711.39	631.97	8.50	8.50	7.89	7.89	
5470799329	SMP	1	532.67	632.91	711.40	631.97	8.88	8.88	8.23	8.23	
5470807628	SMP	1	532.60	633.02	711.40	631.98	8.93	8.93	8.23	8.23	
5470815989	SMP	1	532.81	632.91	711.32	632.08	8.84	8.84	8.15	8.15	
5470824351	SMP	1	532.62	632.98	711.23	632.06	8.71	8.71	8.07	8.07	
5470832707	SMP	1	531.92	632.28	711.32	632.08	8.10	8.10	8.15	8.15	
5470840984	SMP	1	531.44	632.74	710.65	632.12	8.67	8.67	7.58	7.58	
5470849347	SMP	1	530.24	632.42	709.96	632.19	8.25	8.25	8.00	8.00	
5470857728	SMP	1	529.52	632.84	708.73	632.54	8.66	8.66	8.97	8.97	
5470865969	SMP	1	528.84	632.72	708.61	632.13	8.98	8.98	7.61	7.61	
5470882734	SMP	1	528.80	632.64	707.06	633.56	8.87	8.87	10.44	10.44	
5470891073	SMP	1	528.80	632.71	707.06	633.56	8.66	8.66	10.44	10.44	
5470899366	SMP	1	528.72	632.68	707.20	633.34	8.84	8.84	10.20	10.20	
5470907705	SMP	1	528.70	632.82	706.98	633.34	8.86	8.86	10.27	10.27	
5470916112	SMP	1	528.69	632.70	706.78	633.88	8.83	8.83	10.40	10.40	
5470924467	SMP	1	528.69	632.80	707.02	633.46	9.04	9.04	10.14	10.14	
5470932742	SMP	1	528.57	632.82	706.83	633.92	9.02	9.02	10.95	10.95	
5470941085	SMP	1	528.57	632.82	706.79	633.89	9.07	9.07	10.50	10.50	
5470949489	SMP	1	528.43	632.82	707.23	632.84	9.08	9.08	9.34	9.34	
5470957834	SMP	1	528.42	632.67	708.22	632.09	9.00	9.00	7.92	7.92	
5470966112	SMP	1	528.35	632.74	708.09	632.07	9.01	9.01	8.18	8.18	
5470974466	SMP	1	528.28	632.75	706.57	633.14	9.09	9.09	9.47	9.47	
5470982862	SMP	1	528.33	632.96	706.30	632.85	8.98	8.98	9.97	9.97	
5470991081	SMP	1	528.20	632.55	706.46	633.08	8.89	8.89	10.46	10.46	
5470999488	SMP	1	528.21	632.63	706.47	633.06	8.94	8.94	9.62	9.62	
5471007836	SMP	1	528.26	633.03	706.29	633.24	9.00	9.00	10.29	10.29	
5471016235	SMP	1	528.11	632.83	708.25	631.76	9.40	9.40	6.83	6.83	
5471024460	SMP	1	528.07	632.77	706.56	632.75	9.01	9.01	9.27	9.27	
5471032864	SMP	1	528.11	632.69	708.28	631.80	9.03	9.03	6.29	6.29	
5471041207	SMP	1	528.07	632.83	708.23	631.83	8.97	8.97	6.99	6.99	
5471049614	SMP	1	528.00	632.70	706.77	632.85	8.96	8.96	9.54	9.54	
5471057829	SMP	1	527.93	632.77	706.43	632.91	8.78	8.78	10.22	10.22	
5471066235	SMP	1	527.98	632.84	708.30	631.82	8.79	8.79	7.08	7.08	
5471074585	SMP	1	528.13	633.18	708.03	631.97	9.48	9.48	7.45	7.45	
5471082983	SMP	1	528.13	633.11	706.23	633.32	9.06	9.06	10.40	10.40	
5471091200	SMP	1	528.05	632.70	708.24	631.97	8.82	8.82	6.61	6.61	
5471099608	SMP	1	528.03	632.85	708.19	632.03	9.02	9.02	6.61	6.61	
5471107947	SMP	1	527.74	633.40	705.79	633.90	9.24	9.24	10.66	10.66	
5471116360	SMP	1	526.55	633.95	705.29	634.46	7.97	7.97	10.93	10.93	
5471124689	SMP	1	525.89	634.58	704.24	634.24	7.58	7.58	9.44	9.44	
5471132985	SMP	1	525.78	635.51	704.05	634.97	8.52	8.52	9.47	9.47	
5471149596	SMP	1	525.59	635.85	703.38	635.74	8.30	8.30	9.63	9.63	
5471157984	SMP	1	525.64	635.89	703.54	635.64	8.31	8.31	9.89	9.89	
5471166332	SMP	1	525.46	635.89	703.61	635.49	8.36	8.36	9.41	9.41	
5471174715	SMP	1	525.47	636.11	703.49	635.62	8.47	8.47	9.21	9.21	
5471182964	SMP	1	525.33	636.13	703.35	635.73	8.59	8.59	9.27	9.27	
5471191352	SMP	1	525.38	636.31	703.34	635.77	8.79	8.79	9.46	9.46	
5471199707	SMP	1	525.20	636.25	703.42	635.76	8.73	8.73	9.55	9.55	
5471208101	SMP	1	525.08	636.12	703.31	635.74	8.43	8.43	9.12	9.12	
5471216329	SMP	1	525.12	636.27	703.51	635.67	8.34	8.34	9.20	9.20	
5471224699	SMP	1	525.06	636.24	703.33	635.78	8.34	8.34	8.99	8.99	
5471233079	SMP	1	524.44	636.40	702.80	635.86	8.70	8.70	9.54	9.54	
5471241469	SMP	1	523.49	636.73	701.46	636.49	8.52	8.52	9.60	9.60	
5471249715	SMP	1	522.64	637.18	700.20	636.79	8.78	8.78	9.79	9.79	
5471258105	SMP	1	521.70	637.40	699.05	636.94	8.42	8.42	9.68	9.68	
5471266459	SMP	1	521.45	637.57	698.62	637.08	8.49	8.49	9.59	9.59	
5471274844	SMP	1	521.65	637.51	698.77	637.30	8.40	8.40	10.34	10.34	
5471283083	SMP	1	521.72	637.52	698.84	637.37	8.53	8.53	10.15	10.15	
5471291466	SMP	1	521.57	637.58	698.75	637.35	8.49	8.49	9.89	9.89	
5471299827	SMP	1	521.44	637.73	698.75	637.32	8.60	8.60	9.67	9.67	
5471308099	SMP	1	521.34	637.69	698.68	637.68	8.55	8.55	9.86	9.86	
5471316468	SMP	1	521.35	637.72	698.63	637.30	8.51	8.51	9.69	9.69	
5471324825	SMP	1	521.38	637.76	698.68	637.55	8.49	8.49	9.83	9.83	
5471333204	SMP	1	521.35	637.87	698.68	637.68	8.61	8.61	9.77	9.77	
5471341464	SMP	1	521.21	637.69	698.68	637.54	8.12	8.12	9.71	9.71	
5471349830	SMP	1	521.18	637.78	698.67	637.75	8.34	8.34	10.50	10.50	
5471358226	SMP	1	521.18	637.85	698.63	637.68	8.39	8.39	10.12	10.12	
5471366584	SMP	1	521.19	637.78	698.57	637.55	8.34	8.34	9.85	9.85	
5471374835	SMP	1	521.09	637.85	698.63	637.74	8.29	8.29	10.28	10.28	
5471383205	SMP	1	521.12	637.91	698.61	637.69	8.29	8.29	10.11	10.11	
5471391593	SMP	1	520.75	638.11	698.35	638.03	8.45	8.45	10.55	10.55	
5471408199	SMP	1	519.44	639.18	696.85	638.94	8.18	8.18	10.07	10.07	
5471416599	SMP	1	519.57	639.54	696.47	638.64	8.13	8.13	8.61	8.61	
5471424945	SMP	1	519.57	639.60	696.65	639.00	8.18	8.18	9.05	9.05	
5471441593	SMP	1	519.39	639.71	696.55	639.10	8.12	8.12	9.27	9.27	
5471449954	SMP	1	519.32	639.87	696.34	639.24	8.29	8.29	9.28	9.28	
5471458332	SMP	1	519.27	640.00	705.07	645.08	8.39	8.39	17.57	17.57	
5471474945	SMP	1	519.01	640.00	696.09	639.16	8.37	8.37	8.82	8.82	
5471483351	SMP	1	518.85	640.05	695.99	639.35	8.33	8.33	9.20	9.20	
5471491686	SMP	1	518.76	640.16	695.96	639.54	8.34	8.34	9.55	9.55	
5471499959	SMP	1	518.60	640.06	695.87	639.94	7.97	7.97	10.18	10.18	
5471516706	SMP	1	518.33	640.16	695.59	639.66	8.06	8.06	9.50	9.50	
5471525077	SMP	1	518.33	640.24	695.66	639.73	8.27	8.27	9.60	9.60	
5471533332	SMP	1	518.32	640.21	695.64	639.79	8.33	8.33	9.50	9.50	
5471541707	SMP	1	518.24	640.35	695.57	639.65	8.39	8.39	9.37	9.37	
5471550066	SMP	1	518.18	640.34	695.42	639.72	8.31	8.31	9.22	9.22	
5471558471	SMP	1	518.17	640.42	695.33	639.59	8.32	8.32	9.09	9.09	
5471566706	SMP	1	518.14	640.39	695.39	639.80	8.28	8.28	9.19	9.19	
5471575068	SMP	1	518.17	640.45	695.29	639.66	8.43	8.43	9.07	9.07	
5471583447	SMP	1	518.10	640.27	695.38	639.59	8.36	8.36	9.59	9.59	
5471600082	SMP	1	518.32	640.12	695.57	639.51	8.44	8.44	9.33	9.33	
5471608464	SMP	1	518.28	640.11	695.38	639.53	8.35	8.35	9.54	9.54	
5471616844	SMP	1	518.12	640.11	695.43	639.52	8.32	8.32	9.44	9.44	
5471625197	SMP	1	518.16	640.08	695.36	639.52	8.40	8.40	9.42	9.42	
5471633468	SMP	1	518.16	640.16	695.34	639.55	8.47	8.47	9.50	9.50	
5471641815	SMP	1	518.04	640.04	695.28	639.72	8.37	8.37	9.43	9.43	
5471650206	SMP	1	517.97	640.04	695.24	639.58	8.27	8.27	9.47	9.47	
5471658449	SMP	1	517.88	640.07	694.93	639.48	8.21	8.21	9.62	9.62	
5471666830	SMP	1	517.80	640.09	695.01	639.51	8.21	8.21	9.45	9.45	
5471675189	SMP	1	517.81	640.01	695.35	640.25	8.26	8.26	10.80	10.80	
5471683589	SMP	1	517.71	640.02	695.26	639.94	8.17	8.17	10.29	10.29	
5471691847	SMP	1	517.63	639.97	694.81	639.27	8.04	8.04	9.13	9.13	
5471700212	SMP	1	517.64	640.03	695.01	639.63	8.17	8.17	9.72	9.72	
5471708568	SMP	1	517.56	639.99	695.02	639.51	8.03	8.03	9.54	9.54	
5471716961	SMP	1	517.42	640.08	702.55	645.57	8.02	8.02	18.14	18.14	
5471725187	SMP	1	517.51	640.06	695.19	639.94	7.96	7.96	10.09	10.09	
5471733589	SMP	1	517.42	640.06	694.89	639.66	7.97	7.97	9.75	9.75	
5471741940	SMP	1	517.49	640.06	694.71	639.69	8.15	8.15	9.78	9.78	
5471750329	SMP	1	517.55	640.05	694.75	639.80	7.99	7.99	9.89	9.89	
5471758569	SMP	1	517.48	639.98	694.60	639.29	7.99	7.99	9.15	9.15	
5471766960	SMP	1	517.42	639.99	694.69	639.66	7.93	7.93	9.67	9.67	
5471775300	SMP	1	517.54	640.00	694.97	639.52	7.98	7.98	9.50	9.50	
5471783711	SMP	1	517.41	639.99	694.79	639.90	7.92	7.92	10.10	10.10	
5471791933	SMP	1	517.40	640.05	694.61	639.37	7.87	7.87	9.26	9.26	
5471800320	SMP	1	517.46	639.99	694.98	639.84	7.89	7.89	9.88	9.88	
5471808700	SMP	1	517.41	639.99	694.74	639.46	7.87	7.87	9.35	9.35	
5471816961	SMP	1	517.41	639.98	694.97	639.67	8.10	8.10	9.79	9.79	
5471825301	SMP	1	517.41	639.98	694.69	639.66	8.03	8.03	9.68	9.68	
5471833713	SMP	1	517.41	639.98	694.63	639.29	8.01	8.01	9.20	9.20	
5471842064	SMP	1	517.39	639.96	694.81	639.60	8.07	8.07	9.49	9.49	
5471850327	SMP	1	517.39	640.06	694.48	639.20	8.17	8.17	8.95	8.95	
5471858700	SMP	1	517.33	639.96	694.78	639.70	7.97	7.97	9.73	9.73	
5471867072	SMP	1	517.35	640.00	694.44	639.27	8.01	8.01	9.05	9.05	
5471875426	SMP	1	517.18	640.01	694.78	639.78	8.00	8.00	9.71	9.71	
5471883713	SMP	1	517.25	639.94	694.78	639.64	7.87	7.87	9.64	9.64	
5471892050	SMP	1	517.25	639.94	694.71	639.55	7.88	7.88	9.37	9.37	
5471900446	SMP	1	517.16	639.98	694.62	639.31	7.96	7.96	9.05	9.05	
5471908820	SMP	1	517.19	640.08	694.77	639.54	7.94	7.94	9.54	9.54	
5471917081	SMP	1	517.18	639.97	694.51	639.34	7.82	7.82	9.19	9.19	
5471925423	SMP	1	517.04	640.08	694.43	639.49	8.06	8.06	9.35	9.35	
5471933833	SMP	1	517.00	640.05	694.43	639.28	7.95	7.95	9.00	9.00	
5471942193	SMP	1	516.94	640.15	694.52	639.29	7.86	7.86	9.06	9.06	
5471950446	SMP	1	516.85	640.02	694.50	639.35	7.69	7.69	9.14	9.14	
5471958811	SMP	1	516.78	640.00	694.51	639.59	7.67	7.67	9.22	9.22	
5471967194	SMP	1	516.78	640.13	694.36	639.79	7.90	7.90	9.86	9.86	
5471975423	SMP	1	516.71	640.08	694.51	639.48	7.83	7.83	9.39	9.39	
5471983831	SMP	1	516.70	640.08	694.63	640.00	7.81	7.81	10.25	10.25	
5471992178	SMP	1	516.63	640.08	694.61	640.02	7.71	7.71	10.42	10.42	
5472000574	SMP	1	516.56	640.07	694.54	639.80	7.78	7.78	10.02	10.02	
5472008808	SMP	1	516.55	640.10	694.16	639.24	7.77	7.77	9.07	9.07	
5472017206	SMP	1	516.56	640.08	694.75	640.08	7.65	7.65	10.76	10.76	
5472025551	SMP	1	516.57	640.11	694.74	639.93	7.77	7.77	10.27	10.27	
5472033934	SMP	1	516.63	640.01	694.61	639.39	7.91	7.91	9.30	9.30	
5472042174	SMP	1	516.59	640.14	694.49	639.31	7.76	7.76	9.17	9.17	
5472050558	SMP	1	516.63	640.16	694.91	640.16	7.76	7.76	10.41	10.41	
5472058917	SMP	1	516.70	640.08	694.50	639.47	7.87	7.87	9.50	9.50	
5472067313	SMP	1	516.70	640.09	694.66	639.82	7.81	7.81	10.23	10.23	
5472075543	SMP	1	516.59	640.05	694.82	639.23	7.77	7.77	9.19	9.19	
5472083929	SMP	1	516.70	640.07	694.61	639.34	7.89	7.89	9.26	9.26	
5472092291	SMP	1	516.64	640.08	694.81	639.41	7.72	7.72	9.44	9.44	
5472100679	SMP	1	516.77	640.13	694.92	639.46	7.90	7.90	9.51	9.51	
5472108917	SMP	1	516.77	640.09	695.00	639.60	7.67	7.67	9.67	9.67	
5472117314	SMP	1	516.91	640.09	694.93	639.61	7.80	7.80	9.59	9.59	
5472125665	SMP	1	516.94	640.14	695.06	639.82	7.85	7.85	10.01	10.01	
5472133939	SMP	1	517.03	640.11	695.16	639.58	7.85	7.85	9.72	9.72	
5472142304	SMP	1	517.03	640.03	695.24	639.40	7.77	7.77	9.61	9.61	
5472150677	SMP	1	517.18	639.95	695.32	639.65	7.80	7.80	10.10	10.10	
5472159040	SMP	1	517.19	640.05	695.20	639.47	7.75	7.75	9.61	9.61	
5472167298	SMP	1	517.24	640.03	695.22	639.06	7.91	7.91	9.30	9.30	
5472175661	SMP	1	517.32	639.94	702.73	645.28	8.01	8.01	17.16	17.16	
5472184050	SMP	1	517.27	639.95	695.43	639.38	8.01	8.01	9.38	9.38	
5472192419	SMP	1	517.31	639.88	695.44	639.31	7.84	7.84	9.64	9.64	
5472200675	SMP	1	517.38	639.81	695.49	639.71	7.47	7.47	10.48	10.48	
5472209036	SMP	1	517.40	639.78	695.43	639.09	7.81	7.81	9.19	9.19	
5472220763	SMP	1	517.41	639.78	695.21	638.87	7.75	7.75	9.07	9.07	
5472225683	SMP	1	517.33	639.78	695.33	639.23	7.81	7.81	9.55	9.55	
5472234781	SMP	1	517.40	639.73	695.44	639.09	7.72	7.72	9.18	9.18	
5472242428	SMP	1	517.47	639.66	695.30	638.88	7.82	7.82	9.20	9.20	
5472250840	SMP	1	517.40	639.66	695.29	638.99	7.70	7.70	9.44	9.44	
5472259161	SMP	1	517.38	639.70	695.25	638.81	7.71	7.71	9.42	9.42	
5472267458	SMP	1	517.40	639.56	695.25	638.93	7.71	7.71	9.03	9.03	
5472275801	SMP	1	517.40	639.66	695.28	638.84	7.79	7.79	9.30	9.30	
5472284205	SMP	1	517.32	639.65	695.29	638.92	7.74	7.74	9.50	9.50	
5472292414	SMP	1	517.33	639.66	695.27	639.01	7.89	7.89	9.66	9.66	
5472300828	SMP	1	517.30	639.72	695.20	639.07	7.97	7.97	9.87	9.87	
5472309160	SMP	1	517.32	639.80	695.12	638.91	8.02	8.02	9.45	9.45	
5472317573	SMP	1	517.25	639.86	695.30	639.16	8.17	8.17	10.00	10.00	
5472325813	SMP	1	517.17	639.80	695.18	638.83	8.17	8.17	9.40	9.40	
5472334200	SMP	1	517.11	639.76	695.08	639.16	7.96	7.96	9.64	9.64	
5472342541	SMP	1	517.09	639.90	694.99	638.62	8.03	8.03	8.90	8.90	
5472350949	SMP	1	517.08	639.88	695.03	638.67	7.97	7.97	9.14	9.14	
5472359161	SMP	1	517.02	639.86	695.12	638.89	8.09	8.09	9.43	9.43	
5472367570	SMP	1	516.97	639.89	695.03	638.88	7.94	7.94	9.36	9.36	
5472375951	SMP	1	516.89	639.88	694.98	638.89	7.93	7.93	9.52	9.52	
5472384327	SMP	1	516.96	639.88	695.06	638.69	8.00	8.00	9.36	9.36	
5472392539	SMP	1	516.90	639.89	694.97	638.72	7.92	7.92	9.35	9.35	
5472400942	SMP	1	516.94	639.81	695.11	638.87	7.94	7.94	9.69	9.69	
5472409308	SMP	1	516.86	639.84	694.98	638.90	7.88	7.88	9.57	9.57	
5472417696	SMP	1	516.85	639.78	694.88	639.03	7.81	7.81	9.99	9.99	
5472425924	SMP	1	516.90	639.89	695.04	638.79	8.02	8.02	9.68	9.68	
5472434322	SMP	1	516.90	639.96	694.97	639.00	7.96	7.96	9.42	9.42	
5472442699	SMP	1	516.85	639.92	694.89	638.65	7.86	7.86	8.90	8.90	
5472450953	SMP	1	516.92	639.95	694.98	638.77	7.97	7.97	9.11	9.11	
5472459281	SMP	1	516.94	639.85	695.13	638.91	7.91	7.91	9.62	9.62	
5472467694	SMP	1	516.93	639.17	695.19	638.15	8.04	8.04	9.35	9.35	
5472476046	SMP	1	517.02	638.25	695.07	637.48	7.87	7.87	9.83	9.83	
5472484320	SMP	1	517.30	637.69	695.15	636.87	8.08	8.08	9.75	9.75	
5472492667	SMP	1	517.28	637.11	695.30	636.20	7.80	7.80	9.33	9.33	
5472501070	SMP	1	517.43	636.95	695.25	636.07	7.71	7.71	9.53	9.53	
5472509404	SMP	1	517.37	637.11	695.33	636.14	7.69	7.69	9.45	9.45	
5472517692	SMP	1	517.48	637.12	695.50	636.34	7.93	7.93	9.62	9.62	
5472526043	SMP	1	517.49	637.15	695.45	636.29	7.88	7.88	9.54	9.54	
5472534447	SMP	1	517.55	637.08	695.70	636.22	7.83	7.83	9.38	9.38	
5472542792	SMP	1	517.63	637.10	695.78	636.36	7.86	7.86	9.80	9.80	
5472551068	SMP	1	517.71	637.08	695.97	636.36	7.78	7.78	9.91	9.91	
5472559414	SMP	1	517.79	637.08	695.94	636.21	7.97	7.97	9.66	9.66	
5472567815	SMP	1	517.85	636.99	696.01	636.35	8.05	8.05	9.88	9.88	
5472576175	SMP	1	517.96	637.05	696.16	636.27	8.22	8.22	9.55	9.55	
5472584438	SMP	1	517.96	637.04	696.21	636.31	8.14	8.14	9.61	9.61	
5472592789	SMP	1	518.05	637.05	696.14	636.12	8.20	8.20	9.47	9.47	
5472601187	SMP	1	518.13	637.12	696.41	636.22	8.44	8.44	9.78	9.78	
5472609417	SMP	1	518.13	637.04	696.38	636.12	8.28	8.28	9.46	9.46	
5472617808	SMP	1	518.19	636.99	696.36	636.07	8.35	8.35	9.43	9.43	
5472626170	SMP	1	518.23	636.79	696.46	636.17	8.04	8.04	10.05	10.05	
5472634556	SMP	1	518.32	635.84	696.49	635.43	7.99	7.99	9.35	9.35	
5472642787	SMP	1	518.45	635.16	696.49	634.75	8.08	8.08	9.15	9.15	
5472651188	SMP	1	518.75	634.58	696.56	634.55	8.05	8.05	9.23	9.23	
5472659539	SMP	1	518.81	634.32	696.64	634.61	8.20	8.20	9.40	9.40	
5472667927	SMP	1	518.81	634.39	696.29	634.74	8.15	8.15	10.10	10.10	
5472676172	SMP	1	518.73	634.52	696.77	634.54	8.27	8.27	9.56	9.56	
5472684834	SMP	1	518.61	634.47	696.35	634.75	8.04	8.04	10.11	10.11	
5472692919	SMP	1	518.67	634.46	696.70	634.54	8.13	8.13	9.35	9.35	
5472701319	SMP	1	518.67	634.39	697.24	634.07	8.09	8.09	8.88	8.88	
5472709523	SMP	1	518.81	634.52	696.47	634.81	8.48	8.48	10.15	10.15	
5472717925	SMP	1	518.80	634.52	697.65	633.81	8.43	8.43	8.97	8.97	
5472726295	SMP	1	518.86	634.47	697.47	633.87	8.29	8.29	8.81	8.81	
5472734682	SMP	1	518.83	634.55	697.20	633.99	8.11	8.11	8.77	8.77	
5472742908	SMP	1	518.88	634.52	697.61	633.81	8.22	8.22	8.73	8.73	
5472751311	SMP	1	518.80	634.53	695.96	633.39	8.14	8.14	7.72	7.72	
5472759646	SMP	1	518.95	634.62	695.94	633.25	8.30	8.30	7.60	7.60	
5472767915	SMP	1	518.94	634.53	698.34	633.76	8.11	8.11	9.71	9.71	
5472776293	SMP	1	518.87	634.53	695.97	633.26	8.09	8.09	7.75	7.75	
5472784679	SMP	1	518.93	634.56	696.04	633.22	8.18	8.18	7.71	7.71	
5472793022	SMP	1	519.03	634.39	697.93	634.16	8.22	8.22	9.51	9.51	
5472801310	SMP	1	518.99	634.39	697.77	633.99	8.21	8.21	9.19	9.19	
5472809646	SMP	1	518.98	634.46	697.95	634.05	8.24	8.24	8.57	8.57	
5472818056	SMP	1	518.99	634.46	697.49	634.68	8.11	8.11	10.14	10.14	
5472826420	SMP	1	518.85	634.54	697.58	634.54	8.16	8.16	9.40	9.40	
5472834678	SMP	1	519.05	634.43	697.77	634.41	8.31	8.31	9.34	9.34	
5472843035	SMP	1	518.99	634.46	697.58	634.74	8.06	8.06	10.14	10.14	
5472859808	SMP	1	519.16	634.41	697.35	634.76	7.95	7.95	9.50	9.50	
5472868031	SMP	1	519.16	634.15	697.58	634.74	8.18	8.18	10.25	10.25	
5472876429	SMP	1	519.18	634.12	697.97	634.28	8.33	8.33	9.47	9.47	
5472884788	SMP	1	519.22	634.17	697.54	634.48	8.38	8.38	9.44	9.44	
5472893159	SMP	1	519.31	634.18	697.55	634.71	8.29	8.29	9.48	9.48	
5472901414	SMP	1	519.41	634.09	697.28	634.90	8.26	8.26	10.61	10.61	
5472909790	SMP	1	519.32	634.18	697.58	634.51	8.22	8.22	9.50	9.50	
5472918152	SMP	1	519.39	634.13	697.50	634.49	8.20	8.20	9.47	9.47	
5472926558	SMP	1	519.29	634.30	697.38	635.04	8.09	8.09	10.70	10.70	
5472934880	SMP	1	519.25	634.25	697.81	634.48	8.20	8.20	9.67	9.67	
5472943178	SMP	1	519.32	634.25	696.61	633.12	8.19	8.19	6.86	6.86	
5472951534	SMP	1	519.32	634.26	697.64	634.48	8.30	8.30	9.31	9.31	
5472959788	SMP	1	519.32	634.27	697.64	634.49	8.30	8.30	9.33	9.33	
5472968150	SMP	1	519.32	634.33	696.97	633.33	8.19	8.19	8.10	8.10	
5472976555	SMP	1	519.25	634.32	697.71	634.48	8.25	8.25	9.32	9.32	
5472984906	SMP	1	519.39	634.33	697.71	634.53	8.47	8.47	9.30	9.30	
5472993154	SMP	1	519.39	634.33	696.69	633.15	8.43	8.43	8.70	8.70	
5473001535	SMP	1	519.57	634.23	696.98	633.45	8.35	8.35	8.14	8.14	
5473009902	SMP	1	519.45	634.33	696.90	633.33	8.20	8.20	7.82	7.82	
5473018274	SMP	1	519.50	634.30	696.83	633.26	8.15	8.15	7.65	7.65	
5473026552	SMP	1	519.53	634.26	696.63	633.09	8.01	8.01	6.46	6.46	
5473034906	SMP	1	519.57	634.30	696.73	633.08	8.24	8.24	6.63	6.63	
5473043288	SMP	1	519.57	634.31	697.77	634.80	8.17	8.17	9.74	9.74	
5473051656	SMP	1	519.67	634.35	696.99	633.19	8.19	8.19	7.73	7.73	
5473059929	SMP	1	519.72	634.31	697.03	633.20	8.27	8.27	7.67	7.67	
5473068278	SMP	1	519.72	634.31	696.85	633.12	8.18	8.18	7.46	7.46	
5473076678	SMP	1	519.72	634.43	697.11	633.10	8.38	8.38	7.51	7.51	
5473085025	SMP	1	519.79	634.35	697.32	633.35	8.29	8.29	7.87	7.87	
5473093273	SMP	1	519.81	634.39	697.05	633.08	8.28	8.28	7.38	7.38	
5473101658	SMP	1	519.81	634.39	697.11	633.10	8.28	8.28	7.27	7.27	
5473110034	SMP	1	519.79	634.35	697.23	633.24	8.29	8.29	7.51	7.51	
5473118270	SMP	1	519.79	634.22	697.28	633.22	8.13	8.13	7.52	7.52	
5473126673	SMP	1	519.84	634.23	697.13	633.01	8.07	8.07	7.31	7.31	
5473135024	SMP	1	519.83	634.21	697.09	633.07	8.17	8.17	7.15	7.15	
5473143413	SMP	1	519.72	634.23	697.40	633.21	8.12	8.12	8.24	8.24	
5473151658	SMP	1	519.81	634.15	697.47	633.21	8.11	8.11	7.69	7.69	
5473160035	SMP	1	519.76	634.13	697.48	633.25	8.11	8.11	8.23	8.23	
5473168405	SMP	1	519.75	634.15	697.87	634.74	8.12	8.12	9.96	9.96	
5473176800	SMP	1	519.78	634.09	697.06	632.92	8.05	8.05	7.05	7.05	
5473185024	SMP	1	519.67	634.16	697.08	633.05	8.08	8.08	7.12	7.12	
5473193417	SMP	1	519.69	634.06	697.03	632.88	8.01	8.01	7.19	7.19	
5473201784	SMP	1	519.57	634.15	697.27	633.14	8.13	8.13	7.59	7.59	
5473210150	SMP	1	519.57	634.16	697.09	633.07	8.21	8.21	7.35	7.35	
5473218397	SMP	1	519.98	634.38	698.26	634.77	8.28	8.28	10.39	10.39	
5473226796	SMP	1	520.82	634.91	699.67	635.11	8.50	8.50	9.71	9.71	
5473235149	SMP	1	521.46	635.20	699.95	635.81	8.17	8.17	10.32	10.32	
5473243543	SMP	1	521.67	635.45	700.29	636.09	8.10	8.10	10.31	10.31	
5473251773	SMP	1	521.81	635.45	700.25	636.18	8.09	8.09	10.40	10.40	
5473260169	SMP	1	521.67	635.46	699.99	636.30	8.16	8.16	10.58	10.58	
5473268530	SMP	1	521.45	635.52	700.24	636.17	8.21	8.21	10.27	10.27	
5473276800	SMP	1	521.62	635.57	700.24	636.18	8.20	8.20	10.28	10.28	
5473285153	SMP	1	521.47	635.70	700.14	636.25	8.27	8.27	10.37	10.37	
5473293524	SMP	1	521.48	635.70	700.18	636.17	8.08	8.08	10.37	10.37	
5473301903	SMP	1	521.43	635.70	700.14	636.26	8.28	8.28	10.44	10.44	
5473310167	SMP	1	521.29	635.84	700.10	636.18	8.35	8.35	10.30	10.30	
5473318523	SMP	1	521.37	635.80	699.98	636.27	8.31	8.31	10.40	10.40	
5473326918	SMP	1	521.33	635.92	700.05	636.27	8.39	8.39	10.41	10.41	
5473335271	SMP	1	521.19	635.91	699.91	636.27	8.28	8.28	10.40	10.40	
5473343535	SMP	1	521.27	635.92	699.98	636.26	8.25	8.25	10.40	10.40	
5473351903	SMP	1	521.25	635.91	699.98	636.27	8.29	8.29	10.41	10.41	
5473360284	SMP	1	521.20	635.91	699.92	635.86	8.26	8.26	9.89	9.89	
5473368644	SMP	1	521.29	635.91	699.82	635.84	8.39	8.39	9.87	9.87	
5473376918	SMP	1	521.20	635.91	699.98	636.28	8.39	8.39	10.41	10.41	
5473385266	SMP	1	521.19	635.98	699.84	636.27	8.51	8.51	10.41	10.41	
5473393649	SMP	1	521.22	636.08	700.05	636.27	8.66	8.66	10.41	10.41	
5473402039	SMP	1	521.21	635.89	699.98	636.27	8.26	8.26	10.40	10.40	
5473410264	SMP	1	521.20	635.91	700.07	636.26	8.34	8.34	10.39	10.39	
5473418637	SMP	1	521.18	635.85	699.98	636.27	8.29	8.29	10.40	10.40	
5473427042	SMP	1	521.18	635.85	699.82	635.84	8.30	8.30	9.89	9.89	
5473435289	SMP	1	521.16	635.83	699.98	636.27	8.39	8.39	10.40	10.40	
5473443653	SMP	1	521.21	635.83	700.05	636.26	8.40	8.40	10.40	10.40	
5473452015	SMP	1	521.23	635.76	700.08	636.26	8.36	8.36	10.39	10.39	
5473460385	SMP	1	521.21	635.66	700.04	636.18	8.18	8.18	10.31	10.31	
5473468637	SMP	1	521.15	635.76	699.92	636.26	8.15	8.15	10.40	10.40	
5473477012	SMP	1	521.21	635.65	700.14	636.29	8.15	8.15	10.40	10.40	
5473485378	SMP	1	521.16	635.68	700.08	636.27	8.14	8.14	10.46	10.46	
5473493757	SMP	1	521.16	635.68	700.07	636.26	8.21	8.21	10.46	10.46	
5473502020	SMP	1	521.16	635.66	700.07	636.26	8.26	8.26	10.39	10.39	
5473510385	SMP	1	521.19	635.71	700.21	636.26	8.20	8.20	10.44	10.44	
5473518749	SMP	1	521.25	635.70	700.21	636.25	8.18	8.18	10.50	10.50	
5473527147	SMP	1	521.22	635.70	700.22	636.25	8.42	8.42	10.44	10.44	
5473535378	SMP	1	521.22	635.62	700.21	636.27	8.29	8.29	10.38	10.38	
5473543772	SMP	1	521.30	635.70	700.20	636.19	8.37	8.37	10.47	10.47	
5473552132	SMP	1	521.30	635.66	700.35	636.26	8.49	8.49	10.70	10.70	
5473560510	SMP	1	521.30	635.73	700.28	636.26	8.57	8.57	10.59	10.59	
5473568760	SMP	1	521.37	635.66	700.25	636.19	8.55	8.55	10.43	10.43	
5473577142	SMP	1	521.35	635.63	700.29	636.18	8.33	8.33	10.50	10.50	
5473585505	SMP	1	521.39	635.67	700.43	636.05	8.49	8.49	10.47	10.47	
5473593758	SMP	1	521.37	635.69	700.25	636.18	8.53	8.53	10.54	10.54	
5473602127	SMP	1	521.41	635.57	700.25	636.18	8.49	8.49	10.28	10.28	
5473610506	SMP	1	521.35	635.57	700.46	636.05	8.64	8.64	10.50	10.50	
5473618871	SMP	1	521.33	635.55	700.20	636.43	8.73	8.73	11.06	11.06	
5473627146	SMP	1	521.39	635.62	700.30	636.54	8.64	8.64	11.41	11.41	
5473635557	SMP	1	521.37	635.52	700.29	636.13	8.60	8.60	10.43	10.43	
5473643910	SMP	1	521.39	635.44	700.45	636.04	8.52	8.52	10.85	10.85	
5473652262	SMP	1	521.34	635.50	700.23	636.07	8.63	8.63	10.46	10.46	
5473660537	SMP	1	521.29	635.48	700.35	635.76	8.81	8.81	11.06	11.06	
5473668902	SMP	1	521.26	635.34	700.35	635.62	8.64	8.64	10.72	10.72	
5473677282	SMP	1	521.21	635.39	700.02	636.06	8.62	8.62	10.46	10.46	
5473685779	SMP	1	521.14	635.41	700.12	635.62	8.59	8.59	10.34	10.34	
5473693910	SMP	1	521.13	635.39	699.98	635.62	8.73	8.73	10.33	10.33	
5473702275	SMP	1	521.05	635.42	699.91	635.62	8.77	8.77	10.25	10.25	
5473710641	SMP	1	521.01	635.26	699.82	635.62	8.46	8.46	10.32	10.32	
5473719021	SMP	1	520.99	635.32	700.12	635.47	8.42	8.42	10.11	10.11	
5473727282	SMP	1	521.03	635.35	699.98	635.49	8.43	8.43	10.25	10.25	
5473735651	SMP	1	520.86	635.32	699.76	635.83	8.45	8.45	10.67	10.67	
5473744023	SMP	1	520.87	635.35	699.69	635.77	8.28	8.28	10.59	10.59	
5473752274	SMP	1	520.87	635.39	699.84	636.10	8.10	8.10	11.13	11.13	
5473760636	SMP	1	520.94	635.34	699.99	635.37	8.40	8.40	10.20	10.20	
5473769020	SMP	1	520.87	635.41	700.03	635.60	8.46	8.46	10.40	10.40	
5473777411	SMP	1	520.89	635.43	699.91	635.62	8.39	8.39	10.32	10.32	
5473785644	SMP	1	520.92	635.43	699.89	635.62	8.47	8.47	10.32	10.32	
5473794021	SMP	1	520.96	635.43	699.77	635.90	8.34	8.34	10.73	10.73	
5473802401	SMP	1	520.93	635.51	699.91	635.62	8.31	8.31	10.32	10.32	
5473810761	SMP	1	521.03	635.44	699.85	635.84	8.43	8.43	10.54	10.54	
5473819022	SMP	1	521.08	635.40	699.92	635.62	8.50	8.50	10.33	10.33	
5473827403	SMP	1	521.09	635.42	700.08	635.62	8.53	8.53	10.19	10.19	
5473835757	SMP	1	521.06	635.42	699.90	635.85	8.50	8.50	10.57	10.57	
5473844150	SMP	1	521.11	635.49	700.02	635.85	8.41	8.41	10.21	10.21	
5473852389	SMP	1	521.06	635.56	699.95	636.17	8.66	8.66	10.54	10.54	
5473860766	SMP	1	521.23	635.61	700.01	636.03	8.87	8.87	10.28	10.28	
5473869142	SMP	1	521.27	635.58	699.98	636.04	8.37	8.37	10.46	10.46	
5473877532	SMP	1	521.23	635.63	700.07	636.04	8.61	8.61	10.20	10.20	
5473885769	SMP	1	521.27	635.64	700.15	636.04	8.85	8.85	10.18	10.18	
5473894138	SMP	1	521.28	635.65	700.18	636.18	8.46	8.46	10.35	10.35	
5473902519	SMP	1	521.26	635.67	700.39	635.90	8.60	8.60	10.25	10.25	
5473910764	SMP	1	521.31	635.75	700.14	636.26	8.64	8.64	10.47	10.47	
5473919149	SMP	1	521.77	635.95	700.55	636.18	8.35	8.35	10.38	10.38	
5473927531	SMP	1	522.71	636.46	701.80	636.89	8.07	8.07	10.63	10.63	
5473935900	SMP	1	523.63	637.36	702.67	637.25	8.07	8.07	10.04	10.04	
5473952532	SMP	1	525.56	638.67	704.64	638.13	8.59	8.59	9.41	9.41	
5473960881	SMP	1	527.14	640.78	705.07	638.42	10.44	10.44	8.92	8.92	
5473969278	SMP	1	527.33	640.70	705.03	638.38	10.28	10.28	8.96	8.96	
5473985894	SMP	1	527.46	640.93	705.18	638.56	10.82	10.82	8.96	8.96	
5473994280	SMP	1	527.50	640.76	705.26	638.55	10.25	10.25	8.99	8.99	
5474002631	SMP	1	527.65	640.96	705.47	638.55	10.72	10.72	8.86	8.86	
5474010880	SMP	1	527.72	640.80	705.54	638.55	10.53	10.53	8.81	8.81	
5474019257	SMP	1	527.95	640.91	705.46	638.70	10.24	10.24	8.91	8.91	
5474027627	SMP	1	527.72	640.80	705.40	638.77	10.59	10.59	9.44	9.44	
5474036001	SMP	1	527.79	640.80	705.39	638.84	10.45	10.45	9.38	9.38	
5474044274	SMP	1	527.65	641.23	705.40	638.91	11.11	11.11	9.51	9.51	
5474052628	SMP	1	527.91	640.78	705.40	638.84	10.50	10.50	9.55	9.55	
5474061016	SMP	1	527.95	641.20	705.47	638.84	10.93	10.93	9.61	9.61	
5474069256	SMP	1	527.65	641.09	705.47	638.83	10.85	10.85	9.33	9.33	
5474077634	SMP	1	527.87	640.94	705.54	638.84	10.88	10.88	9.23	9.23	
5474085992	SMP	1	528.13	641.03	705.43	638.88	10.51	10.51	9.27	9.27	
5474094399	SMP	1	527.81	641.07	705.40	638.91	10.79	10.79	9.62	9.62	
5474102622	SMP	1	527.87	640.94	705.35	638.83	10.79	10.79	9.48	9.48	
5474111007	SMP	1	527.81	640.95	705.39	638.91	10.67	10.67	9.65	9.65	
5474119382	SMP	1	528.26	640.77	706.39	638.82	9.82	9.82	8.94	8.94	
5474127766	SMP	1	529.39	641.18	707.50	639.29	10.26	10.26	8.97	8.97	
5474135998	SMP	1	530.47	640.84	708.52	639.62	9.16	9.16	8.44	8.44	
5474144397	SMP	1	531.04	641.16	708.87	639.81	9.70	9.70	8.72	8.72	
5474152756	SMP	1	531.51	640.96	708.94	639.83	9.32	9.32	8.60	8.60	
5474161118	SMP	1	531.31	640.95	708.75	639.83	9.48	9.48	8.74	8.74	
5474169379	SMP	1	531.09	641.28	708.75	639.84	9.88	9.88	8.75	8.75	
5474177754	SMP	1	530.94	641.66	708.76	639.84	9.96	9.96	8.75	8.75	
5474186115	SMP	1	530.97	641.42	708.81	639.74	9.50	9.50	8.58	8.58	
5474194525	SMP	1	531.02	641.20	708.83	639.84	9.62	9.62	8.59	8.59	
5474202756	SMP	1	530.94	641.59	708.83	639.82	9.88	9.88	8.70	8.70	
5474211120	SMP	1	530.97	641.28	708.75	639.79	9.32	9.32	8.74	8.74	
5474219505	SMP	1	530.90	641.42	708.83	639.76	9.51	9.51	8.67	8.67	
5474227746	SMP	1	531.07	641.24	708.83	639.77	9.88	9.88	8.69	8.69	
5474236114	SMP	1	530.90	641.43	708.83	639.76	9.75	9.75	8.75	8.75	
5474244530	SMP	1	531.16	641.14	708.90	639.69	9.77	9.77	8.53	8.53	
5474252876	SMP	1	531.21	641.04	708.97	639.73	9.64	9.64	8.80	8.80	
5474261117	SMP	1	531.38	640.81	708.98	639.68	9.33	9.33	8.65	8.65	
5474269497	SMP	1	531.42	640.82	709.14	639.70	9.33	9.33	8.74	8.74	
5474277873	SMP	1	531.23	641.17	709.23	639.73	9.48	9.48	8.74	8.74	
5474286245	SMP	1	531.49	640.75	709.11	639.70	8.89	8.89	8.55	8.55	
5474294521	SMP	1	531.45	640.81	709.23	639.71	9.30	9.30	8.24	8.24	
5474302867	SMP	1	531.16	640.96	709.14	639.64	9.37	9.37	8.68	8.68	
5474311238	SMP	1	530.76	641.06	708.80	639.50	9.48	9.48	8.28	8.28	
5474319627	SMP	1	530.68	640.99	708.72	639.43	9.56	9.56	8.28	8.28	
5474327878	SMP	1	530.76	641.11	708.76	639.39	9.73	9.73	8.29	8.29	
5474336241	SMP	1	530.91	640.82	708.76	639.44	9.11	9.11	8.52	8.52	
5474344640	SMP	1	530.99	641.10	708.83	639.38	9.64	9.64	8.30	8.30	
5474352989	SMP	1	530.88	641.04	708.77	639.40	9.37	9.37	8.33	8.33	
5474361247	SMP	1	530.91	640.89	708.85	639.40	9.01	9.01	8.26	8.26	
5474369621	SMP	1	530.91	641.11	708.93	639.37	9.38	9.38	8.08	8.08	
5474378010	SMP	1	530.99	641.17	709.06	639.44	9.56	9.56	7.90	7.90	
5474386248	SMP	1	531.05	641.07	709.14	639.59	9.46	9.46	8.11	8.11	
5474394641	SMP	1	531.04	640.82	709.14	639.50	8.98	8.98	8.11	8.11	
5474402989	SMP	1	531.10	641.15	709.22	639.49	9.32	9.32	7.97	7.97	
5474411371	SMP	1	531.13	641.03	709.28	639.60	9.34	9.34	8.05	8.05	
5474419624	SMP	1	531.16	641.00	709.27	639.55	9.18	9.18	7.96	7.96	
5474427992	SMP	1	531.23	640.79	709.26	639.55	8.68	8.68	8.07	8.07	
5474436366	SMP	1	531.35	640.88	709.31	639.50	8.86	8.86	7.98	7.98	
5474444763	SMP	1	531.33	641.08	709.47	639.52	9.18	9.18	7.97	7.97	
5474452996	SMP	1	531.36	640.77	709.44	639.44	8.69	8.69	7.98	7.98	
5474461362	SMP	1	531.47	640.94	709.43	639.52	9.01	9.01	8.08	8.08	
5474469746	SMP	1	531.27	641.01	709.35	639.49	9.04	9.04	8.00	8.00	
5474478114	SMP	1	531.41	640.99	709.44	639.45	9.25	9.25	8.00	8.00	
5474486362	SMP	1	531.47	641.00	709.33	639.52	9.43	9.43	8.03	8.03	
5474494763	SMP	1	531.52	640.64	709.44	639.39	8.61	8.61	8.08	8.08	
5474503126	SMP	1	531.64	640.89	709.51	639.46	8.97	8.97	8.01	8.01	
5474511484	SMP	1	531.54	640.91	709.44	639.39	8.80	8.80	7.80	7.80	
5474519741	SMP	1	531.55	640.74	709.55	639.33	8.96	8.96	7.52	7.52	
5474528133	SMP	1	531.68	640.74	709.66	639.45	8.79	8.79	7.52	7.52	
5474536481	SMP	1	531.64	640.82	709.64	639.36	9.24	9.24	7.83	7.83	
5474544759	SMP	1	531.67	640.55	709.62	639.37	8.82	8.82	7.80	7.80	
5474553112	SMP	1	531.72	640.74	709.69	639.28	8.88	8.88	7.80	7.80	
5474561485	SMP	1	531.59	640.67	709.71	639.32	9.05	9.05	7.76	7.76	
5474569866	SMP	1	531.67	640.87	709.70	639.32	9.26	9.26	7.76	7.76	
5474578115	SMP	1	531.70	640.59	709.71	639.29	8.88	8.88	7.80	7.80	
5474586484	SMP	1	531.64	640.57	709.71	639.31	8.90	8.90	7.76	7.76	
5474594881	SMP	1	531.71	640.66	709.74	639.34	8.77	8.77	7.81	7.81	
5474603235	SMP	1	531.75	640.56	709.79	639.29	8.65	8.65	7.66	7.66	
5474611492	SMP	1	531.54	641.08	709.79	639.21	9.51	9.51	7.52	7.52	
5474619885	SMP	1	531.63	640.83	709.75	639.17	9.05	9.05	7.71	7.71	
5474628249	SMP	1	531.48	641.01	709.74	639.25	9.04	9.04	7.81	7.81	
5474636609	SMP	1	531.54	640.87	709.62	639.23	9.02	9.02	7.80	7.80	
5474644881	SMP	1	531.54	640.87	709.57	639.30	8.78	8.78	7.75	7.75	
5474653229	SMP	1	531.47	640.79	709.65	639.29	8.60	8.60	7.65	7.65	
5474661613	SMP	1	531.47	640.72	709.62	639.29	8.35	8.35	7.70	7.70	
5474669989	SMP	1	531.33	640.88	709.54	639.29	8.57	8.57	7.65	7.65	
5474678230	SMP	1	531.40	640.87	709.55	639.22	8.74	8.74	7.71	7.71	
5474686595	SMP	1	531.32	640.81	709.46	639.30	8.47	8.47	7.74	7.74	
5474695006	SMP	1	531.33	641.08	709.55	639.29	8.92	8.92	7.63	7.63	
5474703358	SMP	1	531.28	640.80	709.45	639.37	8.52	8.52	7.67	7.67	
5474711607	SMP	1	531.33	640.81	709.46	639.23	8.60	8.60	7.54	7.54	
5474719980	SMP	1	531.25	640.87	709.60	639.33	8.74	8.74	7.63	7.63	
5474728354	SMP	1	531.25	640.88	709.50	639.38	8.60	8.60	7.64	7.64	
5474736613	SMP	1	531.32	640.81	709.57	639.38	8.47	8.47	7.57	7.57	
5474745004	SMP	1	531.35	640.94	709.60	639.29	8.66	8.66	7.30	7.30	
5474753362	SMP	1	531.47	640.88	709.50	639.29	8.72	8.72	7.18	7.18	
5474761740	SMP	1	531.32	640.94	709.49	639.28	8.77	8.77	7.64	7.64	
5474769979	SMP	1	531.28	640.72	709.51	639.31	8.54	8.54	7.59	7.59	
5474778362	SMP	1	531.35	640.65	709.48	639.29	8.48	8.48	7.72	7.72	
5474786725	SMP	1	531.35	640.93	709.55	639.22	8.96	8.96	7.57	7.57	
5474795128	SMP	1	531.34	640.73	709.53	639.14	8.59	8.59	7.60	7.60	
5474803351	SMP	1	531.41	640.65	709.45	639.10	8.57	8.57	7.59	7.59	
5474811742	SMP	1	531.33	640.65	709.45	639.00	8.66	8.66	7.35	7.35	
5474820106	SMP	1	531.27	640.51	709.46	639.03	8.43	8.43	7.74	7.74	
5474828486	SMP	1	531.20	640.43	709.35	638.99	8.28	8.28	7.58	7.58	
5474836724	SMP	1	531.07	640.62	709.27	638.98	8.63	8.63	7.52	7.52	
5480306128	SMP	1	526.25	625.16	702.17	621.53	8.67	8.67	8.65	8.65	
5480314215	SMP	1	526.77	624.68	702.69	621.13	8.21	8.21	8.37	8.37	
5480330834	SMP	1	528.05	624.11	703.82	620.86	8.05	8.05	8.19	8.19	
5480339225	SMP	1	528.80	623.84	704.44	620.97	7.97	7.97	8.10	8.10	
5480347582	SMP	1	529.25	623.79	704.76	620.78	8.61	8.61	8.23	8.23	
5480355826	SMP	1	529.80	623.60	705.28	620.96	7.97	7.97	8.27	8.27	
5480364215	SMP	1	530.27	623.55	705.55	620.68	8.47	8.47	7.81	7.81	
5480380964	SMP	1	531.05	623.46	706.15	620.92	7.99	7.99	7.51	7.51	
5480389207	SMP	1	531.44	623.57	706.57	621.00	8.29	8.29	7.41	7.41	
5480397577	SMP	1	531.43	623.34	706.85	621.25	7.41	7.41	7.59	7.59	
5480405935	SMP	1	531.51	623.14	707.00	621.51	7.27	7.27	7.93	7.93	
5480414343	SMP	1	532.06	623.49	707.30	621.58	7.86	7.86	8.26	8.26	
5480422573	SMP	1	532.27	623.57	707.27	621.58	8.04	8.04	7.71	7.71	
5480430957	SMP	1	532.04	623.33	707.34	621.42	7.83	7.83	7.61	7.61	
5480439329	SMP	1	532.10	623.29	707.48	621.49	7.78	7.78	7.38	7.38	
5480447586	SMP	1	532.49	623.40	707.54	621.38	7.94	7.94	8.58	8.58	
5480455936	SMP	1	532.23	623.16	707.77	621.49	7.82	7.82	7.40	7.40	
5480464340	SMP	1	532.51	623.15	707.64	621.51	7.97	7.97	7.09	7.09	
5480472706	SMP	1	532.48	622.93	707.86	621.32	7.78	7.78	7.50	7.50	
5480480942	SMP	1	532.28	622.78	707.64	621.18	7.69	7.69	7.06	7.06	
5480489310	SMP	1	532.18	622.38	707.63	621.25	6.96	6.96	8.04	8.04	
5480497693	SMP	1	532.29	622.54	707.56	621.29	7.75	7.75	8.54	8.54	
5480506063	SMP	1	532.12	622.27	707.47	621.09	7.25	7.25	7.60	7.60	
5480514338	SMP	1	532.24	622.42	707.36	621.02	8.17	8.17	7.46	7.46	
5480522701	SMP	1	532.01	622.22	707.40	621.08	7.74	7.74	7.35	7.35	
5480531068	SMP	1	532.02	622.32	707.19	621.00	7.68	7.68	7.94	7.94	
5480539450	SMP	1	531.91	622.41	707.25	621.00	7.35	7.35	7.51	7.51	
5480547703	SMP	1	532.77	623.36	707.88	621.71	7.94	7.94	6.39	6.39	
5480556071	SMP	1	533.35	623.65	708.63	622.44	7.90	7.90	6.86	6.86	
5480564465	SMP	1	533.74	624.13	708.87	622.88	8.03	8.03	6.82	6.82	
5480572821	SMP	1	533.64	624.47	708.76	623.05	8.16	8.16	6.59	6.59	
5480581064	SMP	1	533.45	624.47	708.20	622.93	8.01	8.01	6.11	6.11	
5480589453	SMP	1	533.19	624.53	707.70	622.74	7.45	7.45	5.13	5.13	
5480597828	SMP	1	533.21	625.13	707.98	623.31	8.37	8.37	6.26	6.26	
5480606057	SMP	1	533.06	624.97	707.74	623.38	8.27	8.27	5.72	5.72	
5480614463	SMP	1	532.92	625.29	707.71	623.83	8.25	8.25	6.65	6.65	
5480622820	SMP	1	532.66	625.35	707.49	623.74	8.31	8.31	5.64	5.64	
5480631186	SMP	1	532.53	625.77	706.80	623.62	8.47	8.47	5.66	5.66	
5480639451	SMP	1	532.42	626.10	706.71	623.89	9.09	9.09	5.54	5.54	
5480647834	SMP	1	532.10	626.35	706.40	624.13	9.28	9.28	6.49	6.49	
5480656181	SMP	1	531.98	626.33	706.14	624.37	8.49	8.49	5.90	5.90	
5480664587	SMP	1	531.63	626.31	706.06	624.32	8.86	8.86	5.97	5.97	
5480681209	SMP	1	530.98	626.53	705.64	624.76	8.34	8.34	6.47	6.47	
5480689594	SMP	1	530.70	626.68	705.18	624.63	8.60	8.60	5.72	5.72	
5480697939	SMP	1	530.47	626.82	704.92	624.74	8.69	8.69	6.18	6.18	
5480706192	SMP	1	530.24	627.29	704.41	624.90	9.35	9.35	6.60	6.60	
5480714571	SMP	1	529.93	627.00	703.97	624.56	8.68	8.68	5.76	5.76	
5480722961	SMP	1	529.70	627.31	703.73	624.61	9.41	9.41	4.98	4.98	
5480731301	SMP	1	529.35	627.48	703.41	625.01	9.01	9.01	6.89	6.89	
5480739596	SMP	1	528.99	627.23	703.15	624.66	8.71	8.71	5.81	5.81	
5480747947	SMP	1	528.15	627.51	702.44	625.01	9.18	9.18	6.77	6.77	
5480756314	SMP	1	526.65	627.14	701.32	625.09	8.47	8.47	7.06	7.06	
5480764689	SMP	1	525.50	627.24	700.41	625.36	8.71	8.71	8.41	8.41	
5480772953	SMP	1	524.34	627.15	699.48	625.41	8.54	8.54	8.59	8.59	
5480781299	SMP	1	523.97	627.13	699.10	625.39	8.31	8.31	8.37	8.37	
5480797977	SMP	1	524.02	627.30	698.76	625.37	8.63	8.63	8.55	8.55	
5480806315	SMP	1	523.66	627.30	698.59	625.61	8.63	8.63	8.74	8.74	
5480814709	SMP	1	523.36	627.52	698.47	625.68	8.54	8.54	8.77	8.77	
5480823063	SMP	1	523.34	627.62	698.34	625.76	8.92	8.92	8.71	8.71	
5480831310	SMP	1	523.29	627.78	698.22	625.59	8.91	8.91	8.16	8.16	
5480839693	SMP	1	523.01	627.68	698.20	625.82	8.71	8.71	8.48	8.48	
5480848075	SMP	1	522.87	627.77	698.11	625.75	8.78	8.78	8.79	8.79	
5480856426	SMP	1	522.79	627.96	698.08	626.01	9.21	9.21	8.44	8.44	
5480864708	SMP	1	522.75	627.89	698.07	626.06	8.69	8.69	8.52	8.52	
5480873064	SMP	1	522.68	627.97	698.01	626.06	8.77	8.77	8.57	8.57	
5480881437	SMP	1	522.60	627.97	697.98	626.13	8.74	8.74	8.62	8.62	
5480889878	SMP	1	522.69	627.94	698.05	626.13	8.67	8.67	8.93	8.93	
5480898065	SMP	1	522.77	628.16	698.07	626.15	8.73	8.73	8.66	8.66	
5480906428	SMP	1	522.52	627.86	698.04	626.22	8.39	8.39	9.06	9.06	
5480914829	SMP	1	522.89	628.13	698.12	626.11	8.73	8.73	9.04	9.04	
5480923280	SMP	1	522.91	628.13	698.14	626.11	8.66	8.66	8.98	8.98	
5480931432	SMP	1	522.97	628.12	698.15	625.83	8.67	8.67	8.34	8.34	
5480939825	SMP	1	522.79	627.96	698.13	626.00	8.41	8.41	8.49	8.49	
5480948195	SMP	1	523.19	628.25	698.26	625.88	9.00	9.00	8.25	8.25	
5480956424	SMP	1	523.27	628.08	698.48	625.98	8.81	8.81	8.63	8.63	
5480964824	SMP	1	523.48	628.24	698.62	626.05	8.99	8.99	8.77	8.77	
5480973185	SMP	1	523.39	627.95	698.86	626.12	8.75	8.75	8.73	8.73	
5480981553	SMP	1	523.65	627.94	698.87	626.09	8.57	8.57	8.40	8.40	
5480989817	SMP	1	523.76	627.87	699.21	626.22	8.54	8.54	9.21	9.21	
5480998182	SMP	1	523.99	628.07	699.18	625.91	8.83	8.83	8.14	8.14	
5481006557	SMP	1	524.21	628.07	699.33	625.98	8.82	8.82	8.39	8.39	
5481014957	SMP	1	524.31	628.01	699.62	626.05	8.61	8.61	8.56	8.56	
5481023186	SMP	1	524.54	627.82	699.97	626.24	8.05	8.05	8.96	8.96	
5481031557	SMP	1	524.68	627.83	700.26	626.47	8.08	8.08	9.01	9.01	
5481039938	SMP	1	525.13	628.06	700.32	626.31	8.77	8.77	8.77	8.77	
5481048316	SMP	1	525.34	628.08	700.55	626.40	8.68	8.68	8.60	8.60	
5481064931	SMP	1	525.78	627.97	701.09	626.30	8.18	8.18	8.58	8.58	
5481073327	SMP	1	526.30	628.10	701.34	626.35	8.39	8.39	8.52	8.52	
5481081680	SMP	1	526.65	628.17	701.69	626.27	8.27	8.27	8.50	8.50	
5481089928	SMP	1	526.87	628.08	701.94	626.35	8.53	8.53	8.33	8.33	
5481098302	SMP	1	527.19	628.33	702.26	626.44	8.72	8.72	8.26	8.26	
5481106692	SMP	1	527.51	628.27	702.45	626.48	8.36	8.36	8.60	8.60	
5481114931	SMP	1	527.77	628.24	702.72	626.54	8.57	8.57	8.63	8.63	
5481123330	SMP	1	527.92	628.05	702.95	626.39	8.58	8.58	8.18	8.18	
5481131670	SMP	1	528.19	627.59	703.10	625.99	8.37	8.37	8.03	8.03	
5481140050	SMP	1	528.60	627.26	703.32	625.75	8.63	8.63	8.19	8.19	
5481148310	SMP	1	528.57	627.01	703.65	625.79	8.55	8.55	8.71	8.71	
5481156688	SMP	1	528.78	626.91	703.74	625.46	7.93	7.93	7.64	7.64	
5481165045	SMP	1	529.39	627.23	704.16	625.62	8.63	8.63	7.63	7.63	
5481181700	SMP	1	529.86	627.12	704.74	625.72	8.54	8.54	7.99	7.99	
5481190039	SMP	1	529.83	626.95	704.99	625.53	8.16	8.16	7.81	7.81	
5481198445	SMP	1	530.09	626.92	705.31	625.58	7.79	7.79	8.21	8.21	
5481206808	SMP	1	530.43	626.78	705.55	625.73	7.46	7.46	7.89	7.89	
5481215047	SMP	1	530.99	626.97	705.82	625.48	7.97	7.97	7.76	7.76	
5481223436	SMP	1	530.79	626.69	705.98	625.48	7.54	7.54	7.87	7.87	
5481231798	SMP	1	531.11	626.74	706.10	625.38	7.71	7.71	7.68	7.68	
5481240171	SMP	1	531.31	626.64	706.45	625.47	8.27	8.27	8.17	8.17	
5481248449	SMP	1	531.51	626.51	706.62	625.52	8.53	8.53	8.44	8.44	
5481256805	SMP	1	531.92	626.63	706.80	625.47	7.75	7.75	7.61	7.61	
5481265180	SMP	1	532.06	626.59	707.04	625.34	8.75	8.75	7.85	7.85	
5481273432	SMP	1	532.27	626.52	707.10	625.20	8.12	8.12	7.69	7.69	
5481281797	SMP	1	532.15	626.27	707.36	625.34	7.47	7.47	8.33	8.33	
5481290168	SMP	1	532.45	626.41	707.45	625.42	8.69	8.69	8.25	8.25	
5481298569	SMP	1	532.58	626.33	707.69	625.45	7.67	7.67	7.67	7.67	
5481306810	SMP	1	532.81	626.43	707.80	625.55	8.62	8.62	8.02	8.02	
5481315174	SMP	1	532.95	626.51	707.91	625.41	8.67	8.67	7.82	7.82	
5481323557	SMP	1	532.95	626.36	707.92	625.41	8.51	8.51	7.67	7.67	
5481340176	SMP	1	533.25	626.26	708.17	625.36	7.98	7.98	7.78	7.78	
5481348555	SMP	1	533.17	626.07	708.15	625.27	7.52	7.52	7.74	7.74	
5481356932	SMP	1	533.52	626.25	708.39	625.46	8.42	8.42	8.38	8.38	
5481373552	SMP	1	533.38	626.04	708.30	625.43	8.46	8.46	8.37	8.37	
5481381944	SMP	1	533.38	626.11	708.36	625.52	8.60	8.60	7.69	7.69	
5481390296	SMP	1	533.34	626.15	708.38	625.54	7.74	7.74	8.30	8.30	
5481398674	SMP	1	533.37	626.11	708.17	625.42	8.65	8.65	7.82	7.82	
5481406933	SMP	1	533.49	626.21	708.32	625.56	8.67	8.67	8.31	8.31	
5481415293	SMP	1	533.37	626.18	708.25	625.60	8.33	8.33	7.90	7.90	
5481423670	SMP	1	533.26	626.20	708.15	625.36	8.37	8.37	7.66	7.66	
5481431940	SMP	1	533.16	626.36	708.17	625.53	8.67	8.67	7.74	7.74	
5481440305	SMP	1	533.15	626.33	707.94	625.44	8.85	8.85	7.32	7.32	
5481457054	SMP	1	532.78	626.19	707.81	625.33	8.39	8.39	7.62	7.62	
5481465294	SMP	1	532.69	626.26	707.54	625.54	8.60	8.60	8.60	8.60	
5481473687	SMP	1	532.49	626.14	707.44	625.49	8.46	8.46	8.36	8.36	
5481490419	SMP	1	532.37	626.39	707.15	625.45	8.38	8.38	7.69	7.69	
5481498691	SMP	1	532.08	626.27	707.28	625.51	7.98	7.98	7.02	7.02	
5481507051	SMP	1	532.02	626.34	706.91	625.56	7.58	7.58	6.63	6.63	
5481523789	SMP	1	531.56	626.37	706.59	625.32	8.50	8.50	7.18	7.18	
5481532039	SMP	1	531.41	626.35	706.50	625.51	8.52	8.52	8.59	8.59	
5481540435	SMP	1	531.53	626.42	706.40	625.38	8.42	8.42	8.25	8.25	
5481557179	SMP	1	530.85	626.48	706.02	625.34	7.92	7.92	7.71	7.71	
5481565438	SMP	1	530.81	626.50	705.94	625.34	8.70	8.70	7.42	7.42	
5481573800	SMP	1	530.78	626.53	705.85	625.50	8.82	8.82	7.83	7.83	
5481590411	SMP	1	530.30	626.42	705.55	625.40	8.11	8.11	8.32	8.32	
5481598791	SMP	1	530.19	626.46	705.29	625.26	8.50	8.50	8.34	8.34	
5481607172	SMP	1	529.99	626.47	705.10	625.09	7.70	7.70	7.70	7.70	
5481615545	SMP	1	530.05	626.65	705.09	625.40	8.72	8.72	7.81	7.81	
5481623815	SMP	1	529.84	626.63	704.90	625.39	8.68	8.68	7.78	7.78	
5481632149	SMP	1	529.36	626.55	704.51	625.41	8.07	8.07	8.57	8.57	
5481640544	SMP	1	529.20	626.62	704.22	625.27	8.12	8.12	7.87	7.87	
5481648919	SMP	1	529.12	626.59	704.30	625.33	7.86	7.86	8.53	8.53	
5481657175	SMP	1	528.95	626.50	704.09	625.32	8.41	8.41	8.08	8.08	
5481665532	SMP	1	528.88	626.51	703.91	625.00	9.19	9.19	7.90	7.90	
5481674031	SMP	1	528.54	626.46	703.82	625.23	8.79	8.79	8.54	8.54	
5481682286	SMP	1	528.68	626.55	703.76	625.22	8.69	8.69	8.50	8.50	
5481690542	SMP	1	528.64	626.60	703.70	625.17	8.92	8.92	8.55	8.55	
5481707295	SMP	1	528.44	626.38	703.60	624.85	8.43	8.43	7.69	7.69	
5481715678	SMP	1	528.45	626.50	703.38	624.87	8.89	8.89	8.38	8.38	
5481723921	SMP	1	528.16	626.37	703.32	624.75	8.65	8.65	8.36	8.36	
5481740671	SMP	1	528.13	626.31	703.34	625.00	8.62	8.62	8.88	8.88	
5481748917	SMP	1	528.17	626.27	703.44	624.87	8.73	8.73	9.49	9.49	
5481757303	SMP	1	528.08	626.25	703.37	624.55	8.50	8.50	8.07	8.07	
5481765647	SMP	1	528.08	626.18	703.44	624.79	8.73	8.73	8.81	8.81	
5481774058	SMP	1	528.38	626.15	703.38	624.55	8.59	8.59	8.34	8.34	
5481782289	SMP	1	528.14	626.09	703.51	624.72	8.26	8.26	8.86	8.86	
5481790663	SMP	1	528.31	626.11	703.45	624.41	8.63	8.63	8.37	8.37	
5481799044	SMP	1	528.80	626.18	703.60	624.46	8.85	8.85	8.41	8.41	
5481815664	SMP	1	528.70	625.95	703.80	624.19	8.59	8.59	8.40	8.40	
5481824039	SMP	1	528.95	625.91	703.89	624.33	8.46	8.46	7.61	7.61	
5481832412	SMP	1	528.95	625.82	704.09	624.33	8.06	8.06	7.91	7.91	
5481849032	SMP	1	529.33	625.87	704.56	624.42	8.44	8.44	8.46	8.46	
5481857434	SMP	1	529.50	625.78	704.75	624.30	8.32	8.32	8.46	8.46	
5481865780	SMP	1	529.72	625.77	704.83	624.19	8.45	8.45	7.73	7.73	
5481874160	SMP	1	529.80	625.59	704.98	624.29	8.56	8.56	9.41	9.41	
5481882405	SMP	1	529.97	625.64	705.06	624.08	8.71	8.71	7.53	7.53	
5481890794	SMP	1	529.64	625.40	705.34	624.18	7.46	7.46	7.90	7.90	
5481899151	SMP	1	530.20	625.48	705.35	624.07	7.76	7.76	7.45	7.45	
5481907433	SMP	1	530.47	625.50	705.82	624.22	8.61	8.61	8.55	8.55	
5481915776	SMP	1	530.70	625.53	705.86	623.84	8.64	8.64	8.33	8.33	
5481924168	SMP	1	530.75	625.47	705.95	624.05	9.23	9.23	7.55	7.55	
5481932532	SMP	1	531.02	625.46	706.32	624.19	8.23	8.23	8.50	8.50	
5481940798	SMP	1	530.80	625.36	706.45	624.25	8.02	8.02	8.44	8.44	
5481949154	SMP	1	531.07	625.26	706.60	624.25	8.32	8.32	8.60	8.60	
5481957558	SMP	1	531.22	625.19	706.79	624.15	8.24	8.24	8.51	8.51	
5481966068	SMP	1	531.46	625.18	706.91	624.12	8.43	8.43	8.27	8.27	
5481974155	SMP	1	531.79	625.18	707.15	624.06	8.57	8.57	8.35	8.35	
5481982527	SMP	1	531.71	625.06	707.33	624.05	8.46	8.46	8.36	8.36	
5481990927	SMP	1	531.98	625.10	707.55	624.14	8.60	8.60	8.46	8.46	
5481999264	SMP	1	532.17	625.07	707.74	624.05	8.68	8.68	8.55	8.55	
5482007551	SMP	1	532.36	624.95	707.95	623.95	8.24	8.24	8.18	8.18	
5482015908	SMP	1	532.74	625.02	708.21	624.18	8.70	8.70	8.37	8.37	
5482032647	SMP	1	533.02	625.00	708.63	624.17	8.63	8.63	8.51	8.51	
5482040908	SMP	1	533.14	624.96	708.76	624.25	8.77	8.77	8.44	8.44	
5482049300	SMP	1	533.18	624.81	708.97	624.32	8.37	8.37	9.50	9.50	
5482057642	SMP	1	533.46	624.86	709.06	624.26	8.32	8.32	7.81	7.81	
5482065921	SMP	1	533.65	624.94	709.14	624.17	8.54	8.54	7.70	7.70	
5482074281	SMP	1	533.89	624.88	709.38	624.24	8.56	8.56	8.54	8.54	
5482082652	SMP	1	533.88	624.87	709.57	624.23	8.40	8.40	8.49	8.49	
5482091035	SMP	1	534.09	624.88	709.59	624.41	8.70	8.70	8.59	8.59	
5482099281	SMP	1	534.34	624.94	709.85	624.39	8.86	8.86	7.68	7.68	
5482107656	SMP	1	534.34	624.89	710.08	624.53	8.46	8.46	8.02	8.02	
5482116045	SMP	1	534.88	625.02	710.33	624.55	8.47	8.47	8.50	8.50	
5482124406	SMP	1	534.96	625.06	710.37	624.54	8.59	8.59	8.48	8.48	
5482132652	SMP	1	535.03	625.00	710.63	624.70	8.44	8.44	8.72	8.72	
5482141032	SMP	1	535.15	624.98	710.63	624.46	8.73	8.73	8.94	8.94	
5482149415	SMP	1	535.31	624.95	710.79	624.58	8.64	8.64	7.88	7.88	
5482157766	SMP	1	535.81	625.25	711.13	624.73	8.98	8.98	7.95	7.95	
5482166040	SMP	1	535.84	625.17	711.20	624.82	8.69	8.69	8.20	8.20	
5482174413	SMP	1	536.02	625.13	711.57	625.03	8.61	8.61	8.68	8.68	
5482182785	SMP	1	536.32	625.17	711.72	625.11	8.83	8.83	8.85	8.85	
5482191156	SMP	1	536.43	625.17	711.98	625.20	8.84	8.84	8.79	8.79	
5482199395	SMP	1	536.65	625.26	712.29	625.16	8.77	8.77	8.56	8.56	
5482207767	SMP	1	536.82	625.35	712.54	625.50	9.22	9.22	9.07	9.07	
5482224421	SMP	1	537.25	625.31	712.88	625.34	8.89	8.89	8.71	8.71	
5482232769	SMP	1	537.44	625.38	713.06	625.45	9.01	9.01	8.52	8.52	
5482241173	SMP	1	537.46	625.41	713.57	625.92	8.71	8.71	9.21	9.21	
5482249532	SMP	1	537.81	625.58	713.56	625.19	9.36	9.36	8.41	8.41	
5482257770	SMP	1	537.96	625.61	713.62	624.95	9.37	9.37	8.05	8.05	
5482266147	SMP	1	537.95	625.49	713.83	625.69	8.56	8.56	8.57	8.57	
5482274536	SMP	1	538.23	625.59	714.01	625.79	9.39	9.39	8.43	8.43	
5482282877	SMP	1	538.39	625.65	714.31	626.23	8.73	8.73	8.80	8.80	
5482291169	SMP	1	538.58	625.78	714.60	626.05	9.30	9.30	8.89	8.89	
5482299521	SMP	1	538.66	625.67	714.16	624.48	8.53	8.53	6.94	6.94	
5482307894	SMP	1	538.91	625.89	714.87	626.51	8.83	8.83	9.28	9.28	
5482316269	SMP	1	538.91	625.99	715.23	627.05	8.81	8.81	9.75	9.75	
5482324529	SMP	1	539.65	626.07	715.43	625.59	8.97	8.97	7.26	7.26	
5482332893	SMP	1	540.45	626.13	715.98	625.36	7.26	7.26	6.41	6.41	
5482341448	SMP	1	543.53	627.84	724.92	635.34	10.81	10.81	18.10	18.10	
5482357909	SMP	1	546.59	628.80	725.59	632.76	11.92	11.92	25.78	25.78	
5482366293	SMP	1	547.37	629.44	727.11	633.63	11.45	11.45	23.42	23.42	
5482374648	SMP	1	547.58	629.28	728.26	634.06	10.75	10.75	22.62	22.62	
5482382896	SMP	1	547.93	629.06	728.38	633.90	10.34	10.34	22.88	22.88	
5482391281	SMP	1	547.98	629.30	729.72	633.31	11.04	11.04	22.86	22.86	
5482399638	SMP	1	548.17	629.52	729.98	634.47	11.55	11.55	20.44	20.44	
5482416256	SMP	1	548.45	629.49	731.82	635.18	10.68	10.68	18.37	18.37	
5482424668	SMP	1	548.70	629.75	727.90	633.85	10.59	10.59	26.38	26.38	
5482433004	SMP	1	548.71	629.90	728.86	634.65	10.86	10.86	24.28	24.28	
5482449647	SMP	1	548.87	629.62	728.55	634.49	10.01	10.01	25.40	25.40	
5482458023	SMP	1	548.98	630.02	728.58	634.32	10.39	10.39	26.02	26.02	
5482466390	SMP	1	549.09	630.23	728.83	634.61	11.22	11.22	25.61	25.61	
5482474758	SMP	1	549.23	630.02	729.54	635.00	10.96	10.96	24.82	24.82	
5482483043	SMP	1	549.37	630.18	728.84	635.00	10.74	10.74	25.06	25.06	
5482491401	SMP	1	549.64	629.99	729.05	636.09	10.66	10.66	24.08	24.08	
5482499761	SMP	1	549.82	629.92	730.49	635.65	10.19	10.19	23.57	23.57	
5482508147	SMP	1	549.74	630.37	729.82	635.66	10.81	10.81	24.12	24.12	
5482516394	SMP	1	549.87	630.02	728.85	635.31	10.18	10.18	25.89	25.89	
5482524757	SMP	1	549.84	630.23	730.21	635.70	10.36	10.36	24.12	24.12	
5482533160	SMP	1	549.84	630.73	728.99	634.98	11.33	11.33	26.53	26.53	
5482541515	SMP	1	550.01	630.46	729.46	635.40	10.58	10.58	25.39	25.39	
5482549781	SMP	1	549.91	630.66	729.80	635.57	11.34	11.34	25.19	25.19	
5482558147	SMP	1	549.83	630.63	730.30	635.98	10.67	10.67	24.36	24.36	
5482566517	SMP	1	549.91	630.74	729.33	635.28	11.42	11.42	26.17	26.17	
5482574750	SMP	1	550.01	630.68	729.92	635.79	10.84	10.84	25.48	25.48	
5482583160	SMP	1	550.07	630.73	730.81	636.19	11.32	11.32	24.16	24.16	
5482591521	SMP	1	549.96	630.55	729.62	635.23	11.14	11.14	26.11	26.11	
5482599883	SMP	1	550.07	630.46	729.90	635.24	10.56	10.56	25.85	25.85	
5482608143	SMP	1	549.93	630.62	730.07	635.77	10.76	10.76	25.22	25.22	
5482616528	SMP	1	550.03	630.67	730.32	635.70	10.74	10.74	24.99	24.99	
5482624886	SMP	1	550.03	630.75	730.49	635.70	10.89	10.89	24.40	24.40	
5482633283	SMP	1	550.15	630.47	730.46	635.05	10.59	10.59	25.34	25.34	
5482641512	SMP	1	550.01	630.40	730.31	636.25	10.51	10.51	23.34	23.34	
5482649899	SMP	1	550.12	630.48	728.37	631.72	10.50	10.50	5.62	5.62	
5482658270	SMP	1	550.13	630.33	730.89	635.47	10.52	10.52	23.46	23.46	
5482666636	SMP	1	549.98	630.19	730.62	635.95	10.30	10.30	24.39	24.39	
5482674881	SMP	1	550.07	630.19	730.35	635.16	10.35	10.35	24.41	24.41	
5482683280	SMP	1	550.07	630.16	728.29	631.62	10.42	10.42	6.49	6.49	
5482691638	SMP	1	549.62	630.09	730.00	634.85	10.40	10.40	25.58	25.58	
5482700003	SMP	1	548.50	629.67	728.14	634.50	10.45	10.45	27.05	27.05	
5482708264	SMP	1	547.76	629.35	720.41	628.59	10.86	10.86	3.90	3.90	
5482716655	SMP	1	544.70	627.77	719.76	628.37	8.86	8.86	5.12	5.12	
5482724999	SMP	1	543.84	627.57	719.07	628.46	8.97	8.97	6.75	6.75	
5482733281	SMP	1	543.24	627.45	718.40	628.03	8.72	8.72	7.27	7.27	
5482750017	SMP	1	543.27	627.26	718.31	627.92	8.97	8.97	7.12	7.12	
5482758409	SMP	1	543.18	627.32	718.17	627.61	9.58	9.58	6.77	6.77	
5482766644	SMP	1	543.08	627.20	718.28	627.73	8.89	8.89	6.99	6.99	
5482775007	SMP	1	543.11	627.10	718.28	627.53	8.92	8.92	6.70	6.70	
5482783380	SMP	1	542.97	627.17	718.07	627.64	8.90	8.90	6.96	6.96	
5482791769	SMP	1	543.04	627.11	718.31	627.80	8.79	8.79	8.04	8.04	
5482800016	SMP	1	542.98	626.99	718.12	627.59	8.73	8.73	6.91	6.91	
5482808408	SMP	1	543.05	627.23	718.22	627.65	8.85	8.85	7.10	7.10	
5482816744	SMP	1	543.01	626.95	718.28	627.59	8.73	8.73	6.86	6.86	
5482825125	SMP	1	543.01	627.02	718.39	627.60	8.70	8.70	6.99	6.99	
5482833380	SMP	1	542.97	626.97	718.57	627.94	8.90	8.90	7.39	7.39	
5482841766	SMP	1	543.07	627.08	718.26	627.29	8.82	8.82	6.30	6.30	
5482850132	SMP	1	543.15	627.05	718.23	627.42	8.92	8.92	6.45	6.45	
5482858530	SMP	1	543.01	626.96	718.43	627.75	8.79	8.79	6.98	6.98	
5482866750	SMP	1	543.18	627.04	718.27	627.61	8.80	8.80	6.48	6.48	
5482875125	SMP	1	543.15	627.23	718.36	627.54	8.90	8.90	6.44	6.44	
5482883503	SMP	1	542.98	627.19	718.86	628.09	8.79	8.79	7.74	7.74	
5482891772	SMP	1	543.11	627.28	718.29	627.69	8.61	8.61	6.57	6.57	
5482900115	SMP	1	543.05	627.27	718.49	627.87	8.72	8.72	6.87	6.87	
5482908529	SMP	1	542.93	627.30	718.48	627.86	8.56	8.56	6.77	6.77	
5482916865	SMP	1	542.84	627.22	718.35	627.73	8.50	8.50	6.38	6.38	
5482925138	SMP	1	542.76	627.19	718.34	627.74	8.35	8.35	6.55	6.55	
5482933504	SMP	1	542.70	627.15	718.39	628.05	8.34	8.34	7.27	7.27	
5482941897	SMP	1	542.61	627.19	718.31	627.94	8.45	8.45	6.82	6.82	
5482950260	SMP	1	542.53	627.26	718.23	628.07	8.00	8.00	7.28	7.28	
5482958530	SMP	1	542.46	627.19	718.19	627.91	7.92	7.92	7.20	7.20	
5482966879	SMP	1	542.38	627.26	718.31	628.02	8.44	8.44	7.28	7.28	
5482975250	SMP	1	542.27	627.18	717.94	627.81	8.46	8.46	7.59	7.59	
5482983638	SMP	1	542.30	627.19	717.93	627.75	8.59	8.59	7.49	7.49	
5482991891	SMP	1	542.26	627.15	717.97	627.65	8.64	8.64	7.44	7.44	
5483000240	SMP	1	542.32	627.28	718.29	628.22	8.72	8.72	7.70	7.70	
5483008651	SMP	1	542.16	627.10	717.91	627.61	8.57	8.57	7.41	7.41	
5483016993	SMP	1	542.00	627.08	717.84	627.62	7.88	7.88	7.36	7.36	
5483025249	SMP	1	542.06	627.02	717.90	627.62	8.05	8.05	6.85	6.85	
5483033625	SMP	1	542.02	627.02	717.75	627.59	8.06	8.06	6.99	6.99	
5483042036	SMP	1	542.00	627.05	717.68	627.52	7.70	7.70	6.90	6.90	
5483050253	SMP	1	542.04	627.21	717.58	627.66	9.53	9.53	7.05	7.05	
5483058649	SMP	1	541.92	627.16	717.48	627.44	8.06	8.06	6.65	6.65	
5483066999	SMP	1	541.93	627.17	717.40	627.44	8.40	8.40	6.53	6.53	
5483075375	SMP	1	541.79	627.27	717.50	627.72	8.35	8.35	6.93	6.93	
5483083621	SMP	1	541.70	627.22	717.46	627.74	8.56	8.56	7.06	7.06	
5483092015	SMP	1	541.68	627.21	717.45	627.80	8.41	8.41	7.00	7.00	
5483100360	SMP	1	541.61	627.19	717.34	627.79	7.80	7.80	7.16	7.16	
5483108774	SMP	1	541.38	627.26	717.27	627.88	8.44	8.44	7.55	7.55	
5483116994	SMP	1	541.23	627.26	717.02	627.88	7.69	7.69	7.54	7.54	
5483125370	SMP	1	541.20	627.26	716.88	627.73	7.80	7.80	7.49	7.49	
5483133746	SMP	1	541.06	627.32	716.89	627.62	7.78	7.78	7.00	7.00	
5483142144	SMP	1	541.06	627.39	716.89	627.85	8.47	8.47	7.50	7.50	
5483150372	SMP	1	540.93	627.32	716.67	627.77	7.79	7.79	6.83	6.83	
5483158770	SMP	1	541.01	627.58	716.73	628.02	8.58	8.58	7.36	7.36	
5483167118	SMP	1	540.92	627.68	716.71	628.25	8.64	8.64	7.34	7.34	
5483175513	SMP	1	540.94	627.74	716.55	628.18	8.57	8.57	7.20	7.20	
5483183762	SMP	1	540.97	628.30	716.51	628.76	8.77	8.77	7.40	7.40	
5483192143	SMP	1	541.24	629.43	716.42	630.23	8.70	8.70	8.74	8.74	
5483200481	SMP	1	541.56	630.47	716.55	631.57	8.57	8.57	9.10	9.10	
5483208769	SMP	1	541.66	631.53	716.37	632.49	9.15	9.15	9.98	9.98	
5483217110	SMP	1	541.64	632.40	716.26	633.14	9.33	9.33	10.71	10.71	
5483233878	SMP	1	541.38	632.56	716.40	633.70	9.17	9.17	10.63	10.63	
5483242127	SMP	1	541.25	632.62	716.29	633.26	9.10	9.10	9.16	9.16	
5483250506	SMP	1	541.25	632.86	716.32	633.54	9.51	9.51	10.14	10.14	
5483258862	SMP	1	541.03	632.89	716.19	633.64	9.36	9.36	9.88	9.88	
5483267263	SMP	1	541.01	632.94	716.03	633.39	9.27	9.27	9.62	9.62	
5483275501	SMP	1	540.67	632.95	716.00	633.46	9.11	9.11	9.68	9.68	
5483283873	SMP	1	540.49	632.91	715.95	633.56	8.99	8.99	9.85	9.85	
5483292252	SMP	1	540.42	632.88	715.97	633.87	9.01	9.01	10.28	10.28	
5483300637	SMP	1	540.47	632.99	716.09	634.05	9.24	9.24	10.77	10.77	
5483308858	SMP	1	540.24	633.00	715.97	634.46	9.28	9.28	12.15	12.15	
5483317261	SMP	1	540.23	633.10	715.88	634.40	9.35	9.35	11.15	11.15	
5483325631	SMP	1	540.16	633.18	715.81	634.43	9.25	9.25	11.51	11.51	
5483333994	SMP	1	539.97	633.11	715.69	634.61	8.81	8.81	11.70	11.70	
5483342248	SMP	1	539.97	633.19	715.69	634.34	8.99	8.99	10.57	10.57	
5483350630	SMP	1	539.92	633.17	715.69	634.35	9.01	9.01	10.68	10.68	
5483358980	SMP	1	539.93	633.33	715.55	634.20	9.09	9.09	10.27	10.27	
5483367263	SMP	1	539.91	633.45	715.55	634.34	9.27	9.27	10.82	10.82	
5483375625	SMP	1	539.85	633.39	715.56	634.56	9.18	9.18	10.92	10.92	
5483383988	SMP	1	539.67	633.82	715.42	634.76	9.31	9.31	10.87	10.87	
5483392374	SMP	1	539.02	634.46	714.90	635.16	9.26	9.26	10.88	10.88	
5483400614	SMP	1	538.51	635.13	714.21	635.30	9.19	9.19	9.59	9.59	
5483408981	SMP	1	538.56	635.44	714.09	635.46	9.23	9.23	9.48	9.48	
5483417381	SMP	1	538.65	635.44	714.16	635.59	9.22	9.22	9.70	9.70	
5483425747	SMP	1	538.65	635.44	714.27	635.49	9.25	9.25	9.56	9.56	
5483433985	SMP	1	538.56	635.46	714.20	635.63	9.27	9.27	9.82	9.82	
5483442372	SMP	1	538.59	635.62	714.20	635.50	9.54	9.54	9.44	9.44	
5483450748	SMP	1	538.57	635.62	714.20	635.71	9.26	9.26	9.76	9.76	
5483459105	SMP	1	538.46	635.72	714.40	636.07	9.56	9.56	10.24	10.24	
5483467385	SMP	1	538.57	635.77	714.35	636.07	9.48	9.48	10.41	10.41	
5483475748	SMP	1	538.43	635.79	714.20	636.07	9.27	9.27	9.72	9.72	
5483484111	SMP	1	538.46	635.80	714.27	636.07	9.09	9.09	10.15	10.15	
5483492497	SMP	1	538.35	635.86	714.13	635.70	9.35	9.35	9.65	9.65	
5483500741	SMP	1	538.20	635.87	714.27	636.30	9.21	9.21	10.24	10.24	
5483509100	SMP	1	538.29	635.98	714.17	635.96	9.42	9.42	9.68	9.68	
5483517508	SMP	1	538.23	635.98	714.20	636.13	9.30	9.30	9.90	9.90	
5483525740	SMP	1	538.05	636.01	714.20	636.20	9.22	9.22	10.57	10.57	
5483534118	SMP	1	538.11	635.95	714.21	636.18	9.21	9.21	10.05	10.05	
5483542494	SMP	1	538.18	635.97	714.13	636.20	9.46	9.46	10.52	10.52	
5483550882	SMP	1	538.10	635.96	714.21	636.18	9.25	9.25	10.08	10.08	
5483559107	SMP	1	538.10	636.00	714.11	636.05	9.29	9.29	9.56	9.56	
5483567505	SMP	1	538.15	636.05	714.14	636.11	9.41	9.41	10.33	10.33	
5483575869	SMP	1	538.15	635.98	714.11	635.97	9.34	9.34	9.78	9.78	
5483584240	SMP	1	538.15	636.03	714.12	636.27	9.34	9.34	10.08	10.08	
5483592492	SMP	1	538.18	636.17	714.17	636.32	9.52	9.52	10.10	10.10	
5483600861	SMP	1	538.60	635.79	714.46	636.35	9.35	9.35	10.50	10.50	
5483609236	SMP	1	539.48	635.21	715.55	636.07	9.20	9.20	10.71	10.71	
5483617633	SMP	1	540.70	634.94	716.77	636.23	9.53	9.53	11.38	11.38	
5483625867	SMP	1	541.79	634.52	717.78	635.69	9.63	9.63	11.00	11.00	
5483634232	SMP	1	542.58	634.32	718.09	635.93	9.51	9.51	11.50	11.50	
5483650993	SMP	1	542.80	634.18	718.31	635.79	9.46	9.46	11.33	11.33	
5483659246	SMP	1	542.79	634.29	718.26	635.90	9.54	9.54	11.72	11.72	
5483667632	SMP	1	542.95	634.25	718.69	635.57	9.80	9.80	11.09	11.09	
5483675998	SMP	1	542.97	634.33	718.69	636.05	9.90	9.90	11.60	11.60	
5483684227	SMP	1	543.07	634.22	718.69	635.91	9.87	9.87	11.40	11.40	
5483692632	SMP	1	543.21	634.43	718.73	636.37	10.22	10.22	12.34	12.34	
5483700982	SMP	1	543.20	634.00	719.11	636.04	9.68	9.68	11.60	11.60	
5483709356	SMP	1	543.07	633.88	719.08	636.37	9.60	9.60	12.16	12.16	
5483717619	SMP	1	543.20	633.74	718.76	635.43	9.39	9.39	11.35	11.35	
5483725999	SMP	1	543.31	633.76	719.16	636.08	9.41	9.41	12.07	12.07	
5483734344	SMP	1	543.37	633.75	719.40	636.14	9.75	9.75	12.33	12.33	
5483742753	SMP	1	543.68	633.85	719.63	635.87	9.70	9.70	11.90	11.90	
5483750985	SMP	1	543.74	633.72	720.48	635.90	9.56	9.56	11.01	11.01	
5483759354	SMP	1	544.16	634.00	720.38	635.89	9.74	9.74	11.54	11.54	
5483767729	SMP	1	544.20	633.77	720.68	635.97	9.52	9.52	12.01	12.01	
5483776117	SMP	1	544.44	633.59	721.48	635.37	9.18	9.18	10.08	10.08	
5483784353	SMP	1	544.60	633.46	721.21	635.85	9.32	9.32	12.22	12.22	
5483792760	SMP	1	544.85	633.46	726.43	620.72	9.48	9.48	16.00	9.00	
5483801092	SMP	1	544.98	633.46	719.87	634.62	9.55	9.55	9.69	9.69	
5483809477	SMP	1	544.91	633.34	721.94	636.37	9.43	9.43	12.97	12.97	
5483817727	SMP	1	545.08	633.18	722.00	635.85	9.04	9.04	12.34	12.34	
5483826116	SMP	1	545.39	633.41	726.47	620.09	9.68	9.68	15.00	10.00	
5483834468	SMP	1	545.32	632.92	725.60	636.97	9.38	9.38	11.15	11.15	
5483842879	SMP	1	545.56	632.80	725.84	637.20	9.11	9.11	12.38	12.38	
5483851103	SMP	1	545.84	632.93	719.76	632.83	9.32	9.32	8.37	8.37	
5483859477	SMP	1	546.18	632.89	720.19	633.28	9.48	9.48	10.31	10.31	
5483867852	SMP	1	546.30	632.66	720.46	633.01	9.22	9.22	9.91	9.91	
5483876119	SMP	1	546.53	632.48	720.58	632.72	9.17	9.17	11.25	11.25	
5483884473	SMP	1	546.70	632.50	723.98	634.35	9.33	9.33	10.15	10.15	
5483901250	SMP	1	547.19	632.28	721.34	632.29	9.15	9.15	12.87	12.87	
5483909472	SMP	1	547.40	632.12	730.20	641.37	9.11	9.11	16.20	16.20	
5483917871	SMP	1	547.62	631.98	721.76	632.05	9.29	9.29	4.00	2.00	
5483926241	SMP	1	547.82	632.02	722.00	632.11	9.45	9.45	4.00	2.00	
5483934600	SMP	1	548.08	632.07	722.00	632.00	9.78	9.78	2.00	2.00	
5483942858	SMP	1	548.15	632.07	0.00	0.00	9.79	9.79	0.00	0.00	
5483951239	SMP	1	548.31	631.83	0.00	0.00	9.50	9.50	0.00	0.00	
5483959597	SMP	1	548.35	631.52	729.24	635.69	9.08	9.08	24.49	24.49	
5483967997	SMP	1	548.41	631.50	729.17	635.80	9.48	9.48	25.03	25.03	
5483976227	SMP	1	548.62	631.48	729.12	635.25	9.63	9.63	25.98	25.98	
5483984608	SMP	1	548.69	631.29	728.43	634.03	9.48	9.48	27.03	27.03	
5483992983	SMP	1	548.88	631.40	729.59	635.09	9.51	9.51	24.41	24.41	
5484001352	SMP	1	548.93	631.07	728.87	634.88	9.80	9.80	24.92	24.92	
5484009585	SMP	1	549.02	630.92	730.07	635.35	9.67	9.67	24.11	24.11	
5484017991	SMP	1	549.08	630.63	730.10	635.35	9.38	9.38	23.94	23.94	
5484026391	SMP	1	548.98	630.22	730.21	634.58	9.03	9.03	24.22	24.22	
5484034602	SMP	1	548.94	629.90	729.46	634.07	8.60	8.60	25.88	25.88	
5484042977	SMP	1	549.16	629.86	730.28	634.74	9.30	9.30	24.18	24.18	
5484051371	SMP	1	549.23	629.83	730.64	635.00	9.16	9.16	15.73	15.73	
5484059713	SMP	1	549.29	629.59	730.16	634.59	9.04	9.04	23.46	23.46	
5484067989	SMP	1	549.38	629.70	730.32	634.54	9.35	9.35	23.01	23.01	
5484076349	SMP	1	549.39	629.36	730.04	634.50	8.91	8.91	23.30	23.30	
5484093091	SMP	1	549.36	628.51	733.22	634.36	8.99	8.99	17.40	17.40	
5484101342	SMP	1	549.60	628.35	730.75	634.22	9.08	9.08	22.19	22.19	
5484109742	SMP	1	549.58	628.31	730.60	633.21	9.08	9.08	22.74	22.74	
5484118079	SMP	1	549.72	628.45	729.71	633.22	9.23	9.23	22.94	22.94	
5484126491	SMP	1	549.73	628.52	729.80	632.89	9.40	9.40	23.78	23.78	
5484134709	SMP	1	549.74	628.38	731.05	634.30	9.21	9.21	20.77	20.77	
5484143094	SMP	1	549.75	628.44	730.56	633.33	9.34	9.34	22.91	22.91	
5484151476	SMP	1	549.72	628.16	730.78	633.39	9.03	9.03	22.92	22.92	
5484159857	SMP	1	549.77	628.05	730.45	633.67	8.99	8.99	23.33	23.33	
5484168100	SMP	1	549.86	627.96	729.86	632.43	8.96	8.96	25.22	25.22	
5484176494	SMP	1	549.79	627.83	730.87	632.79	8.71	8.71	24.34	24.34	
5484184828	SMP	1	549.94	627.97	730.05	632.60	8.84	8.84	24.90	24.90	
5484193090	SMP	1	549.89	627.86	730.55	633.05	8.68	8.68	23.96	23.96	
5484201471	SMP	1	549.89	627.93	730.60	632.72	8.76	8.76	24.80	24.80	
5484209815	SMP	1	550.03	627.97	730.54	632.21	8.80	8.80	25.12	25.12	
5484218204	SMP	1	550.16	628.02	730.86	632.65	8.87	8.87	24.50	24.50	
5484226490	SMP	1	550.26	628.08	731.14	633.15	8.65	8.65	23.92	23.92	
5484234838	SMP	1	550.31	628.10	731.42	633.23	8.72	8.72	23.42	23.42	
5484243217	SMP	1	550.41	628.15	730.50	632.90	8.86	8.86	25.14	25.14	
5484251595	SMP	1	550.52	628.38	730.61	632.87	9.14	9.14	25.17	25.17	
5484259893	SMP	1	550.66	628.37	731.40	633.56	9.16	9.16	22.23	22.23	
5484268211	SMP	1	550.73	628.52	731.90	633.87	9.20	9.20	22.50	22.50	
5484276618	SMP	1	550.87	628.59	731.04	633.08	9.60	9.60	24.11	24.11	
5484293212	SMP	1	550.88	628.37	731.04	633.16	8.99	8.99	25.00	25.00	
5484301611	SMP	1	550.96	628.40	731.09	633.22	9.08	9.08	24.25	24.25	
5484309944	SMP	1	550.97	628.49	731.62	633.68	8.96	8.96	23.40	23.40	
5484318339	SMP	1	550.91	628.25	732.81	634.69	8.64	8.64	21.07	21.07	
5484326597	SMP	1	551.01	628.36	732.19	633.75	8.61	8.61	22.85	22.85	
5484334967	SMP	1	551.15	628.23	732.79	634.79	8.63	8.63	21.26	21.26	
5484343329	SMP	1	551.85	628.70	732.66	633.94	9.19	9.19	23.08	23.08	
5484351605	SMP	1	552.13	629.11	732.98	633.97	9.96	9.96	22.59	22.59	
5484359952	SMP	1	551.73	628.79	732.53	634.61	9.30	9.30	22.85	22.85	
5484368340	SMP	1	551.64	628.68	732.50	634.38	9.04	9.04	23.12	23.12	
5484376630	SMP	1	551.56	628.71	732.33	633.90	9.11	9.11	23.35	23.35	
5484384961	SMP	1	551.57	628.80	731.50	633.88	9.24	9.24	25.03	25.03	
5484393329	SMP	1	551.41	628.73	731.92	633.68	9.01	9.01	24.56	24.56	
5484401732	SMP	1	551.50	628.77	732.74	634.92	9.41	9.41	22.35	22.35	
5484410006	SMP	1	551.13	628.57	732.70	634.73	8.97	8.97	20.57	20.57	
5484418344	SMP	1	551.15	628.53	731.48	633.80	8.99	8.99	24.33	24.33	
5484426692	SMP	1	550.92	628.49	732.04	634.64	8.56	8.56	22.64	22.64	
5484435091	SMP	1	550.98	628.61	731.38	634.07	8.91	8.91	23.95	23.95	
5484443448	SMP	1	550.98	628.69	733.16	635.91	8.63	8.63	18.57	18.57	
5484451733	SMP	1	550.76	628.64	730.82	633.40	8.78	8.78	25.41	25.41	
5484460082	SMP	1	550.82	628.99	730.91	633.64	9.25	9.25	24.34	24.34	
5484468462	SMP	1	550.76	628.86	731.02	634.06	8.99	8.99	22.95	22.95	
5484476771	SMP	1	550.61	628.76	730.56	633.60	8.83	8.83	25.24	25.24	
5484485101	SMP	1	550.47	628.91	731.64	634.07	9.41	9.41	22.59	22.59	
5484493458	SMP	1	550.50	628.81	730.92	634.41	9.10	9.10	23.23	23.23	
5484501855	SMP	1	550.43	628.79	731.45	634.23	9.19	9.19	22.12	22.12	
5484510119	SMP	1	550.34	628.64	730.36	633.07	9.28	9.28	25.43	25.43	
5484518460	SMP	1	550.19	628.59	730.89	634.39	8.91	8.91	22.64	22.64	
5484526804	SMP	1	550.13	628.48	730.52	633.73	8.89	8.89	23.63	23.63	
5484535218	SMP	1	550.39	628.81	730.21	633.20	9.47	9.47	24.26	24.26	
5484543458	SMP	1	550.20	628.46	730.27	633.25	8.44	8.44	24.33	24.33	
5484551853	SMP	1	550.18	628.45	673.99	641.50	8.39	8.39	3.88	3.88	
5484568586	SMP	1	550.01	628.62	729.69	632.66	9.13	9.13	25.73	25.73	
5484576868	SMP	1	550.06	628.75	730.54	633.01	9.78	9.78	24.52	24.52	
5484585199	SMP	1	549.99	628.54	730.30	632.63	9.49	9.49	24.99	24.99	
5484601956	SMP	1	549.86	628.54	730.97	634.49	9.32	9.32	21.56	21.56	
5484610239	SMP	1	549.42	628.42	731.63	635.12	8.86	8.86	18.89	18.89	
5484618578	SMP	1	548.76	628.65	729.51	634.13	8.97	8.97	9.65	9.65	
5484635331	SMP	1	547.96	628.74	730.41	635.14	9.12	9.12	19.99	19.99	
5484643613	SMP	1	548.00	628.60	728.78	633.07	8.97	8.97	23.20	23.20	
5484651957	SMP	1	548.09	628.70	728.61	633.22	9.13	9.13	24.02	24.02	
5484668578	SMP	1	547.74	628.46	729.31	633.36	8.60	8.60	23.90	23.90	
5484676982	SMP	1	547.55	628.56	728.66	633.19	8.85	8.85	23.89	23.89	
5484685336	SMP	1	547.66	628.47	728.42	632.81	8.91	8.91	23.95	23.95	
5484701943	SMP	1	547.47	628.51	728.52	632.83	8.98	8.98	23.91	23.91	
5484710350	SMP	1	547.32	628.58	728.05	633.05	9.15	9.15	23.97	23.97	
5484718715	SMP	1	547.16	628.62	727.76	632.06	9.14	9.14	25.12	25.12	
5484735344	SMP	1	547.14	628.76	727.83	632.25	9.27	9.27	25.01	25.01	
5484743737	SMP	1	546.94	628.53	727.72	632.21	9.06	9.06	24.96	24.96	
5484752091	SMP	1	546.82	628.47	727.46	632.21	8.90	8.90	24.15	24.15	
5484760458	SMP	1	546.78	628.47	727.75	631.89	8.84	8.84	25.17	25.17	
5484768725	SMP	1	546.85	628.73	727.70	632.62	9.74	9.74	23.37	23.37	
5484777087	SMP	1	546.71	628.55	727.13	631.75	9.35	9.35	25.55	25.55	
5484785448	SMP	1	546.73	628.42	727.55	632.24	9.26	9.26	24.07	24.07	
5484793800	SMP	1	546.62	628.47	727.77	632.80	9.43	9.43	23.00	23.00	
5484802088	SMP	1	546.64	628.48	728.15	632.18	9.57	9.57	23.92	23.92	
5484810440	SMP	1	546.52	628.31	727.24	631.94	9.29	9.29	24.20	24.20	
5484818840	SMP	1	546.35	628.19	728.04	632.72	9.27	9.27	22.42	22.42	
5484827081	SMP	1	546.35	627.98	727.14	631.87	9.36	9.36	24.33	24.33	
5484835447	SMP	1	546.30	628.04	727.56	632.05	9.40	9.40	23.92	23.92	
5484843779	SMP	1	546.25	628.01	726.90	631.50	9.33	9.33	25.10	25.10	
5484852209	SMP	1	546.13	627.90	726.97	631.48	9.29	9.29	24.50	24.50	
5484860454	SMP	1	546.19	628.03	727.77	632.47	9.47	9.47	22.92	22.92	
5484868852	SMP	1	546.21	627.98	726.83	631.64	9.29	9.29	24.04	24.04	
5484877209	SMP	1	546.15	628.04	726.96	631.54	9.48	9.48	24.45	24.45	
5484885569	SMP	1	546.09	627.91	727.02	631.63	9.29	9.29	24.05	24.05	
5484893831	SMP	1	546.18	627.99	726.86	631.46	9.56	9.56	25.03	25.03	
5484902195	SMP	1	546.23	628.04	727.45	632.49	9.53	9.53	23.04	23.04	
5484910563	SMP	1	546.13	627.99	727.73	632.48	9.36	9.36	22.97	22.97	
5484918969	SMP	1	546.16	627.89	727.15	631.64	9.26	9.26	23.92	23.92	
5484927199	SMP	1	546.20	628.01	727.31	631.95	9.48	9.48	23.91	23.91	
5484935569	SMP	1	546.14	627.94	727.09	632.04	9.41	9.41	23.94	23.94	
5484943977	SMP	1	546.12	627.95	727.29	632.23	9.53	9.53	23.45	23.45	
5484952336	SMP	1	546.12	627.95	727.78	632.39	9.47	9.47	22.92	22.92	
5484960570	SMP	1	546.07	627.95	727.77	632.45	9.48	9.48	21.15	21.15	
5484968968	SMP	1	545.99	627.81	728.04	632.75	9.24	9.24	21.36	21.36	
5484977337	SMP	1	545.94	627.80	727.93	632.38	9.10	9.10	22.05	22.05	
5484985584	SMP	1	546.09	627.79	727.47	632.26	9.29	9.29	22.10	22.10	
5484993957	SMP	1	546.16	627.17	727.44	631.95	9.29	9.29	22.24	22.24	
5485002320	SMP	1	546.38	626.04	727.04	631.07	9.31	9.31	22.32	22.32	
5485010692	SMP	1	546.46	625.06	727.28	630.46	8.97	8.97	21.80	21.80	
5485018962	SMP	1	546.37	624.23	728.44	630.61	8.89	8.89	19.46	19.46	
5485035696	SMP	1	547.44	623.52	0.00	0.00	10.60	10.60	0.00	0.00	
5485044082	SMP	1	545.95	621.90	711.39	613.93	5.07	5.07	3.98	3.98	
5485052330	SMP	1	545.86	621.59	711.27	613.07	4.47	4.47	4.38	4.38	
5485069057	SMP	1	549.30	620.43	732.48	630.83	6.57	6.57	9.96	9.96	
5485077386	SMP	1	549.85	620.31	0.00	0.00	5.32	5.32	0.00	0.00	
5485085688	SMP	1	549.74	620.63	712.72	610.90	5.73	5.73	3.79	3.79	
5485102444	SMP	1	549.79	620.33	0.00	0.00	8.19	8.19	0.00	0.00	
5485110824	SMP	1	581.02	661.28	0.00	0.00	8.11	8.11	0.00	0.00	
5485119062	SMP	1	506.37	666.79	0.00	0.00	9.79	9.79	0.00	0.00	
5485127435	SMP	1	550.13	619.64	712.99	610.07	5.71	5.71	3.65	3.65	
5485144203	SMP	1	550.58	620.11	713.43	609.72	5.62	5.62	4.14	4.14	
5485152450	SMP	1	546.87	620.51	713.27	609.90	4.39	4.39	6.34	6.34	
5485160842	SMP	1	549.59	619.97	0.00	0.00	7.88	7.88	0.00	0.00	
5485169221	SMP	1	548.61	620.15	0.00	0.00	7.95	7.95	0.00	0.00	
5485177442	SMP	1	549.22	621.71	713.44	609.67	9.36	9.36	4.00	4.00	
5485185813	SMP	1	549.79	621.58	0.00	0.00	8.71	8.71	0.00	0.00	
5485194212	SMP	1	549.36	621.70	0.00	0.00	8.48	8.48	0.00	0.00	
5485202568	SMP	1	550.66	620.97	0.00	0.00	9.55	9.55	0.00	0.00	
5485210815	SMP	1	549.43	621.72	0.00	0.00	7.92	7.92	0.00	0.00	
5485219181	SMP	1	550.79	619.84	0.00	0.00	5.54	5.54	0.00	0.00	
5485227569	SMP	1	550.64	621.56	713.67	609.50	9.38	9.38	3.84	3.84	
5485235959	SMP	1	550.67	620.79	0.00	0.00	6.33	6.33	0.00	0.00	
5485244218	SMP	1	550.61	620.13	0.00	0.00	5.48	5.48	0.00	0.00	
5485252578	SMP	1	550.63	620.64	713.70	610.02	5.45	5.45	6.13	6.13	
5485260953	SMP	1	550.38	619.89	0.00	0.00	5.11	5.11	0.00	0.00	
5485269313	SMP	1	546.33	620.44	713.49	609.90	4.54	4.54	7.00	7.00	
5485277557	SMP	1	546.07	620.82	713.43	609.63	10.87	10.87	3.29	3.29	
5485285937	SMP	1	545.54	620.57	713.27	609.64	4.37	4.37	5.64	5.64	
5485294339	SMP	1	537.37	624.89	733.07	628.28	14.80	14.80	9.82	9.82	
5485302545	SMP	1	536.40	625.39	713.24	610.90	14.57	14.57	7.83	7.83	
5485310963	SMP	1	547.64	619.17	712.86	610.22	10.08	10.08	7.87	7.87	
5485327683	SMP	1	592.69	652.58	0.00	0.00	6.78	6.78	0.00	0.00	
5485335936	SMP	1	544.37	620.93	730.56	628.07	4.27	4.27	11.33	11.33	
5485344309	SMP	1	544.25	620.87	733.31	631.53	4.40	4.40	7.20	7.20	
5485361067	SMP	1	543.98	621.02	732.27	627.80	4.30	4.30	12.04	12.04	
5485369335	SMP	1	544.23	620.90	731.32	628.42	4.25	4.25	11.73	11.73	
5485377708	SMP	1	544.12	620.94	733.04	628.55	4.67	4.67	9.79	9.79	
5485394431	SMP	1	543.85	620.98	729.55	630.58	4.34	4.34	11.41	11.41	
5485402687	SMP	1	543.67	620.99	731.18	628.49	3.79	3.79	12.20	12.20	
5485411091	SMP	1	543.77	620.98	731.65	629.51	4.57	4.57	9.12	9.12	
5485427813	SMP	1	543.53	621.21	730.62	629.97	4.93	4.93	8.10	8.10	
5485436082	SMP	1	543.25	621.05	731.74	628.21	4.44	4.44	11.80	11.80	
5485444445	SMP	1	543.20	621.06	731.03	631.68	4.61	4.61	7.66	7.66	
5485452825	SMP	1	543.22	620.99	730.79	630.75	4.63	4.63	9.65	9.65	
5485461187	SMP	1	543.09	621.00	731.32	629.75	4.59	4.59	7.08	7.08	
5485469436	SMP	1	543.03	620.86	732.02	630.67	4.35	4.35	6.82	6.82	
5485477809	SMP	1	542.98	621.02	731.84	629.87	4.43	4.43	7.18	7.18	
5485486205	SMP	1	543.11	620.85	730.94	629.54	4.52	4.52	7.55	7.55	
5485494471	SMP	1	542.83	620.97	730.58	631.02	4.05	4.05	7.41	7.41	
5485502817	SMP	1	542.80	621.01	730.49	628.87	4.50	4.50	11.43	11.43	
5485511220	SMP	1	542.77	621.11	728.77	628.56	4.49	4.49	13.01	13.01	
5485519555	SMP	1	542.77	621.10	730.37	630.88	4.13	4.13	9.32	9.32	
5485527803	SMP	1	542.62	621.11	728.89	628.63	4.85	4.85	12.98	12.98	
5485536204	SMP	1	542.69	621.20	730.27	629.88	4.96	4.96	9.08	9.08	
5485544696	SMP	1	542.84	621.04	728.67	629.72	4.96	4.96	12.86	12.86	
5485552947	SMP	1	542.63	621.28	728.49	628.35	4.87	4.87	14.19	14.19	
5485561214	SMP	1	542.62	621.28	728.90	628.64	4.97	4.97	13.13	13.13	
5485569559	SMP	1	542.53	621.26	729.17	629.33	4.83	4.83	10.94	10.94	
5485577927	SMP	1	542.35	621.21	728.55	630.05	4.92	4.92	12.05	12.05	
5485586324	SMP	1	542.06	621.28	728.70	630.84	5.25	5.25	10.54	10.54	
5485594615	SMP	1	542.26	621.33	728.25	629.09	5.54	5.54	11.96	11.96	
5485602945	SMP	1	542.27	621.25	728.30	628.74	5.54	5.54	10.90	10.90	
5485611312	SMP	1	542.34	621.33	729.07	629.32	5.42	5.42	9.78	9.78	
5485619686	SMP	1	542.35	621.33	729.32	630.26	5.67	5.67	9.94	9.94	
5485627925	SMP	1	542.20	621.32	729.50	630.17	5.45	5.45	10.38	10.38	
5485636323	SMP	1	542.34	621.42	729.80	631.34	5.68	5.68	7.07	7.07	
5485644689	SMP	1	542.48	621.32	729.34	629.95	6.12	6.12	9.11	9.11	
5485652940	SMP	1	542.10	621.33	729.69	631.84	5.38	5.38	7.55	7.55	
5485661333	SMP	1	542.09	621.39	729.27	630.13	5.30	5.30	10.26	10.26	
5485669696	SMP	1	534.40	626.35	730.20	631.52	15.18	15.18	7.33	7.33	
5485678046	SMP	1	541.97	621.42	729.54	630.52	5.08	5.08	8.12	8.12	
5485686321	SMP	1	541.93	621.36	729.18	630.00	5.45	5.45	9.17	9.17	
5485694713	SMP	1	541.75	621.52	729.23	631.19	4.90	4.90	8.07	8.07	
5485703059	SMP	1	541.97	621.37	729.05	629.77	5.55	5.55	9.84	9.84	
5485711497	SMP	1	541.80	621.49	729.33	630.84	5.36	5.36	7.15	7.15	
5485719684	SMP	1	541.87	621.48	729.23	630.62	5.73	5.73	9.09	9.09	
5485728053	SMP	1	541.73	621.47	729.78	630.40	5.12	5.12	8.28	8.28	
5485736450	SMP	1	541.99	621.51	727.18	630.17	5.05	5.05	13.68	13.68	
5485744803	SMP	1	543.23	621.49	0.00	0.00	4.52	4.52	0.00	0.00	
5485753063	SMP	1	545.00	621.72	0.00	0.00	4.62	4.62	0.00	0.00	
5485761430	SMP	1	550.43	622.81	0.00	0.00	9.42	9.42	0.00	0.00	
5485778167	SMP	1	551.48	622.37	730.00	625.89	6.40	6.40	25.21	25.21	
5485786446	SMP	1	551.46	622.38	729.46	625.53	6.88	6.88	25.53	25.53	
5485794835	SMP	1	551.51	622.23	730.51	625.73	6.38	6.38	24.51	24.51	
5485811426	SMP	1	552.05	622.41	0.00	0.00	5.88	5.88	0.00	0.00	
5485819800	SMP	1	550.97	622.65	0.00	0.00	7.79	7.79	0.00	0.00	
5485828168	SMP	1	550.97	622.65	729.70	626.10	7.05	7.05	24.60	24.60	
5485844785	SMP	1	550.97	622.86	0.00	0.00	7.66	7.66	0.00	0.00	
5485853199	SMP	1	551.16	622.55	0.00	0.00	7.00	7.00	0.00	0.00	
5485861547	SMP	1	551.11	622.86	0.00	0.00	7.68	7.68	0.00	0.00	
5485878160	SMP	1	551.07	622.75	0.00	0.00	7.71	7.71	0.00	0.00	
5485886542	SMP	1	551.15	622.62	0.00	0.00	7.03	7.03	0.00	0.00	
5485894918	SMP	1	551.16	622.55	0.00	0.00	6.99	6.99	0.00	0.00	
5485903287	SMP	1	551.16	622.62	0.00	0.00	7.26	7.26	0.00	0.00	
5485911543	SMP	1	550.96	622.58	0.00	0.00	7.75	7.75	0.00	0.00	
5485919929	SMP	1	550.97	622.58	0.00	0.00	7.78	7.78	0.00	0.00	
5485928292	SMP	1	550.96	622.57	0.00	0.00	7.75	7.75	0.00	0.00	
5485936671	SMP	1	551.16	622.41	730.46	625.77	7.15	7.15	24.04	24.04	
5485944915	SMP	1	551.05	622.30	0.00	0.00	7.30	7.30	0.00	0.00	
5485953305	SMP	1	551.09	622.46	0.00	0.00	7.11	7.11	0.00	0.00	
5485961683	SMP	1	551.37	622.38	0.00	0.00	6.86	6.86	0.00	0.00	
5485969915	SMP	1	551.29	622.59	0.00	0.00	7.18	7.18	0.00	0.00	
5485978288	SMP	1	551.52	622.14	0.00	0.00	6.30	6.30	0.00	0.00	
5485986676	SMP	1	551.38	622.38	0.00	0.00	6.85	6.85	0.00	0.00	
5485995049	SMP	1	551.70	622.37	0.00	0.00	6.93	6.93	0.00	0.00	
5486003287	SMP	1	551.73	622.34	0.00	0.00	6.87	6.87	0.00	0.00	
5486011671	SMP	1	551.73	622.65	0.00	0.00	8.79	8.79	0.00	0.00	
5486020037	SMP	1	551.73	622.34	0.00	0.00	6.87	6.87	0.00	0.00	
5486028409	SMP	1	551.88	622.53	0.00	0.00	7.27	7.27	0.00	0.00	
5486036663	SMP	1	551.89	622.78	0.00	0.00	8.30	8.30	0.00	0.00	
5486045054	SMP	1	551.81	622.77	0.00	0.00	8.24	8.24	0.00	0.00	
5486053428	SMP	1	551.91	622.22	0.00	0.00	7.32	7.32	0.00	0.00	
5486061804	SMP	1	551.93	622.50	0.00	0.00	8.05	8.05	0.00	0.00	
5486070106	SMP	1	551.93	622.57	0.00	0.00	7.98	7.98	0.00	0.00	
5511793732	SMP	1	0.00	0.00	0.00	0.00	0.00	0.00	0.00	0.00	
5511841867	SMP	1	0.00	0.00	0.00	0.00	0.00	0.00	0.00	0.00	
5511891945	SMP	1	0.00	0.00	0.00	0.00	0.00	0.00	0.00	0.00	
5511941970	SMP	1	0.00	0.00	0.00	0.00	0.00	0.00	0.00	0.00	
5511991941	SMP	1	0.00	0.00	0.00	0.00	0.00	0.00	0.00	0.00	
5512041962	SMP	1	0.00	0.00	0.00	0.00	0.00	0.00	0.00	0.00	
5512091942	SMP	1	0.00	0.00	0.00	0.00	0.00	0.00	0.00	0.00	
5512142072	SMP	1	0.00	0.00	0.00	0.00	0.00	0.00	0.00	0.00	
5512192069	SMP	1	0.00	0.00	0.00	0.00	0.00	0.00	0.00	0.00	
5512265084	SMP	1	560.63	623.84	734.08	619.69	8.27	8.27	9.68	9.68	
5512273321	SMP	1	560.58	623.84	734.04	619.61	8.29	8.29	9.79	9.79	
5512281696	SMP	1	560.62	623.84	733.92	619.67	8.46	8.46	8.98	8.98	
5512289927	SMP	1	560.60	623.88	734.04	619.63	8.42	8.42	9.72	9.72	
5512298330	SMP	1	560.58	623.94	734.13	619.81	8.36	8.36	9.64	9.64	
5512306674	SMP	1	560.63	623.85	734.05	619.62	8.40	8.40	9.72	9.72	
5512314954	SMP	1	560.58	623.89	734.10	619.66	8.26	8.26	9.82	9.82	
5512323319	SMP	1	560.65	623.89	734.06	619.49	8.58	8.58	9.70	9.70	
5512331697	SMP	1	560.56	623.78	734.10	619.52	8.30	8.30	9.60	9.60	
5512340052	SMP	1	560.49	623.71	734.08	619.58	8.47	8.47	9.70	9.70	
5512348331	SMP	1	560.55	623.77	734.19	619.57	8.49	8.49	9.64	9.64	
5512356669	SMP	1	560.54	623.87	734.20	619.53	8.44	8.44	9.63	9.63	
5512365073	SMP	1	560.52	623.70	734.07	619.60	8.54	8.54	9.76	9.76	
5512373450	SMP	1	560.60	623.81	734.12	619.40	8.68	8.68	9.52	9.52	
5512381694	SMP	1	560.81	623.32	734.44	619.06	8.52	8.52	9.41	9.41	
5512390055	SMP	1	561.59	622.73	735.36	618.51	8.18	8.18	9.15	9.15	
5512398456	SMP	1	562.15	622.12	736.28	618.05	7.62	7.62	8.58	8.58	
5512415060	SMP	1	563.80	621.39	737.60	616.33	7.15	7.15	5.62	5.62	
5512423457	SMP	1	564.10	620.96	738.77	617.09	5.39	5.39	6.00	6.00	
5512431803	SMP	1	564.17	621.07	738.32	616.58	5.74	5.74	6.19	6.19	
5512448437	SMP	1	564.14	620.99	738.66	617.00	5.57	5.57	6.00	6.00	
5512456804	SMP	1	564.25	621.14	738.56	616.63	5.88	5.88	6.33	6.33	
5512465190	SMP	1	564.26	621.08	738.72	616.68	5.62	5.62	6.51	6.51	
5512473555	SMP	1	564.37	621.02	738.56	616.57	5.66	5.66	5.88	5.88	
5512481829	SMP	1	564.46	621.03	738.43	616.48	5.94	5.94	5.42	5.42	
5512490166	SMP	1	564.70	621.14	738.99	616.91	5.97	5.97	6.39	6.39	
5512498556	SMP	1	564.79	621.30	739.07	616.98	6.16	6.16	6.52	6.52	
5512506807	SMP	1	564.87	621.21	738.75	616.35	6.22	6.22	5.61	5.61	
5512523562	SMP	1	565.04	620.94	738.97	616.56	5.58	5.58	5.57	5.57	
5512531935	SMP	1	565.35	620.98	739.27	616.83	5.72	5.72	5.61	5.61	
5512540172	SMP	1	565.27	620.99	739.36	616.91	5.64	5.64	5.62	5.62	
5512556923	SMP	1	565.77	621.37	739.57	617.13	6.37	6.37	5.47	5.47	
5512565324	SMP	1	566.07	621.41	739.88	617.23	6.44	6.44	5.21	5.21	
5512573553	SMP	1	566.45	621.61	739.95	617.29	7.06	7.06	5.16	5.16	
5512590306	SMP	1	565.94	621.00	740.11	617.36	5.58	5.58	5.56	5.56	
5512598679	SMP	1	566.19	621.18	740.38	617.41	5.94	5.94	5.70	5.70	
5512606942	SMP	1	566.38	621.32	742.31	618.56	6.11	6.11	9.09	9.09	
5512615300	SMP	1	566.62	621.36	741.35	618.21	5.98	5.98	6.96	6.96	
5512623700	SMP	1	566.70	621.44	740.85	617.78	6.46	6.46	5.92	5.92	
5512631924	SMP	1	566.83	621.43	740.15	617.24	6.43	6.43	4.50	4.50	
5512640296	SMP	1	569.14	622.70	733.10	609.05	8.95	8.95	10.43	10.43	
5512648677	SMP	1	567.00	621.35	731.84	610.38	6.15	6.15	9.94	9.94	
5512657053	SMP	1	567.56	621.65	732.99	607.10	7.36	7.36	11.10	11.10	
5512665292	SMP	1	567.16	621.53	733.67	609.03	6.66	6.66	9.81	9.81	
5512673698	SMP	1	567.35	621.64	741.02	618.26	7.16	7.16	5.00	6.00	
5512682047	SMP	1	567.44	621.60	733.53	610.93	7.54	7.54	13.13	13.13	
5512690439	SMP	1	566.86	621.28	740.26	617.20	6.52	6.52	4.87	4.87	
5512707052	SMP	1	597.66	657.15	740.59	617.36	8.03	8.03	4.78	4.78	
5512715445	SMP	1	525.83	659.24	798.34	646.18	17.96	17.96	6.23	6.23	
5512723801	SMP	1	525.94	659.19	0.00	0.00	18.10	18.10	0.00	0.00	
5512732060	SMP	1	522.33	661.93	0.00	0.00	11.05	11.05	0.00	0.00	
5512740426	SMP	1	569.71	622.11	740.61	617.43	11.06	11.06	5.01	5.01	
5512757193	SMP	1	566.98	620.94	740.58	617.20	5.77	5.77	4.84	4.84	
5512765421	SMP	1	566.84	620.85	740.60	617.36	5.20	5.20	4.97	4.97	
5512773818	SMP	1	566.96	620.93	0.00	0.00	5.53	5.53	0.00	0.00	
5512782187	SMP	1	567.02	620.90	0.00	0.00	5.55	5.55	0.00	0.00	
5512790569	SMP	1	567.40	621.14	740.83	617.50	5.88	5.88	5.42	5.42	
5512798797	SMP	1	567.31	621.07	740.95	617.46	5.97	5.97	4.46	4.46	
5512807228	SMP	1	567.51	621.31	0.00	0.00	6.20	6.20	0.00	0.00	
5512815565	SMP	1	567.38	621.25	740.99	617.62	6.19	6.19	4.99	4.99	
5512823799	SMP	1	567.33	621.15	0.00	0.00	5.97	5.97	0.00	0.00	
5512832188	SMP	1	567.62	621.30	741.19	617.84	5.99	5.99	5.12	5.12	
5512840542	SMP	1	567.61	621.31	741.36	617.71	6.05	6.05	5.08	5.08	
5512857184	SMP	1	567.57	621.08	741.89	618.32	5.73	5.73	6.68	6.68	
5512865561	SMP	1	523.59	659.28	0.00	0.00	13.14	13.14	0.00	0.00	
5512873934	SMP	1	567.85	621.31	741.35	617.84	6.00	6.00	5.46	5.46	
5512890544	SMP	1	567.83	621.12	741.13	617.50	5.32	5.32	4.46	4.46	
5512898939	SMP	1	567.97	621.11	741.24	618.62	5.43	5.43	4.00	5.00	
5512907286	SMP	1	568.05	621.21	0.00	0.00	5.67	5.67	0.00	0.00	
5512923919	SMP	1	568.19	621.23	741.93	617.86	5.36	5.36	5.08	5.08	
5512932315	SMP	1	599.16	658.55	741.58	617.28	7.01	7.01	4.71	4.71	
5512940670	SMP	1	525.26	663.44	0.00	0.00	13.40	13.40	0.00	0.00	
5512949063	SMP	1	523.28	661.17	0.00	0.00	10.99	10.99	0.00	0.00	
5512957299	SMP	1	528.05	659.21	0.00	0.00	18.15	18.15	0.00	0.00	
5512965664	SMP	1	524.72	660.36	0.00	0.00	12.74	12.74	0.00	0.00	
5512974046	SMP	1	524.51	658.91	0.00	0.00	13.50	13.50	0.00	0.00	
5512982296	SMP	1	525.23	657.64	799.65	645.26	15.27	15.27	10.05	10.05	
5512999047	SMP	1	572.14	623.36	735.20	607.37	8.24	8.24	13.60	13.60	
5513007416	SMP	1	574.04	623.06	736.07	606.74	7.68	7.68	13.90	13.90	
5513015680	SMP	1	572.42	622.28	736.13	606.36	5.37	5.37	14.01	14.01	
5513032408	SMP	1	608.77	648.57	736.36	608.13	14.42	14.42	13.74	13.74	
5513040809	SMP	1	601.55	657.10	0.00	0.00	6.81	6.81	0.00	0.00	
5513049058	SMP	1	529.62	659.56	0.00	0.00	15.99	15.99	0.00	0.00	
5513057420	SMP	1	528.72	660.43	0.00	0.00	14.02	14.02	0.00	0.00	
5513065806	SMP	1	528.96	658.74	0.00	0.00	16.68	16.68	0.00	0.00	
5513074174	SMP	1	530.50	658.20	0.00	0.00	17.83	17.83	0.00	0.00	
5513082409	SMP	1	527.58	660.54	697.42	636.99	10.87	10.87	6.80	6.80	
5513099173	SMP	1	528.49	658.52	698.98	636.85	14.59	14.59	6.48	6.48	
5513107538	SMP	1	529.36	661.10	700.14	634.69	10.93	10.93	8.91	8.91	
5513115787	SMP	1	529.39	663.16	700.02	636.95	9.19	9.19	7.95	7.95	
5513132555	SMP	1	532.60	660.69	700.68	636.48	12.78	12.78	7.14	7.14	
5513140790	SMP	1	582.06	622.63	0.00	0.00	5.75	5.75	0.00	0.00	
5513149170	SMP	1	581.45	624.17	742.97	606.72	9.40	9.40	14.96	14.96	
5513165910	SMP	1	579.52	610.25	763.15	630.54	13.00	13.00	10.34	10.34	
5513174168	SMP	1	575.69	630.78	0.00	0.00	13.39	13.39	0.00	0.00	
5513182558	SMP	1	569.47	624.31	0.00	0.00	5.92	5.92	0.00	0.00	
5513190922	SMP	1	616.54	647.63	0.00	0.00	15.41	15.41	0.00	0.00	
5513199289	SMP	1	607.62	656.27	0.00	0.00	10.24	10.24	0.00	0.00	
5513207530	SMP	1	586.05	622.97	0.00	0.00	8.25	8.25	0.00	0.00	
5513224273	SMP	1	619.08	656.76	0.00	0.00	16.11	16.11	0.00	0.00	
5513232666	SMP	1	586.86	620.97	0.00	0.00	4.25	4.25	0.00	0.00	
5513240906	SMP	1	570.92	623.16	0.00	0.00	6.03	6.03	0.00	0.00	
5513257659	SMP	1	619.39	647.51	0.00	0.00	15.92	15.92	0.00	0.00	
5513266040	SMP	1	587.77	620.00	0.00	0.00	4.29	4.29	0.00	0.00	
5513274287	SMP	1	588.19	619.82	0.00	0.00	3.75	3.75	0.00	0.00	
5513282656	SMP	1	576.38	629.52	0.00	0.00	11.92	11.92	0.00	0.00	
5513291035	SMP	1	619.45	645.81	0.00	0.00	11.69	11.69	0.00	0.00	
5513299277	SMP	1	610.70	655.60	0.00	0.00	9.20	9.20	0.00	0.00	
5513307659	SMP	1	583.62	622.71	0.00	0.00	13.77	13.77	0.00	0.00	
5513324417	SMP	1	582.08	608.84	0.00	0.00	12.00	12.00	0.00	0.00	
5513332657	SMP	1	588.13	619.77	0.00	0.00	6.40	6.40	0.00	0.00	
5513341029	SMP	1	587.82	619.70	0.00	0.00	6.50	6.50	0.00	0.00	
5513349397	SMP	1	589.16	619.34	0.00	0.00	4.58	4.58	0.00	0.00	
5513357781	SMP	1	588.35	619.98	0.00	0.00	6.49	6.49	0.00	0.00	
5513366036	SMP	1	588.64	619.32	0.00	0.00	5.58	5.58	0.00	0.00	
5513374420	SMP	1	589.88	618.52	0.00	0.00	4.46	4.46	0.00	0.00	
5513382779	SMP	1	590.20	618.08	0.00	0.00	4.41	4.41	0.00	0.00	
5513391152	SMP	1	590.47	617.66	0.00	0.00	4.09	4.09	0.00	0.00	
5513407768	SMP	1	590.74	617.22	0.00	0.00	3.92	3.92	0.00	0.00	
5513416159	SMP	1	590.82	617.16	747.27	609.56	3.85	3.85	9.64	9.64	
5513424536	SMP	1	576.72	620.73	0.00	0.00	14.26	14.26	0.00	0.00	
5513432786	SMP	1	577.60	621.09	0.00	0.00	14.92	14.92	0.00	0.00	
5513441166	SMP	1	576.52	620.82	0.00	0.00	13.81	13.81	0.00	0.00	
5513449527	SMP	1	589.53	617.88	0.00	0.00	5.59	5.59	0.00	0.00	
5513457768	SMP	1	590.90	616.94	0.00	0.00	3.86	3.86	0.00	0.00	
5513466150	SMP	1	590.97	616.84	765.21	632.65	4.38	4.38	5.03	5.03	
5513474527	SMP	1	589.75	617.88	766.07	630.01	5.27	5.27	4.39	4.39	
5513482900	SMP	1	590.83	617.11	765.42	632.10	4.40	4.40	3.21	3.21	
5513499551	SMP	1	624.96	645.55	0.00	0.00	14.22	14.22	0.00	0.00	
5513507902	SMP	1	544.34	655.48	0.00	0.00	17.92	17.92	0.00	0.00	
5513516285	SMP	1	539.59	659.42	0.00	0.00	9.04	9.04	0.00	0.00	
5513524526	SMP	1	541.61	654.32	817.38	646.16	17.93	17.93	7.24	7.24	
5513541280	SMP	1	596.58	607.50	766.41	630.68	9.18	9.18	4.55	4.55	
5513549652	SMP	1	596.19	605.13	0.00	0.00	7.65	7.65	0.00	0.00	
5513557912	SMP	1	596.16	605.36	0.00	0.00	7.36	7.36	0.00	0.00	
5513574659	SMP	1	622.36	645.08	771.53	608.51	13.57	13.57	13.95	13.95	
5513583049	SMP	1	616.45	657.29	813.55	653.97	6.92	6.92	5.79	5.79	
5513591267	SMP	1	539.39	655.05	815.66	644.80	13.83	13.83	9.28	9.28	
5513608028	SMP	1	580.05	624.77	768.68	607.26	15.28	15.28	11.25	11.25	
5513616278	SMP	1	573.78	618.93	767.78	607.98	12.34	12.34	8.79	8.79	
5513624667	SMP	1	574.03	617.04	767.80	607.97	15.60	15.60	10.26	10.26	
5513641395	SMP	1	620.87	646.51	770.47	607.09	16.33	16.33	11.92	11.92	
5513649667	SMP	1	614.82	657.70	0.00	0.00	11.36	11.36	0.00	0.00	
5513658036	SMP	1	537.08	654.64	814.96	644.49	13.49	13.49	8.57	8.57	
5513674780	SMP	1	573.38	617.01	0.00	0.00	15.98	15.98	0.00	0.00	
5513683038	SMP	1	583.32	624.35	0.00	0.00	15.04	15.04	0.00	0.00	
5513691387	SMP	1	573.40	616.84	0.00	0.00	16.08	16.08	0.00	0.00	
5513699760	SMP	1	596.12	606.65	0.00	0.00	3.94	3.94	0.00	0.00	
5513708142	SMP	1	595.57	607.23	0.00	0.00	3.17	3.17	0.00	0.00	
5513716387	SMP	1	595.56	607.52	766.34	630.85	3.17	3.17	9.23	9.23	
5513733140	SMP	1	618.63	643.81	0.00	0.00	20.70	20.70	0.00	0.00	
5513741518	SMP	1	612.88	653.84	0.00	0.00	8.18	8.18	0.00	0.00	
5513749779	SMP	1	541.26	653.59	0.00	0.00	20.59	20.59	0.00	0.00	
5513758144	SMP	1	537.97	653.55	0.00	0.00	17.74	17.74	0.00	0.00	
5513766530	SMP	1	538.88	654.67	0.00	0.00	17.23	17.23	0.00	0.00	
5513774902	SMP	1	540.79	655.23	0.00	0.00	17.82	17.82	0.00	0.00	
5513783153	SMP	1	537.74	653.57	0.00	0.00	17.56	17.56	0.00	0.00	
5513791528	SMP	1	537.37	655.30	0.00	0.00	14.33	14.33	0.00	0.00	
5513799909	SMP	1	540.24	653.63	0.00	0.00	20.63	20.63	0.00	0.00	
5513808141	SMP	1	539.48	653.63	0.00	0.00	19.36	19.36	0.00	0.00	
5513816527	SMP	1	539.70	654.21	815.48	648.38	18.62	18.62	4.56	4.56	
5513833261	SMP	1	588.17	621.42	0.00	0.00	2.00	3.00	0.00	0.00	
5513841509	SMP	1	588.63	620.80	0.00	0.00	3.74	3.74	0.00	0.00	
5513849884	SMP	1	588.56	620.39	0.00	0.00	3.90	3.90	0.00	0.00	
5513858255	SMP	1	579.23	623.21	0.00	0.00	24.23	24.23	0.00	0.00	
5513866636	SMP	1	579.04	623.43	0.00	0.00	23.88	23.88	0.00	0.00	
5513874904	SMP	1	586.73	620.28	0.00	0.00	6.82	6.82	0.00	0.00	
5513883265	SMP	1	578.14	623.87	0.00	0.00	23.17	23.17	0.00	0.00	
5513891644	SMP	1	579.06	623.34	0.00	0.00	24.34	24.34	0.00	0.00	
5513900007	SMP	1	587.88	620.16	0.00	0.00	4.70	4.70	0.00	0.00	
5513908253	SMP	1	586.14	620.51	0.00	0.00	6.48	6.48	0.00	0.00	
5513916630	SMP	1	586.15	620.18	0.00	0.00	6.14	6.14	0.00	0.00	
5513925002	SMP	1	582.24	621.93	0.00	0.00	14.87	14.87	0.00	0.00	
5513933269	SMP	1	582.24	621.52	0.00	0.00	14.34	14.34	0.00	0.00	
5513941646	SMP	1	582.28	621.60	0.00	0.00	12.90	12.90	0.00	0.00	
5513950012	SMP	1	582.15	621.55	0.00	0.00	15.52	15.52	0.00	0.00	
5513958377	SMP	1	585.80	620.24	0.00	0.00	6.92	6.92	0.00	0.00	
5513966633	SMP	1	585.19	620.41	0.00	0.00	8.52	8.52	0.00	0.00	
5513975014	SMP	1	585.17	620.41	0.00	0.00	9.92	9.92	0.00	0.00	
5513983385	SMP	1	585.35	620.19	0.00	0.00	8.09	8.09	0.00	0.00	
5513991766	SMP	1	581.65	621.73	0.00	0.00	14.93	14.93	0.00	0.00	
5514000020	SMP	1	582.63	622.17	0.00	0.00	12.22	12.22	0.00	0.00	
5514008380	SMP	1	584.78	622.33	0.00	0.00	12.01	12.01	0.00	0.00	
5514016759	SMP	1	582.06	621.28	0.00	0.00	14.20	14.20	0.00	0.00	
5514025130	SMP	1	584.73	623.85	0.00	0.00	14.53	14.53	0.00	0.00	
5514033378	SMP	1	582.51	621.96	0.00	0.00	13.06	13.06	0.00	0.00	
5514041754	SMP	1	585.84	620.02	0.00	0.00	7.11	7.11	0.00	0.00	
5514050127	SMP	1	583.90	622.31	0.00	0.00	12.70	12.70	0.00	0.00	
5514058499	SMP	1	584.00	622.51	0.00	0.00	13.05	13.05	0.00	0.00	
5514066762	SMP	1	585.96	619.73	0.00	0.00	7.05	7.05	0.00	0.00	
5514075150	SMP	1	584.87	621.55	0.00	0.00	11.31	11.31	0.00	0.00	
5514083505	SMP	1	584.59	621.86	0.00	0.00	11.90	11.90	0.00	0.00	
5514091889	SMP	1	584.27	621.84	0.00	0.00	11.49	11.49	0.00	0.00	
5514100128	SMP	1	583.85	621.71	0.00	0.00	11.53	11.53	0.00	0.00	
5514108499	SMP	1	583.80	621.67	0.00	0.00	12.14	12.14	0.00	0.00	
5514116879	SMP	1	584.75	621.72	0.00	0.00	11.15	11.15	0.00	0.00	
5514125136	SMP	1	584.52	621.73	0.00	0.00	11.33	11.33	0.00	0.00	
5514133501	SMP	1	583.58	621.68	0.00	0.00	11.45	11.45	0.00	0.00	
5514141877	SMP	1	581.75	621.73	0.00	0.00	10.36	10.36	0.00	0.00	
5514150252	SMP	1	580.26	621.35	0.00	0.00	10.19	10.19	0.00	0.00	
5514158495	SMP	1	578.69	621.57	0.00	0.00	10.09	10.09	0.00	0.00	
5514166887	SMP	1	576.36	621.02	0.00	0.00	9.40	9.40	0.00	0.00	
5514183635	SMP	1	572.18	621.73	746.05	618.39	8.08	8.08	6.18	6.18	
5514191904	SMP	1	572.17	621.66	745.88	618.75	8.97	8.97	6.65	6.65	
5514200265	SMP	1	571.98	621.67	745.31	618.68	9.53	9.53	7.49	7.49	
5514217011	SMP	1	570.59	621.56	743.94	618.90	9.31	9.31	7.39	7.39	
5514225260	SMP	1	569.60	621.77	743.40	619.26	9.86	9.86	8.52	8.52	
5514233648	SMP	1	568.33	621.84	742.66	619.61	9.60	9.60	9.24	9.24	
5514250382	SMP	1	566.35	622.12	740.92	619.52	9.23	9.23	9.38	9.38	
5514258653	SMP	1	565.41	622.33	740.13	619.65	9.07	9.07	9.49	9.49	
5514267011	SMP	1	564.34	622.55	739.26	620.05	8.96	8.96	9.99	9.99	
5514283639	SMP	1	562.41	623.04	737.37	619.87	9.00	9.00	9.66	9.66	
5514292016	SMP	1	561.69	623.26	736.48	619.88	9.20	9.20	9.79	9.79	
5514300395	SMP	1	560.77	623.37	735.63	620.08	9.14	9.14	10.20	10.20	
5514317007	SMP	1	559.05	623.80	734.04	619.87	8.69	8.69	9.83	9.83	
5514325403	SMP	1	558.32	623.90	733.19	619.80	8.88	8.88	9.94	9.94	
5514333758	SMP	1	557.73	624.25	732.55	619.66	9.17	9.17	9.53	9.53	
5514342125	SMP	1	556.87	624.29	731.88	619.66	8.85	8.85	9.83	9.83	
5514350377	SMP	1	556.22	624.42	731.24	619.68	9.04	9.04	9.80	9.80	
5514358763	SMP	1	555.60	624.51	730.69	619.62	8.87	8.87	9.51	9.51	
5514367123	SMP	1	554.98	624.64	730.07	619.63	8.70	8.70	9.80	9.80	
5514375522	SMP	1	554.52	624.76	729.52	619.58	8.70	8.70	9.50	9.50	
5514383751	SMP	1	553.88	624.93	728.96	619.61	8.35	8.35	9.63	9.63	
5514400504	SMP	1	552.99	625.11	727.99	619.77	8.54	8.54	9.69	9.69	
5514408878	SMP	1	552.38	625.27	727.55	619.48	8.82	8.82	9.47	9.47	
5514417174	SMP	1	551.95	625.23	726.99	619.62	8.44	8.44	9.47	9.47	
5514425494	SMP	1	551.50	625.55	726.49	619.52	8.83	8.83	9.66	9.66	
5514433899	SMP	1	550.96	625.54	725.96	619.46	8.68	8.68	9.35	9.35	
5514442120	SMP	1	550.50	625.72	725.61	619.28	8.87	8.87	9.23	9.23	
5514450511	SMP	1	550.20	625.54	725.30	619.37	8.71	8.71	9.62	9.62	
5514467261	SMP	1	549.97	625.14	724.93	618.45	8.54	8.54	8.74	8.74	
5514475514	SMP	1	549.71	625.05	724.45	618.61	8.78	8.78	8.88	8.88	
5514483876	SMP	1	549.27	625.04	723.96	618.48	8.67	8.67	9.04	9.04	
5514500644	SMP	1	548.40	625.24	723.31	618.45	8.76	8.76	8.82	8.82	
5514508875	SMP	1	548.13	625.19	722.90	618.39	8.68	8.68	8.94	8.94	
5514517265	SMP	1	547.89	625.16	722.68	618.35	8.83	8.83	9.08	9.08	
5514525613	SMP	1	547.48	625.17	722.42	618.36	8.55	8.55	9.23	9.23	
5514534021	SMP	1	547.28	625.11	722.15	618.30	8.62	8.62	9.02	9.02	
5514542244	SMP	1	547.01	625.17	721.98	618.31	8.62	8.62	8.88	8.88	
5514550629	SMP	1	546.82	625.17	721.81	618.14	8.79	8.79	8.70	8.70	
5514559006	SMP	1	546.71	625.10	721.57	618.36	8.74	8.74	9.01	9.01	
5514567387	SMP	1	546.48	625.19	721.35	618.16	8.85	8.85	8.73	8.73	
5514575621	SMP	1	546.37	625.10	721.25	618.24	8.72	8.72	8.81	8.81	
5514584020	SMP	1	546.20	625.06	721.06	618.22	8.55	8.55	8.68	8.68	
5514592365	SMP	1	546.04	625.12	721.03	618.25	8.57	8.57	8.75	8.75	
5514600630	SMP	1	545.99	625.10	720.90	618.18	8.49	8.49	8.64	8.64	
5514608998	SMP	1	545.76	624.98	720.79	618.29	8.42	8.42	9.06	9.06	
5514617381	SMP	1	545.79	625.04	720.58	618.28	8.51	8.51	8.86	8.86	
5514625741	SMP	1	545.60	625.03	720.54	618.32	8.40	8.40	9.00	9.00	
5514634022	SMP	1	545.48	625.04	720.41	618.03	8.55	8.55	8.74	8.74	
5514642357	SMP	1	545.38	625.02	720.25	617.92	8.39	8.39	8.55	8.55	
5514650747	SMP	1	545.29	624.97	720.10	617.91	8.47	8.47	8.48	8.48	
5514659121	SMP	1	545.19	624.86	720.05	617.97	8.45	8.45	8.70	8.70	
5514667387	SMP	1	544.99	624.58	719.76	617.55	8.67	8.67	8.57	8.57	
5514675744	SMP	1	544.73	623.71	719.25	616.97	8.71	8.71	9.00	9.00	
5514684140	SMP	1	544.49	623.05	718.82	616.30	8.82	8.82	8.99	8.99	
5514692482	SMP	1	544.41	622.45	718.63	615.69	8.59	8.59	9.19	9.19	
5514700747	SMP	1	544.25	621.96	718.39	615.38	8.59	8.59	9.32	9.32	
5514717502	SMP	1	544.09	621.81	718.37	614.99	8.66	8.66	9.06	9.06	
5514725870	SMP	1	543.97	621.72	718.29	614.84	8.79	8.79	8.76	8.76	
5514734116	SMP	1	543.74	621.59	718.12	614.70	8.45	8.45	8.76	8.76	
5514742489	SMP	1	543.71	621.45	718.00	614.45	8.66	8.66	8.71	8.71	
5514750872	SMP	1	543.57	621.44	718.04	614.34	8.61	8.61	8.52	8.52	
5514759136	SMP	1	543.42	621.43	718.00	614.40	8.71	8.71	8.89	8.89	
5514767496	SMP	1	543.35	621.37	717.89	614.27	8.72	8.72	8.66	8.66	
5514775882	SMP	1	543.30	621.32	717.96	614.12	8.72	8.72	8.70	8.70	
5514784239	SMP	1	543.23	621.25	717.97	614.13	8.66	8.66	8.68	8.68	
5514792494	SMP	1	543.21	621.22	717.92	614.29	8.60	8.60	8.70	8.70	
5514800874	SMP	1	543.20	621.13	717.92	614.08	8.69	8.69	8.90	8.90	
5514809264	SMP	1	543.34	621.19	717.97	613.95	8.73	8.73	8.64	8.64	
5514817614	SMP	1	543.41	621.20	718.11	613.86	8.79	8.79	8.68	8.68	
5514825859	SMP	1	543.46	621.16	718.17	613.92	8.84	8.84	8.62	8.62	
5514834239	SMP	1	543.46	621.05	718.18	614.01	8.62	8.62	8.82	8.82	
5514842619	SMP	1	543.57	621.16	718.22	613.93	8.57	8.57	8.86	8.86	
5514850988	SMP	1	543.74	621.15	718.38	613.84	8.58	8.58	8.66	8.66	
5514859261	SMP	1	543.76	621.05	718.48	614.11	8.42	8.42	8.88	8.88	
5514867634	SMP	1	543.99	621.04	718.50	614.00	8.51	8.51	8.60	8.60	
5514876004	SMP	1	543.94	621.08	718.65	613.95	8.61	8.61	8.48	8.48	
5514884367	SMP	1	544.15	621.22	718.81	613.89	8.74	8.74	8.56	8.56	
5514892617	SMP	1	544.27	621.06	718.83	613.93	8.51	8.51	8.83	8.83	
5514900984	SMP	1	544.35	621.16	719.19	613.85	8.84	8.84	8.53	8.53	
5514909386	SMP	1	544.59	621.07	719.17	613.92	8.54	8.54	8.72	8.72	
5514917621	SMP	1	544.72	621.04	719.31	613.74	8.48	8.48	8.59	8.59	
5514925985	SMP	1	544.89	620.97	719.51	613.78	8.43	8.43	8.51	8.51	
5514934372	SMP	1	545.11	620.95	719.44	614.00	8.51	8.51	8.37	8.37	
5514950993	SMP	1	545.30	620.97	719.69	613.85	8.51	8.51	8.47	8.47	
5514959377	SMP	1	545.49	620.91	720.07	613.76	8.70	8.70	8.65	8.65	
5514967747	SMP	1	545.86	620.48	720.23	613.41	8.70	8.70	8.60	8.60	
5514976116	SMP	1	546.42	619.96	721.00	612.82	8.87	8.87	8.53	8.53	
5514984384	SMP	1	547.04	619.82	721.55	612.60	8.65	8.65	8.56	8.56	
5514992743	SMP	1	547.45	619.59	721.91	612.40	8.66	8.66	8.31	8.31	
5515001124	SMP	1	547.60	619.37	721.86	612.55	8.57	8.57	8.85	8.85	
5515009491	SMP	1	547.68	619.45	721.87	612.54	8.71	8.71	8.59	8.59	
5515017748	SMP	1	547.79	619.38	722.35	612.32	8.69	8.69	8.63	8.63	
5515026094	SMP	1	548.04	619.41	722.43	612.41	8.89	8.89	8.45	8.45	
5515034504	SMP	1	548.22	619.40	722.92	612.11	8.82	8.82	8.54	8.54	
5515042847	SMP	1	548.32	619.20	722.92	612.18	8.80	8.80	8.66	8.66	
5515051114	SMP	1	548.51	619.29	722.99	612.39	8.75	8.75	8.71	8.71	
5515059488	SMP	1	548.56	619.13	723.27	612.33	8.59	8.59	8.92	8.92	
5515067868	SMP	1	548.79	619.17	723.28	612.50	8.56	8.56	8.99	8.99	
5515076115	SMP	1	549.09	619.14	723.55	612.29	8.65	8.65	8.74	8.74	
5515084506	SMP	1	549.28	619.12	723.88	612.18	8.83	8.83	8.65	8.65	
5515092851	SMP	1	549.41	619.09	723.84	612.25	8.48	8.48	8.84	8.84	
5515101249	SMP	1	549.49	619.03	723.93	612.36	8.84	8.84	8.85	8.85	
5515109480	SMP	1	549.62	618.98	724.13	612.32	9.01	9.01	8.90	8.90	
5515117880	SMP	1	549.80	618.99	724.13	612.30	9.03	9.03	8.94	8.94	
5515134601	SMP	1	550.03	618.95	724.46	612.02	8.92	8.92	8.64	8.64	
5515142875	SMP	1	549.90	618.92	724.39	612.26	8.88	8.88	8.75	8.75	
5515151239	SMP	1	549.89	618.83	724.52	612.16	9.02	9.02	8.83	8.83	
5515159602	SMP	1	549.95	618.76	724.42	612.18	9.00	9.00	8.76	8.76	
5515167979	SMP	1	549.93	618.73	724.56	612.18	8.94	8.94	8.88	8.88	
5515176250	SMP	1	549.93	618.73	724.50	612.13	8.87	8.87	8.82	8.82	
5515184612	SMP	1	549.86	618.73	724.42	612.06	8.85	8.85	8.84	8.84	
5515193005	SMP	1	549.61	618.97	724.26	612.13	9.39	9.39	8.83	8.83	
5515201355	SMP	1	548.89	619.39	723.36	612.82	8.88	8.88	9.19	9.19	
5515209600	SMP	1	548.12	620.12	722.23	613.57	8.77	8.77	9.33	9.33	
5515217979	SMP	1	547.67	620.50	721.60	614.05	8.81	8.81	9.31	9.31	
5515234611	SMP	1	547.42	620.78	721.27	614.27	8.88	8.88	9.63	9.63	
5515242992	SMP	1	547.32	620.71	721.20	614.20	8.93	8.93	9.71	9.71	
5515251363	SMP	1	547.16	620.78	721.06	614.12	9.01	9.01	9.42	9.42	
5515259716	SMP	1	546.97	620.87	720.88	614.20	9.09	9.09	9.51	9.51	
5515267993	SMP	1	546.69	621.00	720.73	614.18	8.99	8.99	9.45	9.45	
5515276353	SMP	1	546.69	621.00	720.60	614.13	9.03	9.03	9.26	9.26	
5515284735	SMP	1	546.47	620.88	720.51	614.33	8.89	8.89	9.39	9.39	
5515293105	SMP	1	546.36	621.06	720.41	614.34	8.99	8.99	9.64	9.64	
5515301362	SMP	1	546.14	621.11	720.27	614.41	8.74	8.74	9.81	9.81	
5515309730	SMP	1	546.05	621.04	720.18	614.34	8.61	8.61	9.78	9.78	
5515318121	SMP	1	545.86	620.97	719.92	614.30	8.75	8.75	9.79	9.79	
5515334729	SMP	1	545.61	621.21	719.58	614.43	8.89	8.89	9.78	9.78	
5515343128	SMP	1	545.41	621.27	719.49	614.21	9.17	9.17	9.47	9.47	
5515351470	SMP	1	545.23	621.23	719.45	614.31	9.03	9.03	9.74	9.74	
5515368113	SMP	1	545.09	621.31	719.20	614.31	8.98	8.98	9.69	9.69	
5515376482	SMP	1	544.87	621.25	718.89	614.20	8.88	8.88	9.51	9.51	
5515384866	SMP	1	544.71	621.27	718.90	614.19	9.08	9.08	9.73	9.73	
5515401468	SMP	1	544.52	621.31	718.67	614.44	9.21	9.21	10.04	10.04	
5515409869	SMP	1	544.29	621.35	718.57	614.26	8.97	8.97	9.72	9.72	
5515418228	SMP	1	544.16	621.29	718.43	614.21	9.07	9.07	9.67	9.67	
5515426468	SMP	1	544.15	621.27	718.36	614.16	9.06	9.06	9.54	9.54	
5515434846	SMP	1	543.95	621.29	718.22	614.26	9.04	9.04	9.76	9.76	
5515443218	SMP	1	543.92	621.27	718.15	614.23	8.96	8.96	9.55	9.55	
5515451593	SMP	1	543.85	621.26	718.06	614.31	9.13	9.13	9.91	9.91	
5515459868	SMP	1	543.79	621.38	717.94	614.22	9.21	9.21	9.77	9.77	
5515468221	SMP	1	543.57	621.37	717.80	614.26	9.05	9.05	9.93	9.93	
5515476616	SMP	1	543.71	621.29	717.84	614.24	9.08	9.08	9.95	9.95	
5515484978	SMP	1	543.45	621.41	717.75	614.18	9.21	9.21	9.96	9.96	
5515493220	SMP	1	543.46	621.32	717.77	614.15	9.21	9.21	9.89	9.89	
5515501602	SMP	1	543.51	621.18	717.77	614.12	9.20	9.20	9.93	9.93	
5515509999	SMP	1	543.55	621.25	717.76	614.13	9.15	9.15	9.69	9.69	
5515518352	SMP	1	543.60	621.21	717.72	613.97	9.10	9.10	10.00	10.00	
5515526592	SMP	1	543.67	621.25	717.77	613.97	9.20	9.20	9.84	9.84	
5515534968	SMP	1	543.65	621.22	717.66	614.05	9.16	9.16	10.07	10.07	
5515543349	SMP	1	543.75	621.11	717.89	613.92	9.25	9.25	10.07	10.07	
5515551713	SMP	1	543.75	621.03	717.96	614.06	9.06	9.06	9.95	9.95	
5515559991	SMP	1	543.91	621.20	718.12	613.98	9.24	9.24	10.12	10.12	
5515568343	SMP	1	544.02	621.20	718.11	614.17	9.32	9.32	10.22	10.22	
5515576728	SMP	1	544.16	621.16	718.28	613.96	9.03	9.03	9.92	9.92	
5515584973	SMP	1	544.29	621.27	718.37	614.13	9.19	9.19	10.13	10.13	
5515593347	SMP	1	544.40	621.17	718.57	614.14	9.24	9.24	9.84	9.84	
5515601712	SMP	1	544.67	621.17	718.76	614.49	9.15	9.15	10.11	10.11	
5515610116	SMP	1	544.98	621.28	718.99	614.42	9.19	9.19	10.06	10.06	
5515626728	SMP	1	545.17	621.34	719.34	614.51	9.26	9.26	10.30	10.30	
5515635118	SMP	1	545.56	621.36	719.53	614.51	9.21	9.21	10.11	10.11	
5515643459	SMP	1	545.70	621.32	719.87	614.67	9.26	9.26	10.10	10.10	
5515651724	SMP	1	545.93	621.40	720.14	614.67	9.34	9.34	10.04	10.04	
5515660091	SMP	1	546.09	621.43	720.24	614.70	9.23	9.23	10.12	10.12	
5515668483	SMP	1	546.42	621.45	720.70	614.77	9.22	9.22	10.03	10.03	
5515676840	SMP	1	546.85	621.39	721.08	614.84	9.32	9.32	10.22	10.22	
5515685113	SMP	1	547.02	621.46	721.14	614.99	9.15	9.15	10.08	10.08	
5515693447	SMP	1	547.48	621.44	721.65	614.97	9.29	9.29	10.04	10.04	
5515701848	SMP	1	548.20	621.53	722.57	614.97	9.31	9.31	9.91	9.91	
5515710223	SMP	1	550.01	621.41	724.20	615.14	9.41	9.41	10.26	10.26	
5515726841	SMP	1	553.59	621.25	727.62	614.44	9.20	9.20	8.41	8.41	
5515735214	SMP	1	555.38	621.26	729.78	614.78	8.46	8.46	9.12	9.12	
5515743482	SMP	1	557.30	621.65	731.33	615.05	8.19	8.19	9.15	9.15	
5515760221	SMP	1	558.75	621.03	733.33	614.79	6.11	6.11	8.22	8.22	
5515768612	SMP	1	559.33	621.26	733.31	614.60	6.43	6.43	7.00	7.00	
5515776842	SMP	1	559.26	620.68	734.07	614.40	5.02	5.02	7.29	7.29	
5515793591	SMP	1	560.51	620.76	734.71	614.11	4.90	4.90	5.53	5.53	
5515801974	SMP	1	560.84	620.44	735.41	614.28	4.54	4.54	6.05	6.05	
5515810230	SMP	1	561.33	620.36	732.20	607.45	4.17	4.17	13.40	13.40	
5515818582	SMP	1	562.03	620.43	0.00	0.00	3.81	3.81	0.00	0.00	
5515826964	SMP	1	562.64	620.29	733.80	607.73	4.34	4.34	15.49	15.49	
5515843576	SMP	1	564.11	620.70	0.00	0.00	2.90	2.90	0.00	0.00	
5515851960	SMP	1	559.89	629.22	0.00	0.00	5.73	5.73	0.00	0.00	
5515860341	SMP	1	0.00	0.00	0.00	0.00	0.00	0.00	0.00	0.00	
5515868716	SMP	1	603.78	649.41	748.27	606.50	12.17	12.17	4.71	4.71	
5515885345	SMP	1	525.47	660.31	690.30	634.37	15.77	15.77	8.96	8.96	
5515893711	SMP	1	522.74	658.60	694.09	632.54	15.04	15.04	12.07	12.07	
5515901962	SMP	1	522.27	660.40	692.74	635.06	10.95	10.95	7.80	7.80	
5515918715	SMP	1	563.87	630.40	0.00	0.00	10.16	10.16	0.00	0.00	
5515927090	SMP	1	564.11	630.66	753.72	630.50	10.89	10.89	5.20	5.20	
5515935332	SMP	1	568.65	627.61	753.35	603.39	16.10	16.10	5.18	5.18	
5515952082	SMP	1	0.00	0.00	755.06	604.66	0.00	0.00	7.07	7.07	
5515960457	SMP	1	602.94	659.79	695.45	633.74	12.09	12.09	8.24	8.24	
5515968691	SMP	1	526.92	660.79	698.74	631.23	10.11	10.11	11.95	11.95	
5515985463	SMP	1	584.75	610.36	756.01	629.44	10.48	10.48	9.30	9.30	
5515993840	SMP	1	581.19	620.07	756.40	628.80	3.35	3.35	10.03	10.03	
5516002095	SMP	1	569.31	629.47	756.90	629.06	11.24	11.24	11.17	11.17	
5516018825	SMP	1	581.99	619.85	761.06	606.04	3.71	3.71	5.97	5.97	
5516027225	SMP	1	606.98	655.42	0.00	0.00	8.66	8.66	0.00	0.00	
5516035468	SMP	1	535.10	659.20	703.34	630.13	16.10	16.10	13.35	13.35	
5516060468	SMP	1	582.95	619.19	760.87	631.08	6.94	6.94	2.69	2.69	
5516068855	SMP	1	582.42	619.02	760.40	629.97	7.86	7.86	7.53	7.53	
5516077208	SMP	1	582.41	618.82	0.00	0.00	7.80	7.80	0.00	0.00	
5516093835	SMP	1	583.26	618.38	761.66	631.80	7.40	7.40	2.86	2.86	
5516102226	SMP	1	620.64	645.74	0.00	0.00	10.25	10.25	0.00	0.00	
5516110582	SMP	1	533.88	661.81	0.00	0.00	9.92	9.92	0.00	0.00	
5516118960	SMP	1	535.55	661.13	0.00	0.00	13.21	13.21	0.00	0.00	
5516127220	SMP	1	535.40	661.78	704.01	632.14	13.12	13.12	8.20	8.20	
5516152322	SMP	1	584.19	618.24	0.00	0.00	7.17	7.17	0.00	0.00	
5516160580	SMP	1	584.11	618.24	0.00	0.00	7.43	7.43	0.00	0.00	
5516168949	SMP	1	584.27	618.25	765.89	606.50	7.22	7.22	6.41	6.41	
5516185718	SMP	1	584.88	617.86	762.54	630.97	7.09	7.09	2.15	2.15	
5516193958	SMP	1	584.98	617.96	0.00	0.00	7.58	7.58	0.00	0.00	
5516202336	SMP	1	584.66	617.83	0.00	0.00	7.01	7.01	0.00	0.00	
5516210697	SMP	1	584.40	617.97	0.00	0.00	7.04	7.04	0.00	0.00	
5516218950	SMP	1	617.22	646.64	762.46	630.39	16.14	16.14	3.20	3.20	
5516235696	SMP	1	584.31	618.00	0.00	0.00	6.91	6.91	0.00	0.00	
5516244085	SMP	1	584.25	618.21	761.65	630.51	6.90	6.90	3.39	3.39	
5516252315	SMP	1	583.82	618.32	0.00	0.00	6.05	6.05	0.00	0.00	
5516269078	SMP	1	612.51	645.38	757.93	629.05	18.30	18.30	8.46	8.46	
5516277470	SMP	1	605.89	658.77	0.00	0.00	7.84	7.84	0.00	0.00	
5516285712	SMP	1	533.83	656.54	701.26	631.58	18.06	18.06	9.09	9.09	
5516302443	SMP	1	531.22	657.23	699.89	633.41	17.63	17.63	3.61	3.61	
5516310849	SMP	1	531.75	656.81	806.81	644.34	17.28	17.28	6.64	6.64	
5516319090	SMP	1	563.38	618.17	736.99	613.73	6.68	6.68	5.42	5.42	
5516335815	SMP	1	561.93	618.48	735.81	613.85	8.70	8.70	8.29	8.29	
5516344195	SMP	1	561.01	618.62	735.10	613.76	8.79	8.79	9.47	9.47	
5516352459	SMP	1	559.96	618.57	734.00	613.51	9.08	9.08	9.46	9.46	
5516369203	SMP	1	558.21	618.65	732.48	613.59	9.25	9.25	9.42	9.42	
5516377469	SMP	1	557.21	618.86	731.68	613.59	8.98	8.98	9.56	9.56	
5516385824	SMP	1	556.43	619.01	730.80	613.66	9.36	9.36	9.76	9.76	
5516402574	SMP	1	554.95	619.08	729.07	613.24	8.85	8.85	9.27	9.27	
5516410829	SMP	1	554.22	619.23	728.47	613.56	8.99	8.99	9.83	9.83	
5516419205	SMP	1	553.56	619.27	727.84	613.39	8.93	8.93	9.57	9.57	
5516435948	SMP	1	552.47	619.39	726.73	613.28	9.00	9.00	9.53	9.53	
5516444219	SMP	1	551.81	619.37	726.33	613.05	8.90	8.90	9.52	9.52	
5516452570	SMP	1	551.43	619.48	725.98	613.17	9.05	9.05	9.46	9.46	
5516469323	SMP	1	550.71	619.55	725.08	613.14	9.05	9.05	9.81	9.81	
5516477574	SMP	1	550.23	619.61	724.81	613.06	8.90	8.90	9.49	9.49	
5516485957	SMP	1	549.99	619.69	724.33	613.07	8.81	8.81	9.61	9.61	
5516494317	SMP	1	549.64	619.72	724.16	612.99	9.04	9.04	9.61	9.61	
5516502714	SMP	1	549.28	619.82	723.82	612.93	8.84	8.84	9.68	9.68	
5516510933	SMP	1	549.07	619.85	723.62	613.14	8.84	8.84	9.53	9.53	
5516519333	SMP	1	548.82	619.98	723.30	612.94	8.93	8.93	9.43	9.43	
5516527691	SMP	1	548.56	619.89	723.01	613.00	8.93	8.93	9.63	9.63	
5516535955	SMP	1	548.25	620.04	722.75	613.14	8.91	8.91	9.77	9.77	
5516544309	SMP	1	547.75	620.08	722.25	612.99	9.00	9.00	9.85	9.85	
5516552721	SMP	1	547.06	620.06	721.52	612.93	8.80	8.80	9.66	9.66	
5516569319	SMP	1	546.66	620.00	720.96	612.85	8.93	8.93	9.81	9.81	
5516577712	SMP	1	546.35	620.07	720.75	612.99	8.75	8.75	9.72	9.72	
5516586065	SMP	1	546.06	620.18	720.43	612.83	8.81	8.81	9.74	9.74	
5516594444	SMP	1	545.79	620.14	720.04	613.05	8.68	8.68	9.71	9.71	
5516602698	SMP	1	545.49	620.30	719.87	613.00	8.95	8.95	9.70	9.70	
5516611061	SMP	1	545.18	620.36	719.48	612.86	8.86	8.86	9.72	9.72	
5516619444	SMP	1	544.80	620.38	719.23	612.99	8.82	8.82	9.62	9.62	
5516627835	SMP	1	544.57	620.56	718.89	612.92	8.99	8.99	9.87	9.87	
5516636064	SMP	1	544.16	620.48	718.60	612.92	9.00	9.00	9.64	9.64	
5516644439	SMP	1	543.88	620.65	718.24	612.84	9.25	9.25	9.55	9.55	
5516652814	SMP	1	543.62	620.58	717.96	612.99	8.88	8.88	9.96	9.96	
5516669451	SMP	1	542.82	620.76	717.18	612.92	8.81	8.81	9.81	9.81	
5516677817	SMP	1	542.46	620.86	716.82	613.00	8.90	8.90	9.64	9.64	
5516686211	SMP	1	542.13	620.94	716.48	612.86	8.89	8.89	9.66	9.66	
5516694556	SMP	1	541.79	620.98	716.01	612.90	8.91	8.91	9.78	9.78	
5516702833	SMP	1	541.44	621.06	715.71	612.83	8.96	8.96	9.79	9.79	
5516711184	SMP	1	541.02	621.10	715.36	612.85	8.84	8.84	9.87	9.87	
5516719568	SMP	1	540.73	621.17	715.02	612.93	8.86	8.86	9.49	9.49	
5516727814	SMP	1	540.44	621.37	714.71	612.90	9.19	9.19	9.93	9.93	
5516736206	SMP	1	540.00	621.31	714.45	612.79	8.84	8.84	9.64	9.64	
5516744565	SMP	1	539.79	621.34	714.02	612.79	9.11	9.11	9.73	9.73	
5516752962	SMP	1	539.48	621.41	713.89	612.64	9.09	9.09	9.54	9.54	
5516769568	SMP	1	538.73	621.37	713.26	612.66	8.95	8.95	9.89	9.89	
5516777955	SMP	1	538.66	621.40	713.02	612.49	8.99	8.99	9.69	9.69	
5516786315	SMP	1	538.42	621.45	712.74	612.56	9.18	9.18	9.55	9.55	
5516794555	SMP	1	538.17	621.48	712.45	612.53	9.08	9.08	9.74	9.74	
5516802954	SMP	1	537.79	621.32	712.29	612.46	8.99	8.99	9.77	9.77	
5516811312	SMP	1	537.68	621.36	712.00	612.35	9.19	9.19	9.72	9.72	
5516819678	SMP	1	537.47	621.45	711.67	612.23	9.25	9.25	9.78	9.78	
5516827951	SMP	1	537.24	621.41	711.61	612.17	9.19	9.19	9.72	9.72	
5516836310	SMP	1	536.97	621.36	711.42	612.20	9.25	9.25	9.71	9.71	
5516844693	SMP	1	536.81	621.31	711.13	611.97	9.11	9.11	9.79	9.79	
5516852935	SMP	1	536.83	621.26	710.94	611.86	9.30	9.30	9.57	9.57	
5516861307	SMP	1	536.67	621.16	710.85	611.60	9.12	9.12	9.42	9.42	
5516869699	SMP	1	536.50	621.27	710.65	611.76	9.20	9.20	9.38	9.38	
5516878084	SMP	1	536.30	621.15	710.60	611.65	9.15	9.15	9.66	9.66	
5516886310	SMP	1	536.22	621.12	710.39	611.53	9.14	9.14	9.70	9.70	
5516894679	SMP	1	536.10	621.05	710.40	611.57	9.13	9.13	9.47	9.47	
5516903059	SMP	1	536.14	620.98	710.29	611.49	9.21	9.21	9.82	9.82	
5516911426	SMP	1	536.09	620.98	710.21	611.49	9.37	9.37	9.80	9.80	
5516919681	SMP	1	536.01	620.99	710.27	611.23	9.39	9.39	9.52	9.52	
5516928083	SMP	1	536.11	620.83	710.21	611.35	9.32	9.32	9.62	9.62	
5516936430	SMP	1	536.08	620.91	710.35	611.41	9.42	9.42	9.84	9.84	
5516944814	SMP	1	536.11	620.86	710.42	611.42	9.42	9.42	9.88	9.88	
5516953056	SMP	1	536.28	620.88	710.55	611.56	9.38	9.38	10.09	10.09	
5516961433	SMP	1	536.26	620.86	710.58	611.37	9.26	9.26	9.73	9.73	
5516969799	SMP	1	536.44	620.92	710.55	611.33	9.06	9.06	9.70	9.70	
5516978201	SMP	1	536.56	620.79	710.83	611.26	9.16	9.16	9.73	9.73	
5516986428	SMP	1	536.64	620.72	710.89	611.30	9.43	9.43	9.79	9.79	
5516994816	SMP	1	536.71	620.79	710.95	611.14	9.55	9.55	9.51	9.51	
5517003177	SMP	1	536.85	620.79	711.13	611.27	9.53	9.53	9.49	9.49	
5517011429	SMP	1	536.86	620.81	711.20	611.41	9.39	9.39	9.78	9.78	
5517019814	SMP	1	537.02	620.72	711.27	611.34	9.47	9.47	9.74	9.74	
5517028197	SMP	1	537.11	620.74	711.41	611.34	9.41	9.41	9.72	9.72	
5517036551	SMP	1	537.09	620.72	711.48	611.41	9.36	9.36	10.01	10.01	
5517044815	SMP	1	537.15	620.76	711.55	611.28	9.19	9.19	9.87	9.87	
5517053285	SMP	1	537.32	620.65	711.68	611.27	9.39	9.39	9.97	9.97	
5517061559	SMP	1	537.26	620.65	711.48	611.24	9.33	9.33	9.73	9.73	
5517069924	SMP	1	537.41	620.65	711.65	611.32	9.28	9.28	9.89	9.89	
5517078196	SMP	1	537.47	620.59	711.61	611.37	9.34	9.34	9.94	9.94	
5517086554	SMP	1	537.45	620.60	711.71	611.39	9.30	9.30	9.68	9.68	
5517094923	SMP	1	537.40	620.67	711.76	611.34	9.34	9.34	9.94	9.94	
5517103297	SMP	1	537.51	620.71	711.75	611.41	9.46	9.46	9.50	9.50	
5517111546	SMP	1	537.46	620.75	711.73	611.46	9.29	9.29	10.09	10.09	
5517119926	SMP	1	537.47	620.79	711.72	611.55	9.41	9.41	10.03	10.03	
5517128317	SMP	1	537.60	620.88	711.77	611.48	9.30	9.30	9.70	9.70	
5517136674	SMP	1	537.49	620.90	711.84	611.38	9.27	9.27	9.47	9.47	
5517144932	SMP	1	537.67	621.09	711.89	611.78	9.43	9.43	9.61	9.61	
5517153299	SMP	1	538.00	621.73	712.12	612.27	9.54	9.54	9.48	9.48	
5517161691	SMP	1	538.44	622.12	712.29	612.94	9.69	9.69	9.78	9.78	
5517170052	SMP	1	538.52	622.20	712.29	613.24	9.43	9.43	9.62	9.62	
5517178325	SMP	1	538.43	622.23	712.22	613.23	9.35	9.35	9.66	9.66	
5517186678	SMP	1	538.40	622.18	712.37	613.16	9.33	9.33	9.90	9.90	
5517195045	SMP	1	538.46	622.32	712.33	613.22	9.38	9.38	9.70	9.70	
5517203296	SMP	1	538.48	622.39	712.38	613.35	9.48	9.48	10.17	10.17	
5517211685	SMP	1	538.37	622.50	712.45	613.08	9.36	9.36	9.69	9.69	
5517220044	SMP	1	538.50	622.50	712.48	613.15	9.48	9.48	9.54	9.54	
5517228442	SMP	1	538.51	622.58	712.46	613.17	9.62	9.62	9.68	9.68	
5517236668	SMP	1	538.51	622.54	712.33	613.25	9.34	9.34	9.75	9.75	
5517245063	SMP	1	538.49	622.52	712.55	613.18	9.37	9.37	9.73	9.73	
5517253432	SMP	1	538.48	622.55	712.55	613.07	9.63	9.63	9.47	9.47	
5517261801	SMP	1	538.54	622.66	712.54	613.25	9.71	9.71	9.87	9.87	
5517270042	SMP	1	538.58	622.59	712.69	613.40	9.66	9.66	9.91	9.91	
5517278441	SMP	1	538.56	622.58	712.61	613.24	9.60	9.60	9.86	9.86	
5517286796	SMP	1	538.55	622.53	712.68	613.17	9.58	9.58	9.65	9.65	
5517295169	SMP	1	538.68	622.47	712.72	613.26	9.67	9.67	9.84	9.84	
5517303431	SMP	1	538.78	622.49	712.79	613.25	9.72	9.72	9.75	9.75	
5517311792	SMP	1	538.79	622.47	712.89	612.97	9.71	9.71	9.46	9.46	
5517320161	SMP	1	538.84	622.39	712.86	613.06	9.92	9.92	9.88	9.88	
5517328566	SMP	1	538.84	622.32	712.87	612.99	9.64	9.64	9.71	9.71	
5517336791	SMP	1	538.89	622.29	712.86	613.21	9.79	9.79	10.25	10.25	
5517345179	SMP	1	539.04	622.25	713.04	613.03	9.87	9.87	9.77	9.77	
5517353542	SMP	1	539.06	622.25	713.00	612.91	9.87	9.87	9.65	9.65	
5517361792	SMP	1	539.06	622.18	713.11	613.08	9.76	9.76	9.87	9.87	
5517370170	SMP	1	539.03	622.15	713.17	612.95	9.83	9.83	9.70	9.70	
5517378564	SMP	1	539.08	622.10	713.27	612.81	9.93	9.93	9.79	9.79	
5517386921	SMP	1	539.09	622.01	713.21	612.87	9.83	9.83	9.98	9.98	
5517395163	SMP	1	539.11	621.96	713.30	612.97	9.95	9.95	10.08	10.08	
5517403542	SMP	1	539.14	622.02	713.28	612.74	9.87	9.87	9.93	9.93	
5517411915	SMP	1	539.27	621.89	713.35	612.88	9.99	9.99	10.23	10.23	
5517420289	SMP	1	539.16	622.00	713.30	612.86	9.84	9.84	10.10	10.10	
5517428564	SMP	1	539.12	621.92	713.43	612.83	9.91	9.91	9.89	9.89	
5517436915	SMP	1	539.17	621.97	713.36	612.90	9.98	9.98	10.17	10.17	
5517445307	SMP	1	539.30	621.87	713.33	612.77	9.97	9.97	9.95	9.95	
5517453667	SMP	1	539.25	621.93	713.47	612.83	9.90	9.90	9.92	9.92	
5517461919	SMP	1	539.22	621.87	713.47	612.87	9.90	9.90	9.86	9.86	
5517470287	SMP	1	539.25	621.97	713.45	612.78	9.97	9.97	9.87	9.87	
5517478688	SMP	1	539.21	621.95	713.45	612.93	9.86	9.86	10.07	10.07	
5517487037	SMP	1	539.21	621.95	713.47	612.94	9.88	9.88	10.03	10.03	
5517495307	SMP	1	539.16	621.92	713.32	612.86	9.64	9.64	9.95	9.95	
5517503663	SMP	1	539.11	621.96	713.29	612.92	9.88	9.88	10.26	10.26	
5517512043	SMP	1	539.16	621.95	713.33	612.85	9.70	9.70	10.03	10.03	
5517520286	SMP	1	539.09	621.93	713.24	612.88	9.75	9.75	9.96	9.96	
5517528687	SMP	1	539.02	621.86	713.26	612.91	9.69	9.69	10.02	10.02	
5517537045	SMP	1	539.02	621.93	713.18	612.91	9.68	9.68	10.09	10.09	
5517545423	SMP	1	538.97	621.89	713.20	613.01	9.73	9.73	10.34	10.34	
5517553663	SMP	1	538.98	621.85	713.18	612.88	9.68	9.68	10.32	10.32	
5517562049	SMP	1	538.94	621.81	713.07	612.95	9.81	9.81	10.06	10.06	
5517570408	SMP	1	538.96	621.82	713.06	612.86	9.77	9.77	10.21	10.21	
5517578809	SMP	1	538.90	621.89	713.13	613.02	9.76	9.76	10.19	10.19	
5517587039	SMP	1	539.02	621.91	713.05	612.84	9.75	9.75	10.07	10.07	
5517595410	SMP	1	538.97	621.79	713.11	612.91	9.66	9.66	10.04	10.04	
5517603785	SMP	1	538.98	621.85	713.11	612.97	9.55	9.55	10.11	10.11	
5517612169	SMP	1	538.95	621.86	713.13	613.02	9.72	9.72	10.33	10.33	
5517620412	SMP	1	538.97	621.91	713.08	613.03	9.72	9.72	10.17	10.17	
5517628812	SMP	1	539.12	621.91	713.18	612.85	9.77	9.77	9.98	9.98	
5517637158	SMP	1	539.17	621.88	713.20	612.86	9.61	9.61	9.94	9.94	
5517645544	SMP	1	539.17	621.88	713.28	612.89	9.61	9.61	10.01	10.01	
5517653786	SMP	1	539.18	621.95	713.22	612.87	9.79	9.79	9.80	9.80	
5517662165	SMP	1	539.30	621.85	713.31	612.96	9.55	9.55	10.06	10.06	
5517670535	SMP	1	539.23	621.87	713.38	612.86	9.64	9.64	9.94	9.94	
5517678808	SMP	1	539.32	621.78	713.46	612.88	9.40	9.40	9.87	9.87	
5517687155	SMP	1	539.68	621.73	713.70	612.83	9.67	9.67	9.88	9.88	
5517695531	SMP	1	540.04	621.60	714.04	612.75	9.52	9.52	9.78	9.78	
5517703908	SMP	1	540.19	621.53	714.06	612.85	9.38	9.38	9.85	9.85	
5517712164	SMP	1	540.16	621.57	713.91	612.88	9.46	9.46	9.84	9.84	
5517720527	SMP	1	540.25	621.65	713.94	612.83	9.64	9.64	9.94	9.94	
5517728930	SMP	1	540.19	621.66	714.14	612.88	9.41	9.41	10.01	10.01	
5517737405	SMP	1	540.24	621.60	714.30	612.85	9.43	9.43	9.91	9.91	
5517745546	SMP	1	540.37	621.60	714.28	612.94	9.62	9.62	9.89	9.89	
5517753907	SMP	1	540.34	621.58	714.36	612.87	9.50	9.50	9.87	9.87	
5517762292	SMP	1	540.46	621.56	714.45	613.03	9.57	9.57	9.98	9.98	
5517770655	SMP	1	540.46	621.47	714.43	612.99	9.49	9.49	9.92	9.92	
5517778930	SMP	1	540.50	621.58	714.54	613.04	9.59	9.59	9.93	9.93	
5517787278	SMP	1	540.58	621.66	714.64	613.02	9.71	9.71	9.84	9.84	
5517795661	SMP	1	540.61	621.71	714.73	613.18	9.56	9.56	9.84	9.84	
5517804055	SMP	1	540.61	621.73	714.75	613.20	9.60	9.60	9.82	9.82	
5517812294	SMP	1	540.69	621.80	714.86	613.16	9.62	9.62	9.57	9.57	
5517820652	SMP	1	540.75	621.80	714.80	613.09	9.51	9.51	9.50	9.50	
5517829053	SMP	1	540.82	621.81	714.86	613.05	9.64	9.64	9.51	9.51	
5517837281	SMP	1	540.94	621.88	715.05	613.20	9.67	9.67	9.71	9.71	
5517845662	SMP	1	540.92	621.88	715.02	613.25	9.53	9.53	9.50	9.50	
5517854031	SMP	1	541.01	621.88	715.09	613.31	9.69	9.69	9.90	9.90	
5517862422	SMP	1	541.12	621.92	715.09	613.28	9.53	9.53	9.86	9.86	
5517870657	SMP	1	541.14	621.86	715.05	613.34	9.41	9.41	9.77	9.77	
5517879052	SMP	1	541.26	621.86	715.05	613.41	9.32	9.32	9.85	9.85	
5517887402	SMP	1	541.22	621.91	715.20	613.41	9.46	9.46	9.68	9.68	
5517895780	SMP	1	541.30	621.92	715.31	613.43	9.52	9.52	9.63	9.63	
5517912412	SMP	1	541.30	621.92	715.33	613.67	9.43	9.43	9.99	9.99	
5517920786	SMP	1	541.37	621.98	715.33	613.82	9.05	9.05	10.01	10.01	
5517929156	SMP	1	541.37	621.98	715.27	613.69	9.57	9.57	9.98	9.98	
5517937424	SMP	1	541.36	622.02	715.41	613.78	9.52	9.52	10.08	10.08	
5517945766	SMP	1	541.32	621.98	715.20	613.70	9.24	9.24	9.90	9.90	
5517954175	SMP	1	541.34	621.96	715.33	613.81	9.24	9.24	10.01	10.01	
5517962515	SMP	1	541.36	621.95	715.29	613.81	9.27	9.27	10.09	10.09	
5517970784	SMP	1	541.37	622.05	715.27	613.63	9.57	9.57	9.95	9.95	
5517979154	SMP	1	541.29	622.05	715.18	613.81	9.42	9.42	10.04	10.04	
5517987541	SMP	1	541.26	622.06	715.11	613.67	9.43	9.43	9.90	9.90	
5517995771	SMP	1	541.26	622.06	715.13	613.70	9.40	9.40	10.11	10.11	
5518004176	SMP	1	541.12	622.00	715.07	613.69	9.37	9.37	9.95	9.95	
5518012512	SMP	1	541.04	622.09	715.00	613.63	9.46	9.46	9.95	9.95	
5518020904	SMP	1	540.97	622.02	714.86	613.71	9.41	9.41	9.95	9.95	
5518029150	SMP	1	540.97	621.95	714.81	613.72	9.45	9.45	9.94	9.94	
5518037541	SMP	1	540.87	622.03	714.82	613.64	9.41	9.41	9.80	9.80	
5518045887	SMP	1	540.69	621.88	714.58	613.50	9.18	9.18	10.04	10.04	
5518054301	SMP	1	540.14	621.69	714.32	613.35	9.17	9.17	9.83	9.83	
5518062511	SMP	1	539.86	621.32	713.87	613.09	9.14	9.14	9.87	9.87	
5518079282	SMP	1	539.73	621.33	713.48	612.87	9.10	9.10	9.78	9.78	
5518087649	SMP	1	539.57	621.30	713.42	612.83	9.01	9.01	9.88	9.88	
5518095908	SMP	1	539.48	621.35	713.37	612.85	9.16	9.16	10.01	10.01	
5518104268	SMP	1	539.44	621.38	713.30	612.85	9.21	9.21	9.81	9.81	
5518112665	SMP	1	539.32	621.13	713.23	612.86	9.03	9.03	9.86	9.86	
5518121033	SMP	1	539.24	621.23	713.15	612.84	9.31	9.31	10.13	10.13	
5518129269	SMP	1	539.10	621.20	713.10	612.78	9.07	9.07	9.97	9.97	
5518137648	SMP	1	539.03	621.15	712.96	612.78	9.17	9.17	10.01	10.01	
5518146033	SMP	1	538.99	621.11	712.96	612.71	8.97	8.97	9.79	9.79	
5518154271	SMP	1	538.86	621.19	712.75	612.78	9.26	9.26	9.93	9.93	
5518162670	SMP	1	538.83	621.06	712.70	612.70	8.86	8.86	9.84	9.84	
5518171019	SMP	1	538.77	621.12	712.69	612.62	9.04	9.04	9.86	9.86	
5518179413	SMP	1	538.66	621.09	712.61	612.64	8.99	8.99	9.93	9.93	
5518187649	SMP	1	538.66	621.01	712.57	612.66	8.96	8.96	9.67	9.67	
5518196024	SMP	1	538.63	621.19	712.55	612.65	9.05	9.05	9.72	9.72	
5518204390	SMP	1	538.56	621.00	712.45	612.66	8.85	8.85	9.80	9.80	
5518212791	SMP	1	538.53	621.10	712.34	612.49	9.19	9.19	9.88	9.88	
5518221026	SMP	1	538.44	621.10	712.38	612.57	9.10	9.10	9.91	9.91	
5518229393	SMP	1	538.32	621.08	712.35	612.53	8.93	8.93	9.88	9.88	
5518237783	SMP	1	538.28	621.09	712.25	612.48	9.15	9.15	9.74	9.74	
5518246146	SMP	1	538.18	621.09	712.20	612.48	9.02	9.02	9.99	9.99	
5518254390	SMP	1	538.16	620.90	712.20	612.42	8.96	8.96	9.99	9.99	
5518262794	SMP	1	538.12	620.96	712.20	612.34	8.96	8.96	9.83	9.83	
5518271149	SMP	1	538.11	620.85	712.27	612.41	9.09	9.09	9.91	9.91	
5518279528	SMP	1	538.25	620.86	712.39	612.35	9.04	9.04	9.69	9.69	
5518287775	SMP	1	538.26	620.96	712.20	612.34	9.01	9.01	9.92	9.92	
5518296147	SMP	1	538.29	620.88	712.34	612.23	9.02	9.02	9.75	9.75	
5518304517	SMP	1	538.37	620.87	712.40	612.37	8.87	8.87	9.76	9.76	
5518312794	SMP	1	538.78	620.86	712.72	612.42	9.21	9.21	9.76	9.76	
5518321144	SMP	1	539.56	620.92	713.67	612.42	8.82	8.82	9.79	9.79	
5518329520	SMP	1	541.35	621.27	715.43	613.17	9.15	9.15	9.66	9.66	
5518337887	SMP	1	543.09	621.44	717.42	614.42	9.49	9.49	10.44	10.44	
5518354529	SMP	1	546.35	621.68	719.69	613.88	8.70	8.70	11.53	11.53	
5518362900	SMP	1	547.22	621.89	720.25	613.93	8.60	8.60	9.35	9.35	
5518371287	SMP	1	547.66	621.66	720.82	614.17	8.45	8.45	9.78	9.78	
5518387895	SMP	1	549.04	621.71	722.51	614.12	8.44	8.44	8.46	8.46	
5518396293	SMP	1	549.68	621.57	723.44	614.17	8.33	8.33	8.36	8.36	
5518404636	SMP	1	550.67	621.92	723.96	613.84	8.49	8.49	7.39	7.39	
5518412888	SMP	1	551.35	621.65	724.71	613.57	8.23	8.23	6.55	6.55	
5518429653	SMP	1	552.58	620.97	726.47	613.86	6.28	6.28	6.93	6.93	
5518438025	SMP	1	553.45	620.91	727.66	614.11	6.30	6.30	7.06	7.06	
5518446262	SMP	1	554.45	620.91	728.41	614.26	6.85	6.85	6.47	6.47	
5518463025	SMP	1	555.79	621.08	729.90	614.49	5.74	5.74	5.24	5.24	
5518471397	SMP	1	512.53	663.25	682.42	634.03	8.81	8.81	7.52	7.52	
5518479649	SMP	1	557.83	621.22	731.85	614.77	7.22	7.22	6.15	6.15	
5518496392	SMP	1	559.79	621.62	733.49	614.98	6.42	6.42	5.42	5.42	
5518504661	SMP	1	560.86	620.98	734.73	615.28	6.03	6.03	6.26	6.26	
5518513003	SMP	1	561.29	622.15	732.02	609.87	6.77	6.77	17.42	17.42	
5518529777	SMP	1	592.49	656.62	689.79	632.19	9.08	9.08	12.03	12.03	
5518538011	SMP	1	518.80	658.54	690.13	632.59	13.07	13.07	10.37	10.37	
5518546389	SMP	1	518.87	659.24	689.79	634.85	12.06	12.06	7.59	7.59	
5518563208	SMP	1	563.63	622.08	733.81	609.83	6.92	6.92	15.74	15.74	
5518571417	SMP	1	562.34	621.15	733.61	609.38	3.95	3.95	16.79	16.79	
5518579757	SMP	1	563.44	621.74	729.92	607.50	5.27	5.27	10.19	10.19	
5518596520	SMP	1	603.00	649.01	730.38	608.26	12.68	12.68	11.02	11.02	
5518604757	SMP	1	595.75	658.93	688.51	634.96	8.31	8.31	8.20	8.20	
5518613153	SMP	1	523.88	659.54	691.49	632.52	16.46	16.46	11.36	11.36	
5518629881	SMP	1	564.80	622.27	733.93	606.83	7.15	7.15	12.45	12.45	
5518638161	SMP	1	565.54	623.17	732.13	606.18	9.07	9.07	11.97	11.97	
5518646499	SMP	1	564.50	621.72	735.40	611.59	6.48	6.48	10.92	10.92	
5518663135	SMP	1	565.88	622.93	734.72	610.65	8.20	8.20	14.25	14.25	
5518671515	SMP	1	566.56	623.07	734.72	610.29	9.63	9.63	15.80	15.80	
5518679908	SMP	1	564.62	621.61	734.70	609.55	5.29	5.29	14.49	14.49	
5518696508	SMP	1	524.62	659.96	692.53	633.38	16.41	16.41	11.22	11.22	
5518704913	SMP	1	525.21	658.67	691.17	634.36	18.98	18.98	8.99	8.99	
5518713248	SMP	1	525.28	658.48	692.23	633.62	18.96	18.96	10.69	10.69	
5518729879	SMP	1	566.12	621.37	734.44	608.25	5.90	5.90	12.90	12.90	
5518738279	SMP	1	566.26	621.80	739.17	616.69	6.34	6.34	5.20	5.20	
5518746632	SMP	1	566.04	621.77	738.96	616.47	5.78	5.78	4.84	4.84	
5518763249	SMP	1	566.51	621.73	732.84	606.77	5.76	5.76	11.30	11.30	
5518771655	SMP	1	598.25	660.10	0.00	0.00	8.95	8.95	0.00	0.00	
5518780022	SMP	1	524.44	660.66	693.23	633.69	14.70	14.70	10.65	10.65	
5518796630	SMP	1	567.97	622.60	736.77	609.09	7.63	7.63	14.20	14.20	
5518805027	SMP	1	567.08	622.01	737.12	610.40	6.21	6.21	16.88	16.88	
5518813387	SMP	1	567.34	622.18	736.97	608.85	6.41	6.41	12.11	12.11	
5518830008	SMP	1	567.27	621.82	734.81	607.91	5.89	5.89	9.38	9.38	
5518838382	SMP	1	605.59	648.67	732.32	605.40	14.73	14.73	12.82	12.82	
5518846764	SMP	1	524.83	659.90	694.54	633.39	16.81	16.81	11.30	11.30	
5518863382	SMP	1	567.64	621.93	737.44	610.51	6.10	6.10	15.07	15.07	
5518871781	SMP	1	567.33	621.79	737.50	611.88	5.74	5.74	18.40	18.40	
5518880132	SMP	1	567.56	622.23	738.02	612.91	6.37	6.37	19.41	19.41	
5518896758	SMP	1	567.41	622.15	734.76	607.91	6.34	6.34	9.37	9.37	
5518905126	SMP	1	605.77	649.74	735.44	608.15	14.08	14.08	8.83	8.83	
5518913508	SMP	1	523.68	659.11	694.08	634.56	15.95	15.95	10.52	10.52	
5518930134	SMP	1	567.34	622.02	737.14	610.48	6.48	6.48	15.04	15.04	
5518938524	SMP	1	567.59	621.76	736.33	608.89	6.29	6.29	11.75	11.75	
5518946860	SMP	1	566.94	620.43	736.16	607.26	5.50	5.50	10.25	10.25	
5518963502	SMP	1	567.92	619.67	735.60	609.45	5.15	5.15	11.01	11.01	
5518971873	SMP	1	596.88	657.08	0.00	0.00	8.44	8.44	0.00	0.00	
5518980142	SMP	1	597.77	657.09	690.46	636.34	8.08	8.08	8.77	8.77	
5518996889	SMP	1	564.96	620.38	734.21	608.52	6.02	6.02	12.33	12.33	
5519005257	SMP	1	564.72	620.76	734.03	608.63	5.50	5.50	14.88	14.88	
5519013495	SMP	1	564.73	619.91	731.95	605.76	5.73	5.73	9.84	9.84	
5519030239	SMP	1	603.55	647.56	738.34	613.76	15.03	15.03	4.46	4.46	
5519038645	SMP	1	565.08	618.61	735.44	608.95	4.70	4.70	17.15	17.15	
5519046887	SMP	1	0.00	0.00	735.47	605.22	0.00	0.00	12.56	12.56	
5519063630	SMP	1	0.00	0.00	737.58	613.43	0.00	0.00	4.72	4.72	
5519072001	SMP	1	0.00	0.00	738.33	612.85	0.00	0.00	5.41	5.41	
5519080255	SMP	1	0.00	0.00	734.30	606.99	0.00	0.00	11.94	11.94	
5519088621	SMP	1	603.32	648.13	738.17	612.79	12.96	12.96	5.68	5.68	
5519105392	SMP	1	0.00	0.00	734.74	604.36	0.00	0.00	11.30	11.30	
5519113620	SMP	1	0.00	0.00	737.74	612.23	0.00	0.00	5.55	5.55	
5519122005	SMP	1	0.00	0.00	731.60	605.53	0.00	0.00	13.09	13.09	
5519138622	SMP	1	0.00	0.00	738.03	612.27	0.00	0.00	5.60	5.60	
5519146996	SMP	1	0.00	0.00	737.79	612.15	0.00	0.00	5.84	5.84	
5519155364	SMP	1	0.00	0.00	737.83	611.90	0.00	0.00	5.78	5.78	
5519172001	SMP	1	0.00	0.00	733.89	606.34	0.00	0.00	16.61	16.61	
5519180385	SMP	1	0.00	0.00	737.69	611.81	0.00	0.00	6.06	6.06	
5519188739	SMP	1	601.37	646.42	731.47	605.40	14.17	14.17	12.93	12.93	
5519205354	SMP	1	0.00	0.00	733.63	606.14	0.00	0.00	15.94	15.94	
5519213738	SMP	1	0.00	0.00	737.65	611.25	0.00	0.00	4.62	4.62	
5519222114	SMP	1	0.00	0.00	733.63	604.97	0.00	0.00	13.10	13.10	
5519238744	SMP	1	0.00	0.00	733.97	606.84	0.00	0.00	17.26	17.26	
5519247115	SMP	1	593.65	657.44	688.45	631.82	9.49	9.49	9.08	9.08	
5519255490	SMP	1	520.44	660.61	689.89	632.14	8.95	8.95	7.70	7.70	
5519272117	SMP	1	0.00	0.00	737.94	610.59	0.00	0.00	5.85	5.85	
5519280504	SMP	1	0.00	0.00	737.98	610.32	0.00	0.00	4.00	3.00	
5519288865	SMP	1	0.00	0.00	737.89	610.28	0.00	0.00	4.00	3.00	
5519305495	SMP	1	0.00	0.00	737.33	609.96	0.00	0.00	4.68	4.68	
5519313867	SMP	1	592.93	654.39	688.76	631.28	7.90	7.90	9.06	9.06	
5519322239	SMP	1	519.81	655.28	688.12	631.38	12.87	12.87	10.44	10.44	
5519338856	SMP	1	0.00	0.00	737.32	609.43	0.00	0.00	5.82	5.82	
5519347234	SMP	1	0.00	0.00	737.16	608.76	0.00	0.00	4.52	4.52	
5519355607	SMP	1	0.00	0.00	737.56	608.58	0.00	0.00	2.57	2.57	
5519363868	SMP	1	0.00	0.00	735.07	604.32	0.00	0.00	17.38	17.38	
5519380621	SMP	1	550.08	608.67	737.74	607.64	12.54	12.54	3.53	3.53	
5519388986	SMP	1	591.53	649.89	688.62	629.33	11.67	11.67	8.97	8.97	
5519397248	SMP	1	507.25	649.35	688.86	629.17	7.45	7.45	8.03	8.03	
5519413997	SMP	1	0.00	0.00	747.13	599.66	0.00	0.00	8.23	8.23	
5519422404	SMP	1	0.00	0.00	737.08	606.31	0.00	0.00	2.45	2.45	
5519430620	SMP	1	0.00	0.00	738.36	606.28	0.00	0.00	3.00	3.00	
5519447353	SMP	1	551.50	606.33	737.64	604.91	12.35	12.35	3.83	3.83	
5519455617	SMP	1	550.49	602.89	0.00	0.00	6.06	6.06	0.00	0.00	
5519463982	SMP	1	522.91	647.12	0.00	0.00	19.77	19.77	0.00	0.00	
5519472366	SMP	1	523.79	646.07	689.86	624.95	21.71	21.71	8.08	8.08	
5519489005	SMP	1	519.81	646.59	690.36	623.96	14.12	14.12	8.30	8.30	
5519497347	SMP	1	520.50	650.13	690.57	622.74	13.13	13.13	7.39	7.39	
5519505751	SMP	1	523.86	644.28	773.15	650.82	19.61	19.61	10.03	10.03	
5519522366	SMP	1	524.31	641.26	775.23	648.86	20.98	20.98	8.44	8.44	
5519530756	SMP	1	520.55	641.28	776.23	645.45	15.85	15.85	7.42	7.42	
5519539107	SMP	1	523.87	641.35	775.79	648.05	16.59	16.59	13.09	13.09	
5519555748	SMP	1	520.41	639.65	776.90	645.88	10.81	10.81	10.65	10.65	
5519564113	SMP	1	520.56	643.06	0.00	0.00	10.00	10.00	0.00	0.00	
5519572503	SMP	1	520.48	637.87	0.00	0.00	12.81	12.81	0.00	0.00	
5519580869	SMP	1	523.92	637.10	779.09	639.36	15.03	15.03	6.92	6.92	
5519597500	SMP	1	525.62	631.48	0.00	0.00	21.68	21.68	0.00	0.00	
5519605868	SMP	1	531.85	640.43	0.00	0.00	7.07	7.07	0.00	0.00	
5519614119	SMP	1	530.15	639.67	0.00	0.00	10.39	10.39	0.00	0.00	
5519622479	SMP	1	532.12	637.22	0.00	0.00	8.08	8.08	0.00	0.00	
5519639224	SMP	1	530.04	634.75	0.00	0.00	10.11	10.11	0.00	0.00	
5519647481	SMP	1	531.87	632.47	0.00	0.00	8.22	8.22	0.00	0.00	
5519655848	SMP	1	531.63	630.89	0.00	0.00	9.10	9.10	0.00	0.00	
5519672595	SMP	1	525.33	619.42	764.91	627.54	6.91	6.91	11.83	11.83	
5519680858	SMP	1	524.12	615.69	769.14	619.80	18.63	18.63	14.24	14.24	
5519689254	SMP	1	517.77	615.42	0.00	0.00	7.10	7.10	0.00	0.00	
5519697604	SMP	1	517.17	617.49	0.00	0.00	12.95	12.95	0.00	0.00	
5519705976	SMP	1	517.72	610.41	694.97	586.93	10.84	10.84	7.88	7.88	
5519722592	SMP	1	504.82	591.75	0.00	0.00	14.36	14.36	0.00	0.00	
5519730975	SMP	1	516.29	605.27	774.87	607.28	7.35	7.35	16.01	16.01	
5519739360	SMP	1	514.57	605.58	0.00	0.00	10.88	10.88	0.00	0.00	
5519747600	SMP	1	517.12	602.09	0.00	0.00	10.13	10.13	0.00	0.00	
5519755977	SMP	1	519.40	595.73	683.57	637.61	18.67	18.67	5.65	5.65	
5519772719	SMP	1	0.00	0.00	682.26	633.24	0.00	0.00	6.04	6.04	
5519780991	SMP	1	513.72	589.74	681.06	630.18	13.71	13.71	5.97	5.97	
5519789352	SMP	1	0.00	0.00	679.78	627.27	0.00	0.00	4.76	4.76	
5519797718	SMP	1	0.00	0.00	680.09	625.38	0.00	0.00	6.44	6.44	
5519805988	SMP	1	0.00	0.00	0.00	0.00	0.00	0.00	0.00	0.00	
5519814367	SMP	1	557.20	589.68	678.39	620.16	6.78	6.78	6.09	6.09	
5519831102	SMP	1	0.00	0.00	677.00	614.56	0.00	0.00	9.14	9.14	
5519839354	SMP	1	0.00	0.00	676.35	616.91	0.00	0.00	15.79	15.79	
5519847718	SMP	1	0.00	0.00	677.82	613.55	0.00	0.00	13.96	13.96	
5519856094	SMP	1	0.00	0.00	677.45	610.30	0.00	0.00	15.06	15.06	
5519864482	SMP	1	611.88	604.90	676.35	607.74	16.47	16.47	14.60	14.60	
5519881108	SMP	1	610.66	598.65	675.34	601.45	9.01	9.01	14.66	14.66	
5519889472	SMP	1	609.89	596.06	673.69	598.32	9.26	9.26	10.83	10.83	
5519897853	SMP	1	607.80	590.58	672.64	595.60	11.46	11.46	11.08	11.08	
5519914467	SMP	1	609.45	589.20	0.00	0.00	17.24	17.24	0.00	0.00	
5519922864	SMP	1	606.55	590.97	671.61	587.75	10.87	10.87	12.23	12.23	
5519931105	SMP	1	607.67	588.68	671.69	585.93	11.13	11.13	7.15	7.15	
5519947835	SMP	1	591.29	641.79	671.02	582.86	11.06	11.06	11.51	11.51	
5519956240	SMP	1	590.62	639.78	674.46	581.51	10.34	10.34	7.10	7.10	
5519964469	SMP	1	590.72	637.97	721.24	642.78	10.03	10.03	7.96	7.96	
5519981240	SMP	1	588.21	630.84	725.11	639.48	10.09	10.09	8.91	8.91	
5519989602	SMP	1	588.75	630.88	721.94	633.43	11.89	11.89	7.41	7.41	
5519997844	SMP	1	587.56	627.53	721.25	632.17	10.90	10.90	6.03	6.03	
5520014605	SMP	1	586.65	624.15	720.00	627.48	11.43	11.43	10.01	10.01	
5520022993	SMP	1	585.59	620.68	722.17	623.26	9.99	9.99	11.08	11.08	
5520031211	SMP	1	584.93	618.38	721.33	620.86	10.39	10.39	11.65	11.65	
5520047973	SMP	1	583.32	613.35	716.68	619.52	9.24	9.24	8.37	8.37	
5520056350	SMP	1	583.84	613.38	715.97	617.45	12.45	12.45	8.94	8.94	
5520213997	SMP	1	0.00	0.00	0.00	0.00	0.00	0.00	0.00	0.00	
5520286981	SMP	1	515.84	392.62	715.26	385.42	10.22	10.22	10.49	10.49	
5520295099	SMP	1	514.78	389.72	0.00	0.00	9.79	9.79	0.00	0.00	
5520303465	SMP	1	514.07	386.73	0.00	0.00	10.26	10.26	0.00	0.00	
5520320075	SMP	1	512.28	380.88	0.00	0.00	10.29	10.29	0.00	0.00	
5520328455	SMP	1	511.33	376.96	0.00	0.00	10.40	10.40	0.00	0.00	
5520336827	SMP	1	510.93	372.81	0.00	0.00	11.05	11.05	0.00	0.00	
5520345202	SMP	1	0.00	0.00	0.00	0.00	0.00	0.00	0.00	0.00	
5520353481	SMP	1	460.74	417.66	0.00	0.00	11.47	11.47	0.00	0.00	
5520361829	SMP	1	459.45	417.25	0.00	0.00	8.48	8.48	0.00	0.00	
5520370222	SMP	1	459.23	414.29	0.00	0.00	8.33	8.33	0.00	0.00	
5520378593	SMP	1	536.80	398.09	0.00	0.00	14.06	14.06	0.00	0.00	
5520386838	SMP	1	537.55	400.35	0.00	0.00	7.15	7.15	0.00	0.00	
5520395207	SMP	1	532.91	393.17	0.00	0.00	14.16	14.16	0.00	0.00	
5520403583	SMP	1	533.99	391.11	0.00	0.00	10.28	10.28	0.00	0.00	
5520411950	SMP	1	571.70	429.40	0.00	0.00	5.16	5.16	0.00	0.00	
5520420198	SMP	1	570.77	427.42	0.00	0.00	6.63	6.63	0.00	0.00	
5520428588	SMP	1	527.97	380.68	0.00	0.00	8.00	8.00	0.00	0.00	
5520436955	SMP	1	0.00	0.00	0.00	0.00	0.00	0.00	0.00	0.00	
5520445319	SMP	1	570.18	421.55	0.00	0.00	14.10	14.10	0.00	0.00	
5520453583	SMP	1	568.88	418.57	0.00	0.00	13.95	13.95	0.00	0.00	
5520461947	SMP	1	567.64	415.09	0.00	0.00	13.93	13.93	0.00	0.00	
5520470330	SMP	1	566.37	412.41	0.00	0.00	15.25	15.25	0.00	0.00	
5520478584	SMP	1	565.71	409.01	0.00	0.00	14.20	14.20	0.00	0.00	
5520486966	SMP	1	564.54	405.58	0.00	0.00	14.75	14.75	0.00	0.00	
5520495329	SMP	1	563.65	401.90	0.00	0.00	13.81	13.81	0.00	0.00	
5520503701	SMP	1	562.03	398.90	0.00	0.00	14.03	14.03	0.00	0.00	
5520511945	SMP	1	561.43	396.08	0.00	0.00	14.60	14.60	0.00	0.00	
5520520318	SMP	1	560.27	392.50	0.00	0.00	13.51	13.51	0.00	0.00	
5520528703	SMP	1	559.40	389.49	0.00	0.00	15.16	15.16	0.00	0.00	
5520537080	SMP	1	558.07	385.76	0.00	0.00	13.68	13.68	0.00	0.00	
5520545331	SMP	1	557.10	382.85	0.00	0.00	14.90	14.90	0.00	0.00	
5520553711	SMP	1	556.57	378.92	0.00	0.00	13.97	13.97	0.00	0.00	
5520562072	SMP	1	555.88	373.96	0.00	0.00	12.15	12.15	0.00	0.00	
5520570444	SMP	1	556.60	371.89	0.00	0.00	7.08	7.08	0.00	0.00	
5520578710	SMP	1	0.00	0.00	0.00	0.00	0.00	0.00	0.00	0.00	
5520587078	SMP	1	549.71	373.13	0.00	0.00	6.16	6.16	0.00	0.00	
5520595441	SMP	1	548.17	371.07	0.00	0.00	4.41	4.41	0.00	0.00	
5520603826	SMP	1	518.67	429.33	0.00	0.00	6.00	5.00	0.00	0.00	
5520612065	SMP	1	519.91	428.96	0.00	0.00	12.18	12.18	0.00	0.00	
5520620450	SMP	1	519.10	426.79	0.00	0.00	11.94	11.94	0.00	0.00	
5520628831	SMP	1	518.76	424.08	0.00	0.00	12.89	12.89	0.00	0.00	
5520637071	SMP	1	518.21	420.82	0.00	0.00	10.20	10.20	0.00	0.00	
5520645440	SMP	1	517.71	418.31	0.00	0.00	12.95	12.95	0.00	0.00	
5520653821	SMP	1	515.60	412.34	0.00	0.00	11.04	11.04	0.00	0.00	
5520662190	SMP	1	516.15	410.27	0.00	0.00	9.94	9.94	0.00	0.00	
5520670451	SMP	1	516.93	409.00	0.00	0.00	12.03	12.03	0.00	0.00	
5520678845	SMP	1	0.00	0.00	0.00	0.00	0.00	0.00	0.00	0.00	
5520687204	SMP	1	515.44	404.20	0.00	0.00	11.25	11.25	0.00	0.00	
5520695566	SMP	1	0.00	0.00	0.00	0.00	0.00	0.00	0.00	0.00	
5520703846	SMP	1	0.00	0.00	0.00	0.00	0.00	0.00	0.00	0.00	
5520712192	SMP	1	0.00	0.00	0.00	0.00	0.00	0.00	0.00	0.00	
5520720561	SMP	1	0.00	0.00	0.00	0.00	0.00	0.00	0.00	0.00	
5520878370	SMP	1	0.00	0.00	0.00	0.00	0.00	0.00	0.00	0.00	
5520928298	SMP	1	0.00	0.00	0.00	0.00	0.00	0.00	0.00	0.00	
5520978194	SMP	1	0.00	0.00	0.00	0.00	0.00	0.00	0.00	0.00	
5521028197	SMP	1	0.00	0.00	0.00	0.00	0.00	0.00	0.00	0.00	
5521078221	SMP	1	0.00	0.00	0.00	0.00	0.00	0.00	0.00	0.00	
5521128321	SMP	1	0.00	0.00	0.00	0.00	0.00	0.00	0.00	0.00	
5521201318	SMP	1	525.95	127.59	778.05	126.72	5.56	5.56	13.69	13.69	
5521209570	SMP	1	534.22	144.03	779.60	126.15	6.98	6.98	14.09	14.09	
5521217808	SMP	1	527.83	125.77	781.12	125.52	5.90	5.90	13.60	13.60	
5521234570	SMP	1	536.09	125.37	784.05	124.46	10.19	10.19	13.69	13.69	
5521242963	SMP	1	537.83	125.90	785.73	124.05	13.89	13.89	13.64	13.64	
5521251178	SMP	1	535.35	123.22	787.20	123.54	10.62	10.62	13.36	13.36	
5521267939	SMP	1	542.04	123.48	790.24	123.19	16.59	16.59	13.97	13.97	
5521276321	SMP	1	543.23	122.93	792.18	122.44	16.02	16.02	13.27	13.27	
5521284579	SMP	1	544.89	122.30	793.53	123.00	14.02	14.02	14.36	14.36	
5521301317	SMP	1	548.10	121.12	796.77	122.28	11.12	11.12	15.21	15.21	
5521309584	SMP	1	549.84	120.32	798.69	122.28	11.65	11.65	14.23	14.23	
5521317927	SMP	1	550.86	120.49	799.75	122.66	12.64	12.64	14.82	14.82	
5521334687	SMP	1	549.02	121.08	801.68	123.18	11.76	11.76	14.29	14.29	
5521342940	SMP	1	550.64	121.04	803.17	123.43	10.50	10.50	14.29	14.29	
5521351313	SMP	1	554.38	121.18	805.30	123.18	14.87	14.87	13.80	13.80	
5521368065	SMP	1	555.86	120.75	808.98	123.08	16.14	16.14	14.09	14.09	
5521376329	SMP	1	556.61	120.28	810.72	122.87	8.85	8.85	13.88	13.88	
5521384678	SMP	1	559.09	120.38	812.23	123.08	11.24	11.24	13.95	13.95	
5521393069	SMP	1	560.44	120.18	814.03	122.98	12.36	12.36	14.03	14.03	
5521409689	SMP	1	563.46	120.01	817.28	123.10	10.42	10.42	13.85	13.85	
5521418057	SMP	1	565.04	120.03	819.06	123.09	16.61	16.61	13.82	13.82	
5521426433	SMP	1	566.58	120.14	820.50	123.12	9.47	9.47	13.82	13.82	
5521443066	SMP	1	569.73	120.33	824.05	123.44	10.95	10.95	13.47	13.47	
5521452313	SMP	1	571.74	120.34	825.67	123.64	12.78	12.78	13.96	13.96	
5521459842	SMP	1	574.01	120.40	827.34	123.79	14.01	14.01	14.08	14.08	
5545540731	SMP	1	558.56	629.98	733.76	618.94	9.05	9.05	9.31	9.31	
5545548076	SMP	1	558.48	629.84	733.70	618.81	8.95	8.95	8.97	8.97	
5545556489	SMP	1	558.39	629.87	733.70	619.00	8.96	8.96	9.43	9.43	
5545565288	SMP	1	558.36	629.93	733.59	618.83	8.95	8.95	8.69	8.69	
5545580165	SMP	1	558.45	630.08	733.59	618.89	8.92	8.92	9.22	9.22	
5545582690	SMP	1	558.32	630.13	733.58	618.82	9.04	9.04	9.18	9.18	
5545589773	SMP	1	558.26	630.28	733.57	618.86	8.95	8.95	9.02	9.02	
5545598168	SMP	1	558.26	630.28	733.51	618.88	8.93	8.93	8.90	8.90	
5545606390	SMP	1	558.25	630.39	733.40	618.81	8.97	8.97	8.83	8.83	
5545614775	SMP	1	558.12	630.32	733.31	618.76	8.89	8.89	8.91	8.91	
5545623122	SMP	1	558.02	630.36	733.39	618.80	8.82	8.82	8.81	8.81	
5545631536	SMP	1	558.03	630.32	733.22	618.74	8.75	8.75	8.90	8.90	
5545639756	SMP	1	557.92	630.28	733.29	618.93	8.88	8.88	9.12	9.12	
5545648132	SMP	1	557.92	630.28	733.19	618.81	8.86	8.86	8.75	8.75	
5545656507	SMP	1	557.93	630.40	733.21	619.05	9.01	9.01	9.18	9.18	
5545664907	SMP	1	557.69	630.33	733.16	618.90	8.69	8.69	8.91	8.91	
5545673124	SMP	1	557.69	630.40	733.23	619.04	8.92	8.92	9.17	9.17	
5545689899	SMP	1	557.59	630.34	733.15	619.01	8.59	8.59	8.87	8.87	
5545698268	SMP	1	557.66	630.49	733.12	618.91	9.02	9.02	9.09	9.09	
5545706529	SMP	1	557.59	630.49	733.08	618.90	8.90	8.90	9.06	9.06	
5545714884	SMP	1	557.42	630.54	733.02	619.03	9.04	9.04	9.12	9.12	
5545723253	SMP	1	557.50	630.55	733.04	618.97	9.15	9.15	8.80	8.80	
5545731511	SMP	1	557.58	630.53	733.01	618.90	8.91	8.91	8.86	8.86	
5545739877	SMP	1	558.00	630.98	733.58	619.37	9.05	9.05	9.22	9.22	
5545748247	SMP	1	558.74	631.78	733.87	620.08	8.96	8.96	9.17	9.17	
5545756653	SMP	1	559.23	632.56	734.03	620.75	9.34	9.34	9.05	9.05	
5545764880	SMP	1	559.34	632.95	733.88	621.36	9.50	9.50	9.32	9.32	
5545781630	SMP	1	559.34	632.99	733.94	621.22	9.66	9.66	9.13	9.13	
5545790004	SMP	1	559.36	633.03	734.07	621.32	9.62	9.62	9.12	9.12	
5545798265	SMP	1	559.40	633.12	734.09	621.43	9.63	9.63	9.20	9.20	
5545806630	SMP	1	559.53	633.01	734.18	621.53	9.32	9.32	9.17	9.17	
5545815028	SMP	1	559.57	633.12	734.17	621.53	9.25	9.25	8.94	8.94	
5545823359	SMP	1	559.55	633.11	734.32	621.67	9.29	9.29	9.52	9.52	
5545831628	SMP	1	559.59	633.09	734.39	621.67	9.18	9.18	9.53	9.53	
5545840000	SMP	1	559.62	633.33	734.45	621.67	9.37	9.37	8.92	8.92	
5545848394	SMP	1	559.74	633.30	734.55	621.78	9.45	9.45	8.99	8.99	
5545856742	SMP	1	559.73	633.41	734.54	621.85	9.51	9.51	9.01	9.01	
5545865026	SMP	1	559.84	633.49	734.68	622.03	9.71	9.71	9.37	9.37	
5545873371	SMP	1	559.79	633.38	734.70	622.02	9.67	9.67	9.29	9.29	
5545881770	SMP	1	559.85	633.45	734.81	621.87	9.50	9.50	9.34	9.34	
5545890002	SMP	1	559.86	633.38	734.91	622.02	9.59	9.59	9.18	9.18	
5545898392	SMP	1	560.00	633.24	735.03	622.03	9.13	9.13	9.48	9.48	
5545906753	SMP	1	560.05	633.35	735.10	622.04	9.27	9.27	9.13	9.13	
5545915150	SMP	1	560.12	633.21	735.17	621.97	9.04	9.04	9.21	9.21	
5545923364	SMP	1	560.17	633.14	735.30	621.86	9.03	9.03	9.04	9.04	
5545931751	SMP	1	560.43	633.34	735.33	622.05	9.46	9.46	9.24	9.24	
5545940126	SMP	1	560.46	633.28	735.41	622.07	9.38	9.38	9.19	9.19	
5545948523	SMP	1	560.51	633.26	735.58	622.03	9.41	9.41	9.43	9.43	
5545956738	SMP	1	560.69	633.37	735.67	622.26	9.47	9.47	9.47	9.47	
5545965148	SMP	1	561.14	633.76	736.25	622.53	9.74	9.74	9.27	9.27	
5545973498	SMP	1	562.13	634.20	736.88	622.99	10.04	10.04	9.41	9.41	
5545981880	SMP	1	562.72	634.27	737.29	623.59	9.73	9.73	10.61	10.61	
5545990131	SMP	1	563.12	634.55	737.63	623.81	9.90	9.90	9.99	9.99	
5545998512	SMP	1	563.12	634.50	737.30	623.71	9.80	9.80	10.31	10.31	
5546006883	SMP	1	562.99	634.40	737.46	623.61	9.82	9.82	9.73	9.73	
5546015274	SMP	1	563.21	634.83	737.54	623.48	10.38	10.38	9.43	9.43	
5546023492	SMP	1	563.25	634.64	737.72	623.95	10.12	10.12	9.96	9.96	
5546031866	SMP	1	563.22	634.61	737.72	623.51	9.80	9.80	9.24	9.24	
5546040245	SMP	1	563.25	634.64	737.71	623.54	10.09	10.09	8.98	8.98	
5546048634	SMP	1	563.41	634.27	737.89	623.87	9.36	9.36	9.87	9.87	
5546056860	SMP	1	563.45	634.66	737.95	623.96	10.08	10.08	9.88	9.88	
5546065275	SMP	1	563.54	634.56	737.93	623.90	9.92	9.92	9.84	9.84	
5546073623	SMP	1	563.64	634.55	738.14	624.05	9.89	9.89	9.78	9.78	
5546081882	SMP	1	563.66	634.62	738.07	624.21	10.05	10.05	10.23	10.23	
5546090249	SMP	1	563.74	634.46	738.05	624.15	9.94	9.94	10.15	10.15	
5546098631	SMP	1	563.80	634.39	738.17	624.00	9.81	9.81	10.03	10.03	
5546107000	SMP	1	563.74	634.39	738.12	623.98	9.85	9.85	10.20	10.20	
5546115267	SMP	1	563.80	634.54	738.31	623.79	10.00	10.00	9.53	9.53	
5546123611	SMP	1	563.81	634.39	738.30	623.99	9.88	9.88	9.79	9.79	
5546131999	SMP	1	563.88	634.39	738.34	624.18	9.88	9.88	9.90	9.90	
5546140369	SMP	1	563.89	634.39	738.32	623.94	9.89	9.89	10.00	10.00	
5546148629	SMP	1	563.93	634.38	738.37	623.83	9.91	9.91	9.71	9.71	
5546156980	SMP	1	563.94	634.30	738.41	623.88	9.80	9.80	9.61	9.61	
5546165390	SMP	1	564.01	634.54	738.42	624.04	9.89	9.89	9.80	9.80	
5546173736	SMP	1	564.07	634.59	738.50	624.41	10.27	10.27	10.43	10.43	
5546181997	SMP	1	564.10	634.50	738.58	624.09	10.16	10.16	9.75	9.75	
5546190367	SMP	1	564.19	634.58	738.73	624.18	10.42	10.42	9.65	9.65	
5546198763	SMP	1	564.25	634.72	738.70	624.03	10.60	10.60	9.96	9.96	
5546207117	SMP	1	564.37	634.62	738.79	624.18	10.10	10.10	9.82	9.82	
5546215390	SMP	1	564.43	634.93	739.09	624.43	10.73	10.73	10.15	10.15	
5546232120	SMP	1	564.73	634.64	739.04	624.80	9.93	9.93	10.68	10.68	
5546240388	SMP	1	564.80	634.78	739.23	625.04	10.17	10.17	10.86	10.86	
5546248744	SMP	1	564.86	634.89	739.46	624.88	10.18	10.18	10.44	10.44	
5546257123	SMP	1	564.98	635.06	739.55	624.70	10.39	10.39	9.82	9.82	
5546265498	SMP	1	565.09	634.86	739.68	624.99	9.89	9.89	9.95	9.95	
5546273746	SMP	1	565.24	634.93	739.79	624.99	9.77	9.77	10.09	10.09	
5546282102	SMP	1	565.40	635.08	740.13	625.71	10.15	10.15	10.65	10.65	
5546290511	SMP	1	565.65	635.16	740.22	625.66	10.05	10.05	10.84	10.84	
5546298868	SMP	1	565.86	635.28	740.53	625.55	10.06	10.06	10.26	10.26	
5546315494	SMP	1	566.33	635.26	740.88	625.41	10.08	10.08	9.92	9.92	
5546323867	SMP	1	566.52	635.59	740.97	625.36	10.55	10.55	9.74	9.74	
5546332249	SMP	1	566.58	635.55	741.15	625.74	10.23	10.23	10.17	10.17	
5546340476	SMP	1	566.91	635.44	741.50	625.91	9.96	9.96	9.89	9.89	
5546348889	SMP	1	567.05	635.39	741.77	626.34	9.86	9.86	10.26	10.26	
5546357230	SMP	1	567.17	635.52	741.84	625.90	9.83	9.83	9.92	9.92	
5546365619	SMP	1	567.39	635.69	742.12	625.93	10.17	10.17	9.60	9.60	
5546373860	SMP	1	567.58	635.62	742.40	626.54	9.83	9.83	10.29	10.29	
5546382249	SMP	1	567.73	635.71	742.55	626.26	9.93	9.93	9.35	9.35	
5546390608	SMP	1	567.78	635.62	742.76	626.43	9.92	9.92	9.72	9.72	
5546398885	SMP	1	567.92	635.76	742.81	626.58	9.79	9.79	9.77	9.77	
5546407234	SMP	1	567.08	635.69	742.42	626.77	9.75	9.75	10.19	10.19	
5546415611	SMP	1	566.08	635.99	741.25	626.87	10.08	10.08	9.99	9.99	
5546423986	SMP	1	564.84	636.01	740.12	626.92	9.85	9.85	10.07	10.07	
5546432250	SMP	1	563.65	635.78	738.87	627.08	9.45	9.45	9.96	9.96	
5546440599	SMP	1	563.28	636.02	738.05	627.07	9.45	9.45	9.74	9.74	
5546449009	SMP	1	563.42	636.10	738.12	627.43	9.48	9.48	10.46	10.46	
5546457358	SMP	1	563.57	636.17	738.37	627.26	9.65	9.65	10.05	10.05	
5546465607	SMP	1	563.58	636.30	738.40	627.70	9.50	9.50	10.56	10.56	
5546473985	SMP	1	563.46	636.34	738.42	627.83	9.48	9.48	10.40	10.40	
5546482374	SMP	1	563.60	636.60	738.44	628.00	9.80	9.80	10.41	10.41	
5546490721	SMP	1	563.53	636.74	738.48	628.29	9.56	9.56	10.65	10.65	
5546499006	SMP	1	563.52	636.89	738.44	628.49	10.03	10.03	10.68	10.68	
5546507373	SMP	1	563.46	637.00	738.55	628.67	9.54	9.54	10.63	10.63	
5546515734	SMP	1	563.47	637.12	738.62	628.48	9.53	9.53	9.91	9.91	
5546524112	SMP	1	563.47	637.27	738.60	628.77	9.65	9.65	10.43	10.43	
5546532368	SMP	1	563.41	637.48	738.65	629.00	9.68	9.68	10.52	10.52	
5546540721	SMP	1	563.36	637.45	738.66	629.13	9.24	9.24	10.68	10.68	
5546549130	SMP	1	563.45	637.64	738.71	629.26	9.74	9.74	10.97	10.97	
5546557350	SMP	1	563.40	637.68	738.69	629.10	9.73	9.73	10.35	10.35	
5546565747	SMP	1	563.35	637.72	738.77	629.49	9.74	9.74	10.97	10.97	
5546574108	SMP	1	563.28	637.71	738.65	629.29	9.54	9.54	10.71	10.71	
5546582492	SMP	1	563.25	637.82	738.59	629.62	9.55	9.55	10.85	10.85	
5546590723	SMP	1	563.32	637.90	738.74	629.53	9.79	9.79	10.93	10.93	
5546599128	SMP	1	563.21	637.97	738.79	629.72	9.72	9.72	10.91	10.91	
5546607480	SMP	1	563.22	637.92	738.74	629.75	9.76	9.76	10.93	10.93	
5546615856	SMP	1	563.27	637.93	738.67	629.67	9.74	9.74	10.83	10.83	
5546624104	SMP	1	563.25	637.97	738.79	629.80	9.84	9.84	10.93	10.93	
5546632504	SMP	1	563.18	638.04	738.81	629.79	9.82	9.82	10.67	10.67	
5546640845	SMP	1	563.11	637.95	738.76	629.56	9.84	9.84	10.37	10.37	
5546649252	SMP	1	563.00	637.92	738.70	629.62	9.76	9.76	10.20	10.20	
5546657465	SMP	1	563.18	637.95	738.79	629.58	9.87	9.87	10.25	10.25	
5546665853	SMP	1	563.14	638.03	738.77	629.51	9.84	9.84	10.34	10.34	
5546674226	SMP	1	563.68	638.02	739.28	629.88	10.04	10.04	11.00	11.00	
5546682618	SMP	1	564.78	637.67	740.54	629.60	9.84	9.84	10.28	10.28	
5546690868	SMP	1	565.91	637.70	741.81	629.45	9.71	9.71	9.62	9.62	
5546707627	SMP	1	568.14	637.80	743.73	629.74	10.11	10.11	10.18	10.18	
5546715850	SMP	1	568.71	638.22	744.31	629.66	10.63	10.63	10.22	10.22	
5546724250	SMP	1	568.80	638.18	744.19	629.66	10.59	10.59	10.06	10.06	
5546740982	SMP	1	569.11	637.95	744.21	629.87	10.22	10.22	10.32	10.32	
5546749256	SMP	1	569.21	638.16	744.61	630.31	10.29	10.29	10.36	10.36	
5546757591	SMP	1	569.41	638.26	744.64	630.35	10.29	10.29	10.15	10.15	
5546774354	SMP	1	569.73	638.44	745.11	630.57	10.39	10.39	10.19	10.19	
5546782607	SMP	1	569.79	638.22	745.47	630.79	9.98	9.98	10.36	10.36	
5546790989	SMP	1	570.01	638.37	745.80	630.80	9.80	9.80	10.30	10.30	
5546799344	SMP	1	570.20	638.53	745.81	631.27	10.26	10.26	10.68	10.68	
5546807745	SMP	1	570.34	638.72	746.01	631.16	10.49	10.49	10.44	10.44	
5546815978	SMP	1	570.52	638.70	746.36	631.26	10.64	10.64	10.21	10.21	
5546824363	SMP	1	570.73	638.44	746.62	631.49	10.31	10.31	10.46	10.46	
5546832739	SMP	1	570.87	638.51	746.85	631.52	10.23	10.23	10.30	10.30	
5546841097	SMP	1	571.00	638.38	747.23	631.83	9.90	9.90	10.56	10.56	
5546849340	SMP	1	571.11	638.50	747.29	631.85	10.08	10.08	10.32	10.32	
5546857743	SMP	1	571.33	638.63	747.47	631.94	10.29	10.29	10.32	10.32	
5546866102	SMP	1	571.48	638.62	747.60	631.75	10.40	10.40	9.89	9.89	
5546874346	SMP	1	571.61	638.50	747.82	631.87	10.24	10.24	9.92	9.92	
5546882734	SMP	1	571.65	638.58	747.98	631.79	10.48	10.48	9.87	9.87	
5546891097	SMP	1	571.80	638.44	747.74	632.25	10.01	10.01	10.01	10.01	
5546899464	SMP	1	571.92	638.36	747.85	632.21	10.00	10.00	10.21	10.21	
5546916123	SMP	1	572.08	638.31	748.25	632.19	10.00	10.00	10.33	10.33	
5546924467	SMP	1	572.25	638.50	748.32	632.03	10.43	10.43	10.14	10.14	
5546932874	SMP	1	572.34	638.54	748.50	631.93	10.70	10.70	9.79	9.79	
5546941085	SMP	1	572.45	638.45	748.56	632.08	10.47	10.47	10.28	10.28	
5546949483	SMP	1	572.57	638.45	748.54	632.39	10.49	10.49	10.54	10.54	
5546957846	SMP	1	572.66	638.44	748.59	632.46	10.37	10.37	10.66	10.66	
5546966238	SMP	1	572.76	638.19	748.67	632.50	9.98	9.98	10.60	10.60	
5546974463	SMP	1	572.86	638.22	748.61	632.77	10.05	10.05	11.03	11.03	
5546982866	SMP	1	572.90	638.26	748.69	632.50	10.13	10.13	10.93	10.93	
5546991217	SMP	1	573.00	638.31	748.90	632.30	10.25	10.25	10.41	10.41	
5546999588	SMP	1	573.07	638.27	749.15	632.10	10.31	10.31	10.08	10.08	
5547007849	SMP	1	573.11	638.30	748.88	632.64	10.21	10.21	10.65	10.65	
5547016230	SMP	1	573.23	638.51	749.22	632.30	10.59	10.59	9.74	9.74	
5547024587	SMP	1	573.12	638.44	749.10	632.48	10.35	10.35	10.30	10.30	
5547032866	SMP	1	573.26	638.56	749.07	632.54	10.53	10.53	10.51	10.51	
5547041215	SMP	1	573.25	638.36	749.26	632.47	10.08	10.08	10.55	10.55	
5547049585	SMP	1	573.32	638.66	749.17	632.63	10.65	10.65	10.53	10.53	
5547057968	SMP	1	573.32	638.50	749.03	632.77	10.29	10.29	10.87	10.87	
5547066257	SMP	1	573.31	638.60	749.10	632.73	10.38	10.38	10.63	10.63	
5547074590	SMP	1	573.40	638.70	748.89	632.73	10.61	10.61	10.66	10.66	
5547082993	SMP	1	573.31	638.73	749.15	632.76	10.59	10.59	10.64	10.64	
5547091332	SMP	1	573.32	638.72	749.45	632.29	10.54	10.54	9.90	9.90	
5547099587	SMP	1	573.33	638.91	749.08	632.65	10.81	10.81	10.58	10.58	
5547107974	SMP	1	573.32	638.87	748.95	632.91	10.77	10.77	11.07	11.07	
5547116360	SMP	1	573.17	638.87	749.01	632.53	10.79	10.79	10.31	10.31	
5547124701	SMP	1	573.18	638.91	748.88	632.60	10.44	10.44	10.50	10.50	
5547132993	SMP	1	573.05	638.74	748.85	632.68	10.24	10.24	10.39	10.39	
5547141334	SMP	1	572.93	638.94	748.57	632.72	10.61	10.61	10.66	10.66	
5547149717	SMP	1	571.88	639.01	747.66	632.66	10.52	10.52	10.57	10.57	
5547158090	SMP	1	570.53	639.07	745.84	631.67	10.43	10.43	9.74	9.74	
5547166357	SMP	1	569.13	638.88	744.43	631.49	10.09	10.09	9.75	9.75	
5547183082	SMP	1	566.42	638.84	742.12	631.84	9.64	9.64	10.50	10.50	
5547191360	SMP	1	566.11	638.80	741.58	631.99	9.53	9.53	10.43	10.43	
5547199719	SMP	1	566.07	638.96	741.45	631.97	9.48	9.48	10.53	10.53	
5547208106	SMP	1	565.97	639.15	741.33	632.10	9.95	9.95	10.57	10.57	
5547216470	SMP	1	565.69	639.12	741.09	631.84	9.66	9.66	10.34	10.34	
5547224710	SMP	1	565.28	639.15	740.88	632.09	9.42	9.42	10.82	10.82	
5547233077	SMP	1	565.17	639.34	740.58	632.14	9.57	9.57	10.91	10.91	
5547241483	SMP	1	565.10	639.51	740.30	632.23	9.84	9.84	10.51	10.51	
5547249840	SMP	1	564.67	639.56	740.19	632.26	9.48	9.48	10.54	10.54	
5547258103	SMP	1	564.57	639.58	740.02	632.35	9.59	9.59	10.54	10.54	
5547266476	SMP	1	564.39	639.72	739.81	632.39	9.75	9.75	10.86	10.86	
5547283216	SMP	1	563.89	639.95	739.30	632.66	9.87	9.87	11.06	11.06	
5547291463	SMP	1	563.61	640.05	739.17	632.60	9.99	9.99	10.83	10.83	
5547299856	SMP	1	563.38	640.00	738.87	632.73	9.62	9.62	11.14	11.14	
5547308214	SMP	1	563.20	640.07	738.68	632.73	9.77	9.77	10.85	10.85	
5547316610	SMP	1	563.04	640.23	738.57	632.62	9.80	9.80	10.77	10.77	
5547324840	SMP	1	562.85	640.26	738.35	632.75	9.85	9.85	10.81	10.81	
5547333210	SMP	1	562.48	640.25	738.11	632.87	9.38	9.38	11.18	11.18	
5547341583	SMP	1	562.36	640.33	738.04	632.63	9.66	9.66	11.00	11.00	
5547349984	SMP	1	562.28	640.41	737.89	632.54	9.96	9.96	10.74	10.74	
5547358198	SMP	1	562.18	640.45	737.52	632.78	10.25	10.25	10.97	10.97	
5547366610	SMP	1	561.78	640.38	737.39	632.70	9.74	9.74	10.86	10.86	
5547374950	SMP	1	561.63	640.39	737.20	632.62	9.62	9.62	11.03	11.03	
5547383218	SMP	1	561.46	640.41	737.16	632.58	9.64	9.64	10.98	10.98	
5547391584	SMP	1	561.29	640.50	736.79	632.68	9.86	9.86	11.30	11.30	
5547399974	SMP	1	561.09	640.45	736.71	632.60	9.87	9.87	11.00	11.00	
5547408334	SMP	1	560.86	640.44	736.43	632.32	9.78	9.78	10.51	10.51	
5547416608	SMP	1	560.59	640.43	736.20	632.26	9.58	9.58	10.74	10.74	
5547424953	SMP	1	560.52	640.42	736.12	632.54	9.71	9.71	11.25	11.25	
5547433331	SMP	1	560.32	640.34	735.87	632.41	9.59	9.59	11.06	11.06	
5547449971	SMP	1	560.06	640.46	735.50	632.21	10.06	10.06	10.77	10.77	
5547458342	SMP	1	559.77	640.38	735.33	632.12	9.58	9.58	10.44	10.44	
5547466710	SMP	1	559.67	640.36	735.23	632.27	9.53	9.53	10.90	10.90	
5547475090	SMP	1	559.55	640.44	735.11	632.07	9.69	9.69	10.68	10.68	
5547483318	SMP	1	559.37	640.39	734.91	632.35	9.69	9.69	11.10	11.10	
5547491725	SMP	1	559.36	640.52	734.83	632.36	9.86	9.86	11.23	11.23	
5547500082	SMP	1	559.24	640.51	734.68	632.23	10.06	10.06	10.88	10.88	
5547508478	SMP	1	559.04	640.46	734.61	632.20	9.95	9.95	10.91	10.91	
5547516716	SMP	1	558.83	640.46	734.46	632.06	9.84	9.84	10.94	10.94	
5547525080	SMP	1	558.69	640.38	734.33	632.12	9.53	9.53	10.79	10.79	
5547533448	SMP	1	558.74	640.48	734.30	632.04	9.69	9.69	10.91	10.91	
5547541724	SMP	1	559.18	640.47	734.71	632.02	10.10	10.10	10.69	10.69	
5547550081	SMP	1	559.44	640.46	734.90	632.22	9.93	9.93	11.09	11.09	
5547558469	SMP	1	559.43	640.49	734.79	632.05	10.07	10.07	10.74	10.74	
5547566837	SMP	1	559.34	640.48	734.60	631.98	10.04	10.04	10.52	10.52	
5547575094	SMP	1	559.02	640.47	734.47	631.78	10.04	10.04	10.24	10.24	
5547583446	SMP	1	558.76	640.39	734.26	632.02	9.75	9.75	10.59	10.59	
5547591854	SMP	1	558.72	640.44	734.21	631.97	9.61	9.61	10.55	10.55	
5547600207	SMP	1	558.65	640.40	734.12	632.08	9.87	9.87	10.94	10.94	
5547608466	SMP	1	558.59	640.55	734.03	631.94	9.94	9.94	10.72	10.72	
5547616835	SMP	1	558.53	640.52	733.86	631.70	9.78	9.78	10.54	10.54	
5547625258	SMP	1	558.33	640.50	733.79	631.76	9.92	9.92	10.60	10.60	
5547633586	SMP	1	558.25	640.40	733.65	631.64	9.95	9.95	10.40	10.40	
5547641848	SMP	1	558.01	640.46	733.41	632.05	9.78	9.78	10.97	10.97	
5547650205	SMP	1	557.87	640.39	733.25	631.72	9.82	9.82	10.53	10.53	
5547658586	SMP	1	557.65	640.31	733.19	631.56	9.54	9.54	10.52	10.52	
5547666958	SMP	1	557.63	640.38	733.17	631.63	9.75	9.75	10.29	10.29	
5547675212	SMP	1	557.58	640.40	733.15	631.77	9.84	9.84	10.48	10.48	
5547683565	SMP	1	557.58	640.46	732.98	631.63	9.88	9.88	10.41	10.41	
5547691969	SMP	1	557.64	640.41	733.00	631.54	9.80	9.80	10.34	10.34	
5547700209	SMP	1	557.53	640.53	733.01	631.53	9.97	9.97	10.45	10.45	
5547708587	SMP	1	557.46	640.53	732.93	631.46	9.87	9.87	10.26	10.26	
5547716957	SMP	1	557.51	640.54	732.97	631.65	9.85	9.85	10.62	10.62	
5547725331	SMP	1	557.44	640.48	733.04	631.58	9.81	9.81	10.48	10.48	
5547733561	SMP	1	557.37	640.53	732.82	631.57	9.82	9.82	10.41	10.41	
5547741967	SMP	1	557.37	640.43	732.90	631.51	9.78	9.78	10.50	10.50	
5547750324	SMP	1	556.95	640.32	732.55	631.12	9.91	9.91	10.13	10.13	
5547758711	SMP	1	556.03	639.89	731.71	630.77	9.81	9.81	10.25	10.25	
5547766965	SMP	1	555.24	639.40	730.79	630.37	9.40	9.40	10.17	10.17	
5547783695	SMP	1	554.78	639.29	729.98	629.97	9.48	9.48	10.08	10.08	
5547792074	SMP	1	554.70	639.25	730.13	629.98	9.45	9.45	10.07	10.07	
5547800334	SMP	1	554.83	639.34	730.03	629.85	9.54	9.54	10.19	10.19	
5547808696	SMP	1	554.57	639.17	729.83	629.95	9.34	9.34	10.16	10.16	
5547817098	SMP	1	554.39	639.21	729.67	629.76	9.27	9.27	10.07	10.07	
5547825433	SMP	1	554.18	639.18	729.56	629.90	9.54	9.54	10.13	10.13	
5547833691	SMP	1	553.87	639.22	729.36	629.71	9.55	9.55	10.02	10.02	
5547842072	SMP	1	553.73	639.16	729.27	629.61	9.52	9.52	9.92	9.92	
5547850461	SMP	1	553.55	639.17	729.03	629.65	9.25	9.25	10.08	10.08	
5547858684	SMP	1	553.43	639.28	729.04	629.48	9.37	9.37	9.99	9.99	
5547867096	SMP	1	553.33	639.17	728.95	629.66	9.22	9.22	9.97	9.97	
5547875436	SMP	1	553.24	639.12	728.87	629.30	9.33	9.33	9.80	9.80	
5547883842	SMP	1	553.15	639.15	728.86	629.37	9.15	9.15	9.99	9.99	
5547892075	SMP	1	553.14	639.15	728.79	629.30	9.19	9.19	9.94	9.94	
5547900454	SMP	1	553.12	639.05	728.80	629.15	9.26	9.26	9.84	9.84	
5547908826	SMP	1	553.05	638.96	728.80	629.16	9.17	9.17	10.00	10.00	
5547917221	SMP	1	553.05	639.02	728.88	629.10	9.22	9.22	10.02	10.02	
5547925430	SMP	1	553.11	638.96	728.67	629.14	9.40	9.40	10.06	10.06	
5547933816	SMP	1	553.05	638.89	728.87	628.88	9.18	9.18	9.75	9.75	
5547942203	SMP	1	553.04	638.86	728.91	628.98	9.14	9.14	9.99	9.99	
5547950577	SMP	1	553.19	638.78	729.00	628.92	9.16	9.16	9.94	9.94	
5547958806	SMP	1	553.15	638.80	729.02	628.89	9.10	9.10	10.02	10.02	
5547967218	SMP	1	553.26	638.78	729.00	628.84	9.53	9.53	9.87	9.87	
5547975562	SMP	1	553.40	638.71	729.14	628.77	9.66	9.66	10.00	10.00	
5547983937	SMP	1	553.36	638.64	729.08	628.87	9.58	9.58	10.10	10.10	
5547992192	SMP	1	553.61	638.60	729.23	628.67	9.70	9.70	10.00	10.00	
5548000598	SMP	1	553.53	638.52	729.21	628.61	9.55	9.55	9.84	9.84	
5548008941	SMP	1	553.71	638.52	729.22	628.66	9.53	9.53	9.90	9.90	
5548017218	SMP	1	553.66	638.48	729.19	628.76	9.44	9.44	9.92	9.92	
5548025562	SMP	1	553.71	638.34	729.22	628.38	9.45	9.45	9.60	9.60	
5548033934	SMP	1	553.54	638.26	729.26	628.36	9.35	9.35	9.59	9.59	
5548042315	SMP	1	553.54	638.19	729.35	628.17	9.43	9.43	9.90	9.90	
5548050586	SMP	1	553.54	638.14	729.23	628.26	9.52	9.52	10.00	10.00	
5548058927	SMP	1	553.62	637.95	729.22	628.23	9.53	9.53	9.97	9.97	
5548067342	SMP	1	553.48	637.88	729.30	628.04	9.69	9.69	10.13	10.13	
5548075688	SMP	1	553.54	637.86	729.37	628.09	9.73	9.73	10.15	10.15	
5548083936	SMP	1	553.60	637.78	729.45	627.87	9.61	9.61	9.99	9.99	
5548092339	SMP	1	553.54	637.63	729.36	627.88	9.63	9.63	9.95	9.95	
5548100708	SMP	1	553.35	637.49	729.38	628.00	9.47	9.47	10.00	10.00	
5548109056	SMP	1	553.66	637.55	729.38	627.86	9.57	9.57	9.84	9.84	
5548117340	SMP	1	553.57	637.46	729.34	627.68	9.40	9.40	9.64	9.64	
5548125675	SMP	1	553.53	637.37	729.39	627.62	9.43	9.43	9.62	9.62	
5548142440	SMP	1	553.51	637.25	729.32	627.50	9.55	9.55	10.02	10.02	
5548150695	SMP	1	553.59	637.06	729.39	627.51	9.79	9.79	10.23	10.23	
5548159067	SMP	1	553.50	637.08	729.26	627.32	9.46	9.46	10.27	10.27	
5548175679	SMP	1	553.39	636.91	729.18	627.09	9.70	9.70	10.03	10.03	
5548184087	SMP	1	553.38	636.81	729.31	626.99	9.62	9.62	9.98	9.98	
5548192445	SMP	1	553.49	636.80	729.32	627.10	9.76	9.76	10.08	10.08	
5548200815	SMP	1	553.21	636.73	729.20	626.99	9.55	9.55	10.14	10.14	
5548209065	SMP	1	553.32	636.66	729.24	626.90	9.54	9.54	10.09	10.09	
5548217450	SMP	1	553.07	636.57	729.19	627.06	9.27	9.27	10.06	10.06	
5548225805	SMP	1	553.08	636.55	729.19	626.84	9.25	9.25	10.37	10.37	
5548234220	SMP	1	553.27	636.49	729.04	626.85	9.50	9.50	10.18	10.18	
5548242437	SMP	1	553.14	636.55	729.09	626.70	9.45	9.45	9.95	9.95	
5548250809	SMP	1	553.04	636.46	729.02	626.77	9.47	9.47	9.92	9.92	
5548259189	SMP	1	552.93	636.45	728.95	626.66	9.53	9.53	9.99	9.99	
5548267581	SMP	1	552.91	636.47	728.84	626.55	9.68	9.68	9.81	9.81	
5548275796	SMP	1	552.77	636.40	728.81	626.65	9.53	9.53	9.99	9.99	
5548284210	SMP	1	552.70	636.40	728.73	626.48	9.31	9.31	9.68	9.68	
5548292552	SMP	1	552.64	636.52	728.61	626.66	9.54	9.54	9.90	9.90	
5548300927	SMP	1	552.63	636.48	728.58	626.70	9.55	9.55	9.99	9.99	
5548309189	SMP	1	552.77	636.43	728.55	626.72	9.52	9.52	10.18	10.18	
5548317582	SMP	1	552.57	636.47	728.47	626.79	9.56	9.56	10.31	10.31	
5548325918	SMP	1	552.49	636.49	728.33	626.42	9.39	9.39	9.59	9.59	
5548334209	SMP	1	552.35	636.48	728.33	626.72	9.36	9.36	10.17	10.17	
5548342547	SMP	1	552.34	636.52	728.32	626.49	9.46	9.46	9.96	9.96	
5548350931	SMP	1	552.27	636.46	728.24	626.55	9.34	9.34	9.71	9.71	
5548359306	SMP	1	552.32	636.52	728.19	626.42	9.46	9.46	9.74	9.74	
5548367575	SMP	1	552.20	636.46	728.24	626.52	9.37	9.37	9.89	9.89	
5548375932	SMP	1	552.22	636.54	728.12	626.71	9.32	9.32	10.05	10.05	
5548384330	SMP	1	552.22	636.55	728.16	626.69	9.30	9.30	9.96	9.96	
5548392671	SMP	1	552.42	636.64	728.22	626.69	9.27	9.27	10.02	10.02	
5548400929	SMP	1	552.14	636.58	728.29	626.65	9.44	9.44	9.92	9.92	
5548409310	SMP	1	552.76	636.63	728.71	626.81	9.82	9.82	10.11	10.11	
5548417692	SMP	1	553.78	636.40	729.99	626.49	9.85	9.85	9.92	9.92	
5548426044	SMP	1	555.37	636.22	731.52	626.25	9.97	9.97	9.99	9.99	
5548434326	SMP	1	557.08	636.27	733.23	626.19	9.88	9.88	9.72	9.72	
5548442683	SMP	1	558.95	636.29	734.94	626.51	10.42	10.42	9.90	9.90	
5548451053	SMP	1	560.59	636.47	736.46	626.69	10.37	10.37	10.29	10.29	
5548467695	SMP	1	562.12	636.51	737.84	627.02	10.29	10.29	10.36	10.36	
5548476064	SMP	1	562.38	636.47	737.99	627.16	10.36	10.36	10.37	10.37	
5548484435	SMP	1	562.76	636.22	738.35	627.07	10.16	10.16	10.49	10.49	
5548492691	SMP	1	563.19	636.38	738.81	627.02	10.26	10.26	10.16	10.16	
5548501042	SMP	1	563.76	636.42	739.30	627.29	10.58	10.58	10.28	10.28	
5548509446	SMP	1	564.18	636.28	739.71	627.31	10.31	10.31	10.32	10.32	
5548517815	SMP	1	564.73	636.73	740.12	627.48	11.00	11.00	10.16	10.16	
5548534429	SMP	1	565.83	636.56	741.35	627.56	11.27	11.27	10.39	10.39	
5548542803	SMP	1	566.23	636.27	741.99	627.66	10.47	10.47	9.98	9.98	
5548551193	SMP	1	566.99	636.14	742.56	628.20	10.57	10.57	10.50	10.50	
5548559416	SMP	1	567.49	636.58	743.16	629.11	11.26	11.26	10.50	10.50	
5548567829	SMP	1	568.33	636.37	744.09	628.90	11.10	11.10	10.35	10.35	
5548576162	SMP	1	568.84	636.38	744.18	627.37	10.82	10.82	9.92	9.92	
5548592796	SMP	1	569.98	635.89	744.13	626.18	10.51	10.51	6.04	6.04	
5548601181	SMP	1	570.53	636.18	744.42	626.26	10.69	10.69	14.40	14.40	
5548609688	SMP	1	571.09	635.96	745.28	626.85	10.75	10.75	14.06	14.06	
5548617923	SMP	1	571.59	636.11	746.06	626.94	10.95	10.95	12.92	12.92	
5548626196	SMP	1	571.99	635.74	749.42	628.60	10.56	10.56	8.14	8.14	
5548634557	SMP	1	572.72	635.85	750.11	628.45	10.94	10.94	7.92	7.92	
5548651169	SMP	1	573.69	635.49	750.96	628.65	10.66	10.66	9.98	9.98	
5548659557	SMP	1	574.12	635.41	751.51	628.81	10.83	10.83	8.38	8.38	
5548667936	SMP	1	574.62	635.27	751.94	628.61	10.60	10.60	7.45	7.45	
5548676284	SMP	1	575.16	635.25	752.67	628.47	11.12	11.12	7.24	7.24	
5548684572	SMP	1	575.48	635.07	753.34	628.25	10.64	10.64	7.13	7.13	
5548692931	SMP	1	575.98	634.94	753.71	628.31	10.46	10.46	7.73	7.73	
5548701305	SMP	1	576.37	634.97	754.62	628.41	10.83	10.83	6.70	6.70	
5548717929	SMP	1	577.23	634.70	755.53	628.30	11.00	11.00	6.44	6.44	
5548726311	SMP	1	577.55	634.78	755.83	628.25	10.97	10.97	6.62	6.62	
5548734676	SMP	1	577.80	634.64	756.14	628.05	11.40	11.40	6.38	6.38	
5548743052	SMP	1	578.23	634.65	756.12	628.03	11.25	11.25	6.93	6.93	
5548751310	SMP	1	578.72	634.63	756.72	628.02	11.15	11.15	6.25	6.25	
5548759695	SMP	1	579.09	634.51	757.50	627.91	11.37	11.37	6.23	6.23	
5548768045	SMP	1	580.16	634.19	757.99	628.11	10.92	10.92	7.15	7.15	
5548776423	SMP	1	580.90	633.94	758.96	628.07	10.38	10.38	6.98	6.98	
5548784678	SMP	1	581.20	633.90	759.20	628.00	10.65	10.65	6.79	6.79	
5548801417	SMP	1	581.68	633.87	759.17	627.93	10.99	10.99	7.14	7.14	
5548809799	SMP	1	582.01	633.28	759.64	628.01	10.47	10.47	7.43	7.43	
5548818069	SMP	1	582.29	633.60	759.81	627.90	10.96	10.96	7.29	7.29	
5548826412	SMP	1	582.65	633.44	760.16	627.86	10.71	10.71	7.24	7.24	
5548834818	SMP	1	582.86	633.04	760.49	627.88	10.59	10.59	7.15	7.15	
5548843031	SMP	1	583.24	633.31	760.62	627.82	11.09	11.09	7.35	7.35	
5548851421	SMP	1	583.54	633.08	761.09	627.78	10.83	10.83	7.66	7.66	
5548859792	SMP	1	583.96	632.74	761.44	627.70	10.54	10.54	7.72	7.72	
5548868185	SMP	1	584.30	632.68	761.63	627.46	10.84	10.84	8.11	8.11	
5548876421	SMP	1	584.65	632.53	762.12	627.31	10.66	10.66	8.10	8.10	
5548884819	SMP	1	584.80	632.39	762.68	627.23	11.01	11.01	7.41	7.41	
5548901550	SMP	1	585.72	632.46	763.67	626.92	11.21	11.21	7.48	7.48	
5548909811	SMP	1	586.27	632.00	764.10	626.59	10.85	10.85	7.25	7.25	
5548918171	SMP	1	586.76	631.77	764.42	626.46	10.42	10.42	6.95	6.95	
5548926541	SMP	1	587.11	631.72	764.78	626.52	10.70	10.70	6.94	6.94	
5548934922	SMP	1	587.76	631.48	765.07	626.62	10.66	10.66	7.27	7.27	
5548943179	SMP	1	588.13	631.45	765.51	626.49	10.53	10.53	7.14	7.14	
5548951530	SMP	1	588.54	631.29	765.80	626.40	10.50	10.50	7.21	7.21	
5548959935	SMP	1	588.87	631.50	766.17	626.26	11.47	11.47	7.10	7.10	
5548968288	SMP	1	589.64	630.75	766.49	626.26	10.31	10.31	7.19	7.19	
5548984912	SMP	1	590.19	630.64	767.00	626.29	10.29	10.29	7.70	7.70	
5548993292	SMP	1	590.50	630.58	767.35	626.10	10.55	10.55	7.59	7.59	
5549001561	SMP	1	590.61	630.58	767.64	626.16	10.57	10.57	7.22	7.22	
5549009912	SMP	1	591.01	630.50	767.84	626.27	10.63	10.63	7.72	7.72	
5549018315	SMP	1	591.33	630.28	768.20	626.31	10.48	10.48	7.30	7.30	
5549026660	SMP	1	591.62	630.46	768.50	626.18	10.70	10.70	7.51	7.51	
5549034918	SMP	1	591.80	630.08	768.65	626.30	10.27	10.27	7.70	7.70	
5549043290	SMP	1	592.12	630.03	769.06	626.27	10.43	10.43	7.74	7.74	
5549051683	SMP	1	592.28	629.69	769.08	626.23	10.20	10.20	7.63	7.63	
5549060028	SMP	1	592.39	630.10	769.62	625.98	11.08	11.08	7.18	7.18	
5549068313	SMP	1	592.70	629.85	769.76	626.07	10.68	10.68	7.37	7.37	
5549076649	SMP	1	592.75	629.55	769.73	626.20	10.49	10.49	7.60	7.60	
5549085036	SMP	1	593.06	629.65	769.64	626.12	10.62	10.62	7.93	7.93	
5549093408	SMP	1	593.10	629.20	769.81	626.05	10.12	10.12	8.02	8.02	
5549101676	SMP	1	593.41	628.88	770.10	625.80	9.71	9.71	7.58	7.58	
5549118409	SMP	1	593.67	628.78	770.61	625.55	9.81	9.81	7.62	7.62	
5549126807	SMP	1	594.11	628.63	770.73	625.45	9.85	9.85	8.04	8.04	
5549135040	SMP	1	594.36	628.35	771.13	625.27	10.10	10.10	7.77	7.77	
5549143406	SMP	1	594.44	628.20	770.81	625.24	9.74	9.74	8.19	8.19	
5549151791	SMP	1	594.49	628.29	771.13	625.14	9.89	9.89	7.73	7.73	
5549160049	SMP	1	594.74	628.25	771.00	625.22	9.99	9.99	8.15	8.15	
5549168404	SMP	1	594.78	628.30	770.81	625.13	9.96	9.96	8.62	8.62	
5549176806	SMP	1	594.87	628.44	771.32	625.06	10.13	10.13	8.37	8.37	
5549185163	SMP	1	595.01	628.45	771.38	625.07	10.23	10.23	8.24	8.24	
5549193425	SMP	1	595.07	628.23	771.26	624.97	10.11	10.11	8.31	8.31	
5549201789	SMP	1	595.27	628.55	771.63	624.90	10.43	10.43	7.81	7.81	
5549210168	SMP	1	595.27	628.32	771.56	624.92	10.42	10.42	7.96	7.96	
5549218530	SMP	1	595.55	628.16	771.20	624.88	10.54	10.54	8.47	8.47	
5549226801	SMP	1	595.64	627.95	771.39	624.85	10.26	10.26	8.04	8.04	
5549235156	SMP	1	595.59	628.13	771.53	624.91	10.48	10.48	7.85	7.85	
5549243532	SMP	1	595.47	628.20	771.45	624.92	11.08	11.08	8.23	8.23	
5549251912	SMP	1	595.53	627.99	771.45	624.87	10.61	10.61	8.03	8.03	
5549260175	SMP	1	595.32	628.35	771.46	624.77	11.11	11.11	7.52	7.52	
5549268529	SMP	1	594.97	628.06	771.58	624.81	9.92	9.92	7.89	7.89	
5549276925	SMP	1	594.99	628.00	771.54	624.78	9.86	9.86	7.88	7.88	
5549285288	SMP	1	594.91	627.83	771.13	624.85	9.70	9.70	8.02	8.02	
5549293531	SMP	1	594.83	628.00	770.99	624.93	9.94	9.94	8.27	8.27	
5549301912	SMP	1	594.44	628.07	770.70	625.08	10.01	10.01	8.00	8.00	
5549310333	SMP	1	593.85	628.30	770.43	625.04	9.93	9.93	7.40	7.40	
5549318534	SMP	1	592.17	628.30	769.79	624.41	9.64	9.64	5.55	5.55	
5549326925	SMP	1	590.03	628.67	768.72	624.46	10.50	10.50	4.62	4.62	
5549343660	SMP	1	586.02	628.47	765.89	627.63	9.79	9.79	26.52	26.52	
5549351929	SMP	1	583.95	628.53	766.56	630.35	9.07	9.07	19.85	19.85	
5549360277	SMP	1	582.35	628.73	767.72	632.18	9.01	9.01	14.62	14.62	
5549377047	SMP	1	581.08	628.67	765.00	631.84	9.12	9.12	16.39	16.39	
5549385286	SMP	1	580.24	628.75	762.64	629.75	9.03	9.03	20.68	20.68	
5549393657	SMP	1	579.35	628.88	752.50	623.89	8.90	8.90	5.76	5.76	
5549402016	SMP	1	578.43	629.13	751.99	623.92	9.18	9.18	6.39	6.39	
5549410427	SMP	1	577.53	629.33	751.23	623.96	9.75	9.75	6.42	6.42	
5549418654	SMP	1	576.27	629.25	750.42	624.06	9.00	9.00	7.86	7.86	
5549427032	SMP	1	575.32	629.49	749.67	624.19	8.85	8.85	8.27	8.27	
5549443791	SMP	1	573.39	629.88	747.91	623.87	9.63	9.63	8.89	8.89	
5549452029	SMP	1	572.34	630.06	747.20	623.92	9.22	9.22	9.09	9.09	
5549460405	SMP	1	571.38	630.14	746.48	623.86	9.24	9.24	9.69	9.69	
5549477038	SMP	1	569.65	630.54	744.79	623.56	9.33	9.33	9.41	9.41	
5549485408	SMP	1	569.00	630.70	744.09	623.67	9.13	9.13	9.60	9.60	
5549493787	SMP	1	568.23	630.83	743.44	623.77	9.22	9.22	9.80	9.80	
5549502149	SMP	1	567.48	630.96	742.78	623.71	8.98	8.98	9.67	9.67	
5549518798	SMP	1	566.30	631.25	741.49	623.72	9.34	9.34	9.74	9.74	
5549527140	SMP	1	565.78	631.37	740.96	623.81	9.51	9.51	9.93	9.93	
5549535548	SMP	1	565.25	631.47	740.55	623.65	9.13	9.13	9.66	9.66	
5549543761	SMP	1	564.76	631.57	740.08	623.89	9.02	9.02	9.90	9.90	
5549552147	SMP	1	564.10	631.80	739.38	623.96	9.24	9.24	9.90	9.90	
5549560524	SMP	1	562.89	632.03	738.35	624.12	9.32	9.32	10.06	10.06	
5549577164	SMP	1	562.06	632.28	737.28	624.32	9.11	9.11	10.12	10.12	
5549585528	SMP	1	561.91	632.51	736.96	624.19	9.52	9.52	9.97	9.97	
5549593912	SMP	1	561.32	632.52	736.53	624.11	9.16	9.16	9.42	9.42	
5549602268	SMP	1	560.97	632.59	736.16	624.29	9.08	9.08	9.74	9.74	
5549610542	SMP	1	560.60	632.83	735.78	624.28	9.31	9.31	9.70	9.70	
5549618897	SMP	1	560.25	632.94	735.44	624.22	9.28	9.28	9.57	9.57	
5549627273	SMP	1	559.88	633.05	735.16	624.43	9.00	9.00	9.84	9.84	
5549635529	SMP	1	559.59	633.10	734.78	624.28	9.23	9.23	9.47	9.47	
5549652271	SMP	1	559.06	633.27	734.29	624.26	9.23	9.23	9.85	9.85	
5549660644	SMP	1	558.71	633.33	734.03	624.38	9.34	9.34	9.91	9.91	
5549668906	SMP	1	558.52	633.48	733.75	624.35	9.46	9.46	9.62	9.62	
5549677264	SMP	1	558.25	633.46	733.51	624.32	9.35	9.35	9.63	9.63	
5549685686	SMP	1	558.04	633.50	733.33	624.28	9.25	9.25	9.44	9.44	
5549694014	SMP	1	557.89	633.50	733.15	624.31	9.14	9.14	9.92	9.92	
5549702266	SMP	1	557.53	633.55	732.81	624.27	9.31	9.31	9.41	9.41	
5549710647	SMP	1	557.15	633.56	732.57	624.31	9.05	9.05	9.68	9.68	
5549719041	SMP	1	557.16	633.69	732.28	624.25	9.31	9.31	10.00	10.00	
5549727381	SMP	1	556.85	633.69	732.16	624.21	9.42	9.42	9.78	9.78	
5549735665	SMP	1	556.71	633.72	731.98	624.28	9.28	9.28	9.61	9.61	
5549744010	SMP	1	556.45	633.69	731.73	624.20	9.52	9.52	9.55	9.55	
5549752397	SMP	1	556.25	633.66	731.50	624.03	9.23	9.23	9.59	9.59	
5549760770	SMP	1	556.04	633.73	731.29	624.10	9.29	9.29	9.90	9.90	
5549769032	SMP	1	555.93	633.69	731.19	624.20	9.30	9.30	9.70	9.70	
5549785759	SMP	1	555.61	633.72	730.87	623.97	9.58	9.58	9.75	9.75	
5549794036	SMP	1	555.45	633.62	730.79	623.97	9.45	9.45	9.62	9.62	
5549802393	SMP	1	555.57	633.60	730.60	623.91	9.57	9.57	9.78	9.78	
5549810782	SMP	1	555.31	633.48	730.53	623.71	9.39	9.39	9.48	9.48	
5549819148	SMP	1	555.34	633.42	730.48	623.69	9.30	9.30	9.69	9.69	
5549827407	SMP	1	555.29	633.32	730.53	623.50	9.20	9.20	9.66	9.66	
5549835755	SMP	1	555.39	632.92	730.69	623.42	9.29	9.29	9.53	9.53	
5549844159	SMP	1	556.16	632.04	731.38	622.27	9.55	9.55	9.49	9.49	
5549852516	SMP	1	556.85	631.32	732.14	621.85	9.65	9.65	10.06	10.06	
5549860760	SMP	1	557.72	630.76	732.86	621.11	9.78	9.78	9.72	9.72	
5549869145	SMP	1	558.60	630.43	733.50	620.33	9.88	9.88	9.65	9.65	
5549885899	SMP	1	558.99	629.95	733.70	619.74	9.95	9.95	9.28	9.28	
5549894143	SMP	1	559.16	629.65	733.87	619.55	9.95	9.95	9.43	9.43	
5549902525	SMP	1	559.39	629.55	733.94	619.17	10.01	10.01	8.86	8.86	
5549910889	SMP	1	559.63	629.26	734.25	618.95	10.23	10.23	8.88	8.88	
5549919297	SMP	1	559.73	629.00	734.46	619.09	10.16	10.16	9.32	9.32	
5549927509	SMP	1	559.92	628.73	734.64	618.71	10.08	10.08	9.11	9.11	
5549935891	SMP	1	560.38	628.58	734.64	618.19	10.14	10.14	8.66	8.66	
5549944266	SMP	1	560.51	628.37	735.10	618.39	9.40	9.40	9.18	9.18	
5549952523	SMP	1	560.86	628.21	735.23	618.10	9.83	9.83	8.47	8.47	
5549960881	SMP	1	561.14	628.02	735.53	618.02	10.47	10.47	8.17	8.17	
5549969286	SMP	1	561.23	627.70	735.84	617.95	9.91	9.91	8.86	8.86	
5549977623	SMP	1	561.84	627.76	735.96	617.63	10.04	10.04	8.49	8.49	
5549985878	SMP	1	562.17	627.55	736.22	617.69	10.18	10.18	8.60	8.60	
5549994263	SMP	1	562.57	627.45	736.38	617.55	10.47	10.47	8.39	8.39	
5550011031	SMP	1	563.12	627.27	736.77	617.39	10.64	10.64	7.64	7.64	
5550019274	SMP	1	563.38	627.02	736.68	616.91	10.04	10.04	6.86	6.86	
5550027635	SMP	1	563.59	626.97	736.72	616.75	10.18	10.18	6.57	6.57	
5550035999	SMP	1	563.73	626.83	737.01	616.77	10.04	10.04	7.36	7.36	
5550044406	SMP	1	564.16	626.68	737.47	616.87	9.79	9.79	7.49	7.49	
5550052640	SMP	1	564.28	626.68	737.81	617.16	10.11	10.11	8.40	8.40	
5550061017	SMP	1	564.35	626.54	737.30	616.41	10.33	10.33	6.30	6.30	
5550069392	SMP	1	564.57	626.69	737.85	616.50	10.22	10.22	6.90	6.90	
5550077757	SMP	1	564.80	626.53	737.81	616.46	9.85	9.85	6.47	6.47	
5550085999	SMP	1	564.85	626.53	738.01	616.52	9.82	9.82	6.46	6.46	
5550094405	SMP	1	565.03	626.19	738.51	616.24	10.66	10.66	6.53	6.53	
5550102759	SMP	1	564.74	625.34	738.92	616.01	8.94	8.94	6.69	6.69	
5550111019	SMP	1	565.00	625.36	739.17	616.10	7.04	7.04	6.50	6.50	
5550119389	SMP	1	565.12	625.14	739.32	616.01	7.32	7.32	6.58	6.58	
5550127771	SMP	1	565.26	625.20	739.22	615.95	7.70	7.70	6.55	6.55	
5550136124	SMP	1	565.39	625.22	739.37	616.03	8.53	8.53	6.42	6.42	
5550144403	SMP	1	565.60	625.29	739.60	616.01	8.66	8.66	6.23	6.23	
5550161143	SMP	1	566.57	625.66	739.93	616.15	8.93	8.93	6.65	6.65	
5550169532	SMP	1	565.87	625.31	739.88	615.96	6.57	6.57	5.77	5.77	
5550177750	SMP	1	566.24	625.54	740.28	616.25	8.43	8.43	6.22	6.22	
5550186139	SMP	1	566.37	625.47	740.30	616.29	8.77	8.77	5.67	5.67	
5550194505	SMP	1	566.91	625.62	740.63	616.28	7.62	7.62	5.61	5.61	
5550202896	SMP	1	568.09	626.28	740.76	616.49	8.81	8.81	5.86	5.86	
5550211127	SMP	1	567.29	625.62	741.10	616.71	8.51	8.51	6.16	6.16	
5550219530	SMP	1	567.63	625.83	741.01	616.68	8.53	8.53	5.83	5.83	
5550227870	SMP	1	567.24	625.56	741.34	616.58	6.92	6.92	5.67	5.67	
5550236249	SMP	1	567.94	625.70	741.49	616.66	7.83	7.83	5.67	5.67	
5550244505	SMP	1	568.99	626.16	741.57	616.61	9.32	9.32	5.63	5.63	
5550252902	SMP	1	567.86	625.39	741.85	616.63	6.51	6.51	5.97	5.97	
5550261243	SMP	1	568.06	625.49	741.89	616.63	6.68	6.68	5.58	5.58	
5550269527	SMP	1	569.61	626.32	741.98	616.57	9.33	9.33	5.09	5.09	
5550277868	SMP	1	569.66	626.11	742.20	616.79	9.07	9.07	5.12	5.12	
5550286251	SMP	1	569.63	626.12	742.26	616.62	8.28	8.28	4.28	4.28	
5550294642	SMP	1	568.64	625.27	742.48	616.69	6.16	6.16	4.44	4.44	
5550302897	SMP	1	568.99	625.44	742.68	616.82	6.42	6.42	4.65	4.65	
5550311261	SMP	1	568.96	625.27	743.06	616.77	5.78	5.78	5.10	5.10	
5550319652	SMP	1	570.81	626.02	743.08	616.98	9.21	9.21	4.66	4.66	
5550336247	SMP	1	569.60	625.24	743.49	617.08	5.97	5.97	4.64	4.64	
5550344644	SMP	1	569.58	625.22	743.61	616.93	5.74	5.74	4.45	4.45	
5550353004	SMP	1	570.07	625.34	743.65	617.06	6.42	6.42	4.46	4.46	
5550361381	SMP	1	571.42	625.81	743.81	616.99	8.22	8.22	5.35	5.35	
5550369632	SMP	1	570.22	625.22	744.08	617.20	5.04	5.04	4.92	4.92	
5550378015	SMP	1	570.33	625.20	744.18	617.21	5.25	5.25	4.45	4.45	
5550386364	SMP	1	570.71	625.21	744.39	617.34	5.89	5.89	4.47	4.47	
5550394770	SMP	1	570.72	625.18	744.55	617.37	5.60	5.60	3.69	3.69	
5550403000	SMP	1	571.09	625.39	735.61	612.00	6.05	6.05	10.07	10.07	
5550411388	SMP	1	574.45	625.71	744.91	617.37	9.85	9.85	4.64	4.64	
5550419757	SMP	1	574.46	625.70	744.95	617.30	9.81	9.81	4.82	4.82	
5550428123	SMP	1	571.59	625.10	749.17	632.35	5.22	5.22	13.15	13.15	
5550436379	SMP	1	572.27	625.06	736.56	612.45	4.80	4.80	13.54	13.54	
5550444772	SMP	1	572.85	625.06	754.08	629.95	4.64	4.64	14.17	14.17	
5550453129	SMP	1	576.21	626.44	737.75	612.07	9.45	9.45	9.91	9.91	
5550461383	SMP	1	576.09	626.43	754.01	629.59	9.18	9.18	16.42	16.42	
5550478131	SMP	1	576.00	626.75	736.74	611.05	9.54	9.54	9.80	9.80	
5550486498	SMP	1	576.99	625.69	755.24	629.97	7.82	7.82	16.29	16.29	
5550494743	SMP	1	576.92	626.04	737.98	612.23	10.03	10.03	5.92	5.92	
5550503147	SMP	1	576.70	626.25	738.07	611.83	9.10	9.10	6.40	6.40	
5550511493	SMP	1	577.21	625.80	755.15	627.98	9.28	9.28	18.26	18.26	
5550519897	SMP	1	577.37	625.74	756.10	628.18	9.35	9.35	18.07	18.07	
5550528120	SMP	1	576.20	627.14	756.08	629.20	10.33	10.33	15.66	15.66	
5550536500	SMP	1	577.68	625.36	756.27	629.49	8.79	8.79	15.37	15.37	
5550544869	SMP	1	577.61	625.74	754.32	627.31	8.66	8.66	21.79	21.79	
5550553264	SMP	1	576.52	626.69	738.26	612.20	9.18	9.18	10.11	10.11	
5550561527	SMP	1	577.50	626.16	738.58	612.23	8.63	8.63	6.20	6.20	
5550578269	SMP	1	576.86	626.65	756.12	628.64	9.45	9.45	17.18	17.18	
5550586610	SMP	1	576.79	626.50	758.65	629.74	9.41	9.41	11.18	11.18	
5550594891	SMP	1	576.92	626.22	759.36	632.41	8.90	8.90	8.89	8.89	
5550611627	SMP	1	576.89	626.15	757.15	629.13	8.95	8.95	15.94	15.94	
5550619893	SMP	1	576.87	626.42	758.90	630.32	9.81	9.81	11.67	11.67	
5550628240	SMP	1	577.40	626.61	757.45	629.60	10.36	10.36	15.18	15.18	
5550644989	SMP	1	577.63	625.68	0.00	0.00	7.60	7.60	0.00	0.00	
5550653243	SMP	1	576.08	624.96	758.55	629.98	4.88	4.88	16.89	16.89	
5550661602	SMP	1	577.79	626.32	740.33	612.15	9.76	9.76	6.22	6.22	
5550678364	SMP	1	578.76	626.40	759.49	629.74	9.80	9.80	14.90	14.90	
5550686623	SMP	1	578.53	625.89	741.15	612.40	8.80	8.80	5.09	5.09	
5550695006	SMP	1	577.83	625.24	740.96	612.40	6.05	6.05	10.15	10.15	
5550703362	SMP	1	577.58	625.16	759.83	630.29	5.73	5.73	17.89	17.89	
5550711762	SMP	1	577.95	625.40	741.21	612.35	6.12	6.12	9.31	9.31	
5550719998	SMP	1	577.95	625.40	740.48	611.27	6.12	6.12	6.09	6.09	
5550736734	SMP	1	578.16	625.01	759.10	628.14	5.11	5.11	19.59	19.59	
5550745114	SMP	1	578.62	625.19	760.91	630.50	5.76	5.76	15.72	15.72	
5550753383	SMP	1	578.62	624.88	741.39	611.21	5.33	5.33	4.65	4.65	
5550761734	SMP	1	578.72	625.04	759.28	627.91	5.82	5.82	19.47	19.47	
5550770138	SMP	1	581.58	627.58	760.37	628.26	12.35	12.35	19.37	19.37	
5550778353	SMP	1	578.95	625.41	759.93	627.80	6.13	6.13	19.88	19.88	
5550786739	SMP	1	579.02	625.02	760.34	628.15	5.85	5.85	19.13	19.13	
5550795120	SMP	1	579.09	624.95	759.61	627.72	5.47	5.47	20.31	20.31	
5550803503	SMP	1	579.08	625.10	760.31	626.94	5.73	5.73	21.36	21.36	
5550811745	SMP	1	579.09	625.02	760.81	627.58	5.53	5.53	20.38	20.38	
5550820139	SMP	1	579.46	625.09	761.03	628.57	5.67	5.67	19.00	19.00	
5550828483	SMP	1	579.56	624.96	760.70	628.87	5.55	5.55	18.85	18.85	
5550836858	SMP	1	579.64	625.06	761.30	628.82	5.72	5.72	18.92	18.92	
5550845111	SMP	1	579.69	625.00	760.53	627.92	5.63	5.63	21.08	21.08	
5550853498	SMP	1	581.53	626.60	761.01	627.92	10.66	10.66	21.47	21.47	
5550861859	SMP	1	579.95	625.40	762.22	630.38	6.32	6.32	16.13	16.13	
5550870262	SMP	1	580.10	625.25	760.93	627.66	5.99	5.99	21.08	21.08	
5550878491	SMP	1	580.08	625.10	760.43	627.02	5.84	5.84	23.35	23.35	
5550886862	SMP	1	581.70	626.48	761.31	628.06	10.33	10.33	20.06	20.06	
5550895247	SMP	1	580.63	625.54	760.73	628.41	6.24	6.24	21.08	21.08	
5550903630	SMP	1	580.12	625.17	761.57	628.86	5.38	5.38	19.76	19.76	
5550911859	SMP	1	581.70	626.74	761.86	628.62	9.82	9.82	19.67	19.67	
5550920262	SMP	1	579.72	625.35	761.00	629.15	5.58	5.58	19.38	19.38	
5550928597	SMP	1	579.02	625.47	759.98	627.76	5.84	5.84	20.07	20.07	
5550936867	SMP	1	578.11	625.71	743.04	613.53	6.00	6.00	7.83	7.83	
5550945238	SMP	1	577.55	625.78	758.99	629.29	6.16	6.16	17.90	17.90	
5550953630	SMP	1	577.33	625.93	759.70	631.36	6.86	6.86	12.75	12.75	
5550961972	SMP	1	577.05	625.77	759.18	631.20	6.32	6.32	13.51	13.51	
5550970255	SMP	1	576.89	625.68	750.27	620.83	6.07	6.07	4.34	4.34	
5550978597	SMP	1	576.95	625.75	750.14	620.71	7.20	7.20	4.51	4.51	
5550986982	SMP	1	576.83	625.76	750.04	620.56	7.08	7.08	4.54	4.54	
5550995550	SMP	1	576.49	625.61	750.35	620.54	6.44	6.44	4.81	4.81	
5551003628	SMP	1	576.86	625.83	750.08	620.53	7.10	7.10	5.00	5.00	
5551011985	SMP	1	576.61	625.66	749.78	620.33	6.60	6.60	4.59	4.59	
5551020382	SMP	1	576.39	625.57	750.06	620.47	7.29	7.29	5.33	5.33	
5551028718	SMP	1	576.27	625.49	750.10	620.27	6.68	6.68	5.43	5.43	
5551036980	SMP	1	576.33	625.61	749.83	620.00	7.94	7.94	5.07	5.07	
5551045366	SMP	1	576.27	625.57	749.91	620.00	7.86	7.86	5.11	5.11	
5551053745	SMP	1	576.12	625.52	749.82	619.95	7.25	7.25	5.30	5.30	
5551062093	SMP	1	576.11	625.60	749.69	619.74	7.15	7.15	5.15	5.15	
5551070382	SMP	1	576.14	625.68	749.62	619.72	7.45	7.45	5.14	5.14	
5551078725	SMP	1	575.97	625.58	749.66	619.50	7.23	7.23	5.79	5.79	
5551095348	SMP	1	575.89	625.67	749.71	619.64	7.61	7.61	5.56	5.56	
5551103737	SMP	1	575.99	625.57	749.69	619.44	7.76	7.76	5.44	5.44	
5551112120	SMP	1	575.75	625.44	749.51	619.51	7.36	7.36	5.52	5.52	
5551120506	SMP	1	575.55	625.36	749.75	619.51	8.56	8.56	5.52	5.52	
5551128750	SMP	1	575.44	625.31	749.58	619.51	7.19	7.19	5.80	5.80	
5551137118	SMP	1	575.42	625.34	749.58	619.53	7.25	7.25	5.62	5.62	
5551145485	SMP	1	575.39	625.36	749.64	619.59	7.21	7.21	5.99	5.99	
5551153861	SMP	1	575.36	625.34	749.58	619.33	7.81	7.81	5.93	5.93	
5551162110	SMP	1	575.34	625.40	749.59	619.30	7.34	7.34	6.18	6.18	
5551170470	SMP	1	575.07	625.25	749.53	619.38	7.27	7.27	6.31	6.31	
5551178871	SMP	1	575.43	625.51	749.46	619.40	8.04	8.04	6.52	6.52	
5551187242	SMP	1	575.06	625.37	749.39	619.20	8.13	8.13	6.12	6.12	
5551195477	SMP	1	575.00	625.35	749.23	619.11	8.12	8.12	6.03	6.03	
5551203859	SMP	1	574.77	625.35	749.10	619.07	7.50	7.50	5.77	5.77	
5551220616	SMP	1	574.47	625.41	748.91	618.87	8.21	8.21	5.86	5.86	
5551228858	SMP	1	574.20	625.34	748.95	618.98	7.28	7.28	6.17	6.17	
5551237246	SMP	1	573.95	625.45	748.75	619.04	7.20	7.20	6.43	6.43	
5551245599	SMP	1	574.03	625.65	748.75	618.89	9.96	9.96	6.33	6.33	
5551253875	SMP	1	573.72	625.72	748.48	618.89	7.89	7.89	6.43	6.43	
5551262222	SMP	1	573.35	625.85	748.43	619.14	7.65	7.65	6.67	6.67	
5551270602	SMP	1	573.17	625.99	748.28	619.19	7.41	7.41	6.72	6.72	
5551278984	SMP	1	573.04	626.21	748.29	619.62	8.63	8.63	7.46	7.46	
5551287237	SMP	1	572.71	626.47	748.16	619.54	7.70	7.70	7.85	7.85	
5551295587	SMP	1	572.48	626.70	748.08	619.80	7.57	7.57	8.20	8.20	
5551303998	SMP	1	574.51	627.69	747.69	619.60	11.04	11.04	7.21	7.21	
5551312363	SMP	1	572.22	627.35	747.61	619.94	8.42	8.42	7.76	7.76	
5551320598	SMP	1	571.67	627.39	747.64	620.18	7.57	7.57	6.95	6.95	
5551328977	SMP	1	571.49	627.77	747.48	620.21	7.46	7.46	7.88	7.88	
5551345736	SMP	1	571.15	630.15	746.70	622.53	9.86	9.86	8.58	8.58	
5551353982	SMP	1	571.38	631.75	745.98	624.53	9.96	9.96	9.31	9.31	
5551362352	SMP	1	571.35	633.11	745.78	626.32	9.79	9.79	10.32	10.32	
5551379097	SMP	1	571.19	635.54	745.64	629.23	9.81	9.81	11.50	11.50	
5551387372	SMP	1	570.85	635.96	745.41	629.40	9.84	9.84	10.85	10.85	
5551395715	SMP	1	570.29	636.21	745.11	629.66	9.91	9.91	10.89	10.89	
5551404094	SMP	1	570.28	636.64	745.23	629.87	9.83	9.83	10.84	10.84	
5551412351	SMP	1	569.83	637.14	745.03	630.73	10.13	10.13	12.17	12.17	
5551420744	SMP	1	569.46	637.44	744.80	630.80	9.92	9.92	11.55	11.55	
5551429085	SMP	1	569.50	637.74	744.63	630.64	9.97	9.97	10.59	10.59	
5551437495	SMP	1	569.13	637.96	744.58	631.07	9.78	9.78	10.80	10.80	
5551445718	SMP	1	568.91	638.26	744.27	631.67	9.88	9.88	11.87	11.87	
5551462466	SMP	1	568.37	638.66	743.96	631.52	9.72	9.72	10.94	10.94	
5551470851	SMP	1	568.05	638.90	743.81	631.72	9.77	9.77	10.71	10.71	
5551479095	SMP	1	567.75	639.10	743.66	631.83	9.96	9.96	10.41	10.41	
5551487462	SMP	1	567.58	639.39	743.58	632.09	9.99	9.99	10.91	10.91	
5551495864	SMP	1	567.41	639.51	743.43	632.31	10.02	10.02	11.26	11.26	
5551504226	SMP	1	567.57	639.77	743.48	632.56	9.97	9.97	11.69	11.69	
5551512484	SMP	1	567.20	639.89	743.32	632.90	9.89	9.89	11.71	11.71	
5551520851	SMP	1	566.96	640.19	743.04	633.01	10.04	10.04	11.73	11.73	
5551529233	SMP	1	566.85	640.40	743.30	632.78	10.06	10.06	11.13	11.13	
5551537589	SMP	1	566.82	640.58	743.11	632.94	10.02	10.02	11.23	11.23	
5551545863	SMP	1	566.87	640.65	743.20	633.15	9.81	9.81	11.04	11.04	
5551554226	SMP	1	566.81	640.83	743.27	633.88	9.84	9.84	11.55	11.55	
5551562613	SMP	1	566.84	641.10	743.17	633.34	9.71	9.71	10.75	10.75	
5551570852	SMP	1	566.63	641.31	743.13	633.84	9.98	9.98	11.20	11.20	
5551587593	SMP	1	566.66	641.75	743.32	634.28	10.24	10.24	11.40	11.40	
5551595967	SMP	1	566.74	641.78	743.42	634.48	9.87	9.87	11.38	11.38	
5551604235	SMP	1	566.62	641.93	743.23	634.63	10.05	10.05	11.18	11.18	
5551612592	SMP	1	566.76	642.01	743.25	634.55	9.77	9.77	10.97	10.97	
5551620989	SMP	1	566.53	642.32	743.30	634.75	10.01	10.01	11.02	11.02	
5551629347	SMP	1	566.51	642.29	743.47	634.62	10.03	10.03	11.44	11.44	
5551637591	SMP	1	566.53	642.45	743.53	635.04	10.07	10.07	11.07	11.07	
5551645964	SMP	1	566.61	642.58	743.53	635.44	10.17	10.17	11.93	11.93	
5551654360	SMP	1	566.71	642.64	743.56	635.47	10.17	10.17	11.48	11.48	
5551662711	SMP	1	566.95	642.73	743.58	635.60	9.87	9.87	11.81	11.81	
5551670990	SMP	1	566.82	642.83	743.59	635.49	9.76	9.76	11.18	11.18	
5551679333	SMP	1	566.83	642.90	743.71	635.58	9.64	9.64	11.17	11.17	
5551687725	SMP	1	566.99	643.10	743.79	635.97	9.74	9.74	11.78	11.78	
5551696089	SMP	1	567.47	643.20	744.26	636.32	9.93	9.93	11.71	11.71	
5551704361	SMP	1	568.24	643.32	745.35	636.23	10.01	10.01	11.21	11.21	
5551712714	SMP	1	569.39	643.58	746.40	636.48	10.46	10.46	11.31	11.31	
5551721114	SMP	1	570.20	643.77	747.15	636.41	10.72	10.72	10.65	10.65	
5551737711	SMP	1	571.02	643.70	747.78	636.62	10.56	10.56	10.85	10.85	
5551746115	SMP	1	571.13	643.76	748.17	636.76	10.46	10.46	10.49	10.49	
5551754468	SMP	1	571.58	643.81	748.29	637.07	10.44	10.44	10.72	10.72	
5551762712	SMP	1	571.85	643.52	748.59	637.21	10.32	10.32	10.94	10.94	
5551771099	SMP	1	572.21	643.77	748.99	637.13	10.54	10.54	10.69	10.69	
5551779467	SMP	1	572.60	643.68	749.50	637.60	10.25	10.25	11.19	11.19	
5551787827	SMP	1	572.99	643.77	749.76	637.40	10.50	10.50	11.15	11.15	
5551796108	SMP	1	573.31	643.61	750.12	637.53	10.36	10.36	10.85	10.85	
5551804464	SMP	1	573.69	643.60	750.65	637.62	10.20	10.20	11.12	11.12	
5551812858	SMP	1	574.16	643.80	750.97	637.51	10.52	10.52	10.97	10.97	
5551829467	SMP	1	574.94	643.45	751.90	637.45	10.42	10.42	11.05	11.05	
5551837837	SMP	1	575.11	643.71	752.31	637.35	10.58	10.58	10.60	10.60	
5551846213	SMP	1	575.37	643.68	752.57	637.35	10.67	10.67	10.80	10.80	
5551854594	SMP	1	576.07	643.37	752.77	637.38	10.15	10.15	10.98	10.98	
5551862830	SMP	1	576.20	643.38	753.15	637.41	10.21	10.21	10.68	10.68	
5551871240	SMP	1	576.47	643.31	753.19	637.21	10.40	10.40	10.77	10.77	
5551879584	SMP	1	576.68	643.40	753.45	637.42	10.52	10.52	10.90	10.90	
5551887956	SMP	1	576.94	643.55	753.56	637.30	10.79	10.79	10.81	10.81	
5551896223	SMP	1	576.64	642.96	753.82	637.38	9.91	9.91	10.81	10.81	
5551904602	SMP	1	576.98	643.12	753.92	637.31	10.10	10.10	10.79	10.79	
5551912955	SMP	1	577.25	643.17	754.10	637.41	10.15	10.15	10.75	10.75	
5551921233	SMP	1	577.41	643.06	754.33	637.30	10.18	10.18	10.57	10.57	
5551929572	SMP	1	577.28	642.85	754.27	638.27	9.95	9.95	11.52	11.52	
5551937962	SMP	1	577.79	643.15	754.55	637.64	10.44	10.44	10.91	10.91	
5551946333	SMP	1	577.91	642.81	754.81	637.48	9.99	9.99	10.83	10.83	
5551954599	SMP	1	578.04	643.11	755.03	637.55	10.18	10.18	10.74	10.74	
5551962945	SMP	1	578.31	642.99	755.28	637.43	10.31	10.31	10.69	10.69	
5551979735	SMP	1	578.86	643.04	755.65	637.52	10.18	10.18	10.85	10.85	
5551987955	SMP	1	578.83	642.87	756.07	637.28	10.04	10.04	10.52	10.52	
5551996354	SMP	1	579.12	642.88	756.21	637.36	10.21	10.21	10.63	10.63	
5552004711	SMP	1	579.42	642.73	756.19	637.50	9.90	9.90	11.04	11.04	
5552013092	SMP	1	579.58	642.91	756.52	637.37	10.04	10.04	11.03	11.03	
5552021340	SMP	1	579.67	643.16	756.60	637.35	10.38	10.38	10.90	10.90	
5552029714	SMP	1	579.71	642.68	756.78	637.48	10.11	10.11	10.86	10.86	
5552038070	SMP	1	579.83	642.76	757.14	637.29	10.17	10.17	10.53	10.53	
5552046473	SMP	1	580.04	642.70	757.05	637.33	10.24	10.24	10.78	10.78	
5552054704	SMP	1	580.13	642.90	757.15	637.37	10.15	10.15	10.87	10.87	
5552063094	SMP	1	580.44	642.88	757.30	637.44	10.24	10.24	10.89	10.89	
5552071580	SMP	1	580.44	642.95	757.38	637.43	10.39	10.39	10.87	10.87	
5552079706	SMP	1	580.55	642.90	757.50	637.21	10.34	10.34	10.82	10.82	
5552088074	SMP	1	580.48	642.86	757.51	637.10	10.47	10.47	10.69	10.69	
5552096476	SMP	1	580.49	642.78	757.56	637.16	10.49	10.49	10.87	10.87	
5552104827	SMP	1	580.78	642.35	757.70	637.12	9.57	9.57	10.80	10.80	
5552113093	SMP	1	580.97	642.34	757.74	636.92	9.85	9.85	10.43	10.43	
5552121469	SMP	1	581.07	642.27	757.89	636.68	10.10	10.10	10.51	10.51	
5552129833	SMP	1	581.27	642.06	758.20	636.63	10.34	10.34	10.09	10.09	
5552138190	SMP	1	582.02	641.90	758.95	636.36	10.44	10.44	10.04	10.04	
5552146473	SMP	1	582.39	641.78	759.41	636.18	10.52	10.52	9.88	9.88	
5552154828	SMP	1	582.47	641.48	759.48	636.14	10.51	10.51	10.17	10.17	
5552163200	SMP	1	582.87	641.81	759.64	636.03	11.17	11.17	10.34	10.34	
5552179831	SMP	1	583.17	641.30	759.98	635.92	10.28	10.28	10.25	10.25	
5552188216	SMP	1	583.54	641.13	760.19	635.91	10.37	10.37	10.07	10.07	
5552196577	SMP	1	583.76	641.05	760.40	635.90	10.57	10.57	10.04	10.04	
5552204968	SMP	1	583.90	641.02	760.66	635.79	10.76	10.76	9.76	9.76	
5552213201	SMP	1	584.26	641.36	760.94	635.78	11.18	11.18	9.94	9.94	
5552221600	SMP	1	584.22	640.64	761.17	635.84	9.95	9.95	10.58	10.58	
5552229937	SMP	1	584.63	641.20	761.36	635.75	10.79	10.79	10.43	10.43	
5552238201	SMP	1	584.44	640.92	761.50	635.87	10.51	10.51	10.26	10.26	
5552246591	SMP	1	584.41	640.35	761.79	635.70	9.97	9.97	9.75	9.75	
5552254971	SMP	1	584.68	640.52	761.90	635.78	10.32	10.32	9.83	9.83	
5552263333	SMP	1	584.98	640.72	762.03	635.83	10.38	10.38	10.33	10.33	
5552271598	SMP	1	584.83	640.69	762.19	635.90	10.69	10.69	10.20	10.20	
5552279942	SMP	1	585.27	640.75	762.29	635.85	10.51	10.51	9.88	9.88	
5552288327	SMP	1	585.41	640.68	762.37	635.91	10.73	10.73	9.84	9.84	
5552296699	SMP	1	585.04	640.33	762.36	636.00	10.39	10.39	10.00	10.00	
5552304960	SMP	1	585.29	640.66	762.45	635.95	10.54	10.54	9.81	9.81	
5552313326	SMP	1	585.50	640.45	762.58	636.08	10.39	10.39	10.40	10.40	
5552321724	SMP	1	585.26	640.55	762.53	636.14	10.52	10.52	10.18	10.18	
5552330065	SMP	1	585.33	640.43	762.70	636.12	10.24	10.24	10.25	10.25	
5552338318	SMP	1	585.40	640.48	762.56	636.12	10.31	10.31	10.45	10.45	
5552346696	SMP	1	585.64	640.33	762.70	636.12	10.21	10.21	10.22	10.22	
5552355091	SMP	1	585.47	640.19	762.85	636.20	10.06	10.06	10.23	10.23	
5552363433	SMP	1	585.63	640.37	763.01	636.16	10.43	10.43	10.08	10.08	
5552371720	SMP	1	585.64	640.40	763.07	636.25	10.38	10.38	10.14	10.14	
5552380058	SMP	1	586.13	640.25	763.22	636.22	9.99	9.99	10.32	10.32	
5552388441	SMP	1	586.27	640.56	763.40	636.14	10.57	10.57	10.27	10.27	
5552396697	SMP	1	586.44	640.70	763.41	636.28	10.83	10.83	10.21	10.21	
5552405089	SMP	1	586.63	640.23	763.70	636.27	10.51	10.51	10.29	10.29	
5552413442	SMP	1	586.62	640.26	763.73	636.25	10.52	10.52	10.18	10.18	
5552421842	SMP	1	586.88	640.36	764.00	636.30	10.57	10.57	10.07	10.07	
5552438452	SMP	1	587.21	640.35	764.21	636.32	10.63	10.63	10.24	10.24	
5552446840	SMP	1	587.40	640.19	764.38	636.25	10.48	10.48	10.08	10.08	
5552455196	SMP	1	587.80	639.84	764.57	636.02	10.33	10.33	9.94	9.94	
5552463438	SMP	1	587.63	639.44	764.49	635.76	9.89	9.89	9.76	9.76	
5552471824	SMP	1	587.54	639.50	764.23	635.70	10.31	10.31	10.26	10.26	
5552480193	SMP	1	587.24	639.26	763.76	635.60	10.08	10.08	10.35	10.35	
5552488559	SMP	1	587.05	639.04	763.59	635.62	10.25	10.25	10.46	10.46	
5552496839	SMP	1	587.06	639.01	763.59	635.54	10.12	10.12	10.37	10.37	
5552505196	SMP	1	587.13	638.99	763.84	635.70	10.05	10.05	10.50	10.50	
5552513575	SMP	1	587.83	639.33	764.30	635.47	10.63	10.63	10.26	10.26	
5552521951	SMP	1	587.52	638.63	764.44	635.49	9.77	9.77	9.96	9.96	
5552530202	SMP	1	587.59	638.69	764.68	635.63	9.82	9.82	10.45	10.45	
5552538554	SMP	1	587.74	638.55	764.68	635.63	9.70	9.70	10.30	10.30	
5552546959	SMP	1	587.73	638.51	765.02	635.68	9.60	9.60	10.42	10.42	
5552555190	SMP	1	588.21	638.88	765.38	635.61	10.42	10.42	10.07	10.07	
5552563577	SMP	1	588.56	639.16	765.35	635.60	10.37	10.37	9.79	9.79	
5552571945	SMP	1	588.21	638.26	765.45	635.63	9.24	9.24	10.03	10.03	
5552580320	SMP	1	588.33	638.39	765.68	635.49	9.37	9.37	9.65	9.65	
5552588556	SMP	1	588.74	638.58	765.68	635.86	9.65	9.65	10.25	10.25	
5552596958	SMP	1	588.40	638.19	765.83	635.65	9.12	9.12	10.16	10.16	
5552605317	SMP	1	588.64	638.44	765.94	635.68	9.46	9.46	9.92	9.92	
5552613702	SMP	1	588.74	638.44	765.96	635.93	9.50	9.50	10.14	10.14	
5552621956	SMP	1	589.00	638.58	766.11	635.89	9.91	9.91	10.13	10.13	
5552630310	SMP	1	588.85	638.50	766.15	635.71	9.80	9.80	9.98	9.98	
5552638678	SMP	1	589.28	638.81	766.24	635.77	10.39	10.39	10.05	10.05	
5552647079	SMP	1	589.16	639.00	766.16	635.84	10.60	10.60	10.02	10.02	
5552655314	SMP	1	589.41	639.15	766.23	635.84	10.82	10.82	9.95	9.95	
5552663683	SMP	1	589.01	638.86	766.24	635.91	9.94	9.94	10.11	10.11	
5552672069	SMP	1	589.21	638.94	766.18	635.89	10.29	10.29	10.20	10.20	
5552688699	SMP	1	589.31	638.86	766.03	635.96	10.12	10.12	10.01	10.01	
5552697070	SMP	1	589.25	638.94	766.00	635.83	10.19	10.19	10.03	10.03	
5552705444	SMP	1	589.09	638.79	766.19	635.96	9.76	9.76	10.17	10.17	
5552722057	SMP	1	589.21	638.55	766.22	635.89	9.76	9.76	10.15	10.15	
5552730457	SMP	1	589.56	638.83	766.07	635.77	10.15	10.15	10.12	10.12	
5552738811	SMP	1	589.57	638.60	766.19	635.80	9.74	9.74	10.09	10.09	
5552747070	SMP	1	589.63	638.78	766.24	635.80	10.09	10.09	10.06	10.06	
5552755441	SMP	1	589.53	638.56	766.31	635.82	9.69	9.69	10.11	10.11	
5552763815	SMP	1	589.64	638.49	766.22	635.83	9.65	9.65	10.27	10.27	
5552772171	SMP	1	589.63	638.48	766.36	635.76	9.70	9.70	10.01	10.01	
5552780455	SMP	1	589.44	638.14	766.36	635.89	9.22	9.22	10.30	10.30	
5552788807	SMP	1	589.70	638.16	766.31	636.07	9.52	9.52	10.48	10.48	
5552797186	SMP	1	589.79	638.28	766.39	635.92	9.59	9.59	10.56	10.56	
5552805562	SMP	1	590.31	638.40	766.86	635.78	10.19	10.19	10.47	10.47	
5552813832	SMP	1	591.25	638.52	768.17	635.73	10.40	10.40	10.18	10.18	
5552822187	SMP	1	592.48	638.52	769.61	635.59	10.44	10.44	9.71	9.71	
5552830578	SMP	1	593.55	638.33	770.66	635.69	10.34	10.34	9.59	9.59	
5552838933	SMP	1	594.31	638.05	771.13	635.66	9.74	9.74	9.17	9.17	
5552847186	SMP	1	594.26	638.14	771.06	635.65	10.20	10.20	9.20	9.20	
5552855563	SMP	1	594.49	637.80	770.96	635.49	9.32	9.32	9.40	9.40	
5552863928	SMP	1	594.32	638.29	770.97	635.58	9.80	9.80	9.17	9.17	
5552872179	SMP	1	594.36	638.24	771.01	635.51	9.90	9.90	9.17	9.17	
5552880578	SMP	1	594.07	637.87	770.97	635.54	10.04	10.04	9.45	9.45	
5552888934	SMP	1	594.17	638.29	771.13	635.47	10.80	10.80	9.18	9.18	
5552897322	SMP	1	594.46	638.23	771.10	635.49	10.19	10.19	9.18	9.18	
5552905564	SMP	1	594.34	638.06	771.10	635.57	9.83	9.83	9.21	9.21	
5552913947	SMP	1	594.34	638.06	771.06	635.51	9.83	9.83	9.15	9.15	
5552922303	SMP	1	594.33	638.20	771.11	635.58	9.92	9.92	9.47	9.47	
5552930714	SMP	1	594.26	638.27	771.05	635.57	10.10	10.10	9.17	9.17	
5552938939	SMP	1	594.21	638.31	770.96	635.53	10.20	10.20	9.25	9.25	
5552947303	SMP	1	594.08	638.28	770.99	635.54	9.89	9.89	9.14	9.14	
5552955688	SMP	1	594.11	638.11	770.85	635.59	9.66	9.66	9.24	9.24	
5552964065	SMP	1	594.12	638.34	770.82	635.49	9.96	9.96	9.36	9.36	
5552972297	SMP	1	593.83	638.31	770.77	635.57	10.18	10.18	9.50	9.50	
5552980698	SMP	1	593.84	638.38	770.65	635.58	10.19	10.19	9.67	9.67	
5552988966	SMP	1	593.79	638.22	770.54	635.52	10.03	10.03	9.66	9.66	
5552997440	SMP	1	593.64	638.47	770.50	635.52	10.47	10.47	9.48	9.48	
5553005685	SMP	1	593.63	638.29	770.48	635.62	10.27	10.27	9.75	9.75	
5553014068	SMP	1	593.56	638.36	770.48	635.52	10.29	10.29	9.63	9.63	
5553022429	SMP	1	593.49	638.36	770.32	635.54	10.43	10.43	9.48	9.48	
5553030823	SMP	1	593.39	638.37	770.17	635.47	10.30	10.30	9.21	9.21	
5553039032	SMP	1	593.25	638.23	770.17	635.50	10.27	10.27	9.20	9.20	
5553047430	SMP	1	593.17	638.42	770.02	635.49	10.63	10.63	9.21	9.21	
5553055824	SMP	1	593.07	638.18	769.95	635.42	10.24	10.24	9.38	9.38	
5553064055	SMP	1	592.95	638.29	769.79	635.44	10.42	10.42	9.59	9.59	
5553072416	SMP	1	592.78	638.31	769.75	635.40	10.37	10.37	9.48	9.48	
5553080822	SMP	1	592.68	638.12	769.55	635.43	10.11	10.11	9.70	9.70	
5553089175	SMP	1	592.68	638.12	769.48	635.31	10.19	10.19	9.55	9.55	
5553097428	SMP	1	592.55	638.15	769.44	635.32	10.14	10.14	9.40	9.40	
5553105832	SMP	1	592.48	638.22	769.29	635.21	10.20	10.20	9.59	9.59	
5553114187	SMP	1	592.26	638.33	769.14	635.17	10.50	10.50	9.38	9.38	
5553122549	SMP	1	591.87	638.10	768.73	634.98	10.50	10.50	9.19	9.19	
5553130821	SMP	1	591.17	637.90	768.10	634.68	10.23	10.23	9.31	9.31	
5553139192	SMP	1	591.06	637.54	767.58	634.60	9.96	9.96	9.74	9.74	
5553155921	SMP	1	590.59	637.91	767.13	634.39	10.65	10.65	9.70	9.70	
5553164176	SMP	1	590.33	638.08	767.08	634.42	10.67	10.67	9.67	9.67	
5553172538	SMP	1	590.21	637.51	766.91	634.26	9.84	9.84	9.47	9.47	
5553180913	SMP	1	590.08	637.55	766.71	634.27	10.04	10.04	9.34	9.34	
5553189322	SMP	1	589.64	637.81	766.42	634.29	10.64	10.64	9.35	9.35	
5553197543	SMP	1	589.41	637.76	766.14	634.18	10.36	10.36	9.78	9.78	
5553205921	SMP	1	589.26	637.55	766.00	634.18	9.88	9.88	9.67	9.67	
5553214298	SMP	1	588.98	637.62	765.82	633.97	10.19	10.19	9.53	9.53	
5553222589	SMP	1	588.79	637.64	765.60	633.93	10.20	10.20	9.20	9.20	
5553230919	SMP	1	588.62	637.76	765.26	634.01	10.51	10.51	9.70	9.70	
5553239262	SMP	1	588.48	637.69	765.21	633.88	10.19	10.19	9.35	9.35	
5553247680	SMP	1	588.22	637.78	764.95	633.83	10.20	10.20	9.45	9.45	
5553255920	SMP	1	587.87	637.93	764.69	633.88	10.52	10.52	9.47	9.47	
5553264299	SMP	1	587.73	637.98	764.36	633.89	10.53	10.53	9.53	9.53	
5553272669	SMP	1	587.44	638.14	764.19	633.96	10.62	10.62	9.56	9.56	
5553281039	SMP	1	587.15	638.13	763.98	633.81	10.53	10.53	9.55	9.55	
5553289317	SMP	1	587.05	638.25	763.90	633.85	10.60	10.60	9.56	9.56	
5553297668	SMP	1	586.94	638.09	763.85	633.79	10.44	10.44	9.12	9.12	
5553314429	SMP	1	586.40	638.09	763.24	633.85	10.33	10.33	9.32	9.32	
5553322671	SMP	1	586.22	638.23	762.98	633.72	10.54	10.54	9.36	9.36	
5553331044	SMP	1	586.08	638.45	762.91	633.82	10.79	10.79	9.29	9.29	
5553339416	SMP	1	585.74	638.57	762.71	633.80	10.68	10.68	9.34	9.34	
5553347813	SMP	1	585.69	638.26	762.50	633.77	10.29	10.29	9.00	9.00	
5553356066	SMP	1	585.48	638.19	762.33	633.91	10.27	10.27	9.48	9.48	
5553364420	SMP	1	585.39	638.52	762.24	633.95	10.71	10.71	9.51	9.51	
5553372753	SMP	1	585.19	638.56	761.98	633.94	10.81	10.81	9.34	9.34	
5553381039	SMP	1	584.94	638.42	761.65	633.99	10.11	10.11	9.46	9.46	
5553389415	SMP	1	584.86	638.51	761.95	633.84	10.30	10.30	9.04	9.04	
5553397810	SMP	1	585.11	638.52	762.36	633.96	10.12	10.12	8.72	8.72	
5553406133	SMP	1	585.54	639.31	762.86	634.21	11.12	11.12	8.95	8.95	
5553414427	SMP	1	586.17	638.49	763.09	634.31	9.68	9.68	8.81	8.81	
5553422783	SMP	1	586.36	638.51	763.04	634.63	8.84	8.84	8.79	8.79	
5553431187	SMP	1	586.00	638.50	762.91	634.57	9.08	9.08	8.36	8.36	
5553439537	SMP	1	585.81	638.53	762.91	634.47	9.78	9.78	8.31	8.31	
5553447810	SMP	1	585.95	638.45	762.92	634.54	9.64	9.64	8.15	8.15	
5553456171	SMP	1	585.95	638.55	762.87	634.50	9.76	9.76	8.41	8.41	
5553464537	SMP	1	585.92	638.55	762.83	634.57	9.29	9.29	7.94	7.94	
5553472845	SMP	1	585.58	638.77	762.97	634.62	8.87	8.87	8.28	8.28	
5553481170	SMP	1	585.84	638.53	762.94	634.67	8.72	8.72	8.66	8.66	
5553489528	SMP	1	584.90	639.04	762.71	634.68	9.78	9.78	6.94	6.94	
5553497932	SMP	1	583.61	638.82	761.57	634.66	9.70	9.70	7.44	7.44	
5553506290	SMP	1	581.96	639.11	758.41	635.07	10.33	10.33	10.27	10.27	
5553522929	SMP	1	577.99	638.51	754.38	634.96	8.86	8.86	11.68	11.68	
5553531291	SMP	1	576.82	638.56	753.11	635.00	8.80	8.80	11.45	11.45	
5553539553	SMP	1	576.01	638.59	752.21	634.79	8.80	8.80	10.76	10.76	
5553547913	SMP	1	576.08	638.50	752.01	634.66	8.77	8.77	10.76	10.76	
5553556312	SMP	1	576.23	638.47	752.13	634.59	8.98	8.98	10.25	10.25	
5553564655	SMP	1	575.97	638.57	751.89	634.48	8.93	8.93	10.74	10.74	
5553572907	SMP	1	575.87	638.53	751.82	634.62	9.01	9.01	11.00	11.00	
5553581288	SMP	1	575.69	638.41	751.76	634.59	8.84	8.84	11.27	11.27	
5553589685	SMP	1	575.59	638.48	751.75	634.38	8.95	8.95	10.75	10.75	
5553606276	SMP	1	575.29	638.38	751.61	634.31	8.77	8.77	10.67	10.67	
5553614681	SMP	1	575.15	638.35	751.57	634.26	8.86	8.86	10.75	10.75	
5553623031	SMP	1	575.07	638.32	751.67	633.96	8.85	8.85	10.76	10.76	
5553631408	SMP	1	574.90	638.25	751.44	633.96	8.85	8.85	10.44	10.44	
5553639697	SMP	1	574.95	638.14	751.52	633.81	8.81	8.81	10.26	10.26	
5553648039	SMP	1	575.04	638.17	751.47	633.75	8.84	8.84	10.30	10.30	
5553656407	SMP	1	575.01	638.09	751.59	633.99	8.85	8.85	10.71	10.71	
5553664811	SMP	1	574.99	638.08	751.51	633.55	9.02	9.02	10.20	10.20	
5553673044	SMP	1	575.05	637.93	751.55	633.64	8.89	8.89	10.74	10.74	
5553681406	SMP	1	575.12	637.92	751.58	633.61	9.30	9.30	10.44	10.44	
5553689772	SMP	1	575.12	637.90	751.54	633.69	9.17	9.17	10.70	10.70	
5553698037	SMP	1	575.12	637.91	751.69	633.68	8.91	8.91	10.47	10.47	
5553706395	SMP	1	575.21	637.92	751.71	633.59	8.95	8.95	10.35	10.35	
5553714804	SMP	1	575.12	637.94	751.73	633.63	9.00	9.00	10.49	10.49	
5553723154	SMP	1	575.14	638.01	751.73	633.77	9.05	9.05	10.44	10.44	
5553731415	SMP	1	575.24	638.08	751.77	633.57	9.10	9.10	10.47	10.47	
5553739822	SMP	1	575.16	638.04	751.76	633.95	8.94	8.94	10.87	10.87	
5553748171	SMP	1	575.01	638.14	751.67	633.84	9.01	9.01	10.50	10.50	
5553756531	SMP	1	574.97	638.10	751.85	634.00	8.70	8.70	10.79	10.79	
5553764805	SMP	1	574.92	638.24	751.78	634.16	8.97	8.97	10.94	10.94	
5553773163	SMP	1	575.02	638.35	751.79	634.24	9.06	9.06	10.83	10.83	
5553781534	SMP	1	574.89	638.41	751.78	634.09	9.01	9.01	10.79	10.79	
5553789908	SMP	1	574.96	638.51	751.57	634.19	9.01	9.01	10.73	10.73	
5553798157	SMP	1	574.73	638.45	751.49	634.40	8.98	8.98	10.99	10.99	
5553806533	SMP	1	574.83	638.71	751.38	634.29	9.32	9.32	10.70	10.70	
5553814928	SMP	1	574.73	638.74	751.45	634.39	9.18	9.18	10.81	10.81	
5553823242	SMP	1	574.45	638.69	751.33	634.43	8.85	8.85	10.77	10.77	
5553831531	SMP	1	574.35	638.80	751.14	634.34	9.09	9.09	10.57	10.57	
5553839945	SMP	1	574.28	638.91	750.95	634.38	9.14	9.14	10.36	10.36	
5553848281	SMP	1	574.04	638.91	750.78	634.48	9.21	9.21	10.56	10.56	
5553856520	SMP	1	574.02	639.06	750.58	634.48	9.47	9.47	10.47	10.47	
5553864924	SMP	1	573.91	639.12	750.71	634.50	9.35	9.35	10.85	10.85	
5553873308	SMP	1	573.76	639.13	750.35	634.57	9.26	9.26	10.80	10.80	
5553881654	SMP	1	573.53	639.19	750.33	634.50	9.32	9.32	10.55	10.55	
5553889910	SMP	1	573.34	639.18	750.24	634.49	9.20	9.20	10.45	10.45	
5553898298	SMP	1	573.29	639.16	749.95	634.21	9.15	9.15	10.09	10.09	
5553906652	SMP	1	573.15	639.16	749.96	634.44	8.98	8.98	10.55	10.55	
5553915047	SMP	1	573.17	639.14	749.92	634.64	9.01	9.01	10.94	10.94	
5553923281	SMP	1	573.01	639.07	749.78	634.43	9.06	9.06	10.58	10.58	
5553931650	SMP	1	572.91	639.26	749.62	634.82	9.20	9.20	11.07	11.07	
5553940062	SMP	1	572.19	639.66	748.69	634.91	9.35	9.35	10.67	10.67	
5553948416	SMP	1	571.63	639.89	747.98	634.73	9.18	9.18	9.70	9.70	
5553956650	SMP	1	571.69	640.06	747.75	634.84	9.21	9.21	9.68	9.68	
5553965045	SMP	1	571.76	639.99	748.07	635.13	9.16	9.16	10.47	10.47	
5553973434	SMP	1	571.83	639.98	748.00	635.20	9.17	9.17	10.31	10.31	
5553981775	SMP	1	571.62	639.92	747.80	634.83	9.18	9.18	9.84	9.84	
5553990034	SMP	1	571.48	639.96	747.91	634.89	9.07	9.07	9.91	9.91	
5553998413	SMP	1	571.51	639.92	748.00	634.95	8.97	8.97	10.53	10.53	
5554006760	SMP	1	571.53	639.91	747.69	634.75	9.12	9.12	9.67	9.67	
5554015044	SMP	1	571.48	639.91	747.77	634.80	9.15	9.15	9.73	9.73	
5554023444	SMP	1	571.41	639.79	747.61	634.83	8.91	8.91	10.12	10.12	
5554031778	SMP	1	571.36	639.78	747.88	635.03	9.02	9.02	10.82	10.82	
5554040178	SMP	1	571.33	639.66	747.70	634.84	9.27	9.27	10.27	10.27	
5554048397	SMP	1	571.29	639.65	747.59	634.53	9.37	9.37	9.85	9.85	
5554056765	SMP	1	571.22	639.48	747.57	634.71	9.20	9.20	10.43	10.43	
5554065172	SMP	1	571.20	639.51	747.58	634.47	9.26	9.26	10.06	10.06	
5554073531	SMP	1	571.05	639.52	747.42	634.20	9.31	9.31	9.33	9.33	
5554081768	SMP	1	570.99	639.46	747.47	634.45	9.24	9.24	10.52	10.52	
5554090158	SMP	1	570.96	639.39	747.41	634.17	9.26	9.26	10.44	10.44	
5554098522	SMP	1	570.96	639.26	747.43	634.30	9.23	9.23	10.42	10.42	
5554106887	SMP	1	570.83	639.20	747.31	634.20	9.35	9.35	10.53	10.53	
5554115170	SMP	1	570.76	639.13	747.27	634.32	9.34	9.34	10.56	10.56	
5554123530	SMP	1	570.76	639.06	747.24	634.17	9.31	9.31	10.60	10.60	
5554131900	SMP	1	570.62	638.99	747.13	633.85	9.21	9.21	9.70	9.70	
5554140287	SMP	1	570.51	638.99	746.99	633.84	9.03	9.03	9.81	9.81	
5554148519	SMP	1	570.44	638.93	747.10	633.87	9.04	9.04	10.33	10.33	
5554156892	SMP	1	570.39	638.98	746.82	633.71	9.14	9.14	9.69	9.69	
5554173552	SMP	1	570.11	638.97	746.77	633.77	9.10	9.10	9.67	9.67	
5554181897	SMP	1	570.14	638.96	746.72	633.83	9.39	9.39	9.74	9.74	
5554190300	SMP	1	570.07	638.98	746.68	633.86	9.19	9.19	9.99	9.99	
5554198639	SMP	1	569.89	639.00	746.56	633.85	9.11	9.11	9.90	9.90	
5554206889	SMP	1	569.92	639.03	746.49	633.60	9.10	9.10	9.72	9.72	
5554215268	SMP	1	569.74	639.03	746.35	633.62	9.29	9.29	9.92	9.92	
5554223696	SMP	1	569.69	638.89	746.26	633.44	9.23	9.23	9.59	9.59	
5554232015	SMP	1	569.52	638.87	745.95	633.25	9.13	9.13	9.58	9.58	
5554240413	SMP	1	569.47	638.67	745.96	633.38	9.03	9.03	9.83	9.83	
5554248641	SMP	1	569.31	638.63	745.87	633.33	9.30	9.30	9.92	9.92	
5554257012	SMP	1	569.14	638.53	745.76	633.08	9.19	9.19	9.68	9.68	
5554265395	SMP	1	569.03	638.20	745.60	632.74	9.42	9.42	9.79	9.79	
5554273708	SMP	1	568.67	637.07	745.32	631.64	9.06	9.06	9.77	9.77	
5554282005	SMP	1	568.50	636.12	744.96	630.70	8.86	8.86	9.61	9.61	
5554290425	SMP	1	568.31	635.20	744.69	629.63	8.92	8.92	9.42	9.42	
5554307030	SMP	1	568.25	633.62	744.42	628.41	8.73	8.73	9.68	9.68	
5554315417	SMP	1	568.00	633.06	744.50	627.98	8.50	8.50	9.76	9.76	
5554323772	SMP	1	567.79	632.86	744.17	628.00	8.36	8.36	10.18	10.18	
5554332014	SMP	1	567.43	632.79	743.83	627.65	8.37	8.37	9.95	9.95	
5554340401	SMP	1	567.08	632.61	743.59	627.16	8.75	8.75	9.79	9.79	
5554348764	SMP	1	566.82	632.26	743.36	626.62	8.72	8.72	9.55	9.55	
5554357131	SMP	1	566.49	631.94	743.13	626.14	8.67	8.67	9.42	9.42	
5554365412	SMP	1	566.15	631.58	742.85	625.82	8.62	8.62	10.06	10.06	
5554373789	SMP	1	565.69	631.18	742.57	625.43	8.61	8.61	9.72	9.72	
5554382139	SMP	1	565.21	630.72	742.16	624.96	8.58	8.58	10.03	10.03	
5554390526	SMP	1	564.86	630.33	741.79	624.60	8.76	8.76	9.87	9.87	
5554407141	SMP	1	564.30	629.49	740.83	623.27	9.05	9.05	9.61	9.61	
5554415524	SMP	1	563.56	629.05	740.23	622.73	8.62	8.62	9.73	9.73	
5554423919	SMP	1	563.03	628.66	739.70	622.01	9.30	9.30	9.59	9.59	
5554432123	SMP	1	562.44	628.27	739.09	621.59	9.00	9.00	9.51	9.51	
5554448908	SMP	1	561.54	627.54	737.98	620.62	9.36	9.36	9.88	9.88	
5554457251	SMP	1	560.68	627.13	737.25	620.08	8.90	8.90	9.77	9.77	
5554465531	SMP	1	560.21	626.83	736.63	619.65	9.00	9.00	9.83	9.83	
5554473895	SMP	1	559.80	626.63	736.00	619.21	9.33	9.33	9.73	9.73	
5554482269	SMP	1	559.04	626.25	735.40	618.74	9.24	9.24	9.86	9.86	
5554498904	SMP	1	557.87	625.56	734.22	617.67	9.17	9.17	9.61	9.61	
5554507270	SMP	1	557.15	625.13	733.62	617.23	8.90	8.90	10.05	10.05	
5554515639	SMP	1	556.45	624.83	733.05	616.77	9.09	9.09	9.83	9.83	
5554523939	SMP	1	555.90	624.57	732.48	615.99	9.14	9.14	9.44	9.44	
5554532260	SMP	1	555.30	624.25	731.82	615.70	9.15	9.15	9.55	9.55	
5554540677	SMP	1	554.69	624.02	731.23	615.10	9.41	9.41	9.37	9.37	
5554557262	SMP	1	553.49	623.34	730.05	614.16	9.25	9.25	9.23	9.23	
5554565654	SMP	1	552.83	623.16	729.47	613.60	9.67	9.67	9.31	9.31	
5554574036	SMP	1	552.16	622.82	728.87	613.18	9.20	9.20	9.29	9.29	
5554582385	SMP	1	551.56	622.44	728.31	612.70	9.20	9.20	9.41	9.41	
5554590667	SMP	1	550.99	621.90	727.79	612.07	9.03	9.03	9.22	9.22	
5554599024	SMP	1	550.42	621.52	727.14	611.41	9.36	9.36	9.27	9.27	
5554615763	SMP	1	549.18	620.52	726.09	610.25	9.33	9.33	9.37	9.37	
5554624083	SMP	1	548.33	619.95	725.42	609.41	9.29	9.29	9.22	9.22	
5554632379	SMP	1	547.92	619.34	724.98	609.02	9.19	9.19	9.31	9.31	
5554640751	SMP	1	547.32	618.72	724.48	608.13	9.21	9.21	9.24	9.24	
5554649018	SMP	1	546.78	618.09	724.02	607.51	9.43	9.43	9.34	9.34	
5554657437	SMP	1	546.21	617.51	723.53	606.74	9.24	9.24	9.37	9.37	
5554674124	SMP	1	545.09	615.86	722.80	605.13	9.55	9.55	9.18	9.18	
5554682404	SMP	1	544.55	615.08	722.36	604.19	9.29	9.29	9.49	9.49	
5554690788	SMP	1	544.15	614.13	721.98	603.38	9.64	9.64	9.43	9.43	
5554699135	SMP	1	543.64	613.09	721.63	602.22	9.38	9.38	9.19	9.19	
5554707512	SMP	1	543.16	612.22	721.32	601.40	9.81	9.81	9.24	9.24	
5554724145	SMP	1	542.16	610.08	720.70	599.05	9.61	9.61	9.46	9.46	
5554732508	SMP	1	541.47	609.10	720.25	598.20	9.39	9.39	9.42	9.42	
5554740911	SMP	1	541.18	608.66	720.07	597.66	9.54	9.54	9.55	9.55	
5554757496	SMP	1	540.69	608.16	719.45	597.57	9.53	9.53	9.56	9.56	
5554765895	SMP	1	540.25	608.20	718.94	597.62	9.85	9.85	9.87	9.87	
5554774253	SMP	1	540.02	608.54	718.47	597.98	9.88	9.88	10.40	10.40	
5554782507	SMP	1	539.82	608.84	718.18	598.74	9.90	9.90	11.23	11.23	
5554790902	SMP	1	539.53	609.31	717.44	599.74	9.95	9.95	11.14	11.14	
5554799253	SMP	1	539.04	609.97	716.74	600.37	9.94	9.94	10.81	10.81	
5554815888	SMP	1	538.22	610.03	715.87	600.74	9.70	9.70	9.94	9.94	
5554824287	SMP	1	537.75	609.64	715.57	600.52	9.53	9.53	10.13	10.13	
5554832616	SMP	1	536.90	609.16	715.31	600.32	9.05	9.05	9.94	9.94	
5554840873	SMP	1	536.32	608.30	715.15	599.55	9.17	9.17	9.89	9.89	
5554849251	SMP	1	535.81	606.62	714.98	598.19	9.32	9.32	10.16	10.16	
5554866017	SMP	1	534.91	603.28	715.39	595.59	9.15	9.15	10.33	10.33	
5554874285	SMP	1	534.73	601.85	715.74	594.30	9.68	9.68	9.95	9.95	
5554882638	SMP	1	534.46	600.26	716.03	592.93	9.31	9.31	9.89	9.89	
5554899366	SMP	1	534.22	596.47	716.86	589.76	9.37	9.37	10.24	10.24	
5554907684	SMP	1	534.20	594.78	717.20	588.27	9.33	9.33	9.91	9.91	
5554915994	SMP	1	534.27	592.64	717.73	586.38	9.50	9.50	10.49	10.49	
5554932759	SMP	1	534.41	588.36	718.76	582.27	9.23	9.23	11.28	11.28	
5554941033	SMP	1	534.25	585.81	719.21	580.25	9.84	9.84	11.05	11.05	
5554949385	SMP	1	534.42	583.08	719.85	578.19	10.38	10.38	10.43	10.43	
5554966115	SMP	1	534.66	578.05	721.31	573.08	10.35	10.35	11.01	11.01	
5554974431	SMP	1	534.69	575.36	722.21	570.41	10.40	10.40	11.10	11.10	
5554982745	SMP	1	557.17	605.46	722.59	568.31	13.23	13.23	10.67	10.67	
5554999375	SMP	1	559.60	600.77	724.28	562.66	7.36	7.36	11.40	11.40	
5555007779	SMP	1	559.20	598.50	724.85	560.11	11.09	11.09	10.68	10.68	
5555016140	SMP	1	561.69	596.05	725.72	557.52	10.59	10.59	10.87	10.87	
5555032738	SMP	1	559.00	589.52	661.68	570.55	16.32	16.32	7.61	7.61	
5555041180	SMP	1	559.03	587.62	665.08	567.73	16.55	16.55	7.71	7.71	
5555049486	SMP	1	558.88	584.56	664.26	564.94	17.05	17.05	14.03	14.03	
5555066117	SMP	1	559.60	579.49	667.61	558.19	16.63	16.63	9.85	9.85	
5555074535	SMP	1	560.14	576.69	669.43	553.84	16.51	16.51	11.29	11.29	
5555082873	SMP	1	562.14	574.16	670.62	552.51	12.10	12.10	11.75	11.75	
5555099488	SMP	1	559.80	569.78	746.11	584.27	16.54	16.54	3.91	3.91	
5555108031	SMP	1	560.17	567.28	747.05	581.05	15.36	15.36	5.63	5.63	
5563648838	SMP	1	0.00	0.00	0.00	0.00	0.00	0.00	0.00	0.00	
5563698676	SMP	1	0.00	0.00	0.00	0.00	0.00	0.00	0.00	0.00	
5563748631	SMP	1	0.00	0.00	0.00	0.00	0.00	0.00	0.00	0.00	
5563798644	SMP	1	0.00	0.00	0.00	0.00	0.00	0.00	0.00	0.00	
5563848627	SMP	1	0.00	0.00	0.00	0.00	0.00	0.00	0.00	0.00	
5563898653	SMP	1	0.00	0.00	0.00	0.00	0.00	0.00	0.00	0.00	
5563948747	SMP	1	0.00	0.00	0.00	0.00	0.00	0.00	0.00	0.00	
5563998751	SMP	1	0.00	0.00	0.00	0.00	0.00	0.00	0.00	0.00	
5564048740	SMP	1	0.00	0.00	0.00	0.00	0.00	0.00	0.00	0.00	
5564098804	SMP	1	0.00	0.00	0.00	0.00	0.00	0.00	0.00	0.00	
5564148746	SMP	1	0.00	0.00	0.00	0.00	0.00	0.00	0.00	0.00	
5564198884	SMP	1	0.00	0.00	0.00	0.00	0.00	0.00	0.00	0.00	
5564248871	SMP	1	0.00	0.00	0.00	0.00	0.00	0.00	0.00	0.00	
5564298877	SMP	1	0.00	0.00	0.00	0.00	0.00	0.00	0.00	0.00	
5564348867	SMP	1	0.00	0.00	0.00	0.00	0.00	0.00	0.00	0.00	
5564399005	SMP	1	0.00	0.00	0.00	0.00	0.00	0.00	0.00	0.00	
5564448996	SMP	1	0.00	0.00	0.00	0.00	0.00	0.00	0.00	0.00	
5564498988	SMP	1	0.00	0.00	0.00	0.00	0.00	0.00	0.00	0.00	
5564548986	SMP	1	0.00	0.00	0.00	0.00	0.00	0.00	0.00	0.00	
5564599014	SMP	1	0.00	0.00	0.00	0.00	0.00	0.00	0.00	0.00	
5564649138	SMP	1	0.00	0.00	0.00	0.00	0.00	0.00	0.00	0.00	
5564699102	SMP	1	0.00	0.00	0.00	0.00	0.00	0.00	0.00	0.00	
5564749100	SMP	1	0.00	0.00	0.00	0.00	0.00	0.00	0.00	0.00	
5564799186	SMP	1	0.00	0.00	0.00	0.00	0.00	0.00	0.00	0.00	
5564849338	SMP	1	0.00	0.00	0.00	0.00	0.00	0.00	0.00	0.00	
5564899271	SMP	1	0.00	0.00	0.00	0.00	0.00	0.00	0.00	0.00	
5564949237	SMP	1	0.00	0.00	0.00	0.00	0.00	0.00	0.00	0.00	
5564999286	SMP	1	0.00	0.00	0.00	0.00	0.00	0.00	0.00	0.00	
5565049232	SMP	1	0.00	0.00	0.00	0.00	0.00	0.00	0.00	0.00	
5565099459	SMP	1	0.00	0.00	0.00	0.00	0.00	0.00	0.00	0.00	
5565149393	SMP	1	0.00	0.00	0.00	0.00	0.00	0.00	0.00	0.00	
5565222364	SMP	1	0.00	0.00	0.00	0.00	0.00	0.00	0.00	0.00	
5565230597	SMP	1	0.00	0.00	0.00	0.00	0.00	0.00	0.00	0.00	
5565238823	SMP	1	0.00	0.00	0.00	0.00	0.00	0.00	0.00	0.00	
5565247195	SMP	1	0.00	0.00	0.00	0.00	0.00	0.00	0.00	0.00	
5565255600	SMP	1	0.00	0.00	0.00	0.00	0.00	0.00	0.00	0.00	
5565263952	SMP	1	0.00	0.00	0.00	0.00	0.00	0.00	0.00	0.00	
5565272204	SMP	1	0.00	0.00	0.00	0.00	0.00	0.00	0.00	0.00	
5565280594	SMP	1	0.00	0.00	0.00	0.00	0.00	0.00	0.00	0.00	
5565288968	SMP	1	0.00	0.00	0.00	0.00	0.00	0.00	0.00	0.00	
5565297321	SMP	1	0.00	0.00	0.00	0.00	0.00	0.00	0.00	0.00	
5565305597	SMP	1	0.00	0.00	0.00	0.00	0.00	0.00	0.00	0.00	
5565313947	SMP	1	0.00	0.00	0.00	0.00	0.00	0.00	0.00	0.00	
5565322322	SMP	1	0.00	0.00	0.00	0.00	0.00	0.00	0.00	0.00	
5565330722	SMP	1	0.00	0.00	0.00	0.00	0.00	0.00	0.00	0.00	
5565338959	SMP	1	0.00	0.00	0.00	0.00	0.00	0.00	0.00	0.00	
5565347318	SMP	1	0.00	0.00	0.00	0.00	0.00	0.00	0.00	0.00	
5565355726	SMP	1	0.00	0.00	0.00	0.00	0.00	0.00	0.00	0.00	
5565364082	SMP	1	0.00	0.00	0.00	0.00	0.00	0.00	0.00	0.00	
5565372328	SMP	1	0.00	0.00	0.00	0.00	0.00	0.00	0.00	0.00	
5565380717	SMP	1	0.00	0.00	0.00	0.00	0.00	0.00	0.00	0.00	
5565389081	SMP	1	0.00	0.00	0.00	0.00	0.00	0.00	0.00	0.00	
5565397317	SMP	1	0.00	0.00	0.00	0.00	0.00	0.00	0.00	0.00	
5565405718	SMP	1	0.00	0.00	0.00	0.00	0.00	0.00	0.00	0.00	
5565414084	SMP	1	0.00	0.00	0.00	0.00	0.00	0.00	0.00	0.00	
5565422442	SMP	1	0.00	0.00	0.00	0.00	0.00	0.00	0.00	0.00	
5565430718	SMP	1	0.00	0.00	0.00	0.00	0.00	0.00	0.00	0.00	
5565439078	SMP	1	0.00	0.00	0.00	0.00	0.00	0.00	0.00	0.00	
5565447441	SMP	1	0.00	0.00	0.00	0.00	0.00	0.00	0.00	0.00	
5565455847	SMP	1	0.00	0.00	0.00	0.00	0.00	0.00	0.00	0.00	
5565464080	SMP	1	0.00	0.00	0.00	0.00	0.00	0.00	0.00	0.00	
5565472448	SMP	1	0.00	0.00	0.00	0.00	0.00	0.00	0.00	0.00	
5565480846	SMP	1	0.00	0.00	0.00	0.00	0.00	0.00	0.00	0.00	
5565489199	SMP	1	0.00	0.00	0.00	0.00	0.00	0.00	0.00	0.00	
5565497445	SMP	1	0.00	0.00	0.00	0.00	0.00	0.00	0.00	0.00	
5565505845	SMP	1	0.00	0.00	0.00	0.00	0.00	0.00	0.00	0.00	
5565514186	SMP	1	0.00	0.00	0.00	0.00	0.00	0.00	0.00	0.00	
5565522566	SMP	1	0.00	0.00	0.00	0.00	0.00	0.00	0.00	0.00	
5565530846	SMP	1	0.00	0.00	0.00	0.00	0.00	0.00	0.00	0.00	
5565539214	SMP	1	0.00	0.00	0.00	0.00	0.00	0.00	0.00	0.00	
5565547563	SMP	1	0.00	0.00	0.00	0.00	0.00	0.00	0.00	0.00	
5565555845	SMP	1	0.00	0.00	0.00	0.00	0.00	0.00	0.00	0.00	
5565705366	SMP	1	0.00	0.00	0.00	0.00	0.00	0.00	0.00	0.00	
5565778211	SMP	1	565.95	627.91	741.74	621.08	9.64	9.64	9.86	9.86	
5565786336	SMP	1	565.61	628.03	741.40	620.90	9.91	9.91	9.93	9.93	
5565794709	SMP	1	565.42	628.22	741.13	621.11	9.68	9.68	10.30	10.30	
5565811434	SMP	1	564.95	628.36	740.66	620.86	10.06	10.06	9.84	9.84	
5565819716	SMP	1	564.79	628.43	740.44	620.91	10.04	10.04	9.89	9.89	
5565828076	SMP	1	564.48	628.40	740.16	620.83	9.83	9.83	10.08	10.08	
5565844816	SMP	1	563.97	628.37	739.85	620.77	9.80	9.80	9.86	9.86	
5565853069	SMP	1	563.84	628.39	739.69	620.74	9.90	9.90	9.93	9.93	
5565861453	SMP	1	563.38	628.41	739.09	620.64	9.72	9.72	9.72	9.72	
5565869806	SMP	1	562.96	628.39	738.77	620.63	9.58	9.58	9.85	9.85	
5565886464	SMP	1	563.00	628.21	738.80	620.38	9.78	9.78	9.88	9.88	
5565894812	SMP	1	562.91	628.19	738.68	620.35	9.84	9.84	10.05	10.05	
5565903215	SMP	1	562.98	628.14	738.55	620.22	9.91	9.91	9.78	9.78	
5565911600	SMP	1	562.82	628.06	738.49	620.05	9.86	9.86	9.70	9.70	
5565919822	SMP	1	562.68	627.97	738.46	620.06	9.92	9.92	10.08	10.08	
5565928204	SMP	1	562.71	627.91	738.38	619.99	10.00	10.00	10.06	10.06	
5565936584	SMP	1	562.50	627.86	738.35	619.84	9.93	9.93	9.87	9.87	
5565944817	SMP	1	562.62	627.84	738.38	619.73	10.00	10.00	10.09	10.09	
5565953215	SMP	1	562.45	627.68	738.30	619.66	9.94	9.94	9.95	9.95	
5565961560	SMP	1	562.41	627.60	738.23	619.59	9.78	9.78	9.85	9.85	
5565969936	SMP	1	562.46	627.59	738.18	619.56	9.93	9.93	9.92	9.92	
5565978195	SMP	1	562.41	627.44	738.17	619.49	9.81	9.81	9.88	9.88	
5565986566	SMP	1	562.30	627.39	738.15	619.47	9.78	9.78	10.14	10.14	
5565994934	SMP	1	562.30	627.37	738.11	619.29	9.94	9.94	10.13	10.13	
5566003335	SMP	1	562.22	627.23	737.96	619.14	9.81	9.81	10.05	10.05	
5566011568	SMP	1	562.07	627.17	737.73	619.10	9.86	9.86	9.99	9.99	
5566019942	SMP	1	561.95	627.08	737.75	619.10	9.86	9.86	10.09	10.09	
5566028320	SMP	1	561.95	627.02	737.69	618.93	9.69	9.69	10.16	10.16	
5566036706	SMP	1	561.80	626.94	737.52	618.72	10.27	10.27	10.06	10.06	
5566044934	SMP	1	561.62	626.84	737.37	618.49	9.99	9.99	9.84	9.84	
5566053332	SMP	1	561.42	626.67	737.24	618.49	9.82	9.82	9.88	9.88	
5566061689	SMP	1	561.39	626.44	737.18	618.26	9.76	9.76	10.03	10.03	
5566070060	SMP	1	561.08	626.27	737.07	618.17	9.54	9.54	10.12	10.12	
5566078310	SMP	1	561.10	626.30	736.88	618.14	9.71	9.71	10.38	10.38	
5566095071	SMP	1	560.82	625.87	736.65	617.79	9.87	9.87	10.14	10.14	
5566103316	SMP	1	560.70	625.76	736.52	617.62	9.89	9.89	9.97	9.97	
5566111710	SMP	1	560.66	625.50	736.38	617.48	9.67	9.67	10.20	10.20	
5566128439	SMP	1	560.28	625.24	736.03	617.07	9.60	9.60	10.19	10.19	
5566136708	SMP	1	560.21	625.22	736.01	616.91	9.65	9.65	10.17	10.17	
5566145053	SMP	1	559.98	625.02	735.78	616.60	9.66	9.66	9.89	9.89	
5566153432	SMP	1	559.98	624.88	735.58	616.52	9.70	9.70	9.95	9.95	
5566161824	SMP	1	559.82	624.58	735.43	616.15	9.66	9.66	9.95	9.95	
5566170060	SMP	1	559.64	624.22	735.22	615.44	9.70	9.70	9.68	9.68	
5566178430	SMP	1	559.39	623.63	735.09	614.77	9.52	9.52	9.76	9.76	
5566186833	SMP	1	559.37	623.34	734.76	614.50	9.43	9.43	9.77	9.77	
5566203431	SMP	1	558.89	623.25	734.53	614.09	9.73	9.73	9.57	9.57	
5566211832	SMP	1	558.56	623.11	734.34	613.94	9.65	9.65	9.61	9.61	
5566220166	SMP	1	558.38	622.83	734.00	613.56	9.73	9.73	9.33	9.33	
5566228580	SMP	1	558.29	622.71	733.81	613.48	9.53	9.53	9.62	9.62	
5566236813	SMP	1	557.90	622.59	733.52	613.38	9.54	9.54	9.72	9.72	
5566245195	SMP	1	557.67	622.41	733.32	613.12	9.62	9.62	10.04	10.04	
5566253547	SMP	1	557.41	622.25	733.05	613.13	9.27	9.27	10.10	10.10	
5566261832	SMP	1	557.22	622.21	732.76	612.80	9.65	9.65	9.97	9.97	
5566270173	SMP	1	556.99	622.20	732.43	612.63	9.80	9.80	9.76	9.76	
5566278570	SMP	1	556.65	622.07	732.23	612.51	9.73	9.73	10.10	10.10	
5566287101	SMP	1	556.49	621.85	731.94	612.24	9.32	9.32	10.05	10.05	
5566295200	SMP	1	556.21	621.77	731.75	612.11	9.32	9.32	9.75	9.75	
5566303552	SMP	1	556.11	621.77	731.46	612.05	9.33	9.33	9.90	9.90	
5566311952	SMP	1	555.83	621.64	731.27	611.79	9.34	9.34	9.91	9.91	
5566320298	SMP	1	555.58	621.56	730.95	611.75	9.49	9.49	9.75	9.75	
5566336946	SMP	1	555.27	621.42	730.56	611.61	9.62	9.62	10.00	10.00	
5566345307	SMP	1	555.05	621.17	730.35	611.26	9.42	9.42	9.84	9.84	
5566353697	SMP	1	554.71	621.08	730.05	611.04	9.18	9.18	9.93	9.93	
5566361926	SMP	1	554.59	620.96	729.73	611.01	9.05	9.05	9.65	9.65	
5566370325	SMP	1	554.38	620.75	729.65	610.78	8.97	8.97	9.85	9.85	
5566378671	SMP	1	554.18	620.72	729.43	610.86	9.08	9.08	9.99	9.99	
5566387056	SMP	1	554.00	620.64	729.17	610.59	9.03	9.03	9.81	9.81	
5566395312	SMP	1	553.74	620.53	728.95	610.51	9.11	9.11	9.41	9.41	
5566403676	SMP	1	553.67	620.50	728.80	610.43	9.31	9.31	9.97	9.97	
5566412059	SMP	1	553.45	620.33	728.61	610.21	9.21	9.21	9.67	9.67	
5566420325	SMP	1	553.22	620.29	728.40	609.98	8.95	8.95	9.63	9.63	
5566428686	SMP	1	553.20	620.23	728.19	609.85	9.16	9.16	9.63	9.63	
5566437065	SMP	1	553.13	620.14	727.92	609.63	9.28	9.28	9.63	9.63	
5566445431	SMP	1	552.84	620.09	727.81	609.45	9.19	9.19	9.51	9.51	
5566453675	SMP	1	552.71	620.08	727.70	609.50	9.35	9.35	9.46	9.46	
5566462049	SMP	1	552.48	620.01	727.60	609.40	9.32	9.32	9.46	9.46	
5566470449	SMP	1	552.40	619.98	727.47	609.27	9.25	9.25	9.30	9.30	
5566478808	SMP	1	552.29	619.98	727.37	609.05	9.41	9.41	9.28	9.28	
5566487051	SMP	1	552.23	620.01	727.23	609.08	9.42	9.42	9.38	9.38	
5566495424	SMP	1	552.10	619.91	727.08	608.97	9.27	9.27	9.72	9.72	
5566503805	SMP	1	552.04	620.00	726.78	608.80	9.62	9.62	9.15	9.15	
5566512168	SMP	1	551.92	619.99	726.78	608.88	9.32	9.32	9.24	9.24	
5566520445	SMP	1	551.78	619.95	726.70	608.80	9.38	9.38	9.09	9.09	
5566528804	SMP	1	551.78	619.87	726.52	608.59	9.40	9.40	9.08	9.08	
5566537191	SMP	1	551.60	619.90	726.53	608.88	9.36	9.36	9.10	9.10	
5566545549	SMP	1	551.63	619.97	726.49	608.81	9.52	9.52	9.33	9.33	
5566562181	SMP	1	551.68	619.88	726.49	608.68	9.65	9.65	9.34	9.34	
5566570549	SMP	1	551.68	619.84	726.65	608.68	9.39	9.39	9.20	9.20	
5566578808	SMP	1	551.78	619.72	726.71	608.61	9.40	9.40	9.39	9.39	
5566587165	SMP	1	552.09	619.71	726.75	608.46	9.37	9.37	9.11	9.11	
5566595571	SMP	1	552.29	619.57	726.83	608.34	9.35	9.35	8.89	8.89	
5566603933	SMP	1	552.37	619.44	726.96	608.37	9.13	9.13	8.94	8.94	
5566612184	SMP	1	552.68	619.32	727.30	608.31	9.28	9.28	9.25	9.25	
5566620547	SMP	1	553.04	619.11	727.82	608.12	9.07	9.07	8.79	8.79	
5566637311	SMP	1	555.34	617.97	730.07	607.05	8.85	8.85	8.62	8.62	
5566645552	SMP	1	556.56	617.45	731.66	606.50	7.65	7.65	7.94	7.94	
5566653932	SMP	1	557.97	616.87	733.10	605.91	6.99	6.99	6.86	6.86	
5566662305	SMP	1	559.09	616.55	734.22	605.64	5.42	5.42	5.85	5.85	
5566678945	SMP	1	560.58	616.24	736.22	605.43	4.16	4.16	5.75	5.75	
5566687279	SMP	1	561.31	616.03	737.46	605.64	3.98	3.98	6.64	6.64	
5566695693	SMP	1	551.97	609.49	738.15	605.50	10.74	10.74	6.52	6.52	
5566712302	SMP	1	595.48	654.33	739.87	605.28	10.99	10.99	5.59	5.59	
5566720691	SMP	1	523.14	655.77	690.93	627.53	16.20	16.20	7.16	7.16	
5566729049	SMP	1	520.20	656.59	692.29	628.03	9.35	9.35	6.81	6.81	
5566745667	SMP	1	556.30	614.33	740.00	601.43	22.87	22.87	19.58	19.58	
5566754046	SMP	1	557.07	613.77	741.39	601.03	20.99	20.99	16.20	16.20	
5566762432	SMP	1	0.00	0.00	0.00	0.00	0.00	0.00	0.00	0.00	
5566779032	SMP	1	612.60	647.82	759.33	595.77	7.00	6.00	9.30	9.30	
5566787440	SMP	1	531.50	654.59	703.63	624.23	12.90	12.90	10.65	10.65	
5566795816	SMP	1	536.65	653.80	703.91	626.93	16.46	16.46	6.42	6.42	
5566812410	SMP	1	577.13	623.92	755.73	597.26	11.16	11.16	3.34	3.34	
5566820812	SMP	1	577.82	623.53	756.05	596.99	11.81	11.81	3.88	3.88	
5566829173	SMP	1	584.06	612.62	0.00	0.00	5.49	5.49	0.00	0.00	
5566845793	SMP	1	585.57	612.23	0.00	0.00	5.84	5.84	0.00	0.00	
5566854180	SMP	1	586.28	612.15	0.00	0.00	6.17	6.17	0.00	0.00	
5566862544	SMP	1	586.80	612.15	768.36	601.18	6.35	6.35	11.68	11.68	
5566879164	SMP	1	588.45	611.65	770.59	601.64	6.54	6.54	9.42	9.42	
5566887540	SMP	1	588.91	611.64	771.14	601.59	6.69	6.69	9.30	9.30	
5566895806	SMP	1	589.32	611.61	0.00	0.00	6.73	6.73	0.00	0.00	
5566912543	SMP	1	590.37	611.42	766.26	607.71	7.23	7.23	4.26	4.26	
5566920918	SMP	1	591.16	611.30	767.43	607.80	6.78	6.78	3.79	3.79	
5566929184	SMP	1	591.48	611.26	0.00	0.00	6.75	6.75	0.00	0.00	
5566945930	SMP	1	592.62	610.99	0.00	0.00	6.78	6.78	0.00	0.00	
5566954294	SMP	1	593.17	610.76	769.09	607.90	6.82	6.82	4.69	4.69	
5566962530	SMP	1	594.00	610.34	769.51	607.50	7.40	7.40	6.41	6.41	
5566979288	SMP	1	595.17	609.89	0.00	0.00	7.40	7.40	0.00	0.00	
5566987666	SMP	1	595.51	609.67	770.97	607.54	7.65	7.65	6.47	6.47	
5566995898	SMP	1	596.21	609.57	0.00	0.00	7.41	7.41	0.00	0.00	
5567004287	SMP	1	596.81	609.47	772.08	607.36	7.66	7.66	6.62	6.62	
5567012682	SMP	1	597.36	609.41	772.69	607.35	8.14	8.14	5.85	5.85	
5567021033	SMP	1	597.91	609.15	773.23	607.54	7.85	7.85	6.53	6.53	
5567037681	SMP	1	599.02	608.90	774.45	607.61	7.86	7.86	6.52	6.52	
5567046040	SMP	1	599.56	608.87	774.99	607.68	8.21	8.21	6.95	6.95	
5567054293	SMP	1	600.10	608.74	775.69	607.63	8.11	8.11	6.68	6.68	
5567062656	SMP	1	600.63	608.68	776.30	607.78	8.09	8.09	7.24	7.24	
5567071056	SMP	1	601.22	608.61	776.91	607.72	8.38	8.38	6.71	6.71	
5567079414	SMP	1	601.73	608.61	776.83	607.71	8.42	8.42	7.61	7.61	
5567096044	SMP	1	602.59	608.53	777.22	607.76	8.77	8.77	8.15	8.15	
5567104412	SMP	1	602.96	608.36	777.37	607.76	9.21	9.21	8.23	8.23	
5567112801	SMP	1	603.25	608.31	777.88	607.79	8.51	8.51	8.54	8.54	
5567121019	SMP	1	603.61	608.33	778.05	607.79	8.90	8.90	8.27	8.27	
5567129428	SMP	1	603.86	608.25	778.33	607.85	9.35	9.35	8.47	8.47	
5567137771	SMP	1	604.04	608.18	778.77	607.66	9.35	9.35	8.60	8.60	
5567146171	SMP	1	604.25	608.16	778.85	607.78	8.74	8.74	8.71	8.71	
5567154411	SMP	1	604.39	608.18	779.32	607.71	8.73	8.73	8.06	8.06	
5567162804	SMP	1	604.49	608.28	778.96	607.81	8.86	8.86	8.45	8.45	
5567171146	SMP	1	604.82	608.91	779.62	608.55	9.21	9.21	8.14	8.14	
5567179553	SMP	1	605.42	609.83	780.36	609.63	9.14	9.14	7.90	7.90	
5567187766	SMP	1	605.54	610.58	780.01	610.22	9.87	9.87	8.00	8.00	
5567204533	SMP	1	605.69	610.49	779.96	610.47	8.60	8.60	8.08	8.08	
5567212906	SMP	1	605.66	610.52	780.33	610.61	8.83	8.83	8.10	8.10	
5567221174	SMP	1	605.73	610.52	780.46	610.60	8.79	8.79	7.90	7.90	
5567229537	SMP	1	605.77	610.59	780.48	610.65	8.78	8.78	7.79	7.79	
5567237928	SMP	1	605.93	610.51	780.55	610.72	8.63	8.63	7.77	7.77	
5567246152	SMP	1	605.86	610.68	780.46	610.85	8.69	8.69	8.25	8.25	
5567254520	SMP	1	605.90	610.68	780.54	610.85	8.73	8.73	8.23	8.23	
5567262909	SMP	1	606.09	610.63	780.66	610.85	8.60	8.60	8.30	8.30	
5567271283	SMP	1	606.17	610.66	780.73	610.88	8.45	8.45	8.10	8.10	
5567279521	SMP	1	606.22	610.78	780.94	611.02	8.55	8.55	7.88	7.88	
5567287928	SMP	1	606.27	610.91	781.27	610.98	9.06	9.06	7.86	7.86	
5567296273	SMP	1	606.33	611.07	781.30	610.98	9.11	9.11	8.29	8.29	
5567304652	SMP	1	606.50	610.83	781.46	611.05	8.66	8.66	8.11	8.11	
5567312903	SMP	1	606.61	610.93	781.45	611.17	8.90	8.90	8.56	8.56	
5567321282	SMP	1	606.68	611.00	781.59	611.16	8.76	8.76	8.36	8.36	
5567329660	SMP	1	606.81	611.03	781.60	611.24	8.86	8.86	8.33	8.33	
5567338048	SMP	1	606.83	611.06	781.73	611.30	8.94	8.94	8.34	8.34	
5567346286	SMP	1	606.93	611.04	781.87	611.44	8.86	8.86	8.24	8.24	
5567354650	SMP	1	606.93	611.07	781.85	611.47	8.82	8.82	8.22	8.22	
5567363027	SMP	1	606.99	611.12	782.04	611.24	8.80	8.80	8.17	8.17	
5567371408	SMP	1	607.00	611.34	781.90	611.51	8.82	8.82	8.32	8.32	
5567379645	SMP	1	606.92	611.45	781.97	611.37	8.88	8.88	8.44	8.44	
5567388047	SMP	1	606.86	611.49	781.90	611.41	8.92	8.92	8.32	8.32	
5567396399	SMP	1	606.88	611.49	781.86	611.50	8.89	8.89	8.40	8.40	
5567404644	SMP	1	606.74	611.62	781.81	611.63	9.08	9.08	8.26	8.26	
5567413028	SMP	1	606.57	611.62	781.78	611.52	9.02	9.02	8.30	8.30	
5567421417	SMP	1	606.59	611.66	781.65	611.44	8.99	8.99	8.52	8.52	
5567429772	SMP	1	606.41	611.85	781.56	611.56	9.33	9.33	8.32	8.32	
5567438046	SMP	1	606.48	611.68	781.45	611.62	8.88	8.88	8.21	8.21	
5567446395	SMP	1	606.30	612.19	781.28	612.04	9.12	9.12	8.66	8.66	
5567454773	SMP	1	606.21	612.56	781.20	612.71	8.93	8.93	8.38	8.38	
5567463150	SMP	1	606.07	612.86	781.34	612.89	8.87	8.87	8.25	8.25	
5567471416	SMP	1	606.12	612.61	781.23	612.70	8.76	8.76	8.14	8.14	
5567479772	SMP	1	605.91	612.73	781.10	612.64	8.74	8.74	8.21	8.21	
5567488172	SMP	1	605.79	612.85	780.95	612.84	8.94	8.94	8.60	8.60	
5567496520	SMP	1	605.84	612.79	780.87	612.91	8.74	8.74	8.25	8.25	
5567504766	SMP	1	605.69	613.02	789.91	606.74	8.70	8.70	9.55	9.55	
5567513145	SMP	1	605.53	613.15	780.72	613.04	8.86	8.86	8.31	8.31	
5567521530	SMP	1	605.46	613.29	780.81	612.97	9.05	9.05	7.93	7.93	
5567529906	SMP	1	605.37	613.25	780.74	612.92	8.88	8.88	7.98	7.98	
5567538169	SMP	1	605.33	613.29	780.59	613.12	9.02	9.02	8.34	8.34	
5567546519	SMP	1	605.26	613.21	780.44	613.27	8.96	8.96	8.44	8.44	
5567554902	SMP	1	605.11	613.35	780.55	613.33	8.93	8.93	8.38	8.38	
5567563180	SMP	1	605.04	613.43	780.55	613.33	9.08	9.08	8.38	8.38	
5567571525	SMP	1	604.86	613.52	780.44	613.38	9.15	9.15	8.32	8.32	
5567579890	SMP	1	604.71	613.51	780.37	613.48	8.99	8.99	8.41	8.41	
5567588292	SMP	1	604.72	613.62	788.92	606.78	8.95	8.95	9.70	9.70	
5567604906	SMP	1	604.62	613.61	780.25	613.53	8.59	8.59	7.96	7.96	
5567613298	SMP	1	604.48	613.61	780.37	613.32	8.87	8.87	7.12	7.12	
5567621635	SMP	1	604.45	613.81	780.20	613.53	8.96	8.96	7.91	7.91	
5567638277	SMP	1	604.33	613.91	780.08	613.62	8.90	8.90	8.16	8.16	
5567646644	SMP	1	604.20	613.98	780.10	613.63	9.12	9.12	7.90	7.90	
5567655018	SMP	1	604.18	614.23	780.30	613.74	9.21	9.21	7.54	7.54	
5567671645	SMP	1	604.11	614.38	780.09	613.89	9.20	9.20	7.76	7.76	
5567680044	SMP	1	604.04	614.38	779.93	614.10	9.10	9.10	8.10	8.10	
5567688386	SMP	1	604.07	614.35	788.37	608.52	9.10	9.10	10.77	10.77	
5567696656	SMP	1	604.04	614.49	779.95	614.12	9.15	9.15	7.73	7.73	
5567705027	SMP	1	603.97	614.55	779.85	614.19	9.33	9.33	7.90	7.90	
5567713404	SMP	1	603.85	614.64	779.76	614.29	9.27	9.27	7.98	7.98	
5567721626	SMP	1	603.79	614.80	779.98	614.36	9.36	9.36	7.58	7.58	
5567730037	SMP	1	603.81	614.74	779.76	614.41	9.22	9.22	7.59	7.59	
5567738384	SMP	1	603.78	614.86	779.75	614.41	9.39	9.39	7.43	7.43	
5567746772	SMP	1	603.69	615.07	779.75	614.57	9.54	9.54	7.49	7.49	
5567755040	SMP	1	604.02	615.21	788.20	608.78	8.87	8.87	9.95	9.95	
5567763402	SMP	1	604.28	615.52	780.07	615.26	9.22	9.22	8.14	8.14	
5567771746	SMP	1	604.10	615.66	779.88	615.41	8.97	8.97	8.21	8.21	
5567780208	SMP	1	604.03	615.45	779.75	615.27	8.72	8.72	7.96	7.96	
5567788390	SMP	1	603.88	615.59	779.68	615.25	9.04	9.04	7.68	7.68	
5567796777	SMP	1	603.80	615.84	779.77	615.23	9.27	9.27	7.60	7.60	
5567805139	SMP	1	603.80	615.78	779.70	615.33	9.09	9.09	7.57	7.57	
5567813525	SMP	1	603.63	615.85	779.59	615.46	9.20	9.20	7.72	7.72	
5567821753	SMP	1	603.75	615.90	779.54	615.55	9.12	9.12	7.82	7.82	
5567830157	SMP	1	603.57	616.04	779.43	615.63	8.98	8.98	8.03	8.03	
5567838505	SMP	1	603.55	616.12	779.46	615.67	9.14	9.14	7.94	7.94	
5567855147	SMP	1	603.46	616.22	779.33	615.77	9.27	9.27	7.64	7.64	
5567863514	SMP	1	603.30	616.52	779.36	615.79	9.60	9.60	7.67	7.67	
5567871891	SMP	1	603.36	616.38	779.28	615.81	9.41	9.41	7.80	7.80	
5567888504	SMP	1	603.29	616.23	787.44	610.34	9.27	9.27	10.22	10.22	
5567896918	SMP	1	603.27	616.27	788.70	608.89	9.30	9.30	7.66	7.66	
5567905341	SMP	1	603.26	616.22	787.22	609.79	9.25	9.25	9.83	9.83	
5567921888	SMP	1	603.15	616.31	779.34	615.80	9.40	9.40	7.79	7.79	
5567930263	SMP	1	603.09	616.19	779.20	615.86	9.09	9.09	8.01	8.01	
5567938659	SMP	1	603.08	616.08	779.07	615.87	9.05	9.05	8.05	8.05	
5567946884	SMP	1	602.86	616.24	779.14	615.78	9.10	9.10	7.82	7.82	
5567955282	SMP	1	602.75	616.19	787.34	609.76	8.84	8.84	8.31	8.31	
5567963631	SMP	1	602.51	616.30	778.83	615.83	9.05	9.05	7.98	7.98	
5567972016	SMP	1	602.46	616.23	786.66	610.02	9.05	9.05	9.50	9.50	
5567980262	SMP	1	602.10	616.54	778.47	616.05	9.56	9.56	8.26	8.26	
5567988648	SMP	1	601.86	616.36	778.11	615.81	9.15	9.15	8.43	8.43	
5567997003	SMP	1	601.60	616.41	786.19	609.83	9.24	9.24	8.54	8.54	
5568005407	SMP	1	601.28	616.49	777.66	615.75	9.55	9.55	7.82	7.82	
5568013634	SMP	1	601.01	616.69	777.30	615.70	9.58	9.58	8.29	8.29	
5568022012	SMP	1	600.58	616.60	784.55	611.26	9.38	9.38	12.62	12.62	
5568030386	SMP	1	600.23	616.72	776.57	615.73	9.60	9.60	7.94	7.94	
5568047021	SMP	1	599.28	616.89	775.87	615.84	9.43	9.43	7.81	7.81	
5568055381	SMP	1	598.84	616.99	783.12	611.89	9.53	9.53	12.12	12.12	
5568063774	SMP	1	598.18	617.26	783.15	610.99	9.87	9.87	11.74	11.74	
5568071992	SMP	1	597.58	617.34	782.76	611.40	9.71	9.71	10.85	10.85	
5568080405	SMP	1	596.98	617.81	781.63	610.62	10.07	10.07	11.10	11.10	
5568088742	SMP	1	596.52	617.64	773.44	616.36	9.53	9.53	5.62	5.62	
5568105388	SMP	1	594.71	618.63	0.00	0.00	10.61	10.61	0.00	0.00	
5568113759	SMP	1	592.40	619.61	779.72	609.27	11.47	11.47	8.83	8.83	
5568122116	SMP	1	589.79	619.37	772.94	626.16	11.57	11.57	13.16	13.16	
5568138771	SMP	1	584.90	619.32	767.56	622.94	9.72	9.72	18.09	18.09	
5568147131	SMP	1	583.00	619.39	746.95	604.12	9.83	9.83	13.75	13.75	
5568155506	SMP	1	580.92	619.69	745.96	609.14	9.92	9.92	11.99	11.99	
5568172136	SMP	1	578.86	619.72	752.05	615.15	9.17	9.17	6.16	6.16	
5568180529	SMP	1	577.55	620.14	751.22	615.39	9.11	9.11	7.50	7.50	
5568188862	SMP	1	576.43	620.58	750.90	615.84	9.13	9.13	9.53	9.53	
5568205506	SMP	1	574.33	621.08	749.45	616.38	9.46	9.46	10.94	10.94	
5568213880	SMP	1	573.05	621.22	748.68	615.84	9.20	9.20	9.74	9.74	
5568222274	SMP	1	571.94	621.55	747.51	616.03	9.19	9.19	9.59	9.59	
5568238877	SMP	1	569.69	621.96	745.55	615.92	9.24	9.24	9.64	9.64	
5568247274	SMP	1	568.79	622.35	744.48	616.00	9.29	9.29	9.50	9.50	
5568255625	SMP	1	567.51	622.46	743.47	616.14	9.38	9.38	9.73	9.73	
5568263889	SMP	1	566.48	622.74	742.48	616.21	9.25	9.25	9.85	9.85	
5568272254	SMP	1	565.62	622.90	741.55	616.14	9.03	9.03	9.63	9.63	
5568280638	SMP	1	564.63	623.21	740.72	615.96	9.29	9.29	9.11	9.11	
5568289042	SMP	1	563.77	623.42	739.83	616.16	9.48	9.48	9.29	9.29	
5568305650	SMP	1	562.18	623.79	738.20	615.95	9.44	9.44	9.01	9.01	
5568314001	SMP	1	561.36	624.00	737.41	616.11	9.34	9.34	9.31	9.31	
5568322432	SMP	1	560.53	624.15	736.66	616.02	9.11	9.11	9.39	9.39	
5568330626	SMP	1	559.83	624.17	735.94	616.11	9.08	9.08	9.20	9.20	
5568347379	SMP	1	558.52	624.36	734.67	615.80	9.26	9.26	9.31	9.31	
5568355625	SMP	1	557.52	624.36	733.82	615.97	8.89	8.89	9.44	9.44	
5568364021	SMP	1	556.57	624.27	732.70	615.65	9.13	9.13	9.35	9.35	
5568372364	SMP	1	555.84	624.19	731.72	615.27	9.29	9.29	9.37	9.37	
5568389021	SMP	1	554.84	624.19	730.77	614.91	9.12	9.12	9.20	9.20	
5568397373	SMP	1	554.39	624.15	730.23	614.83	9.10	9.10	9.02	9.02	
5568405788	SMP	1	553.91	624.19	729.78	614.68	9.01	9.01	9.19	9.19	
5568414124	SMP	1	553.33	624.15	729.28	614.55	9.12	9.12	9.27	9.27	
5568422366	SMP	1	552.94	624.25	728.78	614.44	9.23	9.23	9.11	9.11	
5568430752	SMP	1	552.47	624.18	728.33	614.39	9.05	9.05	9.36	9.36	
5568439155	SMP	1	552.04	624.25	727.90	614.33	9.08	9.08	9.20	9.20	
5568447491	SMP	1	551.51	624.28	727.51	614.06	9.21	9.21	9.10	9.10	
5568464144	SMP	1	550.65	624.44	726.46	614.13	9.08	9.08	9.20	9.20	
5568472513	SMP	1	550.02	624.44	726.06	614.24	8.92	8.92	9.25	9.25	
5568480895	SMP	1	549.67	624.55	725.66	614.24	9.38	9.38	9.28	9.28	
5568489118	SMP	1	549.18	624.61	725.23	614.32	9.10	9.10	9.36	9.36	
5568497509	SMP	1	548.69	624.69	724.79	614.20	8.93	8.93	9.13	9.13	
5568505867	SMP	1	548.45	624.97	724.35	614.30	9.05	9.05	9.19	9.19	
5568514129	SMP	1	547.96	625.09	723.92	614.34	8.96	8.96	9.29	9.29	
5568530878	SMP	1	547.22	625.32	723.09	614.58	8.94	8.94	9.45	9.45	
5568539235	SMP	1	546.92	625.44	722.78	614.45	9.21	9.21	9.07	9.07	
5568547505	SMP	1	546.35	625.43	722.46	614.55	9.03	9.03	9.20	9.20	
5568555908	SMP	1	546.11	625.51	722.04	614.71	9.15	9.15	9.22	9.22	
5568564241	SMP	1	545.76	625.69	721.79	614.74	9.22	9.22	9.35	9.35	
5568572596	SMP	1	545.49	625.69	721.42	614.69	8.94	8.94	9.32	9.32	
5568580864	SMP	1	545.25	625.78	721.21	614.74	9.05	9.05	9.21	9.21	
5568589272	SMP	1	545.00	625.98	720.92	614.88	9.25	9.25	9.11	9.11	
5568597621	SMP	1	545.16	626.37	721.22	615.19	8.99	8.99	9.31	9.31	
5568605957	SMP	1	546.11	627.18	722.02	616.07	8.98	8.98	9.43	9.43	
5568614241	SMP	1	547.07	627.97	722.77	616.89	9.31	9.31	9.51	9.51	
5568631009	SMP	1	548.21	628.88	723.57	617.56	9.70	9.70	9.70	9.70	
5568639314	SMP	1	548.08	629.00	723.33	617.66	9.67	9.67	9.68	9.68	
5568647625	SMP	1	548.03	629.10	723.25	617.69	9.70	9.70	9.44	9.44	
5568664366	SMP	1	548.02	629.24	723.34	617.82	9.51	9.51	9.24	9.24	
5568672673	SMP	1	548.09	629.32	723.51	617.97	9.60	9.60	9.73	9.73	
5568680989	SMP	1	548.16	629.39	723.53	618.09	9.69	9.69	9.78	9.78	
5568689361	SMP	1	548.31	629.47	723.69	618.05	9.94	9.94	9.68	9.68	
5568697739	SMP	1	548.38	629.25	723.81	617.99	9.49	9.49	9.64	9.64	
5568706025	SMP	1	548.53	629.21	723.96	618.05	9.46	9.46	9.19	9.19	
5568714360	SMP	1	548.57	629.08	724.11	618.00	9.26	9.26	9.40	9.40	
5568722717	SMP	1	548.75	629.11	724.40	617.98	9.38	9.38	9.56	9.56	
5568731119	SMP	1	548.83	629.19	724.60	618.12	9.49	9.49	9.65	9.65	
5568739402	SMP	1	549.14	629.37	724.80	618.11	9.73	9.73	9.38	9.38	
5568747738	SMP	1	549.30	629.41	725.03	618.16	9.53	9.53	9.54	9.54	
5568756074	SMP	1	549.58	629.43	725.07	618.24	9.51	9.51	9.51	9.51	
5568764482	SMP	1	549.69	629.37	725.28	618.29	9.49	9.49	9.62	9.62	
5568772753	SMP	1	549.84	629.39	725.52	618.20	9.55	9.55	9.57	9.57	
5568781130	SMP	1	549.96	629.35	725.70	618.22	9.87	9.87	9.37	9.37	
5568789424	SMP	1	550.13	629.20	725.97	618.17	9.69	9.69	9.37	9.37	
5568797866	SMP	1	550.31	629.11	726.08	618.20	9.58	9.58	9.45	9.45	
5568806107	SMP	1	550.40	628.80	726.30	618.05	9.32	9.32	9.32	9.32	
5568822771	SMP	1	550.99	628.92	726.84	617.85	10.15	10.15	9.31	9.31	
5568831261	SMP	1	551.15	628.62	727.05	617.73	9.80	9.80	9.45	9.45	
5568839471	SMP	1	551.49	628.34	727.36	617.77	9.40	9.40	9.76	9.76	
5568847872	SMP	1	551.57	627.98	727.67	617.58	9.40	9.40	9.58	9.58	
5568856141	SMP	1	552.05	628.11	727.95	617.35	10.02	10.02	9.46	9.46	
5568864496	SMP	1	552.39	627.92	728.18	617.39	9.78	9.78	9.65	9.65	
5568872853	SMP	1	552.64	627.66	728.63	617.14	9.65	9.65	9.26	9.26	
5568881255	SMP	1	552.93	627.54	728.84	617.24	10.05	10.05	10.07	10.07	
5568889600	SMP	1	553.32	627.45	729.22	617.15	10.11	10.11	9.61	9.61	
5568906242	SMP	1	553.97	627.16	729.80	616.97	10.07	10.07	9.46	9.46	
5568914609	SMP	1	554.27	627.03	730.13	616.90	9.95	9.95	9.82	9.82	
5568923002	SMP	1	554.64	626.87	730.43	616.79	9.99	9.99	9.57	9.57	
5568931234	SMP	1	554.91	626.73	730.85	616.63	9.96	9.96	9.16	9.16	
5568948009	SMP	1	555.47	626.80	731.38	616.52	9.97	9.97	9.60	9.60	
5568956353	SMP	1	555.67	626.45	731.62	616.37	9.61	9.61	9.02	9.02	
5568964629	SMP	1	555.87	626.47	731.98	616.13	9.70	9.70	8.71	8.71	
5568972991	SMP	1	556.15	626.33	732.19	616.13	9.64	9.64	9.01	9.01	
5568981367	SMP	1	556.43	626.34	732.39	616.16	9.81	9.81	8.85	8.85	
5568989733	SMP	1	556.57	626.27	732.62	615.88	9.47	9.47	8.47	8.47	
5568997995	SMP	1	556.65	626.13	732.91	615.92	9.44	9.44	8.46	8.46	
5569006348	SMP	1	557.02	626.17	733.18	615.82	9.79	9.79	8.38	8.38	
5569014754	SMP	1	557.17	625.98	733.37	615.79	9.86	9.86	8.23	8.23	
5569022974	SMP	1	557.35	625.88	733.51	615.70	9.69	9.69	8.66	8.66	
5569031370	SMP	1	557.56	625.82	733.77	615.68	9.68	9.68	8.72	8.72	
5569039738	SMP	1	557.83	625.86	733.95	615.79	9.93	9.93	8.44	8.44	
5569048128	SMP	1	558.01	625.81	734.25	615.58	9.81	9.81	8.26	8.26	
5569056342	SMP	1	558.19	625.91	734.37	615.36	9.92	9.92	8.14	8.14	
5569073130	SMP	1	558.48	625.30	734.70	615.25	9.36	9.36	8.45	8.45	
5569081480	SMP	1	558.57	625.20	734.85	615.21	9.40	9.40	8.35	8.35	
5569089750	SMP	1	558.75	625.28	735.05	615.22	9.45	9.45	8.47	8.47	
5569098110	SMP	1	558.99	625.61	735.25	615.40	9.68	9.68	8.01	8.01	
5569106480	SMP	1	559.14	625.96	735.29	615.57	9.80	9.80	7.89	7.89	
5569114857	SMP	1	559.21	625.88	735.41	615.68	9.15	9.15	7.81	7.81	
5569123105	SMP	1	559.27	625.84	735.44	615.65	9.33	9.33	7.60	7.60	
5569131480	SMP	1	559.45	625.76	735.56	616.05	9.18	9.18	8.42	8.42	
5569139873	SMP	1	559.68	625.93	735.83	615.99	9.40	9.40	8.48	8.48	
5569148227	SMP	1	559.84	626.05	735.93	616.13	9.49	9.49	8.43	8.43	
5569156489	SMP	1	560.04	626.17	736.15	616.08	9.71	9.71	8.22	8.22	
5569164851	SMP	1	560.15	626.03	736.31	616.27	9.11	9.11	7.88	7.88	
5569173227	SMP	1	560.35	626.22	736.54	616.34	9.29	9.29	8.25	8.25	
5569181475	SMP	1	560.59	626.37	736.75	616.56	9.48	9.48	8.45	8.45	
5569189874	SMP	1	560.78	626.47	736.92	616.71	9.54	9.54	8.38	8.38	
5569198222	SMP	1	560.98	626.54	737.19	616.49	9.74	9.74	7.77	7.77	
5569206598	SMP	1	561.18	626.42	737.33	616.75	9.35	9.35	7.95	7.95	
5569214848	SMP	1	561.31	626.43	737.51	616.74	9.30	9.30	7.82	7.82	
5569223196	SMP	1	561.48	626.51	737.73	616.79	9.39	9.39	8.33	8.33	
5569231599	SMP	1	561.60	626.53	738.01	617.07	9.70	9.70	8.50	8.50	
5569239998	SMP	1	561.91	626.52	738.11	616.89	9.61	9.61	8.05	8.05	
5569248311	SMP	1	562.05	626.61	738.27	616.98	9.45	9.45	7.90	7.90	
5569264986	SMP	1	562.46	626.52	738.58	616.76	9.27	9.27	7.47	7.47	
5569273354	SMP	1	562.61	626.52	738.78	616.94	9.51	9.51	7.85	7.85	
5569281626	SMP	1	562.74	626.49	738.93	617.01	9.56	9.56	8.07	8.07	
5569289967	SMP	1	562.92	626.53	739.08	616.76	9.70	9.70	7.79	7.79	
5569298371	SMP	1	563.06	626.47	739.20	616.84	9.70	9.70	8.08	8.08	
5569306711	SMP	1	563.24	626.32	739.38	616.76	9.47	9.47	8.36	8.36	
5569314978	SMP	1	563.18	626.02	739.52	616.72	9.20	9.20	8.37	8.37	
5569323345	SMP	1	563.41	626.02	739.58	616.67	9.48	9.48	8.47	8.47	
5569331741	SMP	1	563.34	625.67	739.79	616.35	9.37	9.37	7.89	7.89	
5569340033	SMP	1	563.59	625.74	739.91	616.12	9.49	9.49	7.65	7.65	
5569348370	SMP	1	563.72	625.63	739.92	615.94	9.34	9.34	7.99	7.99	
5569356710	SMP	1	563.76	625.46	740.03	615.75	9.57	9.57	7.93	7.93	
5569365113	SMP	1	563.78	625.36	740.08	615.64	9.55	9.55	7.99	7.99	
5569373347	SMP	1	563.91	625.33	740.13	615.69	9.82	9.82	8.17	8.17	
5569381736	SMP	1	563.85	625.01	740.09	615.54	9.23	9.23	7.89	7.89	
5569390095	SMP	1	563.98	624.98	740.15	615.28	9.56	9.56	7.90	7.90	
5569398492	SMP	1	563.99	624.67	740.22	614.99	9.71	9.71	7.60	7.60	
5569406709	SMP	1	563.98	624.40	740.22	614.79	9.52	9.52	7.61	7.61	
5569415112	SMP	1	563.98	624.13	740.26	614.42	9.74	9.74	7.28	7.28	
5569423472	SMP	1	564.06	623.90	740.27	614.54	9.48	9.48	8.05	8.05	
5569431863	SMP	1	564.01	623.67	740.22	614.30	9.71	9.71	7.96	7.96	
5569448463	SMP	1	564.05	623.16	739.97	614.27	9.88	9.88	9.54	9.54	
5569456863	SMP	1	564.03	622.78	739.89	613.76	9.91	9.91	9.14	9.14	
5569465276	SMP	1	563.97	622.52	739.87	613.70	9.99	9.99	9.34	9.34	
5569473478	SMP	1	563.91	622.27	739.66	613.67	9.99	9.99	9.89	9.89	
5569481855	SMP	1	563.48	621.58	739.36	613.39	9.55	9.55	10.28	10.28	
5569490217	SMP	1	562.67	620.83	738.72	612.90	9.80	9.80	10.58	10.58	
5569498455	SMP	1	561.61	619.53	754.87	607.27	9.25	9.25	17.00	15.00	
5569506863	SMP	1	560.81	618.39	736.27	609.88	9.11	9.11	9.61	9.61	
5569523590	SMP	1	559.65	616.87	734.71	608.35	8.78	8.78	9.40	9.40	
5569531868	SMP	1	559.38	616.24	734.32	607.88	8.66	8.66	9.29	9.29	
5569540206	SMP	1	559.20	615.95	754.28	608.02	8.71	8.71	17.00	17.00	
5569548593	SMP	1	558.82	615.64	733.79	607.09	8.72	8.72	9.71	9.71	
5569556971	SMP	1	558.49	615.19	733.59	606.53	8.78	8.78	9.38	9.38	
5569565231	SMP	1	558.13	614.88	733.22	605.76	9.00	9.00	8.85	8.85	
5569581958	SMP	1	557.55	614.22	732.64	605.38	8.99	8.99	9.86	9.86	
5569590364	SMP	1	557.30	613.91	732.40	604.98	8.77	8.77	9.36	9.36	
5569598601	SMP	1	557.02	613.59	732.24	604.77	9.10	9.10	9.53	9.53	
5569606965	SMP	1	556.69	613.17	732.09	604.80	8.80	8.80	9.92	9.92	
5569615336	SMP	1	556.50	612.89	731.85	604.26	8.91	8.91	9.46	9.46	
5569623720	SMP	1	556.32	612.71	731.56	603.80	8.75	8.75	9.37	9.37	
5569631961	SMP	1	555.99	612.41	731.40	603.45	8.81	8.81	9.29	9.29	
5569640361	SMP	1	555.78	612.16	731.23	603.37	8.65	8.65	9.31	9.31	
5569656960	SMP	1	555.51	611.84	730.93	602.74	8.86	8.86	9.27	9.27	
5569665360	SMP	1	555.34	611.55	730.81	602.60	8.70	8.70	9.50	9.50	
5569673721	SMP	1	555.07	611.45	730.53	602.35	8.85	8.85	9.44	9.44	
5569682098	SMP	1	555.01	611.24	730.37	602.19	8.74	8.74	9.30	9.30	
5569690343	SMP	1	554.83	611.01	730.12	602.06	8.69	8.69	9.62	9.62	
5569698726	SMP	1	554.52	610.91	729.91	601.73	8.73	8.73	9.63	9.63	
5569707078	SMP	1	554.31	610.63	729.69	601.47	8.64	8.64	9.52	9.52	
5569715481	SMP	1	554.17	610.46	729.54	601.36	8.51	8.51	9.58	9.58	
5569723709	SMP	1	553.98	610.36	729.40	601.36	8.76	8.76	9.86	9.86	
5569732100	SMP	1	553.84	610.11	729.15	601.02	8.62	8.62	9.74	9.74	
5569740463	SMP	1	553.66	610.01	728.90	600.70	8.71	8.71	9.54	9.54	
5569748845	SMP	1	553.39	609.89	728.72	600.61	8.89	8.89	9.61	9.61	
5569757077	SMP	1	553.13	609.75	728.48	600.53	8.73	8.73	9.46	9.46	
5569765479	SMP	1	553.04	609.64	728.32	600.29	8.89	8.89	9.53	9.53	
5569773820	SMP	1	552.94	609.52	728.15	600.16	8.88	8.88	9.77	9.77	
5569782215	SMP	1	552.50	609.32	727.63	599.70	8.97	8.97	9.47	9.47	
5569790460	SMP	1	552.02	608.82	727.16	599.42	8.74	8.74	9.63	9.63	
5569807224	SMP	1	552.05	608.67	726.96	599.28	8.94	8.94	9.63	9.63	
5569815458	SMP	1	552.02	608.57	726.98	599.26	8.90	8.90	9.48	9.48	
5569823835	SMP	1	551.92	608.54	726.80	599.08	8.69	8.69	9.40	9.40	
5569832208	SMP	1	551.84	608.39	726.78	599.11	8.72	8.72	9.45	9.45	
5569840606	SMP	1	551.84	608.40	726.65	599.16	8.74	8.74	9.66	9.66	
5569848835	SMP	1	551.81	608.37	726.57	598.91	8.84	8.84	9.62	9.62	
5569857208	SMP	1	551.76	608.28	726.58	598.94	8.68	8.68	9.67	9.67	
5569865581	SMP	1	551.59	608.23	726.57	598.98	8.79	8.79	9.69	9.69	
5569873956	SMP	1	551.54	608.16	726.52	598.92	8.73	8.73	9.80	9.80	
5569882201	SMP	1	551.48	608.11	726.48	598.82	8.82	8.82	9.59	9.59	
5569890600	SMP	1	551.50	608.01	726.46	598.61	8.77	8.77	9.43	9.43	
5569898955	SMP	1	551.43	607.94	726.27	598.56	8.69	8.69	9.51	9.51	
5569907340	SMP	1	551.36	607.83	726.20	598.42	8.73	8.73	9.52	9.52	
5569915583	SMP	1	551.28	607.66	726.24	598.34	8.70	8.70	9.48	9.48	
5569923964	SMP	1	551.16	607.49	726.05	598.05	8.81	8.81	9.36	9.36	
5569932329	SMP	1	551.11	607.35	725.93	597.88	8.81	8.81	9.46	9.46	
5569940739	SMP	1	550.95	607.13	725.86	597.74	8.64	8.64	9.39	9.39	
5569948958	SMP	1	550.80	606.96	725.76	597.60	8.47	8.47	9.64	9.64	
5569957341	SMP	1	550.73	606.76	725.50	597.32	8.73	8.73	9.18	9.18	
5569965703	SMP	1	550.54	606.66	725.47	597.07	8.82	8.82	9.40	9.40	
5569974097	SMP	1	550.43	606.52	725.33	597.07	8.61	8.61	9.63	9.63	
5569982323	SMP	1	550.28	606.35	725.16	596.81	8.84	8.84	9.49	9.49	
5569990727	SMP	1	550.22	606.12	724.98	596.54	8.56	8.56	9.45	9.45	
5569999083	SMP	1	550.05	605.93	724.76	596.37	8.49	8.49	9.56	9.56	
5570007334	SMP	1	549.85	605.72	724.61	596.19	8.75	8.75	9.41	9.41	
5570015704	SMP	1	549.65	605.44	724.40	595.83	8.59	8.59	9.34	9.34	
5570024081	SMP	1	549.61	605.17	724.27	595.63	8.73	8.73	9.54	9.54	
5570032466	SMP	1	549.29	604.79	724.18	595.51	8.58	8.58	9.49	9.49	
5570040723	SMP	1	549.11	604.58	723.91	594.92	8.75	8.75	9.03	9.03	
5570057454	SMP	1	548.97	603.94	723.68	594.30	8.60	8.60	9.36	9.36	
5570065850	SMP	1	548.80	603.48	723.55	593.94	8.61	8.61	9.35	9.35	
5570074062	SMP	1	548.68	603.13	723.27	593.70	8.39	8.39	9.65	9.65	
5570082459	SMP	1	548.44	602.73	723.13	593.13	8.68	8.68	9.31	9.31	
5570090847	SMP	1	548.28	602.35	722.94	592.57	8.68	8.68	9.14	9.14	
5570099221	SMP	1	548.11	602.00	722.86	592.31	8.78	8.78	9.30	9.30	
5570107461	SMP	1	547.97	601.62	722.58	591.81	8.85	8.85	9.05	9.05	
5570115852	SMP	1	547.72	601.21	722.46	591.47	8.67	8.67	9.25	9.25	
5570124200	SMP	1	547.52	600.84	722.30	590.91	8.75	8.75	8.93	8.93	
5570132590	SMP	1	547.21	600.29	722.09	590.61	8.56	8.56	9.16	9.16	
5570149209	SMP	1	546.82	599.39	721.65	589.64	8.71	8.71	9.38	9.38	
5570157589	SMP	1	546.57	598.93	721.39	589.06	8.57	8.57	9.07	9.07	
5570165826	SMP	1	546.15	598.34	721.21	588.66	8.57	8.57	9.42	9.42	
5570174215	SMP	1	545.94	597.72	720.93	588.02	8.69	8.69	9.25	9.25	
5570182566	SMP	1	545.56	597.12	720.63	587.29	8.51	8.51	9.02	9.02	
5570190971	SMP	1	545.36	596.45	720.37	586.65	8.85	8.85	9.30	9.30	
5570207576	SMP	1	544.75	594.97	719.81	585.42	8.57	8.57	9.46	9.46	
5570215969	SMP	1	544.35	594.29	719.55	584.44	8.37	8.37	9.23	9.23	
5570224326	SMP	1	543.96	593.42	719.22	583.71	8.59	8.59	9.48	9.48	
5570232594	SMP	1	543.50	592.56	718.86	582.73	8.36	8.36	9.47	9.47	
5570249329	SMP	1	542.51	590.63	718.09	580.88	8.24	8.24	9.46	9.46	
5570257703	SMP	1	542.15	589.59	717.65	579.64	8.36	8.36	9.36	9.36	
5570265950	SMP	1	541.51	588.50	717.25	578.46	8.20	8.20	9.22	9.22	
5570282713	SMP	1	540.45	586.08	716.28	576.00	8.27	8.27	9.21	9.21	
5570291076	SMP	1	539.74	584.82	715.72	574.51	8.13	8.13	9.23	9.23	
5570299332	SMP	1	539.04	583.38	715.25	573.24	8.46	8.46	9.18	9.18	
5570316058	SMP	1	537.78	580.59	714.16	570.32	8.25	8.25	9.50	9.50	
5570324341	SMP	1	537.05	579.11	713.48	568.52	8.28	8.28	9.33	9.33	
5570332694	SMP	1	536.44	577.54	712.98	567.13	8.25	8.25	9.33	9.33	
5570349450	SMP	1	535.13	573.18	712.18	562.77	8.32	8.32	9.12	9.12	
5570357699	SMP	1	534.62	570.93	711.63	560.22	8.39	8.39	9.10	9.10	
5570366088	SMP	1	534.27	568.75	711.23	558.04	8.55	8.55	9.04	9.04	
5570382816	SMP	1	533.27	564.06	710.50	553.42	8.67	8.67	9.14	9.14	
5570391091	SMP	1	532.90	561.82	710.07	551.00	8.41	8.41	9.01	9.01	
5570399441	SMP	1	531.93	559.89	709.64	549.21	8.47	8.47	8.94	8.94	
5570416193	SMP	1	530.56	555.31	708.68	544.77	8.49	8.49	9.02	9.02	
5570424446	SMP	1	529.98	553.10	708.37	542.47	8.46	8.46	9.31	9.31	
5570432832	SMP	1	529.41	550.79	707.96	540.01	8.90	8.90	9.08	9.08	
5570449563	SMP	1	527.96	545.67	707.06	535.31	8.66	8.66	9.48	9.48	
5570457836	SMP	1	527.03	543.25	706.54	532.70	8.59	8.59	9.36	9.36	
5570466202	SMP	1	526.20	540.70	705.97	530.18	8.82	8.82	9.29	9.29	
5570482813	SMP	1	524.89	534.99	704.89	524.76	8.58	8.58	9.29	9.29	
5570491195	SMP	1	523.77	532.43	704.21	522.04	8.80	8.80	9.14	9.14	
5570499582	SMP	1	522.92	529.50	703.55	519.21	8.76	8.76	9.18	9.18	
5570516195	SMP	1	520.98	523.55	702.00	513.38	8.82	8.82	9.54	9.54	
5570524585	SMP	1	519.86	520.51	701.30	510.37	8.95	8.95	9.35	9.35	
5570532950	SMP	1	518.86	517.46	700.54	507.29	8.76	8.76	9.36	9.36	
5570549560	SMP	1	516.50	511.22	698.84	501.10	8.87	8.87	9.63	9.63	
5570557957	SMP	1	515.50	508.10	697.87	498.07	8.96	8.96	9.71	9.71	
5570566325	SMP	1	514.43	504.89	697.02	494.89	9.24	9.24	9.57	9.57	
5570582929	SMP	1	512.03	498.31	695.23	488.47	8.94	8.94	9.60	9.60	
5570591336	SMP	1	510.80	495.08	694.55	485.30	8.71	8.71	9.46	9.46	
5570599685	SMP	1	509.57	491.91	693.63	482.00	8.95	8.95	9.22	9.22	
5570616306	SMP	1	507.23	485.40	691.59	475.76	9.07	9.07	9.58	9.58	
5570624688	SMP	1	505.87	482.10	690.75	472.45	8.99	8.99	9.72	9.72	
5570633087	SMP	1	504.64	478.77	689.94	469.08	9.07	9.07	9.35	9.35	
5570649675	SMP	1	502.35	471.00	687.67	461.40	8.93	8.93	9.77	9.77	
5570658084	SMP	1	501.13	467.60	686.66	458.00	9.27	9.27	9.74	9.74	
5570666431	SMP	1	499.79	464.16	685.45	454.69	8.83	8.83	9.72	9.72	
5570683058	SMP	1	496.56	457.74	683.12	448.04	9.07	9.07	9.90	9.90	
5570691439	SMP	1	495.08	454.50	682.13	444.75	9.25	9.25	10.05	10.05	
5570699826	SMP	1	493.67	451.12	681.02	441.39	9.15	9.15	9.62	9.62	
5570716437	SMP	1	490.86	444.33	678.81	434.71	9.33	9.33	9.98	9.98	
5570724832	SMP	1	489.66	440.90	678.07	431.23	9.08	9.08	9.76	9.76	
5570733183	SMP	1	488.06	437.60	676.96	427.94	9.32	9.32	9.84	9.84	
5570749810	SMP	1	485.35	430.71	674.98	421.13	9.28	9.28	9.94	9.94	
5570758185	SMP	1	484.10	427.24	674.11	417.69	9.33	9.33	9.99	9.99	
5570766578	SMP	1	482.74	423.87	672.98	414.27	9.39	9.39	9.90	9.90	
5570783184	SMP	1	480.26	416.76	671.19	407.20	9.52	9.52	9.98	9.98	
5570791592	SMP	1	478.81	413.24	670.27	403.70	9.37	9.37	10.16	10.16	
5570799808	SMP	1	477.70	409.58	669.14	400.18	9.53	9.53	10.11	10.11	
5570816548	SMP	1	474.92	402.49	667.51	392.90	9.58	9.58	10.23	10.23	
5570824933	SMP	1	473.74	398.87	666.73	389.30	9.50	9.50	10.24	10.24	
5570833199	SMP	1	472.43	395.25	665.88	385.64	9.40	9.40	10.20	10.20	
5570849933	SMP	1	470.10	387.71	664.09	378.22	9.63	9.63	10.24	10.24	
5570858327	SMP	1	469.01	384.00	663.55	374.48	9.71	9.71	10.42	10.42	
5570866551	SMP	1	468.01	380.23	663.02	370.74	9.56	9.56	10.26	10.26	
5570883300	SMP	1	465.91	372.63	661.65	363.17	9.76	9.76	10.44	10.44	
5570891679	SMP	1	464.96	368.86	661.13	359.31	9.73	9.73	10.19	10.19	
5570899946	SMP	1	464.21	364.97	660.92	355.61	9.67	9.67	10.36	10.36	
5570916680	SMP	1	463.77	356.72	661.21	347.50	9.88	9.88	10.22	10.22	
5570925076	SMP	1	463.87	352.85	662.01	343.78	9.67	9.67	10.39	10.39	
5570933316	SMP	1	464.54	348.88	662.98	340.11	10.07	10.07	10.26	10.26	
5570950072	SMP	1	463.83	341.42	662.93	332.62	9.80	9.80	10.45	10.45	
5570958305	SMP	1	463.41	337.76	662.80	328.94	9.98	9.98	10.44	10.44	
5570966687	SMP	1	463.08	333.95	662.84	325.36	9.75	9.75	10.55	10.55	
5570983430	SMP	1	462.65	326.65	663.41	318.19	10.01	10.01	10.61	10.61	
5570991699	SMP	1	462.68	323.01	663.64	314.79	10.43	10.43	10.52	10.52	
5571000047	SMP	1	462.63	319.46	664.20	311.29	10.12	10.12	10.52	10.52	
5571016798	SMP	1	462.92	312.33	665.29	304.60	10.30	10.30	10.71	10.71	
5571025057	SMP	1	463.04	308.78	665.69	301.23	10.29	10.29	10.87	10.87	
5571033450	SMP	1	463.17	305.35	666.49	297.89	10.30	10.30	10.68	10.68	
5571050165	SMP	1	463.89	298.45	667.84	291.37	10.49	10.49	10.96	10.96	
5571058444	SMP	1	464.05	295.05	668.57	288.15	10.37	10.37	10.90	10.90	
5571066796	SMP	1	464.18	291.79	669.45	284.95	10.46	10.46	10.91	10.91	
5571083553	SMP	1	465.12	285.05	671.10	278.49	10.51	10.51	11.12	11.12	
5571091815	SMP	1	465.34	281.78	671.82	275.38	10.46	10.46	11.13	11.13	
5571100183	SMP	1	465.76	278.53	672.47	272.28	10.43	10.43	11.16	11.16	
5571116786	SMP	1	466.52	272.18	674.32	265.99	10.63	10.63	11.01	11.01	
5571125193	SMP	1	466.94	269.06	675.16	262.93	10.66	10.66	11.05	11.05	
5571133550	SMP	1	467.37	265.98	675.98	259.91	10.66	10.66	11.13	11.13	
5571150169	SMP	1	467.54	259.81	676.96	253.74	10.59	10.59	11.28	11.28	
5571158554	SMP	1	466.60	256.76	676.54	250.68	10.55	10.55	11.22	11.22	
5571166946	SMP	1	465.84	253.81	675.78	247.73	10.78	10.78	11.29	11.29	
5571183538	SMP	1	465.34	247.82	675.74	241.64	10.37	10.37	11.13	11.13	
5571191942	SMP	1	466.07	244.86	676.87	238.78	10.81	10.81	11.33	11.33	
5571200293	SMP	1	466.58	241.97	677.76	235.89	10.59	10.59	11.27	11.27	
5571216934	SMP	1	467.47	236.21	679.39	229.97	10.61	10.61	11.27	11.27	
5571225299	SMP	1	467.82	233.32	680.05	227.01	10.55	10.55	11.23	11.23	
5571233690	SMP	1	468.28	230.44	680.86	224.29	10.68	10.68	11.39	11.39	
5571250281	SMP	1	469.31	224.85	682.66	218.63	10.68	10.68	11.68	11.68	
5571258692	SMP	1	469.84	222.12	683.48	215.82	10.84	10.84	11.48	11.48	
5571267043	SMP	1	470.34	219.42	684.32	213.10	10.84	10.84	11.43	11.43	
5571283679	SMP	1	471.68	214.04	686.43	207.59	10.66	10.66	11.43	11.43	
5571292048	SMP	1	472.24	211.37	687.42	204.98	10.73	10.73	11.51	11.51	
5571300435	SMP	1	472.91	208.88	688.56	202.32	10.84	10.84	11.66	11.66	
5571317037	SMP	1	474.43	203.83	690.69	197.21	10.71	10.71	11.54	11.54	
5571325435	SMP	1	475.11	201.44	691.60	194.77	10.72	10.72	11.66	11.66	
5571333791	SMP	1	475.92	199.01	692.65	192.31	10.89	10.89	11.71	11.71	
5571350422	SMP	1	477.40	194.41	694.84	187.57	10.89	10.89	11.61	11.61	
5571358796	SMP	1	478.22	192.24	696.02	185.28	10.97	10.97	11.76	11.76	
5571367180	SMP	1	479.07	189.95	697.13	182.95	10.93	10.93	11.55	11.55	
5571383784	SMP	1	480.56	185.49	699.37	178.45	10.89	10.89	11.70	11.70	
5571392187	SMP	1	481.37	183.38	700.44	176.18	10.95	10.95	11.67	11.67	
5571400567	SMP	1	482.20	181.27	701.59	173.98	11.02	11.02	11.71	11.71	
5571417169	SMP	1	483.95	176.95	703.93	169.58	10.97	10.97	11.63	11.63	
5571425544	SMP	1	484.75	174.87	705.17	167.48	10.86	10.86	11.68	11.68	
5571433804	SMP	1	485.68	172.66	706.21	165.33	10.87	10.87	11.71	11.71	
5571450539	SMP	1	487.50	168.48	708.76	161.21	10.95	10.95	11.61	11.61	
5571458936	SMP	1	488.99	166.35	710.55	158.97	11.04	11.04	11.77	11.77	
5571467347	SMP	1	490.35	164.28	712.10	157.00	11.09	11.09	11.62	11.62	
5571483916	SMP	1	492.06	160.48	714.15	153.06	11.16	11.16	11.88	11.88	
5571492288	SMP	1	492.66	158.56	715.20	151.11	11.11	11.11	11.88	11.88	
5571500554	SMP	1	493.47	156.67	716.24	149.21	11.04	11.04	11.94	11.94	
5571517276	SMP	1	494.95	153.04	718.38	145.55	10.98	10.98	12.02	12.02	
5571525690	SMP	1	495.72	151.29	719.36	143.84	11.13	11.13	11.91	11.91	
5571533915	SMP	1	496.61	149.48	720.49	142.10	11.13	11.13	11.92	11.92	
5571550664	SMP	1	498.05	146.25	722.48	138.83	11.18	11.18	11.98	11.98	
5571559035	SMP	1	498.78	144.63	723.48	137.37	11.29	11.29	11.87	11.87	
5571567304	SMP	1	499.47	143.10	724.48	135.76	11.18	11.18	12.10	12.10	
5571584024	SMP	1	501.01	140.30	726.48	132.98	11.30	11.30	12.18	12.18	
5571592306	SMP	1	501.75	138.89	727.31	131.63	11.31	11.31	11.99	11.99	
5571600653	SMP	1	502.42	137.48	728.30	130.28	11.33	11.33	11.98	11.98	
5571617407	SMP	1	503.90	134.92	730.16	127.77	11.27	11.27	12.24	12.24	
5571625657	SMP	1	504.49	133.57	731.13	126.51	11.28	11.28	12.01	12.01	
5571634057	SMP	1	505.19	132.30	732.04	125.23	11.49	11.49	12.04	12.04	
5571650793	SMP	1	506.55	129.86	733.84	122.94	11.43	11.43	12.17	12.17	
5571659059	SMP	1	507.28	128.72	734.78	121.78	11.54	11.54	12.07	12.07	
5571667398	SMP	1	507.99	127.57	735.65	120.72	11.44	11.44	12.21	12.21	
5571684156	SMP	1	509.37	125.49	737.60	118.83	11.51	11.51	12.30	12.30	
5571692408	SMP	1	510.12	124.56	738.42	117.92	11.62	11.62	12.45	12.45	
5571700802	SMP	1	510.90	123.72	739.27	117.15	11.61	11.61	12.32	12.32	
5571717532	SMP	1	512.31	122.11	741.26	115.85	11.64	11.64	12.36	12.36	
5571725804	SMP	1	513.16	121.54	742.25	115.34	11.55	11.55	12.36	12.36	
5571734158	SMP	1	514.05	121.10	743.21	115.00	11.72	11.72	12.37	12.37	
5571750902	SMP	1	515.81	120.47	745.45	114.69	11.64	11.64	12.48	12.48	
5571759155	SMP	1	516.60	120.22	746.51	114.63	11.58	11.58	12.39	12.39	
5571767547	SMP	1	517.70	120.14	747.61	114.72	11.69	11.69	12.37	12.37	
5571784166	SMP	1	519.47	120.29	749.73	115.16	11.77	11.77	12.46	12.46	
5571792553	SMP	1	520.61	120.84	751.11	115.86	11.88	11.88	12.66	12.66	
5571800904	SMP	1	522.62	122.21	753.05	117.49	11.97	11.97	12.86	12.86	
5571817522	SMP	1	526.59	125.92	756.77	121.68	12.12	12.12	13.01	13.01	
5571825904	SMP	1	528.32	127.93	757.93	123.79	12.34	12.34	12.82	12.82	
5571834298	SMP	1	529.84	129.74	759.51	125.94	12.12	12.12	12.85	12.85	
5571850903	SMP	1	532.87	133.04	762.67	129.71	11.98	11.98	12.91	12.91	
5571859300	SMP	1	533.79	134.12	763.77	131.00	12.03	12.03	13.20	13.20	
5571867644	SMP	1	534.19	134.94	764.79	132.03	12.07	12.07	13.27	13.27	
5571884273	SMP	1	535.44	137.17	767.13	134.35	12.27	12.27	13.05	13.05	
5571892652	SMP	1	536.26	137.87	768.09	135.71	11.19	11.19	13.18	13.18	
5571901058	SMP	1	536.97	139.06	769.18	137.03	11.42	11.42	13.27	13.27	
5571917657	SMP	1	539.02	141.42	771.25	139.59	12.09	12.09	13.08	13.08	
5571926052	SMP	1	540.10	142.76	772.26	140.70	12.07	12.07	12.96	12.96	
5571934405	SMP	1	540.69	143.68	773.41	141.96	11.89	11.89	13.07	13.07	
5571951038	SMP	1	542.73	144.98	775.26	144.32	11.52	11.52	13.11	13.11	
5571959402	SMP	1	543.64	145.87	776.40	145.62	11.07	11.07	13.04	13.04	
5571967796	SMP	1	526.01	158.21	777.18	147.00	5.41	5.41	13.21	13.21	
5571984391	SMP	1	0.00	0.00	778.61	149.48	0.00	0.00	13.01	13.01	
5571992773	SMP	1	0.00	0.00	779.41	150.89	0.00	0.00	13.22	13.22	
5572001139	SMP	1	543.06	151.47	779.74	152.34	5.99	5.99	13.22	13.22	
5572017765	SMP	1	531.27	170.88	780.48	154.99	7.65	7.65	13.12	13.12	
5572026160	SMP	1	0.00	0.00	780.58	156.52	0.00	0.00	13.24	13.24	
5572034538	SMP	1	544.33	159.60	779.52	158.14	10.42	10.42	12.91	12.91	
5572051145	SMP	1	540.31	163.43	775.32	161.74	10.13	10.13	13.39	13.39	
5572059534	SMP	1	0.00	0.00	773.08	163.38	0.00	0.00	13.30	13.30	
5572067908	SMP	1	537.71	166.48	771.87	164.52	11.89	11.89	13.40	13.40	
5572084516	SMP	1	536.67	168.85	770.41	166.67	12.17	12.17	13.53	13.53	
5572092900	SMP	1	535.70	170.00	769.30	167.68	12.32	12.32	13.58	13.58	
5572101164	SMP	1	534.54	171.21	768.30	168.61	12.43	12.43	13.44	13.44	
5572117892	SMP	1	532.03	173.48	765.56	170.30	12.53	12.53	13.29	13.29	
5572126289	SMP	1	530.71	174.43	764.08	171.03	12.58	12.58	13.25	13.25	
5572134519	SMP	1	529.03	175.76	762.41	171.66	12.65	12.65	13.28	13.28	
5572151277	SMP	1	525.29	177.95	758.80	172.89	12.64	12.64	13.28	13.28	
5572159645	SMP	1	523.44	178.90	756.62	173.42	12.70	12.70	13.51	13.51	
5572167904	SMP	1	521.50	179.84	754.58	173.84	12.72	12.72	13.24	13.24	
5572184637	SMP	1	517.24	181.68	750.11	174.64	12.67	12.67	13.48	13.48	
5572193035	SMP	1	515.14	182.56	748.06	175.03	12.50	12.50	13.47	13.47	
5572201267	SMP	1	513.19	183.39	745.76	175.25	12.42	12.42	13.39	13.39	
5572218024	SMP	1	509.26	185.22	741.59	176.02	12.62	12.62	13.14	13.14	
5572226398	SMP	1	507.35	186.10	739.67	176.47	12.68	12.68	13.44	13.44	
5572234659	SMP	1	505.71	186.80	737.90	176.90	12.53	12.53	13.15	13.15	
5572251387	SMP	1	502.61	188.47	734.69	177.67	12.61	12.61	13.24	13.24	
5572259663	SMP	1	501.25	189.25	733.08	178.16	12.51	12.51	13.08	13.08	
5572268013	SMP	1	500.04	189.93	731.94	178.51	12.41	12.41	12.96	12.96	
5572276386	SMP	1	499.09	190.51	730.73	178.98	12.32	12.32	12.90	12.90	
5572284769	SMP	1	498.07	191.17	729.75	179.39	12.38	12.38	12.99	12.99	
5572301404	SMP	1	496.34	192.50	728.03	180.38	12.44	12.44	12.72	12.72	
5572309769	SMP	1	495.59	193.04	727.09	180.99	12.33	12.33	12.78	12.78	
5572318153	SMP	1	495.07	193.50	726.53	181.43	12.12	12.12	12.92	12.92	
5572326376	SMP	1	494.39	194.15	725.84	181.83	12.36	12.36	12.91	12.91	
5572334782	SMP	1	493.92	194.58	725.08	182.37	12.29	12.29	12.89	12.89	
5572351523	SMP	1	492.53	195.43	723.99	183.02	12.10	12.10	12.74	12.74	
5572359787	SMP	1	491.97	195.86	723.21	183.45	12.15	12.15	12.83	12.83	
5572368133	SMP	1	491.25	196.33	722.61	183.80	12.10	12.10	12.89	12.89	
5572376520	SMP	1	490.58	196.71	721.97	184.16	11.97	11.97	12.70	12.70	
5572384896	SMP	1	490.00	197.06	721.21	184.61	12.12	12.12	12.78	12.78	
5572401517	SMP	1	488.58	197.92	719.70	185.05	12.20	12.20	12.79	12.79	
5572409892	SMP	1	487.87	198.23	718.95	185.48	11.91	11.91	12.68	12.68	
5572418159	SMP	1	487.32	198.29	718.44	185.30	12.18	12.18	12.72	12.72	
5572426501	SMP	1	486.82	198.33	717.83	185.37	12.09	12.09	12.60	12.60	
5572434908	SMP	1	486.16	198.59	716.84	185.76	11.99	11.99	12.85	12.85	
5572451511	SMP	1	484.47	199.72	715.29	186.34	12.18	12.18	12.52	12.52	
5572459905	SMP	1	483.68	200.11	714.67	186.74	12.05	12.05	12.48	12.48	
5572468261	SMP	1	483.03	200.60	713.88	187.01	12.11	12.11	12.66	12.66	
5572476652	SMP	1	482.24	201.14	713.17	187.43	12.06	12.06	12.58	12.58	
5572493265	SMP	1	480.91	202.13	711.85	188.16	12.16	12.16	12.70	12.70	
5572501644	SMP	1	480.30	202.59	711.20	188.60	11.98	11.98	12.65	12.65	
5572510008	SMP	1	479.54	203.13	710.43	188.91	12.06	12.06	12.61	12.61	
5572518273	SMP	1	478.97	203.71	709.84	189.36	11.90	11.90	12.62	12.62	
5572535013	SMP	1	477.72	204.69	708.34	190.16	12.07	12.07	12.57	12.57	
5572543407	SMP	1	477.02	205.23	707.84	190.63	12.07	12.07	12.58	12.58	
5572551627	SMP	1	476.41	205.85	707.22	191.00	11.99	11.99	12.62	12.62	
5572560000	SMP	1	475.74	206.43	706.62	191.56	12.03	12.03	12.64	12.64	
5572568379	SMP	1	475.21	206.93	705.89	192.02	11.95	11.95	12.77	12.77	
5572576640	SMP	1	474.58	207.57	705.38	192.51	12.17	12.17	12.71	12.71	
5572593387	SMP	1	473.30	208.78	703.85	193.35	11.92	11.92	12.69	12.69	
5572601780	SMP	1	472.54	209.36	703.44	193.83	12.09	12.09	12.76	12.76	
5572609998	SMP	1	471.92	209.98	702.59	194.31	12.09	12.09	12.88	12.88	
5572618395	SMP	1	471.20	210.44	701.85	194.73	12.10	12.10	12.76	12.76	
5572626757	SMP	1	470.55	210.91	701.21	195.09	12.03	12.03	12.90	12.90	
5572643394	SMP	1	469.01	211.92	699.54	195.72	12.08	12.08	12.73	12.73	
5572651752	SMP	1	467.89	212.60	698.31	196.24	11.94	11.94	12.70	12.70	
5572660145	SMP	1	467.16	213.07	697.50	196.61	11.99	11.99	12.55	12.55	
5572668502	SMP	1	466.79	213.43	696.92	197.00	11.89	11.89	12.68	12.68	
5572676776	SMP	1	466.08	213.85	696.25	197.32	11.96	11.96	12.76	12.76	
5572693501	SMP	1	464.73	214.74	694.85	198.05	11.93	11.93	12.75	12.75	
5572701900	SMP	1	463.91	215.36	694.16	198.35	12.10	12.10	12.66	12.66	
5572710118	SMP	1	463.13	215.73	693.41	198.77	11.91	11.91	12.73	12.73	
5572718518	SMP	1	462.37	216.38	692.60	199.16	12.10	12.10	12.91	12.91	
5572735142	SMP	1	460.85	217.33	690.95	199.93	12.11	12.11	12.83	12.83	
5572743502	SMP	1	460.01	217.86	690.02	200.29	11.96	11.96	12.80	12.80	
5572751873	SMP	1	459.10	218.29	689.29	200.58	11.88	11.88	12.73	12.73	
5572768519	SMP	1	457.55	219.23	687.57	201.22	11.91	11.91	13.14	13.14	
5572776881	SMP	1	456.82	219.71	686.82	201.57	11.96	11.96	12.97	12.97	
5572785272	SMP	1	456.12	220.16	686.13	201.77	12.18	12.18	12.80	12.80	
5572793615	SMP	1	455.37	220.59	685.37	202.15	11.93	11.93	12.97	12.97	
5572801893	SMP	1	454.73	220.97	684.89	202.42	11.96	11.96	12.93	12.93	
5572810245	SMP	1	454.32	221.28	684.39	202.76	11.97	11.97	12.86	12.86	
5572826999	SMP	1	453.45	222.14	683.60	203.33	12.02	12.02	12.97	12.97	
5572835251	SMP	1	453.20	222.33	683.34	203.67	11.92	11.92	12.77	12.77	
5572843641	SMP	1	452.97	222.71	683.10	203.83	11.99	11.99	12.75	12.75	
5572852000	SMP	1	452.94	222.86	683.11	204.09	12.05	12.05	12.71	12.71	
5572860399	SMP	1	452.80	223.11	682.94	204.46	12.03	12.03	12.93	12.93	
5572868616	SMP	1	452.86	223.28	682.95	204.67	12.03	12.03	12.90	12.90	
5572876997	SMP	1	453.14	223.35	683.14	204.84	12.02	12.02	12.72	12.72	
5572885375	SMP	1	453.18	223.46	683.37	205.04	11.98	11.98	12.72	12.72	
5572893747	SMP	1	453.52	223.58	683.87	205.31	12.04	12.04	13.00	13.00	
5572902003	SMP	1	453.98	223.58	684.41	205.49	11.95	11.95	12.73	12.73	
5572910398	SMP	1	454.67	223.50	684.91	205.73	12.01	12.01	12.62	12.62	
5572918745	SMP	1	455.36	223.39	685.74	205.92	11.98	11.98	12.75	12.75	
5572926994	SMP	1	456.15	223.30	686.51	206.10	12.16	12.16	12.75	12.75	
5572943751	SMP	1	457.98	223.11	688.37	206.46	12.09	12.09	12.75	12.75	
5572952157	SMP	1	458.97	222.98	689.48	206.64	12.13	12.13	12.53	12.53	
5572960386	SMP	1	459.91	222.92	690.50	206.80	12.09	12.09	12.59	12.59	
5572977134	SMP	1	461.98	222.68	692.76	207.06	11.93	11.93	12.68	12.68	
5572985498	SMP	1	462.99	222.52	693.73	207.24	11.97	11.97	12.67	12.67	
5572993751	SMP	1	463.75	222.49	694.65	207.36	11.91	11.91	12.61	12.61	
5573010491	SMP	1	465.88	222.06	696.40	207.45	11.97	11.97	12.67	12.67	
5573018894	SMP	1	466.25	222.03	697.25	207.52	11.78	11.78	12.70	12.70	
5573027127	SMP	1	466.94	221.91	698.08	207.50	11.94	11.94	12.59	12.59	
5573043886	SMP	1	467.81	221.69	699.39	207.45	11.76	11.76	12.70	12.70	
5573052245	SMP	1	468.37	221.47	699.66	207.43	11.81	11.81	12.59	12.59	
5573060498	SMP	1	468.73	220.98	700.29	206.94	11.64	11.64	12.72	12.72	
5573068859	SMP	1	469.22	220.31	700.79	206.42	11.62	11.62	12.73	12.73	
5573077265	SMP	1	469.38	220.14	700.93	206.06	10.92	10.92	12.25	12.25	
5573085600	SMP	1	469.59	219.89	700.90	206.00	11.31	11.31	12.35	12.35	
5573093874	SMP	1	469.37	219.89	700.89	206.00	11.68	11.68	12.40	12.40	
5573102243	SMP	1	469.30	219.69	700.93	205.80	11.69	11.69	12.43	12.43	
5573110622	SMP	1	469.07	219.44	700.90	205.62	11.41	11.41	12.50	12.50	
5573118863	SMP	1	468.96	219.21	700.70	205.45	11.47	11.47	12.65	12.65	
5573127262	SMP	1	468.67	218.99	700.53	205.29	11.33	11.33	12.72	12.72	
5573135626	SMP	1	468.33	218.79	700.33	205.13	11.50	11.50	12.82	12.82	
5573143993	SMP	1	467.94	218.63	700.05	204.94	11.57	11.57	12.52	12.52	
5573152246	SMP	1	467.81	218.47	699.93	204.72	11.64	11.64	12.45	12.45	
5573160614	SMP	1	467.52	218.26	699.60	204.58	11.69	11.69	12.72	12.72	
5573177363	SMP	1	467.01	217.68	699.21	204.21	11.78	11.78	12.74	12.74	
5573185639	SMP	1	466.79	217.41	699.23	203.88	11.66	11.66	12.61	12.61	
5573193978	SMP	1	466.54	217.16	699.14	203.58	11.70	11.70	12.65	12.65	
5573210766	SMP	1	466.53	216.25	699.15	202.90	11.84	11.84	12.61	12.61	
5573218990	SMP	1	466.46	215.80	699.38	202.51	11.50	11.50	12.74	12.74	
5573227372	SMP	1	466.89	215.34	699.57	202.05	11.87	11.87	12.67	12.67	
5573235741	SMP	1	466.68	215.04	699.89	201.50	11.63	11.63	12.57	12.57	
5573244011	SMP	1	467.13	214.30	700.25	201.15	11.77	11.77	12.70	12.70	
5573252362	SMP	1	467.36	213.78	700.69	200.75	11.72	11.72	12.94	12.94	
5573269112	SMP	1	468.21	212.61	701.97	199.64	11.64	11.64	12.69	12.69	
5573277370	SMP	1	468.90	212.04	702.80	199.12	11.65	11.65	12.81	12.81	
5573285748	SMP	1	470.18	211.33	704.28	198.67	11.84	11.84	12.68	12.68	
5573302483	SMP	1	476.06	210.06	710.75	197.76	12.03	12.03	12.91	12.91	
5573310763	SMP	1	479.06	209.09	714.75	197.42	12.08	12.08	12.91	12.91	
5573319129	SMP	1	484.64	208.70	718.88	197.19	13.07	13.07	12.87	12.87	
5573335872	SMP	1	492.05	207.31	726.65	196.60	12.79	12.79	12.84	12.84	
5573344119	SMP	1	497.33	206.38	730.69	196.42	13.00	13.00	12.20	12.20	
5573352496	SMP	1	501.16	205.56	733.53	195.72	10.33	10.33	10.87	10.87	
5573369237	SMP	1	506.63	203.24	739.27	194.66	12.82	12.82	10.18	10.18	
5573377506	SMP	1	508.51	202.27	742.00	193.91	13.06	13.06	9.14	9.14	
5573385864	SMP	1	510.98	201.06	744.62	192.43	12.15	12.15	6.78	6.78	
5573402489	SMP	1	519.56	199.42	764.67	211.95	12.98	12.98	8.13	8.13	
5573410859	SMP	1	521.84	198.33	759.19	195.86	13.11	13.11	8.36	8.36	
5573419251	SMP	1	525.48	197.39	762.90	194.72	13.08	13.08	10.60	10.60	
5573435861	SMP	1	531.90	195.63	771.08	194.30	12.93	12.93	9.14	9.14	
5573444259	SMP	1	534.99	194.71	773.86	193.92	13.09	13.09	8.98	8.98	
5573452607	SMP	1	538.00	193.44	776.21	193.20	12.73	12.73	9.89	9.89	
5573469243	SMP	1	543.46	191.32	781.49	191.68	12.56	12.56	10.88	10.88	
5573477612	SMP	1	546.09	190.14	783.71	190.86	11.90	11.90	11.99	11.99	
5573485995	SMP	1	548.20	188.88	786.84	190.21	12.88	12.88	10.53	10.53	
5573502598	SMP	1	553.34	186.20	791.84	188.58	12.85	12.85	10.80	10.80	
5573511001	SMP	1	555.66	184.96	794.14	187.39	12.77	12.77	10.79	10.79	
5573519347	SMP	1	557.80	183.67	796.42	186.21	12.34	12.34	11.05	11.05	
5573535995	SMP	1	562.07	181.12	800.93	184.39	13.07	13.07	12.00	12.00	
5573544357	SMP	1	563.33	179.43	803.35	183.55	12.72	12.72	12.61	12.61	
5573552747	SMP	1	565.89	178.32	805.93	182.51	12.97	12.97	12.32	12.32	
5573569344	SMP	1	570.36	175.88	810.82	180.64	12.95	12.95	12.29	12.29	
5573577755	SMP	1	572.19	174.58	812.99	179.85	11.89	11.89	12.28	12.28	
5573586128	SMP	1	574.50	173.64	815.27	179.22	12.78	12.78	12.59	12.59	
5573602737	SMP	1	578.82	171.74	819.23	177.74	12.90	12.90	13.00	13.00	
5573611105	SMP	1	580.75	170.74	821.34	177.03	12.91	12.91	12.91	12.91	
5573619493	SMP	1	582.84	169.83	823.36	176.42	12.86	12.86	13.00	13.00	
5573636105	SMP	1	586.55	167.93	827.22	175.19	12.83	12.83	13.20	13.20	
5573644501	SMP	1	588.58	167.33	829.13	174.69	13.12	13.12	13.11	13.11	
5573652857	SMP	1	590.59	166.50	831.15	174.24	13.02	13.02	13.08	13.08	
5573669471	SMP	1	594.77	165.21	834.87	173.63	13.20	13.20	13.18	13.18	
5573677855	SMP	1	596.63	164.48	836.75	173.43	13.12	13.12	13.39	13.39	
5573686240	SMP	1	598.66	164.05	838.65	173.23	13.27	13.27	13.46	13.46	
5573702846	SMP	1	602.49	162.98	842.31	172.83	13.24	13.24	13.48	13.48	
5573711277	SMP	1	604.33	162.36	844.09	172.62	13.12	13.12	13.43	13.43	
5573719480	SMP	1	606.16	161.76	845.99	172.53	12.95	12.95	13.35	13.35	
5573736227	SMP	1	609.78	160.75	849.33	171.99	13.19	13.19	13.58	13.58	
5573744603	SMP	1	611.51	160.19	851.22	171.84	13.14	13.14	13.68	13.68	
5573752858	SMP	1	613.63	159.31	853.25	171.39	13.12	13.12	13.33	13.33	
5573769593	SMP	1	617.10	158.11	856.68	170.85	13.02	13.02	13.34	13.34	
5573777997	SMP	1	618.52	157.65	858.25	170.70	13.16	13.16	13.62	13.62	
5573786429	SMP	1	620.18	157.21	859.76	170.43	13.00	13.00	13.41	13.41	
5573802970	SMP	1	623.28	156.19	863.25	170.12	12.96	12.96	13.68	13.68	
5573811352	SMP	1	624.94	155.62	864.91	169.91	12.95	12.95	13.26	13.26	
5573819615	SMP	1	626.61	155.10	866.54	169.64	13.04	13.04	13.49	13.49	
5573836386	SMP	1	630.00	154.07	870.05	169.12	12.94	12.94	13.41	13.41	
5573844748	SMP	1	631.65	153.58	871.72	168.83	12.57	12.57	13.19	13.19	
5573852972	SMP	1	633.30	153.00	873.43	168.54	12.79	12.79	13.48	13.48	
5573869715	SMP	1	636.50	151.94	876.78	167.80	12.83	12.83	13.26	13.26	
5573877975	SMP	1	637.89	151.42	878.34	167.45	12.83	12.83	13.60	13.60	
5573886365	SMP	1	639.37	150.88	879.93	167.19	12.75	12.75	13.40	13.40	
5573903099	SMP	1	642.10	149.73	882.84	166.46	12.74	12.74	13.48	13.48	
5573911370	SMP	1	643.31	149.24	884.20	165.95	12.85	12.85	13.27	13.27	
5573919719	SMP	1	644.59	148.65	885.66	165.63	12.56	12.56	13.14	13.14	
5573936474	SMP	1	647.30	147.61	888.46	164.78	12.92	12.92	13.31	13.31	
5573944720	SMP	1	648.76	146.96	889.99	164.41	12.66	12.66	13.08	13.08	
5573953116	SMP	1	650.14	146.48	891.44	164.07	12.90	12.90	13.42	13.42	
5573969848	SMP	1	652.79	145.43	894.20	163.23	12.64	12.64	13.15	13.15	
5573978117	SMP	1	654.36	144.80	895.65	162.99	12.48	12.48	13.09	13.09	
5573986464	SMP	1	655.55	144.35	897.04	162.57	12.69	12.69	13.16	13.16	
5574003215	SMP	1	658.09	143.33	899.68	161.88	12.68	12.68	13.09	13.09	
5574011467	SMP	1	659.52	142.73	900.97	161.43	12.52	12.52	13.16	13.16	
5574019850	SMP	1	660.46	142.23	902.42	161.09	12.58	12.58	13.23	13.23	
5574036474	SMP	1	662.84	141.21	904.73	160.35	12.60	12.60	13.01	13.01	
5574044863	SMP	1	664.06	140.80	905.95	160.04	12.70	12.70	13.33	13.33	
5574053208	SMP	1	665.12	140.23	906.95	159.47	12.58	12.58	13.11	13.11	
5574069850	SMP	1	667.07	139.15	909.29	158.82	12.55	12.55	13.12	13.12	
5574078214	SMP	1	668.23	138.51	910.38	158.43	12.57	12.57	13.15	13.15	
5574086610	SMP	1	669.19	138.05	911.52	157.93	12.57	12.57	13.04	13.04	
5574103204	SMP	1	671.37	137.28	913.94	157.47	12.65	12.65	13.30	13.30	
5574111611	SMP	1	672.75	137.04	915.16	157.45	12.66	12.66	13.31	13.31	
5574119962	SMP	1	673.72	136.44	916.44	157.14	12.52	12.52	13.17	13.17	
5574136594	SMP	1	675.79	135.20	918.73	156.24	12.53	12.53	13.18	13.18	
5574144967	SMP	1	676.93	134.82	919.82	155.85	12.69	12.69	13.21	13.21	
5574153358	SMP	1	677.78	134.39	920.78	155.40	12.61	12.61	13.20	13.20	
5574161703	SMP	1	678.73	133.91	921.90	155.10	12.68	12.68	13.49	13.49	
5574178357	SMP	1	680.52	133.10	923.73	154.39	12.73	12.73	13.35	13.35	
5574186709	SMP	1	681.21	132.61	924.74	154.11	12.73	12.73	13.39	13.39	
5574194982	SMP	1	681.98	132.24	925.67	153.81	12.68	12.68	13.49	13.49	
5574211719	SMP	1	683.30	131.51	927.35	153.06	12.88	12.88	13.30	13.30	
5574220113	SMP	1	684.01	131.19	928.09	152.80	12.90	12.90	13.59	13.59	
5574228328	SMP	1	684.54	130.82	928.85	152.42	12.88	12.88	13.72	13.72	
5574236730	SMP	1	685.06	130.60	929.62	152.04	13.04	13.04	13.57	13.57	
5574245089	SMP	1	685.65	130.19	930.21	151.61	12.96	12.96	13.67	13.67	
5574261724	SMP	1	686.69	129.50	931.62	150.92	13.03	13.03	13.70	13.70	
5574270087	SMP	1	687.26	129.16	932.39	150.56	13.02	13.02	13.77	13.77	
5574278475	SMP	1	687.88	128.81	933.06	150.15	13.15	13.15	13.76	13.76	
5574286835	SMP	1	688.54	128.42	933.72	149.84	13.08	13.08	13.78	13.78	
5574295107	SMP	1	689.24	128.07	934.54	149.39	13.18	13.18	13.84	13.84	
5574311842	SMP	1	690.47	127.29	936.11	148.58	13.11	13.11	13.99	13.99	
5574320234	SMP	1	691.05	127.04	936.86	148.20	13.23	13.23	13.97	13.97	
5574328449	SMP	1	691.42	126.59	937.55	147.85	13.17	13.17	13.93	13.93	
5574336847	SMP	1	692.42	126.31	938.37	147.42	13.15	13.15	13.96	13.96	
5574345212	SMP	1	693.03	125.95	939.12	147.11	13.45	13.45	14.14	14.14	
5574361843	SMP	1	694.49	125.31	940.98	146.56	13.29	13.29	14.20	14.20	
5574370212	SMP	1	695.32	124.94	941.90	146.26	13.49	13.49	13.99	13.99	
5574378586	SMP	1	696.12	124.68	942.73	145.87	13.30	13.30	14.08	14.08	
5574386828	SMP	1	696.90	124.26	943.71	145.61	13.50	13.50	14.15	14.15	
5574403605	SMP	1	698.48	123.55	945.47	145.13	13.35	13.35	14.37	14.37	
5574411942	SMP	1	699.29	123.27	946.37	144.87	13.53	13.53	13.96	13.96	
5574420228	SMP	1	700.08	122.81	947.35	144.58	13.41	13.41	14.50	14.50	
5574436968	SMP	1	701.82	122.25	949.18	144.12	13.38	13.38	14.12	14.12	
5574445352	SMP	1	702.53	121.97	950.14	143.91	13.28	13.28	14.00	14.00	
5574453578	SMP	1	703.43	121.71	951.05	143.89	13.32	13.32	14.42	14.42	
5574470334	SMP	1	705.28	121.24	952.99	143.44	13.31	13.31	14.16	14.16	
5574478709	SMP	1	706.14	121.01	953.94	143.40	13.47	13.47	14.21	14.21	
5574486969	SMP	1	706.93	120.83	954.88	143.27	13.60	13.60	14.29	14.29	
5574495318	SMP	1	707.85	120.62	955.76	142.99	13.65	13.65	14.59	14.59	
5574511969	SMP	1	709.37	120.10	957.77	142.63	13.15	13.15	14.19	14.19	
5574520352	SMP	1	710.42	119.88	958.53	142.37	13.35	13.35	14.11	14.11	
5574528726	SMP	1	711.22	119.62	959.56	142.21	13.27	13.27	14.07	14.07	
5574537091	SMP	1	712.19	119.33	960.54	142.16	13.36	13.36	14.09	14.09	
5574553697	SMP	1	713.95	118.93	962.52	141.66	13.54	13.54	14.09	14.09	
5574562075	SMP	1	714.96	118.75	963.51	141.50	13.65	13.65	13.98	13.98	
5574570461	SMP	1	715.95	118.41	964.55	141.40	13.39	13.39	14.11	14.11	
5574587088	SMP	1	718.00	117.87	966.82	141.08	13.34	13.34	13.97	13.97	
5574595477	SMP	1	719.11	117.60	967.97	140.82	13.29	13.29	14.20	14.20	
5574603823	SMP	1	720.23	117.34	969.16	140.75	13.42	13.42	14.40	14.40	
5574620453	SMP	1	722.39	116.63	971.31	140.24	13.26	13.26	14.10	14.10	
5574628827	SMP	1	723.45	116.33	972.55	140.06	13.46	13.46	14.03	14.03	
5574637217	SMP	1	724.60	115.90	973.66	139.76	13.14	13.14	14.11	14.11	
5574653825	SMP	1	726.68	115.24	975.83	139.38	13.38	13.38	14.22	14.22	
5574662222	SMP	1	727.55	114.86	976.84	139.12	13.19	13.19	13.93	13.93	
5574670572	SMP	1	728.41	114.52	977.73	138.80	13.24	13.24	13.98	13.98	
5574687196	SMP	1	729.96	114.01	979.30	138.27	13.35	13.35	14.12	14.12	
5574695573	SMP	1	730.39	113.86	980.02	138.20	13.35	13.35	14.21	14.21	
5574703836	SMP	1	730.88	113.81	980.59	137.94	13.59	13.59	14.02	14.02	
5574720573	SMP	1	731.24	113.47	981.46	137.55	13.31	13.31	14.02	14.02	
5574728968	SMP	1	731.40	113.44	981.80	137.51	13.33	13.33	14.13	14.13	
5574737198	SMP	1	731.22	113.60	982.01	137.47	13.23	13.23	14.03	14.03	
5574745587	SMP	1	730.85	113.90	981.96	137.68	13.28	13.28	13.90	13.90	
5574753947	SMP	1	730.03	114.67	981.28	138.23	13.19	13.19	13.54	13.54	
5574762334	SMP	1	728.61	115.92	979.60	139.44	13.31	13.31	14.50	14.50	
5574770572	SMP	1	727.30	116.73	977.91	140.66	12.85	12.85	14.07	14.07	
5574787342	SMP	1	724.18	125.86	969.28	147.15	17.95	17.95	9.37	9.37	
5574795684	SMP	1	720.86	129.49	972.15	150.68	2.97	2.97	9.00	9.00	
5574803964	SMP	1	732.54	137.46	966.93	154.34	16.32	16.32	8.80	8.80	
5574820698	SMP	1	727.35	145.86	0.00	0.00	12.90	12.90	0.00	0.00	
5574829071	SMP	1	725.90	151.06	963.94	176.52	11.05	11.05	20.03	20.03	
5574837337	SMP	1	721.67	154.77	971.61	176.34	12.95	12.95	5.40	5.40	
5574854062	SMP	1	717.88	160.95	953.84	177.28	13.56	13.56	6.22	6.22	
5574862456	SMP	1	716.64	167.13	952.60	181.48	6.98	6.98	9.30	9.30	
5574870696	SMP	1	700.65	167.31	950.95	181.41	16.57	16.57	11.79	11.79	
5574887440	SMP	1	0.00	0.00	946.18	188.81	0.00	0.00	7.88	7.88	
5574895703	SMP	1	0.00	0.00	0.00	0.00	0.00	0.00	0.00	0.00	
5574904062	SMP	1	0.00	0.00	1022.45	105.20	0.00	0.00	7.08	7.08	
5574912437	SMP	1	0.00	0.00	0.00	0.00	0.00	0.00	0.00	0.00	
5574920820	SMP	1	0.00	0.00	1022.12	109.10	0.00	0.00	12.10	12.10	
5574929061	SMP	1	0.00	0.00	1018.86	108.28	0.00	0.00	10.73	10.73	
5574937446	SMP	1	0.00	0.00	1017.47	109.82	0.00	0.00	14.44	14.44	
5574945817	SMP	1	0.00	0.00	1017.34	110.92	0.00	0.00	13.00	13.00	
5574954202	SMP	1	0.00	0.00	1017.19	113.40	0.00	0.00	12.45	12.45	
5574962449	SMP	1	766.20	104.09	1020.07	117.36	5.00	3.00	15.25	15.25	
5574979193	SMP	1	0.00	0.00	1020.03	121.41	0.00	0.00	16.08	16.08	
5574987578	SMP	1	0.00	0.00	1020.88	118.69	0.00	0.00	8.08	8.08	
5574995813	SMP	1	0.00	0.00	974.53	109.17	0.00	0.00	5.93	5.93	
5575004203	SMP	1	762.06	102.19	975.32	110.45	5.38	5.38	5.41	5.41	
5575020811	SMP	1	0.00	0.00	1022.57	121.40	0.00	0.00	8.96	8.96	
5575029211	SMP	1	0.00	0.00	979.07	113.39	0.00	0.00	6.13	6.13	
5575037576	SMP	1	0.00	0.00	980.72	113.57	0.00	0.00	7.73	7.73	
5575045935	SMP	1	667.86	88.10	981.34	113.55	9.71	9.71	6.44	6.44	
5575070944	SMP	1	666.94	87.25	986.63	116.29	8.14	8.14	7.10	7.10	
5575079333	SMP	1	0.00	0.00	987.76	115.56	0.00	0.00	6.63	6.63	
5575087583	SMP	1	668.59	85.33	989.19	116.81	7.88	7.88	8.86	8.86	
5575104308	SMP	1	0.00	0.00	992.11	117.03	0.00	0.00	6.12	6.12	
5575112688	SMP	1	0.00	0.00	993.60	117.24	0.00	0.00	6.11	6.11	
5575120944	SMP	1	0.00	0.00	995.14	117.25	0.00	0.00	7.52	7.52	
5575129305	SMP	1	667.94	84.25	996.96	118.37	10.30	10.30	8.84	8.84	
5575146099	SMP	1	665.86	84.07	999.12	117.60	4.46	4.46	6.82	6.82	
5575154313	SMP	1	664.41	84.55	1000.28	117.46	7.76	7.76	7.13	7.13	
5575162707	SMP	1	666.04	87.87	1001.41	117.21	7.44	7.44	6.98	6.98	
5575171058	SMP	1	0.00	0.00	1002.87	117.51	0.00	0.00	6.20	6.20	
5575179316	SMP	1	0.00	0.00	1003.82	116.81	0.00	0.00	7.71	7.71	
5575187687	SMP	1	0.00	0.00	1004.79	116.28	0.00	0.00	6.30	6.30	
5575196055	SMP	1	0.00	0.00	0.00	0.00	0.00	0.00	0.00	0.00	
5575353833	SMP	1	0.00	0.00	0.00	0.00	0.00	0.00	0.00	0.00	
5575403783	SMP	1	0.00	0.00	0.00	0.00	0.00	0.00	0.00	0.00	
5575453706	SMP	1	0.00	0.00	0.00	0.00	0.00	0.00	0.00	0.00	
5575526693	SMP	1	0.00	0.00	0.00	0.00	0.00	0.00	0.00	0.00	
5575534944	SMP	1	0.00	0.00	0.00	0.00	0.00	0.00	0.00	0.00	
5575543288	SMP	1	0.00	0.00	0.00	0.00	0.00	0.00	0.00	0.00	
5575551658	SMP	1	0.00	0.00	0.00	0.00	0.00	0.00	0.00	0.00	
5575559917	SMP	1	0.00	0.00	0.00	0.00	0.00	0.00	0.00	0.00	
5575568293	SMP	1	0.00	0.00	0.00	0.00	0.00	0.00	0.00	0.00	
5575576664	SMP	1	0.00	0.00	0.00	0.00	0.00	0.00	0.00	0.00	
5575584913	SMP	1	0.00	0.00	0.00	0.00	0.00	0.00	0.00	0.00	
5575593292	SMP	1	0.00	0.00	0.00	0.00	0.00	0.00	0.00	0.00	
5575601658	SMP	1	0.00	0.00	0.00	0.00	0.00	0.00	0.00	0.00	
5575610037	SMP	1	0.00	0.00	0.00	0.00	0.00	0.00	0.00	0.00	
5575618284	SMP	1	0.00	0.00	0.00	0.00	0.00	0.00	0.00	0.00	
5575626663	SMP	1	0.00	0.00	0.00	0.00	0.00	0.00	0.00	0.00	
5575635052	SMP	1	0.00	0.00	0.00	0.00	0.00	0.00	0.00	0.00	
5575643423	SMP	1	0.00	0.00	0.00	0.00	0.00	0.00	0.00	0.00	
5575651660	SMP	1	0.00	0.00	0.00	0.00	0.00	0.00	0.00	0.00	
5575660039	SMP	1	0.00	0.00	0.00	0.00	0.00	0.00	0.00	0.00	
5575668406	SMP	1	0.00	0.00	0.00	0.00	0.00	0.00	0.00	0.00	
5575676782	SMP	1	0.00	0.00	0.00	0.00	0.00	0.00	0.00	0.00	
5575685036	SMP	1	0.00	0.00	0.00	0.00	0.00	0.00	0.00	0.00	
5575693405	SMP	1	0.00	0.00	0.00	0.00	0.00	0.00	0.00	0.00	
5575701777	SMP	1	0.00	0.00	0.00	0.00	0.00	0.00	0.00	0.00	
5575710192	SMP	1	0.00	0.00	0.00	0.00	0.00	0.00	0.00	0.00	
5575718416	SMP	1	0.00	0.00	0.00	0.00	0.00	0.00	0.00	0.00	
5575726787	SMP	1	0.00	0.00	0.00	0.00	0.00	0.00	0.00	0.00	
5575735188	SMP	1	0.00	0.00	0.00	0.00	0.00	0.00	0.00	0.00	
5575743539	SMP	1	0.00	0.00	0.00	0.00	0.00	0.00	0.00	0.00	
5575751779	SMP	1	0.00	0.00	0.00	0.00	0.00	0.00	0.00	0.00	
5575760175	SMP	1	0.00	0.00	0.00	0.00	0.00	0.00	0.00	0.00	
5575768539	SMP	1	0.00	0.00	0.00	0.00	0.00	0.00	0.00	0.00	
5575776793	SMP	1	0.00	0.00	0.00	0.00	0.00	0.00	0.00	0.00	
5575785183	SMP	1	0.00	0.00	0.00	0.00	0.00	0.00	0.00	0.00	
5575793535	SMP	1	0.00	0.00	0.00	0.00	0.00	0.00	0.00	0.00	
5575801905	SMP	1	0.00	0.00	0.00	0.00	0.00	0.00	0.00	0.00	
5575810172	SMP	1	0.00	0.00	0.00	0.00	0.00	0.00	0.00	0.00	
5575818542	SMP	1	0.00	0.00	0.00	0.00	0.00	0.00	0.00	0.00	
5575826908	SMP	1	0.00	0.00	0.00	0.00	0.00	0.00	0.00	0.00	
5575835313	SMP	1	0.00	0.00	0.00	0.00	0.00	0.00	0.00	0.00	
5575843528	SMP	1	0.00	0.00	0.00	0.00	0.00	0.00	0.00	0.00	
5575851905	SMP	1	0.00	0.00	0.00	0.00	0.00	0.00	0.00	0.00	
5575860299	SMP	1	0.00	0.00	0.00	0.00	0.00	0.00	0.00	0.00	
5576018074	SMP	1	0.00	0.00	0.00	0.00	0.00	0.00	0.00	0.00	
5576090929	SMP	1	0.00	0.00	0.00	0.00	0.00	0.00	0.00	0.00	
5576099180	SMP	1	0.00	0.00	0.00	0.00	0.00	0.00	0.00	0.00	
5576107401	SMP	1	0.00	0.00	0.00	0.00	0.00	0.00	0.00	0.00	
5576115770	SMP	1	0.00	0.00	0.00	0.00	0.00	0.00	0.00	0.00	
5576124165	SMP	1	0.00	0.00	0.00	0.00	0.00	0.00	0.00	0.00	
5576132431	SMP	1	0.00	0.00	0.00	0.00	0.00	0.00	0.00	0.00	
5576140791	SMP	1	0.00	0.00	0.00	0.00	0.00	0.00	0.00	0.00	
5576149178	SMP	1	0.00	0.00	0.00	0.00	0.00	0.00	0.00	0.00	
5576157521	SMP	1	0.00	0.00	0.00	0.00	0.00	0.00	0.00	0.00	
5576165769	SMP	1	0.00	0.00	0.00	0.00	0.00	0.00	0.00	0.00	
5576174164	SMP	1	727.47	99.66	924.84	72.02	8.52	8.52	14.54	14.54	
5576190915	SMP	1	654.79	47.45	920.97	71.21	15.41	15.41	14.41	14.41	
5576199164	SMP	1	658.66	62.64	918.19	70.17	6.15	6.15	14.28	14.28	
5576207547	SMP	1	664.15	44.38	915.10	69.24	6.96	6.96	14.02	14.02	
5576224279	SMP	1	0.00	0.00	908.81	67.84	0.00	0.00	14.05	14.05	
5576232540	SMP	1	0.00	0.00	906.35	67.42	0.00	0.00	14.23	14.23	
5576240912	SMP	1	0.00	0.00	904.44	67.20	0.00	0.00	14.20	14.20	
5576249276	SMP	1	0.00	0.00	902.80	67.33	0.00	0.00	14.20	14.20	
5576257662	SMP	1	0.00	0.00	900.92	67.50	0.00	0.00	14.06	14.06	
5576274291	SMP	1	0.00	0.00	897.66	67.64	0.00	0.00	14.20	14.20	
5576282658	SMP	1	0.00	0.00	895.99	67.68	0.00	0.00	14.06	14.06	
5576290896	SMP	1	0.00	0.00	894.40	67.80	0.00	0.00	14.01	14.01	
5576307641	SMP	1	0.00	0.00	890.99	67.82	0.00	0.00	14.21	14.21	
5576316028	SMP	1	0.00	0.00	889.05	67.81	0.00	0.00	14.05	14.05	
5576324270	SMP	1	0.00	0.00	887.40	67.69	0.00	0.00	13.86	13.86	
5576341041	SMP	1	0.00	0.00	884.14	67.37	0.00	0.00	13.89	13.89	
5576349406	SMP	1	0.00	0.00	882.63	67.17	0.00	0.00	14.08	14.08	
5576357643	SMP	1	0.00	0.00	881.14	66.44	0.00	0.00	14.02	14.02	
5576366022	SMP	1	624.55	59.98	879.84	64.66	11.53	11.53	13.74	13.74	
5576374421	SMP	1	623.42	58.68	878.55	63.26	10.81	10.81	13.58	13.58	
5576391031	SMP	1	622.34	56.13	876.55	60.23	11.80	11.80	13.38	13.38	
5576399429	SMP	1	621.84	55.32	875.67	59.27	11.40	11.40	13.40	13.40	
5576407781	SMP	1	621.43	54.77	875.34	58.40	12.32	12.32	13.34	13.34	
5576424400	SMP	1	619.93	53.98	873.63	57.55	12.07	12.07	13.44	13.44	
5576432784	SMP	1	618.92	53.59	872.81	57.19	11.78	11.78	13.45	13.45	
5576441166	SMP	1	618.00	53.39	872.24	56.86	11.22	11.22	13.45	13.45	
5576449391	SMP	1	617.59	53.01	871.79	56.47	11.75	11.75	13.44	13.44	
5576457796	SMP	1	616.98	52.86	871.22	56.25	12.03	12.03	13.37	13.37	
5576474524	SMP	1	616.17	52.84	870.46	55.99	12.51	12.51	13.39	13.39	
5576482798	SMP	1	615.74	52.80	870.15	55.92	11.86	11.86	13.37	13.37	
5576491140	SMP	1	615.59	52.76	869.96	55.80	11.65	11.65	13.41	13.41	
5576499519	SMP	1	615.17	52.93	869.70	55.65	12.28	12.28	13.43	13.43	
5576507896	SMP	1	614.82	52.78	869.49	55.79	11.96	11.96	13.48	13.48	
5576516162	SMP	1	614.74	52.67	869.35	55.73	12.55	12.55	13.28	13.28	
5576524505	SMP	1	614.59	52.44	869.23	55.62	12.10	12.10	13.26	13.26	
5576532925	SMP	1	614.25	52.41	868.86	55.55	12.05	12.05	13.30	13.30	
5576541270	SMP	1	614.10	52.34	868.78	55.53	11.92	11.92	13.10	13.10	
5576549532	SMP	1	613.99	52.10	868.55	55.33	11.91	11.91	13.19	13.19	
5576557896	SMP	1	615.34	51.26	868.15	55.27	12.88	12.88	13.20	13.20	
5576566284	SMP	1	613.52	51.67	868.05	55.20	11.96	11.96	13.24	13.24	
5576574637	SMP	1	613.42	51.85	867.87	55.00	12.02	12.02	13.20	13.20	
5576591297	SMP	1	614.09	51.44	867.61	54.97	12.04	12.04	13.18	13.18	
5576599634	SMP	1	613.88	51.40	867.54	55.03	12.16	12.16	13.17	13.17	
5576608042	SMP	1	613.36	51.66	867.44	55.09	12.20	12.20	13.13	13.13	
5576616278	SMP	1	613.97	51.32	867.37	55.09	12.01	12.01	13.15	13.15	
5576624643	SMP	1	613.38	51.50	867.29	55.11	12.16	12.16	13.11	13.11	
5576633026	SMP	1	613.47	51.54	867.41	54.98	12.01	12.01	13.07	13.07	
5576641281	SMP	1	614.17	50.71	868.17	54.30	12.24	12.24	13.16	13.16	
5576649643	SMP	1	615.58	49.83	868.77	53.33	12.04	12.04	13.00	13.00	
5576658041	SMP	1	615.91	49.25	868.92	52.58	12.07	12.07	13.09	13.09	
5576666313	SMP	1	616.28	48.72	868.88	52.03	11.86	11.86	13.00	13.00	
5576674650	SMP	1	616.19	48.32	868.73	51.58	11.67	11.67	12.96	12.96	
5576683025	SMP	1	616.12	48.43	868.92	51.66	11.98	11.98	12.94	12.94	
5576691405	SMP	1	616.18	48.56	869.23	51.83	12.08	12.08	13.03	13.03	
5576699760	SMP	1	616.61	48.54	869.47	50.76	12.04	12.04	13.11	13.11	
5576708036	SMP	1	616.89	48.60	869.80	51.80	12.02	12.02	12.95	12.95	
5576724774	SMP	1	617.44	48.57	870.62	51.95	12.07	12.07	12.91	12.91	
5576733166	SMP	1	617.94	48.92	871.11	51.20	11.96	11.96	13.22	13.22	
5576741389	SMP	1	618.25	48.91	871.45	51.48	11.97	11.97	13.06	13.06	
5576749765	SMP	1	618.73	49.09	872.01	52.88	12.04	12.04	12.90	12.90	
5576758137	SMP	1	619.15	49.28	872.58	52.12	11.77	11.77	12.96	12.96	
5576766409	SMP	1	620.00	49.43	873.25	52.47	12.12	12.12	13.12	13.12	
5576774763	SMP	1	620.27	49.74	873.71	53.81	12.20	12.20	13.03	13.03	
5576791537	SMP	1	621.56	50.04	874.92	54.55	12.21	12.21	13.10	13.10	
5576799756	SMP	1	622.00	50.18	875.51	53.79	12.26	12.26	13.26	13.26	
5576808159	SMP	1	622.48	50.35	876.01	54.23	12.52	12.52	13.38	13.38	
5576816517	SMP	1	623.03	50.43	876.72	54.20	12.50	12.50	13.19	13.19	
5576824881	SMP	1	623.77	50.42	877.36	54.39	11.98	11.98	13.30	13.30	
5576833154	SMP	1	624.37	50.42	877.76	54.51	11.95	11.95	13.33	13.33	
5576849897	SMP	1	625.47	50.39	879.08	54.69	12.00	12.00	13.14	13.14	
5576858268	SMP	1	624.37	50.89	879.65	54.67	12.75	12.75	13.44	13.44	
5576866534	SMP	1	626.19	50.47	880.27	56.02	12.66	12.66	13.12	13.12	
5576874874	SMP	1	626.80	50.40	881.00	54.77	12.35	12.35	13.33	13.33	
5576883273	SMP	1	626.97	50.50	881.69	54.58	12.30	12.30	13.44	13.44	
5576891623	SMP	1	626.88	50.54	882.25	54.84	12.69	12.69	13.35	13.35	
5576908268	SMP	1	628.30	50.21	883.69	54.45	12.28	12.28	13.17	13.17	
5576916627	SMP	1	629.35	49.69	883.65	54.40	12.64	12.64	13.37	13.37	
5576924889	SMP	1	628.80	49.35	882.97	54.12	12.15	12.15	13.46	13.46	
5576933253	SMP	1	627.43	49.97	882.12	54.17	12.52	12.52	13.40	13.40	
5576941722	SMP	1	626.85	50.08	881.50	54.22	12.70	12.70	13.23	13.23	
5576950016	SMP	1	627.03	50.05	881.64	54.20	12.46	12.46	13.40	13.40	
5576958282	SMP	1	627.93	49.98	882.68	54.11	12.38	12.38	13.24	13.24	
5576966643	SMP	1	628.57	49.90	883.14	54.11	12.35	12.35	13.52	13.52	
5576975021	SMP	1	628.89	49.68	883.66	54.25	12.41	12.41	13.34	13.34	
5576991628	SMP	1	629.72	49.85	884.80	54.11	12.39	12.39	13.66	13.66	
5577000030	SMP	1	630.18	49.97	885.34	54.06	12.52	12.52	13.41	13.41	
5577008374	SMP	1	630.31	49.74	885.89	54.04	12.10	12.10	13.68	13.68	
5577016773	SMP	1	630.55	49.66	886.15	54.09	12.06	12.06	13.47	13.47	
5577025009	SMP	1	630.90	49.58	886.72	53.82	12.38	12.38	13.85	13.85	
5577033403	SMP	1	631.76	49.53	886.59	52.80	12.65	12.65	13.72	13.72	
5577041755	SMP	1	631.80	49.24	887.21	53.77	13.00	13.00	13.63	13.63	
5577050152	SMP	1	632.08	49.24	887.45	53.59	12.28	12.28	13.63	13.63	
5577058381	SMP	1	632.09	49.09	887.78	53.53	12.36	12.36	13.88	13.88	
5577075129	SMP	1	632.52	49.03	888.28	53.29	12.38	12.38	13.82	13.82	
5577083547	SMP	1	632.58	49.15	888.67	53.21	12.64	12.64	13.83	13.83	
5577091768	SMP	1	632.74	49.10	888.74	53.27	12.71	12.71	13.78	13.78	
5577100122	SMP	1	632.46	49.08	888.91	53.36	12.69	12.69	13.91	13.91	
5577108523	SMP	1	632.38	49.16	889.06	53.36	11.85	11.85	13.96	13.96	
5577116762	SMP	1	632.58	49.09	888.97	53.40	12.66	12.66	14.00	14.00	
5577125127	SMP	1	632.57	49.15	889.03	53.35	12.68	12.68	14.01	14.01	
5577133509	SMP	1	632.50	48.99	888.96	53.21	12.73	12.73	13.98	13.98	
5577141901	SMP	1	631.71	48.91	887.59	51.83	12.62	12.62	14.04	14.04	
5577150123	SMP	1	630.84	48.57	886.50	51.50	12.82	12.82	14.23	14.23	
5577158521	SMP	1	630.40	48.58	885.62	51.43	12.24	12.24	13.97	13.97	
5577166883	SMP	1	630.32	48.52	885.34	51.28	12.23	12.23	14.07	14.07	
5577175253	SMP	1	630.58	48.40	885.74	51.22	12.64	12.64	14.06	14.06	
5577183510	SMP	1	630.77	48.32	885.96	51.11	12.76	12.76	14.08	14.08	
5577191884	SMP	1	630.78	48.32	885.77	50.73	12.71	12.71	14.87	14.87	
5577200244	SMP	1	630.71	48.31	885.82	50.68	12.79	12.79	14.83	14.83	
5577208646	SMP	1	630.64	48.25	886.04	50.77	12.78	12.78	14.31	14.31	
5577216879	SMP	1	630.70	48.16	885.88	50.56	12.82	12.82	14.21	14.21	
5577225251	SMP	1	630.65	48.23	886.15	50.79	12.87	12.87	14.15	14.15	
5577233633	SMP	1	630.59	48.27	885.78	50.84	12.79	12.79	13.87	13.87	
5577242013	SMP	1	630.48	48.19	886.32	50.62	12.85	12.85	14.16	14.16	
5577250258	SMP	1	630.58	48.20	886.26	50.57	12.71	12.71	14.29	14.29	
5577258648	SMP	1	630.51	48.16	886.32	50.44	12.70	12.70	14.22	14.22	
5577267018	SMP	1	630.48	48.10	886.50	50.30	12.80	12.80	14.34	14.34	
5577275254	SMP	1	630.58	47.83	886.40	50.10	12.83	12.83	14.26	14.26	
5577283629	SMP	1	630.35	47.85	886.19	50.18	12.77	12.77	14.12	14.12	
5577292006	SMP	1	630.41	47.76	886.02	49.68	12.65	12.65	14.25	14.25	
5577300369	SMP	1	630.44	47.53	886.42	49.75	12.42	12.42	14.20	14.20	
5577308641	SMP	1	630.47	47.42	886.42	50.65	12.88	12.88	14.12	14.12	
5577317000	SMP	1	630.55	47.20	886.33	49.53	12.79	12.79	14.22	14.22	
5577325377	SMP	1	630.67	47.20	886.29	49.32	12.86	12.86	14.20	14.20	
5577333759	SMP	1	630.78	46.97	886.60	49.16	12.73	12.73	14.17	14.17	
5577342008	SMP	1	630.79	46.81	886.35	49.09	12.41	12.41	14.10	14.10	
5577350368	SMP	1	630.82	46.71	886.40	48.93	12.76	12.76	14.09	14.09	
5577358767	SMP	1	630.85	46.54	886.51	48.75	12.90	12.90	14.19	14.19	
5577367137	SMP	1	631.79	46.12	887.44	48.55	12.79	12.79	14.21	14.21	
5577375371	SMP	1	633.88	45.67	889.79	48.34	12.76	12.76	14.29	14.29	
5577383755	SMP	1	636.53	45.42	892.43	48.19	12.54	12.54	14.44	14.44	
5577392145	SMP	1	639.63	45.10	895.23	48.09	12.94	12.94	14.12	14.12	
5577408745	SMP	1	645.74	45.10	901.40	48.41	12.35	12.35	14.29	14.29	
5577417125	SMP	1	648.86	45.01	903.52	48.36	12.59	12.59	14.04	14.04	
5577425491	SMP	1	651.49	45.00	905.88	48.58	12.81	12.81	13.41	13.41	
5577442129	SMP	1	653.16	44.56	906.76	48.33	12.60	12.60	14.10	14.10	
5577450507	SMP	1	654.07	44.50	907.52	48.36	12.52	12.52	14.68	14.68	
5577458887	SMP	1	654.74	44.37	908.33	48.63	12.70	12.70	14.67	14.67	
5577475493	SMP	1	655.91	43.90	910.30	48.53	12.63	12.63	14.68	14.68	
5577483902	SMP	1	656.61	43.71	911.11	48.23	12.97	12.97	13.79	13.79	
5577492246	SMP	1	657.39	43.48	911.87	48.32	12.81	12.81	13.93	13.93	
5577508867	SMP	1	658.71	43.13	913.54	48.66	13.07	13.07	14.10	14.10	
5577517273	SMP	1	659.34	42.93	914.20	48.54	12.88	12.88	13.94	13.94	
5577525620	SMP	1	659.99	42.82	914.84	48.40	13.04	13.04	13.80	13.80	
5577542255	SMP	1	661.33	42.19	916.26	48.37	12.94	12.94	14.03	14.03	
5577550671	SMP	1	661.69	42.19	916.91	48.33	12.86	12.86	13.85	13.85	
5577559003	SMP	1	662.57	41.91	917.49	48.34	12.91	12.91	13.97	13.97	
5603606669	SMP	1	562.73	631.02	740.52	617.06	9.31	9.31	9.04	9.04	
5603614968	SMP	1	562.53	630.93	740.31	617.33	9.19	9.19	9.29	9.29	
5603623350	SMP	1	562.54	631.34	740.43	617.59	9.57	9.57	9.91	9.91	
5603632800	SMP	1	562.41	632.02	740.17	617.73	10.15	10.15	9.67	9.67	
5603640137	SMP	1	562.28	631.93	739.87	617.63	9.79	9.79	9.43	9.43	
5603648303	SMP	1	561.95	631.81	739.35	617.44	9.38	9.38	8.62	8.62	
5603656650	SMP	1	561.72	631.60	739.47	617.91	9.22	9.22	9.77	9.77	
5603665041	SMP	1	561.66	631.74	739.27	617.71	9.32	9.32	8.94	8.94	
5603673380	SMP	1	561.51	631.61	739.55	618.18	9.02	9.02	9.92	9.92	
5603681667	SMP	1	561.43	631.54	739.41	618.04	9.08	9.08	9.85	9.85	
5603690005	SMP	1	561.38	631.71	739.54	618.19	9.42	9.42	9.94	9.94	
5603698403	SMP	1	561.47	631.62	739.37	618.33	9.32	9.32	10.03	10.03	
5603706762	SMP	1	561.05	631.47	738.81	617.56	9.23	9.23	10.35	10.35	
5603715031	SMP	1	561.28	631.63	739.27	618.35	9.17	9.17	10.75	10.75	
5603723376	SMP	1	561.36	631.71	739.42	618.58	9.19	9.19	10.62	10.62	
5603731792	SMP	1	561.26	631.12	739.35	618.35	9.05	9.05	10.59	10.59	
5603740013	SMP	1	561.50	631.17	739.59	618.57	9.24	9.24	10.46	10.46	
5603748387	SMP	1	561.28	630.99	739.54	618.44	9.01	9.01	10.35	10.35	
5603756771	SMP	1	561.44	630.97	738.95	617.52	9.06	9.06	10.03	10.03	
5603765155	SMP	1	561.67	631.17	739.68	618.26	9.40	9.40	10.40	10.40	
5603773377	SMP	1	561.68	630.95	739.97	618.73	9.16	9.16	10.54	10.54	
5603781787	SMP	1	561.64	631.00	739.75	618.37	9.68	9.68	10.57	10.57	
5603790148	SMP	1	561.76	630.82	739.38	617.00	9.92	9.92	9.92	9.92	
5603798521	SMP	1	562.08	630.60	738.92	616.04	9.75	9.75	7.38	7.38	
5603806762	SMP	1	562.22	630.31	738.94	615.83	9.49	9.49	7.43	7.43	
5603815148	SMP	1	562.33	629.84	738.98	615.45	9.38	9.38	6.83	6.83	
5603823506	SMP	1	562.46	629.74	739.24	615.46	9.55	9.55	6.90	6.90	
5603831910	SMP	1	562.73	629.09	739.15	614.95	9.46	9.46	7.13	7.13	
5603840129	SMP	1	562.73	628.97	739.26	614.58	9.62	9.62	6.79	6.79	
5603848506	SMP	1	562.84	628.76	739.20	614.38	9.52	9.52	6.81	6.81	
5603856894	SMP	1	563.05	628.46	739.38	614.02	9.66	9.66	6.38	6.38	
5603873521	SMP	1	563.24	628.38	739.87	613.86	10.15	10.15	6.40	6.40	
5603881897	SMP	1	563.51	627.64	740.09	613.50	9.48	9.48	6.65	6.65	
5603890258	SMP	1	563.76	627.12	740.01	613.27	9.47	9.47	6.48	6.48	
5603898495	SMP	1	563.76	626.92	740.27	613.01	9.65	9.65	6.60	6.60	
5603906908	SMP	1	563.99	627.22	740.76	613.00	10.42	10.42	7.04	7.04	
5603915278	SMP	1	564.36	626.80	740.83	612.50	10.37	10.37	6.75	6.75	
5603923632	SMP	1	564.56	626.13	741.29	612.51	9.57	9.57	6.39	6.39	
5603931895	SMP	1	565.44	626.21	742.08	612.57	10.04	10.04	5.81	5.81	
5603940259	SMP	1	566.28	625.91	742.91	612.56	9.51	9.51	5.94	5.94	
5603948626	SMP	1	567.12	625.94	751.06	624.95	10.20	10.20	13.87	13.87	
5603965284	SMP	1	568.10	625.47	750.98	621.68	9.80	9.80	17.01	17.01	
5603973634	SMP	1	568.33	625.05	750.92	621.79	9.72	9.72	19.24	19.24	
5603982033	SMP	1	568.55	625.12	750.41	621.43	10.02	10.02	18.46	18.46	
5603990372	SMP	1	568.89	625.06	751.11	620.55	10.08	10.08	19.75	19.75	
5603998631	SMP	1	569.18	624.90	752.24	622.23	9.93	9.93	16.25	16.25	
5604007005	SMP	1	569.40	624.40	752.76	621.62	9.59	9.59	17.14	17.14	
5604015401	SMP	1	569.79	624.81	752.38	621.32	10.04	10.04	18.27	18.27	
5604023765	SMP	1	570.09	624.61	753.58	621.98	9.90	9.90	15.22	15.22	
5604032036	SMP	1	570.31	624.39	754.31	623.34	10.23	10.23	14.12	14.12	
5604040391	SMP	1	570.68	624.33	753.47	622.43	9.73	9.73	17.12	17.12	
5604048761	SMP	1	571.09	624.54	755.91	623.59	10.17	10.17	13.03	13.03	
5604057013	SMP	1	571.23	624.33	754.16	624.41	9.91	9.91	17.97	17.97	
5604065406	SMP	1	571.64	624.53	755.60	623.44	10.64	10.64	14.86	14.86	
5604082133	SMP	1	572.19	624.52	754.33	621.19	10.17	10.17	17.43	17.43	
5604090399	SMP	1	571.90	624.69	753.24	621.64	10.16	10.16	20.11	20.11	
5604098773	SMP	1	570.67	624.52	753.24	622.51	9.82	9.82	17.49	17.49	
5604107132	SMP	1	569.19	624.66	744.36	612.18	9.44	9.44	5.69	5.69	
5604115516	SMP	1	567.50	624.38	743.93	613.09	8.90	8.90	8.00	8.00	
5604123764	SMP	1	566.68	624.25	743.59	613.33	8.90	8.90	8.44	8.44	
5604140495	SMP	1	566.97	624.23	743.83	613.82	8.82	8.82	8.94	8.94	
5604148904	SMP	1	566.95	624.21	743.64	613.66	8.74	8.74	8.62	8.62	
5604157132	SMP	1	567.30	624.40	744.01	614.44	9.18	9.18	9.22	9.22	
5604165514	SMP	1	567.37	624.56	743.83	613.91	8.99	8.99	8.63	8.63	
5604173879	SMP	1	567.21	624.53	743.87	614.15	8.63	8.63	8.49	8.49	
5604182268	SMP	1	567.14	624.57	744.14	614.46	8.78	8.78	9.27	9.27	
5604190488	SMP	1	567.24	624.71	744.14	614.52	8.90	8.90	8.68	8.68	
5604198900	SMP	1	567.26	624.81	744.12	614.64	8.94	8.94	8.57	8.57	
5604207258	SMP	1	567.34	624.91	744.13	614.75	8.94	8.94	8.62	8.62	
5604215507	SMP	1	567.29	624.96	744.27	615.03	8.82	8.82	8.95	8.95	
5604223891	SMP	1	567.07	625.04	744.29	615.18	8.85	8.85	8.93	8.93	
5604232271	SMP	1	567.36	625.23	744.35	615.23	8.92	8.92	9.05	9.05	
5604240614	SMP	1	567.44	625.33	744.32	615.26	8.89	8.89	8.89	8.89	
5604248898	SMP	1	567.24	625.33	744.34	615.31	8.84	8.84	8.68	8.68	
5604257255	SMP	1	567.43	625.48	744.29	615.39	8.73	8.73	8.47	8.47	
5604265628	SMP	1	567.44	625.47	744.50	615.61	8.93	8.93	9.08	9.08	
5604273995	SMP	1	567.61	625.56	744.48	615.69	8.88	8.88	8.89	8.89	
5604282266	SMP	1	567.46	625.52	744.58	615.74	8.73	8.73	8.93	8.93	
5604290625	SMP	1	567.51	625.58	744.67	615.87	8.80	8.80	9.24	9.24	
5604299024	SMP	1	567.69	625.55	744.72	615.87	8.97	8.97	9.16	9.16	
5604307365	SMP	1	567.59	625.51	744.81	616.03	8.81	8.81	9.30	9.30	
5604315615	SMP	1	567.81	625.71	744.76	615.88	9.02	9.02	8.79	8.79	
5604332379	SMP	1	567.98	625.74	744.84	615.97	9.08	9.08	8.80	8.80	
5604340760	SMP	1	568.03	625.73	744.83	616.09	9.09	9.09	8.92	8.92	
5604349020	SMP	1	568.07	625.72	744.91	615.95	8.91	8.91	8.62	8.62	
5604357391	SMP	1	567.97	625.69	744.95	616.13	9.09	9.09	8.85	8.85	
5604365733	SMP	1	568.14	625.91	744.92	616.11	9.41	9.41	8.57	8.57	
5604382395	SMP	1	568.00	625.76	745.07	616.23	9.10	9.10	8.58	8.58	
5604390735	SMP	1	568.17	625.84	745.02	616.29	8.89	8.89	8.71	8.71	
5604399144	SMP	1	568.17	625.88	745.01	616.29	9.13	9.13	8.75	8.75	
5604407356	SMP	1	568.12	625.81	745.07	616.07	8.80	8.80	8.50	8.50	
5604415750	SMP	1	568.14	625.93	745.06	616.26	9.02	9.02	8.61	8.61	
5604424120	SMP	1	568.12	625.92	745.16	616.40	9.23	9.23	8.78	8.78	
5604432513	SMP	1	568.18	625.95	745.09	616.36	9.14	9.14	8.60	8.60	
5604440737	SMP	1	568.16	625.94	745.09	616.51	9.45	9.45	8.79	8.79	
5604449143	SMP	1	568.11	625.86	745.01	616.50	9.37	9.37	8.63	8.63	
5604457495	SMP	1	568.15	626.05	744.92	616.25	9.14	9.14	8.42	8.42	
5604465874	SMP	1	568.07	625.90	745.06	616.44	9.12	9.12	8.52	8.52	
5604474116	SMP	1	567.89	625.85	744.99	616.34	8.93	8.93	8.99	8.99	
5604482517	SMP	1	568.08	626.06	744.95	616.50	9.04	9.04	8.54	8.54	
5604490865	SMP	1	567.84	625.92	745.07	616.70	8.97	8.97	8.67	8.67	
5604499271	SMP	1	567.82	625.97	744.95	616.62	8.53	8.53	8.44	8.44	
5604507486	SMP	1	568.01	626.11	745.00	616.74	9.10	9.10	8.59	8.59	
5604515868	SMP	1	568.00	626.16	744.98	616.69	9.01	9.01	8.22	8.22	
5604524245	SMP	1	568.01	626.08	745.02	616.66	8.97	8.97	8.42	8.42	
5604532635	SMP	1	567.89	626.16	744.94	616.62	8.82	8.82	7.85	7.85	
5604540860	SMP	1	567.97	626.20	745.15	616.92	8.81	8.81	9.68	9.68	
5604549269	SMP	1	568.18	626.37	744.98	616.73	8.98	8.98	8.17	8.17	
5604557620	SMP	1	568.09	626.34	745.04	616.81	9.30	9.30	8.30	8.30	
5604565866	SMP	1	568.19	626.37	745.11	616.66	9.05	9.05	8.07	8.07	
5604574248	SMP	1	568.11	626.30	745.13	616.67	8.97	8.97	7.87	7.87	
5604582633	SMP	1	568.10	626.23	745.39	616.74	9.04	9.04	8.82	8.82	
5604590978	SMP	1	567.67	625.99	745.15	616.47	8.80	8.80	8.76	8.76	
5604599264	SMP	1	567.50	625.88	744.63	616.32	9.04	9.04	8.45	8.45	
5604607602	SMP	1	567.40	625.85	744.57	616.23	8.95	8.95	8.66	8.66	
5604615984	SMP	1	567.50	625.67	744.64	616.23	8.84	8.84	8.68	8.68	
5604624363	SMP	1	567.46	625.64	744.62	616.14	8.71	8.71	8.60	8.60	
5604632634	SMP	1	567.44	625.62	744.91	616.21	8.77	8.77	8.61	8.61	
5604640977	SMP	1	567.29	625.43	744.97	616.11	8.97	8.97	8.51	8.51	
5604649390	SMP	1	567.48	625.50	744.95	615.97	9.17	9.17	8.51	8.51	
5604657738	SMP	1	567.37	625.34	744.96	615.93	9.20	9.20	9.25	9.25	
5604666004	SMP	1	567.41	625.24	745.06	615.83	9.19	9.19	9.42	9.42	
5604674373	SMP	1	567.43	625.12	745.31	615.92	9.04	9.04	9.50	9.50	
5604682749	SMP	1	567.57	625.12	745.41	615.77	8.97	8.97	9.80	9.80	
5604690970	SMP	1	567.61	624.98	745.43	615.64	8.96	8.96	9.00	9.00	
5604699385	SMP	1	567.67	624.88	745.44	615.57	8.91	8.91	8.61	8.61	
5604707725	SMP	1	567.74	624.82	745.63	615.61	8.84	8.84	8.92	8.92	
5604716110	SMP	1	567.73	624.65	745.85	615.49	8.80	8.80	9.21	9.21	
5604724370	SMP	1	567.98	624.71	745.90	615.53	9.14	9.14	9.13	9.13	
5604732745	SMP	1	567.95	624.63	745.96	615.44	9.18	9.18	9.31	9.31	
5604741095	SMP	1	568.04	624.58	746.02	615.32	9.06	9.06	9.17	9.17	
5604749511	SMP	1	568.08	624.47	746.09	615.31	8.89	8.89	9.32	9.32	
5604757740	SMP	1	568.21	624.41	746.23	615.33	9.01	9.01	9.37	9.37	
5604766108	SMP	1	568.34	624.37	746.23	615.14	9.13	9.13	9.21	9.21	
5604774487	SMP	1	568.48	624.37	746.38	615.17	9.24	9.24	9.35	9.35	
5604782872	SMP	1	568.49	624.30	746.44	615.02	9.22	9.22	8.95	8.95	
5604791116	SMP	1	568.63	624.30	746.52	614.95	9.33	9.33	8.77	8.77	
5604799510	SMP	1	568.73	624.22	746.57	614.98	9.34	9.34	8.80	8.80	
5604807845	SMP	1	568.78	624.05	746.82	614.94	8.95	8.95	8.58	8.58	
5604816235	SMP	1	568.90	623.98	746.88	614.97	8.85	8.85	8.52	8.52	
5604824483	SMP	1	569.43	623.65	747.19	614.22	8.77	8.77	7.75	7.75	
5604832881	SMP	1	569.74	622.79	747.85	613.51	8.09	8.09	7.26	7.26	
5604841216	SMP	1	570.58	622.64	748.51	613.05	7.34	7.34	6.52	6.52	
5604849646	SMP	1	571.23	622.38	749.24	613.02	6.92	6.92	5.98	5.98	
5604866241	SMP	1	571.94	622.15	749.64	613.04	6.64	6.64	6.25	6.25	
5604874631	SMP	1	574.53	622.69	749.57	612.60	10.35	10.35	6.62	6.62	
5604882858	SMP	1	574.86	623.02	750.17	612.73	10.95	10.95	6.14	6.14	
5604891230	SMP	1	572.79	621.71	750.28	612.60	7.24	7.24	6.40	6.40	
5604899612	SMP	1	572.73	621.42	750.70	612.64	6.71	6.71	6.33	6.33	
5604907981	SMP	1	573.08	621.49	750.82	612.49	7.06	7.06	5.86	5.86	
5604916234	SMP	1	573.53	621.32	751.34	612.51	13.25	13.25	5.86	5.86	
5604924629	SMP	1	577.03	622.05	751.47	612.36	11.39	11.39	5.39	5.39	
5604932985	SMP	1	576.95	622.48	751.61	612.40	10.37	10.37	5.28	5.28	
5604941357	SMP	1	574.52	620.95	752.36	612.67	6.84	6.84	5.56	5.56	
5604949611	SMP	1	574.78	620.80	752.35	612.77	6.59	6.59	5.26	5.26	
5604966376	SMP	1	575.93	620.72	753.24	612.88	7.35	7.35	4.56	4.56	
5604974730	SMP	1	576.09	620.55	753.44	612.82	7.12	7.12	4.51	4.51	
5604983000	SMP	1	576.81	620.48	763.79	621.44	7.68	7.68	18.76	18.76	
5604991306	SMP	1	577.27	620.33	761.38	618.25	7.56	7.56	24.52	24.52	
5604999754	SMP	1	577.59	620.23	762.36	619.08	8.52	8.52	23.86	23.86	
5605008094	SMP	1	578.30	620.16	755.75	613.61	8.53	8.53	5.24	5.24	
5605016360	SMP	1	578.68	620.10	755.33	612.94	8.73	8.73	4.06	4.06	
5605024744	SMP	1	578.87	619.88	755.47	613.12	8.85	8.85	3.79	3.79	
5605033118	SMP	1	579.51	619.92	764.22	619.58	9.14	9.14	22.24	22.24	
5605041353	SMP	1	579.82	619.79	766.11	619.21	9.13	9.13	21.59	21.59	
5605058125	SMP	1	580.70	619.43	765.01	619.14	9.29	9.29	23.18	23.18	
5605066464	SMP	1	581.43	619.60	769.12	617.94	9.26	9.26	17.57	17.57	
5605074749	SMP	1	581.28	619.11	770.51	619.55	8.89	8.89	13.23	13.23	
5605083110	SMP	1	581.58	618.89	771.54	619.31	8.80	8.80	12.52	12.52	
5605091474	SMP	1	582.10	618.95	771.56	617.17	9.26	9.26	15.23	15.23	
5605099868	SMP	1	582.33	618.80	771.99	617.48	8.95	8.95	14.63	14.63	
5605108098	SMP	1	582.87	618.92	771.74	617.16	9.78	9.78	17.29	17.29	
5605116461	SMP	1	583.26	618.91	772.02	617.59	10.16	10.16	15.58	15.58	
5605124872	SMP	1	583.70	619.16	771.42	615.63	10.90	10.90	20.27	20.27	
5605133229	SMP	1	583.95	619.16	765.18	629.78	10.39	10.39	8.77	8.77	
5605141471	SMP	1	583.68	617.96	765.08	626.72	8.98	8.98	9.91	9.91	
5605149857	SMP	1	584.10	617.94	765.35	626.57	9.19	9.19	9.78	9.78	
5605158236	SMP	1	584.43	617.95	780.61	609.31	9.79	9.79	3.71	3.71	
5605166607	SMP	1	584.62	617.71	0.00	0.00	9.04	9.04	0.00	0.00	
5605174876	SMP	1	584.76	617.39	0.00	0.00	9.59	9.59	0.00	0.00	
5605191622	SMP	1	585.36	617.26	0.00	0.00	9.01	9.01	0.00	0.00	
5605199855	SMP	1	585.85	617.05	768.85	613.26	8.80	8.80	29.07	29.07	
5605208219	SMP	1	586.01	616.97	767.87	612.93	8.42	8.42	32.15	32.15	
5605216586	SMP	1	586.66	617.01	753.56	601.57	9.78	9.78	4.67	4.67	
5605224994	SMP	1	586.71	616.66	767.81	612.21	8.86	8.86	33.19	33.19	
5605233228	SMP	1	586.95	616.70	774.25	620.38	9.86	9.86	14.27	14.27	
5605241597	SMP	1	587.49	616.83	771.54	619.20	10.12	10.12	19.98	19.98	
5605249977	SMP	1	587.73	616.64	754.98	601.39	9.34	9.34	3.98	3.98	
5605258358	SMP	1	588.13	616.55	0.00	0.00	10.18	10.18	0.00	0.00	
5605266596	SMP	1	588.92	616.87	774.42	620.61	10.33	10.33	15.81	15.81	
5605283527	SMP	1	589.74	617.12	0.00	0.00	11.03	11.03	0.00	0.00	
5605291732	SMP	1	589.99	616.58	774.39	619.55	9.91	9.91	18.32	18.32	
5605299995	SMP	1	590.19	616.35	0.00	0.00	9.86	9.86	0.00	0.00	
5605308353	SMP	1	590.24	616.65	0.00	0.00	9.24	9.24	0.00	0.00	
5605316715	SMP	1	590.77	616.58	0.00	0.00	10.87	10.87	0.00	0.00	
5605325095	SMP	1	590.98	616.13	0.00	0.00	8.71	8.71	0.00	0.00	
5605333347	SMP	1	592.37	616.45	0.00	0.00	10.38	10.38	0.00	0.00	
5605341714	SMP	1	592.59	616.48	0.00	0.00	10.33	10.33	0.00	0.00	
5605350107	SMP	1	592.85	616.67	0.00	0.00	10.10	10.10	0.00	0.00	
5605358353	SMP	1	593.05	616.49	0.00	0.00	9.78	9.78	0.00	0.00	
5605366725	SMP	1	593.20	616.32	0.00	0.00	10.29	10.29	0.00	0.00	
5605375096	SMP	1	593.49	616.44	0.00	0.00	10.29	10.29	0.00	0.00	
5605383468	SMP	1	593.61	616.63	0.00	0.00	10.64	10.64	0.00	0.00	
5605391723	SMP	1	593.72	616.56	0.00	0.00	10.40	10.40	0.00	0.00	
5605400095	SMP	1	593.75	616.69	0.00	0.00	9.87	9.87	0.00	0.00	
5605408503	SMP	1	593.88	616.72	0.00	0.00	9.97	9.97	0.00	0.00	
5605416846	SMP	1	594.06	616.66	0.00	0.00	10.12	10.12	0.00	0.00	
5605425105	SMP	1	594.12	616.62	0.00	0.00	9.95	9.95	0.00	0.00	
5605433465	SMP	1	594.12	616.62	0.00	0.00	9.97	9.97	0.00	0.00	
5605450209	SMP	1	594.25	616.70	0.00	0.00	10.02	10.02	0.00	0.00	
5605458474	SMP	1	594.36	616.97	0.00	0.00	10.21	10.21	0.00	0.00	
5605466838	SMP	1	594.49	617.62	0.00	0.00	9.87	9.87	0.00	0.00	
5605475223	SMP	1	594.84	618.64	0.00	0.00	9.75	9.75	0.00	0.00	
5605483597	SMP	1	595.13	620.08	776.07	620.47	10.39	10.39	24.13	24.13	
5605500205	SMP	1	595.43	620.32	776.77	621.89	9.97	9.97	22.09	22.09	
5605508610	SMP	1	595.46	620.25	777.06	621.38	9.96	9.96	23.34	23.34	
5605516852	SMP	1	595.51	620.52	777.43	622.19	9.75	9.75	22.36	22.36	
5605533588	SMP	1	595.85	621.01	777.68	622.07	10.09	10.09	23.38	23.38	
5605541966	SMP	1	595.93	621.03	777.59	622.25	9.95	9.95	23.76	23.76	
5605550226	SMP	1	595.78	621.23	777.60	621.64	9.73	9.73	25.20	25.20	
5605558591	SMP	1	595.92	621.61	777.70	622.01	9.87	9.87	25.06	25.06	
5605566986	SMP	1	596.11	621.82	777.23	623.53	9.94	9.94	22.84	22.84	
5605583584	SMP	1	596.34	621.99	785.48	611.43	9.79	9.79	5.40	5.40	
5605591982	SMP	1	596.25	622.14	775.42	619.41	9.60	9.60	7.12	7.12	
5605600353	SMP	1	596.35	622.10	775.67	619.51	9.73	9.73	6.85	6.85	
5605608713	SMP	1	596.48	622.27	775.63	619.79	9.36	9.36	7.07	7.07	
5605616971	SMP	1	596.55	622.49	775.91	619.66	9.56	9.56	6.60	6.60	
5605625348	SMP	1	596.72	622.75	775.89	619.69	9.86	9.86	6.58	6.58	
5605633704	SMP	1	596.72	622.82	776.25	619.84	9.45	9.45	6.43	6.43	
5605642106	SMP	1	596.86	623.07	776.38	619.98	9.85	9.85	6.94	6.94	
5605650341	SMP	1	596.95	623.22	775.17	622.29	9.68	9.68	10.38	10.38	
5605658734	SMP	1	596.89	623.23	772.67	621.80	9.56	9.56	13.16	13.16	
5605667092	SMP	1	596.99	623.53	775.82	621.06	9.79	9.79	8.99	8.99	
5605675339	SMP	1	597.14	623.70	776.10	620.97	9.72	9.72	8.32	8.32	
5605683703	SMP	1	597.21	623.76	774.62	622.34	9.83	9.83	12.27	12.27	
5605692107	SMP	1	597.21	623.92	774.22	622.57	9.91	9.91	12.33	12.33	
5605700461	SMP	1	597.23	624.11	774.70	622.76	10.09	10.09	12.42	12.42	
5605708711	SMP	1	597.24	624.18	775.16	622.78	9.95	9.95	11.97	11.97	
5605717089	SMP	1	597.45	624.26	775.01	622.76	9.68	9.68	12.01	12.01	
5605725594	SMP	1	597.47	624.43	774.94	623.08	9.32	9.32	11.96	11.96	
5605733830	SMP	1	597.42	624.66	775.01	623.48	9.50	9.50	12.06	12.06	
5605742103	SMP	1	597.48	625.00	775.16	623.85	9.84	9.84	12.47	12.47	
5605750457	SMP	1	597.53	625.13	775.31	623.48	9.74	9.74	11.60	11.60	
5605758851	SMP	1	597.61	625.23	775.43	623.51	9.42	9.42	11.31	11.31	
5605767215	SMP	1	597.62	625.49	775.63	623.38	9.59	9.59	10.81	10.81	
5605783834	SMP	1	597.62	625.87	775.55	624.36	9.76	9.76	11.40	11.40	
5605792210	SMP	1	597.75	626.20	775.64	624.21	9.70	9.70	11.19	11.19	
5605800600	SMP	1	597.81	626.58	775.52	624.66	9.85	9.85	11.60	11.60	
5605808817	SMP	1	597.86	626.73	775.59	624.89	10.02	10.02	11.09	11.09	
5605825603	SMP	1	597.86	627.55	775.71	625.07	9.81	9.81	10.57	10.57	
5605833821	SMP	1	597.49	627.96	774.99	625.97	9.54	9.54	10.96	10.96	
5605842225	SMP	1	597.16	628.70	774.60	626.66	9.34	9.34	10.88	10.88	
5605850586	SMP	1	596.96	629.51	774.43	627.24	9.87	9.87	11.05	11.05	
5605858967	SMP	1	596.98	629.79	774.20	627.59	9.92	9.92	11.11	11.11	
5605867208	SMP	1	596.98	629.93	774.26	627.77	9.65	9.65	11.06	11.06	
5605883957	SMP	1	596.83	630.53	774.43	628.31	9.70	9.70	10.91	10.91	
5605892344	SMP	1	596.82	630.82	774.13	628.59	9.87	9.87	11.03	11.03	
5605900592	SMP	1	596.69	631.07	774.05	628.70	9.87	9.87	10.66	10.66	
5605908941	SMP	1	596.53	631.47	774.03	629.12	9.97	9.97	10.97	10.97	
5605917354	SMP	1	596.37	631.80	773.97	629.38	9.97	9.97	10.74	10.74	
5605925701	SMP	1	596.11	632.03	773.65	629.43	9.75	9.75	10.60	10.60	
5605933951	SMP	1	595.79	632.13	773.43	629.83	9.52	9.52	11.15	11.15	
5605942336	SMP	1	595.74	632.55	773.38	629.69	9.86	9.86	10.30	10.30	
5605950723	SMP	1	595.46	632.73	773.15	629.86	9.77	9.77	10.41	10.41	
5605959077	SMP	1	595.19	632.84	772.97	630.36	9.57	9.57	11.07	11.07	
5605967353	SMP	1	594.95	633.06	772.71	630.26	9.59	9.59	10.57	10.57	
5605975701	SMP	1	594.67	633.22	772.48	630.44	9.60	9.60	10.75	10.75	
5605984080	SMP	1	594.65	633.50	772.34	630.50	9.71	9.71	10.56	10.56	
5605992451	SMP	1	594.44	633.60	772.15	630.86	9.67	9.67	10.76	10.76	
5606000711	SMP	1	594.17	633.90	772.00	630.81	9.72	9.72	10.22	10.22	
5606009073	SMP	1	593.96	634.12	771.85	630.78	9.89	9.89	10.20	10.20	
5606017472	SMP	1	593.82	634.24	771.63	631.08	9.63	9.63	10.34	10.34	
5606025714	SMP	1	593.63	634.37	771.50	631.23	9.58	9.58	10.47	10.47	
5606042466	SMP	1	593.38	634.73	771.31	631.46	10.04	10.04	10.21	10.21	
5606050831	SMP	1	593.43	634.93	771.27	631.61	9.84	9.84	10.33	10.33	
5606059095	SMP	1	593.27	634.98	771.16	631.83	9.94	9.94	10.67	10.67	
5606075815	SMP	1	593.22	635.31	770.98	632.19	9.69	9.69	10.47	10.47	
5606084223	SMP	1	593.16	635.40	770.98	632.24	9.47	9.47	10.38	10.38	
5606092432	SMP	1	593.21	635.77	770.91	632.46	9.96	9.96	10.50	10.50	
5606100831	SMP	1	593.20	635.92	770.84	632.63	9.92	9.92	10.61	10.61	
5606109198	SMP	1	592.99	635.96	770.82	632.80	9.77	9.77	10.77	10.77	
5606117591	SMP	1	592.96	636.18	770.77	632.86	10.01	10.01	10.49	10.49	
5606125816	SMP	1	592.94	636.25	770.62	633.08	9.89	9.89	10.48	10.48	
5606134220	SMP	1	592.89	636.38	770.64	633.19	9.80	9.80	10.30	10.30	
5606142561	SMP	1	592.85	636.55	770.57	633.33	9.95	9.95	10.47	10.47	
5606159202	SMP	1	592.82	636.74	770.49	633.42	9.96	9.96	10.29	10.29	
5606167577	SMP	1	592.66	636.86	770.38	633.56	10.08	10.08	10.41	10.41	
5606175968	SMP	1	592.64	636.99	770.35	633.60	9.92	9.92	10.35	10.35	
5606184192	SMP	1	592.70	637.11	770.23	633.95	10.13	10.13	10.61	10.61	
5606192594	SMP	1	592.63	637.17	770.23	633.95	9.85	9.85	10.66	10.66	
5606200950	SMP	1	592.60	637.17	770.19	633.97	9.85	9.85	10.58	10.58	
5606209323	SMP	1	592.59	637.23	770.16	634.17	9.77	9.77	10.68	10.68	
5606217575	SMP	1	592.91	637.33	770.54	633.99	9.69	9.69	10.59	10.59	
5606225961	SMP	1	593.48	637.11	771.11	634.04	9.59	9.59	10.26	10.26	
5606234311	SMP	1	593.91	637.36	771.38	634.00	9.93	9.93	10.30	10.30	
5606242713	SMP	1	593.88	637.35	771.36	634.10	10.03	10.03	10.21	10.21	
5606259349	SMP	1	593.91	637.50	771.21	634.22	9.88	9.88	10.14	10.14	
5606267718	SMP	1	594.07	637.75	771.32	634.37	10.42	10.42	10.62	10.62	
5606276055	SMP	1	594.29	637.68	771.38	634.39	10.16	10.16	10.33	10.33	
5606284330	SMP	1	594.37	637.73	771.61	634.44	10.16	10.16	10.56	10.56	
5606292692	SMP	1	594.54	637.63	771.71	634.55	9.89	9.89	10.80	10.80	
5606301083	SMP	1	594.68	637.50	771.83	634.39	9.64	9.64	10.53	10.53	
5606309430	SMP	1	594.90	637.52	772.10	634.44	9.85	9.85	10.48	10.48	
5606317718	SMP	1	595.06	637.70	772.18	634.41	10.34	10.34	10.11	10.11	
5606326054	SMP	1	595.43	637.67	772.34	634.69	10.21	10.21	11.07	11.07	
5606334442	SMP	1	595.53	637.74	772.59	634.52	10.29	10.29	10.56	10.56	
5606342691	SMP	1	595.73	637.63	772.81	634.49	10.03	10.03	10.66	10.66	
5606351090	SMP	1	595.97	637.58	773.01	634.51	10.09	10.09	10.51	10.51	
5606359446	SMP	1	596.27	637.68	773.24	634.48	10.55	10.55	10.25	10.25	
5606367846	SMP	1	596.44	637.59	773.47	634.46	10.30	10.30	10.49	10.49	
5606376060	SMP	1	596.78	637.41	773.76	634.60	9.93	9.93	10.64	10.64	
5606384447	SMP	1	597.08	637.39	774.04	634.48	10.05	10.05	10.14	10.14	
5606392817	SMP	1	597.31	637.48	774.26	634.34	10.28	10.28	10.24	10.24	
5606401201	SMP	1	597.69	637.41	774.54	634.46	10.26	10.26	10.39	10.39	
5606409440	SMP	1	597.85	637.12	774.76	634.32	9.79	9.79	10.48	10.48	
5606426214	SMP	1	598.57	637.02	775.40	634.39	9.90	9.90	10.55	10.55	
5606434555	SMP	1	598.95	636.97	775.74	634.28	9.88	9.88	10.46	10.46	
5606442832	SMP	1	599.39	636.96	776.08	634.19	9.96	9.96	10.48	10.48	
5606451189	SMP	1	600.28	636.82	777.18	634.01	10.33	10.33	10.44	10.44	
5606459579	SMP	1	601.71	636.28	778.45	633.50	10.60	10.60	10.18	10.18	
5606467945	SMP	1	603.13	635.72	779.88	633.06	10.03	10.03	10.10	10.10	
5606476203	SMP	1	604.48	635.38	781.32	632.65	10.46	10.46	9.92	9.92	
5606492931	SMP	1	606.31	634.85	782.67	632.30	9.89	9.89	9.78	9.78	
5606501214	SMP	1	606.77	634.50	782.87	632.23	9.77	9.77	10.07	10.07	
5606509551	SMP	1	607.43	634.73	783.59	632.10	10.00	10.00	10.07	10.07	
5606517931	SMP	1	607.95	634.19	783.99	631.97	9.67	9.67	9.94	9.94	
5606526313	SMP	1	608.56	634.13	784.53	631.97	10.07	10.07	10.09	10.09	
5606542953	SMP	1	609.79	633.85	785.54	631.76	10.14	10.14	9.81	9.81	
5606551320	SMP	1	610.36	633.63	786.16	631.78	9.88	9.88	9.76	9.76	
5606559698	SMP	1	610.91	633.41	786.59	631.54	9.69	9.69	9.79	9.79	
5606567924	SMP	1	611.52	633.17	787.20	631.46	9.83	9.83	9.70	9.70	
5606576330	SMP	1	612.11	632.91	787.68	631.41	9.80	9.80	9.96	9.96	
5606584692	SMP	1	612.65	632.96	788.18	631.38	10.08	10.08	9.95	9.95	
5606593070	SMP	1	613.24	632.61	788.78	631.28	9.74	9.74	9.80	9.80	
5606609692	SMP	1	614.37	632.44	789.79	631.14	10.13	10.13	9.75	9.75	
5606618073	SMP	1	614.93	632.26	790.24	631.00	10.23	10.23	9.71	9.71	
5606626444	SMP	1	615.41	631.84	790.64	630.91	9.85	9.85	9.78	9.78	
5606634693	SMP	1	615.94	631.81	791.15	630.81	10.09	10.09	9.80	9.80	
5606643052	SMP	1	616.41	631.41	791.68	630.62	9.92	9.92	9.65	9.65	
5606651459	SMP	1	616.91	631.17	792.02	630.46	9.89	9.89	9.73	9.73	
5606659680	SMP	1	617.26	630.83	792.35	630.31	10.06	10.06	9.66	9.66	
5606676444	SMP	1	618.03	630.31	792.94	629.89	9.81	9.81	9.66	9.66	
5606684815	SMP	1	618.38	629.86	793.27	629.73	9.69	9.69	9.66	9.66	
5606693063	SMP	1	618.66	629.65	793.53	629.46	9.62	9.62	9.59	9.59	
5606701420	SMP	1	618.90	629.35	793.76	629.29	9.46	9.46	9.70	9.70	
5606709828	SMP	1	619.15	629.01	793.79	628.97	9.76	9.76	9.58	9.58	
5606718184	SMP	1	619.29	628.61	794.02	628.55	9.82	9.82	9.73	9.73	
5606726447	SMP	1	619.39	628.25	794.13	628.39	9.94	9.94	9.81	9.81	
5606743198	SMP	1	619.67	627.56	794.40	627.61	9.51	9.51	9.62	9.62	
5606751559	SMP	1	619.68	627.23	794.41	627.17	9.91	9.91	9.76	9.76	
5606759808	SMP	1	619.81	626.97	794.60	626.88	9.97	9.97	9.55	9.55	
5606768190	SMP	1	619.91	626.48	794.56	626.43	9.60	9.60	9.53	9.53	
5606776548	SMP	1	619.95	626.08	794.65	626.14	10.30	10.30	9.69	9.69	
5606784954	SMP	1	620.23	625.62	794.77	625.80	9.71	9.71	9.62	9.62	
5606793169	SMP	1	620.35	624.87	794.82	625.19	9.62	9.62	9.62	9.62	
5606801550	SMP	1	620.49	624.60	795.01	624.88	9.91	9.91	9.76	9.76	
5606809925	SMP	1	620.55	623.91	795.05	624.47	9.50	9.50	9.70	9.70	
5606826571	SMP	1	620.01	622.41	794.64	622.82	9.37	9.37	9.59	9.59	
5606834935	SMP	1	619.82	621.75	794.32	622.19	9.88	9.88	9.80	9.80	
5606843310	SMP	1	619.81	621.09	794.27	621.66	9.56	9.56	9.69	9.69	
5606851555	SMP	1	619.96	620.70	794.50	621.30	9.78	9.78	9.85	9.85	
5606859950	SMP	1	620.24	619.95	794.79	620.84	9.17	9.17	9.65	9.65	
5606868305	SMP	1	620.45	619.58	795.01	620.50	9.39	9.39	9.72	9.72	
5606884930	SMP	1	620.60	618.71	795.42	619.48	9.53	9.53	9.64	9.64	
5606893300	SMP	1	620.85	618.28	795.58	619.08	9.60	9.60	9.63	9.63	
5606901692	SMP	1	621.13	617.90	795.79	618.80	9.37	9.37	9.52	9.52	
5606918302	SMP	1	621.43	617.04	796.34	618.01	9.87	9.87	9.77	9.77	
5606926697	SMP	1	621.64	616.59	796.52	617.65	9.72	9.72	9.57	9.57	
5606935053	SMP	1	621.88	616.43	796.77	617.42	9.88	9.88	9.50	9.50	
5606943431	SMP	1	622.05	615.84	796.99	617.06	9.26	9.26	9.82	9.82	
5606951683	SMP	1	622.19	615.24	797.31	616.67	9.38	9.38	9.57	9.57	
5606960068	SMP	1	622.37	614.97	797.52	616.45	9.51	9.51	9.57	9.57	
5606968421	SMP	1	622.67	614.77	797.63	616.21	9.41	9.41	9.41	9.41	
5606985073	SMP	1	623.02	614.14	798.04	615.53	9.60	9.60	9.32	9.32	
5606993424	SMP	1	623.31	613.68	798.39	615.30	9.35	9.35	9.50	9.50	
5607001825	SMP	1	623.47	613.47	798.52	615.09	9.28	9.28	9.51	9.51	
5607010036	SMP	1	623.84	613.32	798.74	614.73	9.42	9.42	9.49	9.49	
5607018426	SMP	1	623.95	613.00	799.00	614.52	9.07	9.07	9.46	9.46	
5607026799	SMP	1	624.12	612.55	799.25	614.16	9.21	9.21	9.47	9.47	
5607035198	SMP	1	624.50	612.43	799.46	613.94	9.41	9.41	9.55	9.55	
5607051790	SMP	1	624.73	612.00	799.79	613.51	9.10	9.10	9.32	9.32	
5607060192	SMP	1	624.84	611.84	799.96	613.35	9.28	9.28	9.31	9.31	
5607068554	SMP	1	625.07	611.63	800.15	613.22	9.18	9.18	9.45	9.45	
5607076803	SMP	1	625.21	611.41	800.36	613.08	9.02	9.02	9.44	9.44	
5607085178	SMP	1	625.27	611.14	800.49	612.88	8.83	8.83	9.64	9.64	
5607093660	SMP	1	625.36	610.89	800.68	612.76	9.01	9.01	9.59	9.59	
5607101917	SMP	1	625.57	610.95	800.85	612.60	9.26	9.26	9.29	9.29	
5607110190	SMP	1	625.76	610.82	800.91	612.50	9.10	9.10	9.14	9.14	
5607118545	SMP	1	625.85	610.82	801.16	612.43	9.23	9.23	9.36	9.36	
5607126916	SMP	1	626.00	610.84	801.39	612.34	9.60	9.60	9.11	9.11	
5607135176	SMP	1	626.07	610.77	801.44	612.33	9.43	9.43	9.32	9.32	
5607143550	SMP	1	626.27	610.51	801.58	612.32	9.25	9.25	9.42	9.42	
5607151907	SMP	1	626.47	610.44	801.74	612.19	9.20	9.20	9.29	9.29	
5607160318	SMP	1	626.58	610.34	801.84	612.21	9.34	9.34	9.25	9.25	
5607168547	SMP	1	626.67	610.30	801.91	612.14	9.28	9.28	9.37	9.37	
5607176924	SMP	1	626.83	610.41	802.01	612.10	9.35	9.35	9.48	9.48	
5607185298	SMP	1	627.03	609.94	802.40	611.96	9.27	9.27	9.56	9.56	
5607193673	SMP	1	627.31	609.89	802.61	611.76	9.46	9.46	9.58	9.58	
5607201909	SMP	1	627.36	609.80	802.52	611.59	9.39	9.39	9.43	9.43	
5607210311	SMP	1	627.35	609.70	802.64	611.59	9.44	9.44	9.57	9.57	
5607218669	SMP	1	627.46	609.59	802.63	611.41	9.29	9.29	9.49	9.49	
5607227054	SMP	1	627.39	609.59	802.80	611.44	9.33	9.33	9.29	9.29	
5607235302	SMP	1	627.41	609.56	802.74	611.44	9.11	9.11	9.36	9.36	
5607243672	SMP	1	627.42	609.56	802.65	611.28	9.21	9.21	9.42	9.42	
5607252032	SMP	1	627.47	609.36	802.70	611.35	9.01	9.01	9.44	9.44	
5607260438	SMP	1	627.42	609.56	802.75	611.28	9.13	9.13	9.24	9.24	
5607268675	SMP	1	627.35	609.42	802.72	611.20	9.07	9.07	9.10	9.10	
5607277048	SMP	1	627.34	609.49	802.64	611.15	9.32	9.32	9.19	9.19	
5607285426	SMP	1	627.32	609.46	802.66	611.02	9.25	9.25	9.22	9.22	
5607293663	SMP	1	627.28	609.39	802.74	610.98	9.11	9.11	9.20	9.20	
5607302030	SMP	1	627.30	609.21	802.70	610.79	9.03	9.03	9.27	9.27	
5607310437	SMP	1	627.19	609.33	802.62	610.81	9.37	9.37	9.20	9.20	
5607318795	SMP	1	627.16	609.11	802.69	610.67	9.15	9.15	9.14	9.14	
5607327039	SMP	1	627.05	609.12	802.73	610.52	9.17	9.17	9.27	9.27	
5607335420	SMP	1	627.05	608.98	802.69	610.38	9.22	9.22	9.38	9.38	
5607343902	SMP	1	626.98	608.76	802.55	610.37	9.16	9.16	9.28	9.28	
5607360419	SMP	1	626.97	608.41	802.55	609.96	9.26	9.26	9.29	9.29	
5607368815	SMP	1	627.17	607.95	802.76	609.62	9.22	9.22	9.25	9.25	
5607377154	SMP	1	627.23	607.31	802.70	609.09	9.12	9.12	9.03	9.03	
5607385545	SMP	1	627.26	607.17	802.58	608.94	9.02	9.02	9.25	9.25	
5607393788	SMP	1	627.24	607.02	802.62	608.91	9.14	9.14	9.43	9.43	
5607402177	SMP	1	627.12	606.84	802.59	608.77	8.91	8.91	9.53	9.53	
5607410534	SMP	1	627.05	606.63	802.56	608.55	8.68	8.68	9.29	9.29	
5607418937	SMP	1	627.00	606.60	802.57	608.34	9.17	9.17	9.00	9.00	
5607427157	SMP	1	626.96	606.34	802.58	608.33	9.21	9.21	9.10	9.10	
5607435538	SMP	1	626.98	606.16	802.56	608.21	9.02	9.02	9.13	9.13	
5607443911	SMP	1	626.90	606.10	802.53	608.08	9.16	9.16	9.29	9.29	
5607452184	SMP	1	626.77	605.97	802.54	607.84	8.96	8.96	9.33	9.33	
5607460533	SMP	1	626.76	605.91	802.47	607.63	8.85	8.85	9.58	9.58	
5607468935	SMP	1	626.74	605.57	802.53	607.52	9.01	9.01	9.17	9.17	
5607477286	SMP	1	626.76	605.55	802.43	607.36	9.24	9.24	9.25	9.25	
5607485552	SMP	1	626.75	605.42	802.37	607.17	9.15	9.15	9.20	9.20	
5607493909	SMP	1	626.83	605.16	802.34	607.00	9.04	9.04	9.16	9.16	
5607502301	SMP	1	626.89	605.05	802.37	606.82	9.04	9.04	9.19	9.19	
5607510648	SMP	1	626.91	604.82	802.39	606.77	8.96	8.96	9.19	9.19	
5607518933	SMP	1	626.86	604.54	802.43	606.51	9.07	9.07	9.25	9.25	
5607527270	SMP	1	626.98	604.41	802.61	606.26	9.27	9.27	9.27	9.27	
5607535669	SMP	1	627.05	604.30	802.50	606.08	9.28	9.28	9.11	9.11	
5607552293	SMP	1	627.28	603.63	802.83	605.58	9.41	9.41	8.97	8.97	
5607560671	SMP	1	627.28	603.35	802.83	605.42	9.16	9.16	9.00	9.00	
5607569040	SMP	1	627.34	602.97	802.78	605.20	8.91	8.91	9.01	9.01	
5607577521	SMP	1	627.52	602.71	802.99	604.95	9.25	9.25	8.79	8.79	
5607585655	SMP	1	627.57	602.45	803.00	604.86	9.03	9.03	9.02	9.02	
5607594056	SMP	1	627.66	602.39	803.05	604.72	8.99	8.99	9.08	9.08	
5607602412	SMP	1	627.62	602.28	803.09	604.41	9.04	9.04	9.04	9.04	
5607610653	SMP	1	627.72	601.97	803.12	604.42	9.05	9.05	9.13	9.13	
5607619041	SMP	1	627.76	601.88	803.18	604.11	9.32	9.32	8.73	8.73	
5607627414	SMP	1	627.79	601.40	803.07	603.78	9.12	9.12	9.26	9.26	
5607635771	SMP	1	627.69	600.44	802.97	602.71	9.17	9.17	9.04	9.04	
5607644054	SMP	1	627.69	599.74	802.82	602.03	9.24	9.24	8.88	8.88	
5607652408	SMP	1	627.79	599.26	802.69	601.58	9.03	9.03	9.40	9.40	
5607669166	SMP	1	627.52	598.58	802.51	600.87	9.06	9.06	9.23	9.23	
5607677413	SMP	1	627.56	598.44	802.64	600.75	9.30	9.30	9.04	9.04	
5607685795	SMP	1	627.50	598.16	802.69	600.57	9.03	9.03	9.17	9.17	
5607694143	SMP	1	627.54	597.93	802.69	600.38	9.13	9.13	9.48	9.48	
5607702553	SMP	1	627.56	597.65	802.71	600.29	9.16	9.16	9.06	9.06	
5607710772	SMP	1	627.53	597.56	802.72	599.97	9.16	9.16	8.89	8.89	
5607719168	SMP	1	627.49	597.28	802.71	599.85	9.23	9.23	9.14	9.14	
5607727531	SMP	1	627.38	597.05	802.71	599.65	9.12	9.12	9.42	9.42	
5607735913	SMP	1	627.44	596.84	802.68	599.46	9.05	9.05	9.07	9.07	
5607744147	SMP	1	627.38	596.87	802.66	599.36	9.41	9.41	9.14	9.14	
5607752550	SMP	1	627.35	596.63	802.55	599.01	9.32	9.32	9.07	9.07	
5607760899	SMP	1	627.28	596.57	802.55	598.88	9.37	9.37	9.01	9.01	
5607769277	SMP	1	627.21	596.19	802.57	598.82	9.27	9.27	9.17	9.17	
5607777524	SMP	1	627.12	596.10	802.50	598.71	9.31	9.31	9.35	9.35	
5607785923	SMP	1	626.99	595.95	802.26	598.48	9.30	9.30	9.29	9.29	
5607794264	SMP	1	626.91	595.59	802.18	598.39	9.45	9.45	9.25	9.25	
5607802551	SMP	1	626.83	595.52	802.14	598.16	9.38	9.38	9.13	9.13	
5607810901	SMP	1	626.71	595.45	801.95	598.00	9.34	9.34	8.98	8.98	
5607819272	SMP	1	626.60	595.28	801.86	597.91	9.20	9.20	9.26	9.26	
5607827646	SMP	1	626.55	595.09	801.67	597.79	8.98	8.98	9.07	9.07	
5607835915	SMP	1	626.48	595.12	801.64	597.71	9.16	9.16	9.32	9.32	
5607844262	SMP	1	626.27	595.15	801.36	597.67	9.36	9.36	9.42	9.42	
5607852675	SMP	1	625.99	594.93	801.29	597.65	9.01	9.01	9.38	9.38	
5607861029	SMP	1	625.80	594.98	800.97	597.49	9.03	9.03	9.30	9.30	
5607877643	SMP	1	625.08	594.97	800.17	597.19	9.40	9.40	9.32	9.32	
5607886029	SMP	1	624.70	594.93	799.75	597.14	9.27	9.27	9.04	9.04	
5607894406	SMP	1	624.07	594.97	799.22	597.06	9.04	9.04	9.09	9.09	
5607902672	SMP	1	622.76	595.11	798.11	596.96	9.06	9.06	8.79	8.79	
5607911046	SMP	1	620.74	595.27	796.28	596.93	9.05	9.05	8.76	8.76	
5607919408	SMP	1	618.86	595.41	794.17	596.80	8.97	8.97	8.38	8.38	
5607927772	SMP	1	617.04	595.77	791.91	596.65	7.70	7.70	8.07	8.07	
5607944404	SMP	1	612.01	608.21	787.62	596.21	12.17	12.17	6.74	6.74	
5607952776	SMP	1	612.62	596.35	0.00	0.00	4.87	4.87	0.00	0.00	
5607961030	SMP	1	611.89	597.35	791.69	608.25	4.00	6.00	10.48	10.48	
5607969403	SMP	1	611.40	596.95	790.79	608.16	3.88	3.88	10.75	10.75	
5607986142	SMP	1	647.98	623.91	0.00	0.00	11.75	11.75	0.00	0.00	
5607994400	SMP	1	646.52	624.83	0.00	0.00	15.46	15.46	0.00	0.00	
5608002776	SMP	1	561.64	636.54	739.36	608.14	7.06	7.06	11.42	11.42	
5608019512	SMP	1	560.70	635.42	735.17	611.41	11.39	11.39	6.90	6.90	
5608027788	SMP	1	560.24	638.28	0.00	0.00	13.07	13.07	0.00	0.00	
5608036171	SMP	1	560.75	634.58	732.17	612.29	17.96	17.96	6.03	6.03	
5608052890	SMP	1	556.73	640.23	0.00	0.00	8.85	8.85	0.00	0.00	
5608061153	SMP	1	559.69	638.36	838.07	624.39	12.64	12.64	6.81	6.81	
5608069520	SMP	1	556.09	642.68	834.40	619.65	7.17	7.17	10.99	10.99	
5608086260	SMP	1	662.06	568.80	0.00	0.00	13.22	13.22	0.00	0.00	
5608094525	SMP	1	661.58	569.05	0.00	0.00	13.82	13.82	0.00	0.00	
5608102891	SMP	1	660.58	569.18	0.00	0.00	13.15	13.15	0.00	0.00	
5608111263	SMP	1	660.02	569.02	0.00	0.00	12.14	12.14	0.00	0.00	
5608119517	SMP	1	586.32	599.86	763.87	595.95	6.31	6.31	8.38	8.38	
5608136259	SMP	1	584.93	599.89	762.59	595.85	6.39	6.39	8.52	8.52	
5608144643	SMP	1	584.20	599.89	762.04	595.91	5.95	5.95	8.18	8.18	
5608152907	SMP	1	583.88	600.02	761.53	595.98	6.17	6.17	8.28	8.28	
5608169648	SMP	1	582.86	600.35	760.51	595.97	6.98	6.98	8.85	8.85	
5608178039	SMP	1	582.33	600.33	760.12	595.97	6.79	6.79	9.02	9.02	
5608186273	SMP	1	581.87	600.43	759.53	595.76	7.07	7.07	9.09	9.09	
5608203011	SMP	1	580.98	600.55	758.61	595.91	7.31	7.31	9.37	9.37	
5608211389	SMP	1	580.44	600.52	758.16	595.70	7.14	7.14	8.97	8.97	
5608219663	SMP	1	580.15	600.51	757.88	595.81	7.46	7.46	9.25	9.25	
5608236384	SMP	1	579.31	600.58	757.07	595.64	7.21	7.21	9.32	9.32	
5608244783	SMP	1	579.03	600.19	756.97	595.20	7.01	7.01	9.18	9.18	
5608253021	SMP	1	579.02	599.57	756.56	594.46	7.26	7.26	9.43	9.43	
5608261405	SMP	1	578.92	598.96	756.46	593.99	6.68	6.68	9.57	9.57	
5608269773	SMP	1	578.65	598.86	756.14	593.59	6.53	6.53	9.20	9.20	
5608278028	SMP	1	578.29	598.93	755.69	593.58	6.65	6.65	9.16	9.16	
5608294765	SMP	1	577.70	598.87	755.29	593.41	7.08	7.08	8.93	8.93	
5608303163	SMP	1	577.38	598.95	754.97	593.31	7.02	7.02	9.19	9.19	
5608311378	SMP	1	576.94	598.74	754.56	593.32	6.73	6.73	9.50	9.50	
5608319760	SMP	1	576.64	598.84	754.67	592.96	6.77	6.77	8.98	8.98	
5608328146	SMP	1	576.49	598.77	754.25	592.87	6.83	6.83	9.03	9.03	
5608336522	SMP	1	576.30	598.74	753.71	592.92	7.27	7.27	9.10	9.10	
5608344746	SMP	1	575.89	598.86	753.60	592.92	7.23	7.23	9.20	9.20	
5608353163	SMP	1	575.73	598.84	753.34	592.78	7.26	7.26	9.21	9.21	
5608361512	SMP	1	575.41	598.80	752.88	592.67	6.93	6.93	9.21	9.21	
5608369888	SMP	1	575.04	598.74	752.65	592.68	7.36	7.36	9.15	9.15	
5608378140	SMP	1	574.93	598.78	752.52	592.61	7.39	7.39	9.17	9.17	
5608386524	SMP	1	574.49	598.75	752.03	592.56	7.00	7.00	9.23	9.23	
5608394882	SMP	1	574.37	598.79	751.77	592.43	6.92	6.92	8.89	8.89	
5608403288	SMP	1	574.20	598.72	751.42	592.42	7.22	7.22	9.13	9.13	
5608411506	SMP	1	573.98	598.80	751.33	592.41	7.40	7.40	9.02	9.02	
5608419894	SMP	1	573.73	598.76	751.23	592.51	7.29	7.29	9.04	9.04	
5608436516	SMP	1	573.48	598.86	750.40	592.37	7.18	7.18	9.10	9.10	
5608444888	SMP	1	573.26	598.80	750.85	592.35	7.46	7.46	9.02	9.02	
5608453267	SMP	1	573.19	598.87	750.42	592.42	7.43	7.43	9.03	9.03	
5608461641	SMP	1	573.18	598.83	750.56	592.42	7.46	7.46	9.24	9.24	
5608469885	SMP	1	573.67	598.53	751.41	592.24	6.98	6.98	9.36	9.36	
5608478278	SMP	1	574.45	598.29	752.30	592.00	7.21	7.21	9.32	9.32	
5608486635	SMP	1	574.49	598.36	752.66	591.92	6.59	6.59	8.86	8.86	
5608495005	SMP	1	567.25	594.87	752.90	591.94	18.45	18.45	9.11	9.11	
5608503265	SMP	1	574.75	598.55	752.84	591.96	6.34	6.34	9.00	9.00	
5608511628	SMP	1	574.53	598.62	752.69	592.06	5.87	5.87	9.12	9.12	
5608519999	SMP	1	574.53	598.62	752.50	591.96	5.87	5.87	8.90	8.90	
5608528404	SMP	1	574.32	598.67	752.71	592.07	5.83	5.83	9.03	9.03	
5608536637	SMP	1	574.34	598.77	752.71	592.07	6.19	6.19	9.00	9.00	
5608545003	SMP	1	574.32	598.91	752.74	592.04	6.15	6.15	8.94	8.94	
5608553388	SMP	1	574.55	598.91	752.82	591.98	6.11	6.11	8.72	8.72	
5608561777	SMP	1	574.63	599.03	752.92	592.17	5.48	5.48	8.59	8.59	
5608570000	SMP	1	574.55	599.18	752.93	592.12	4.93	4.93	8.19	8.19	
5608578400	SMP	1	574.62	599.04	752.69	592.20	5.01	5.01	8.10	8.10	
5608586756	SMP	1	574.49	599.10	753.00	592.23	4.96	4.96	8.37	8.37	
5608595016	SMP	1	523.13	633.45	753.00	592.29	10.46	10.46	8.18	8.18	
5608620142	SMP	1	575.41	598.98	753.56	592.39	5.71	5.71	9.02	9.02	
5608628398	SMP	1	575.36	599.27	753.70	592.32	4.54	4.54	8.68	8.68	
5608636751	SMP	1	568.34	593.55	753.87	592.32	16.96	16.96	8.65	8.65	
5608653514	SMP	1	525.96	633.57	754.11	592.26	10.09	10.09	7.99	7.99	
5608661752	SMP	1	526.39	633.02	754.25	592.28	10.54	10.54	8.26	8.26	
5608670144	SMP	1	609.02	633.84	754.46	592.36	8.34	8.34	8.21	8.21	
5608686875	SMP	1	611.05	638.49	754.87	592.33	7.16	7.16	8.01	8.01	
5608695146	SMP	1	527.82	630.68	754.88	592.36	14.12	14.12	7.76	7.76	
5608703511	SMP	1	0.00	0.00	755.16	592.30	0.00	0.00	8.17	8.17	
5608711872	SMP	1	0.00	0.00	755.50	592.12	0.00	0.00	8.05	8.05	
5608720259	SMP	1	0.00	0.00	755.57	592.37	0.00	0.00	8.08	8.08	
5608728505	SMP	1	524.73	629.18	755.78	592.12	12.40	12.40	7.24	7.24	
5608745249	SMP	1	0.00	0.00	756.49	592.02	0.00	0.00	7.83	7.83	
5608753503	SMP	1	0.00	0.00	756.92	591.95	0.00	0.00	7.72	7.72	
5608761884	SMP	1	525.71	627.84	757.04	592.17	13.84	13.84	7.60	7.60	
5608778627	SMP	1	526.29	627.43	757.66	592.17	13.03	13.03	8.59	8.59	
5608786901	SMP	1	525.75	626.54	757.55	592.08	14.83	14.83	7.86	7.86	
5608795249	SMP	1	526.53	627.20	757.84	592.02	14.08	14.08	7.80	7.80	
5608811992	SMP	1	525.71	626.18	758.63	591.89	14.27	14.27	3.93	3.93	
5608820255	SMP	1	528.33	627.05	0.00	0.00	12.85	12.85	0.00	0.00	
5608828628	SMP	1	527.04	625.49	709.49	601.29	11.97	11.97	5.80	5.80	
5608845383	SMP	1	528.47	624.94	0.00	0.00	9.00	9.00	0.00	0.00	
5608853630	SMP	1	527.98	625.14	0.00	0.00	11.80	11.80	0.00	0.00	
5608862002	SMP	1	528.26	624.89	0.00	0.00	13.68	13.68	0.00	0.00	
5608870380	SMP	1	528.01	624.99	0.00	0.00	14.87	14.87	0.00	0.00	
5608878754	SMP	1	527.67	624.49	0.00	0.00	13.71	13.71	0.00	0.00	
5608886995	SMP	1	529.26	624.22	0.00	0.00	11.77	11.77	0.00	0.00	
5608895365	SMP	1	529.11	624.04	0.00	0.00	9.56	9.56	0.00	0.00	
5608903745	SMP	1	526.84	624.66	0.00	0.00	14.30	14.30	0.00	0.00	
5608912000	SMP	1	528.01	625.25	0.00	0.00	12.94	12.94	0.00	0.00	
5608920369	SMP	1	527.69	625.39	0.00	0.00	15.02	15.02	0.00	0.00	
5608928744	SMP	1	529.18	624.02	0.00	0.00	12.81	12.81	0.00	0.00	
5608937118	SMP	1	528.45	623.96	0.00	0.00	11.46	11.46	0.00	0.00	
5608945364	SMP	1	527.60	624.42	0.00	0.00	14.91	14.91	0.00	0.00	
5608953747	SMP	1	528.26	624.21	0.00	0.00	12.80	12.80	0.00	0.00	
5608962125	SMP	1	528.72	623.93	0.00	0.00	13.48	13.48	0.00	0.00	
5608970526	SMP	1	537.22	636.18	0.00	0.00	7.35	7.35	0.00	0.00	
5608978752	SMP	1	539.40	634.88	0.00	0.00	6.79	6.79	0.00	0.00	
5608987127	SMP	1	0.00	0.00	0.00	0.00	0.00	0.00	0.00	0.00	
5608995503	SMP	1	0.00	0.00	0.00	0.00	0.00	0.00	0.00	0.00	
5609003868	SMP	1	0.00	0.00	0.00	0.00	0.00	0.00	0.00	0.00	
5609012107	SMP	1	0.00	0.00	0.00	0.00	0.00	0.00	0.00	0.00	
5609020490	SMP	1	538.54	636.97	0.00	0.00	7.12	7.12	0.00	0.00	
5609178290	SMP	1	0.00	0.00	0.00	0.00	0.00	0.00	0.00	0.00	
5609228238	SMP	1	0.00	0.00	0.00	0.00	0.00	0.00	0.00	0.00	
5609278147	SMP	1	0.00	0.00	0.00	0.00	0.00	0.00	0.00	0.00	
5609328347	SMP	1	0.00	0.00	0.00	0.00	0.00	0.00	0.00	0.00	
5609378248	SMP	1	0.00	0.00	0.00	0.00	0.00	0.00	0.00	0.00	
5609451252	SMP	1	566.23	614.71	743.10	608.49	8.91	8.91	9.77	9.77	
5609459490	SMP	1	565.84	614.93	742.89	608.71	8.64	8.64	10.05	10.05	
5609467739	SMP	1	565.56	615.27	742.67	608.61	8.88	8.88	9.67	9.67	
5609484486	SMP	1	565.04	615.91	742.08	609.16	8.93	8.93	10.02	10.02	
5609492877	SMP	1	564.72	616.19	742.03	609.50	9.00	9.00	9.83	9.83	
5609501094	SMP	1	564.44	616.46	741.70	609.59	8.72	8.72	9.82	9.82	
5609517856	SMP	1	564.07	617.14	741.30	610.09	8.80	8.80	9.98	9.98	
5609526234	SMP	1	563.85	617.41	741.05	610.28	9.02	9.02	9.60	9.60	
5609534496	SMP	1	563.54	617.59	740.98	610.52	8.91	8.91	9.85	9.85	
5609551235	SMP	1	563.36	618.12	740.58	610.86	8.82	8.82	9.91	9.91	
5609559500	SMP	1	563.17	618.39	740.49	610.91	9.06	9.06	9.69	9.69	
5609567842	SMP	1	563.04	618.72	740.35	611.10	9.19	9.19	9.89	9.89	
5609576242	SMP	1	562.83	618.82	740.29	611.27	9.05	9.05	9.95	9.95	
5609584604	SMP	1	562.79	619.09	740.21	611.42	8.98	8.98	9.57	9.57	
5609592876	SMP	1	562.72	619.41	740.21	611.62	9.35	9.35	9.75	9.75	
5609601211	SMP	1	562.65	619.53	740.08	611.66	9.18	9.18	9.58	9.58	
5609609622	SMP	1	562.52	619.74	740.11	611.83	9.15	9.15	9.47	9.47	
5609617967	SMP	1	562.53	619.95	740.10	612.11	8.97	8.97	9.46	9.46	
5609626236	SMP	1	562.50	620.18	740.10	612.28	9.14	9.14	9.54	9.54	
5609634693	SMP	1	562.53	620.30	740.06	612.33	9.23	9.23	9.49	9.49	
5609642991	SMP	1	562.54	620.47	740.04	612.45	9.27	9.27	9.63	9.63	
5609651336	SMP	1	562.39	620.59	740.17	612.51	9.21	9.21	9.53	9.53	
5609659621	SMP	1	562.56	620.71	740.17	612.76	9.34	9.34	9.45	9.45	
5609667972	SMP	1	562.51	620.85	740.16	612.82	9.38	9.38	9.50	9.50	
5609676360	SMP	1	562.71	620.81	740.29	612.95	9.38	9.38	9.53	9.53	
5609684734	SMP	1	562.73	620.89	740.42	613.11	9.29	9.29	9.65	9.65	
5609692982	SMP	1	563.04	620.93	740.58	613.13	9.37	9.37	9.56	9.56	
5609701334	SMP	1	563.74	620.60	741.53	612.87	9.19	9.19	9.25	9.25	
5609709741	SMP	1	564.65	620.59	742.63	612.93	9.20	9.20	8.96	8.96	
5609717977	SMP	1	565.75	620.80	743.49	613.00	9.81	9.81	8.84	8.84	
5609734730	SMP	1	567.05	621.05	744.51	613.21	9.53	9.53	8.79	8.79	
5609743099	SMP	1	567.20	620.96	744.60	613.13	9.51	9.51	8.92	8.92	
5609751355	SMP	1	567.35	620.72	744.94	613.11	9.52	9.52	8.90	8.90	
5609759725	SMP	1	567.90	621.00	745.31	613.22	10.06	10.06	8.90	8.90	
5609768117	SMP	1	568.19	620.89	745.60	613.10	9.68	9.68	8.73	8.73	
5609776486	SMP	1	568.38	620.67	745.90	613.29	9.47	9.47	8.98	8.98	
5609784731	SMP	1	568.98	620.94	746.32	613.54	10.10	10.10	8.96	8.96	
5609793096	SMP	1	569.27	620.77	746.71	613.64	9.52	9.52	8.95	8.95	
5609801477	SMP	1	569.58	620.75	747.04	613.48	9.74	9.74	8.82	8.82	
5609809840	SMP	1	570.19	620.82	747.44	613.51	9.52	9.52	8.38	8.38	
5609826495	SMP	1	571.05	621.04	748.10	614.19	9.81	9.81	8.97	8.97	
5609834832	SMP	1	571.50	620.87	748.47	614.39	9.86	9.86	8.87	8.87	
5609843241	SMP	1	572.12	621.18	748.85	614.41	9.99	9.99	8.88	8.88	
5609851456	SMP	1	572.59	620.91	749.49	614.75	9.52	9.52	9.09	9.09	
5609859855	SMP	1	573.34	621.20	750.02	614.72	10.19	10.19	8.05	8.05	
5609868218	SMP	1	573.68	620.96	750.40	614.67	9.54	9.54	8.02	8.02	
5609876486	SMP	1	574.48	621.10	750.73	614.69	9.80	9.80	7.73	7.73	
5609893208	SMP	1	575.54	620.91	752.13	615.66	9.52	9.52	8.58	8.58	
5609901612	SMP	1	576.34	620.99	752.48	615.48	9.88	9.88	8.79	8.79	
5609909848	SMP	1	576.49	621.06	753.04	615.51	9.37	9.37	7.53	7.53	
5609918218	SMP	1	577.18	621.06	753.71	615.95	9.50	9.50	8.01	8.01	
5609926599	SMP	1	577.83	621.15	754.13	616.00	9.83	9.83	7.59	7.59	
5609943224	SMP	1	578.77	621.30	760.07	624.37	9.63	9.63	17.30	17.30	
5609951593	SMP	1	579.27	621.75	755.54	616.69	9.96	9.96	7.76	7.76	
5609959984	SMP	1	579.66	621.45	763.67	624.66	9.72	9.72	19.19	19.19	
5609968346	SMP	1	580.03	621.84	761.33	624.79	10.10	10.10	19.05	19.05	
5609976612	SMP	1	580.13	621.99	762.02	624.62	9.92	9.92	20.73	20.73	
5609984958	SMP	1	579.78	622.40	761.93	624.81	9.64	9.64	20.10	20.10	
5610001719	SMP	1	579.04	623.35	755.89	620.49	9.16	9.16	12.77	12.77	
5610009974	SMP	1	579.06	623.65	755.98	620.85	9.29	9.29	11.97	11.97	
5610018346	SMP	1	579.14	623.80	756.13	620.67	9.32	9.32	11.78	11.78	
5610026710	SMP	1	579.06	623.93	756.20	620.93	9.44	9.44	12.12	12.12	
5610034988	SMP	1	579.04	624.09	756.28	620.95	9.42	9.42	11.92	11.92	
5610043343	SMP	1	578.98	624.19	756.20	621.56	9.25	9.25	12.84	12.84	
5610051720	SMP	1	578.86	624.39	756.33	620.97	9.48	9.48	10.62	10.62	
5610060100	SMP	1	578.70	624.65	756.26	621.17	9.68	9.68	10.68	10.68	
5610068334	SMP	1	578.58	624.80	756.03	621.35	9.52	9.52	10.71	10.71	
5610076704	SMP	1	578.43	624.83	755.85	621.14	9.36	9.36	10.05	10.05	
5610085111	SMP	1	578.32	624.86	755.71	621.27	9.39	9.39	10.14	10.14	
5610093476	SMP	1	578.18	624.94	755.64	621.27	9.32	9.32	10.56	10.56	
5610101712	SMP	1	577.86	624.80	755.62	621.05	8.92	8.92	9.81	9.81	
5610110085	SMP	1	577.84	624.84	755.62	621.05	9.22	9.22	9.85	9.85	
5610118470	SMP	1	577.65	624.78	755.56	621.12	9.20	9.20	10.49	10.49	
5610126836	SMP	1	577.61	624.76	755.51	620.92	9.16	9.16	9.86	9.86	
5610135109	SMP	1	577.62	624.69	755.54	621.14	8.78	8.78	10.45	10.45	
5610143460	SMP	1	577.57	624.55	755.62	620.90	8.76	8.76	9.85	9.85	
5610151845	SMP	1	577.64	624.45	755.75	620.71	8.76	8.76	9.41	9.41	
5610160220	SMP	1	577.56	624.16	755.41	620.37	9.12	9.12	9.60	9.60	
5610168453	SMP	1	577.08	623.50	755.00	619.58	8.98	8.98	9.49	9.49	
5610176834	SMP	1	577.12	623.29	754.78	619.29	9.32	9.32	9.58	9.58	
5610185231	SMP	1	577.24	623.10	754.65	618.85	9.44	9.44	9.88	9.88	
5610193586	SMP	1	577.29	622.78	754.75	618.59	9.35	9.35	9.68	9.68	
5610201835	SMP	1	577.34	622.79	754.87	618.64	9.33	9.33	9.67	9.67	
5610210208	SMP	1	577.07	622.64	754.85	618.52	9.24	9.24	9.68	9.68	
5610218602	SMP	1	577.29	622.64	754.88	618.29	9.19	9.19	9.27	9.27	
5610226831	SMP	1	577.09	622.57	754.95	618.08	9.23	9.23	9.09	9.09	
5610235233	SMP	1	577.23	622.58	754.87	618.32	9.17	9.17	9.38	9.38	
5610243619	SMP	1	577.02	622.52	754.85	618.02	9.19	9.19	9.22	9.22	
5610251967	SMP	1	577.06	622.60	754.72	618.14	9.35	9.35	9.57	9.57	
5610260223	SMP	1	576.92	622.61	754.72	618.14	9.38	9.38	9.56	9.56	
5610268592	SMP	1	576.71	622.53	754.64	618.22	9.28	9.28	9.39	9.39	
5610276950	SMP	1	576.44	622.54	754.50	618.21	9.05	9.05	9.33	9.33	
5610285354	SMP	1	576.17	622.55	754.40	618.20	8.97	8.97	9.44	9.44	
5610293590	SMP	1	576.11	622.73	754.22	618.39	9.10	9.10	9.57	9.57	
5610301954	SMP	1	576.11	622.93	754.08	618.67	9.43	9.43	9.70	9.70	
5610310332	SMP	1	575.63	622.98	753.96	618.79	8.91	8.91	9.83	9.83	
5610318716	SMP	1	575.48	623.04	753.80	618.68	9.15	9.15	9.75	9.75	
5610326953	SMP	1	575.53	623.11	753.61	618.75	9.15	9.15	9.73	9.73	
5610335353	SMP	1	575.47	623.26	753.38	618.99	9.45	9.45	9.85	9.85	
5610343707	SMP	1	575.20	623.33	753.14	619.02	9.04	9.04	9.90	9.90	
5610352077	SMP	1	574.99	623.46	752.99	619.32	9.16	9.16	10.16	10.16	
5610360336	SMP	1	574.65	623.42	752.91	619.27	9.35	9.35	9.78	9.78	
5610377092	SMP	1	574.43	623.50	752.62	619.30	9.05	9.05	9.65	9.65	
5610385342	SMP	1	574.16	623.58	752.41	619.44	8.92	8.92	9.84	9.84	
5610393713	SMP	1	574.18	623.79	752.26	619.35	9.28	9.28	9.65	9.65	
5610402077	SMP	1	573.97	623.78	752.24	619.61	9.17	9.17	10.03	10.03	
5610410481	SMP	1	573.78	623.69	752.17	619.63	9.07	9.07	9.86	9.86	
5610418695	SMP	1	573.78	623.73	752.02	619.68	8.95	8.95	10.21	10.21	
5610427089	SMP	1	573.64	623.75	751.89	619.42	8.93	8.93	9.86	9.86	
5610435455	SMP	1	573.55	623.76	751.80	619.39	8.85	8.85	9.79	9.79
[truncated: 1,143,013 more chars]
