# Supplementary material for: Dynamic Patterns of Expertise: The Case of Orthopedic Medical Diagnosis
Source: PLoS One. 2016 Jul 14;11(7):e0158820. doi: 10.1371/journal.pone.0158820 (PMC4945032; doi:10.1371/journal.pone.0158820)
Supplement: S1 Data — The zip files includes 15 main radiographs used in the experiment (in main radiograph folder), all the gathered data (in the eyetracking data folder) and all the result files used for the statistic analysis (hypothesis 1 & 2, newstat, rqanew and rqanew2). (ZIP) [file pone.0158820.s001.zip › fai data/eyetracking data/P05-eye_data Samples.txt]

## Sample Rate:	120
## Separator Type:	Msg
## Trial Count:	1
## Uses Plane File:	False
## Number of Samples:	30137                                                                                                                                                                                                                                                           
## Reversed:	none
## [Run]
## Subject:	P05                                                                                                                                                                                                                                                             
                                                                                                                                                                                                                                                 
## [Calibration]
## Calibration Type:	5-point
## Calibration Area:	1680	1050
## Calibration Point 0:	Position(840;525)
## Calibration Point 1:	Position(420;105)
## Calibration Point 2:	Position(1512;262)
## Calibration Point 3:	Position(1260;945)
## Calibration Point 4:	Position(167;787)
## [Geometry]
## Stimulus Dimension [mm]:	474	297
## Head Distance [mm]:	700
## [Hardware Setup]
## System ID:	IRX0867601-1348
## Operating System :	6.1
## iView X Version:	2.8.26
## [Filter Settings]
## Heuristic:	False
## Heuristic Stage:	0
## Bilateral:	True
## Gaze Cursor Filter:	True
## Saccade Length [px]:	80
## Filter Depth [ms]:	20
## Format:	LEFT, RIGHT, RAW, DIAMETER
## 
Time	Type	Trial	L Raw X [px]	L Raw Y [px]	R Raw X [px]	R Raw Y [px]	L Dia X [px]	L Dia Y [px]	R Dia X [px]	R Dia Y [px]	Aux1
7764137621	SMP	1	456.78	454.85	687.12	452.72	6.77	6.77	9.71	9.71	
7764145997	SMP	1	456.83	454.81	687.14	452.67	6.79	6.79	9.68	9.68	
7764154238	SMP	1	457.03	454.76	687.12	452.71	7.29	7.29	9.79	9.79	
7777851851	SMP	1	445.81	468.21	675.64	460.78	8.71	8.71	8.99	8.99	
7777860956	SMP	1	445.85	468.23	675.63	460.79	8.48	8.48	8.95	8.95	
7777868474	SMP	1	445.90	468.13	675.65	460.79	8.45	8.45	8.94	8.94	
7777876834	SMP	1	445.92	468.12	675.79	460.78	8.31	8.31	8.85	8.85	
7777885139	SMP	1	445.99	468.12	675.85	460.72	8.25	8.25	8.83	8.83	
7777893351	SMP	1	445.94	468.10	675.78	460.72	8.61	8.61	8.91	8.91	
7777901748	SMP	1	445.47	468.08	675.40	460.62	8.69	8.69	9.01	9.01	
7777910116	SMP	1	443.71	467.58	673.97	459.90	9.16	9.16	9.41	9.41	
7777918502	SMP	1	441.72	466.75	671.96	459.08	9.15	9.15	9.29	9.29	
7777926721	SMP	1	439.97	466.03	669.62	458.32	8.87	8.87	9.44	9.44	
7777935132	SMP	1	438.14	465.68	667.67	457.55	9.21	9.21	9.31	9.31	
7777951864	SMP	1	438.43	464.67	665.76	457.27	7.83	7.83	9.63	9.63	
7777960132	SMP	1	438.16	464.78	665.78	457.25	8.89	8.89	9.72	9.72	
7777968497	SMP	1	438.53	464.49	665.66	457.15	9.25	9.25	9.27	9.27	
7777976856	SMP	1	436.75	465.14	665.86	457.18	8.81	8.81	9.65	9.65	
7777985241	SMP	1	438.04	464.65	665.83	457.13	8.91	8.91	9.52	9.52	
7777993498	SMP	1	436.97	465.20	665.84	457.27	8.97	8.97	9.52	9.52	
7778001848	SMP	1	438.04	464.72	665.91	457.28	8.45	8.45	9.61	9.61	
7778010252	SMP	1	437.06	465.25	665.97	457.17	8.98	8.98	9.43	9.43	
7778018608	SMP	1	437.13	465.06	665.97	457.24	8.81	8.81	9.52	9.52	
7778026864	SMP	1	438.18	464.64	666.00	457.25	8.93	8.93	9.60	9.60	
7778035240	SMP	1	436.65	465.20	665.98	457.28	8.97	8.97	9.57	9.57	
7778043610	SMP	1	436.72	465.20	665.98	457.27	9.09	9.09	9.62	9.62	
7778051851	SMP	1	436.45	465.26	665.98	457.33	9.05	9.05	9.67	9.67	
7778060255	SMP	1	436.07	465.26	665.98	457.38	8.13	8.13	9.67	9.67	
7778068617	SMP	1	436.85	465.28	665.94	457.40	9.02	9.02	9.65	9.65	
7778076983	SMP	1	437.61	464.94	665.80	457.39	8.55	8.55	9.52	9.52	
7778085251	SMP	1	437.05	465.16	665.80	457.40	8.73	8.73	9.39	9.39	
7778093601	SMP	1	437.18	465.09	665.73	457.40	8.70	8.70	9.38	9.38	
7778101966	SMP	1	436.98	465.24	665.66	457.40	8.49	8.49	9.37	9.37	
7778110380	SMP	1	437.31	465.04	665.66	457.40	8.64	8.64	9.37	9.37	
7778118607	SMP	1	437.21	465.11	665.66	457.39	8.60	8.60	9.37	9.37	
7778126973	SMP	1	437.19	465.13	665.80	457.40	8.72	8.72	9.39	9.39	
7778135372	SMP	1	437.26	465.07	665.80	457.40	8.67	8.67	9.39	9.39	
7778143728	SMP	1	435.91	465.53	665.81	457.35	8.89	8.89	9.33	9.33	
7778151992	SMP	1	436.96	465.30	665.73	457.39	8.54	8.54	9.30	9.30	
7778160379	SMP	1	436.98	465.22	665.67	457.35	8.74	8.74	9.41	9.41	
7778168739	SMP	1	435.98	465.53	665.64	457.35	9.11	9.11	9.41	9.41	
7778177104	SMP	1	436.04	465.53	665.60	457.34	8.93	8.93	9.52	9.52	
7778185357	SMP	1	436.20	465.48	665.52	457.32	9.05	9.05	9.35	9.35	
7778193728	SMP	1	435.64	465.48	665.50	457.32	9.35	9.35	9.37	9.37	
7778202093	SMP	1	436.13	465.48	665.33	457.19	9.14	9.14	9.31	9.31	
7778210373	SMP	1	436.30	465.33	665.23	457.23	9.05	9.05	9.27	9.27	
7778218734	SMP	1	435.80	465.33	665.22	457.23	9.27	9.27	9.27	9.27	
7778227101	SMP	1	436.83	464.78	665.16	457.16	8.66	8.66	9.23	9.23	
7778235485	SMP	1	435.72	465.27	665.09	457.07	9.05	9.05	9.42	9.42	
7778243729	SMP	1	437.03	464.73	664.99	457.08	8.05	8.05	9.53	9.53	
7778253930	SMP	1	435.42	465.28	664.91	457.05	8.87	8.87	9.69	9.69	
7778260511	SMP	1	435.56	465.11	664.82	456.99	8.74	8.74	9.76	9.76	
7778268861	SMP	1	436.38	464.74	664.79	456.91	8.61	8.61	9.61	9.61	
7778277119	SMP	1	434.65	465.08	664.68	456.85	8.98	8.98	9.57	9.57	
7778285480	SMP	1	435.27	465.36	664.60	456.85	8.89	8.89	9.50	9.50	
7778293855	SMP	1	435.89	465.16	664.57	456.90	8.98	8.98	9.56	9.56	
7778302211	SMP	1	435.20	465.36	664.41	456.82	9.01	9.01	9.47	9.47	
7778310494	SMP	1	435.37	465.31	664.27	456.82	8.86	8.86	9.38	9.38	
7778318857	SMP	1	435.45	465.34	664.20	456.75	9.05	9.05	9.38	9.38	
7778327222	SMP	1	435.02	465.36	664.16	456.73	9.21	9.21	9.28	9.28	
7778335607	SMP	1	434.71	465.37	664.05	456.81	8.93	8.93	9.40	9.40	
7778343863	SMP	1	434.32	465.49	663.98	456.74	8.62	8.62	9.38	9.38	
7778352211	SMP	1	434.32	465.49	663.91	456.81	8.64	8.64	9.34	9.34	
7778360621	SMP	1	435.03	465.61	664.13	457.01	9.19	9.19	9.43	9.43	
7778368857	SMP	1	437.49	465.07	665.19	457.43	7.39	7.39	9.51	9.51	
7778377221	SMP	1	437.55	465.39	666.15	457.39	8.51	8.51	9.51	9.51	
7778385602	SMP	1	438.12	465.50	667.16	457.42	8.67	8.67	9.57	9.57	
7778393972	SMP	1	438.91	465.39	667.77	457.34	8.64	8.64	9.25	9.25	
7778402219	SMP	1	438.85	465.52	667.78	457.33	8.82	8.82	9.30	9.30	
7778410681	SMP	1	438.80	465.62	667.78	457.34	8.78	8.78	9.30	9.30	
7778418976	SMP	1	439.46	465.37	667.78	457.34	8.59	8.59	9.34	9.34	
7778427340	SMP	1	439.51	465.34	667.70	457.34	8.41	8.41	9.24	9.24	
7778435602	SMP	1	439.50	465.33	667.78	457.34	8.54	8.54	9.18	9.18	
7778443972	SMP	1	439.39	465.37	667.78	457.34	8.60	8.60	9.08	9.08	
7778452338	SMP	1	439.18	465.47	667.78	457.41	8.63	8.63	9.24	9.24	
7778460743	SMP	1	438.98	465.59	667.77	457.36	8.76	8.76	9.23	9.23	
7778468976	SMP	1	438.53	465.87	667.78	457.34	8.95	8.95	9.25	9.25	
7778477342	SMP	1	438.59	465.79	667.84	457.33	8.89	8.89	9.24	9.24	
7778485726	SMP	1	439.28	465.38	667.85	457.26	8.69	8.69	9.18	9.18	
7778494103	SMP	1	439.24	465.42	667.86	457.15	8.67	8.67	8.98	8.98	
7778502333	SMP	1	440.44	464.67	668.63	456.85	8.56	8.56	9.28	9.28	
7778510742	SMP	1	440.22	464.32	669.72	455.91	7.00	8.00	9.21	9.21	
7778519092	SMP	1	442.52	463.59	670.52	455.56	8.69	8.69	9.06	9.06	
7778527357	SMP	1	443.40	463.60	671.02	455.42	7.61	7.61	9.02	9.02	
7778535725	SMP	1	443.40	463.53	671.11	455.40	8.75	8.75	9.02	9.02	
7778544097	SMP	1	442.98	463.51	671.04	455.40	8.61	8.61	9.11	9.11	
7778552467	SMP	1	443.30	463.62	671.04	455.40	7.84	7.84	9.15	9.15	
7778560740	SMP	1	443.42	463.60	670.95	455.50	7.75	7.75	9.15	9.15	
7778569101	SMP	1	443.09	463.69	671.11	455.41	8.22	8.22	8.96	8.96	
7778577472	SMP	1	443.23	463.69	671.02	455.50	7.86	7.86	9.05	9.05	
7778585861	SMP	1	443.30	463.77	671.02	455.50	7.55	7.55	8.98	8.98	
7778594095	SMP	1	443.37	463.73	671.17	455.52	7.47	7.47	8.99	8.99	
7778602454	SMP	1	443.43	463.69	671.16	455.59	7.42	7.42	9.04	9.04	
7778619235	SMP	1	443.48	463.72	671.22	455.63	8.62	8.62	8.99	8.99	
7778627468	SMP	1	443.21	463.74	671.28	455.68	8.45	8.45	8.87	8.87	
7778635866	SMP	1	443.38	463.76	671.29	455.63	8.56	8.56	8.87	8.87	
7778644205	SMP	1	443.24	463.74	671.42	455.60	8.47	8.47	8.87	8.87	
7778652597	SMP	1	443.10	463.73	671.47	455.58	8.62	8.62	8.83	8.83	
7778660843	SMP	1	442.98	463.61	671.51	455.62	8.54	8.54	8.95	8.95	
7778669234	SMP	1	443.17	463.67	671.56	455.58	8.57	8.57	9.13	9.13	
7778677575	SMP	1	443.01	463.61	671.59	455.55	8.54	8.54	9.07	9.07	
7778685863	SMP	1	443.10	463.59	671.62	455.65	8.58	8.58	9.17	9.17	
7778694216	SMP	1	442.99	463.53	671.68	455.68	8.47	8.47	9.24	9.24	
7778702588	SMP	1	443.10	463.59	671.69	455.58	8.52	8.52	9.15	9.15	
7778710975	SMP	1	443.11	463.44	671.63	455.55	8.51	8.51	9.28	9.28	
7778719222	SMP	1	443.45	463.45	671.83	455.55	8.36	8.36	9.08	9.08	
7778727574	SMP	1	443.04	463.46	671.74	455.49	8.60	8.60	9.11	9.11	
7778735989	SMP	1	442.99	463.48	671.73	455.49	8.50	8.50	9.13	9.13	
7778744328	SMP	1	443.11	463.46	671.73	455.41	8.42	8.42	9.09	9.09	
7778752585	SMP	1	443.29	463.29	671.70	455.42	8.42	8.42	9.09	9.09	
7778760965	SMP	1	443.18	463.38	671.70	455.41	8.48	8.48	9.12	9.12	
7778769368	SMP	1	443.11	463.24	671.70	455.34	8.25	8.25	9.07	9.07	
7778777709	SMP	1	443.11	463.24	671.73	455.34	8.25	8.25	9.00	9.00	
7778785983	SMP	1	443.48	463.30	671.67	455.41	8.51	8.51	9.08	9.08	
7778794320	SMP	1	443.28	463.22	671.73	455.34	8.54	8.54	8.91	8.91	
7778802705	SMP	1	443.41	463.30	671.73	455.34	8.45	8.45	9.00	9.00	
7778811087	SMP	1	443.48	463.24	671.70	455.34	8.38	8.38	8.98	8.98	
7778819345	SMP	1	443.33	463.25	671.66	455.41	8.43	8.43	9.08	9.08	
7778827701	SMP	1	443.43	463.28	671.67	455.41	8.39	8.39	9.08	9.08	
7778836108	SMP	1	443.34	463.35	671.73	455.34	8.37	8.37	9.00	9.00	
7778844321	SMP	1	443.67	463.36	671.67	455.35	8.23	8.23	8.95	8.95	
7778852706	SMP	1	443.44	463.25	671.60	455.30	8.35	8.35	8.89	8.89	
7778861084	SMP	1	443.36	463.28	671.62	455.33	8.35	8.35	9.00	9.00	
7778869481	SMP	1	443.46	463.30	671.62	455.34	8.35	8.35	8.91	8.91	
7778877693	SMP	1	443.49	463.36	671.55	455.34	8.44	8.44	9.02	9.02	
7778886103	SMP	1	443.30	463.33	671.50	455.44	8.43	8.43	8.98	8.98	
7778894446	SMP	1	443.36	463.36	671.55	455.34	8.42	8.42	8.93	8.93	
7778902842	SMP	1	443.73	463.41	671.84	455.42	8.08	8.08	9.11	9.11	
7778911085	SMP	1	443.42	463.40	671.67	455.44	8.34	8.34	8.94	8.94	
7778919473	SMP	1	443.43	463.33	671.60	455.52	8.49	8.49	8.94	8.94	
7778927823	SMP	1	443.30	463.50	671.55	455.43	8.32	8.32	8.84	8.84	
7778936229	SMP	1	443.32	463.64	671.48	455.57	8.44	8.44	9.04	9.04	
7778944444	SMP	1	443.07	463.51	671.48	455.57	8.51	8.51	8.76	8.76	
7778952830	SMP	1	442.96	463.58	671.28	455.47	8.59	8.59	8.73	8.73	
7778961217	SMP	1	443.06	463.58	671.35	455.53	8.44	8.44	8.71	8.71	
7778969601	SMP	1	443.26	463.84	671.24	455.53	8.46	8.46	8.57	8.57	
7778977827	SMP	1	443.55	463.86	671.17	455.53	7.67	7.67	8.57	8.57	
7778986232	SMP	1	443.50	463.82	671.24	455.64	8.46	8.46	8.75	8.75	
7778994568	SMP	1	443.66	463.84	671.29	455.63	7.52	7.52	8.79	8.79	
7779002826	SMP	1	443.41	463.86	671.24	455.60	8.44	8.44	8.60	8.60	
7779011205	SMP	1	443.57	463.82	671.30	455.71	7.59	7.59	8.84	8.84	
7779019611	SMP	1	443.47	463.85	671.29	455.56	8.47	8.47	8.63	8.63	
7779027949	SMP	1	443.41	463.68	671.19	455.59	8.43	8.43	8.61	8.61	
7779036227	SMP	1	443.55	463.68	671.10	455.52	7.54	7.54	8.54	8.54	
7779044571	SMP	1	443.39	463.67	671.10	455.46	7.78	7.78	8.58	8.58	
7779052948	SMP	1	443.39	463.63	671.20	455.49	7.75	7.75	8.66	8.66	
7779061328	SMP	1	443.47	463.71	671.24	455.51	7.31	7.31	8.69	8.69	
7779069604	SMP	1	443.40	463.70	671.10	455.46	7.45	7.45	8.72	8.72	
7779077941	SMP	1	443.30	463.69	671.03	455.44	7.63	7.63	8.89	8.89	
7779086352	SMP	1	443.21	463.52	671.07	455.37	7.94	7.94	8.81	8.81	
7779094687	SMP	1	443.31	463.60	671.07	455.37	7.69	7.69	8.70	8.70	
7779102947	SMP	1	443.03	463.53	671.00	455.29	8.16	8.16	8.75	8.75	
7779111322	SMP	1	443.10	463.60	671.02	455.23	7.99	7.99	8.71	8.71	
7779119723	SMP	1	443.09	463.62	670.95	455.22	7.86	7.86	8.71	8.71	
7779128061	SMP	1	442.98	463.49	670.96	455.16	8.16	8.16	8.79	8.79	
7779136349	SMP	1	443.05	463.42	670.88	455.16	7.92	7.92	8.83	8.83	
7779144694	SMP	1	442.95	463.45	670.94	455.15	8.05	8.05	8.80	8.80	
7779153092	SMP	1	442.96	463.53	671.01	455.15	8.03	8.03	8.60	8.60	
7779161335	SMP	1	443.03	463.53	670.94	455.10	8.03	8.03	8.50	8.50	
7779169720	SMP	1	443.03	463.46	671.02	455.15	8.00	8.00	8.76	8.76	
7779178060	SMP	1	443.03	463.53	670.92	455.11	8.03	8.03	8.62	8.62	
7779186472	SMP	1	443.10	463.53	670.97	455.17	7.89	7.89	8.77	8.77	
7779194697	SMP	1	443.10	463.60	670.95	455.16	7.94	7.94	8.69	8.69	
7779203070	SMP	1	443.18	463.60	671.07	455.16	7.92	7.92	8.73	8.73	
7779211454	SMP	1	443.03	463.52	671.07	455.15	8.04	8.04	8.59	8.59	
7779219842	SMP	1	443.10	463.60	671.07	455.23	7.94	7.94	8.77	8.77	
7779228059	SMP	1	443.23	463.54	671.14	455.23	7.73	7.73	8.60	8.60	
7779236471	SMP	1	443.17	463.52	671.14	455.22	7.71	7.71	8.56	8.56	
7779244818	SMP	1	443.23	463.60	671.14	455.24	7.59	7.59	8.51	8.51	
7779253197	SMP	1	443.31	463.60	671.21	455.25	7.48	7.48	8.66	8.66	
7779261452	SMP	1	443.23	463.54	671.19	455.29	7.73	7.73	8.58	8.58	
7779269845	SMP	1	443.12	463.49	671.07	455.24	8.00	8.00	8.51	8.51	
7779278200	SMP	1	442.79	463.57	670.93	455.22	8.04	8.04	8.72	8.72	
7779286595	SMP	1	442.75	463.55	670.87	455.26	8.08	8.08	8.77	8.77	
7779294811	SMP	1	442.81	463.60	670.87	455.33	8.04	8.04	8.90	8.90	
7779303193	SMP	1	442.79	463.56	670.87	455.23	8.06	8.06	8.75	8.75	
7779311569	SMP	1	442.87	463.61	670.86	455.25	8.08	8.08	8.74	8.74	
7779319964	SMP	1	442.74	463.54	670.78	455.32	8.12	8.12	8.91	8.91	
7779328179	SMP	1	442.78	463.57	670.78	455.19	8.06	8.06	8.76	8.76	
7779336592	SMP	1	442.71	463.64	670.87	455.26	8.17	8.17	8.82	8.82	
7779344933	SMP	1	442.72	463.57	670.87	455.30	8.15	8.15	8.95	8.95	
7779353193	SMP	1	442.72	463.56	670.87	455.30	8.15	8.15	8.91	8.91	
7779361574	SMP	1	442.71	463.57	670.87	455.30	8.17	8.17	8.89	8.89	
7779369967	SMP	1	442.71	463.64	670.87	455.23	8.20	8.20	8.85	8.85	
7779378305	SMP	1	442.64	463.57	670.88	455.22	8.16	8.16	8.78	8.78	
7779386591	SMP	1	442.71	463.64	670.78	455.24	8.11	8.11	8.82	8.82	
7779394962	SMP	1	442.64	463.57	670.86	455.25	8.16	8.16	8.68	8.68	
7779403327	SMP	1	442.85	463.71	670.88	455.24	8.04	8.04	8.75	8.75	
7779411696	SMP	1	442.78	463.64	671.00	455.30	8.07	8.07	8.74	8.74	
7779419954	SMP	1	443.00	463.73	671.07	455.30	8.05	8.05	8.78	8.78	
7779428306	SMP	1	443.16	463.71	671.14	455.30	8.08	8.08	8.73	8.73	
7779436715	SMP	1	443.11	463.72	671.07	455.37	8.01	8.01	8.75	8.75	
7779445060	SMP	1	443.00	463.67	671.21	455.37	8.26	8.26	8.76	8.76	
7779453315	SMP	1	443.13	463.76	671.28	455.45	8.57	8.57	8.90	8.90	
7779461697	SMP	1	443.17	463.86	671.14	455.39	8.58	8.58	8.80	8.80	
7779470089	SMP	1	443.01	463.77	671.14	455.30	8.25	8.25	8.81	8.81	
7779478428	SMP	1	443.00	463.65	671.21	455.29	8.29	8.29	8.78	8.78	
7779486698	SMP	1	442.93	463.72	671.14	455.30	8.34	8.34	8.74	8.74	
7779495052	SMP	1	443.13	463.64	671.21	455.23	7.99	7.99	8.72	8.72	
7779503438	SMP	1	443.00	463.64	671.14	455.22	8.36	8.36	8.79	8.79	
7779511675	SMP	1	443.00	463.65	671.14	455.23	8.47	8.47	8.79	8.79	
7779520059	SMP	1	443.01	463.72	671.07	455.23	8.42	8.42	8.86	8.86	
7779528446	SMP	1	443.00	463.72	671.07	455.30	8.36	8.36	8.92	8.92	
7779536826	SMP	1	443.07	463.72	671.07	455.23	8.25	8.25	8.77	8.77	
7779545048	SMP	1	442.92	463.71	671.00	455.23	8.42	8.42	8.87	8.87	
7779553432	SMP	1	442.92	463.72	671.07	455.37	8.39	8.39	8.90	8.90	
7779561800	SMP	1	443.00	463.65	671.00	455.30	8.17	8.17	8.80	8.80	
7779570202	SMP	1	443.04	463.79	670.97	455.32	8.26	8.26	8.97	8.97	
7779578424	SMP	1	443.04	463.80	670.88	455.30	8.32	8.32	9.03	9.03	
7779586820	SMP	1	442.95	463.74	670.90	455.46	8.23	8.23	9.16	9.16	
7779595171	SMP	1	442.85	463.71	671.04	455.33	8.17	8.17	8.88	8.88	
7779603557	SMP	1	442.71	463.74	670.97	455.40	8.24	8.24	9.10	9.10	
7779611800	SMP	1	442.59	463.80	670.97	455.54	8.57	8.57	9.17	9.17	
7779620180	SMP	1	442.90	463.76	670.95	455.50	8.21	8.21	9.24	9.24	
7779628553	SMP	1	442.82	463.76	671.04	455.55	8.07	8.07	9.26	9.26	
7779636809	SMP	1	442.86	463.78	670.90	455.54	8.13	8.13	9.31	9.31	
7779645186	SMP	1	442.68	463.75	670.96	455.61	8.31	8.31	9.33	9.33	
7779653559	SMP	1	442.97	463.91	670.90	455.54	7.74	7.74	9.24	9.24	
7779661924	SMP	1	442.90	463.91	670.90	455.47	7.68	7.68	9.15	9.15	
7779670211	SMP	1	443.04	463.91	670.83	455.55	7.49	7.49	9.26	9.26	
7779678575	SMP	1	442.98	463.87	670.76	455.60	7.50	7.50	9.31	9.31	
7779686961	SMP	1	442.97	463.89	670.77	455.58	7.41	7.41	9.29	9.29	
7779695331	SMP	1	442.97	463.97	670.75	455.62	7.40	7.40	9.31	9.31	
7779703577	SMP	1	442.85	463.96	670.66	455.54	7.60	7.60	9.24	9.24	
7779711940	SMP	1	442.99	464.03	670.58	455.71	7.44	7.44	9.36	9.36	
7779720450	SMP	1	442.65	464.07	670.57	455.56	7.60	7.60	9.21	9.21	
7779728688	SMP	1	442.72	464.15	670.50	455.55	7.49	7.49	9.22	9.22	
7779736964	SMP	1	442.72	464.07	670.52	455.54	7.51	7.51	9.15	9.15	
7779753702	SMP	1	442.61	464.13	670.41	455.59	7.27	7.27	9.36	9.36	
7779762083	SMP	1	442.62	464.13	670.26	455.50	7.22	7.22	9.25	9.25	
7779770421	SMP	1	442.40	464.21	670.25	455.57	8.77	8.77	9.22	9.22	
7779778702	SMP	1	442.40	464.28	670.18	455.57	8.51	8.51	9.25	9.25	
7779787082	SMP	1	442.26	464.29	670.22	455.65	8.52	8.52	9.40	9.40	
7779795449	SMP	1	442.17	464.30	670.23	455.64	8.39	8.39	9.38	9.38	
7779803717	SMP	1	442.05	464.27	670.09	455.72	8.36	8.36	9.48	9.48	
7779812083	SMP	1	442.23	464.33	670.02	455.71	7.78	7.78	9.58	9.58	
7779820410	SMP	1	442.18	464.22	670.02	455.64	8.30	8.30	9.42	9.42	
7779828701	SMP	1	442.05	464.23	670.02	455.65	8.24	8.24	9.42	9.42	
7779837093	SMP	1	441.93	464.20	669.97	455.62	8.25	8.25	9.53	9.53	
7779845455	SMP	1	441.88	464.11	669.97	455.55	8.41	8.41	9.54	9.54	
7779853834	SMP	1	442.05	464.15	669.89	455.55	8.09	8.09	9.51	9.51	
7779862083	SMP	1	441.79	464.13	669.90	455.55	8.16	8.16	9.51	9.51	
7779870460	SMP	1	441.23	464.36	669.38	455.59	8.12	8.12	9.46	9.46	
7779878828	SMP	1	439.94	464.74	667.89	456.26	7.98	7.98	9.72	9.72	
7779887211	SMP	1	438.45	465.50	666.50	456.92	8.44	8.44	9.64	9.64	
7779895445	SMP	1	437.71	466.05	665.41	457.39	8.68	8.68	9.69	9.69	
7779903830	SMP	1	437.50	466.27	665.41	457.56	8.80	8.80	9.81	9.81	
7779912202	SMP	1	437.66	466.16	665.34	457.62	8.74	8.74	9.89	9.89	
7779920535	SMP	1	437.60	466.21	665.29	457.65	8.68	8.68	9.89	9.89	
7779928823	SMP	1	437.48	466.42	665.15	457.73	8.81	8.81	10.07	10.07	
7779937198	SMP	1	437.27	466.38	665.08	457.72	8.84	8.84	10.06	10.06	
7779945579	SMP	1	437.09	466.48	664.93	457.79	8.96	8.96	9.90	9.90	
7779953958	SMP	1	436.86	466.57	664.94	457.75	9.11	9.11	9.76	9.76	
7779962203	SMP	1	436.37	466.85	664.81	457.83	9.19	9.19	9.75	9.75	
7779970594	SMP	1	436.57	466.63	664.73	457.82	8.87	8.87	9.53	9.53	
7779987199	SMP	1	436.20	467.03	664.48	457.88	9.34	9.34	9.69	9.69	
7779995555	SMP	1	436.47	466.94	664.45	457.98	8.62	8.62	9.86	9.86	
7780003954	SMP	1	436.45	467.05	664.36	458.02	8.67	8.67	9.93	9.93	
7780012303	SMP	1	436.25	467.10	664.12	458.05	8.83	8.83	9.66	9.66	
7780020575	SMP	1	434.30	467.54	663.04	458.18	9.43	9.43	9.68	9.68	
7780028930	SMP	1	432.62	467.67	662.55	458.35	9.16	9.16	9.19	9.19	
7780037300	SMP	1	431.47	467.95	661.67	458.64	9.51	9.51	8.60	8.60	
7780045679	SMP	1	430.63	468.61	658.91	459.73	8.98	8.98	9.36	9.36	
7780053945	SMP	1	430.04	469.38	658.36	460.22	9.06	9.06	9.45	9.45	
7780062286	SMP	1	429.53	470.00	657.68	460.54	9.31	9.31	9.64	9.64	
7780070699	SMP	1	429.18	470.29	657.04	461.02	9.28	9.28	9.80	9.80	
7780079036	SMP	1	428.82	470.59	656.55	461.26	9.15	9.15	9.81	9.81	
7780095687	SMP	1	428.30	470.93	656.17	461.28	9.40	9.40	10.02	10.02	
7780104056	SMP	1	428.10	470.96	656.05	461.24	9.29	9.29	10.10	10.10	
7780112426	SMP	1	427.95	470.95	655.98	461.28	9.49	9.49	10.14	10.14	
7780120664	SMP	1	427.84	471.05	655.98	461.33	9.52	9.52	10.05	10.05	
7780129073	SMP	1	427.77	471.12	655.91	461.33	9.56	9.56	9.94	9.94	
7780137424	SMP	1	427.60	471.08	655.83	461.26	9.44	9.44	9.81	9.81	
7780145682	SMP	1	427.46	471.15	655.70	461.20	9.34	9.34	9.81	9.81	
7780154059	SMP	1	427.29	471.16	655.69	461.33	9.31	9.31	9.93	9.93	
7780162432	SMP	1	427.20	471.24	655.59	461.30	9.31	9.31	10.04	10.04	
7780170792	SMP	1	427.03	471.34	655.39	461.32	9.52	9.52	9.96	9.96	
7780179069	SMP	1	426.89	471.34	655.20	461.26	9.42	9.42	9.95	9.95	
7780187421	SMP	1	426.73	471.45	655.13	461.21	9.61	9.61	10.21	10.21	
7780195808	SMP	1	426.62	471.38	654.94	461.35	9.38	9.38	10.14	10.14	
7780204178	SMP	1	426.41	471.48	654.91	461.33	9.23	9.23	9.96	9.96	
7780212440	SMP	1	426.23	471.69	654.84	461.33	9.35	9.35	10.02	10.02	
7780220796	SMP	1	426.16	471.65	654.76	461.32	9.54	9.54	10.25	10.25	
7780229194	SMP	1	426.08	471.74	654.54	461.31	9.46	9.46	9.88	9.88	
7780237557	SMP	1	425.89	471.73	654.32	461.32	9.50	9.50	10.35	10.35	
7780245793	SMP	1	425.80	471.74	654.25	461.23	9.25	9.25	9.99	9.99	
7780254177	SMP	1	425.66	471.89	654.06	461.28	9.35	9.35	10.09	10.09	
7780262548	SMP	1	425.52	471.90	653.99	461.35	9.28	9.28	10.22	10.22	
7780270914	SMP	1	425.35	472.02	653.98	461.33	9.41	9.41	9.99	9.99	
7780279189	SMP	1	425.25	471.96	653.90	461.33	9.31	9.31	9.95	9.95	
7780287550	SMP	1	425.18	472.11	653.90	461.33	9.56	9.56	9.96	9.96	
7780295927	SMP	1	425.11	472.10	653.83	461.33	9.57	9.57	9.89	9.89	
7780304177	SMP	1	425.04	472.11	653.76	461.33	9.30	9.30	9.86	9.86	
7780312546	SMP	1	425.04	472.11	653.77	461.40	9.40	9.40	9.87	9.87	
7780320906	SMP	1	425.36	472.16	654.02	461.43	9.27	9.27	9.91	9.91	
7780329314	SMP	1	425.74	472.22	654.36	461.41	9.39	9.39	10.13	10.13	
7780337551	SMP	1	425.77	472.19	654.24	461.42	9.38	9.38	10.10	10.10	
7780345915	SMP	1	425.73	472.21	654.25	461.38	9.48	9.48	9.94	9.94	
7780354298	SMP	1	425.75	472.25	654.18	461.45	9.40	9.40	9.95	9.95	
7780362672	SMP	1	425.68	472.28	654.30	461.44	9.37	9.37	9.92	9.92	
7780370917	SMP	1	425.61	472.31	654.25	461.50	9.44	9.44	9.77	9.77	
7780379314	SMP	1	425.65	472.38	654.18	461.59	9.36	9.36	9.87	9.87	
7780387668	SMP	1	425.66	472.40	654.25	461.52	9.45	9.45	9.73	9.73	
7780396046	SMP	1	425.58	472.39	654.18	461.59	9.28	9.28	9.79	9.79	
7780404298	SMP	1	425.58	472.46	654.22	461.52	9.34	9.34	9.74	9.74	
7780412668	SMP	1	425.55	472.41	654.22	461.59	9.21	9.21	9.70	9.70	
7780421027	SMP	1	425.55	472.44	654.18	461.58	9.21	9.21	9.89	9.89	
7780429434	SMP	1	425.55	472.37	654.09	461.59	9.18	9.18	9.79	9.79	
7780437664	SMP	1	425.55	472.37	654.22	461.52	9.18	9.18	9.66	9.66	
7780446043	SMP	1	425.60	472.40	654.22	461.52	9.19	9.19	9.66	9.66	
7780454421	SMP	1	425.55	472.37	654.22	461.59	9.17	9.17	9.64	9.64	
7780462680	SMP	1	425.65	472.46	654.18	461.60	9.23	9.23	9.73	9.73	
7780471041	SMP	1	425.55	472.41	654.15	461.58	9.11	9.11	9.69	9.69	
7780479439	SMP	1	425.55	472.48	654.04	461.72	9.13	9.13	9.91	9.91	
7780487788	SMP	1	425.55	472.49	654.11	461.66	9.00	9.00	9.85	9.85	
7780496050	SMP	1	425.48	472.49	654.11	461.72	8.93	8.93	9.90	9.90	
7780504422	SMP	1	425.48	472.49	654.11	461.79	9.22	9.22	9.74	9.74	
7780512794	SMP	1	425.49	472.49	654.04	461.69	9.19	9.19	9.54	9.54	
7780521166	SMP	1	425.41	472.56	653.97	461.65	9.18	9.18	9.65	9.65	
7780529433	SMP	1	425.41	472.48	653.89	461.66	9.17	9.17	9.54	9.54	
7780537790	SMP	1	425.33	472.48	653.75	461.66	9.17	9.17	9.53	9.53	
7780546159	SMP	1	425.34	472.51	653.75	461.66	9.19	9.19	9.50	9.50	
7780554546	SMP	1	425.25	472.50	653.68	461.53	9.04	9.04	9.48	9.48	
7780562854	SMP	1	425.18	472.50	653.60	461.53	8.94	8.94	9.40	9.40	
7780571157	SMP	1	425.11	472.57	653.39	461.53	9.06	9.06	9.35	9.35	
7780579560	SMP	1	425.04	472.57	653.32	461.53	8.79	8.79	9.33	9.33	
7780596170	SMP	1	424.99	472.41	653.25	461.37	8.67	8.67	9.26	9.26	
7780604561	SMP	1	424.92	472.48	653.24	461.41	8.78	8.78	9.30	9.30	
7780612908	SMP	1	424.86	472.45	653.11	461.36	8.68	8.68	9.29	9.29	
7780621158	SMP	1	424.76	472.35	653.10	461.34	8.67	8.67	9.26	9.26	
7780629538	SMP	1	424.75	472.35	653.20	461.39	8.79	8.79	9.43	9.43	
7780637926	SMP	1	424.68	472.42	653.13	461.39	8.91	8.91	9.49	9.49	
7780646284	SMP	1	424.61	472.34	653.16	461.46	8.83	8.83	9.58	9.58	
7780654562	SMP	1	424.55	472.36	653.09	461.33	8.85	8.85	9.50	9.50	
7780662906	SMP	1	424.48	472.34	653.07	461.40	8.89	8.89	9.51	9.51	
7780671295	SMP	1	424.45	472.36	653.05	461.34	8.90	8.90	9.47	9.47	
7780679665	SMP	1	424.43	472.32	653.05	461.28	8.96	8.96	9.59	9.59	
7780687921	SMP	1	424.31	472.36	652.97	461.35	9.06	9.06	9.54	9.54	
7780696275	SMP	1	424.26	472.26	652.91	461.31	8.91	8.91	9.56	9.56	
7780704696	SMP	1	424.34	472.21	652.85	461.31	8.75	8.75	9.49	9.49	
7780713025	SMP	1	424.26	472.26	652.70	461.11	8.92	8.92	9.27	9.27	
7780721279	SMP	1	424.21	472.21	652.76	461.17	8.93	8.93	9.41	9.41	
7780729659	SMP	1	424.13	472.13	652.70	461.10	8.80	8.80	9.26	9.26	
7780738046	SMP	1	424.15	472.20	652.70	461.10	8.86	8.86	9.32	9.32	
7780746401	SMP	1	424.05	472.24	652.58	461.12	8.83	8.83	9.21	9.21	
7780754677	SMP	1	424.00	472.23	652.60	461.07	8.71	8.71	9.05	9.05	
7780763018	SMP	1	424.08	472.24	652.55	461.06	8.83	8.83	9.11	9.11	
7780771409	SMP	1	424.11	472.35	652.62	461.06	8.71	8.71	9.24	9.24	
7780779786	SMP	1	424.04	472.35	652.59	461.10	8.78	8.78	9.13	9.13	
7780788054	SMP	1	424.08	472.31	652.55	461.13	8.82	8.82	9.14	9.14	
7780796389	SMP	1	424.08	472.31	652.60	461.13	8.71	8.71	9.18	9.18	
7780804803	SMP	1	423.99	472.25	652.64	461.10	8.66	8.66	9.18	9.18	
7780813016	SMP	1	424.09	472.24	652.65	461.04	8.79	8.79	9.14	9.14	
7780821404	SMP	1	424.02	472.13	652.63	460.96	8.68	8.68	9.22	9.22	
7780829783	SMP	1	424.05	472.13	652.61	460.95	8.66	8.66	9.16	9.16	
7780838177	SMP	1	424.16	472.18	652.64	460.87	8.77	8.77	9.17	9.17	
7780846397	SMP	1	424.02	471.96	652.68	460.81	8.53	8.53	9.21	9.21	
7780854804	SMP	1	424.10	471.95	652.68	460.88	8.44	8.44	9.31	9.31	
7780863138	SMP	1	424.04	471.91	652.75	460.73	8.28	8.28	9.22	9.22	
7780871537	SMP	1	424.11	471.76	652.77	460.63	8.49	8.49	9.29	9.29	
7780879792	SMP	1	424.11	471.76	652.86	460.71	8.56	8.56	9.04	9.04	
7780888160	SMP	1	424.11	471.69	652.79	460.64	8.51	8.51	9.04	9.04	
7780896524	SMP	1	424.16	471.64	652.79	460.63	8.41	8.41	9.02	9.02	
7780904912	SMP	1	424.16	471.64	652.79	460.56	8.51	8.51	8.97	8.97	
7780913136	SMP	1	424.19	471.58	652.79	460.56	8.81	8.81	8.94	8.94	
7780921521	SMP	1	424.17	471.57	652.86	460.49	8.66	8.66	9.01	9.01	
7780929887	SMP	1	424.16	471.57	652.86	460.56	8.66	8.66	9.16	9.16	
7780938273	SMP	1	424.25	471.56	652.86	460.49	8.77	8.77	9.14	9.14	
7780946516	SMP	1	424.18	471.61	652.86	460.49	8.68	8.68	9.13	9.13	
7780954912	SMP	1	424.18	471.55	652.86	460.49	8.73	8.73	9.03	9.03	
7780963261	SMP	1	424.17	471.58	652.93	460.49	8.74	8.74	9.16	9.16	
7780971533	SMP	1	424.18	471.62	652.93	460.56	8.60	8.60	9.08	9.08	
7780979888	SMP	1	424.27	471.65	652.93	460.56	8.96	8.96	9.08	9.08	
7780988269	SMP	1	424.23	471.64	652.93	460.50	8.80	8.80	9.03	9.03	
7780996629	SMP	1	424.23	471.64	653.07	460.56	8.74	8.74	9.08	9.08	
7781004902	SMP	1	424.30	471.64	653.04	460.57	8.85	8.85	9.25	9.25	
7781013260	SMP	1	424.37	471.64	653.11	460.64	8.87	8.87	9.21	9.21	
7781021652	SMP	1	424.38	471.71	653.18	460.64	8.84	8.84	9.16	9.16	
7781030017	SMP	1	424.41	471.69	653.18	460.58	8.64	8.64	9.29	9.29	
7781038267	SMP	1	424.48	471.69	653.32	460.59	8.74	8.74	9.34	9.34	
7781046630	SMP	1	424.55	471.62	653.31	460.60	8.80	8.80	9.33	9.33	
7781055020	SMP	1	424.67	471.69	653.27	460.59	8.96	8.96	9.32	9.32	
7781063382	SMP	1	424.72	471.67	653.32	460.60	8.86	8.86	9.28	9.28	
7781071650	SMP	1	424.86	471.73	653.39	460.60	8.87	8.87	9.36	9.36	
7781080057	SMP	1	424.86	471.67	653.46	460.60	8.75	8.75	9.41	9.41	
7781088458	SMP	1	424.87	471.67	653.47	460.60	8.75	8.75	9.42	9.42	
7781096767	SMP	1	425.01	471.60	653.53	460.61	8.74	8.74	9.39	9.39	
7781105043	SMP	1	424.97	471.57	653.60	460.64	8.66	8.66	9.41	9.41	
7781113396	SMP	1	425.00	471.66	653.61	460.68	8.68	8.68	9.44	9.44	
7781121799	SMP	1	425.07	471.65	653.61	460.53	8.81	8.81	9.21	9.21	
7781130024	SMP	1	425.04	471.58	653.66	460.60	8.68	8.68	9.33	9.33	
7781138424	SMP	1	425.14	471.58	653.79	460.64	8.68	8.68	9.44	9.44	
7781146776	SMP	1	425.11	471.57	653.86	460.64	8.89	8.89	9.14	9.14	
7781155221	SMP	1	425.19	471.51	653.93	460.64	8.87	8.87	9.30	9.30	
7781163398	SMP	1	425.21	471.54	653.93	460.64	9.11	9.11	9.24	9.24	
7781172681	SMP	1	425.25	471.58	654.00	460.64	9.27	9.27	9.42	9.42	
7781180145	SMP	1	425.25	471.46	654.05	460.61	9.16	9.16	9.41	9.41	
7781188554	SMP	1	425.32	471.41	654.05	460.54	9.21	9.21	9.44	9.44	
7781196767	SMP	1	425.33	471.48	654.04	460.58	9.16	9.16	9.48	9.48	
7781206742	SMP	1	425.48	471.42	654.32	460.71	9.01	9.01	9.58	9.58	
7781213517	SMP	1	425.34	471.49	654.18	460.65	9.20	9.20	9.56	9.56	
7781221931	SMP	1	425.41	471.49	654.11	460.71	9.22	9.22	9.62	9.62	
7781230141	SMP	1	425.41	471.55	654.11	460.72	9.13	9.13	9.72	9.72	
7781238882	SMP	1	425.41	471.56	654.19	460.72	9.08	9.08	9.52	9.52	
7781246896	SMP	1	425.48	471.49	654.18	460.79	9.01	9.01	9.86	9.86	
7781255289	SMP	1	425.41	471.56	654.18	460.79	9.12	9.12	9.75	9.75	
7781263504	SMP	1	425.41	471.56	654.18	460.86	9.21	9.21	9.80	9.80	
7781271919	SMP	1	425.41	471.62	654.18	460.86	9.15	9.15	9.78	9.78	
7781280267	SMP	1	425.34	471.56	654.15	460.81	9.19	9.19	9.69	9.69	
7781288557	SMP	1	425.41	471.49	654.18	460.79	9.21	9.21	9.76	9.76	
7781296889	SMP	1	425.34	471.41	654.11	460.72	9.30	9.30	9.65	9.65	
7781305300	SMP	1	425.33	470.69	653.97	459.88	9.18	9.18	9.58	9.58	
7781313650	SMP	1	425.26	469.35	653.95	458.49	8.93	8.93	9.82	9.82	
7781321903	SMP	1	425.54	468.40	653.67	457.60	9.17	9.17	9.56	9.56	
7781330474	SMP	1	425.38	468.25	653.53	457.36	9.01	9.01	9.58	9.58	
7781338662	SMP	1	425.34	468.07	653.63	457.24	8.95	8.95	9.67	9.67	
7781347001	SMP	1	425.25	468.13	653.48	457.29	8.97	8.97	9.67	9.67	
7781355282	SMP	1	425.21	468.00	653.57	457.31	8.87	8.87	9.68	9.68	
7781363643	SMP	1	425.49	468.08	653.61	457.30	9.30	9.30	9.85	9.85	
7781372058	SMP	1	425.07	468.00	653.55	457.24	8.82	8.82	9.67	9.67	
7781380388	SMP	1	425.00	468.03	653.65	457.17	8.73	8.73	9.87	9.87	
7781389123	SMP	1	424.86	467.88	653.61	456.96	8.52	8.52	9.64	9.64	
7781397032	SMP	1	424.88	467.88	653.56	457.05	8.61	8.61	9.84	9.84	
7781405423	SMP	1	424.87	467.93	653.57	456.92	8.78	8.78	9.70	9.70	
7781413764	SMP	1	424.83	467.94	653.56	456.91	8.82	8.82	9.75	9.75	
7781422039	SMP	1	424.81	467.88	653.54	456.95	9.17	9.17	9.84	9.84	
7781430390	SMP	1	424.74	467.80	653.51	456.86	8.97	8.97	9.76	9.76	
7781438783	SMP	1	424.46	467.77	653.49	456.84	8.73	8.73	9.84	9.84	
7781447000	SMP	1	424.46	467.69	653.46	456.73	8.64	8.64	9.79	9.79	
7781455411	SMP	1	424.35	467.73	653.45	456.72	8.64	8.64	9.80	9.80	
7781463756	SMP	1	424.41	467.73	653.44	456.65	8.84	8.84	9.68	9.68	
7781472145	SMP	1	424.41	467.65	653.30	456.45	9.04	9.04	9.79	9.79	
7781480390	SMP	1	424.21	466.89	653.04	455.89	9.47	9.47	9.96	9.96	
7781497148	SMP	1	424.22	466.15	652.71	455.33	7.98	7.98	9.94	9.94	
7781505517	SMP	1	424.34	466.11	652.78	455.33	8.69	8.69	9.92	9.92	
7781513770	SMP	1	424.30	466.19	652.80	455.40	8.71	8.71	9.75	9.75	
7781522139	SMP	1	424.30	466.14	652.80	455.44	8.78	8.78	9.82	9.82	
7781530533	SMP	1	424.30	466.14	652.80	455.47	8.78	8.78	9.85	9.85	
7781538888	SMP	1	424.30	466.19	652.87	455.49	8.72	8.72	9.83	9.83	
7781547137	SMP	1	424.23	466.19	652.85	455.51	8.17	8.17	9.86	9.86	
7781555526	SMP	1	424.43	466.19	652.94	455.43	8.92	8.92	9.76	9.76	
7781563879	SMP	1	424.32	465.91	652.62	455.03	8.38	8.38	9.78	9.78	
7781572257	SMP	1	424.41	465.43	652.62	454.48	8.51	8.51	9.56	9.56	
7781580527	SMP	1	424.27	465.42	652.58	454.54	8.18	8.18	9.51	9.51	
7781588890	SMP	1	424.27	465.42	652.63	454.49	8.09	8.09	9.50	9.50	
7781597257	SMP	1	424.22	465.50	652.70	454.48	8.09	8.09	9.48	9.48	
7781605514	SMP	1	424.20	465.47	652.56	454.41	7.53	7.53	9.47	9.47	
7781613898	SMP	1	424.42	465.50	652.70	454.48	8.33	8.33	9.47	9.47	
7781622256	SMP	1	424.37	465.43	652.63	454.49	8.18	8.18	9.47	9.47	
7781630655	SMP	1	424.31	465.47	652.70	454.49	8.13	8.13	9.53	9.53	
7781638882	SMP	1	424.28	465.42	652.70	454.56	8.33	8.33	9.56	9.56	
7781647268	SMP	1	424.35	465.42	652.80	454.54	8.33	8.33	9.61	9.61	
7781655639	SMP	1	424.42	465.35	652.97	454.46	8.53	8.53	9.66	9.66	
7781664010	SMP	1	424.28	465.42	652.77	454.51	8.32	8.32	9.63	9.63	
7781672254	SMP	1	424.28	465.35	652.87	454.46	8.28	8.28	9.70	9.70	
7781680649	SMP	1	424.27	465.47	652.79	454.50	7.61	7.61	9.65	9.65	
7781689013	SMP	1	424.41	465.35	652.86	454.38	8.62	8.62	9.58	9.58	
7781697378	SMP	1	424.13	465.47	652.86	454.42	7.18	7.18	9.65	9.65	
7781705652	SMP	1	424.42	465.34	652.74	454.41	8.62	8.62	9.57	9.57	
7781714021	SMP	1	424.44	465.34	652.78	454.35	8.57	8.57	9.58	9.58	
7781722368	SMP	1	424.30	465.34	652.85	454.25	8.30	8.30	9.34	9.34	
7781730776	SMP	1	424.40	465.25	652.74	454.32	8.58	8.58	9.40	9.40	
7781739010	SMP	1	424.21	465.27	652.79	454.34	7.73	7.73	9.30	9.30	
7781747373	SMP	1	424.24	465.34	652.79	454.30	8.10	8.10	9.35	9.35	
7781755760	SMP	1	424.35	465.28	652.83	454.31	8.43	8.43	9.45	9.45	
7781764006	SMP	1	424.23	465.35	652.79	454.36	7.86	7.86	9.42	9.42	
7781772379	SMP	1	424.28	465.35	652.76	454.39	8.25	8.25	9.46	9.46	
7781780825	SMP	1	424.08	465.49	652.84	454.48	7.33	7.33	9.49	9.49	
7781789132	SMP	1	424.12	465.65	652.98	454.81	6.96	6.96	9.48	9.48	
7781797372	SMP	1	424.33	465.77	652.90	455.04	7.38	7.38	9.56	9.56	
7781805761	SMP	1	424.25	465.85	652.96	455.02	7.12	7.12	9.31	9.31	
7781814145	SMP	1	424.18	465.84	653.01	454.95	7.06	7.06	9.38	9.38	
7781822492	SMP	1	424.11	465.92	653.05	455.11	7.03	7.03	9.28	9.28	
7781830773	SMP	1	424.18	465.92	653.12	455.14	7.08	7.08	9.35	9.35	
7781839127	SMP	1	424.04	465.92	653.11	454.98	6.98	6.98	9.24	9.24	
7781847496	SMP	1	424.06	465.89	653.13	455.01	6.82	6.82	9.29	9.29	
7781855883	SMP	1	424.12	465.89	653.09	455.03	7.08	7.08	9.36	9.36	
7781864131	SMP	1	424.06	465.82	653.05	454.91	6.58	6.58	9.35	9.35	
7781872497	SMP	1	424.12	465.76	653.07	454.99	7.13	7.13	9.51	9.51	
7781880900	SMP	1	424.09	465.76	653.07	454.86	7.38	7.38	9.37	9.37	
7781889249	SMP	1	423.96	465.87	653.01	454.93	7.28	7.28	9.52	9.52	
7781897513	SMP	1	423.96	465.80	653.01	454.86	7.27	7.27	9.47	9.47	
7781905883	SMP	1	423.90	465.87	652.94	454.86	7.22	7.22	9.45	9.45	
7781914258	SMP	1	423.97	465.79	653.00	454.78	7.38	7.38	9.47	9.47	
7781922509	SMP	1	424.03	465.74	653.01	454.79	7.31	7.31	9.51	9.51	
7781930899	SMP	1	423.89	465.72	653.01	454.78	7.21	7.21	9.29	9.29	
7781939249	SMP	1	423.99	465.72	653.07	454.71	6.59	6.59	9.52	9.52	
7781947624	SMP	1	423.99	465.67	653.07	454.64	7.32	7.32	9.37	9.37	
7781955882	SMP	1	423.99	465.66	653.07	454.64	7.40	7.40	9.44	9.44	
7781964246	SMP	1	424.06	465.60	653.05	454.55	7.45	7.45	9.39	9.39	
7781972620	SMP	1	424.26	465.61	653.00	454.57	8.13	8.13	9.34	9.34	
7781981019	SMP	1	424.12	465.59	653.01	454.64	7.54	7.54	9.50	9.50	
7781989248	SMP	1	424.40	465.53	652.92	454.62	8.03	8.03	9.35	9.35	
7781997619	SMP	1	424.26	465.60	652.94	454.57	8.18	8.18	9.44	9.44	
7782006002	SMP	1	424.40	465.61	652.85	454.63	8.40	8.40	9.25	9.25	
7782014380	SMP	1	424.38	465.65	652.87	454.71	8.36	8.36	9.30	9.30	
7782022618	SMP	1	424.30	465.64	652.93	454.71	8.37	8.37	9.40	9.40	
7782031018	SMP	1	424.27	465.55	652.93	454.71	8.10	8.10	9.42	9.42	
7782039369	SMP	1	424.27	465.64	652.80	454.71	8.15	8.15	9.58	9.58	
7782047740	SMP	1	424.41	465.63	652.86	454.64	8.26	8.26	9.48	9.48	
7782056002	SMP	1	424.20	465.71	652.79	454.64	8.26	8.26	9.49	9.49	
7782064379	SMP	1	424.13	465.71	652.79	454.64	8.50	8.50	9.47	9.47	
7782072742	SMP	1	424.20	465.71	652.75	454.60	8.44	8.44	9.45	9.45	
7782081138	SMP	1	424.42	465.88	652.94	454.86	8.58	8.58	9.49	9.49	
7782089376	SMP	1	424.33	465.93	652.83	454.89	8.18	8.18	9.39	9.39	
7782097740	SMP	1	424.24	465.99	652.76	454.82	8.28	8.28	9.34	9.34	
7782106126	SMP	1	424.17	465.92	652.82	454.82	8.30	8.30	9.25	9.25	
7782114383	SMP	1	424.02	465.93	652.69	454.89	8.25	8.25	9.44	9.44	
7782122733	SMP	1	424.10	465.91	652.69	454.82	8.27	8.27	9.29	9.29	
7782131140	SMP	1	424.03	465.93	652.75	454.74	8.40	8.40	9.36	9.36	
7782139490	SMP	1	423.88	465.86	652.60	454.82	8.26	8.26	9.30	9.30	
7782147758	SMP	1	423.78	466.03	652.68	454.81	8.46	8.46	9.43	9.43	
7782156138	SMP	1	423.71	465.96	652.54	454.75	8.43	8.43	9.23	9.23	
7782164489	SMP	1	423.69	465.82	652.60	454.67	8.50	8.50	9.32	9.32	
7782172858	SMP	1	423.55	465.90	652.58	454.65	8.30	8.30	9.22	9.22	
7782181139	SMP	1	423.46	465.83	652.53	454.66	7.61	7.61	9.26	9.26	
7782189493	SMP	1	423.29	465.88	652.44	454.66	7.11	7.11	9.29	9.29	
7782197863	SMP	1	423.33	465.74	652.36	454.58	7.45	7.45	9.26	9.26	
7782206251	SMP	1	423.19	465.76	652.27	454.58	7.09	7.09	9.21	9.21	
7782214498	SMP	1	423.27	465.81	652.23	454.59	7.41	7.41	9.28	9.28	
7782222859	SMP	1	423.28	465.71	652.14	454.52	7.50	7.50	9.32	9.32	
7782231263	SMP	1	423.25	465.76	652.20	454.55	7.46	7.46	9.47	9.47	
7782239620	SMP	1	422.99	465.87	652.07	454.60	7.25	7.25	9.36	9.36	
7782247862	SMP	1	423.31	465.83	652.20	454.62	7.84	7.84	9.48	9.48	
7782256245	SMP	1	423.38	465.90	652.27	454.62	7.80	7.80	9.40	9.40	
7782264885	SMP	1	423.39	465.99	652.20	454.69	8.57	8.57	9.35	9.35	
7782272865	SMP	1	423.10	466.02	652.17	454.75	6.99	6.99	9.47	9.47	
7782281260	SMP	1	423.18	466.00	652.41	454.75	7.59	7.59	9.21	9.21	
7782289634	SMP	1	423.23	466.09	652.39	454.84	7.75	7.75	9.32	9.32	
7782297988	SMP	1	423.21	465.98	652.43	454.86	7.22	7.22	9.29	9.29	
7782306226	SMP	1	423.14	466.05	652.45	454.85	7.32	7.32	9.30	9.30	
7782314616	SMP	1	423.21	465.98	652.44	454.92	7.20	7.20	9.26	9.26	
7782322975	SMP	1	423.21	466.13	652.58	454.92	6.88	6.88	9.33	9.33	
7782331366	SMP	1	423.19	466.12	652.46	454.89	6.68	6.68	9.46	9.46	
7782339614	SMP	1	423.27	466.14	652.46	454.83	6.72	6.72	9.27	9.27	
7782347988	SMP	1	423.34	466.13	652.40	454.82	6.86	6.86	9.31	9.31	
7782356350	SMP	1	423.46	466.13	652.46	454.82	7.30	7.30	9.20	9.20	
7782364728	SMP	1	423.46	466.13	652.62	454.81	7.30	7.30	9.48	9.48	
7782372981	SMP	1	423.62	466.13	652.53	454.82	8.53	8.53	9.33	9.33	
7782381359	SMP	1	423.65	465.97	652.61	454.82	8.37	8.37	9.49	9.49	
7782389762	SMP	1	423.62	465.99	652.53	454.75	8.28	8.28	9.35	9.35	
7782398107	SMP	1	423.62	465.90	652.61	454.75	8.34	8.34	9.36	9.36	
7782406349	SMP	1	423.55	465.89	652.68	454.74	8.30	8.30	9.40	9.40	
7782414735	SMP	1	423.48	465.97	652.68	454.74	8.45	8.45	9.47	9.47	
7782423097	SMP	1	423.62	465.82	652.75	454.60	7.74	7.74	9.47	9.47	
7782431354	SMP	1	423.66	465.90	652.68	454.67	8.42	8.42	9.37	9.37	
7782439722	SMP	1	423.59	465.89	652.64	454.71	8.43	8.43	9.54	9.54	
7782448099	SMP	1	423.60	465.85	652.66	454.58	8.51	8.51	9.40	9.40	
7782456485	SMP	1	423.68	465.75	652.70	454.62	8.59	8.59	9.61	9.61	
7782464728	SMP	1	423.80	465.82	652.79	454.71	8.44	8.44	9.62	9.62	
7782473103	SMP	1	423.73	465.83	652.77	454.66	8.44	8.44	9.60	9.60	
7782481483	SMP	1	423.76	465.76	652.91	454.59	8.44	8.44	9.55	9.55	
7782489891	SMP	1	423.83	465.83	652.84	454.59	8.50	8.50	9.51	9.51	
7782498120	SMP	1	423.94	465.88	652.84	454.66	8.14	8.14	9.51	9.51	
7782506508	SMP	1	424.06	465.87	652.91	454.74	8.05	8.05	9.52	9.52	
7782514870	SMP	1	424.01	465.91	652.98	454.74	8.02	8.02	9.57	9.57	
7782523249	SMP	1	424.14	465.79	652.98	454.74	8.31	8.31	9.54	9.54	
7782531505	SMP	1	424.53	465.89	652.94	454.78	8.57	8.57	9.57	9.57	
7782539875	SMP	1	424.43	465.75	653.07	454.78	8.60	8.60	9.55	9.55	
7782548244	SMP	1	424.36	465.85	653.01	454.79	8.17	8.17	9.51	9.51	
7782556616	SMP	1	424.22	465.75	653.08	454.79	7.76	7.76	9.57	9.57	
7782564876	SMP	1	424.43	465.75	653.14	454.79	8.45	8.45	9.39	9.39	
7782573325	SMP	1	424.19	465.77	653.15	454.78	7.69	7.69	9.46	9.46	
7782581632	SMP	1	424.33	465.84	653.27	454.67	8.07	8.07	9.39	9.39	
7782590220	SMP	1	424.33	465.77	653.18	454.71	7.94	7.94	9.27	9.27	
7782598252	SMP	1	424.42	465.76	653.20	454.75	8.61	8.61	9.44	9.44	
7782606841	SMP	1	424.26	465.77	653.16	454.70	7.98	7.98	9.37	9.37	
7782615003	SMP	1	424.19	465.84	653.24	454.75	7.55	7.55	9.42	9.42	
7782624235	SMP	1	424.20	465.84	653.17	454.76	7.44	7.44	9.54	9.54	
7782631629	SMP	1	424.19	465.85	653.15	454.73	7.59	7.59	9.48	9.48	
7782640223	SMP	1	424.33	465.84	653.18	454.78	7.93	7.93	9.32	9.32	
7782648374	SMP	1	424.19	465.84	653.14	454.71	7.70	7.70	9.32	9.32	
7782656649	SMP	1	424.13	465.84	653.09	454.69	7.56	7.56	9.29	9.29	
7782664993	SMP	1	424.12	465.84	653.14	454.71	7.65	7.65	9.44	9.44	
7782673443	SMP	1	424.26	465.77	653.05	454.63	7.90	7.90	9.41	9.41	
7782681755	SMP	1	424.36	465.78	653.13	454.69	8.02	8.02	9.43	9.43	
7782690330	SMP	1	424.12	465.76	653.13	454.69	7.64	7.64	9.43	9.43	
7782698369	SMP	1	424.19	465.84	653.37	454.69	7.35	7.35	9.26	9.26	
7782706756	SMP	1	427.55	465.68	654.41	454.99	9.03	9.03	9.33	9.33	
7782715124	SMP	1	425.79	466.59	655.73	455.73	6.83	6.83	9.63	9.63	
7782731755	SMP	1	427.97	468.05	656.98	457.06	9.24	9.24	9.78	9.78	
7782740154	SMP	1	429.74	468.55	657.90	457.73	9.12	9.12	9.65	9.65	
7782748352	SMP	1	431.09	468.87	658.80	458.33	9.20	9.20	9.79	9.79	
7782765125	SMP	1	432.05	469.52	659.90	458.91	9.00	9.00	9.76	9.76	
7782773553	SMP	1	431.95	469.65	659.94	458.93	9.28	9.28	9.65	9.65	
7782781743	SMP	1	432.02	469.79	660.12	459.05	9.37	9.37	9.64	9.64	
7782790348	SMP	1	431.98	469.74	660.22	459.00	9.22	9.22	9.58	9.58	
7782798498	SMP	1	432.05	469.60	660.27	459.02	9.16	9.16	9.52	9.52	
7782806834	SMP	1	432.12	469.59	660.35	459.02	9.15	9.15	9.51	9.51	
7782815122	SMP	1	432.12	469.59	660.46	459.00	9.12	9.12	9.60	9.60	
7782823543	SMP	1	432.19	469.52	660.57	458.94	9.03	9.03	9.50	9.50	
7782831874	SMP	1	432.31	469.50	660.80	459.07	9.04	9.04	9.48	9.48	
7782840229	SMP	1	433.08	469.81	661.61	459.49	8.97	8.97	9.27	9.27	
7782848496	SMP	1	433.99	470.13	662.54	459.80	8.93	8.93	9.54	9.54	
7782865231	SMP	1	434.36	470.46	663.01	460.10	9.17	9.17	9.44	9.44	
7782873624	SMP	1	434.35	470.42	663.01	460.10	9.12	9.12	9.45	9.45	
7782881837	SMP	1	434.43	470.48	663.15	460.25	9.31	9.31	9.58	9.58	
7782890217	SMP	1	434.43	470.48	663.15	460.18	9.31	9.31	9.51	9.51	
7782898597	SMP	1	434.44	470.46	663.30	460.18	9.31	9.31	9.44	9.44	
7782906869	SMP	1	434.45	470.47	663.33	460.26	9.30	9.30	9.74	9.74	
7782915207	SMP	1	434.44	470.47	663.34	460.16	9.31	9.31	9.52	9.52	
7782923627	SMP	1	434.43	470.39	663.41	460.07	9.26	9.26	9.33	9.33	
7782931959	SMP	1	434.37	470.29	663.34	460.03	8.97	8.97	9.33	9.33	
7782940224	SMP	1	434.37	470.25	663.31	459.94	9.03	9.03	9.31	9.31	
7782948605	SMP	1	434.29	470.17	663.31	459.93	9.09	9.09	9.24	9.24	
7782956995	SMP	1	434.22	470.17	663.17	459.87	9.04	9.04	9.41	9.41	
7782965327	SMP	1	434.21	470.15	663.24	459.79	9.19	9.19	9.37	9.37	
7782973621	SMP	1	434.30	470.23	663.49	459.93	9.06	9.06	9.43	9.43	
7782981964	SMP	1	434.95	470.56	664.04	460.39	9.21	9.21	9.80	9.80	
7782990339	SMP	1	435.26	470.62	664.31	460.40	9.28	9.28	9.76	9.76	
7782998733	SMP	1	435.11	470.72	664.04	460.46	9.05	9.05	9.76	9.76	
7783006976	SMP	1	434.97	470.82	664.07	460.47	9.14	9.14	9.89	9.89	
7783015328	SMP	1	434.94	470.84	664.04	460.46	9.15	9.15	9.71	9.71	
7783023741	SMP	1	434.86	470.84	664.06	460.51	9.18	9.18	9.87	9.87	
7783032081	SMP	1	434.86	470.84	664.06	460.44	9.18	9.18	9.71	9.71	
7783040350	SMP	1	434.79	470.91	663.99	460.56	9.12	9.12	9.76	9.76	
7783048718	SMP	1	434.72	470.84	664.06	460.56	9.15	9.15	9.82	9.82	
7783057105	SMP	1	434.70	470.92	663.97	460.52	9.13	9.13	9.78	9.78	
7783065333	SMP	1	434.65	470.91	663.83	460.60	9.16	9.16	9.74	9.74	
7783073741	SMP	1	434.66	470.91	663.96	460.61	9.08	9.08	9.80	9.80	
7783082087	SMP	1	434.59	470.99	663.90	460.60	9.23	9.23	9.76	9.76	
7783090470	SMP	1	434.65	470.94	663.82	460.55	9.14	9.14	9.64	9.64	
7783098720	SMP	1	434.64	471.02	663.83	460.66	9.20	9.20	9.74	9.74	
7783107106	SMP	1	434.57	470.97	663.84	460.62	9.14	9.14	9.48	9.48	
7783115458	SMP	1	434.64	470.98	663.96	460.62	9.08	9.08	9.53	9.53	
7783123865	SMP	1	434.64	471.00	663.89	460.69	9.12	9.12	9.56	9.56	
7783132082	SMP	1	434.68	471.04	664.03	460.62	9.09	9.09	9.60	9.60	
7783140476	SMP	1	434.73	471.02	663.96	460.69	9.11	9.11	9.67	9.67	
7783148843	SMP	1	434.79	470.91	664.04	460.69	9.05	9.05	9.78	9.78	
7783157236	SMP	1	434.86	470.92	664.06	460.53	9.02	9.02	9.69	9.69	
7783165460	SMP	1	434.86	470.93	664.11	460.55	8.99	8.99	9.64	9.64	
7783173863	SMP	1	434.93	470.83	664.31	460.49	9.01	9.01	9.50	9.50	
7783182206	SMP	1	434.94	470.77	664.26	460.50	9.01	9.01	9.56	9.56	
7783190597	SMP	1	435.01	470.70	664.30	460.47	8.85	8.85	9.59	9.59	
7783198847	SMP	1	434.99	470.85	664.35	460.41	9.03	9.03	9.60	9.60	
7783207235	SMP	1	435.03	470.69	664.36	460.38	8.76	8.76	9.37	9.37	
7783215592	SMP	1	435.03	470.75	664.37	460.35	8.81	8.81	9.32	9.32	
7783223860	SMP	1	435.09	470.75	664.36	460.38	8.78	8.78	9.35	9.35	
7783232206	SMP	1	435.09	470.83	664.37	460.42	8.83	8.83	9.44	9.44	
7783240596	SMP	1	435.18	470.79	664.47	460.35	8.81	8.81	9.33	9.33	
7783248964	SMP	1	435.16	470.75	664.47	460.31	8.76	8.76	9.24	9.24	
7783257228	SMP	1	435.14	470.67	664.42	460.29	8.66	8.66	9.39	9.39	
7783265595	SMP	1	435.14	470.59	664.42	460.21	8.67	8.67	9.29	9.29	
7783273989	SMP	1	435.21	470.59	664.37	460.14	8.60	8.60	9.33	9.33	
7783282333	SMP	1	435.25	470.69	664.43	460.26	8.78	8.78	9.37	9.37	
7783290587	SMP	1	435.32	470.62	664.53	460.28	8.78	8.78	9.22	9.22	
7783298966	SMP	1	435.33	470.75	664.46	460.37	8.64	8.64	9.32	9.32	
7783307345	SMP	1	435.39	470.68	664.50	460.34	8.67	8.67	9.27	9.27	
7783315701	SMP	1	435.34	470.64	664.50	460.34	8.44	8.44	9.13	9.13	
7783323988	SMP	1	435.33	470.55	664.57	460.34	8.55	8.55	8.94	8.94	
7783332340	SMP	1	435.35	470.64	664.51	460.35	8.63	8.63	9.01	9.01	
7783340718	SMP	1	435.39	470.61	664.58	460.32	8.70	8.70	8.92	8.92	
7783349085	SMP	1	435.35	470.63	664.50	460.25	8.55	8.55	8.96	8.96	
7783357348	SMP	1	435.35	470.64	664.51	460.32	8.62	8.62	8.94	8.94	
7783365704	SMP	1	435.35	470.64	664.53	460.30	8.55	8.55	8.97	8.97	
7783374107	SMP	1	435.35	470.64	664.51	460.19	8.45	8.45	8.88	8.88	
7783382318	SMP	1	435.38	470.59	664.55	460.32	8.48	8.48	8.87	8.87	
7783390700	SMP	1	435.35	470.64	664.53	460.30	8.44	8.44	8.99	8.99	
7783399082	SMP	1	435.35	470.64	664.55	460.25	8.35	8.35	8.90	8.90	
7783407477	SMP	1	435.35	470.64	664.52	460.28	8.44	8.44	8.86	8.86	
7783415692	SMP	1	435.36	470.64	664.58	460.32	8.44	8.44	8.87	8.87	
7783424106	SMP	1	435.42	470.63	664.58	460.32	8.24	8.24	8.82	8.82	
7783432446	SMP	1	435.42	470.66	664.59	460.21	8.40	8.40	8.82	8.82	
7783440840	SMP	1	435.43	470.64	664.59	460.25	8.15	8.15	8.91	8.91	
7783449089	SMP	1	435.49	470.63	664.66	460.28	8.20	8.20	8.83	8.83	
7783457475	SMP	1	435.50	470.63	664.66	460.27	8.34	8.34	8.82	8.82	
7783465914	SMP	1	435.49	470.63	664.66	460.33	8.29	8.29	8.87	8.87	
7783474231	SMP	1	435.49	470.59	664.73	460.21	8.47	8.47	8.75	8.75	
7783482445	SMP	1	435.56	470.51	664.72	460.30	8.34	8.34	8.85	8.85	
7783490829	SMP	1	435.56	470.58	664.75	460.32	8.40	8.40	8.91	8.91	
7783499206	SMP	1	435.49	470.58	664.69	460.21	8.51	8.51	8.81	8.81	
7783507594	SMP	1	435.49	470.58	664.79	460.26	8.34	8.34	8.84	8.84	
7783515828	SMP	1	435.49	470.51	664.76	460.35	8.37	8.37	8.90	8.90	
7783524229	SMP	1	435.49	470.51	664.69	460.33	8.45	8.45	8.89	8.89	
7783532572	SMP	1	435.49	470.58	664.77	460.27	8.18	8.18	8.88	8.88	
7783540960	SMP	1	435.49	470.63	664.69	460.44	8.11	8.11	9.03	9.03	
7783549208	SMP	1	435.49	470.63	664.69	460.44	8.35	8.35	9.03	9.03	
7783557594	SMP	1	435.49	470.71	664.72	460.39	8.22	8.22	8.94	8.94	
7783565946	SMP	1	435.43	470.72	664.70	460.48	8.34	8.34	9.13	9.13	
7783574227	SMP	1	435.41	470.86	664.65	460.53	8.34	8.34	9.08	9.08	
7783582587	SMP	1	435.41	470.79	664.58	460.49	8.19	8.19	9.06	9.06	
7783590954	SMP	1	435.32	470.85	664.62	460.48	8.28	8.28	8.95	8.95	
7783599326	SMP	1	435.29	470.80	664.55	460.48	8.19	8.19	8.82	8.82	
7783607598	SMP	1	435.26	470.79	664.47	460.55	8.22	8.22	8.91	8.91	
7783615937	SMP	1	435.19	470.79	664.38	460.47	8.10	8.10	8.83	8.83	
7783624349	SMP	1	435.14	470.87	664.38	460.47	8.10	8.10	8.71	8.71	
7783632694	SMP	1	435.10	470.91	664.37	460.50	8.32	8.32	8.77	8.77	
7783640960	SMP	1	435.05	470.92	664.24	460.46	8.34	8.34	8.72	8.72	
7783649325	SMP	1	435.04	470.92	664.23	460.49	8.54	8.54	8.83	8.83	
7783657719	SMP	1	435.04	470.92	664.23	460.49	8.55	8.55	8.83	8.83	
7783666062	SMP	1	434.95	470.88	664.17	460.49	8.57	8.57	8.75	8.75	
7783674348	SMP	1	434.99	470.90	664.30	460.49	8.39	8.39	8.76	8.76	
7783682687	SMP	1	434.89	470.88	664.23	460.49	8.39	8.39	8.70	8.70	
7783691074	SMP	1	434.92	470.91	664.09	460.57	8.54	8.54	8.94	8.94	
7788697040	SMP	1	432.90	468.05	661.27	458.09	9.17	9.17	9.90	9.90	
7788705122	SMP	1	433.33	467.70	661.13	458.05	8.94	8.94	9.93	9.93	
7788712854	SMP	1	432.34	467.91	661.24	457.89	9.34	9.34	10.03	10.03	
7788721213	SMP	1	431.72	467.90	661.11	457.82	9.00	9.00	9.97	9.97	
7788729560	SMP	1	432.26	467.73	661.08	457.68	9.44	9.44	9.97	9.97	
7788737956	SMP	1	431.77	467.62	661.05	457.55	9.49	9.49	9.85	9.85	
7788746184	SMP	1	432.21	467.57	661.05	457.43	9.29	9.29	9.72	9.72	
7788754572	SMP	1	432.05	467.62	660.98	457.27	9.24	9.24	9.76	9.76	
7788762912	SMP	1	432.34	467.46	661.12	457.19	9.10	9.10	9.90	9.90	
7788771327	SMP	1	432.69	467.10	661.07	457.09	9.08	9.08	9.99	9.99	
7788779561	SMP	1	432.33	467.31	661.21	457.10	9.29	9.29	9.91	9.91	
7788787952	SMP	1	432.87	467.20	661.15	456.99	9.24	9.24	9.87	9.87	
7788796263	SMP	1	432.20	467.34	661.24	457.03	9.15	9.15	9.96	9.96	
7788804685	SMP	1	432.87	467.13	661.27	457.16	9.21	9.21	9.95	9.95	
7788812937	SMP	1	431.88	467.25	661.34	457.16	8.99	8.99	10.02	10.02	
7788821321	SMP	1	432.06	467.31	661.38	457.19	9.08	9.08	9.71	9.71	
7788829668	SMP	1	432.68	467.52	661.38	457.33	9.68	9.68	9.78	9.78	
7788838075	SMP	1	432.60	467.53	661.50	457.35	9.51	9.51	9.76	9.76	
7788846327	SMP	1	432.55	467.52	661.59	457.45	9.57	9.57	9.69	9.69	
7788854691	SMP	1	433.18	467.52	661.60	457.51	9.48	9.48	9.78	9.78	
7788863040	SMP	1	432.79	467.26	661.77	457.51	9.60	9.60	9.77	9.77	
7788871425	SMP	1	434.60	466.24	662.48	456.85	8.54	8.54	9.85	9.85	
7788879679	SMP	1	433.11	466.57	662.61	456.51	8.61	8.61	9.64	9.64	
7788888075	SMP	1	435.05	465.85	662.58	456.52	8.87	8.87	9.80	9.80	
7788896390	SMP	1	434.56	466.00	662.58	456.52	9.20	9.20	9.71	9.71	
7788904674	SMP	1	435.06	465.74	662.58	456.45	8.93	8.93	9.59	9.59	
7788913050	SMP	1	433.49	466.47	662.51	456.46	9.12	9.12	9.64	9.64	
7788921425	SMP	1	433.69	466.40	662.58	456.44	9.12	9.12	9.68	9.68	
7788929792	SMP	1	434.62	465.96	662.54	456.47	9.25	9.25	9.79	9.79	
7788938071	SMP	1	435.36	465.63	662.51	456.40	9.01	9.01	9.68	9.68	
7788946448	SMP	1	434.56	465.92	662.54	456.49	9.33	9.33	9.61	9.61	
7788954809	SMP	1	435.06	465.67	662.52	456.44	8.81	8.81	9.64	9.64	
7788963105	SMP	1	434.85	465.80	662.48	456.51	9.66	9.66	9.64	9.64	
7788971424	SMP	1	433.62	466.32	662.58	456.44	9.19	9.19	9.68	9.68	
7788979803	SMP	1	433.42	466.42	662.54	456.42	8.93	8.93	9.57	9.57	
7788988206	SMP	1	433.48	466.35	662.51	456.47	9.09	9.09	9.65	9.65	
7788996494	SMP	1	433.28	466.42	662.55	456.51	8.78	8.78	9.62	9.62	
7789004809	SMP	1	434.66	465.74	662.51	456.45	8.99	8.99	9.67	9.67	
7789013181	SMP	1	434.45	465.85	662.51	456.51	9.23	9.23	9.64	9.64	
7789021546	SMP	1	434.63	465.83	662.51	456.44	9.15	9.15	9.58	9.58	
7789029917	SMP	1	435.25	465.48	662.48	456.46	8.94	8.94	9.58	9.58	
7789038194	SMP	1	434.81	465.79	662.51	456.51	8.92	8.92	9.56	9.56	
7789046560	SMP	1	434.88	465.72	662.41	456.51	8.88	8.88	9.45	9.45	
7789054929	SMP	1	434.77	465.82	662.41	456.49	8.69	8.69	9.46	9.46	
7789063184	SMP	1	434.77	465.83	662.47	456.56	8.71	8.71	9.62	9.62	
7789071573	SMP	1	434.94	465.69	662.41	456.50	10.21	10.21	9.46	9.46	
7789079939	SMP	1	434.34	466.03	662.40	456.56	9.06	9.06	9.68	9.68	
7789088322	SMP	1	433.97	466.22	662.34	456.56	8.90	8.90	9.68	9.68	
7789096551	SMP	1	433.14	466.60	662.40	456.56	8.79	8.79	9.70	9.70	
7789104925	SMP	1	433.23	466.64	662.34	456.63	8.58	8.58	9.83	9.83	
7789113276	SMP	1	433.32	466.62	662.30	456.72	8.95	8.95	9.80	9.80	
7789121669	SMP	1	433.41	466.54	662.29	456.65	8.96	8.96	9.71	9.71	
7789129923	SMP	1	434.05	466.28	662.27	456.63	9.12	9.12	9.83	9.83	
7789138317	SMP	1	433.50	466.60	662.31	456.71	9.05	9.05	9.76	9.76	
7789146679	SMP	1	434.99	466.16	662.48	456.73	8.65	8.65	9.51	9.51	
7789155056	SMP	1	435.78	466.66	663.31	457.26	8.12	8.12	9.94	9.94	
7789163334	SMP	1	436.49	466.88	663.95	457.62	8.70	8.70	9.94	9.94	
7789171686	SMP	1	436.70	467.01	664.15	457.79	8.40	8.40	10.12	10.12	
7789180050	SMP	1	436.60	467.08	664.17	457.69	8.62	8.62	10.01	10.01	
7789188442	SMP	1	436.68	467.09	664.15	457.74	8.53	8.53	10.04	10.04	
7789196685	SMP	1	436.68	467.09	664.19	457.75	8.55	8.55	10.02	10.02	
7789205043	SMP	1	436.68	467.09	664.24	457.70	8.55	8.55	10.02	10.02	
7789213412	SMP	1	436.68	467.09	664.33	457.67	8.60	8.60	9.85	9.85	
7789221691	SMP	1	436.74	467.09	664.33	457.68	8.26	8.26	9.97	9.97	
7789230039	SMP	1	436.75	467.09	664.32	457.73	8.14	8.14	9.97	9.97	
7789238442	SMP	1	436.59	467.15	664.25	457.73	8.75	8.75	9.97	9.97	
7789246782	SMP	1	436.68	467.09	664.37	457.72	8.64	8.64	9.99	9.99	
7789255058	SMP	1	436.68	467.08	664.37	457.65	9.49	9.49	9.93	9.93	
7789263457	SMP	1	436.75	467.01	664.33	457.63	9.43	9.43	9.93	9.93	
7789271803	SMP	1	436.68	467.01	664.33	457.66	9.44	9.44	9.97	9.97	
7789280168	SMP	1	436.72	466.98	664.41	457.56	9.34	9.34	9.97	9.97	
7789288437	SMP	1	436.86	466.92	664.45	457.54	9.59	9.59	9.97	9.97	
7789296806	SMP	1	436.79	466.92	664.42	457.56	8.34	8.34	10.03	10.03	
7789305166	SMP	1	437.01	466.90	664.43	457.45	8.49	8.49	10.08	10.08	
7789313500	SMP	1	436.72	466.99	664.44	457.44	9.44	9.44	10.19	10.19	
7789321804	SMP	1	436.72	466.95	664.51	457.37	9.45	9.45	10.26	10.26	
7789330155	SMP	1	436.83	466.96	664.56	457.31	9.61	9.61	10.24	10.24	
7789338562	SMP	1	436.95	466.80	664.64	457.36	9.41	9.41	10.18	10.18	
7789346903	SMP	1	436.79	466.88	664.61	457.40	9.66	9.66	10.14	10.14	
7789355172	SMP	1	436.94	466.88	664.69	457.48	8.56	8.56	10.34	10.34	
7789363577	SMP	1	436.86	466.89	664.72	457.42	9.67	9.67	10.34	10.34	
7789371921	SMP	1	436.94	466.82	664.70	457.41	8.51	8.51	10.30	10.30	
7789380180	SMP	1	436.88	466.88	664.74	457.28	9.59	9.59	10.23	10.23	
7789388565	SMP	1	436.80	466.96	664.80	457.37	9.63	9.63	10.27	10.27	
7789396922	SMP	1	436.72	466.91	664.88	457.39	9.50	9.50	10.20	10.20	
7789405287	SMP	1	436.92	466.85	664.88	457.32	9.38	9.38	10.25	10.25	
7789413552	SMP	1	436.99	466.85	664.93	457.47	9.03	9.03	10.37	10.37	
7789421911	SMP	1	437.06	466.91	664.97	457.43	9.10	9.10	10.31	10.31	
7789430278	SMP	1	437.08	466.79	664.96	457.48	9.37	9.37	10.34	10.34	
7789438684	SMP	1	437.02	466.84	665.07	457.49	9.47	9.47	10.24	10.24	
7789446925	SMP	1	437.52	466.76	665.09	457.50	8.80	8.80	10.38	10.38	
7789455295	SMP	1	437.36	466.70	664.98	457.48	8.70	8.70	10.28	10.28	
7789463698	SMP	1	437.16	466.68	664.88	457.21	9.26	9.26	10.20	10.20	
7789472035	SMP	1	437.19	466.71	664.88	457.28	9.21	9.21	10.26	10.26	
7789480289	SMP	1	437.31	466.62	664.83	457.24	8.65	8.65	10.26	10.26	
7789488684	SMP	1	437.30	466.64	664.78	457.33	8.68	8.68	10.23	10.23	
7789497020	SMP	1	437.36	466.63	664.78	457.37	8.65	8.65	10.45	10.45	
7789505381	SMP	1	437.22	466.70	664.78	457.39	8.87	8.87	10.43	10.43	
7789513670	SMP	1	437.24	466.77	664.74	457.36	8.93	8.93	10.33	10.33	
7789522039	SMP	1	437.38	466.77	664.74	457.40	8.70	8.70	10.41	10.41	
7789530401	SMP	1	437.43	466.70	664.77	457.44	8.65	8.65	10.53	10.53	
7789538806	SMP	1	437.31	466.70	664.80	457.53	8.77	8.77	10.38	10.38	
7789547033	SMP	1	437.36	466.70	664.87	457.50	8.70	8.70	10.36	10.36	
7789555423	SMP	1	437.37	466.70	664.83	457.49	8.72	8.72	10.35	10.35	
7789563822	SMP	1	437.35	466.74	664.85	457.40	9.34	9.34	10.34	10.34	
7789572055	SMP	1	437.29	466.70	664.95	457.37	8.81	8.81	10.33	10.33	
7789580413	SMP	1	437.36	466.55	664.95	457.37	8.89	8.89	10.33	10.33	
7789588811	SMP	1	437.46	466.56	664.94	457.31	8.85	8.85	10.36	10.36	
7789597198	SMP	1	437.43	466.63	664.98	457.41	8.90	8.90	10.32	10.32	
7789605408	SMP	1	437.26	466.77	664.99	457.54	9.12	9.12	10.38	10.38	
7789613797	SMP	1	437.19	466.84	664.98	457.63	9.09	9.09	10.38	10.38	
7789622162	SMP	1	437.31	466.78	664.96	457.58	8.89	8.89	10.35	10.35	
7789630522	SMP	1	437.46	466.76	664.97	457.68	8.95	8.95	10.29	10.29	
7789638808	SMP	1	437.41	466.83	664.97	457.75	8.90	8.90	10.35	10.35	
7789647174	SMP	1	437.48	466.83	665.00	457.78	8.81	8.81	10.13	10.13	
7789655541	SMP	1	437.56	466.83	664.99	457.70	8.72	8.72	10.37	10.37	
7789663910	SMP	1	437.57	466.72	664.89	457.62	8.62	8.62	10.32	10.32	
7789672154	SMP	1	437.18	466.84	664.96	457.65	9.01	9.01	10.32	10.32	
7789680535	SMP	1	437.16	466.84	664.87	457.65	8.78	8.78	10.42	10.42	
7789688930	SMP	1	437.38	466.70	664.89	457.51	8.82	8.82	10.27	10.27	
7789697246	SMP	1	436.79	466.90	664.52	457.58	9.53	9.53	10.39	10.39	
7789705527	SMP	1	436.93	466.80	664.22	457.67	9.61	9.61	10.13	10.13	
7789713916	SMP	1	436.95	466.89	664.16	457.67	8.51	8.51	10.14	10.14	
7789722278	SMP	1	437.08	466.80	664.15	457.66	8.36	8.36	10.12	10.12	
7789730520	SMP	1	436.84	466.94	664.16	457.73	9.69	9.69	10.21	10.21	
7789738922	SMP	1	437.17	466.67	664.15	457.74	8.43	8.43	10.31	10.31	
7789747285	SMP	1	436.93	466.82	664.16	457.66	8.61	8.61	10.16	10.16	
7789755663	SMP	1	436.78	466.94	664.15	457.73	9.52	9.52	10.31	10.31	
7789763912	SMP	1	436.73	466.95	664.15	457.59	9.52	9.52	10.07	10.07	
7789772280	SMP	1	436.34	467.04	664.15	457.59	9.58	9.58	10.15	10.15	
7789780653	SMP	1	436.47	466.90	664.15	457.51	9.47	9.47	10.27	10.27	
7789789048	SMP	1	436.29	466.90	664.29	457.45	9.48	9.48	10.21	10.21	
7789797278	SMP	1	436.49	466.76	664.27	457.38	9.45	9.45	10.33	10.33	
7789805656	SMP	1	436.41	466.63	664.21	457.36	9.14	9.14	10.43	10.43	
7789814152	SMP	1	436.64	466.42	664.15	457.31	8.70	8.70	10.36	10.36	
7789822414	SMP	1	436.63	466.37	664.07	457.28	8.82	8.82	10.40	10.40	
7789830645	SMP	1	436.53	466.43	664.08	457.32	8.91	8.91	10.35	10.35	
7789839045	SMP	1	436.48	466.47	664.08	457.25	9.49	9.49	10.33	10.33	
7789847404	SMP	1	436.52	466.39	664.08	457.39	8.79	8.79	10.36	10.36	
7789855788	SMP	1	436.50	466.54	664.05	457.33	9.41	9.41	10.39	10.39	
7789864033	SMP	1	436.47	466.62	664.06	457.35	8.95	8.95	10.46	10.46	
7789872400	SMP	1	436.27	466.92	664.13	457.42	9.29	9.29	10.37	10.37	
7789880782	SMP	1	436.35	466.90	664.16	457.51	9.28	9.28	10.23	10.23	
7789889048	SMP	1	436.66	466.77	664.15	457.59	8.83	8.83	10.04	10.04	
7789897451	SMP	1	436.43	466.87	664.08	457.59	9.22	9.22	10.05	10.05	
7789905772	SMP	1	436.24	467.10	664.15	457.66	9.52	9.52	10.18	10.18	
7789914189	SMP	1	436.30	467.10	664.16	457.73	9.51	9.51	10.28	10.28	
7789922397	SMP	1	436.56	466.84	664.09	457.66	9.16	9.16	10.23	10.23	
7789930767	SMP	1	436.07	466.66	663.63	457.48	9.32	9.32	10.60	10.60	
7789939169	SMP	1	435.02	466.10	662.39	456.86	10.13	10.13	10.58	10.58	
7789947545	SMP	1	432.02	466.10	661.55	456.54	8.84	8.84	10.55	10.55	
7789955782	SMP	1	431.93	465.74	660.92	456.28	8.68	8.68	10.44	10.44	
7789964154	SMP	1	431.66	465.78	660.92	456.28	7.77	7.77	10.44	10.44	
7789972530	SMP	1	431.75	465.78	660.89	456.36	8.64	8.64	10.53	10.53	
7789980895	SMP	1	432.24	465.86	660.92	456.28	9.97	9.97	10.44	10.44	
7789989167	SMP	1	432.13	465.90	661.05	456.38	10.44	10.44	10.54	10.54	
7789997529	SMP	1	432.05	465.80	661.12	456.35	10.42	10.42	10.44	10.44	
7790005903	SMP	1	432.12	465.87	661.24	456.46	10.81	10.81	10.52	10.52	
7790014308	SMP	1	432.44	465.84	661.23	456.46	9.09	9.09	10.40	10.40	
7790022527	SMP	1	433.04	465.69	661.27	456.36	9.64	9.64	10.57	10.57	
7790030891	SMP	1	433.14	465.62	661.28	456.30	9.61	9.61	10.63	10.63	
7790039288	SMP	1	432.59	465.70	661.41	456.34	9.23	9.23	10.66	10.66	
7790047547	SMP	1	432.40	465.69	661.41	456.27	8.66	8.66	10.63	10.63	
7790055911	SMP	1	433.14	465.62	661.41	456.26	9.56	9.56	10.59	10.59	
7790064405	SMP	1	433.43	465.49	661.48	456.26	9.62	9.62	10.67	10.67	
7790072656	SMP	1	431.94	465.70	661.55	456.26	12.68	12.68	10.62	10.62	
7790080895	SMP	1	431.98	465.65	661.62	456.34	12.91	12.91	10.70	10.70	
7790089289	SMP	1	432.05	465.65	661.65	456.29	12.51	12.51	10.55	10.55	
7790097667	SMP	1	432.94	465.69	661.68	456.35	9.76	9.76	10.59	10.59	
7790106024	SMP	1	433.92	465.53	661.65	456.36	9.56	9.56	10.60	10.60	
7790114296	SMP	1	434.17	465.50	661.69	456.41	9.45	9.45	10.46	10.46	
7790122644	SMP	1	434.25	465.57	661.73	456.42	9.57	9.57	10.41	10.41	
7790131013	SMP	1	433.14	465.61	661.62	456.40	9.50	9.50	10.79	10.79	
7790139412	SMP	1	431.55	465.00	661.16	455.60	7.11	7.11	10.38	10.38	
7790147682	SMP	1	431.85	464.54	660.93	455.20	7.56	7.56	10.35	10.35	
7790156033	SMP	1	431.82	464.42	660.87	455.07	7.50	7.50	10.40	10.40	
7790164399	SMP	1	431.72	464.46	660.98	455.13	6.94	6.94	10.25	10.25	
7790172796	SMP	1	431.88	464.42	661.00	455.06	7.34	7.34	10.33	10.33	
7790181025	SMP	1	432.01	464.33	661.10	455.10	7.72	7.72	10.31	10.31	
7790189412	SMP	1	431.96	464.37	661.01	455.10	7.92	7.92	10.54	10.54	
7790197777	SMP	1	431.95	464.35	660.98	455.01	7.97	7.97	10.44	10.44	
7790206022	SMP	1	432.20	464.19	661.06	455.14	8.17	8.17	10.45	10.45	
7790214405	SMP	1	431.89	464.34	661.14	455.06	7.09	7.09	10.48	10.48	
7790222779	SMP	1	432.01	464.38	661.22	455.05	7.66	7.66	10.43	10.43	
7790231136	SMP	1	432.08	464.31	661.13	455.15	7.68	7.68	10.48	10.48	
7790239409	SMP	1	432.09	464.36	661.20	455.22	7.88	7.88	10.54	10.54	
7790247804	SMP	1	431.90	464.39	661.13	455.21	7.36	7.36	10.49	10.49	
7790256156	SMP	1	432.07	464.39	661.16	455.17	7.78	7.78	10.56	10.56	
7790264524	SMP	1	432.11	464.42	661.28	455.29	10.07	10.07	10.58	10.58	
7790272769	SMP	1	432.10	464.38	661.20	455.23	8.15	8.15	10.54	10.54	
7790281138	SMP	1	432.08	464.33	661.35	455.15	7.91	7.91	10.55	10.55	
7790289535	SMP	1	432.11	464.33	661.28	455.15	8.04	8.04	10.60	10.60	
7790297955	SMP	1	432.15	464.36	661.41	455.15	8.02	8.02	10.64	10.64	
7790306139	SMP	1	432.23	464.29	661.35	455.08	7.97	7.97	10.58	10.58	
7790314537	SMP	1	432.05	464.31	661.36	454.99	7.87	7.87	10.52	10.52	
7790322906	SMP	1	432.07	464.23	661.38	455.15	7.89	7.89	10.69	10.69	
7790331258	SMP	1	432.04	464.23	661.51	455.08	10.39	10.39	10.59	10.59	
7790339529	SMP	1	432.29	464.11	661.42	455.15	10.06	10.06	10.56	10.56	
7790347948	SMP	1	432.20	464.26	661.49	455.15	10.21	10.21	10.57	10.57	
7790356276	SMP	1	432.03	464.38	661.42	455.29	8.08	8.08	10.47	10.47	
7790364542	SMP	1	431.57	464.71	661.31	455.53	7.28	7.28	10.63	10.63	
7790372891	SMP	1	431.12	465.82	660.35	456.56	9.77	9.77	10.96	10.96	
7790381267	SMP	1	430.94	467.00	659.42	457.74	9.77	9.77	10.99	10.99	
7790389660	SMP	1	431.32	468.15	658.88	459.00	9.95	9.95	10.70	10.70	
7790397890	SMP	1	431.26	468.99	658.80	459.79	10.28	10.28	10.93	10.93	
7790406268	SMP	1	431.33	469.28	659.06	459.92	10.36	10.36	10.89	10.89	
7790414642	SMP	1	431.26	469.20	659.04	459.80	10.36	10.36	10.67	10.67	
7790423012	SMP	1	431.18	469.20	658.99	459.86	10.35	10.35	10.78	10.78	
7790431254	SMP	1	431.19	469.21	659.05	459.88	10.23	10.23	10.83	10.83	
7790439667	SMP	1	431.03	469.30	658.99	459.85	10.14	10.14	10.83	10.83	
7790448049	SMP	1	430.96	469.23	658.96	459.87	10.06	10.06	10.68	10.68	
7790456394	SMP	1	430.96	469.23	658.98	459.86	10.06	10.06	10.90	10.90	
7790464666	SMP	1	430.88	469.26	658.90	459.86	10.18	10.18	10.77	10.77	
7790473016	SMP	1	430.72	469.21	658.98	459.88	10.32	10.32	10.80	10.80	
7790481383	SMP	1	430.67	469.21	658.98	459.88	10.17	10.17	10.85	10.85	
7790489774	SMP	1	430.70	469.19	658.98	459.88	10.27	10.27	10.80	10.80	
7790498048	SMP	1	430.73	469.17	658.97	459.84	10.27	10.27	10.75	10.75	
7790506408	SMP	1	430.63	469.15	658.96	459.84	10.18	10.18	10.75	10.75	
7790514766	SMP	1	430.64	469.15	658.87	459.74	10.20	10.20	10.90	10.90	
7790523139	SMP	1	430.64	469.08	658.87	459.75	10.47	10.47	11.14	11.14	
7790531373	SMP	1	430.51	469.03	658.84	459.69	10.34	10.34	10.91	10.91	
7790539780	SMP	1	430.42	469.07	658.84	459.62	10.24	10.24	10.93	10.93	
7790548136	SMP	1	430.48	468.96	658.94	459.53	10.40	10.40	11.26	11.26	
7790556401	SMP	1	430.45	468.95	658.77	459.54	10.39	10.39	10.91	10.91	
7790564802	SMP	1	430.45	468.92	658.77	459.47	10.37	10.37	10.93	10.93	
7790573132	SMP	1	430.40	469.06	658.71	459.47	10.50	10.50	11.09	11.09	
7790581505	SMP	1	430.26	468.99	658.61	459.48	10.33	10.33	11.20	11.20	
7790589775	SMP	1	430.26	468.99	658.56	459.54	10.34	10.34	11.08	11.08	
7790598133	SMP	1	430.26	469.06	658.53	459.55	10.44	10.44	11.23	11.23	
7790606510	SMP	1	430.26	469.13	658.58	459.57	10.46	10.46	11.25	11.25	
7790614894	SMP	1	430.33	469.21	658.68	459.68	10.54	10.54	11.28	11.28	
7790623130	SMP	1	430.26	469.28	658.67	459.70	10.55	10.55	11.14	11.14	
7790631514	SMP	1	430.26	469.21	658.69	459.79	10.37	10.37	11.13	11.13	
7790639905	SMP	1	430.26	469.34	658.68	459.83	10.43	10.43	11.07	11.07	
7790648292	SMP	1	430.26	469.35	658.66	459.81	10.49	10.49	11.12	11.12	
7790656516	SMP	1	430.26	469.28	658.68	459.90	10.41	10.41	11.21	11.21	
7790664913	SMP	1	430.26	469.35	658.76	459.90	10.49	10.49	10.96	10.96	
7790673266	SMP	1	430.33	469.35	658.76	459.96	10.47	10.47	11.03	11.03	
7790681503	SMP	1	430.27	469.36	658.76	459.90	10.43	10.43	11.15	11.15	
7790689909	SMP	1	430.26	469.43	658.83	459.99	10.28	10.28	11.01	11.01	
7790698311	SMP	1	430.31	469.40	658.83	459.97	10.44	10.44	10.96	10.96	
7790706631	SMP	1	430.34	469.40	658.76	460.01	10.29	10.29	11.00	11.00	
7790714934	SMP	1	430.31	469.47	658.83	460.08	10.58	10.58	10.99	10.99	
7790723263	SMP	1	430.48	469.49	659.15	460.09	10.41	10.41	11.07	11.07	
7790731616	SMP	1	431.53	469.60	660.35	460.35	10.71	10.71	11.54	11.54	
7790740019	SMP	1	433.38	469.72	662.50	460.54	10.97	10.97	11.68	11.68	
7790748250	SMP	1	435.91	469.70	664.73	460.50	10.95	10.95	11.47	11.47	
7790756638	SMP	1	437.30	469.48	666.57	460.62	10.79	10.79	11.21	11.21	
7790773392	SMP	1	439.70	469.36	668.26	460.61	10.32	10.32	11.09	11.09	
7790781639	SMP	1	439.77	469.28	668.30	460.53	10.10	10.10	11.09	11.09	
7790790000	SMP	1	439.84	469.31	668.23	460.51	10.53	10.53	11.12	11.12	
7790798436	SMP	1	439.75	469.26	668.26	460.39	10.40	10.40	11.00	11.00	
7790806742	SMP	1	439.74	469.29	668.30	460.37	10.52	10.52	11.00	11.00	
7790815033	SMP	1	439.82	469.27	668.30	460.33	10.52	10.52	10.99	10.99	
7790823367	SMP	1	439.74	469.28	668.34	460.33	10.41	10.41	10.94	10.94	
7790831745	SMP	1	439.67	469.26	668.31	460.36	10.39	10.39	10.95	10.95	
7790840125	SMP	1	439.77	469.31	668.41	460.33	10.37	10.37	10.98	10.98	
7790848393	SMP	1	439.64	469.22	668.44	460.37	10.34	10.34	10.89	10.89	
7790856742	SMP	1	439.67	469.19	668.41	460.50	9.99	9.99	11.12	11.12	
7790865187	SMP	1	439.63	469.29	668.53	460.46	9.84	9.84	10.90	10.90	
7790873362	SMP	1	439.87	469.26	668.62	460.48	10.24	10.24	11.08	11.08	
7790881769	SMP	1	439.74	469.31	668.71	460.48	9.80	9.80	10.85	10.85	
7790890123	SMP	1	439.87	469.26	668.78	460.41	9.87	9.87	10.78	10.78	
7790898576	SMP	1	439.87	469.26	668.78	460.56	9.91	9.91	10.83	10.83	
7790906747	SMP	1	439.95	469.27	668.85	460.49	9.81	9.81	10.81	10.81	
7790915152	SMP	1	439.95	469.23	668.93	460.48	9.64	9.64	10.73	10.73	
7790923490	SMP	1	439.96	469.21	668.97	460.48	9.72	9.72	10.69	10.69	
7790931872	SMP	1	439.96	469.28	668.94	460.39	9.78	9.78	10.59	10.59	
7790940121	SMP	1	439.95	469.27	668.99	460.48	9.72	9.72	10.60	10.60	
7790948547	SMP	1	439.89	469.28	668.94	460.46	9.63	9.63	10.63	10.63	
7790956866	SMP	1	439.92	469.31	668.97	460.48	9.68	9.68	10.68	10.68	
7790965299	SMP	1	439.88	469.30	669.00	460.48	9.64	9.64	10.56	10.56	
7790973497	SMP	1	439.92	469.39	669.03	460.49	9.64	9.64	10.58	10.58	
7790981877	SMP	1	439.85	469.31	668.95	460.49	9.61	9.61	10.49	10.49	
7790990245	SMP	1	439.85	469.32	668.95	460.56	9.65	9.65	10.51	10.51	
7790998671	SMP	1	439.88	469.38	668.92	460.52	9.62	9.62	10.44	10.44	
7791006867	SMP	1	439.89	469.38	668.95	460.55	9.55	9.55	10.48	10.48	
7791015306	SMP	1	440.17	469.04	669.23	460.23	9.64	9.64	10.25	10.25	
7791023617	SMP	1	440.41	468.58	669.07	459.67	9.71	9.71	10.02	10.02	
7791031869	SMP	1	440.81	468.39	669.00	459.59	9.34	9.34	10.20	10.20	
7791040242	SMP	1	440.59	468.34	668.97	459.58	9.32	9.32	10.31	10.31	
7791048645	SMP	1	440.72	468.33	668.98	459.61	9.31	9.31	10.24	10.24	
7791056985	SMP	1	440.71	468.42	668.98	459.53	9.35	9.35	10.22	10.22	
7791065273	SMP	1	440.74	468.39	669.00	459.58	9.35	9.35	10.19	10.19	
7791073620	SMP	1	440.65	468.32	669.00	459.58	9.27	9.27	10.00	10.00	
7791082008	SMP	1	440.62	468.51	669.07	459.67	9.44	9.44	9.98	9.98	
7791090369	SMP	1	440.50	468.53	669.06	459.72	9.26	9.26	10.00	10.00	
7791098635	SMP	1	440.55	468.58	669.08	459.70	9.41	9.41	9.88	9.88	
7791106986	SMP	1	440.55	468.65	669.06	459.89	9.29	9.29	9.98	9.98	
7791115425	SMP	1	440.58	468.65	669.09	459.96	9.30	9.30	9.99	9.99	
7791123734	SMP	1	440.60	468.68	669.08	459.98	9.27	9.27	9.96	9.96	
7791132002	SMP	1	440.58	468.79	668.99	460.03	9.53	9.53	9.72	9.72	
7791140379	SMP	1	440.58	468.79	668.99	460.10	9.48	9.48	9.92	9.92	
7791148750	SMP	1	440.52	468.70	668.99	460.10	9.24	9.24	9.94	9.94	
7791157109	SMP	1	440.41	468.80	668.99	460.10	9.36	9.36	9.79	9.79	
7791165398	SMP	1	440.48	468.87	668.89	460.08	9.21	9.21	9.73	9.73	
7791173737	SMP	1	440.24	468.93	668.92	460.10	9.15	9.15	9.70	9.70	
7791182134	SMP	1	440.12	469.02	668.91	460.23	9.23	9.23	9.97	9.97	
7791190378	SMP	1	440.16	469.11	668.87	460.15	9.29	9.29	9.89	9.89	
7791198746	SMP	1	440.18	469.09	668.80	460.16	9.21	9.21	9.82	9.82	
7791207114	SMP	1	440.11	469.16	668.73	460.14	9.33	9.33	9.72	9.72	
7791215699	SMP	1	440.06	469.07	668.67	460.20	9.10	9.10	9.72	9.72	
7791223733	SMP	1	439.93	469.16	668.55	460.21	9.26	9.26	9.73	9.73	
7791232111	SMP	1	439.87	469.11	668.57	460.17	9.12	9.12	9.73	9.73	
7791240487	SMP	1	439.86	469.05	668.57	460.17	9.08	9.08	9.72	9.72	
7791248873	SMP	1	439.76	469.08	668.47	460.17	9.17	9.17	9.80	9.80	
7791257122	SMP	1	439.73	469.02	668.38	460.17	8.79	8.79	9.54	9.54	
7791265519	SMP	1	439.84	469.04	668.39	460.12	8.76	8.76	9.70	9.70	
7791273866	SMP	1	439.86	468.94	668.27	460.09	8.75	8.75	9.53	9.53	
7791282246	SMP	1	439.78	468.97	668.27	460.04	8.93	8.93	9.54	9.54	
7791290486	SMP	1	439.65	468.97	668.20	460.09	8.95	8.95	9.44	9.44	
7791298871	SMP	1	439.65	469.01	668.13	460.03	9.01	9.01	9.19	9.19	
7791307235	SMP	1	439.50	468.97	668.06	460.02	9.03	9.03	9.61	9.61	
7791315668	SMP	1	439.28	468.98	667.99	459.95	8.97	8.97	9.62	9.62	
7791323853	SMP	1	439.11	468.94	667.70	459.98	8.95	8.95	9.65	9.65	
7791332240	SMP	1	438.94	468.56	667.22	459.78	8.84	8.84	9.72	9.72	
7791340609	SMP	1	438.91	468.57	667.10	459.67	8.94	8.94	9.65	9.65	
7791348879	SMP	1	438.99	468.50	667.03	459.63	8.90	8.90	9.68	9.68	
7791357230	SMP	1	438.90	468.53	666.90	459.69	8.91	8.91	9.60	9.60	
7791365646	SMP	1	438.83	468.69	666.89	459.73	8.71	8.71	9.55	9.55	
7791373999	SMP	1	438.76	468.71	666.75	459.73	8.64	8.64	9.52	9.52	
7791382252	SMP	1	438.75	468.80	666.81	459.80	8.72	8.72	9.49	9.49	
7791390611	SMP	1	438.57	468.84	666.71	459.79	8.78	8.78	9.51	9.51	
7791398995	SMP	1	438.57	468.83	666.60	459.75	8.69	8.69	9.42	9.42	
7791407350	SMP	1	438.36	468.90	666.64	459.83	8.78	8.78	9.47	9.47	
7791415636	SMP	1	438.20	469.03	666.54	459.82	8.72	8.72	9.52	9.52	
7791423989	SMP	1	438.26	469.04	666.51	459.87	8.77	8.77	9.45	9.45	
7791432356	SMP	1	438.20	469.04	666.54	459.87	8.88	8.88	9.46	9.46	
7791440732	SMP	1	438.24	469.10	666.52	459.90	8.76	8.76	9.48	9.48	
7791449007	SMP	1	437.99	469.19	666.50	459.93	8.97	8.97	9.54	9.54	
7791457350	SMP	1	437.97	469.13	666.43	460.01	9.11	9.11	9.73	9.73	
7791465763	SMP	1	437.92	469.18	666.50	459.92	9.01	9.01	9.48	9.48	
7791474110	SMP	1	438.07	469.13	666.53	459.92	9.02	9.02	9.46	9.46	
7791482369	SMP	1	438.53	468.66	666.63	459.65	8.73	8.73	9.38	9.38	
7791490733	SMP	1	439.07	467.64	666.83	458.74	8.57	8.57	9.64	9.64	
7791499111	SMP	1	439.38	467.21	666.67	458.07	8.52	8.52	9.61	9.61	
7791507356	SMP	1	439.65	466.83	666.65	457.84	7.68	7.68	9.44	9.44	
7791515763	SMP	1	439.47	466.90	666.64	457.85	8.57	8.57	9.38	9.38	
7791524098	SMP	1	439.60	466.87	666.62	457.89	8.08	8.08	9.51	9.51	
7791532475	SMP	1	439.69	466.84	666.64	457.80	7.91	7.91	9.47	9.47	
7791540729	SMP	1	439.65	466.89	666.66	457.80	7.87	7.87	9.48	9.48	
7791549116	SMP	1	439.47	466.99	666.71	457.90	7.85	7.85	9.65	9.65	
7791557479	SMP	1	439.41	467.04	666.64	457.90	8.58	8.58	9.61	9.61	
7791565891	SMP	1	439.53	467.08	666.68	457.92	7.63	7.63	9.52	9.52	
7791574100	SMP	1	439.46	467.15	666.74	458.01	7.85	7.85	9.61	9.61	
7791582487	SMP	1	439.43	467.10	666.64	458.05	8.47	8.47	9.71	9.71	
7791590852	SMP	1	439.26	467.11	666.74	458.01	8.66	8.66	9.70	9.70	
7791599247	SMP	1	439.46	467.19	666.80	457.99	7.81	7.81	9.59	9.59	
7791607471	SMP	1	439.44	467.15	666.83	458.06	8.64	8.64	9.64	9.64	
7791615888	SMP	1	439.30	467.08	666.68	457.98	8.57	8.57	9.74	9.74	
7791624242	SMP	1	439.60	467.12	666.69	458.02	7.77	7.77	9.68	9.68	
7791632605	SMP	1	439.36	467.16	666.87	458.03	8.67	8.67	9.72	9.72	
7791640851	SMP	1	439.29	467.12	666.78	458.04	8.65	8.65	9.67	9.67	
7791649246	SMP	1	439.42	467.14	666.78	458.08	7.69	7.69	9.73	9.73	
7791657600	SMP	1	439.57	467.11	666.80	458.08	7.69	7.69	9.72	9.72	
7791665884	SMP	1	439.16	467.16	666.77	458.04	8.63	8.63	9.88	9.88	
7791674224	SMP	1	439.41	467.19	666.74	458.02	8.88	8.88	9.67	9.67	
7791682612	SMP	1	439.19	467.12	666.81	457.98	8.65	8.65	9.55	9.55	
7791690981	SMP	1	439.22	467.23	666.67	458.00	8.66	8.66	9.82	9.82	
7791699228	SMP	1	439.54	467.13	666.64	458.03	8.66	8.66	9.80	9.80	
7791707597	SMP	1	439.41	467.23	666.63	458.02	8.62	8.62	9.73	9.73	
7791716010	SMP	1	439.48	467.19	666.63	457.94	8.70	8.70	9.58	9.58	
7791724349	SMP	1	439.29	467.16	666.53	457.98	8.69	8.69	9.74	9.74	
7791732595	SMP	1	439.35	467.23	666.53	457.98	8.78	8.78	9.61	9.61	
7791740971	SMP	1	439.22	467.23	666.61	457.99	8.64	8.64	9.60	9.60	
7791749668	SMP	1	439.42	467.27	666.57	458.00	8.48	8.48	9.72	9.72	
7791757717	SMP	1	439.51	467.23	666.53	457.98	8.40	8.40	9.67	9.67	
7791766004	SMP	1	439.49	467.34	666.53	457.98	8.59	8.59	9.67	9.67	
7791774346	SMP	1	439.31	467.26	666.59	458.05	8.66	8.66	9.77	9.77	
7791782667	SMP	1	439.49	467.27	666.53	458.05	8.33	8.33	9.79	9.79	
7791791099	SMP	1	439.56	467.27	666.57	458.15	8.40	8.40	9.84	9.84	
7791799352	SMP	1	439.44	467.27	666.53	458.05	8.72	8.72	9.73	9.73	
7791807719	SMP	1	439.44	467.35	666.53	458.13	8.75	8.75	9.73	9.73	
7791816056	SMP	1	439.53	467.34	666.54	458.18	8.55	8.55	9.78	9.78	
7791824341	SMP	1	439.43	467.41	666.43	458.32	7.65	7.65	9.89	9.89	
7791832715	SMP	1	438.44	467.49	665.49	458.09	8.44	8.44	9.65	9.65	
7791841095	SMP	1	436.90	467.35	664.27	458.06	6.94	6.94	10.20	10.20	
7791857726	SMP	1	435.43	467.33	662.85	458.08	8.94	8.94	10.20	10.20	
7791866093	SMP	1	436.20	467.30	662.77	458.08	7.22	7.22	10.06	10.06	
7791874505	SMP	1	435.85	467.18	662.78	458.09	8.05	8.05	10.01	10.01	
7791882776	SMP	1	436.22	467.36	662.77	458.04	7.26	7.26	9.94	9.94	
7791891118	SMP	1	435.95	467.26	662.69	458.10	7.92	7.92	10.16	10.16	
7791899450	SMP	1	435.88	467.29	662.69	458.10	7.93	7.93	10.11	10.11	
7791907852	SMP	1	435.99	467.39	662.63	458.03	7.49	7.49	10.06	10.06	
7791916151	SMP	1	435.72	467.36	662.56	458.06	8.09	8.09	10.03	10.03	
7791924485	SMP	1	435.65	467.37	662.56	458.06	8.30	8.30	10.09	10.09	
7791932822	SMP	1	436.09	467.28	662.46	458.07	6.96	6.96	10.15	10.15	
7791941242	SMP	1	435.53	467.35	662.28	457.92	8.35	8.35	10.11	10.11	
7791949506	SMP	1	436.03	467.22	662.39	457.93	7.03	7.03	10.16	10.16	
7791957851	SMP	1	435.60	467.11	662.32	457.93	7.14	7.14	10.30	10.30	
7791966208	SMP	1	435.46	467.13	662.32	457.79	8.53	8.53	10.08	10.08	
7791974612	SMP	1	435.53	467.06	662.32	457.86	7.19	7.19	10.21	10.21	
7791982900	SMP	1	435.56	467.00	662.31	457.77	7.12	7.12	10.38	10.38	
7791991239	SMP	1	435.56	466.94	662.30	457.70	7.07	7.07	10.17	10.17	
7791999566	SMP	1	435.57	466.86	662.20	457.54	7.06	7.06	10.03	10.03	
7792007985	SMP	1	435.45	466.79	662.13	457.64	7.17	7.17	10.09	10.09	
7792016258	SMP	1	435.39	466.80	662.09	457.57	7.25	7.25	10.07	10.07	
7792024605	SMP	1	435.15	466.87	662.04	457.59	8.40	8.40	10.10	10.10	
7792032955	SMP	1	434.73	466.93	661.95	457.52	9.50	9.50	10.09	10.09	
7792041358	SMP	1	434.11	467.33	661.05	458.05	8.08	8.08	10.48	10.48	
7792049623	SMP	1	431.48	468.76	660.05	458.97	10.01	10.01	10.38	10.38	
7792057973	SMP	1	431.23	469.72	659.48	459.86	10.05	10.05	10.48	10.48	
7792066658	SMP	1	431.73	470.09	659.61	460.15	9.78	9.78	10.52	10.52	
7792074730	SMP	1	431.73	470.04	659.64	460.02	9.73	9.73	10.44	10.44	
7792091340	SMP	1	431.14	470.12	659.62	460.08	9.71	9.71	10.38	10.38	
7792099713	SMP	1	431.47	470.05	659.63	460.08	9.85	9.85	10.36	10.36	
7792108095	SMP	1	431.00	470.19	659.61	460.05	9.71	9.71	10.30	10.30	
7792116370	SMP	1	431.06	470.12	659.61	460.13	9.85	9.85	10.34	10.34	
7792124726	SMP	1	431.11	470.13	659.64	460.16	9.83	9.83	10.44	10.44	
7792133069	SMP	1	431.05	470.13	659.70	460.23	9.88	9.88	10.44	10.44	
7792141459	SMP	1	431.68	469.91	659.71	460.09	9.58	9.58	10.48	10.48	
7792149773	SMP	1	430.92	470.13	659.71	460.09	9.88	9.88	10.41	10.41	
7792158088	SMP	1	431.03	470.06	659.71	460.09	9.77	9.77	10.55	10.55	
7792166432	SMP	1	431.18	469.98	659.76	460.01	9.88	9.88	10.38	10.38	
7792174716	SMP	1	430.98	469.97	659.71	459.95	9.84	9.84	10.59	10.59	
7792183147	SMP	1	431.18	469.91	659.76	460.01	9.79	9.79	10.47	10.47	
7792191467	SMP	1	431.18	469.90	659.75	459.95	9.63	9.63	10.44	10.44	
7792199830	SMP	1	430.93	469.84	659.67	459.92	9.77	9.77	10.58	10.58	
7792208088	SMP	1	431.14	469.77	659.67	459.88	9.74	9.74	10.45	10.45	
7792216485	SMP	1	431.27	469.77	659.76	459.79	9.73	9.73	10.41	10.41	
7792224835	SMP	1	431.12	469.70	659.68	459.73	9.76	9.76	10.53	10.53	
7792233180	SMP	1	431.05	469.63	659.81	459.69	9.64	9.64	10.27	10.27	
7792241461	SMP	1	431.20	469.63	659.82	459.67	9.63	9.63	10.29	10.29	
7792249899	SMP	1	431.20	469.56	659.91	459.62	9.76	9.76	10.41	10.41	
7792258206	SMP	1	431.12	469.63	659.91	459.50	9.80	9.80	10.22	10.22	
7792266542	SMP	1	431.36	469.62	660.01	459.62	10.11	10.11	10.43	10.43	
7792274834	SMP	1	431.45	469.60	660.02	459.57	9.96	9.96	10.47	10.47	
7792283259	SMP	1	431.52	469.67	660.08	459.57	10.08	10.08	10.48	10.48	
7792291580	SMP	1	431.48	469.63	660.07	459.62	10.04	10.04	10.48	10.48	
7792299945	SMP	1	430.69	470.07	659.68	460.01	10.04	10.04	10.93	10.93	
7792308201	SMP	1	430.01	470.38	658.50	460.48	10.16	10.16	10.91	10.91	
7792316619	SMP	1	429.61	470.80	657.92	460.76	10.10	10.10	11.13	11.13	
7792324967	SMP	1	429.53	470.80	657.73	460.74	10.03	10.03	10.61	10.61	
7792333221	SMP	1	429.55	470.83	657.90	460.69	10.07	10.07	10.94	10.94	
7792341579	SMP	1	429.55	470.68	657.96	460.70	9.84	9.84	10.91	10.91	
7792350006	SMP	1	429.74	470.69	657.90	460.61	9.88	9.88	10.96	10.96	
7792358335	SMP	1	429.67	470.69	657.90	460.54	9.91	9.91	10.94	10.94	
7792366578	SMP	1	429.74	470.69	658.05	460.61	9.96	9.96	10.92	10.92	
7792374961	SMP	1	429.84	470.62	658.22	460.65	10.20	10.20	10.70	10.70	
7792383377	SMP	1	429.84	470.64	658.30	460.63	10.01	10.01	10.85	10.85	
7792391703	SMP	1	429.92	470.59	658.32	460.65	10.16	10.16	10.75	10.75	
7792399992	SMP	1	429.95	470.47	658.38	460.62	9.84	9.84	10.94	10.94	
7792408328	SMP	1	430.07	470.45	658.58	460.61	9.74	9.74	10.73	10.73	
7792416719	SMP	1	430.23	470.46	658.63	460.66	10.01	10.01	10.76	10.76	
7792425082	SMP	1	430.34	470.46	658.68	460.63	9.91	9.91	10.71	10.71	
7792433334	SMP	1	430.36	470.46	658.70	460.59	10.16	10.16	10.86	10.86	
7792441707	SMP	1	430.41	470.46	658.83	460.50	9.99	9.99	10.84	10.84	
7792450126	SMP	1	430.41	470.49	658.87	460.53	10.16	10.16	10.94	10.94	
7792458456	SMP	1	430.47	470.47	658.83	460.54	10.15	10.15	11.00	11.00	
7792466706	SMP	1	430.56	470.41	658.85	460.48	10.02	10.02	10.78	10.78	
7792475081	SMP	1	430.58	470.33	658.83	460.32	9.70	9.70	10.81	10.81	
7792483488	SMP	1	430.58	470.32	659.12	460.39	10.17	10.17	10.85	10.85	
7792491703	SMP	1	430.68	470.36	659.10	460.41	10.01	10.01	10.65	10.65	
7792500112	SMP	1	430.30	470.09	658.84	460.15	9.83	9.83	10.80	10.80	
7792508451	SMP	1	429.94	469.57	658.61	459.62	9.95	9.95	10.77	10.77	
7792525069	SMP	1	429.92	469.17	658.41	459.36	9.91	9.91	10.64	10.64	
7792533462	SMP	1	430.17	469.16	658.54	459.43	9.76	9.76	10.79	10.79	
7792541842	SMP	1	430.25	469.20	658.61	459.49	9.77	9.77	10.57	10.57	
7792550200	SMP	1	430.10	469.18	658.64	459.50	9.61	9.61	10.58	10.58	
7792558469	SMP	1	430.26	469.22	658.74	459.53	9.36	9.36	10.52	10.52	
7792566835	SMP	1	430.44	469.13	658.74	459.47	9.61	9.61	10.55	10.55	
7792575217	SMP	1	430.30	469.22	658.74	459.54	9.16	9.16	10.45	10.45	
7792583590	SMP	1	430.31	469.20	658.82	459.60	9.26	9.26	10.42	10.42	
7792591860	SMP	1	430.24	469.20	658.76	459.52	9.56	9.56	10.48	10.48	
7792600201	SMP	1	430.37	469.22	658.73	459.45	9.35	9.35	10.15	10.15	
7792608595	SMP	1	430.31	469.20	658.72	459.51	9.37	9.37	10.25	10.25	
7792616950	SMP	1	430.38	469.28	658.76	459.47	9.37	9.37	10.15	10.15	
7792625232	SMP	1	430.11	469.16	658.72	459.50	9.44	9.44	10.13	10.13	
7792633588	SMP	1	430.27	469.21	658.76	459.56	9.38	9.38	10.22	10.22	
7792641966	SMP	1	430.19	469.09	658.68	459.49	9.33	9.33	10.28	10.28	
7792650189	SMP	1	430.24	469.08	658.73	459.52	9.68	9.68	10.28	10.28	
7792658593	SMP	1	430.10	469.10	658.69	459.43	9.52	9.52	10.43	10.43	
7792666947	SMP	1	429.92	469.08	658.62	459.35	9.41	9.41	10.28	10.28	
7792675333	SMP	1	430.07	469.03	658.62	459.36	9.41	9.41	10.34	10.34	
7792683577	SMP	1	429.91	469.00	658.62	459.29	9.51	9.51	10.29	10.29	
7792691969	SMP	1	429.85	469.08	658.54	459.35	9.51	9.51	10.35	10.35	
7792700319	SMP	1	429.92	469.05	658.48	459.36	9.54	9.54	10.27	10.27	
7792708717	SMP	1	429.77	469.05	658.41	459.29	9.56	9.56	10.48	10.48	
7792716936	SMP	1	429.61	468.97	658.41	459.23	9.61	9.61	10.49	10.49	
7792725335	SMP	1	429.60	469.02	658.22	459.20	9.46	9.46	10.31	10.31	
7792733721	SMP	1	429.53	469.02	658.27	459.08	9.46	9.46	10.29	10.29	
7792742084	SMP	1	429.53	468.95	658.15	459.13	9.43	9.43	10.17	10.17	
7792750308	SMP	1	429.53	468.88	658.20	459.11	9.25	9.25	10.26	10.26	
7792758714	SMP	1	429.39	468.87	658.18	458.95	9.12	9.12	10.13	10.13	
7792767082	SMP	1	430.12	468.77	658.84	459.05	9.41	9.41	10.34	10.34	
7792775452	SMP	1	430.51	468.25	660.48	458.78	8.64	8.64	10.39	10.39	
7792783701	SMP	1	433.84	467.47	661.43	458.42	8.38	8.38	10.13	10.13	
7792792089	SMP	1	434.79	467.20	662.29	458.24	8.09	8.09	10.11	10.11	
7792800480	SMP	1	435.41	467.01	662.60	458.14	8.01	8.01	10.09	10.09	
7792808717	SMP	1	435.39	467.14	662.51	458.22	8.75	8.75	10.01	10.01	
7792817077	SMP	1	435.33	467.21	662.46	458.19	8.67	8.67	10.18	10.18	
7792825459	SMP	1	435.12	467.34	662.39	458.26	8.84	8.84	10.07	10.07	
7792833864	SMP	1	435.25	467.21	662.36	458.24	8.59	8.59	10.17	10.17	
7792842077	SMP	1	435.18	467.21	662.46	458.27	8.61	8.61	9.97	9.97	
7792850431	SMP	1	435.12	467.34	662.32	458.37	8.59	8.59	10.10	10.10	
7792858838	SMP	1	435.02	467.40	662.34	458.32	8.52	8.52	10.08	10.08	
7792867225	SMP	1	435.22	467.33	662.38	458.24	7.26	7.26	9.84	9.84	
7792875458	SMP	1	435.09	467.40	662.36	458.24	8.44	8.44	10.11	10.11	
7792883822	SMP	1	434.94	467.36	662.38	458.31	8.56	8.56	9.93	9.93	
7792892213	SMP	1	435.09	467.33	662.36	458.31	8.66	8.66	10.12	10.12	
7792900598	SMP	1	435.16	467.34	662.31	458.31	8.63	8.63	9.94	9.94	
7792908834	SMP	1	434.94	467.35	662.36	458.24	8.26	8.26	9.90	9.90	
7792917179	SMP	1	434.97	467.35	662.53	458.19	8.30	8.30	9.84	9.84	
7792925579	SMP	1	435.00	467.27	662.40	458.22	8.48	8.48	9.92	9.92	
7792933984	SMP	1	435.14	467.21	662.47	458.22	8.65	8.65	9.81	9.81	
7792942213	SMP	1	435.07	467.28	662.55	458.21	8.71	8.71	9.84	9.84	
7792950550	SMP	1	435.14	467.21	662.60	458.23	8.66	8.66	9.93	9.93	
7792958963	SMP	1	435.26	467.16	662.62	458.10	8.74	8.74	9.91	9.91	
7792967188	SMP	1	435.28	467.14	662.67	458.06	8.83	8.83	9.94	9.94	
7792975572	SMP	1	435.21	467.14	662.54	458.11	8.84	8.84	9.98	9.98	
7792983949	SMP	1	435.26	467.09	662.60	458.06	8.81	8.81	9.94	9.94	
7792992331	SMP	1	435.21	467.14	662.63	458.03	8.92	8.92	9.90	9.90	
7793000564	SMP	1	435.33	467.01	662.70	458.06	8.77	8.77	9.99	9.99	
7793008960	SMP	1	435.32	467.02	662.64	458.08	8.67	8.67	9.96	9.96	
7793017315	SMP	1	435.21	467.06	662.71	458.01	8.89	8.89	9.95	9.95	
7793025697	SMP	1	435.28	467.06	662.62	458.10	8.89	8.89	9.98	9.98	
7793033938	SMP	1	435.07	467.13	662.69	458.10	8.56	8.56	10.02	10.02	
7793042320	SMP	1	434.47	467.28	661.97	458.26	8.62	8.62	10.18	10.18	
7793050680	SMP	1	430.76	468.44	660.48	458.56	9.38	9.38	10.14	10.14	
7793059088	SMP	1	429.36	468.85	658.76	459.02	9.09	9.09	10.26	10.26	
7793067310	SMP	1	428.50	469.10	657.43	459.44	8.80	8.80	10.04	10.04	
7793084073	SMP	1	428.77	469.22	657.44	459.35	8.91	8.91	10.01	10.01	
7793092440	SMP	1	428.86	469.22	657.34	459.32	8.81	8.81	9.87	9.87	
7793100693	SMP	1	429.21	469.24	657.47	459.32	9.03	9.03	9.92	9.92	
7793109062	SMP	1	429.09	469.08	657.46	459.34	8.90	8.90	9.94	9.94	
7793117462	SMP	1	429.25	469.12	657.39	459.22	9.05	9.05	9.87	9.87	
7793125692	SMP	1	429.07	469.08	657.58	459.28	8.75	8.75	9.99	9.99	
7793134058	SMP	1	429.39	469.03	657.62	459.24	9.05	9.05	9.95	9.95	
7793142435	SMP	1	429.26	468.98	657.62	459.24	8.97	8.97	10.00	10.00	
7793150810	SMP	1	429.27	468.98	657.68	459.17	8.97	8.97	9.71	9.71	
7793159062	SMP	1	429.38	469.04	657.74	459.27	9.05	9.05	9.91	9.91	
7793167452	SMP	1	429.37	468.97	657.81	459.20	8.94	8.94	9.81	9.81	
7793175807	SMP	1	429.38	468.97	657.96	459.17	8.94	8.94	9.68	9.68	
7793184207	SMP	1	429.47	469.03	657.90	459.24	9.08	9.08	9.94	9.94	
7793192437	SMP	1	429.42	468.94	657.95	459.26	9.09	9.09	10.02	10.02	
7793200825	SMP	1	429.53	469.02	658.01	459.21	9.44	9.44	9.94	9.94	
7793209178	SMP	1	429.53	468.95	658.03	459.23	9.35	9.35	10.00	10.00	
7793217588	SMP	1	429.49	468.87	658.03	459.16	9.41	9.41	10.01	10.01	
7793225810	SMP	1	429.56	468.87	658.17	459.23	9.38	9.38	10.09	10.09	
7793234177	SMP	1	429.67	468.87	658.25	459.29	9.48	9.48	10.11	10.11	
7793242558	SMP	1	429.67	468.88	658.32	459.24	9.63	9.63	10.05	10.05	
7793250957	SMP	1	429.82	468.88	658.37	459.18	9.40	9.40	9.97	9.97	
7793259177	SMP	1	429.82	468.88	658.45	459.34	9.34	9.34	10.25	10.25	
7793267576	SMP	1	429.82	468.95	658.47	459.41	9.26	9.26	10.27	10.27	
7793275927	SMP	1	429.84	469.05	658.47	459.42	9.47	9.47	10.24	10.24	
7793284188	SMP	1	429.84	469.05	658.51	459.50	9.36	9.36	10.25	10.25	
7793292564	SMP	1	429.79	469.03	658.46	459.46	9.43	9.43	10.17	10.17	
7793300946	SMP	1	429.81	469.02	658.45	459.43	9.41	9.41	10.16	10.16	
7793309300	SMP	1	429.84	469.13	658.36	459.49	9.43	9.43	10.13	10.13	
7793317577	SMP	1	429.91	469.19	658.46	459.60	9.62	9.62	10.33	10.33	
7793325922	SMP	1	429.77	469.19	658.37	459.56	9.32	9.32	10.21	10.21	
7793334307	SMP	1	429.77	469.05	658.37	459.63	9.33	9.33	10.39	10.39	
7793342687	SMP	1	429.81	469.12	658.37	459.57	9.50	9.50	10.44	10.44	
7793350927	SMP	1	429.69	469.12	658.27	459.52	9.64	9.64	10.28	10.28	
7793359294	SMP	1	429.64	468.41	658.46	458.80	9.67	9.67	10.28	10.28	
7793367700	SMP	1	429.74	467.22	658.66	457.59	8.83	8.83	10.20	10.20	
7793376063	SMP	1	429.63	466.44	658.55	456.78	8.57	8.57	10.29	10.29	
7793384315	SMP	1	430.00	465.74	658.71	456.30	8.33	8.33	10.31	10.31	
7793392679	SMP	1	429.93	465.63	658.62	456.19	8.28	8.28	10.42	10.42	
7793401061	SMP	1	429.80	465.62	658.57	456.06	7.93	7.93	10.26	10.26	
7793409426	SMP	1	429.65	465.60	658.43	456.06	7.60	7.60	10.25	10.25	
7793426073	SMP	1	429.41	465.75	658.29	456.06	7.26	7.26	10.19	10.19	
7793434442	SMP	1	429.75	465.69	658.17	456.03	8.21	8.21	10.28	10.28	
7793442822	SMP	1	429.93	465.78	658.15	456.13	9.35	9.35	10.32	10.32	
7793451043	SMP	1	429.68	465.69	658.01	456.03	8.84	8.84	10.37	10.37	
7793459438	SMP	1	429.52	465.64	658.08	455.96	9.00	9.00	10.29	10.29	
7793467806	SMP	1	429.40	465.74	658.00	455.99	8.91	8.91	10.25	10.25	
7793476066	SMP	1	429.33	465.78	657.93	455.99	8.71	8.71	10.28	10.28	
7793484422	SMP	1	428.99	465.76	658.00	455.92	7.88	7.88	10.21	10.21	
7793492822	SMP	1	429.09	465.79	657.85	455.97	8.40	8.40	10.28	10.28	
7793501214	SMP	1	428.95	465.71	657.85	455.97	8.21	8.21	10.22	10.22	
7793509445	SMP	1	428.97	465.77	657.85	455.95	8.54	8.54	10.29	10.29	
7793517800	SMP	1	428.98	465.84	657.95	456.03	8.39	8.39	10.35	10.35	
7793526333	SMP	1	428.91	465.85	657.91	456.04	8.46	8.46	10.37	10.37	
7793534538	SMP	1	428.80	465.88	657.89	456.05	8.00	8.00	10.29	10.29	
7793542818	SMP	1	428.79	465.96	657.89	456.17	8.00	8.00	10.33	10.33	
7793551168	SMP	1	428.78	465.95	657.87	456.11	8.11	8.11	10.29	10.29	
7793559558	SMP	1	428.78	466.02	657.83	456.13	8.12	8.12	10.30	10.30	
7793567927	SMP	1	428.77	466.10	657.85	456.28	8.35	8.35	10.45	10.45	
7793576194	SMP	1	428.71	466.10	657.82	456.29	8.24	8.24	10.38	10.38	
7793584545	SMP	1	428.71	466.09	657.86	456.23	8.24	8.24	10.26	10.26	
7793592944	SMP	1	428.58	466.10	657.77	456.24	7.99	7.99	10.26	10.26	
7793601288	SMP	1	428.58	466.09	657.78	456.27	8.14	8.14	10.31	10.31	
7793609568	SMP	1	428.65	466.10	657.77	456.24	8.20	8.20	10.20	10.20	
7793617924	SMP	1	428.65	466.09	657.70	456.26	8.07	8.07	10.23	10.23	
7793626317	SMP	1	428.51	466.10	657.85	456.20	7.05	7.05	10.27	10.27	
7793634534	SMP	1	428.58	466.02	657.80	456.19	7.91	7.91	10.24	10.24	
7793642941	SMP	1	428.65	466.02	657.85	456.20	8.09	8.09	10.31	10.31	
7793651285	SMP	1	428.73	465.96	657.73	456.18	8.02	8.02	10.28	10.28	
7793659682	SMP	1	428.51	465.89	657.73	456.18	7.06	7.06	10.26	10.26	
7793667930	SMP	1	428.42	465.47	657.68	455.80	7.40	7.40	10.09	10.09	
7793676305	SMP	1	428.90	465.08	657.56	455.52	7.88	7.88	10.42	10.42	
7793684664	SMP	1	428.81	464.93	657.50	455.36	7.65	7.65	10.47	10.47	
7793693067	SMP	1	428.97	464.91	657.52	455.34	7.99	7.99	10.54	10.54	
7793701283	SMP	1	428.81	464.93	657.45	455.41	7.59	7.59	10.53	10.53	
7793709688	SMP	1	428.74	465.00	657.54	455.31	7.67	7.67	10.39	10.39	
7793718053	SMP	1	428.68	464.91	657.43	455.35	7.95	7.95	10.56	10.56	
7793726433	SMP	1	428.62	464.98	657.55	455.26	8.06	8.06	10.48	10.48	
7793734658	SMP	1	428.61	464.93	657.49	455.27	7.48	7.48	10.46	10.46	
7793743068	SMP	1	428.49	464.97	657.48	455.31	7.21	7.21	10.47	10.47	
7793751422	SMP	1	428.57	465.05	657.59	455.25	7.52	7.52	10.45	10.45	
7793759801	SMP	1	428.57	464.98	657.48	455.39	7.52	7.52	10.57	10.57	
7793768044	SMP	1	428.64	464.98	657.55	455.34	8.11	8.11	10.47	10.47	
7793776425	SMP	1	428.56	465.05	657.55	455.32	7.42	7.42	10.54	10.54	
7793784790	SMP	1	428.56	464.98	657.50	455.28	7.66	7.66	10.37	10.37	
7793793063	SMP	1	428.62	465.05	657.69	455.28	8.01	8.01	10.28	10.28	
7793801404	SMP	1	428.76	465.05	657.64	455.32	8.30	8.30	10.34	10.34	
7793809810	SMP	1	428.68	465.00	657.61	455.27	8.14	8.14	10.50	10.50	
7793818168	SMP	1	428.62	464.97	657.80	455.22	8.06	8.06	10.36	10.36	
7793826432	SMP	1	428.81	464.93	657.71	455.22	8.26	8.26	10.38	10.38	
7793834779	SMP	1	428.69	464.90	657.70	455.25	8.09	8.09	10.43	10.43	
7793843186	SMP	1	428.57	464.97	657.59	455.26	7.29	7.29	10.57	10.57	
7793851530	SMP	1	428.47	464.83	657.66	455.28	6.79	6.79	10.43	10.43	
7793859799	SMP	1	428.43	464.92	657.62	455.27	7.43	7.43	10.61	10.61	
7793868168	SMP	1	428.20	465.19	656.95	455.30	8.45	8.45	10.42	10.42	
7793876561	SMP	1	427.31	465.43	656.43	455.52	8.69	8.69	10.57	10.57	
7793884918	SMP	1	427.46	465.54	655.94	455.61	9.38	9.38	10.39	10.39	
7793893185	SMP	1	427.34	465.56	655.91	455.54	9.06	9.06	10.42	10.42	
7793901540	SMP	1	427.40	465.42	655.81	455.51	9.11	9.11	10.50	10.50	
7793909932	SMP	1	427.47	465.42	655.77	455.48	9.14	9.14	10.43	10.43	
7793918292	SMP	1	427.45	465.36	655.77	455.47	8.92	8.92	10.25	10.25	
7793926559	SMP	1	427.41	465.28	655.95	455.48	8.75	8.75	10.29	10.29	
7793934899	SMP	1	427.54	465.34	655.96	455.52	8.91	8.91	10.32	10.32	
7793943308	SMP	1	427.47	465.27	655.95	455.48	8.75	8.75	10.30	10.30	
7793951538	SMP	1	427.60	465.16	656.10	455.48	8.93	8.93	10.34	10.34	
7793959919	SMP	1	427.53	465.24	656.10	455.48	8.79	8.79	10.39	10.39	
7793968288	SMP	1	427.52	465.23	656.10	455.48	8.56	8.56	10.34	10.34	
7793976677	SMP	1	427.45	465.23	656.17	455.41	8.79	8.79	10.31	10.31	
7793984907	SMP	1	427.53	465.36	656.13	455.56	8.98	8.98	10.31	10.31	
7793993310	SMP	1	427.60	465.24	656.17	455.55	8.90	8.90	10.39	10.39	
7794001664	SMP	1	427.45	465.24	656.15	455.52	8.89	8.89	10.38	10.38	
7794010056	SMP	1	427.53	465.25	656.03	455.55	9.09	9.09	10.32	10.32	
7794018290	SMP	1	427.38	465.29	656.08	455.52	8.87	8.87	10.38	10.38	
7794026668	SMP	1	427.53	465.29	656.03	455.55	9.03	9.03	10.37	10.37	
7794035031	SMP	1	427.45	465.36	656.10	455.61	8.91	8.91	10.38	10.38	
7794043428	SMP	1	427.27	465.33	656.15	455.52	8.53	8.53	10.38	10.38	
7794051649	SMP	1	427.41	465.43	656.07	455.66	8.82	8.82	10.29	10.29	
7794060050	SMP	1	427.41	465.49	656.13	455.64	8.78	8.78	10.46	10.46	
7794068412	SMP	1	427.34	465.49	656.00	455.59	8.86	8.86	10.39	10.39	
7794076803	SMP	1	427.48	465.49	655.95	455.52	9.24	9.24	10.49	10.49	
7794085029	SMP	1	427.73	465.38	655.96	455.56	9.40	9.40	10.48	10.48	
7794093429	SMP	1	427.43	465.53	655.96	455.55	9.52	9.52	10.43	10.43	
7794101774	SMP	1	427.22	465.85	655.60	455.88	9.71	9.71	10.59	10.59	
7794110049	SMP	1	427.13	466.24	655.48	456.17	9.51	9.51	10.62	10.62	
7794118409	SMP	1	427.21	466.44	655.17	456.41	9.43	9.43	10.71	10.71	
7794126805	SMP	1	427.09	466.49	655.09	456.36	9.60	9.60	10.83	10.83	
7794135155	SMP	1	427.15	466.42	655.17	456.34	9.49	9.49	10.75	10.75	
7794143428	SMP	1	426.96	466.41	655.03	456.36	9.70	9.70	10.81	10.81	
7794151771	SMP	1	426.76	466.42	654.94	456.30	9.61	9.61	10.75	10.75	
7794160168	SMP	1	426.67	466.53	654.82	456.36	9.50	9.50	10.72	10.72	
7794168533	SMP	1	426.57	466.42	654.73	456.32	9.53	9.53	10.65	10.65	
7794176797	SMP	1	426.41	466.57	654.93	456.29	9.63	9.63	10.80	10.80	
7794185174	SMP	1	426.34	466.57	654.75	456.34	9.67	9.67	10.87	10.87	
7794193553	SMP	1	426.38	466.55	654.65	456.27	9.65	9.65	10.84	10.84	
7794201900	SMP	1	426.40	466.46	654.73	456.32	9.71	9.71	10.84	10.84	
7794210171	SMP	1	426.39	466.52	654.66	456.36	9.70	9.70	10.99	10.99	
7794218532	SMP	1	426.39	466.52	654.71	456.33	9.77	9.77	10.91	10.91	
7794226915	SMP	1	426.31	466.52	654.70	456.32	9.73	9.73	10.86	10.86	
7794235268	SMP	1	426.39	466.66	654.66	456.33	9.72	9.72	10.95	10.95	
7794243549	SMP	1	426.27	466.69	654.63	456.37	9.68	9.68	10.96	10.96	
7794251909	SMP	1	426.32	466.73	654.73	456.35	9.81	9.81	10.86	10.86	
7794260294	SMP	1	426.31	466.73	654.80	456.39	9.72	9.72	11.01	11.01	
7794268527	SMP	1	426.13	466.77	654.73	456.42	9.62	9.62	10.80	10.80	
7794276924	SMP	1	426.20	466.77	654.80	456.39	9.69	9.69	10.96	10.96	
7794285277	SMP	1	426.14	466.82	654.81	456.52	9.75	9.75	10.89	10.89	
7794293676	SMP	1	426.17	466.72	654.87	456.53	9.53	9.53	10.99	10.99	
7794301893	SMP	1	426.83	466.68	655.59	456.63	9.48	9.48	10.99	10.99	
7794310293	SMP	1	427.84	466.70	657.48	456.99	9.41	9.41	11.33	11.33	
7794318651	SMP	1	429.60	466.80	659.48	457.04	9.24	9.24	11.19	11.19	
7794327048	SMP	1	433.14	466.86	661.12	457.40	10.60	10.60	11.15	11.15	
7794343643	SMP	1	435.41	466.87	662.27	457.62	8.57	8.57	11.29	11.29	
7794352046	SMP	1	435.76	466.72	662.27	457.59	8.00	8.00	11.27	11.27	
7794360400	SMP	1	435.72	466.67	662.26	457.50	7.92	7.92	11.09	11.09	
7794368655	SMP	1	435.79	466.67	662.25	457.46	7.50	7.50	11.04	11.04	
7794377027	SMP	1	435.68	466.65	662.29	457.45	7.53	7.53	11.05	11.05	
7794385411	SMP	1	435.65	466.68	662.36	457.53	7.52	7.52	11.19	11.19	
7794393775	SMP	1	435.32	466.78	662.44	457.54	8.81	8.81	11.15	11.15	
7794402049	SMP	1	435.27	466.77	662.44	457.54	8.51	8.51	11.18	11.18	
7794410398	SMP	1	435.76	466.62	662.52	457.53	7.74	7.74	11.14	11.14	
7794418785	SMP	1	435.41	466.80	662.48	457.60	8.39	8.39	11.35	11.35	
7794427027	SMP	1	435.64	466.64	662.66	457.54	7.81	7.81	11.24	11.24	
7794435411	SMP	1	435.31	466.73	662.66	457.54	8.41	8.41	11.24	11.24	
7794443769	SMP	1	435.47	466.72	662.66	457.61	8.46	8.46	11.29	11.29	
7794452169	SMP	1	435.55	466.72	662.76	457.65	8.11	8.11	11.27	11.27	
7794460395	SMP	1	435.48	466.79	662.80	457.58	9.02	9.02	11.27	11.27	
7794468775	SMP	1	435.11	466.88	662.95	457.59	9.60	9.60	11.35	11.35	
7794477147	SMP	1	435.45	466.75	662.93	457.50	9.14	9.14	11.28	11.28	
7794485542	SMP	1	435.45	466.76	662.98	457.61	9.09	9.09	11.22	11.22	
7794493769	SMP	1	435.53	466.67	663.05	457.59	8.37	8.37	11.23	11.23	
7794502167	SMP	1	435.44	466.81	663.11	457.66	9.11	9.11	11.29	11.29	
7794510531	SMP	1	435.58	466.74	663.15	457.68	9.15	9.15	11.38	11.38	
7794518903	SMP	1	435.50	466.90	663.30	457.73	9.20	9.20	11.33	11.33	
7794527148	SMP	1	435.57	466.83	663.27	457.66	9.24	9.24	11.42	11.42	
7794535527	SMP	1	435.59	466.81	663.26	457.59	9.29	9.29	11.23	11.23	
7794543890	SMP	1	435.52	466.81	663.17	457.55	9.30	9.30	11.28	11.28	
7794552292	SMP	1	435.55	466.77	663.14	457.59	9.40	9.40	11.33	11.33	
7794560537	SMP	1	435.63	466.68	663.14	457.59	8.72	8.72	11.31	11.31	
7794568896	SMP	1	435.83	466.63	663.19	457.50	8.15	8.15	11.16	11.16	
7794577270	SMP	1	435.84	466.71	663.23	457.47	8.41	8.41	11.15	11.15	
7794585529	SMP	1	435.91	467.10	663.71	457.95	9.75	9.75	11.32	11.32	
7794593894	SMP	1	435.88	467.51	663.81	458.12	9.98	9.98	11.24	11.24	
7794602289	SMP	1	435.98	467.48	663.71	458.07	10.00	10.00	11.21	11.21	
7794610640	SMP	1	435.90	467.57	663.81	458.08	9.90	9.90	11.05	11.05	
7794618917	SMP	1	436.03	467.50	663.84	458.10	9.76	9.76	11.22	11.22	
7794627273	SMP	1	435.76	467.71	663.74	458.09	10.03	10.03	11.01	11.01	
7794635642	SMP	1	435.97	467.50	663.88	458.13	9.74	9.74	11.07	11.07	
7794644016	SMP	1	435.95	467.51	663.90	458.08	9.72	9.72	10.96	10.96	
7794652288	SMP	1	436.02	467.51	663.85	458.05	9.66	9.66	10.98	10.98	
7794660639	SMP	1	435.90	467.64	663.88	458.08	9.80	9.80	11.02	11.02	
7794669012	SMP	1	435.97	467.57	663.99	458.10	9.91	9.91	10.95	10.95	
7794677393	SMP	1	436.11	467.47	663.92	458.10	9.43	9.43	11.00	11.00	
7794685663	SMP	1	436.09	467.52	663.92	458.19	9.55	9.55	11.09	11.09	
7794694012	SMP	1	436.24	467.50	663.96	458.23	8.93	8.93	10.90	10.90	
7794702413	SMP	1	436.15	467.62	663.97	458.22	9.11	9.11	10.68	10.68	
7794710759	SMP	1	436.16	467.66	663.96	458.23	9.29	9.29	10.65	10.65	
7794719026	SMP	1	436.29	467.70	663.91	458.26	8.73	8.73	10.72	10.72	
7794727390	SMP	1	436.36	467.63	663.94	458.35	8.74	8.74	10.71	10.71	
7794735772	SMP	1	436.43	467.70	663.95	458.35	8.76	8.76	10.82	10.82	
7794744155	SMP	1	436.16	467.76	664.00	458.42	8.87	8.87	10.70	10.70	
7794752413	SMP	1	436.36	467.70	663.97	458.43	8.73	8.73	10.66	10.66	
7794760757	SMP	1	436.27	467.79	663.91	458.49	8.91	8.91	10.67	10.67	
7794769137	SMP	1	436.19	467.84	663.94	458.50	8.78	8.78	10.45	10.45	
7794777395	SMP	1	436.24	467.88	663.84	458.54	8.79	8.79	10.59	10.59	
7794785775	SMP	1	436.25	467.92	663.85	458.58	8.79	8.79	10.61	10.61	
7794794138	SMP	1	436.16	467.93	663.94	458.64	8.80	8.80	10.47	10.47	
7794802532	SMP	1	435.94	467.99	663.89	458.58	8.95	8.95	10.32	10.32	
7794810767	SMP	1	436.15	467.92	663.89	458.66	8.84	8.84	10.53	10.53	
7794819148	SMP	1	436.23	467.86	663.82	458.62	8.75	8.75	10.59	10.59	
7794827514	SMP	1	436.16	467.86	663.82	458.62	8.77	8.77	10.55	10.55	
7794835888	SMP	1	436.08	467.94	663.80	458.58	8.86	8.86	10.44	10.44	
7794844133	SMP	1	436.08	467.94	663.78	458.72	8.80	8.80	10.64	10.64	
7794852537	SMP	1	436.27	467.87	663.75	458.69	8.54	8.54	10.65	10.65	
7794860879	SMP	1	436.15	467.96	663.68	458.69	8.71	8.71	10.63	10.63	
7794869256	SMP	1	436.24	467.82	663.62	458.68	8.57	8.57	10.51	10.51	
7794877512	SMP	1	436.08	468.04	663.59	458.67	8.76	8.76	10.40	10.40	
7794885904	SMP	1	436.01	468.04	663.55	458.72	8.72	8.72	10.48	10.48	
7794894255	SMP	1	436.15	467.97	663.48	458.60	8.64	8.64	10.16	10.16	
7794902657	SMP	1	436.31	467.87	663.48	458.63	8.46	8.46	10.25	10.25	
7794910886	SMP	1	436.14	467.89	663.41	458.67	8.51	8.51	10.15	10.15	
7794919267	SMP	1	436.14	467.85	663.41	458.67	8.59	8.59	10.12	10.12	
7794927635	SMP	1	436.07	467.85	663.36	458.63	8.61	8.61	10.15	10.15	
7794935900	SMP	1	435.94	467.88	663.34	458.70	8.63	8.63	10.14	10.14	
7794944255	SMP	1	435.84	467.91	663.32	458.66	8.28	8.28	10.14	10.14	
7794952654	SMP	1	435.77	467.98	663.20	458.63	8.55	8.55	10.21	10.21	
7794961007	SMP	1	436.14	467.78	663.41	458.64	8.63	8.63	10.09	10.09	
7794969258	SMP	1	436.54	467.66	664.20	458.37	8.28	8.28	10.31	10.31	
7794977633	SMP	1	437.44	467.05	664.71	457.85	8.66	8.66	10.02	10.02	
7794986030	SMP	1	437.89	466.84	665.18	457.49	8.37	8.37	9.91	9.91	
7794994391	SMP	1	438.40	466.46	665.34	457.17	8.86	8.86	9.96	9.96	
7795002654	SMP	1	438.46	466.55	665.38	457.27	8.85	8.85	9.90	9.90	
7795011005	SMP	1	438.52	466.63	665.16	457.27	7.63	7.63	10.00	10.00	
7795019392	SMP	1	438.46	466.65	665.09	457.20	9.01	9.01	9.87	9.87	
7795027766	SMP	1	438.54	466.67	664.99	457.23	7.65	7.65	9.95	9.95	
7795036007	SMP	1	438.45	466.73	665.02	457.27	7.56	7.56	9.89	9.89	
7795044374	SMP	1	438.39	466.72	664.97	457.25	7.22	7.22	9.81	9.81	
7795052775	SMP	1	438.19	466.76	664.87	457.24	7.58	7.58	10.02	10.02	
7795061139	SMP	1	438.09	466.66	664.82	457.19	8.44	8.44	9.89	9.89	
7795069378	SMP	1	437.63	466.67	664.87	457.14	8.20	8.20	9.94	9.94	
7795077756	SMP	1	437.97	466.72	664.74	457.14	7.29	7.29	9.84	9.84	
7795086153	SMP	1	437.77	466.80	664.74	457.00	7.64	7.64	9.69	9.69	
7795094381	SMP	1	437.57	466.75	664.73	457.06	8.48	8.48	9.92	9.92	
7795102775	SMP	1	437.48	466.68	664.60	457.00	8.67	8.67	9.82	9.82	
7795111128	SMP	1	437.12	466.54	664.55	456.95	8.69	8.69	9.79	9.79	
7795119525	SMP	1	437.33	466.68	664.54	456.92	8.78	8.78	10.02	10.02	
7795127757	SMP	1	437.43	466.62	664.54	456.92	8.81	8.81	9.96	9.96	
7795136131	SMP	1	437.22	466.69	664.48	456.92	8.92	8.92	10.02	10.02	
7795144502	SMP	1	437.49	466.76	664.48	456.85	8.78	8.78	9.99	9.99	
7795152901	SMP	1	437.06	466.69	664.44	456.91	8.65	8.65	9.87	9.87	
7795161123	SMP	1	437.22	466.77	664.29	456.80	8.61	8.61	9.73	9.73	
7795169498	SMP	1	437.36	466.84	664.15	456.80	8.68	8.68	9.69	9.69	
7795177879	SMP	1	437.36	466.81	664.38	456.82	8.71	8.71	9.55	9.55	
7795186316	SMP	1	437.16	466.74	664.28	456.94	8.62	8.62	9.68	9.68	
7795194506	SMP	1	437.07	466.73	664.29	456.80	8.35	8.35	9.62	9.62	
7795202899	SMP	1	436.94	466.80	664.28	457.01	8.43	8.43	9.80	9.80	
7795211379	SMP	1	437.13	466.88	664.42	457.00	8.55	8.55	9.66	9.66	
7795219643	SMP	1	436.93	466.95	664.42	457.08	8.68	8.68	9.88	9.88	
7795227879	SMP	1	437.00	466.88	664.49	457.08	8.21	8.21	9.79	9.79	
7795236256	SMP	1	437.03	467.01	664.42	457.15	8.70	8.70	9.87	9.87	
7795244647	SMP	1	437.16	467.01	664.36	457.20	8.67	8.67	9.84	9.84	
7795252899	SMP	1	437.48	467.08	664.35	457.22	8.73	8.73	9.99	9.99	
7795261260	SMP	1	437.30	467.08	664.42	457.15	8.65	8.65	9.91	9.91	
7795269624	SMP	1	437.20	467.09	664.29	457.22	8.69	8.69	9.80	9.80	
7795278002	SMP	1	437.37	467.12	664.34	457.24	8.89	8.89	9.78	9.78	
7795286262	SMP	1	437.30	467.12	664.26	457.30	8.69	8.69	9.84	9.84	
7795294614	SMP	1	437.35	467.10	664.34	457.31	8.59	8.59	9.97	9.97	
7795303023	SMP	1	437.46	467.13	664.29	457.34	7.39	7.39	9.73	9.73	
7795311378	SMP	1	437.55	467.15	664.28	457.40	7.31	7.31	9.81	9.81	
7795319628	SMP	1	437.55	467.21	664.16	457.57	7.23	7.23	9.78	9.78	
7795328000	SMP	1	437.38	467.18	664.10	457.52	7.27	7.27	9.97	9.97	
7795336375	SMP	1	437.40	467.32	664.33	457.55	7.46	7.46	9.89	9.89	
7795344746	SMP	1	437.40	467.32	664.25	457.60	7.58	7.58	9.90	9.90	
7795353023	SMP	1	437.40	467.39	664.18	457.62	7.68	7.68	9.95	9.95	
7795361367	SMP	1	437.40	467.39	664.31	457.69	7.72	7.72	9.99	9.99	
7795369756	SMP	1	437.45	467.52	664.18	457.62	7.55	7.55	10.00	10.00	
7795378126	SMP	1	436.36	467.60	663.68	457.77	8.57	8.57	10.26	10.26	
7795386386	SMP	1	435.99	467.83	662.89	457.99	8.30	8.30	10.29	10.29	
7795394744	SMP	1	435.79	468.04	662.71	458.00	9.13	9.13	10.09	10.09	
7795403139	SMP	1	435.85	468.04	662.70	458.08	8.56	8.56	10.03	10.03	
7795411369	SMP	1	435.95	467.99	662.82	458.15	7.94	7.94	10.13	10.13	
7795419749	SMP	1	436.24	468.07	662.85	458.25	8.41	8.41	10.21	10.21	
7795428120	SMP	1	435.37	468.17	662.97	458.25	9.21	9.21	10.10	10.10	
7795436513	SMP	1	435.44	468.18	662.99	458.37	9.18	9.18	10.31	10.31	
7795444736	SMP	1	435.44	468.23	663.03	458.48	9.19	9.19	10.28	10.28	
7795453144	SMP	1	435.35	468.23	663.04	458.54	9.30	9.30	10.27	10.27	
7795461488	SMP	1	435.51	468.24	663.04	458.61	9.15	9.15	10.37	10.37	
7795469872	SMP	1	435.36	468.31	663.00	458.58	9.33	9.33	10.17	10.17	
7795478124	SMP	1	435.56	468.29	663.00	458.64	9.21	9.21	10.33	10.33	
7795486510	SMP	1	435.58	468.31	663.00	458.72	9.22	9.22	10.44	10.44	
7795494877	SMP	1	435.57	468.30	663.06	458.81	9.09	9.09	10.40	10.40	
7795503268	SMP	1	435.91	468.37	663.10	458.82	9.39	9.39	10.46	10.46	
7795511497	SMP	1	435.77	468.30	662.97	458.80	9.45	9.45	10.35	10.35	
7795519872	SMP	1	435.89	468.48	662.99	458.81	9.48	9.48	10.33	10.33	
7795528245	SMP	1	436.09	468.48	663.05	458.79	8.47	8.47	10.33	10.33	
7795536625	SMP	1	435.89	468.48	663.02	458.74	9.48	9.48	10.33	10.33	
7795544865	SMP	1	436.17	468.48	663.05	458.78	8.25	8.25	10.51	10.51	
7795553264	SMP	1	436.07	468.50	662.97	458.77	8.23	8.23	10.47	10.47	
7795561630	SMP	1	435.91	468.38	662.86	458.69	8.39	8.39	10.46	10.46	
7795569867	SMP	1	435.80	468.38	662.81	458.64	8.46	8.46	10.52	10.52	
7795578241	SMP	1	435.84	468.35	662.77	458.69	9.32	9.32	10.52	10.52	
7795586636	SMP	1	435.66	468.37	662.84	458.60	8.82	8.82	10.52	10.52	
7795594988	SMP	1	435.67	468.26	662.85	458.61	8.82	8.82	10.49	10.49	
7795603261	SMP	1	436.01	468.26	663.06	458.61	8.15	8.15	10.49	10.49	
7795611614	SMP	1	436.33	468.64	663.00	459.06	8.09	8.09	10.60	10.60	
7795628373	SMP	1	436.12	471.15	663.85	461.34	10.06	10.06	10.74	10.74	
7795636619	SMP	1	436.02	472.11	663.60	462.41	10.11	10.11	10.76	10.76	
7795645001	SMP	1	435.77	472.57	663.50	462.92	10.14	10.14	11.04	11.04	
7795653353	SMP	1	435.68	472.53	663.57	462.69	10.29	10.29	11.06	11.06	
7795661760	SMP	1	435.59	472.59	663.64	462.70	10.20	10.20	11.07	11.07	
7795669983	SMP	1	435.40	472.61	663.53	462.70	10.18	10.18	11.14	11.14	
7795678376	SMP	1	435.46	472.64	663.39	462.73	10.30	10.30	11.12	11.12	
7795686745	SMP	1	435.23	472.62	663.51	462.66	10.69	10.69	11.30	11.30	
7795695124	SMP	1	435.10	472.65	663.40	462.74	10.09	10.09	11.24	11.24	
7795703358	SMP	1	434.86	472.64	663.32	462.71	10.01	10.01	11.12	11.12	
7795711753	SMP	1	434.82	472.71	663.13	462.78	9.95	9.95	11.04	11.04	
7795720102	SMP	1	434.58	472.59	663.11	462.76	10.42	10.42	11.27	11.27	
7795728377	SMP	1	434.88	472.71	663.10	462.78	10.63	10.63	11.15	11.15	
7795736740	SMP	1	434.76	472.79	663.05	462.80	10.67	10.67	11.12	11.12	
7795745134	SMP	1	434.74	472.78	663.12	462.80	10.63	10.63	11.07	11.07	
7795753479	SMP	1	434.76	472.79	662.99	462.81	10.57	10.57	11.02	11.02	
7795761758	SMP	1	434.69	472.79	663.11	462.65	10.55	10.55	11.15	11.15	
7795770101	SMP	1	434.70	472.78	663.20	462.66	9.94	9.94	11.09	11.09	
7795778496	SMP	1	434.66	472.80	663.05	462.62	10.40	10.40	11.10	11.10	
7795786866	SMP	1	434.73	472.88	663.14	462.67	10.69	10.69	11.12	11.12	
7795795124	SMP	1	434.67	472.84	663.01	462.66	10.12	10.12	11.14	11.14	
7795803471	SMP	1	434.60	472.78	663.01	462.66	10.16	10.16	11.14	11.14	
7795811883	SMP	1	434.59	472.67	663.01	462.59	10.48	10.48	11.18	11.18	
7795820243	SMP	1	434.53	472.69	663.07	462.55	10.63	10.63	11.15	11.15	
7795828506	SMP	1	434.64	472.68	663.14	462.61	10.29	10.29	11.34	11.34	
7795836862	SMP	1	434.58	472.67	663.01	462.52	10.67	10.67	11.20	11.20	
7795845251	SMP	1	434.64	472.63	663.15	462.59	10.26	10.26	11.30	11.30	
7795853596	SMP	1	434.62	472.60	663.01	462.52	10.33	10.33	11.20	11.20	
7795861876	SMP	1	434.68	472.60	663.08	462.52	10.27	10.27	11.28	11.28	
7795870240	SMP	1	434.63	472.62	663.16	462.52	10.33	10.33	11.31	11.31	
7795878620	SMP	1	434.63	472.58	663.19	462.45	10.26	10.26	11.16	11.16	
7795886865	SMP	1	434.62	472.53	663.07	462.44	10.28	10.28	11.10	11.10	
7795895247	SMP	1	434.62	472.61	663.19	462.52	10.23	10.23	11.19	11.19	
7795903597	SMP	1	434.62	472.60	663.01	462.52	10.21	10.21	11.16	11.16	
7795912001	SMP	1	434.52	472.56	663.15	462.52	10.52	10.52	11.24	11.24	
7795920229	SMP	1	434.59	472.56	663.20	462.47	10.30	10.30	11.30	11.30	
7795928622	SMP	1	434.52	472.63	663.16	462.52	10.56	10.56	11.26	11.26	
7795936985	SMP	1	434.70	472.52	663.16	462.45	10.02	10.02	11.27	11.27	
7795945367	SMP	1	434.71	472.63	663.17	462.41	10.02	10.02	11.06	11.06	
7795953598	SMP	1	434.91	472.39	663.67	462.49	10.17	10.17	11.19	11.19	
7795962001	SMP	1	435.13	472.28	663.87	462.29	10.22	10.22	10.92	10.92	
7795970355	SMP	1	435.53	472.19	664.03	462.16	10.20	10.20	11.06	11.06	
7795978738	SMP	1	435.61	472.04	664.08	462.14	10.01	10.01	11.06	11.06	
7795986987	SMP	1	435.59	472.06	663.93	462.14	10.00	10.00	11.03	11.03	
7795995388	SMP	1	435.61	472.04	663.98	462.10	10.04	10.04	10.96	10.96	
7796003725	SMP	1	435.68	471.89	664.05	461.98	9.92	9.92	11.00	11.00	
7796012124	SMP	1	435.65	471.88	664.05	462.02	9.84	9.84	10.95	10.95	
7796020340	SMP	1	435.60	471.87	664.07	461.91	9.80	9.80	10.94	10.94	
7796028745	SMP	1	435.59	471.81	664.00	461.85	9.77	9.77	10.88	10.88	
7796037108	SMP	1	435.59	471.81	664.04	461.79	9.70	9.70	10.89	10.89	
7796045369	SMP	1	435.59	471.73	664.07	461.77	9.80	9.80	10.86	10.86	
7796053714	SMP	1	435.59	471.73	664.04	461.69	9.71	9.71	10.78	10.78	
7796062125	SMP	1	435.52	471.66	664.00	461.70	9.78	9.78	10.82	10.82	
7796070466	SMP	1	435.59	471.66	664.04	461.55	9.78	9.78	10.69	10.69	
7796078737	SMP	1	435.61	471.71	664.07	461.61	9.79	9.79	10.62	10.62	
7796087110	SMP	1	435.61	471.64	664.14	461.47	9.74	9.74	10.50	10.50	
7796095491	SMP	1	435.54	471.57	664.14	461.47	9.57	9.57	10.65	10.65	
7796103847	SMP	1	435.61	471.54	664.19	461.39	9.52	9.52	10.50	10.50	
7796112129	SMP	1	435.62	471.46	664.04	461.30	9.39	9.39	10.54	10.54	
7796120468	SMP	1	435.57	471.40	664.23	461.30	9.48	9.48	10.68	10.68	
7796128871	SMP	1	435.55	471.38	664.10	461.32	9.52	9.52	10.56	10.56	
7796137229	SMP	1	435.60	471.26	664.09	461.31	9.40	9.40	10.63	10.63	
7796145491	SMP	1	435.62	471.31	664.15	461.30	9.43	9.43	10.61	10.61	
7796153840	SMP	1	435.62	471.31	664.11	461.27	9.60	9.60	10.55	10.55	
7796162244	SMP	1	435.67	471.29	664.25	461.19	9.57	9.57	10.45	10.45	
7796170594	SMP	1	435.63	471.21	664.24	461.37	9.49	9.49	10.60	10.60	
7796178860	SMP	1	435.62	471.23	664.24	461.30	9.33	9.33	10.59	10.59	
7796187235	SMP	1	435.61	471.23	664.22	461.30	9.44	9.44	10.43	10.43	
7796195623	SMP	1	435.66	471.28	664.22	461.30	9.34	9.34	10.51	10.51	
7796203835	SMP	1	435.68	471.27	664.22	461.37	9.35	9.35	10.43	10.43	
7796212242	SMP	1	435.56	471.30	664.21	461.33	9.45	9.45	10.50	10.50	
7796220594	SMP	1	435.71	471.21	664.31	461.37	9.41	9.41	10.50	10.50	
7796228988	SMP	1	436.20	471.13	665.00	461.31	9.26	9.26	10.31	10.31	
7796237228	SMP	1	436.84	471.09	665.49	461.32	9.33	9.33	10.24	10.24	
7796245621	SMP	1	437.05	471.02	665.76	461.07	9.29	9.29	10.12	10.12	
7796253965	SMP	1	437.00	471.02	665.57	461.06	9.37	9.37	10.15	10.15	
7796262368	SMP	1	436.97	470.87	665.57	460.99	9.22	9.22	10.12	10.12	
7796270588	SMP	1	436.87	470.95	665.47	460.97	9.45	9.45	10.11	10.11	
7796278978	SMP	1	436.93	470.87	665.50	460.96	9.40	9.40	10.15	10.15	
7796287355	SMP	1	436.86	470.80	665.42	460.88	9.29	9.29	10.02	10.02	
7796295738	SMP	1	436.79	470.80	665.43	460.96	9.32	9.32	10.16	10.16	
7796303958	SMP	1	436.76	470.76	665.35	460.92	9.48	9.48	10.01	10.01	
7796312369	SMP	1	436.68	470.75	665.32	460.90	9.42	9.42	10.09	10.09	
7796320709	SMP	1	436.61	470.74	665.34	460.86	9.35	9.35	10.12	10.12	
7796329112	SMP	1	436.60	470.76	665.37	460.87	9.48	9.48	9.98	9.98	
7796337363	SMP	1	436.73	470.83	665.29	460.85	9.38	9.38	10.08	10.08	
7796345730	SMP	1	436.74	470.73	665.32	460.78	9.24	9.24	10.02	10.02	
7796354084	SMP	1	436.54	470.67	665.34	460.76	9.31	9.31	10.08	10.08	
7796362489	SMP	1	436.68	470.66	665.33	460.75	9.20	9.20	10.01	10.01	
7796370725	SMP	1	436.54	470.63	665.28	460.68	9.26	9.26	9.96	9.96	
7796379109	SMP	1	436.49	470.58	665.12	460.64	9.33	9.33	9.91	9.91	
7796387475	SMP	1	435.90	470.35	664.73	460.29	9.48	9.48	9.98	9.98	
7796395729	SMP	1	435.75	469.89	664.27	459.92	9.35	9.35	9.87	9.87	
7796404087	SMP	1	435.71	469.87	664.06	459.82	9.30	9.30	9.84	9.84	
7796412490	SMP	1	435.95	469.76	664.00	459.89	9.00	9.00	9.99	9.99	
7796420834	SMP	1	435.89	469.76	663.93	459.83	9.11	9.11	9.83	9.83	
7796429119	SMP	1	435.86	469.89	663.93	459.90	9.05	9.05	9.79	9.79	
7796437472	SMP	1	435.76	469.95	663.99	459.97	9.06	9.06	9.91	9.91	
7796445858	SMP	1	435.76	470.05	663.91	459.89	9.03	9.03	9.68	9.68	
7796454203	SMP	1	435.78	470.07	663.94	459.91	8.93	8.93	9.73	9.73	
7796462486	SMP	1	435.82	470.08	663.96	459.99	9.05	9.05	9.88	9.88	
7796470839	SMP	1	435.74	470.11	663.96	459.93	9.02	9.02	9.65	9.65	
7796479227	SMP	1	435.92	470.06	664.06	459.96	8.72	8.72	9.53	9.53	
7796487600	SMP	1	435.68	470.17	663.99	459.97	9.01	9.01	9.81	9.81	
7796495869	SMP	1	435.94	469.92	663.92	459.96	8.82	8.82	9.64	9.64	
7796504216	SMP	1	435.87	470.10	663.99	459.96	8.91	8.91	9.76	9.76	
7796512611	SMP	1	435.86	470.03	663.99	459.89	8.75	8.75	9.62	9.62	
7796520956	SMP	1	435.90	469.96	663.99	459.95	8.68	8.68	9.78	9.78	
7796529235	SMP	1	435.86	469.98	664.06	459.88	9.07	9.07	9.70	9.70	
7796537594	SMP	1	435.95	469.90	664.06	459.88	8.82	8.82	9.64	9.64	
7796545979	SMP	1	435.97	469.72	664.13	459.81	8.82	8.82	9.81	9.81	
7796554217	SMP	1	436.07	469.75	664.13	459.81	8.87	8.87	9.77	9.77	
7796562615	SMP	1	436.00	469.69	664.12	459.69	8.83	8.83	9.73	9.73	
7796570962	SMP	1	435.90	469.75	664.13	459.74	9.05	9.05	9.72	9.72	
7796579347	SMP	1	435.87	469.76	664.20	459.73	9.14	9.14	9.90	9.90	
7796587596	SMP	1	435.76	469.76	664.14	459.61	9.14	9.14	9.93	9.93	
7796595979	SMP	1	435.87	469.69	664.25	459.62	9.05	9.05	9.99	9.99	
7796604325	SMP	1	435.87	469.76	664.26	459.55	9.11	9.11	9.93	9.93	
7796612729	SMP	1	436.11	469.54	664.53	459.40	9.10	9.10	9.40	9.40	
7796620967	SMP	1	436.70	469.32	664.91	459.28	8.96	8.96	9.74	9.74	
7796629354	SMP	1	436.70	469.17	664.85	459.29	8.96	8.96	9.77	9.77	
7796637719	SMP	1	436.91	469.17	664.78	459.23	8.81	8.81	9.74	9.74	
7796646108	SMP	1	436.84	469.17	664.83	459.26	8.83	8.83	9.73	9.73	
7796654331	SMP	1	436.80	469.17	664.83	459.26	8.82	8.82	9.69	9.69	
7796662740	SMP	1	436.85	469.33	664.90	459.19	9.00	9.00	9.68	9.68	
7796671080	SMP	1	436.86	469.34	665.04	459.26	8.99	8.99	9.68	9.68	
7796679473	SMP	1	436.94	469.33	665.04	459.19	8.96	8.96	9.51	9.51	
7796687714	SMP	1	436.79	469.33	665.13	459.16	9.11	9.11	9.55	9.55	
7796696108	SMP	1	436.93	469.13	665.27	459.16	9.05	9.05	9.68	9.68	
7796704451	SMP	1	437.00	469.19	665.36	459.11	9.18	9.18	9.72	9.72	
7796712731	SMP	1	436.96	469.26	665.44	459.15	9.27	9.27	9.69	9.69	
7796721075	SMP	1	437.03	469.12	665.51	459.15	9.19	9.19	9.84	9.84	
7796729467	SMP	1	437.16	469.16	665.53	459.07	9.28	9.28	9.71	9.71	
7796737840	SMP	1	437.28	469.13	665.62	458.99	9.20	9.20	9.72	9.72	
7796746106	SMP	1	437.17	469.11	665.76	459.04	9.10	9.10	9.77	9.77	
7796754448	SMP	1	437.39	469.01	665.71	459.11	8.99	8.99	9.83	9.83	
7796762854	SMP	1	437.52	468.94	665.82	459.14	8.94	8.94	9.95	9.95	
7796771196	SMP	1	437.76	468.89	665.90	459.19	8.71	8.71	9.84	9.84	
7796779467	SMP	1	437.69	468.94	665.91	459.16	8.81	8.81	9.87	9.87	
7796787843	SMP	1	437.81	468.83	665.99	459.23	8.89	8.89	9.88	9.88	
7796796219	SMP	1	438.01	468.85	665.99	459.16	8.71	8.71	9.87	9.87	
7796804592	SMP	1	437.87	468.92	666.13	459.16	9.10	9.10	9.53	9.53	
7796812855	SMP	1	437.98	468.77	666.13	459.09	8.99	8.99	9.47	9.47	
7796821201	SMP	1	437.99	468.88	666.14	459.11	8.71	8.71	9.52	9.52	
7796829594	SMP	1	436.86	469.21	665.69	459.05	9.17	9.17	9.70	9.70	
7796837960	SMP	1	435.57	468.92	664.01	459.06	9.14	9.14	10.08	10.08	
7796846220	SMP	1	433.54	468.53	661.69	459.41	8.45	8.45	10.56	10.56	
7796854571	SMP	1	429.44	469.37	659.38	459.46	8.80	8.80	10.54	10.54	
7796862980	SMP	1	428.80	469.58	657.60	459.54	9.54	9.54	10.22	10.22	
7796879591	SMP	1	427.61	469.93	655.98	459.82	9.16	9.16	10.08	10.08	
7796887976	SMP	1	427.75	470.00	656.12	459.89	9.52	9.52	10.27	10.27	
7796896487	SMP	1	427.87	470.04	656.12	459.83	9.06	9.06	10.02	10.02	
7796904577	SMP	1	428.02	470.05	656.19	459.97	9.22	9.22	10.13	10.13	
7796912953	SMP	1	428.04	470.09	656.19	459.90	8.99	8.99	10.17	10.17	
7796921332	SMP	1	428.23	470.06	656.27	460.04	9.16	9.16	10.20	10.20	
7796929697	SMP	1	428.23	470.14	656.33	460.06	9.20	9.20	10.24	10.24	
7796937980	SMP	1	428.16	470.13	656.26	460.06	9.10	9.10	10.23	10.23	
7796946335	SMP	1	428.23	470.06	656.33	460.07	9.22	9.22	10.17	10.17	
7796954703	SMP	1	428.18	470.10	656.34	459.97	9.27	9.27	10.10	10.10	
7796963081	SMP	1	428.23	470.13	656.27	459.97	9.22	9.22	10.11	10.11	
7796971332	SMP	1	428.04	469.98	656.27	460.04	9.06	9.06	10.19	10.19	
7796979699	SMP	1	428.16	470.05	656.34	459.97	9.30	9.30	10.14	10.14	
7796988099	SMP	1	428.16	470.05	656.34	459.96	9.39	9.39	10.16	10.16	
7796996456	SMP	1	428.11	469.94	656.34	459.97	9.16	9.16	10.28	10.28	
7797004699	SMP	1	428.09	469.90	656.34	459.89	9.31	9.31	10.12	10.12	
7797013079	SMP	1	428.12	469.99	656.34	459.96	9.30	9.30	10.27	10.27	
7797021451	SMP	1	428.05	469.90	656.31	459.81	9.33	9.33	10.12	10.12	
7797029700	SMP	1	428.08	469.92	656.27	459.89	9.30	9.30	10.26	10.26	
7797038100	SMP	1	428.11	469.89	656.28	459.80	9.32	9.32	9.98	9.98	
7797046446	SMP	1	428.05	469.92	656.28	459.80	9.46	9.46	10.10	10.10	
7797054822	SMP	1	427.98	469.84	656.19	459.75	9.53	9.53	10.02	10.02	
7797063080	SMP	1	427.84	469.84	656.12	459.68	9.56	9.56	10.01	10.01	
7797071448	SMP	1	427.83	469.87	655.98	459.68	9.49	9.49	9.91	9.91	
7797079819	SMP	1	427.72	469.87	656.03	459.69	9.53	9.53	10.03	10.03	
7797088221	SMP	1	427.67	469.80	655.95	459.59	9.63	9.63	9.97	9.97	
7797096447	SMP	1	427.67	469.80	655.98	459.58	9.63	9.63	9.92	9.92	
7797104818	SMP	1	427.54	469.73	655.91	459.60	9.61	9.61	9.95	9.95	
7797113199	SMP	1	427.54	469.80	655.91	459.57	9.58	9.58	9.94	9.94	
7797121588	SMP	1	427.91	469.62	656.11	459.43	9.44	9.44	10.13	10.13	
7797129820	SMP	1	428.19	469.25	656.53	459.15	9.04	9.04	9.95	9.95	
7797138223	SMP	1	428.40	469.13	656.48	459.12	9.31	9.31	9.99	9.99	
7797146571	SMP	1	428.31	469.18	656.48	459.19	9.33	9.33	10.14	10.14	
7797154949	SMP	1	428.07	469.37	656.42	459.21	8.96	8.96	10.21	10.21	
7797163199	SMP	1	428.23	469.30	656.43	459.20	8.96	8.96	10.22	10.22	
7797171572	SMP	1	428.18	469.34	656.42	459.28	9.46	9.46	10.19	10.19	
7797179946	SMP	1	428.38	469.36	656.42	459.28	9.37	9.37	10.22	10.22	
7797188219	SMP	1	428.27	469.42	656.50	459.30	9.01	9.01	10.18	10.18	
7797196578	SMP	1	428.04	469.45	656.42	459.28	9.48	9.48	10.13	10.13	
7797204946	SMP	1	428.31	469.45	656.46	459.36	9.39	9.39	10.15	10.15	
7797213326	SMP	1	428.31	469.46	656.54	459.40	9.48	9.48	10.39	10.39	
7797221578	SMP	1	428.24	469.38	656.42	459.29	9.33	9.33	10.11	10.11	
7797229941	SMP	1	428.20	469.45	656.55	459.47	9.47	9.47	10.27	10.27	
7797238344	SMP	1	428.31	469.49	656.49	459.28	9.45	9.45	10.27	10.27	
7797246710	SMP	1	428.31	469.39	656.46	459.32	9.34	9.34	10.27	10.27	
7797254943	SMP	1	428.38	469.42	656.55	459.40	9.35	9.35	10.18	10.18	
7797263321	SMP	1	428.30	469.36	656.56	459.35	9.46	9.46	10.12	10.12	
7797271702	SMP	1	428.29	469.45	656.52	459.30	9.74	9.74	10.18	10.18	
7797280067	SMP	1	428.22	469.38	656.55	459.31	9.76	9.76	10.06	10.06	
7797288338	SMP	1	428.34	469.34	656.69	459.24	9.27	9.27	10.07	10.07	
7797296688	SMP	1	428.28	469.38	656.69	459.24	9.09	9.09	10.07	10.07	
7797305067	SMP	1	428.34	469.27	656.76	459.17	9.18	9.18	10.11	10.11	
7797313444	SMP	1	428.27	469.27	656.83	459.17	9.11	9.11	10.30	10.30	
7797321700	SMP	1	428.52	469.18	656.82	459.10	9.29	9.29	10.16	10.16	
7797330066	SMP	1	428.38	469.18	656.89	459.10	9.26	9.26	10.23	10.23	
7797338465	SMP	1	428.53	469.03	656.95	459.02	9.56	9.56	10.25	10.25	
7797346691	SMP	1	428.68	469.09	656.96	459.09	9.62	9.62	10.29	10.29	
7797355064	SMP	1	428.53	469.10	656.96	459.09	9.51	9.51	10.29	10.29	
7797363455	SMP	1	428.57	469.12	657.01	459.04	9.26	9.26	10.23	10.23	
7797371828	SMP	1	428.44	469.08	657.01	459.04	9.12	9.12	10.27	10.27	
7797380062	SMP	1	428.50	469.12	657.04	459.13	9.24	9.24	10.25	10.25	
7797388465	SMP	1	428.70	469.05	657.06	459.11	9.49	9.49	10.24	10.24	
7797396813	SMP	1	428.63	469.05	657.13	459.04	9.50	9.50	10.15	10.15	
7797405190	SMP	1	428.59	469.03	657.07	459.13	8.98	8.98	10.23	10.23	
7797413444	SMP	1	428.84	468.97	657.20	459.08	9.34	9.34	10.12	10.12	
7797421813	SMP	1	429.44	469.09	658.14	459.26	9.51	9.51	10.54	10.54	
7797430195	SMP	1	430.39	469.01	660.15	459.38	8.79	8.79	10.91	10.91	
7797446841	SMP	1	436.92	468.18	664.10	459.14	9.73	9.73	10.34	10.34	
7797455178	SMP	1	438.47	468.30	665.68	459.15	8.62	8.62	9.95	9.95	
7797463585	SMP	1	439.12	468.55	666.49	459.24	8.99	8.99	10.03	10.03	
7797471926	SMP	1	439.44	468.53	666.69	459.28	8.84	8.84	10.23	10.23	
7797480196	SMP	1	439.34	468.55	666.61	459.18	8.84	8.84	10.32	10.32	
7797488570	SMP	1	439.26	468.62	666.54	459.18	8.86	8.86	10.22	10.22	
7797496960	SMP	1	439.24	468.60	666.57	459.10	8.97	8.97	10.07	10.07	
7797513565	SMP	1	439.20	468.64	666.59	459.13	8.95	8.95	10.14	10.14	
7797521957	SMP	1	439.07	468.63	666.68	459.19	9.06	9.06	10.10	10.10	
7797530314	SMP	1	439.20	468.63	666.65	459.16	8.95	8.95	10.01	10.01	
7797538559	SMP	1	439.16	468.60	666.82	459.11	8.98	8.98	10.09	10.09	
7797546935	SMP	1	439.21	468.55	666.73	459.06	8.84	8.84	9.99	9.99	
7797555331	SMP	1	439.19	468.55	666.74	459.07	8.88	8.88	10.00	10.00	
7797563684	SMP	1	439.19	468.47	666.83	458.97	8.81	8.81	9.89	9.89	
7797571956	SMP	1	439.27	468.46	666.90	458.97	8.68	8.68	9.93	9.93	
7797580308	SMP	1	439.20	468.38	666.98	459.04	8.89	8.89	9.92	9.92	
7797588700	SMP	1	439.29	468.27	667.06	459.04	8.74	8.74	9.99	9.99	
7797597058	SMP	1	439.31	468.33	666.99	459.12	8.67	8.67	9.97	9.97	
7797605319	SMP	1	439.35	468.35	666.99	459.16	8.60	8.60	10.04	10.04	
7797613679	SMP	1	439.23	468.41	667.06	459.16	8.72	8.72	9.89	9.89	
7797622084	SMP	1	439.17	468.39	666.99	459.23	8.76	8.76	10.00	10.00	
7797630433	SMP	1	439.32	468.39	667.06	459.23	8.79	8.79	9.97	9.97	
7797638683	SMP	1	439.34	468.35	667.06	459.23	8.70	8.70	9.97	9.97	
7797647078	SMP	1	439.22	468.48	666.99	459.23	8.66	8.66	10.00	10.00	
7797655441	SMP	1	439.24	468.47	667.07	459.19	8.68	8.68	10.12	10.12	
7797663813	SMP	1	439.32	468.46	666.99	459.30	8.75	8.75	10.08	10.08	
7797672081	SMP	1	439.10	468.49	666.99	459.24	8.96	8.96	9.85	9.85	
7797680430	SMP	1	439.34	468.42	666.99	459.32	8.76	8.76	10.07	10.07	
7797688825	SMP	1	439.28	468.49	666.99	459.30	8.80	8.80	9.94	9.94	
7797697059	SMP	1	439.22	468.47	667.06	459.31	8.63	8.63	9.97	9.97	
7797705432	SMP	1	439.05	468.42	666.92	459.31	8.93	8.93	10.03	10.03	
7797713801	SMP	1	439.13	468.54	666.91	459.24	9.03	9.03	10.02	10.02	
7797722200	SMP	1	439.10	468.52	666.85	459.17	8.95	8.95	10.04	10.04	
7797730426	SMP	1	439.06	468.43	666.85	459.18	9.17	9.17	10.11	10.11	
7797738835	SMP	1	439.06	468.36	666.81	459.14	9.28	9.28	10.08	10.08	
7797747182	SMP	1	438.90	468.40	666.77	459.04	8.96	8.96	10.00	10.00	
7797755564	SMP	1	438.84	468.54	666.67	459.14	8.88	8.88	10.03	10.03	
7797763808	SMP	1	438.70	468.54	666.60	459.13	9.12	9.12	10.12	10.12	
7797772204	SMP	1	438.56	468.47	666.59	458.99	9.05	9.05	10.00	10.00	
7797780560	SMP	1	438.34	468.61	666.54	459.07	9.25	9.25	10.13	10.13	
7797788945	SMP	1	438.40	468.47	666.43	459.03	9.13	9.13	10.12	10.12	
7797797182	SMP	1	438.44	468.43	666.37	459.07	9.01	9.01	10.06	10.06	
7797805554	SMP	1	438.21	468.43	666.27	459.06	9.16	9.16	10.07	10.07	
7797813929	SMP	1	438.11	468.54	666.36	458.98	9.15	9.15	10.00	10.00	
7797822328	SMP	1	438.11	468.31	666.18	458.93	9.08	9.08	9.97	9.97	
7797830551	SMP	1	438.06	468.38	666.17	458.92	8.90	8.90	10.04	10.04	
7797838922	SMP	1	438.13	468.45	666.03	458.92	8.96	8.96	10.00	10.00	
7797847408	SMP	1	438.26	468.39	666.17	458.86	8.61	8.61	9.81	9.81	
7797855566	SMP	1	438.26	468.39	666.06	458.97	8.61	8.61	10.03	10.03	
7797863923	SMP	1	438.20	468.44	666.03	458.93	8.79	8.79	9.80	9.80	
7797872327	SMP	1	437.86	468.64	665.81	459.00	9.27	9.27	9.95	9.95	
7797880684	SMP	1	437.11	468.94	665.40	459.24	9.18	9.18	10.04	10.04	
7797897309	SMP	1	437.03	469.09	665.07	459.48	9.10	9.10	10.12	10.12	
7797905681	SMP	1	437.00	469.14	665.17	459.44	9.21	9.21	10.05	10.05	
7797914064	SMP	1	437.03	469.26	665.11	459.46	9.43	9.43	9.94	9.94	
7797922293	SMP	1	436.95	469.21	665.13	459.55	9.30	9.30	10.19	10.19	
7797930701	SMP	1	437.03	469.24	665.22	459.55	9.36	9.36	9.95	9.95	
7797939040	SMP	1	436.89	469.26	665.18	459.60	9.36	9.36	10.05	10.05	
7797947431	SMP	1	437.03	469.24	665.13	459.49	9.42	9.42	9.96	9.96	
7797955676	SMP	1	436.89	469.33	665.26	459.59	9.41	9.41	9.95	9.95	
7797964069	SMP	1	436.84	469.23	665.22	459.51	9.31	9.31	9.91	9.91	
7797972424	SMP	1	436.96	469.26	665.23	459.62	9.33	9.33	10.01	10.01	
7797980821	SMP	1	436.82	469.26	665.16	459.63	9.38	9.38	10.04	10.04	
7797989048	SMP	1	436.96	469.25	665.27	459.63	9.31	9.31	10.00	10.00	
7797997443	SMP	1	437.03	469.17	665.33	459.63	9.30	9.30	9.99	9.99	
7798005807	SMP	1	437.10	469.17	665.28	459.53	9.25	9.25	9.96	9.96	
7798014054	SMP	1	437.10	469.19	665.30	459.53	9.28	9.28	9.99	9.99	
7798022416	SMP	1	437.07	469.11	665.36	459.52	9.19	9.19	10.08	10.08	
7798030818	SMP	1	437.04	469.13	665.47	459.41	9.33	9.33	10.05	10.05	
7798039169	SMP	1	437.18	468.99	665.46	459.35	9.22	9.22	10.16	10.16	
7798047429	SMP	1	437.24	468.91	665.40	459.42	9.21	9.21	10.20	10.20	
7798055811	SMP	1	437.23	468.87	665.43	459.38	9.22	9.22	10.05	10.05	
7798064195	SMP	1	437.31	468.86	665.46	459.28	9.02	9.02	10.06	10.06	
7798072540	SMP	1	437.18	468.89	665.54	459.27	9.34	9.34	10.02	10.02	
7798080817	SMP	1	437.33	468.91	665.46	459.35	9.28	9.28	10.10	10.10	
7798089183	SMP	1	437.35	468.80	665.54	459.19	9.12	9.12	9.97	9.97	
7798097555	SMP	1	437.28	468.88	665.53	459.28	9.19	9.19	10.10	10.10	
7798105928	SMP	1	437.28	468.88	665.61	459.29	9.26	9.26	10.05	10.05	
7798114202	SMP	1	437.11	469.02	665.53	459.28	9.29	9.29	10.11	10.11	
7798122543	SMP	1	436.55	469.28	664.75	459.65	9.22	9.22	10.01	10.01	
7798130942	SMP	1	435.24	470.07	663.81	460.42	9.80	9.80	10.40	10.40	
7798139284	SMP	1	434.84	470.60	663.24	460.94	9.89	9.89	10.24	10.24	
7798147550	SMP	1	434.91	470.81	663.25	461.05	9.75	9.75	10.36	10.36	
7798155920	SMP	1	434.88	470.72	663.24	461.02	9.72	9.72	10.37	10.37	
7798164313	SMP	1	434.95	470.72	663.37	461.05	9.57	9.57	10.24	10.24	
7798172535	SMP	1	434.88	470.86	663.31	461.02	9.81	9.81	10.13	10.13	
7798180942	SMP	1	434.95	470.79	663.29	461.06	9.78	9.78	10.24	10.24	
7798189293	SMP	1	434.88	470.79	663.31	461.02	9.80	9.80	10.17	10.17	
7798197689	SMP	1	434.88	470.78	663.36	461.02	9.81	9.81	10.35	10.35	
7798205921	SMP	1	434.88	470.79	663.43	461.02	9.81	9.81	10.42	10.42	
7798214315	SMP	1	434.88	470.79	663.50	461.02	9.90	9.90	10.47	10.47	
7798222661	SMP	1	434.95	470.72	663.36	461.02	9.78	9.78	10.32	10.32	
7798231063	SMP	1	434.88	470.72	663.47	461.01	9.72	9.72	10.34	10.34	
7798239306	SMP	1	434.88	470.79	663.62	461.01	9.85	9.85	10.44	10.44	
7798247686	SMP	1	434.88	470.79	663.54	461.08	9.90	9.90	10.35	10.35	
7798256050	SMP	1	434.90	470.74	663.61	461.06	9.77	9.77	10.39	10.39	
7798264435	SMP	1	434.92	470.79	663.55	461.08	9.88	9.88	10.34	10.34	
7798272656	SMP	1	434.91	470.81	663.69	461.16	9.94	9.94	10.54	10.54	
7798281057	SMP	1	434.98	470.74	663.76	461.22	9.79	9.79	10.60	10.60	
7798289417	SMP	1	434.97	470.81	663.74	461.23	9.89	9.89	10.68	10.68	
7798297799	SMP	1	435.01	470.82	663.62	461.29	9.93	9.93	10.55	10.55	
7798306048	SMP	1	435.12	470.74	663.67	461.23	9.91	9.91	10.58	10.58	
7798314424	SMP	1	435.05	470.74	663.76	461.29	9.78	9.78	10.42	10.42	
7798322786	SMP	1	435.08	470.82	663.72	461.32	9.89	9.89	10.36	10.36	
7798331060	SMP	1	435.02	470.80	663.69	461.31	9.74	9.74	10.40	10.40	
7798339409	SMP	1	435.16	470.79	663.88	461.49	9.82	9.82	10.60	10.60	
7798347804	SMP	1	435.05	470.91	663.88	461.49	9.83	9.83	10.66	10.66	
7798356168	SMP	1	435.12	470.91	663.81	461.63	9.86	9.86	10.75	10.75	
7798364430	SMP	1	435.12	471.05	663.74	461.63	9.89	9.89	10.76	10.76	
7798372792	SMP	1	435.05	471.12	663.83	461.67	9.87	9.87	10.76	10.76	
7798381189	SMP	1	434.98	471.12	663.67	461.78	9.88	9.88	11.03	11.03	
7798389537	SMP	1	434.55	471.18	663.31	461.68	9.92	9.92	10.70	10.70	
7798397797	SMP	1	432.78	471.56	661.68	461.79	10.23	10.23	10.97	10.97	
7798406168	SMP	1	430.81	471.63	659.73	461.82	10.02	10.02	10.78	10.78	
7798414553	SMP	1	429.53	471.74	658.12	461.96	9.84	9.84	10.80	10.80	
7798431164	SMP	1	428.66	471.84	656.96	461.93	9.94	9.94	10.48	10.48	
7798439555	SMP	1	428.64	471.89	657.03	461.86	9.95	9.95	10.54	10.54	
7798447912	SMP	1	428.64	471.89	656.96	461.87	9.89	9.89	10.55	10.55	
7798456283	SMP	1	428.55	471.83	656.88	462.00	9.96	9.96	10.57	10.57	
7798464536	SMP	1	428.55	471.91	656.74	461.92	9.91	9.91	10.59	10.59	
7798472922	SMP	1	428.62	471.96	656.69	461.86	9.98	9.98	10.57	10.57	
7798481280	SMP	1	428.39	471.95	656.69	461.91	9.97	9.97	10.33	10.33	
7798489576	SMP	1	428.30	471.90	656.57	461.85	9.87	9.87	10.71	10.71	
7798497915	SMP	1	428.25	472.02	656.48	461.89	10.13	10.13	10.77	10.77	
7798506281	SMP	1	428.25	472.02	656.48	461.82	9.92	9.92	10.75	10.75	
7798514661	SMP	1	428.11	472.02	656.41	461.75	10.19	10.19	10.65	10.65	
7798522918	SMP	1	428.03	472.03	656.19	461.76	9.99	9.99	10.60	10.60	
7798531280	SMP	1	427.99	472.04	656.23	461.77	9.80	9.80	10.58	10.58	
7798539680	SMP	1	427.92	472.04	656.20	461.74	9.75	9.75	10.55	10.55	
7798548032	SMP	1	427.69	471.98	656.19	461.79	9.57	9.57	10.60	10.60	
7798556298	SMP	1	427.69	472.02	656.03	461.82	9.73	9.73	10.44	10.44	
7798564660	SMP	1	427.69	472.05	655.98	461.75	9.83	9.83	10.39	10.39	
7798573046	SMP	1	427.56	472.17	655.89	461.76	9.98	9.98	10.25	10.25	
7798581406	SMP	1	427.48	472.09	655.74	461.80	9.62	9.62	10.24	10.24	
7798589678	SMP	1	427.46	472.10	655.77	461.84	9.59	9.59	10.29	10.29	
7798598028	SMP	1	427.37	472.10	655.70	461.87	9.56	9.56	10.34	10.34	
7798606409	SMP	1	427.37	472.18	655.64	461.93	9.68	9.68	10.42	10.42	
7798614780	SMP	1	427.38	472.20	655.58	461.89	9.92	9.92	10.59	10.59	
7798623044	SMP	1	427.37	472.26	655.53	461.94	9.66	9.66	10.38	10.38	
7798631413	SMP	1	427.25	472.40	655.47	461.97	9.88	9.88	10.38	10.38	
7798639803	SMP	1	427.25	472.40	655.41	461.93	9.65	9.65	10.21	10.21	
7798648030	SMP	1	427.20	472.46	655.52	462.01	9.64	9.64	10.55	10.55	
7798656401	SMP	1	427.17	472.48	655.47	462.11	9.44	9.44	10.29	10.29	
7798664779	SMP	1	427.11	472.51	655.34	462.11	9.52	9.52	10.58	10.58	
7798673166	SMP	1	427.11	472.58	655.34	462.11	9.56	9.56	10.55	10.55	
7798681406	SMP	1	426.97	472.59	655.36	462.16	9.42	9.42	10.69	10.69	
7798689802	SMP	1	426.89	472.61	655.29	462.16	9.62	9.62	10.61	10.61	
7798698157	SMP	1	426.86	472.54	655.28	462.16	9.51	9.51	10.58	10.58	
7798706524	SMP	1	426.85	472.58	655.22	462.23	9.54	9.54	10.51	10.51	
7798714779	SMP	1	426.77	472.58	655.14	462.23	9.56	9.56	10.62	10.62	
7798723163	SMP	1	426.85	472.65	655.27	462.12	9.57	9.57	10.42	10.42	
7798731524	SMP	1	426.78	472.58	655.17	462.14	9.39	9.39	10.54	10.54	
7798739943	SMP	1	426.85	472.65	655.09	462.06	9.57	9.57	10.48	10.48	
7798748154	SMP	1	426.71	472.58	655.14	462.09	9.53	9.53	10.40	10.40	
7798756523	SMP	1	426.78	472.58	655.03	462.14	9.44	9.44	10.46	10.46	
7798764904	SMP	1	426.71	472.57	655.03	462.14	9.38	9.38	10.47	10.47	
7798773297	SMP	1	426.78	472.65	655.00	462.10	9.56	9.56	10.40	10.40	
7798781529	SMP	1	426.78	472.58	655.09	462.05	9.45	9.45	10.41	10.41	
7798789923	SMP	1	426.71	472.65	655.07	462.10	9.50	9.50	10.39	10.39	
7798798273	SMP	1	426.64	472.64	654.92	462.10	9.49	9.49	10.24	10.24	
7798806539	SMP	1	426.70	472.69	654.92	462.10	9.56	9.56	10.55	10.55	
7798814905	SMP	1	426.64	472.64	654.91	462.12	9.44	9.44	10.23	10.23	
7798823281	SMP	1	426.63	472.72	654.84	462.12	9.29	9.29	10.17	10.17	
7798831642	SMP	1	426.57	472.79	654.75	462.16	9.46	9.46	10.06	10.06	
7798839921	SMP	1	426.71	472.79	654.83	462.26	9.26	9.26	10.21	10.21	
7798848266	SMP	1	427.19	472.77	655.50	462.23	9.53	9.53	10.48	10.48	
7798856654	SMP	1	427.88	472.80	656.05	462.19	9.33	9.33	10.69	10.69	
7798865038	SMP	1	428.07	472.67	656.19	462.11	9.38	9.38	10.46	10.46	
7798873291	SMP	1	428.14	472.60	656.11	462.17	9.28	9.28	10.33	10.33	
7798881650	SMP	1	428.20	472.73	656.08	462.10	9.46	9.46	10.32	10.32	
7798890047	SMP	1	428.16	472.74	656.04	462.09	9.38	9.38	10.24	10.24	
7798898396	SMP	1	428.16	472.73	656.19	462.13	9.28	9.28	10.34	10.34	
7798906648	SMP	1	428.16	472.67	656.11	462.17	9.29	9.29	10.22	10.22	
7798915028	SMP	1	428.16	472.74	656.14	462.16	9.28	9.28	10.22	10.22	
7798923397	SMP	1	428.17	472.74	656.27	462.19	9.28	9.28	10.19	10.19	
7798931783	SMP	1	428.17	472.74	656.25	462.24	9.28	9.28	10.15	10.15	
7798940047	SMP	1	428.17	472.72	656.11	462.17	9.20	9.20	10.14	10.14	
7798948396	SMP	1	428.17	472.81	656.15	462.26	9.33	9.33	10.13	10.13	
7798956769	SMP	1	428.24	472.73	656.29	462.20	9.22	9.22	10.17	10.17	
7798965151	SMP	1	428.16	472.80	656.22	462.24	9.30	9.30	10.00	10.00	
7798973406	SMP	1	428.09	472.78	656.15	462.31	9.36	9.36	10.27	10.27	
7798981771	SMP	1	428.17	472.80	656.15	462.19	9.16	9.16	10.10	10.10	
7798990169	SMP	1	428.17	472.79	656.15	462.20	9.31	9.31	10.15	10.15	
7798998398	SMP	1	428.17	472.80	656.07	462.20	9.36	9.36	10.09	10.09	
7799006770	SMP	1	428.19	472.82	656.15	462.19	9.27	9.27	10.25	10.25	
7799015145	SMP	1	428.20	472.82	656.14	462.27	9.47	9.47	10.34	10.34	
7799023523	SMP	1	428.20	472.80	656.24	462.28	9.43	9.43	9.99	9.99	
7799031766	SMP	1	428.12	472.77	656.14	462.17	9.19	9.19	10.07	10.07	
7799040162	SMP	1	428.20	472.80	656.16	462.21	9.45	9.45	10.23	10.23	
7799048535	SMP	1	428.20	472.80	656.17	462.28	9.38	9.38	9.99	9.99	
7799056906	SMP	1	428.28	472.88	656.17	462.28	9.53	9.53	9.91	9.91	
7799065147	SMP	1	428.28	472.79	656.33	462.46	9.39	9.39	9.83	9.83	
7799073533	SMP	1	428.31	472.84	656.34	462.46	9.29	9.29	9.83	9.83	
7799081892	SMP	1	428.35	472.93	656.30	462.45	9.39	9.39	9.78	9.78	
7799090291	SMP	1	428.31	472.90	656.34	462.57	9.43	9.43	10.07	10.07	
7799098523	SMP	1	428.31	472.97	656.41	462.71	9.49	9.49	9.98	9.98	
7799106891	SMP	1	428.30	472.96	656.40	462.65	9.44	9.44	9.88	9.88	
7799115279	SMP	1	428.39	473.00	656.30	462.65	9.40	9.40	10.01	10.01	
7799123640	SMP	1	428.30	472.97	656.30	462.72	9.34	9.34	10.01	10.01	
7799131882	SMP	1	428.33	473.03	656.30	462.80	9.33	9.33	10.06	10.06	
7799140287	SMP	1	428.37	473.05	656.34	462.79	9.41	9.41	9.96	9.96	
7799148640	SMP	1	429.07	472.96	657.28	462.90	9.34	9.34	10.28	10.28	
7799156889	SMP	1	430.32	473.07	658.85	462.95	9.67	9.67	10.22	10.22	
7799165266	SMP	1	431.30	473.07	659.76	463.07	9.50	9.50	10.22	10.22	
7799173652	SMP	1	431.95	473.14	660.16	463.04	9.44	9.44	10.15	10.15	
7799182019	SMP	1	432.09	473.06	660.11	462.98	9.50	9.50	10.12	10.12	
7799190424	SMP	1	432.02	473.07	660.09	463.00	9.53	9.53	10.16	10.16	
7799198650	SMP	1	432.02	473.07	659.97	462.99	9.50	9.50	10.30	10.30	
7799207016	SMP	1	431.95	473.07	660.02	463.06	9.53	9.53	10.44	10.44	
7799215401	SMP	1	431.88	473.14	659.81	462.91	9.61	9.61	10.35	10.35	
7799223641	SMP	1	431.83	473.09	659.88	462.87	9.49	9.49	10.10	10.10	
7799232011	SMP	1	431.83	473.09	659.84	462.88	9.34	9.34	10.24	10.24	
7799240415	SMP	1	431.79	472.97	659.56	462.74	9.18	9.18	10.16	10.16	
7799248761	SMP	1	431.73	472.90	659.77	462.78	9.09	9.09	10.27	10.27	
7799257009	SMP	1	431.66	472.97	659.35	462.86	9.08	9.08	10.04	10.04	
7799265390	SMP	1	431.60	472.86	659.42	462.74	9.40	9.40	10.20	10.20	
7799273779	SMP	1	431.61	472.92	659.35	462.78	9.46	9.46	10.25	10.25	
7799282137	SMP	1	431.55	472.86	659.35	462.74	9.39	9.39	10.03	10.03	
7799290415	SMP	1	431.51	472.88	659.27	462.78	9.39	9.39	10.14	10.14	
7799298757	SMP	1	431.46	473.07	659.27	462.78	9.55	9.55	10.10	10.10	
7799307156	SMP	1	431.42	473.04	659.21	462.85	9.45	9.45	10.18	10.18	
7799315390	SMP	1	431.42	473.20	659.21	462.92	9.65	9.65	10.21	10.21	
7799323769	SMP	1	431.35	473.27	659.34	463.06	9.39	9.39	10.33	10.33	
7799332139	SMP	1	431.26	473.34	659.54	463.07	9.44	9.44	10.32	10.32	
7799340533	SMP	1	431.30	473.44	659.57	463.20	9.35	9.35	10.26	10.26	
7799348758	SMP	1	431.23	473.42	659.54	463.23	9.47	9.47	10.33	10.33	
7799357141	SMP	1	431.20	473.48	659.46	463.23	9.53	9.53	10.36	10.36	
7799365520	SMP	1	431.20	473.48	659.53	463.16	9.42	9.42	10.23	10.23	
7799373893	SMP	1	431.23	473.46	659.46	463.23	9.42	9.42	10.38	10.38	
7799382132	SMP	1	431.16	473.46	659.56	463.17	9.42	9.42	10.34	10.34	
7799390537	SMP	1	431.16	473.53	659.53	463.16	9.46	9.46	10.19	10.19	
7799398889	SMP	1	431.19	473.49	659.48	463.20	9.51	9.51	10.39	10.39	
7799407258	SMP	1	431.16	473.46	659.57	463.16	9.44	9.44	10.36	10.36	
7799415506	SMP	1	431.20	473.49	659.55	463.19	9.57	9.57	10.26	10.26	
7799423929	SMP	1	431.23	473.44	659.56	463.10	9.39	9.39	10.29	10.29	
7799432257	SMP	1	431.29	473.32	659.64	463.09	9.29	9.29	10.33	10.33	
7799440657	SMP	1	431.25	473.34	659.36	463.09	9.47	9.47	10.36	10.36	
7799448884	SMP	1	431.35	473.26	659.41	463.07	9.31	9.31	10.29	10.29	
7799457255	SMP	1	431.32	473.29	659.39	463.09	9.34	9.34	10.29	10.29	
7799465633	SMP	1	431.35	473.27	659.41	463.07	9.50	9.50	10.26	10.26	
7799473904	SMP	1	431.39	473.22	659.48	463.01	9.23	9.23	10.19	10.19	
7799482257	SMP	1	431.36	473.26	659.21	463.02	9.39	9.39	10.32	10.32	
7799490655	SMP	1	431.39	473.21	659.23	462.88	9.31	9.31	10.18	10.18	
7799499010	SMP	1	431.35	473.20	659.35	463.01	9.62	9.62	10.32	10.32	
7799507261	SMP	1	431.36	473.20	659.34	462.85	9.54	9.54	10.23	10.23	
7799515632	SMP	1	431.35	473.23	659.27	462.85	9.70	9.70	10.19	10.19	
7799524013	SMP	1	431.37	473.17	659.35	462.87	9.68	9.68	10.26	10.26	
7799532377	SMP	1	431.39	473.14	659.35	462.85	9.77	9.77	10.23	10.23	
7799540651	SMP	1	431.37	473.10	659.35	462.78	9.68	9.68	10.08	10.08	
7799549019	SMP	1	431.19	473.05	659.31	462.62	9.64	9.64	10.21	10.21	
7799557395	SMP	1	430.45	472.59	658.76	462.23	9.37	9.37	10.18	10.18	
7799565762	SMP	1	430.23	472.37	658.41	462.14	9.20	9.20	10.30	10.30	
7799574016	SMP	1	430.35	472.23	658.40	461.92	9.43	9.43	10.25	10.25	
7799582376	SMP	1	430.51	472.25	658.40	461.85	9.43	9.43	10.09	10.09	
7799590776	SMP	1	430.65	472.21	658.48	461.85	9.51	9.51	10.19	10.19	
7799599128	SMP	1	430.61	472.19	658.55	461.78	9.44	9.44	10.34	10.34	
7799607375	SMP	1	430.77	472.13	658.62	461.78	9.33	9.33	10.30	10.30	
7799615765	SMP	1	430.76	472.09	658.63	461.74	9.44	9.44	10.03	10.03	
7799624128	SMP	1	430.75	472.09	658.72	461.72	9.44	9.44	10.07	10.07	
7799632367	SMP	1	430.82	472.02	658.73	461.74	9.38	9.38	10.21	10.21	
7799640774	SMP	1	430.69	472.02	658.81	461.70	9.58	9.58	10.14	10.14	
7799649129	SMP	1	430.82	471.95	658.75	461.60	9.49	9.49	9.94	9.94	
7799657499	SMP	1	430.74	472.00	658.79	461.61	9.48	9.48	10.00	10.00	
7799665750	SMP	1	430.74	472.06	658.90	461.62	9.62	9.62	10.05	10.05	
7799674149	SMP	1	430.81	472.06	658.93	461.60	9.62	9.62	10.03	10.03	
7799682498	SMP	1	430.81	471.99	658.99	461.50	9.55	9.55	10.03	10.03	
7799690906	SMP	1	430.81	471.99	659.04	461.46	9.55	9.55	10.07	10.07	
7799699121	SMP	1	430.81	471.93	659.05	461.40	9.52	9.52	10.03	10.03	
7799707498	SMP	1	430.81	471.86	659.11	461.39	9.56	9.56	10.08	10.08	
7799715872	SMP	1	430.91	471.81	659.14	461.35	9.33	9.33	10.27	10.27	
7799724255	SMP	1	430.91	471.81	659.14	461.42	9.53	9.53	10.35	10.35	
7799732493	SMP	1	430.98	471.88	659.21	461.36	9.54	9.54	10.30	10.30	
7799740899	SMP	1	431.05	471.81	659.21	461.36	9.46	9.46	10.40	10.40	
7799749248	SMP	1	431.12	471.74	659.28	461.35	9.45	9.45	10.34	10.34	
7799757626	SMP	1	431.12	471.74	659.32	461.29	9.45	9.45	10.16	10.16	
7799765880	SMP	1	431.13	471.80	659.42	461.42	9.65	9.65	10.20	10.20	
7799774263	SMP	1	431.22	471.75	659.45	461.51	9.52	9.52	10.29	10.29	
7799782626	SMP	1	431.24	471.79	659.52	461.44	9.51	9.51	10.16	10.16	
7799790899	SMP	1	431.27	471.77	659.45	461.58	9.58	9.58	10.45	10.45	
7799799262	SMP	1	431.27	471.70	659.45	461.44	9.45	9.45	10.26	10.26	
7799807625	SMP	1	431.27	471.70	659.59	461.51	9.45	9.45	10.42	10.42	
7799815999	SMP	1	431.34	471.63	659.56	461.48	9.38	9.38	10.28	10.28	
7799824255	SMP	1	431.20	471.77	659.62	461.55	9.59	9.59	10.45	10.45	
7799832612	SMP	1	431.27	471.77	659.58	461.58	9.52	9.52	10.46	10.46	
7799841018	SMP	1	431.34	471.77	659.67	461.60	9.66	9.66	10.39	10.39	
7799849372	SMP	1	432.02	472.07	660.40	461.94	9.55	9.55	10.40	10.40	
7799857620	SMP	1	432.97	472.45	661.69	462.30	9.62	9.62	10.59	10.59	
7799874377	SMP	1	434.10	472.72	662.52	462.81	9.51	9.51	10.13	10.13	
7799882766	SMP	1	434.15	472.75	662.45	462.80	9.48	9.48	10.14	10.14	
7799891003	SMP	1	434.09	472.78	662.37	462.72	9.54	9.54	10.21	10.21	
7799899392	SMP	1	434.02	472.64	662.42	462.69	9.38	9.38	10.24	10.24	
7799907734	SMP	1	433.80	472.61	662.38	462.66	9.52	9.52	10.37	10.37	
7799916141	SMP	1	433.82	472.59	662.29	462.65	9.36	9.36	10.34	10.34	
7799924380	SMP	1	433.68	472.52	662.26	462.54	9.43	9.43	10.36	10.36	
7799932757	SMP	1	433.74	472.57	662.22	462.51	9.36	9.36	10.27	10.27	
7799941130	SMP	1	433.67	472.45	662.19	462.52	9.38	9.38	10.33	10.33	
7799949378	SMP	1	433.72	472.59	662.17	462.47	9.50	9.50	10.10	10.10	
7799957730	SMP	1	433.62	472.50	662.04	462.41	9.34	9.34	10.26	10.26	
7799966141	SMP	1	433.55	472.58	662.11	462.32	9.61	9.61	10.46	10.46	
7799974494	SMP	1	433.42	472.58	662.02	462.17	9.48	9.48	10.37	10.37	
7799982760	SMP	1	433.35	472.55	662.02	462.24	9.38	9.38	10.37	10.37	
7799991122	SMP	1	433.35	472.55	661.88	462.21	9.51	9.51	10.41	10.41	
7799999504	SMP	1	433.28	472.55	661.89	462.19	9.62	9.62	10.46	10.46	
7800007861	SMP	1	433.22	472.60	661.84	462.24	9.66	9.66	10.25	10.25	
7800016139	SMP	1	433.13	472.62	661.82	462.27	9.67	9.67	10.58	10.58	
7800024482	SMP	1	433.13	472.66	661.75	462.27	9.77	9.77	10.54	10.54	
7800032879	SMP	1	433.06	472.63	661.68	462.40	9.77	9.77	10.73	10.73	
7800041244	SMP	1	432.85	472.63	661.75	462.32	9.69	9.69	10.48	10.48	
7800049502	SMP	1	432.81	472.57	661.65	462.33	9.64	9.64	10.49	10.49	
7800057867	SMP	1	432.67	472.65	661.65	462.38	9.67	9.67	10.46	10.46	
7800066268	SMP	1	432.62	472.52	661.64	462.38	9.44	9.44	10.39	10.39	
7800074606	SMP	1	433.02	472.78	661.92	462.46	9.65	9.65	10.29	10.29	
7800082878	SMP	1	433.98	472.83	662.77	462.70	9.93	9.93	10.55	10.55	
7800091251	SMP	1	434.60	472.94	663.47	462.73	9.79	9.79	10.15	10.15	
7800099631	SMP	1	434.82	472.96	663.48	462.66	9.96	9.96	10.31	10.31	
7800107856	SMP	1	434.72	472.90	663.45	462.73	9.69	9.69	10.00	10.00	
7800116262	SMP	1	434.76	472.90	663.41	462.67	9.74	9.74	10.28	10.28	
7800124608	SMP	1	434.75	472.90	663.41	462.67	9.68	9.68	10.34	10.34	
7800132996	SMP	1	434.75	472.82	663.45	462.53	9.63	9.63	9.98	9.98	
7800141241	SMP	1	434.71	472.79	663.41	462.52	9.45	9.45	10.06	10.06	
7800149628	SMP	1	434.69	472.74	663.35	462.53	9.51	9.51	10.30	10.30	
7800157979	SMP	1	434.68	472.67	663.41	462.45	9.50	9.50	10.09	10.09	
7800166380	SMP	1	434.71	472.72	663.58	462.40	9.63	9.63	9.97	9.97	
7800174624	SMP	1	434.71	472.67	663.60	462.46	9.52	9.52	10.08	10.08	
7800183010	SMP	1	434.66	472.66	663.49	462.32	9.59	9.59	10.31	10.31	
7800191375	SMP	1	434.74	472.59	663.56	462.39	9.53	9.53	10.39	10.39	
7800199762	SMP	1	434.82	472.66	663.56	462.25	9.59	9.59	10.23	10.23	
7800207979	SMP	1	434.76	472.55	663.56	462.32	9.52	9.52	10.35	10.35	
7800216758	SMP	1	434.79	472.64	663.57	462.26	9.61	9.61	10.34	10.34	
7800224736	SMP	1	434.78	472.55	663.56	462.32	9.51	9.51	10.45	10.45	
7800233123	SMP	1	434.87	472.51	663.69	462.35	9.47	9.47	10.36	10.36	
7800241365	SMP	1	434.87	472.65	663.64	462.18	9.79	9.79	10.34	10.34	
7800249748	SMP	1	434.87	472.50	663.69	462.17	9.68	9.68	10.36	10.36	
7800258104	SMP	1	434.82	472.51	663.76	462.23	9.97	9.97	10.39	10.39	
7800266431	SMP	1	434.96	472.52	663.76	462.31	9.77	9.77	10.48	10.48	
7800274730	SMP	1	434.96	472.51	663.92	462.23	9.82	9.82	10.35	10.35	
7800283120	SMP	1	435.04	472.44	663.94	462.30	9.74	9.74	10.30	10.30	
7800291495	SMP	1	435.11	472.44	663.97	462.26	9.68	9.68	10.12	10.12	
7800299763	SMP	1	435.22	472.31	663.98	462.26	9.48	9.48	10.24	10.24	
7800308103	SMP	1	435.30	472.37	664.12	462.26	9.48	9.48	10.13	10.13	
7800316505	SMP	1	435.35	472.25	664.18	462.20	9.29	9.29	10.09	10.09	
7800324850	SMP	1	435.48	472.20	664.26	462.12	9.50	9.50	10.19	10.19	
7800333117	SMP	1	435.42	472.21	664.26	462.13	9.33	9.33	10.45	10.45	
7800341487	SMP	1	435.24	472.25	664.12	462.12	9.67	9.67	10.17	10.17	
7800349873	SMP	1	433.63	472.38	663.06	461.97	10.02	10.02	10.32	10.32	
7800358222	SMP	1	431.23	472.30	660.86	461.90	10.12	10.12	10.71	10.71	
7800374878	SMP	1	427.68	472.03	656.66	461.51	9.39	9.39	10.45	10.45	
7800383235	SMP	1	426.77	472.12	655.27	461.46	9.59	9.59	10.77	10.77	
7800391630	SMP	1	426.49	472.03	654.63	461.31	9.52	9.52	10.31	10.31	
7800399856	SMP	1	426.56	472.10	654.70	461.32	9.67	9.67	10.47	10.47	
7800408234	SMP	1	426.71	472.07	654.93	461.27	9.64	9.64	10.29	10.29	
7800416606	SMP	1	426.91	472.05	654.92	461.28	9.78	9.78	10.46	10.46	
7800424980	SMP	1	426.90	472.02	655.07	461.27	9.70	9.70	10.33	10.33	
7800433230	SMP	1	426.94	471.87	655.14	461.34	9.48	9.48	10.43	10.43	
7800441630	SMP	1	427.07	471.95	655.18	461.26	9.31	9.31	10.44	10.44	
7800449977	SMP	1	427.04	471.95	655.25	461.37	9.45	9.45	10.72	10.72	
7800458237	SMP	1	427.06	471.95	655.29	461.37	9.34	9.34	10.70	10.70	
7800466609	SMP	1	427.15	471.96	655.39	461.39	9.33	9.33	10.71	10.71	
7800474992	SMP	1	427.22	472.04	655.39	461.39	9.46	9.46	10.54	10.54	
7800483354	SMP	1	427.29	472.05	655.49	461.41	9.48	9.48	10.53	10.53	
7800491629	SMP	1	427.29	472.05	655.49	461.48	9.48	9.48	10.51	10.51	
7800499975	SMP	1	427.29	472.05	655.47	461.47	9.48	9.48	10.39	10.39	
7800508355	SMP	1	427.36	472.05	655.53	461.39	9.50	9.50	10.38	10.38	
7800516732	SMP	1	427.39	472.01	655.48	461.37	9.31	9.31	10.22	10.22	
7800524981	SMP	1	427.39	472.01	655.65	461.43	9.31	9.31	10.14	10.14	
7800533348	SMP	1	427.39	472.01	655.55	461.43	9.31	9.31	10.14	10.14	
7800541747	SMP	1	427.39	472.01	655.55	461.50	9.31	9.31	10.01	10.01	
7800550112	SMP	1	427.32	471.93	655.48	461.57	9.19	9.19	10.09	10.09	
7800558358	SMP	1	427.32	471.94	655.49	461.43	9.19	9.19	10.20	10.20	
7800566726	SMP	1	427.32	472.00	655.60	461.45	9.38	9.38	10.22	10.22	
7800575107	SMP	1	427.18	471.86	655.54	461.41	9.08	9.08	10.16	10.16	
7800583466	SMP	1	427.30	471.91	655.42	461.30	9.37	9.37	10.15	10.15	
7800591749	SMP	1	427.29	471.91	655.49	461.41	9.44	9.44	10.28	10.28	
7800600107	SMP	1	427.26	471.85	655.40	461.39	9.31	9.31	10.36	10.36	
7800608472	SMP	1	427.15	471.77	655.39	461.18	9.36	9.36	10.35	10.35	
7800616726	SMP	1	427.06	471.84	655.31	461.17	9.25	9.25	10.05	10.05	
7800625096	SMP	1	427.10	471.86	655.25	461.30	9.21	9.21	10.30	10.30	
7800633471	SMP	1	426.90	471.83	655.07	461.20	9.15	9.15	10.40	10.40	
7800641873	SMP	1	426.90	471.80	655.21	461.20	9.17	9.17	10.36	10.36	
7800650094	SMP	1	426.82	471.81	655.21	461.13	9.36	9.36	10.26	10.26	
7800658469	SMP	1	426.69	471.73	654.99	461.20	9.18	9.18	10.25	10.25	
7800666851	SMP	1	426.82	471.87	655.00	461.17	9.37	9.37	10.03	10.03	
7800675243	SMP	1	426.59	471.74	654.76	461.02	9.18	9.18	9.90	9.90	
7800683473	SMP	1	426.04	471.50	654.32	460.74	9.06	9.06	9.82	9.82	
7800691871	SMP	1	425.85	471.16	653.99	460.33	9.34	9.34	9.74	9.74	
7800700221	SMP	1	425.83	470.88	653.77	460.05	9.26	9.26	9.83	9.83	
7800708606	SMP	1	425.83	470.80	653.77	460.05	9.20	9.20	10.02	10.02	
7800716849	SMP	1	425.82	470.95	653.76	460.10	9.28	9.28	9.90	9.90	
7800725232	SMP	1	425.76	470.88	653.77	460.05	9.48	9.48	9.98	9.98	
7800733588	SMP	1	425.76	470.95	653.70	460.05	9.53	9.53	9.96	9.96	
7800741866	SMP	1	425.64	470.86	653.67	460.12	9.27	9.27	10.04	10.04	
7800750216	SMP	1	425.64	470.93	653.62	460.13	9.25	9.25	9.86	9.86	
7800758598	SMP	1	425.69	470.94	653.62	460.19	9.29	9.29	9.90	9.90	
7800766975	SMP	1	425.49	471.03	653.59	460.11	9.20	9.20	10.07	10.07	
7800775222	SMP	1	425.65	471.12	653.53	460.12	9.31	9.31	9.98	9.98	
7800783596	SMP	1	425.58	471.05	653.52	460.16	9.05	9.05	10.06	10.06	
7800791992	SMP	1	425.51	471.12	653.42	460.23	9.10	9.10	9.81	9.81	
7800800340	SMP	1	425.45	471.08	653.48	460.23	9.09	9.09	9.96	9.96	
7800808605	SMP	1	425.54	471.10	653.45	460.23	9.18	9.18	10.07	10.07	
7800816974	SMP	1	425.46	471.08	653.39	460.16	9.05	9.05	9.94	9.94	
7800825345	SMP	1	425.42	471.13	653.32	460.21	9.27	9.27	9.94	9.94	
7800833712	SMP	1	425.50	471.12	653.38	460.16	9.18	9.18	10.01	10.01	
7800841991	SMP	1	425.40	471.11	653.37	460.15	9.21	9.21	10.15	10.15	
7800850340	SMP	1	425.41	471.06	653.36	460.18	9.18	9.18	10.07	10.07	
7800858714	SMP	1	425.53	470.97	653.46	460.12	9.08	9.08	9.93	9.93	
7800867097	SMP	1	425.49	470.98	653.53	460.10	9.28	9.28	9.95	9.95	
7800875362	SMP	1	425.40	470.95	653.52	460.11	9.17	9.17	10.01	10.01	
7800883718	SMP	1	425.52	470.96	653.67	460.05	9.20	9.20	9.93	9.93	
7800892116	SMP	1	425.56	470.88	653.66	460.11	9.30	9.30	9.98	9.98	
7800900461	SMP	1	425.57	470.86	653.69	460.05	9.28	9.28	10.06	10.06	
7800908712	SMP	1	425.56	470.80	653.76	460.09	9.41	9.41	10.02	10.02	
7800917091	SMP	1	425.51	470.80	653.84	460.05	9.19	9.19	10.07	10.07	
7800925485	SMP	1	425.61	470.80	653.83	459.95	9.25	9.25	10.00	10.00	
7800933715	SMP	1	425.68	470.80	653.76	460.02	9.27	9.27	10.00	10.00	
7800942113	SMP	1	425.76	470.80	653.91	459.98	9.38	9.38	10.15	10.15	
7800950461	SMP	1	425.83	470.80	654.06	459.99	9.21	9.21	10.15	10.15	
7800958838	SMP	1	425.76	470.73	653.94	459.96	9.37	9.37	10.00	10.00	
7800967090	SMP	1	425.89	470.77	654.05	459.97	9.16	9.16	10.13	10.13	
7800975474	SMP	1	426.11	470.71	654.13	459.91	9.41	9.41	10.10	10.10	
7800983841	SMP	1	426.19	470.20	654.59	459.63	9.12	9.12	10.16	10.16	
7800992239	SMP	1	426.26	469.82	654.75	459.07	9.08	9.08	10.04	10.04	
7801000458	SMP	1	426.59	469.66	654.68	458.88	9.71	9.71	10.02	10.02	
7801008843	SMP	1	426.64	469.69	654.75	458.88	9.63	9.63	10.17	10.17	
7801017225	SMP	1	426.57	469.69	654.75	458.81	9.78	9.78	9.94	9.94	
7801025588	SMP	1	426.57	469.61	654.82	458.87	9.25	9.25	10.02	10.02	
7801033834	SMP	1	426.44	469.59	654.90	458.83	8.57	8.57	10.11	10.11	
7801042235	SMP	1	426.57	469.50	654.97	458.69	8.99	8.99	10.02	10.02	
7801050695	SMP	1	426.50	469.45	655.04	458.68	8.83	8.83	10.07	10.07	
7801058966	SMP	1	426.63	469.43	655.04	458.68	8.61	8.61	9.99	9.99	
7801067215	SMP	1	426.57	469.38	655.12	458.65	8.65	8.65	9.94	9.94	
7801075592	SMP	1	426.70	469.35	655.14	458.66	8.69	8.69	9.94	9.94	
7801083965	SMP	1	426.70	469.35	655.25	458.59	8.59	8.59	10.02	10.02	
7801092237	SMP	1	426.91	469.33	655.24	458.73	9.07	9.07	10.04	10.04	
7801100585	SMP	1	426.91	469.39	655.38	458.66	9.36	9.36	10.14	10.14	
7801108976	SMP	1	426.98	469.32	655.43	458.73	9.34	9.34	10.20	10.20	
7801117341	SMP	1	427.16	469.30	655.53	458.74	8.84	8.84	10.04	10.04	
7801125588	SMP	1	427.30	469.31	655.53	458.67	9.27	9.27	10.02	10.02	
7801133957	SMP	1	427.17	469.32	655.56	458.70	8.95	8.95	9.98	9.98	
7801142357	SMP	1	427.24	469.33	655.54	458.62	8.95	8.95	9.88	9.88	
7801150706	SMP	1	427.38	469.33	655.62	458.63	9.17	9.17	9.92	9.92	
7801158965	SMP	1	427.08	469.38	655.70	458.62	8.69	8.69	9.94	9.94	
7801167337	SMP	1	427.31	469.25	655.70	458.70	9.10	9.10	9.95	9.95	
7801175727	SMP	1	427.21	469.30	655.77	458.70	8.85	8.85	9.97	9.97	
7801184079	SMP	1	427.28	469.38	655.84	458.76	9.10	9.10	10.01	10.01	
7801192358	SMP	1	427.50	469.41	655.90	458.69	9.44	9.44	10.03	10.03	
7801200726	SMP	1	427.35	469.45	655.83	458.75	9.06	9.06	10.04	10.04	
7801209093	SMP	1	427.44	469.48	655.82	458.82	9.87	9.87	10.05	10.05	
7801217465	SMP	1	427.44	469.45	655.84	458.75	9.34	9.34	10.01	10.01	
7801225713	SMP	1	427.41	469.54	655.74	458.93	10.14	10.14	10.06	10.06	
7801234095	SMP	1	427.50	469.49	655.84	458.82	9.61	9.61	10.07	10.07	
7801242480	SMP	1	427.15	469.52	655.88	458.79	8.54	8.54	9.99	9.99	
7801250715	SMP	1	427.15	469.53	655.81	458.96	8.55	8.55	10.11	10.11	
7801259081	SMP	1	427.19	469.50	655.80	458.86	8.67	8.67	9.98	9.98	
7801267458	SMP	1	427.08	469.47	655.68	458.96	8.53	8.53	10.05	10.05	
7801275835	SMP	1	427.34	469.46	655.67	458.95	8.79	8.79	10.02	10.02	
7801284075	SMP	1	427.03	469.58	655.68	458.89	9.04	9.04	9.97	9.97	
7801292479	SMP	1	427.24	469.52	655.53	458.91	9.42	9.42	9.98	9.98	
7801300842	SMP	1	427.30	469.42	655.56	458.90	9.00	9.00	9.92	9.92	
7801309205	SMP	1	427.04	469.35	655.56	458.90	9.40	9.40	10.01	10.01	
7801317457	SMP	1	427.05	469.39	655.53	458.87	9.48	9.48	10.02	10.02	
7801325831	SMP	1	426.92	469.32	655.38	458.87	9.02	9.02	10.10	10.10	
7801334207	SMP	1	426.98	469.28	655.31	458.73	9.19	9.19	10.08	10.08	
7801342607	SMP	1	426.80	469.29	655.31	458.66	9.33	9.33	10.05	10.05	
7801350828	SMP	1	426.66	469.22	655.21	458.59	8.81	8.81	9.85	9.85	
7801359202	SMP	1	426.57	469.22	655.13	458.56	8.82	8.82	10.00	10.00	
7801367584	SMP	1	426.35	469.23	655.02	458.57	8.83	8.83	9.91	9.91	
7801375954	SMP	1	426.28	469.18	654.99	458.53	8.79	8.79	9.94	9.94	
7801384202	SMP	1	426.21	469.22	654.86	458.51	8.67	8.67	9.94	9.94	
7801392602	SMP	1	426.10	469.11	654.84	458.41	8.78	8.78	9.99	9.99	
7801400952	SMP	1	426.18	469.11	654.74	458.45	8.97	8.97	9.96	9.96	
7801409199	SMP	1	426.21	469.14	654.71	458.37	8.97	8.97	9.99	9.99	
7801417581	SMP	1	426.34	469.14	654.61	458.42	9.18	9.18	9.97	9.97	
7801425969	SMP	1	426.13	469.14	654.62	458.40	8.93	8.93	10.11	10.11	
7801434326	SMP	1	426.25	469.13	654.62	458.40	9.14	9.14	10.04	10.04	
7801442600	SMP	1	426.32	469.14	654.53	458.37	9.21	9.21	9.99	9.99	
7801450949	SMP	1	426.34	469.22	654.52	458.46	9.23	9.23	10.11	10.11	
7801459337	SMP	1	426.26	469.26	654.51	458.55	9.13	9.13	9.96	9.96	
7801467713	SMP	1	426.34	469.22	654.54	458.64	9.23	9.23	10.09	10.09	
7801475949	SMP	1	426.26	469.26	654.61	458.69	9.13	9.13	10.05	10.05	
7801484332	SMP	1	426.21	469.30	654.59	458.70	9.00	9.00	9.99	9.99	
7801492724	SMP	1	426.34	469.34	654.64	458.71	9.41	9.41	10.05	10.05	
7801501070	SMP	1	426.23	469.43	654.54	458.87	9.58	9.58	10.10	10.10	
7801509330	SMP	1	425.90	469.61	654.23	458.81	9.28	9.28	9.96	9.96	
7801517703	SMP	1	425.70	469.77	654.03	458.95	9.50	9.50	10.09	10.09	
7801526076	SMP	1	425.78	469.91	653.99	459.04	9.42	9.42	10.09	10.09	
7801534445	SMP	1	425.90	469.88	654.03	459.03	9.34	9.34	10.07	10.07	
7801542724	SMP	1	425.90	469.95	653.97	459.10	9.47	9.47	10.01	10.01	
7801551689	SMP	1	425.91	469.91	653.97	459.10	9.47	9.47	10.01	10.01	
7801559460	SMP	1	425.77	469.91	653.96	459.09	9.43	9.43	9.87	9.87	
7801567699	SMP	1	425.91	469.91	653.96	459.09	9.54	9.54	10.06	10.06	
7801576074	SMP	1	425.84	469.84	653.96	459.02	9.55	9.55	10.02	10.02	
7801584451	SMP	1	425.77	469.77	654.02	458.95	9.42	9.42	10.06	10.06	
7801592847	SMP	1	425.82	469.78	653.97	458.97	9.28	9.28	10.17	10.17	
7801601073	SMP	1	425.98	469.77	653.97	458.97	9.43	9.43	10.08	10.08	
7801609445	SMP	1	425.98	469.76	654.04	458.90	9.43	9.43	10.08	10.08	
7801617826	SMP	1	425.91	469.69	654.05	458.82	9.19	9.19	9.97	9.97	
7801626206	SMP	1	425.91	469.69	654.11	458.83	9.16	9.16	10.05	10.05	
7801634441	SMP	1	425.82	469.58	654.05	458.83	8.99	8.99	10.00	10.00	
7801642844	SMP	1	425.89	469.66	654.05	458.89	9.08	9.08	10.06	10.06	
7801651196	SMP	1	426.01	469.55	654.13	458.84	9.22	9.22	10.06	10.06	
7801659568	SMP	1	426.13	469.55	654.39	458.95	9.33	9.33	10.12	10.12	
7801667821	SMP	1	426.78	469.43	655.77	459.10	9.53	9.53	10.49	10.49	
7801676212	SMP	1	428.17	469.36	657.63	458.98	10.00	10.00	10.54	10.54	
7801684567	SMP	1	431.94	469.00	659.62	458.94	9.76	9.76	10.41	10.41	
7801692969	SMP	1	433.77	468.71	660.97	458.98	9.67	9.67	10.17	10.17	
7801701194	SMP	1	434.77	468.79	661.85	458.99	8.55	8.55	10.26	10.26	
7801717957	SMP	1	434.78	468.86	661.90	458.94	8.52	8.52	10.33	10.33	
7801726323	SMP	1	434.81	468.78	661.98	458.95	8.51	8.51	10.28	10.28	
7801734584	SMP	1	434.84	468.69	661.86	458.79	8.45	8.45	10.20	10.20	
7801742949	SMP	1	434.74	468.85	661.98	458.81	8.76	8.76	10.18	10.18	
7801751345	SMP	1	434.86	468.68	661.93	458.79	8.66	8.66	10.18	10.18	
7801759557	SMP	1	434.71	468.70	661.97	458.89	8.91	8.91	10.26	10.26	
7801767949	SMP	1	434.65	468.77	661.90	458.76	9.08	9.08	10.20	10.20	
7801776320	SMP	1	434.71	468.71	661.95	458.76	8.91	8.91	10.14	10.14	
7801784710	SMP	1	434.79	468.64	661.83	458.72	9.47	9.47	10.17	10.17	
7801792945	SMP	1	434.78	468.63	661.92	458.66	8.77	8.77	10.12	10.12	
7801801343	SMP	1	434.75	468.64	661.91	458.73	8.81	8.81	10.10	10.10	
7801809700	SMP	1	434.69	468.65	662.12	458.80	9.57	9.57	10.16	10.16	
7801818076	SMP	1	434.72	468.68	662.07	458.71	9.55	9.55	10.11	10.11	
7801826322	SMP	1	434.79	468.68	662.15	458.71	9.52	9.52	10.09	10.09	
7801834706	SMP	1	434.79	468.68	662.31	458.73	9.55	9.55	10.15	10.15	
7801843055	SMP	1	434.79	468.68	662.34	458.74	9.56	9.56	10.19	10.19	
7801851466	SMP	1	434.93	468.71	662.34	458.76	9.41	9.41	10.16	10.16	
7801859703	SMP	1	434.96	468.67	662.48	458.89	9.49	9.49	10.37	10.37	
7801868080	SMP	1	434.76	468.81	662.42	458.75	9.50	9.50	10.21	10.21	
7801876442	SMP	1	434.99	468.72	662.42	458.73	9.40	9.40	10.23	10.23	
7801884706	SMP	1	434.86	468.78	662.49	458.78	9.56	9.56	10.29	10.29	
7801893067	SMP	1	434.87	468.80	662.60	458.79	9.43	9.43	10.32	10.32	
7801901464	SMP	1	435.37	468.63	663.08	458.98	9.62	9.62	10.44	10.44	
7801909811	SMP	1	436.43	468.62	664.19	458.91	9.12	9.12	10.27	10.27	
7801918074	SMP	1	436.83	468.73	664.47	458.89	9.54	9.54	10.30	10.30	
7801926442	SMP	1	436.93	468.72	664.47	458.90	9.55	9.55	10.31	10.31	
7801934833	SMP	1	436.88	468.79	664.38	458.95	9.59	9.59	10.46	10.46	
7801943178	SMP	1	436.45	468.85	664.32	459.05	9.58	9.58	10.41	10.41	
7801951460	SMP	1	436.66	468.88	664.33	459.02	9.47	9.47	10.46	10.46	
7801959806	SMP	1	436.66	468.84	664.25	459.12	9.38	9.38	10.56	10.56	
7801968194	SMP	1	436.53	468.95	664.35	459.03	9.36	9.36	10.41	10.41	
7801976565	SMP	1	436.45	469.06	664.23	459.06	9.29	9.29	10.42	10.42	
7801984843	SMP	1	436.30	469.04	664.27	458.98	9.22	9.22	10.37	10.37	
7801993191	SMP	1	436.45	469.02	664.21	459.09	9.22	9.22	10.46	10.46	
7802001584	SMP	1	436.35	469.04	664.17	459.00	9.25	9.25	10.38	10.38	
7802009925	SMP	1	436.15	469.10	664.16	459.04	9.37	9.37	10.30	10.30	
7802018192	SMP	1	436.17	469.17	664.10	459.12	9.42	9.42	10.45	10.45	
7802026562	SMP	1	436.04	469.16	664.21	458.98	9.40	9.40	10.15	10.15	
7802034951	SMP	1	436.10	469.08	664.09	459.04	9.44	9.44	10.25	10.25	
7802043301	SMP	1	436.10	469.02	664.14	458.89	9.40	9.40	10.12	10.12	
7802051583	SMP	1	436.24	468.93	664.12	458.91	9.36	9.36	10.14	10.14	
7802059925	SMP	1	436.13	468.94	664.17	458.88	9.16	9.16	10.11	10.11	
7802068322	SMP	1	436.32	468.81	664.19	458.76	9.02	9.02	10.06	10.06	
7802076569	SMP	1	436.32	468.81	664.12	458.77	9.07	9.07	10.05	10.05	
7802084946	SMP	1	436.35	468.70	664.05	458.77	9.06	9.06	10.07	10.07	
7802093317	SMP	1	436.12	468.67	663.97	458.67	9.11	9.11	10.10	10.10	
7802101710	SMP	1	436.17	468.59	663.96	458.66	8.98	8.98	10.26	10.26	
7802109926	SMP	1	436.30	468.57	663.87	458.66	9.00	9.00	10.29	10.29	
7802118327	SMP	1	436.44	468.47	663.87	458.67	8.75	8.75	10.45	10.45	
7802126693	SMP	1	436.28	468.55	663.80	458.51	8.90	8.90	10.37	10.37	
7802135066	SMP	1	436.29	468.55	663.80	458.50	8.82	8.82	10.26	10.26	
7802143306	SMP	1	436.22	468.50	663.71	458.53	8.78	8.78	10.12	10.12	
7802151708	SMP	1	436.12	468.46	663.64	458.46	8.70	8.70	10.08	10.08	
7802160052	SMP	1	436.22	468.50	663.64	458.43	8.70	8.70	9.95	9.95	
7802168441	SMP	1	436.46	468.52	664.18	458.54	8.94	8.94	10.06	10.06	
7802176686	SMP	1	436.71	468.75	664.63	458.65	9.33	9.33	10.09	10.09	
7802185084	SMP	1	436.82	468.70	664.64	458.58	9.19	9.19	10.02	10.02	
7802193435	SMP	1	436.78	468.82	664.67	458.66	9.35	9.35	10.16	10.16	
7802201833	SMP	1	436.86	468.75	664.60	458.63	9.16	9.16	9.95	9.95	
7802210062	SMP	1	436.80	468.85	664.66	458.80	9.21	9.21	10.12	10.12	
7802218452	SMP	1	436.87	468.81	664.63	458.70	9.19	9.19	9.90	9.90	
7802226811	SMP	1	436.81	468.88	664.62	458.75	8.96	8.96	9.96	9.96	
7802235077	SMP	1	436.91	468.80	664.75	458.84	8.84	8.84	9.88	9.88	
7802243421	SMP	1	436.78	468.75	664.75	458.77	9.06	9.06	9.93	9.93	
7802251823	SMP	1	436.83	468.76	664.71	458.82	8.84	8.84	9.99	9.99	
7802260167	SMP	1	436.90	468.81	664.69	458.84	8.76	8.76	9.90	9.90	
7802268438	SMP	1	436.69	468.75	664.82	458.84	8.97	8.97	9.83	9.83	
7802276805	SMP	1	436.99	468.80	664.82	458.91	8.85	8.85	9.91	9.91	
7802285198	SMP	1	436.82	468.82	664.78	458.90	8.96	8.96	9.94	9.94	
7802293556	SMP	1	436.97	468.82	664.92	458.97	9.01	9.01	9.91	9.91	
7802301826	SMP	1	436.94	468.79	664.92	458.97	8.99	8.99	9.92	9.92	
7802310166	SMP	1	436.87	468.79	664.99	458.97	8.94	8.94	9.85	9.85	
7802318564	SMP	1	437.08	468.79	664.99	458.90	8.74	8.74	9.93	9.93	
7802326936	SMP	1	436.89	468.81	664.78	458.89	8.83	8.83	9.94	9.94	
7802335192	SMP	1	435.79	468.85	663.84	458.89	8.71	8.71	10.19	10.19	
7802343542	SMP	1	433.89	468.38	661.86	458.81	7.35	7.35	10.57	10.57	
7802351950	SMP	1	428.74	469.10	659.43	458.79	12.55	12.55	10.60	10.60	
7802368565	SMP	1	426.59	469.21	655.56	458.82	8.61	8.61	10.30	10.30	
7802376948	SMP	1	426.07	469.22	654.88	458.62	8.11	8.11	10.02	10.02	
7802385297	SMP	1	426.21	469.10	654.79	458.66	8.48	8.48	10.04	10.04	
7802393562	SMP	1	426.41	469.14	654.88	458.57	8.83	8.83	9.91	9.91	
7802401924	SMP	1	426.48	469.15	654.85	458.56	8.82	8.82	9.96	9.96	
7802410317	SMP	1	426.42	469.14	654.92	458.52	8.66	8.66	9.94	9.94	
7802418673	SMP	1	426.52	469.17	654.89	458.56	8.83	8.83	9.97	9.97	
7802426951	SMP	1	426.48	469.14	654.96	458.53	8.54	8.54	9.94	9.94	
7802435300	SMP	1	426.61	469.18	655.01	458.55	8.66	8.66	10.07	10.07	
7802443680	SMP	1	426.71	469.16	655.02	458.57	8.68	8.68	9.97	9.97	
7802452052	SMP	1	426.72	469.13	655.09	458.56	8.62	8.62	9.82	9.82	
7802460307	SMP	1	426.79	469.21	655.10	458.56	8.68	8.68	9.86	9.86	
7802468671	SMP	1	426.78	469.19	655.12	458.57	8.54	8.54	9.77	9.77	
7802477075	SMP	1	426.72	469.13	655.20	458.57	8.42	8.42	9.76	9.76	
7802485581	SMP	1	426.85	469.18	655.21	458.59	8.57	8.57	9.95	9.95	
7802493693	SMP	1	426.84	469.13	655.24	458.66	8.59	8.59	9.98	9.98	
7802502048	SMP	1	426.92	469.18	655.29	458.59	8.60	8.60	9.83	9.83	
7802510439	SMP	1	426.90	469.13	655.29	458.59	8.49	8.49	9.92	9.92	
7802518793	SMP	1	426.79	469.10	655.31	458.59	8.38	8.38	10.00	10.00	
7802527072	SMP	1	426.85	469.07	655.36	458.59	8.45	8.45	10.03	10.03	
7802535423	SMP	1	426.86	469.12	655.35	458.57	8.46	8.46	9.98	9.98	
7802543795	SMP	1	426.79	469.12	655.44	458.61	8.50	8.50	10.19	10.19	
7802552046	SMP	1	426.90	469.21	655.32	458.59	8.52	8.52	10.04	10.04	
7802560444	SMP	1	426.90	469.13	655.31	458.59	8.49	8.49	10.06	10.06	
7802568796	SMP	1	426.97	469.13	655.22	458.59	8.52	8.52	9.91	9.91	
7802577195	SMP	1	426.87	469.11	655.29	458.59	8.51	8.51	9.94	9.94	
7802585422	SMP	1	426.90	469.13	655.29	458.52	8.49	8.49	9.90	9.90	
7802593807	SMP	1	426.91	469.21	655.36	458.59	8.60	8.60	9.96	9.96	
7802602171	SMP	1	426.90	469.21	655.29	458.56	8.60	8.60	9.94	9.94	
7802610567	SMP	1	426.98	469.14	655.36	458.59	8.60	8.60	9.98	9.98	
7802618794	SMP	1	426.79	469.21	655.23	458.59	8.82	8.82	10.07	10.07	
7802627192	SMP	1	426.21	469.29	654.77	458.63	8.65	8.65	9.97	9.97	
7802635540	SMP	1	426.21	469.27	654.70	458.55	8.65	8.65	9.91	9.91	
7802643924	SMP	1	426.14	469.18	654.58	458.67	8.59	8.59	9.86	9.86	
7802652170	SMP	1	426.14	469.22	654.57	458.67	8.49	8.49	9.89	9.89	
7802660553	SMP	1	426.28	469.22	654.60	458.63	8.86	8.86	9.85	9.85	
7802668910	SMP	1	426.21	469.22	654.61	458.73	8.52	8.52	9.90	9.90	
7802677316	SMP	1	426.28	469.30	654.60	458.69	8.75	8.75	9.94	9.94	
7802685537	SMP	1	426.28	469.30	654.55	458.75	8.79	8.79	9.84	9.84	
7802693935	SMP	1	426.44	469.44	654.61	458.68	9.34	9.34	9.86	9.86	
7802702306	SMP	1	426.57	469.49	654.61	458.75	9.62	9.62	9.92	9.92	
7802710554	SMP	1	426.44	469.49	654.65	458.80	9.88	9.88	9.90	9.90	
7802718921	SMP	1	426.58	469.49	654.51	458.87	9.69	9.69	9.90	9.90	
7802727317	SMP	1	426.51	469.56	654.63	458.83	9.64	9.64	9.93	9.93	
7802735679	SMP	1	426.34	469.61	654.55	458.77	10.07	10.07	9.87	9.87	
7802743913	SMP	1	426.21	469.54	654.56	458.83	8.97	8.97	9.84	9.84	
7802752292	SMP	1	426.07	469.54	654.46	458.87	8.93	8.93	10.03	10.03	
7802760664	SMP	1	426.14	469.54	654.46	458.87	9.00	9.00	10.11	10.11	
7802769036	SMP	1	425.88	469.57	654.38	458.89	9.56	9.56	10.28	10.28	
7802777311	SMP	1	426.04	469.49	654.24	458.81	9.40	9.40	10.15	10.15	
7802785666	SMP	1	425.97	469.57	654.25	458.95	9.41	9.41	10.15	10.15	
7802794062	SMP	1	426.11	469.57	654.27	458.82	9.50	9.50	10.09	10.09	
7802802419	SMP	1	426.11	469.60	654.20	458.82	9.46	9.46	10.07	10.07	
7802810680	SMP	1	426.00	469.62	654.27	458.89	9.47	9.47	10.17	10.17	
7802819032	SMP	1	426.18	469.61	654.27	458.89	9.49	9.49	10.24	10.24	
7802827436	SMP	1	426.11	469.60	654.27	458.82	9.47	9.47	10.12	10.12	
7802835789	SMP	1	426.18	469.43	654.27	458.82	9.53	9.53	10.11	10.11	
7802844046	SMP	1	426.18	469.53	654.27	458.75	9.47	9.47	10.25	10.25	
7802852412	SMP	1	426.18	469.53	654.27	458.89	9.41	9.41	10.24	10.24	
7802860804	SMP	1	426.12	469.45	654.19	458.75	9.41	9.41	10.20	10.20	
7802869032	SMP	1	426.01	469.43	654.12	458.75	9.27	9.27	10.03	10.03	
7802877435	SMP	1	426.01	469.52	654.05	458.75	9.30	9.30	10.04	10.04	
7802885784	SMP	1	425.97	469.58	654.03	458.81	9.40	9.40	10.12	10.12	
7802894178	SMP	1	425.82	469.58	654.04	458.75	9.40	9.40	10.02	10.02	
7802902413	SMP	1	425.82	469.66	653.97	458.76	9.36	9.36	10.12	10.12	
7802910799	SMP	1	425.80	469.55	653.95	458.72	9.22	9.22	10.08	10.08	
7802919165	SMP	1	425.75	469.58	653.97	458.76	9.20	9.20	10.05	10.05	
7802927560	SMP	1	425.84	469.69	653.84	458.83	9.27	9.27	10.17	10.17	
7802935792	SMP	1	425.57	469.68	653.77	458.84	8.96	8.96	10.12	10.12	
7802944159	SMP	1	425.78	469.77	653.77	458.84	9.42	9.42	10.15	10.15	
7802952535	SMP	1	425.71	469.77	653.80	458.91	9.44	9.44	10.20	10.20	
7802960917	SMP	1	425.58	469.80	653.77	458.91	9.48	9.48	10.29	10.29	
7802969155	SMP	1	425.71	469.92	653.74	458.97	9.49	9.49	10.23	10.23	
7802977558	SMP	1	425.64	469.84	653.76	459.03	9.49	9.49	10.16	10.16	
7802985920	SMP	1	425.61	469.88	653.84	459.12	9.55	9.55	10.28	10.28	
7802994299	SMP	1	425.79	469.94	653.77	459.13	9.38	9.38	10.26	10.26	
7803002535	SMP	1	425.63	469.94	653.81	459.25	9.32	9.32	10.29	10.29	
7803010917	SMP	1	425.68	470.00	653.81	459.26	9.48	9.48	10.26	10.26	
7803019281	SMP	1	425.75	470.07	653.88	459.32	9.52	9.52	10.36	10.36	
7803027559	SMP	1	425.95	470.17	653.81	459.32	9.57	9.57	10.20	10.20	
7803035908	SMP	1	425.69	470.16	653.74	459.44	9.58	9.58	10.22	10.22	
7803044280	SMP	1	425.55	470.21	653.74	459.44	8.88	8.88	10.14	10.14	
7803052663	SMP	1	425.64	470.29	653.82	459.56	9.58	9.58	10.15	10.15	
7803060907	SMP	1	425.57	470.22	653.76	459.56	8.94	8.94	10.15	10.15	
7803069279	SMP	1	425.57	470.30	653.75	459.45	9.07	9.07	10.20	10.20	
7803077679	SMP	1	425.42	470.30	653.69	459.57	8.92	8.92	10.02	10.02	
7803086031	SMP	1	425.61	470.35	653.69	459.57	9.15	9.15	10.10	10.10	
7803094296	SMP	1	425.68	470.35	653.61	459.59	8.96	8.96	10.14	10.14	
7803102659	SMP	1	425.75	470.35	653.62	459.52	9.43	9.43	10.22	10.22	
7803111053	SMP	1	425.57	470.29	653.70	459.52	9.03	9.03	10.12	10.12	
7803119403	SMP	1	425.57	470.29	653.70	459.49	9.03	9.03	10.21	10.21	
7803127678	SMP	1	425.75	470.28	653.69	459.52	9.56	9.56	10.22	10.22	
7803136025	SMP	1	425.61	470.28	653.70	459.52	9.02	9.02	10.23	10.23	
7803144410	SMP	1	425.68	470.35	653.70	459.54	8.96	8.96	10.20	10.20	
7803152783	SMP	1	425.71	470.29	653.72	459.54	9.54	9.54	10.21	10.21	
7803161034	SMP	1	425.75	470.35	653.73	459.53	9.51	9.51	10.01	10.01	
7803169410	SMP	1	425.75	470.35	653.74	459.54	9.36	9.36	10.11	10.11	
7803177802	SMP	1	425.82	470.36	653.71	459.50	9.38	9.38	10.18	10.18	
7803186029	SMP	1	425.75	470.28	653.66	459.54	9.47	9.47	10.27	10.27	
7803194421	SMP	1	425.89	470.28	653.75	459.55	9.43	9.43	10.25	10.25	
7803202794	SMP	1	425.89	470.28	653.76	459.47	9.54	9.54	10.23	10.23	
7803211176	SMP	1	425.75	470.28	653.75	459.54	9.49	9.49	10.36	10.36	
7803219408	SMP	1	425.89	470.28	653.78	459.45	9.43	9.43	10.22	10.22	
7803227802	SMP	1	425.82	470.20	653.85	459.46	9.70	9.70	10.26	10.26	
7803236167	SMP	1	425.92	470.22	653.85	459.46	9.57	9.57	10.29	10.29	
7803244537	SMP	1	425.99	470.21	653.96	459.41	9.55	9.55	10.30	10.30	
7803252777	SMP	1	426.01	470.17	653.98	459.40	9.56	9.56	10.26	10.26	
7803261168	SMP	1	426.11	470.21	653.94	459.49	9.40	9.40	10.32	10.32	
7803269521	SMP	1	426.15	470.17	654.01	459.44	9.40	9.40	10.37	10.37	
7803277924	SMP	1	425.98	470.17	654.15	459.37	8.94	8.94	10.33	10.33	
7803286151	SMP	1	426.07	470.05	654.22	459.46	8.92	8.92	10.47	10.47	
7803294539	SMP	1	426.10	470.04	654.22	459.40	9.16	9.16	10.54	10.54	
7803302906	SMP	1	426.11	469.99	654.19	459.39	8.99	8.99	10.37	10.37	
7803311295	SMP	1	426.24	470.00	654.27	459.36	9.58	9.58	10.68	10.68	
7803319525	SMP	1	426.84	469.97	655.17	459.55	9.60	9.60	10.75	10.75	
7803327925	SMP	1	428.28	469.87	657.12	459.46	9.89	9.89	10.92	10.92	
7803336277	SMP	1	432.39	469.12	659.40	459.48	9.88	9.88	11.06	11.06	
7803344645	SMP	1	434.61	469.07	661.39	459.38	8.28	8.28	10.77	10.77	
7803361287	SMP	1	437.14	469.43	663.87	459.55	9.32	9.32	10.37	10.37	
7803369662	SMP	1	437.47	469.43	664.24	459.54	9.33	9.33	10.21	10.21	
7803377899	SMP	1	437.39	469.47	664.17	459.49	9.40	9.40	10.38	10.38	
7803386284	SMP	1	437.38	469.44	664.19	459.47	9.37	9.37	10.36	10.36	
7803394651	SMP	1	437.25	469.47	664.15	459.42	9.43	9.43	10.37	10.37	
7803403046	SMP	1	437.18	469.43	664.15	459.40	9.28	9.28	10.34	10.34	
7803411265	SMP	1	437.47	469.36	664.18	459.45	8.79	8.79	10.32	10.32	
7803419660	SMP	1	437.15	469.43	664.21	459.44	9.36	9.36	10.45	10.45	
7803428027	SMP	1	437.04	469.44	664.15	459.45	9.51	9.51	10.38	10.38	
7803436417	SMP	1	437.47	469.43	664.13	459.52	8.82	8.82	10.47	10.47	
7803444633	SMP	1	437.24	469.44	664.17	459.46	9.32	9.32	10.25	10.25	
7803453042	SMP	1	437.13	469.50	664.21	459.54	9.29	9.29	10.15	10.15	
7803461388	SMP	1	437.08	469.50	664.18	459.57	9.32	9.32	10.32	10.32	
7803469776	SMP	1	436.97	469.58	664.13	459.60	9.47	9.47	10.44	10.44	
7803478021	SMP	1	437.17	469.59	664.08	459.55	9.42	9.42	10.37	10.37	
7803486423	SMP	1	437.25	469.50	664.07	459.56	8.51	8.51	10.36	10.36	
7803494763	SMP	1	437.14	469.49	664.08	459.49	9.11	9.11	10.31	10.31	
7803503169	SMP	1	437.07	469.48	664.08	459.49	9.15	9.15	10.30	10.30	
7803511384	SMP	1	437.14	469.50	664.04	459.44	9.24	9.24	10.43	10.43	
7803519788	SMP	1	437.02	469.45	663.97	459.40	9.36	9.36	10.49	10.49	
7803528153	SMP	1	436.85	469.54	663.87	459.30	9.51	9.51	10.40	10.40	
7803536409	SMP	1	436.85	469.54	663.84	459.41	9.46	9.46	10.71	10.71	
7803544776	SMP	1	436.65	469.50	663.71	459.34	9.61	9.61	10.51	10.51	
7803553167	SMP	1	436.63	469.54	663.66	459.34	9.07	9.07	10.47	10.47	
7803561515	SMP	1	436.52	469.52	663.66	459.34	9.51	9.51	10.51	10.51	
7803569779	SMP	1	436.40	469.43	663.60	459.44	9.61	9.61	10.63	10.63	
7803578147	SMP	1	436.39	469.55	663.53	459.37	9.15	9.15	10.66	10.66	
7803586533	SMP	1	436.32	469.55	663.45	459.44	9.47	9.47	10.69	10.69	
7803594893	SMP	1	436.12	469.61	663.38	459.37	9.32	9.32	10.59	10.59	
7803603164	SMP	1	436.26	469.62	663.40	459.43	8.90	8.90	10.56	10.56	
7803611518	SMP	1	436.07	469.64	663.28	459.53	9.55	9.55	10.59	10.59	
7803619909	SMP	1	436.14	469.48	663.19	459.42	9.12	9.12	10.55	10.55	
7803628269	SMP	1	436.06	469.35	663.10	459.23	9.10	9.10	10.42	10.42	
7803636534	SMP	1	435.31	469.37	662.98	459.07	9.65	9.65	10.29	10.29	
7803644879	SMP	1	435.11	469.24	662.88	459.00	9.56	9.56	10.29	10.29	
7803653286	SMP	1	434.88	469.31	662.80	458.98	9.52	9.52	10.56	10.56	
7803661638	SMP	1	435.09	469.09	662.62	458.83	9.57	9.57	10.53	10.53	
7803669909	SMP	1	434.60	468.93	662.36	458.69	9.62	9.62	10.22	10.22	
7803678271	SMP	1	433.96	468.79	661.00	458.57	9.81	9.81	10.72	10.72	
7803686661	SMP	1	431.80	468.26	658.80	458.34	7.46	7.46	11.07	11.07	
7803703270	SMP	1	425.74	468.96	654.38	458.05	9.68	9.68	10.79	10.79	
7803711665	SMP	1	424.77	468.98	652.95	458.06	9.81	9.81	10.45	10.45	
7803720013	SMP	1	424.21	469.04	652.07	458.13	9.62	9.62	10.54	10.54	
7803728270	SMP	1	424.11	469.05	652.12	458.08	8.74	8.74	10.61	10.61	
7803736644	SMP	1	424.21	469.11	651.98	458.07	9.79	9.79	10.57	10.57	
7803745020	SMP	1	424.30	468.92	651.87	457.90	9.61	9.61	10.32	10.32	
7803753384	SMP	1	424.40	468.85	651.84	457.87	9.66	9.66	10.36	10.36	
7803761660	SMP	1	424.19	468.75	651.88	457.63	9.76	9.76	10.30	10.30	
7803770015	SMP	1	424.28	468.64	651.75	457.56	9.76	9.76	10.47	10.47	
7803778390	SMP	1	424.15	468.60	651.69	457.45	9.60	9.60	10.33	10.33	
7803786764	SMP	1	424.13	468.59	651.61	457.35	9.72	9.72	10.41	10.41	
7803795042	SMP	1	424.07	468.50	651.62	457.19	9.55	9.55	10.38	10.38	
7803803387	SMP	1	424.14	468.47	651.62	457.19	9.54	9.54	10.32	10.32	
7803811784	SMP	1	424.14	468.40	651.69	457.13	9.43	9.43	10.33	10.33	
7803820136	SMP	1	424.13	468.34	651.74	457.03	9.61	9.61	10.32	10.32	
7803828402	SMP	1	424.34	468.34	651.80	457.09	9.85	9.85	10.42	10.42	
7803836763	SMP	1	424.08	468.45	651.97	457.05	8.59	8.59	10.34	10.34	
7803845142	SMP	1	424.31	468.45	651.91	457.19	9.01	9.01	10.33	10.33	
7803853380	SMP	1	424.57	468.48	652.04	457.21	9.66	9.66	10.41	10.41	
7803861783	SMP	1	424.44	468.49	652.07	457.17	9.04	9.04	10.34	10.34	
7803870145	SMP	1	424.58	468.49	652.17	457.25	9.44	9.44	10.42	10.42	
7803878510	SMP	1	424.57	468.61	652.24	457.31	9.24	9.24	10.41	10.41	
7803886767	SMP	1	424.71	468.54	652.27	457.29	8.93	8.93	10.50	10.50	
7803895146	SMP	1	425.13	468.66	652.21	457.37	9.33	9.33	10.37	10.37	
7803903501	SMP	1	425.16	468.73	652.34	457.46	9.34	9.34	10.50	10.50	
7803911902	SMP	1	424.80	468.67	652.46	457.53	9.40	9.40	10.36	10.36	
7803920141	SMP	1	425.09	468.85	652.47	457.70	9.55	9.55	10.47	10.47	
7803928519	SMP	1	424.68	469.00	652.39	457.80	9.05	9.05	10.43	10.43	
7803936885	SMP	1	424.48	469.06	651.91	457.82	9.28	9.28	10.22	10.22	
7803945256	SMP	1	424.21	469.17	651.90	457.83	8.65	8.65	10.14	10.14	
7803953502	SMP	1	424.28	469.17	651.91	457.97	8.70	8.70	10.23	10.23	
7803961903	SMP	1	424.37	469.17	652.11	457.99	8.89	8.89	10.15	10.15	
7803970258	SMP	1	424.42	469.22	652.11	457.92	9.02	9.02	10.11	10.11	
7803978656	SMP	1	424.51	469.17	652.19	457.90	8.95	8.95	10.21	10.21	
7803986883	SMP	1	424.50	469.10	652.27	457.89	8.82	8.82	10.26	10.26	
7803995267	SMP	1	424.59	469.02	652.27	457.82	8.91	8.91	10.20	10.20	
7804003634	SMP	1	424.57	469.00	652.32	457.80	8.76	8.76	10.32	10.32	
7804011902	SMP	1	425.01	468.89	652.46	457.72	9.27	9.27	10.22	10.22	
7804020255	SMP	1	424.81	468.77	652.47	457.63	9.05	9.05	10.32	10.32	
7804028638	SMP	1	424.72	468.71	652.52	457.61	8.82	8.82	10.42	10.42	
7804037006	SMP	1	424.88	468.70	652.54	457.47	9.28	9.28	10.37	10.37	
7804045275	SMP	1	424.88	468.60	652.47	457.40	9.28	9.28	10.33	10.33	
7804053626	SMP	1	425.05	468.61	652.64	457.45	9.31	9.31	10.19	10.19	
7804062025	SMP	1	425.05	468.49	652.66	457.33	9.34	9.34	10.16	10.16	
7804070392	SMP	1	425.13	468.41	652.88	457.39	9.40	9.40	10.22	10.22	
7804078637	SMP	1	425.47	468.49	652.94	457.32	9.71	9.71	10.22	10.22	
7804087007	SMP	1	425.41	468.41	653.02	457.24	9.88	9.88	10.26	10.26	
7804095398	SMP	1	425.21	468.42	653.20	457.23	8.72	8.72	10.31	10.31	
7804103762	SMP	1	425.28	468.30	653.41	457.30	8.75	8.75	10.37	10.37	
7804112027	SMP	1	425.59	468.17	653.34	457.17	9.36	9.36	10.27	10.27	
7804120377	SMP	1	425.44	468.09	653.50	457.16	8.92	8.92	10.33	10.33	
7804128765	SMP	1	425.92	468.12	653.51	457.06	9.47	9.47	10.21	10.21	
7804137135	SMP	1	426.07	468.00	653.65	457.12	9.21	9.21	10.18	10.18	
7804145384	SMP	1	425.68	467.93	653.84	457.05	8.70	8.70	10.43	10.43	
7804153749	SMP	1	425.83	467.78	653.85	456.98	8.85	8.85	10.31	10.31	
7804162150	SMP	1	425.98	467.75	654.05	457.02	9.69	9.69	10.33	10.33	
7804170376	SMP	1	426.41	467.85	654.21	457.09	9.63	9.63	10.30	10.30	
7804178766	SMP	1	426.53	467.82	654.21	457.16	9.69	9.69	10.53	10.53	
7804187128	SMP	1	426.60	467.83	654.40	457.21	9.66	9.66	10.31	10.31	
7804203772	SMP	1	426.49	467.88	654.48	457.30	9.55	9.55	10.43	10.43	
7804212132	SMP	1	426.61	467.89	654.48	457.30	9.75	9.75	10.39	10.39	
7804220514	SMP	1	426.48	467.89	654.47	457.28	9.68	9.68	10.23	10.23	
7804228860	SMP	1	426.51	467.88	654.50	457.36	9.56	9.56	10.29	10.29	
7804237151	SMP	1	426.55	467.96	654.53	457.40	9.68	9.68	10.38	10.38	
7804245505	SMP	1	426.39	467.97	654.47	457.47	9.50	9.50	10.49	10.49	
7804253890	SMP	1	426.70	467.98	654.54	457.47	9.61	9.61	10.45	10.45	
7804262250	SMP	1	426.53	468.05	654.56	457.55	9.58	9.58	10.47	10.47	
7804270518	SMP	1	426.52	468.10	654.54	457.59	9.53	9.53	10.37	10.37	
7804278864	SMP	1	426.41	468.06	654.54	457.66	9.39	9.39	10.48	10.48	
7804287272	SMP	1	426.55	468.22	654.54	457.74	9.69	9.69	10.54	10.54	
7804295630	SMP	1	426.28	468.34	654.44	457.85	9.96	9.96	10.62	10.62	
7804303887	SMP	1	426.27	468.34	654.40	457.76	9.80	9.80	10.43	10.43	
7804312248	SMP	1	426.36	468.38	654.27	457.82	9.39	9.39	10.43	10.43	
7804320633	SMP	1	426.29	468.30	654.12	457.82	9.79	9.79	10.35	10.35	
7804328870	SMP	1	426.15	468.37	654.26	457.92	9.61	9.61	10.54	10.54	
7804337273	SMP	1	426.20	468.48	654.11	457.99	9.68	9.68	10.49	10.49	
7804345612	SMP	1	426.14	468.49	654.02	457.87	9.42	9.42	10.34	10.34	
7804354004	SMP	1	425.92	468.47	653.85	457.88	9.36	9.36	10.33	10.33	
7804362251	SMP	1	425.63	468.55	653.88	457.80	8.32	8.32	10.26	10.26	
7804370632	SMP	1	425.61	468.50	653.69	457.82	8.86	8.86	10.24	10.24	
7804378993	SMP	1	425.69	468.50	653.66	457.78	9.62	9.62	10.36	10.36	
7804387394	SMP	1	425.55	468.50	653.52	457.85	9.47	9.47	10.46	10.46	
7804395619	SMP	1	425.55	468.50	653.60	457.81	9.54	9.54	10.48	10.48	
7804404009	SMP	1	425.59	468.43	653.40	457.72	9.78	9.78	10.47	10.47	
7804412371	SMP	1	425.60	468.47	653.34	457.74	10.14	10.14	10.46	10.46	
7804420767	SMP	1	425.41	468.41	653.25	457.75	9.79	9.79	10.48	10.48	
7804428982	SMP	1	425.38	468.50	653.35	457.79	9.89	9.89	10.61	10.61	
7804437392	SMP	1	425.17	468.42	653.20	457.75	9.72	9.72	10.50	10.50	
7804446389	SMP	1	425.25	468.57	653.11	457.78	9.80	9.80	10.50	10.50	
7804454161	SMP	1	425.20	468.42	653.25	457.82	9.65	9.65	10.58	10.58	
7851305511	SMP	1	449.93	487.31	683.40	476.07	8.89	8.89	9.55	9.55	
7851313902	SMP	1	449.71	486.45	683.14	475.11	8.93	8.93	9.64	9.64	
7851322723	SMP	1	449.76	485.43	682.86	474.11	8.91	8.91	9.43	9.43	
7851338856	SMP	1	449.55	483.64	682.50	472.13	8.95	8.95	9.35	9.35	
7851347197	SMP	1	449.66	482.94	682.39	471.27	8.90	8.90	9.39	9.39	
7851355454	SMP	1	449.83	481.84	682.48	470.35	8.69	8.69	9.43	9.43	
7851372192	SMP	1	449.99	480.38	682.42	468.56	8.76	8.76	9.41	9.41	
7851380589	SMP	1	450.30	479.69	682.55	467.68	8.78	8.78	9.42	9.42	
7851388812	SMP	1	450.60	478.98	682.71	466.91	8.69	8.69	9.54	9.54	
7851397190	SMP	1	450.91	478.22	682.98	466.20	8.59	8.59	9.54	9.54	
7851405577	SMP	1	451.29	477.61	683.22	465.54	8.54	8.54	9.48	9.48	
7851413939	SMP	1	451.59	477.19	683.49	464.96	8.72	8.72	9.40	9.40	
7851422180	SMP	1	452.11	476.48	683.73	464.46	8.16	8.16	9.36	9.36	
7851430588	SMP	1	452.28	476.30	684.22	464.07	8.78	8.78	9.42	9.42	
7851447191	SMP	1	453.08	475.51	684.66	463.39	8.39	8.39	9.31	9.31	
7851455589	SMP	1	453.59	475.32	685.18	463.27	8.46	8.46	9.59	9.59	
7851463945	SMP	1	453.80	475.33	685.45	463.27	8.50	8.50	9.22	9.22	
7851472320	SMP	1	454.43	475.16	685.81	463.20	8.63	8.63	9.21	9.21	
7851480562	SMP	1	454.70	475.21	686.26	463.27	8.34	8.34	9.40	9.40	
7851497320	SMP	1	455.50	475.21	686.73	463.32	8.47	8.47	9.22	9.22	
7851505693	SMP	1	455.74	475.04	686.87	463.39	8.17	8.17	9.54	9.54	
7851513942	SMP	1	455.81	475.54	687.22	463.46	8.74	8.74	9.47	9.47	
7851522306	SMP	1	456.17	475.16	687.45	463.66	8.29	8.29	9.41	9.41	
7851530705	SMP	1	456.55	474.75	687.55	463.68	8.24	8.24	9.45	9.45	
7851539074	SMP	1	456.74	474.56	687.74	463.77	7.96	7.96	9.38	9.38	
7851547307	SMP	1	455.61	476.45	687.67	464.17	8.81	8.81	9.08	9.08	
7851555688	SMP	1	456.75	477.48	687.66	465.25	8.58	8.58	8.99	8.99	
7851564076	SMP	1	457.29	478.90	687.55	466.67	8.69	8.69	9.42	9.42	
7851580674	SMP	1	457.12	480.52	687.56	468.11	8.82	8.82	9.40	9.40	
7851589111	SMP	1	457.07	481.13	687.73	468.53	8.71	8.71	9.35	9.35	
7851597431	SMP	1	457.13	481.45	687.83	468.81	8.93	8.93	9.44	9.44	
7851605679	SMP	1	457.27	481.78	687.77	469.14	8.58	8.58	9.43	9.43	
7851614059	SMP	1	457.20	482.21	687.73	469.40	8.81	8.81	9.33	9.33	
7851622441	SMP	1	457.21	482.49	687.73	469.60	8.98	8.98	9.37	9.37	
7851630803	SMP	1	457.33	482.63	687.76	469.73	8.64	8.64	9.35	9.35	
7851639081	SMP	1	457.32	482.95	687.88	469.86	8.57	8.57	9.31	9.31	
7851647419	SMP	1	457.34	483.21	687.89	470.06	8.75	8.75	9.37	9.37	
7851655809	SMP	1	457.34	483.35	687.89	469.99	8.88	8.88	9.24	9.24	
7851664186	SMP	1	457.41	483.28	687.90	470.02	8.93	8.93	9.23	9.23	
7851672445	SMP	1	457.47	483.26	687.90	469.88	8.78	8.78	9.33	9.33	
7851680790	SMP	1	457.49	483.22	687.90	469.81	8.78	8.78	9.42	9.42	
7851689202	SMP	1	457.53	483.13	687.89	469.66	8.70	8.70	9.38	9.38	
7851697566	SMP	1	457.61	483.03	687.80	469.53	8.68	8.68	9.38	9.38	
7851705808	SMP	1	457.64	482.95	687.87	469.46	8.67	8.67	9.47	9.47	
7851714180	SMP	1	457.71	482.88	687.87	469.32	8.56	8.56	9.38	9.38	
7851722574	SMP	1	457.71	482.88	687.87	469.25	8.45	8.45	9.32	9.32	
7851730927	SMP	1	457.64	482.88	687.96	469.20	8.62	8.62	8.98	8.98	
7851739204	SMP	1	456.73	482.87	687.05	468.88	8.70	8.70	9.18	9.18	
7851747550	SMP	1	455.24	482.44	685.86	468.50	8.60	8.60	9.37	9.37	
7851755923	SMP	1	454.71	482.30	684.80	468.32	8.33	8.33	9.34	9.34	
7851764180	SMP	1	454.40	482.22	684.32	468.24	8.70	8.70	9.33	9.33	
7851772563	SMP	1	454.49	482.22	684.25	468.18	8.61	8.61	9.10	9.10	
7851780927	SMP	1	454.51	482.16	684.28	468.10	8.67	8.67	9.06	9.06	
7851789322	SMP	1	454.51	482.08	684.25	468.00	8.62	8.62	9.06	9.06	
7851797547	SMP	1	454.54	482.07	684.17	468.03	8.61	8.61	9.09	9.09	
7851805925	SMP	1	454.42	482.06	684.15	467.99	8.73	8.73	9.19	9.19	
7851814303	SMP	1	454.48	481.99	684.08	467.99	8.75	8.75	9.24	9.24	
7851822687	SMP	1	454.28	482.06	684.09	467.88	8.88	8.88	9.20	9.20	
7851830923	SMP	1	454.13	481.99	683.85	467.82	8.55	8.55	9.14	9.14	
7851839361	SMP	1	454.06	481.99	683.81	467.87	8.57	8.57	9.20	9.20	
7851847679	SMP	1	453.82	481.97	683.73	467.80	8.38	8.38	9.14	9.14	
7851856045	SMP	1	453.87	481.95	683.62	467.81	8.47	8.47	9.35	9.35	
7851864301	SMP	1	454.01	481.99	683.46	467.70	8.77	8.77	9.23	9.23	
7851872689	SMP	1	453.75	481.89	683.41	467.74	8.70	8.70	9.20	9.20	
7851881035	SMP	1	453.61	481.96	683.44	467.69	8.86	8.86	9.23	9.23	
7851889447	SMP	1	453.20	481.99	683.26	467.74	8.78	8.78	9.06	9.06	
7851897660	SMP	1	453.12	482.02	683.15	467.79	8.62	8.62	9.26	9.26	
7851906042	SMP	1	453.06	481.92	683.11	467.77	8.46	8.46	9.25	9.25	
7851914426	SMP	1	452.91	481.91	682.95	467.80	8.44	8.44	9.18	9.18	
7851922687	SMP	1	452.96	481.97	682.91	467.82	8.49	8.49	9.22	9.22	
7851931044	SMP	1	452.90	481.97	682.86	467.86	8.58	8.58	9.43	9.43	
7851939446	SMP	1	452.72	481.94	682.73	467.79	8.61	8.61	9.21	9.21	
7851947784	SMP	1	452.12	481.48	682.27	467.33	8.86	8.86	9.22	9.22	
7851964430	SMP	1	451.13	480.89	681.59	466.65	8.25	8.25	9.22	9.22	
7851972799	SMP	1	450.94	480.72	681.42	466.55	8.04	8.04	9.11	9.11	
7851981187	SMP	1	450.70	480.66	681.35	466.48	7.69	7.69	9.10	9.10	
7851989422	SMP	1	450.45	480.57	681.35	466.49	7.36	7.36	9.26	9.26	
7851997818	SMP	1	450.39	480.43	681.15	466.33	8.31	8.31	9.11	9.11	
7852006173	SMP	1	450.43	480.40	681.11	466.23	8.38	8.38	9.16	9.16	
7852014545	SMP	1	450.24	480.36	680.99	466.16	8.26	8.26	9.29	9.29	
7852022801	SMP	1	450.05	480.13	680.85	466.02	8.19	8.19	9.23	9.23	
7852031194	SMP	1	449.77	480.12	680.68	465.81	8.58	8.58	9.39	9.39	
7852039555	SMP	1	449.93	480.18	680.53	465.78	8.72	8.72	9.34	9.34	
7852047943	SMP	1	449.67	480.12	680.36	465.68	8.74	8.74	9.34	9.34	
7852056174	SMP	1	449.42	480.02	680.31	465.62	8.51	8.51	9.30	9.30	
7852064548	SMP	1	449.34	480.01	680.21	465.59	8.80	8.80	9.27	9.27	
7852072920	SMP	1	448.87	479.87	680.00	465.52	8.35	8.35	9.43	9.43	
7852081175	SMP	1	448.89	479.77	679.98	465.53	8.54	8.54	9.53	9.53	
7852089541	SMP	1	448.62	479.74	679.79	465.51	8.66	8.66	9.41	9.41	
7852097939	SMP	1	448.50	479.76	679.64	465.28	8.47	8.47	9.23	9.23	
7852106293	SMP	1	448.52	479.78	679.49	465.35	8.53	8.53	9.23	9.23	
7852114547	SMP	1	448.55	480.01	679.45	465.44	8.94	8.94	9.25	9.25	
7852122931	SMP	1	448.18	479.88	679.37	465.43	8.80	8.80	9.20	9.20	
7852131287	SMP	1	447.94	479.86	679.24	465.48	8.62	8.62	9.42	9.42	
7852139670	SMP	1	447.83	479.89	679.00	465.45	8.43	8.43	9.50	9.50	
7852147940	SMP	1	447.78	479.92	678.97	465.49	8.72	8.72	9.70	9.70	
7852164676	SMP	1	447.66	479.84	678.72	465.18	8.89	8.89	9.45	9.45	
7852173070	SMP	1	447.42	479.67	678.50	465.05	8.71	8.71	9.37	9.37	
7852181279	SMP	1	447.00	479.38	678.35	464.96	8.62	8.62	9.45	9.45	
7852189666	SMP	1	447.03	479.28	678.14	464.86	8.88	8.88	9.61	9.61	
7852198044	SMP	1	446.92	479.21	677.94	464.71	8.90	8.90	9.62	9.62	
7852206427	SMP	1	446.72	479.15	677.69	464.65	8.97	8.97	9.60	9.60	
7852214877	SMP	1	446.54	479.05	677.62	464.60	8.99	8.99	9.54	9.54	
7852223065	SMP	1	446.13	479.06	677.45	464.53	8.83	8.83	9.19	9.19	
7852231404	SMP	1	445.95	479.00	677.18	464.49	8.70	8.70	9.44	9.44	
7852239671	SMP	1	445.76	479.18	676.86	464.53	8.87	8.87	9.73	9.73	
7852248046	SMP	1	445.37	479.11	676.37	464.51	8.80	8.80	9.24	9.24	
7852256424	SMP	1	445.36	479.19	676.20	464.69	9.08	9.08	9.65	9.65	
7852264787	SMP	1	445.16	479.37	676.13	464.70	8.66	8.66	9.79	9.79	
7852273063	SMP	1	444.89	479.61	675.81	464.72	8.95	8.95	9.69	9.69	
7852281419	SMP	1	444.67	479.59	675.69	464.82	8.67	8.67	9.46	9.46	
7852289790	SMP	1	444.41	479.76	675.60	464.95	8.29	8.29	9.56	9.56	
7852298165	SMP	1	444.49	479.99	675.50	465.10	8.70	8.70	9.57	9.57	
7852306490	SMP	1	444.54	480.12	675.31	465.24	8.70	8.70	9.48	9.48	
7852314777	SMP	1	444.56	480.27	675.18	465.36	8.84	8.84	9.45	9.45	
7852323186	SMP	1	444.50	480.26	675.20	465.62	8.95	8.95	9.68	9.68	
7852331533	SMP	1	444.20	480.49	675.20	465.84	7.92	7.92	9.94	9.94	
7852339797	SMP	1	444.22	480.71	675.07	465.86	8.33	8.33	9.79	9.79	
7852348168	SMP	1	444.41	480.87	674.96	466.03	8.70	8.70	9.54	9.54	
7852356553	SMP	1	444.49	481.03	675.06	466.24	8.94	8.94	9.45	9.45	
7852364900	SMP	1	444.43	481.19	675.05	466.50	8.89	8.89	9.77	9.77	
7852373185	SMP	1	444.34	481.27	674.98	466.70	8.54	8.54	9.90	9.90	
7852381537	SMP	1	444.20	481.50	674.97	466.88	7.88	7.88	9.81	9.81	
7852389909	SMP	1	444.52	481.78	674.97	467.03	8.64	8.64	9.73	9.73	
7852398287	SMP	1	444.54	481.98	674.99	467.25	8.70	8.70	9.65	9.65	
7852414924	SMP	1	444.75	482.29	675.24	467.52	8.88	8.88	9.55	9.55	
7852423292	SMP	1	444.93	482.32	675.38	467.58	9.45	9.45	9.31	9.31	
7852431530	SMP	1	445.01	482.37	675.56	467.69	9.44	9.44	9.49	9.49	
7852448291	SMP	1	445.36	482.44	675.68	467.88	9.12	9.12	9.78	9.78	
7852456678	SMP	1	445.43	482.42	675.90	467.95	9.13	9.13	9.67	9.67	
7852464908	SMP	1	445.34	482.34	675.99	468.11	8.71	8.71	9.69	9.69	
7852473293	SMP	1	445.55	482.34	676.15	468.03	8.81	8.81	9.87	9.87	
7852481668	SMP	1	445.71	482.34	676.32	468.03	8.89	8.89	9.88	9.88	
7852490048	SMP	1	445.83	482.30	676.48	468.02	9.42	9.42	9.73	9.73	
7852498274	SMP	1	446.01	482.17	676.54	468.10	8.86	8.86	9.78	9.78	
7852506679	SMP	1	446.29	482.16	676.69	468.02	9.29	9.29	9.75	9.75	
7852515028	SMP	1	446.22	482.05	676.83	467.95	8.78	8.78	9.77	9.77	
7852523401	SMP	1	446.23	481.94	677.04	467.95	9.10	9.10	9.90	9.90	
7852531662	SMP	1	446.13	481.69	677.24	467.76	8.22	8.22	9.89	9.89	
7852540049	SMP	1	446.34	481.41	677.30	467.58	8.75	8.75	9.69	9.69	
7852548405	SMP	1	446.63	481.27	677.37	467.36	9.01	9.01	9.66	9.66	
7852556802	SMP	1	446.79	481.10	677.59	467.26	9.02	9.02	9.80	9.80	
7852565035	SMP	1	447.27	480.87	678.39	467.30	8.67	8.67	10.16	10.16	
7852573403	SMP	1	449.14	480.63	680.38	467.36	9.51	9.51	10.39	10.39	
7852581783	SMP	1	451.92	480.68	682.73	467.39	9.77	9.77	10.23	10.23	
7852598421	SMP	1	455.25	480.57	685.78	467.36	9.75	9.75	9.95	9.95	
7852606793	SMP	1	455.87	480.29	686.40	467.14	9.66	9.66	10.02	10.02	
7852615149	SMP	1	456.07	480.09	686.51	466.96	9.70	9.70	10.17	10.17	
7852623390	SMP	1	456.12	479.90	686.42	466.71	9.65	9.65	9.96	9.96	
7852631798	SMP	1	456.35	479.74	686.42	466.51	9.80	9.80	9.83	9.83	
7852640164	SMP	1	456.26	479.37	686.46	466.28	9.60	9.60	10.02	10.02	
7852648525	SMP	1	455.82	479.23	686.42	466.07	9.50	9.50	10.04	10.04	
7852656778	SMP	1	456.24	478.95	686.41	465.78	9.48	9.48	10.05	10.05	
7852665154	SMP	1	455.93	478.74	686.44	465.72	9.20	9.20	9.88	9.88	
7852673531	SMP	1	455.63	478.78	686.31	465.64	9.41	9.41	9.92	9.92	
7852681937	SMP	1	455.53	478.68	686.21	465.47	9.41	9.41	9.86	9.86	
7852690154	SMP	1	455.52	478.64	686.17	465.30	9.61	9.61	9.91	9.91	
7852698520	SMP	1	455.40	478.68	686.11	465.20	9.58	9.58	9.96	9.96	
7852706908	SMP	1	455.22	478.74	685.97	465.19	9.63	9.63	9.97	9.97	
7852715292	SMP	1	455.02	478.65	685.82	465.15	9.50	9.50	10.04	10.04	
7852723517	SMP	1	454.91	478.69	685.86	465.17	9.56	9.56	9.91	9.91	
7852731922	SMP	1	454.82	478.62	685.81	465.15	9.44	9.44	10.04	10.04	
7852740285	SMP	1	454.56	478.77	685.75	465.30	9.55	9.55	10.16	10.16	
7852748523	SMP	1	454.54	478.81	685.58	465.22	9.50	9.50	9.90	9.90	
7852756903	SMP	1	454.55	478.82	685.53	465.28	9.48	9.48	10.11	10.11	
7852765280	SMP	1	454.34	478.82	685.40	465.28	9.45	9.45	9.98	9.98	
7852773641	SMP	1	454.42	478.95	685.40	465.44	9.41	9.41	9.96	9.96	
7852781921	SMP	1	454.24	479.09	685.42	465.58	9.55	9.55	9.86	9.86	
7852790276	SMP	1	454.24	479.31	685.49	465.64	9.65	9.65	10.05	10.05	
7852798654	SMP	1	454.35	479.45	685.41	465.85	9.69	9.69	10.10	10.10	
7852807031	SMP	1	454.40	479.60	685.32	465.92	9.76	9.76	10.17	10.17	
7852815270	SMP	1	454.26	479.78	685.47	466.15	9.60	9.60	10.15	10.15	
7852823644	SMP	1	454.32	479.86	685.31	466.37	9.53	9.53	10.27	10.27	
7852832045	SMP	1	454.18	480.07	685.48	466.47	9.71	9.71	10.24	10.24	
7852840404	SMP	1	454.21	480.15	685.36	466.60	9.73	9.73	10.08	10.08	
7852848664	SMP	1	453.94	480.22	685.41	466.85	9.62	9.62	10.25	10.25	
7852857028	SMP	1	453.91	480.42	685.40	466.85	9.80	9.80	10.13	10.13	
7852865394	SMP	1	454.11	480.49	685.32	466.99	9.79	9.79	10.15	10.15	
7852873766	SMP	1	454.09	480.57	685.34	467.04	9.88	9.88	10.13	10.13	
7852882044	SMP	1	454.56	480.53	685.73	467.20	9.52	9.52	10.34	10.34	
7852890395	SMP	1	455.17	480.65	686.45	467.30	9.61	9.61	10.15	10.15	
7852898771	SMP	1	455.56	480.55	686.73	467.44	9.55	9.55	10.32	10.32	
7852907024	SMP	1	455.60	480.51	686.65	467.39	9.48	9.48	10.23	10.23	
7852915424	SMP	1	455.54	480.67	686.41	467.41	9.63	9.63	10.31	10.31	
7852923768	SMP	1	455.27	480.68	686.46	467.45	9.58	9.58	10.14	10.14	
7852932172	SMP	1	455.13	480.68	686.36	467.59	9.56	9.56	10.12	10.12	
7852940404	SMP	1	455.17	480.78	686.31	467.64	9.44	9.44	9.84	9.84	
7852948770	SMP	1	455.10	480.93	686.24	467.70	9.65	9.65	9.94	9.94	
7852957151	SMP	1	454.99	480.98	686.25	467.69	9.55	9.55	9.99	9.99	
7852965539	SMP	1	454.85	480.99	686.14	467.76	9.55	9.55	10.12	10.12	
7852973770	SMP	1	454.95	481.16	686.00	467.75	9.47	9.47	9.93	9.93	
7852982167	SMP	1	454.79	481.12	685.89	467.84	9.48	9.48	10.10	10.10	
7852990521	SMP	1	454.71	480.96	685.83	467.76	9.47	9.47	9.92	9.92	
7852998887	SMP	1	454.49	480.89	685.76	467.75	9.35	9.35	9.93	9.93	
7853007150	SMP	1	454.37	480.97	685.59	467.70	9.44	9.44	9.92	9.92	
7853015524	SMP	1	454.43	480.94	685.54	467.75	9.35	9.35	10.13	10.13	
7853023881	SMP	1	454.32	481.00	685.50	467.74	9.48	9.48	10.05	10.05	
7853032289	SMP	1	454.12	481.05	685.40	467.86	9.49	9.49	10.27	10.27	
7853040522	SMP	1	454.12	481.13	685.34	467.76	9.43	9.43	10.03	10.03	
7853048895	SMP	1	453.94	481.05	685.20	467.76	9.39	9.39	10.06	10.06	
7853057278	SMP	1	453.80	481.15	685.00	467.75	9.34	9.34	9.88	9.88	
7853065513	SMP	1	453.68	481.06	684.92	467.68	9.49	9.49	9.84	9.84	
7853073883	SMP	1	453.54	480.92	684.85	467.61	9.20	9.20	9.83	9.83	
7853082287	SMP	1	453.37	480.94	684.74	467.59	9.19	9.19	9.84	9.84	
7853090655	SMP	1	452.39	480.86	683.83	467.41	9.34	9.34	9.85	9.85	
7853098889	SMP	1	450.36	480.68	682.08	467.13	9.46	9.46	10.29	10.29	
7853115642	SMP	1	445.95	480.29	678.20	466.52	8.89	8.89	9.85	9.85	
7853124031	SMP	1	444.92	480.05	677.30	466.51	7.81	7.81	10.04	10.04	
7853132267	SMP	1	445.90	480.02	677.11	466.29	9.22	9.22	10.02	10.02	
7853140662	SMP	1	446.11	480.14	677.11	466.22	9.26	9.26	9.96	9.96	
7853149002	SMP	1	446.21	479.97	677.22	466.14	9.20	9.20	10.02	10.02	
7853157410	SMP	1	446.16	480.02	677.28	466.14	8.88	8.88	10.10	10.10	
7853165633	SMP	1	446.20	479.99	677.31	466.07	8.92	8.92	9.89	9.89	
7853174010	SMP	1	446.07	479.87	677.53	465.99	9.00	9.00	9.80	9.80	
7853182392	SMP	1	446.38	479.75	677.35	466.00	8.93	8.93	9.89	9.89	
7853190779	SMP	1	446.33	479.62	677.42	466.07	8.93	8.93	9.99	9.99	
7853199005	SMP	1	446.17	479.52	677.57	465.99	9.03	9.03	9.80	9.80	
7853207411	SMP	1	446.29	479.34	677.64	465.98	8.86	8.86	9.99	9.99	
7853215764	SMP	1	446.48	479.28	677.71	465.88	8.96	8.96	9.95	9.95	
7853224022	SMP	1	446.40	479.21	677.86	465.79	9.02	9.02	9.96	9.96	
7853232394	SMP	1	446.46	478.98	678.00	465.74	8.77	8.77	9.90	9.90	
7853240780	SMP	1	446.66	478.93	678.13	465.67	8.88	8.88	9.70	9.70	
7853249130	SMP	1	446.83	478.92	678.32	465.56	9.10	9.10	9.60	9.60	
7853257406	SMP	1	446.78	478.82	678.46	465.56	9.22	9.22	9.64	9.64	
7853265757	SMP	1	446.76	478.85	678.56	465.59	9.24	9.24	9.58	9.58	
7853274131	SMP	1	447.11	478.76	678.78	465.56	9.10	9.10	9.75	9.75	
7853282513	SMP	1	447.11	478.55	678.91	465.63	8.87	8.87	9.93	9.93	
7853290775	SMP	1	447.25	478.61	678.98	465.50	8.98	8.98	9.73	9.73	
7853299129	SMP	1	447.34	478.49	679.12	465.45	8.97	8.97	9.78	9.78	
7853307529	SMP	1	447.28	478.46	679.21	465.41	9.01	9.01	9.83	9.83	
7853315877	SMP	1	447.54	478.26	679.37	465.33	8.89	8.89	9.72	9.72	
7853324148	SMP	1	447.54	478.13	679.52	465.26	8.72	8.72	9.73	9.73	
7853332510	SMP	1	447.45	478.11	679.60	465.21	8.75	8.75	9.72	9.72	
7853340903	SMP	1	447.56	478.11	679.68	465.24	8.87	8.87	9.83	9.83	
7853349246	SMP	1	447.69	477.90	679.76	465.20	8.86	8.86	9.87	9.87	
7853357528	SMP	1	447.77	478.00	679.84	465.20	8.92	8.92	9.97	9.97	
7853365874	SMP	1	447.84	477.93	679.84	465.06	8.97	8.97	9.86	9.86	
7853374254	SMP	1	447.91	477.93	679.91	465.19	9.18	9.18	9.78	9.78	
7853382508	SMP	1	447.90	477.98	680.05	465.19	9.11	9.11	9.80	9.80	
7853390900	SMP	1	447.96	478.05	680.07	465.17	9.24	9.24	9.83	9.83	
7853399246	SMP	1	448.02	478.15	680.08	465.24	9.23	9.23	9.85	9.85	
7853407657	SMP	1	448.09	478.21	680.19	465.32	9.19	9.19	9.63	9.63	
7853415868	SMP	1	448.03	478.25	680.23	465.40	9.31	9.31	9.73	9.73	
7853424255	SMP	1	448.13	478.27	680.34	465.49	9.06	9.06	9.63	9.63	
7853432644	SMP	1	448.06	478.08	680.26	465.22	9.28	9.28	9.87	9.87	
7853441025	SMP	1	448.01	477.30	680.11	464.56	9.28	9.28	9.78	9.78	
7853449245	SMP	1	447.56	476.77	679.93	464.11	9.26	9.26	9.83	9.83	
7853466029	SMP	1	447.41	476.57	679.78	464.01	8.90	8.90	9.86	9.86	
7853474369	SMP	1	447.40	476.74	679.86	464.04	9.08	9.08	9.86	9.86	
7853482652	SMP	1	447.55	476.77	679.93	464.18	9.23	9.23	9.92	9.92	
7853491010	SMP	1	447.68	476.85	679.86	464.25	9.21	9.21	9.83	9.83	
7853499384	SMP	1	448.46	476.78	679.84	464.35	9.51	9.51	9.72	9.72	
7853507759	SMP	1	447.20	476.97	679.96	464.38	8.65	8.65	9.81	9.81	
7853516002	SMP	1	448.40	476.55	679.91	464.59	9.25	9.25	9.87	9.87	
7853524374	SMP	1	448.51	476.78	679.87	464.61	9.40	9.40	9.86	9.86	
7853532777	SMP	1	447.97	477.26	679.80	464.70	9.54	9.54	9.98	9.98	
7853541138	SMP	1	448.10	477.22	679.79	464.88	9.61	9.61	9.99	9.99	
7853549384	SMP	1	448.28	477.15	679.79	464.89	9.53	9.53	9.89	9.89	
7853557757	SMP	1	448.34	477.34	679.79	464.92	9.40	9.40	9.86	9.86	
7853566137	SMP	1	448.74	477.14	679.80	465.00	9.81	9.81	9.91	9.91	
7853574367	SMP	1	448.89	477.18	679.79	464.99	9.84	9.84	9.86	9.86	
7853582771	SMP	1	447.57	477.69	679.72	465.06	9.64	9.64	9.99	9.99	
7853591143	SMP	1	447.78	477.64	679.91	465.15	9.64	9.64	10.06	10.06	
7853599500	SMP	1	447.84	477.73	679.78	465.22	9.57	9.57	10.17	10.17	
7853607754	SMP	1	447.74	477.73	679.76	465.26	9.52	9.52	10.19	10.19	
7853616128	SMP	1	447.83	477.89	679.69	465.40	9.44	9.44	10.22	10.22	
7853624494	SMP	1	447.99	477.71	679.55	465.41	9.38	9.38	10.17	10.17	
7853641147	SMP	1	448.31	477.44	679.41	465.60	9.31	9.31	10.16	10.16	
7853649488	SMP	1	448.37	477.34	679.41	465.63	9.25	9.25	10.07	10.07	
7853657895	SMP	1	448.45	477.64	679.80	465.70	9.46	9.46	10.03	10.03	
7853666256	SMP	1	449.54	477.30	680.95	465.43	10.17	10.17	10.17	10.17	
7853674500	SMP	1	450.15	477.63	681.08	465.19	10.09	10.09	10.10	10.10	
7853682875	SMP	1	450.29	477.34	681.40	465.19	10.53	10.53	10.15	10.15	
7853691264	SMP	1	450.40	477.14	681.21	465.14	10.52	10.52	10.07	10.07	
7853699493	SMP	1	449.98	477.25	681.09	465.25	10.04	10.04	10.05	10.05	
7853707897	SMP	1	450.11	477.60	681.05	465.27	10.29	10.29	10.06	10.06	
7853716247	SMP	1	449.91	477.25	680.88	465.35	10.10	10.10	10.13	10.13	
7853724625	SMP	1	449.92	477.58	680.73	465.43	10.23	10.23	10.14	10.14	
7853732875	SMP	1	449.72	477.73	680.58	465.45	10.25	10.25	10.22	10.22	
7853741269	SMP	1	449.75	477.70	680.43	465.49	10.07	10.07	10.01	10.01	
7853749617	SMP	1	449.63	477.90	680.42	465.56	10.21	10.21	9.97	9.97	
7853758022	SMP	1	449.24	477.91	680.30	465.69	9.99	9.99	10.01	10.01	
7853766237	SMP	1	449.18	478.09	680.06	465.78	10.03	10.03	10.07	10.07	
7853774615	SMP	1	449.32	478.05	679.99	465.74	9.89	9.89	10.07	10.07	
7853783000	SMP	1	448.85	478.79	679.85	465.76	8.00	8.00	10.08	10.08	
7853791380	SMP	1	448.74	479.02	679.85	465.84	9.00	8.00	10.03	10.03	
7853799621	SMP	1	448.97	477.98	679.76	465.81	9.80	9.80	10.11	10.11	
7853808020	SMP	1	448.84	477.98	679.62	465.74	9.93	9.93	9.88	9.88	
7853816358	SMP	1	448.82	477.98	679.55	465.78	10.04	10.04	9.93	9.93	
7853824739	SMP	1	448.77	477.91	679.55	465.85	10.04	10.04	9.99	9.99	
7853833020	SMP	1	448.69	477.91	679.45	465.84	10.07	10.07	10.04	10.04	
7853841392	SMP	1	448.23	477.97	679.48	465.77	10.26	10.26	9.96	9.96	
7853849735	SMP	1	447.93	478.05	679.40	465.78	9.82	9.82	9.97	9.97	
7853858142	SMP	1	448.39	477.92	679.34	465.70	10.01	10.01	9.79	9.79	
7853866356	SMP	1	448.44	477.82	679.33	465.77	10.12	10.12	9.99	9.99	
7853874743	SMP	1	448.38	477.97	679.34	465.77	9.94	9.94	10.05	10.05	
7853883118	SMP	1	448.07	479.10	679.27	465.63	8.00	8.00	9.83	9.83	
7853891383	SMP	1	448.39	477.53	679.18	465.63	10.09	10.09	9.87	9.87	
7853899755	SMP	1	448.25	477.53	679.18	465.63	9.31	9.31	9.86	9.86	
7853908138	SMP	1	448.11	477.66	679.21	465.56	9.70	9.70	9.93	9.93	
7853916490	SMP	1	447.98	477.58	679.19	465.60	9.62	9.62	9.84	9.84	
7853924738	SMP	1	448.18	477.58	679.16	465.50	10.01	10.01	9.86	9.86	
7853933119	SMP	1	447.91	477.75	679.17	465.55	9.87	9.87	9.99	9.99	
7853941509	SMP	1	447.40	477.82	678.38	465.91	9.67	9.67	9.95	9.95	
7853949864	SMP	1	444.42	479.26	676.83	466.67	9.42	9.42	10.20	10.20	
7853958138	SMP	1	443.28	480.06	674.92	467.67	9.95	9.95	10.07	10.07	
7853974865	SMP	1	441.79	481.73	673.15	469.01	9.26	9.26	9.99	9.99	
7853983263	SMP	1	442.00	481.81	673.29	469.11	9.40	9.40	10.26	10.26	
7853991565	SMP	1	442.00	481.88	673.32	469.19	9.45	9.45	10.25	10.25	
7854008238	SMP	1	442.10	481.91	673.37	469.32	9.50	9.50	10.04	10.04	
7854016623	SMP	1	442.17	481.97	673.56	469.47	9.49	9.49	9.99	9.99	
7854024893	SMP	1	442.38	481.98	673.55	469.47	9.44	9.44	10.08	10.08	
7854033229	SMP	1	442.41	481.92	673.59	469.63	9.33	9.33	10.03	10.03	
7854041637	SMP	1	442.26	482.11	673.57	469.64	9.17	9.17	9.90	9.90	
7854049854	SMP	1	442.31	482.13	673.62	469.77	9.52	9.52	10.07	10.07	
7854058228	SMP	1	442.29	482.20	673.67	469.89	9.29	9.29	10.06	10.06	
7854066615	SMP	1	442.30	482.27	673.62	469.89	9.23	9.23	9.88	9.88	
7854075003	SMP	1	442.09	482.34	673.69	470.03	9.20	9.20	10.05	10.05	
7854083230	SMP	1	442.19	482.39	673.69	470.09	9.16	9.16	9.94	9.94	
7854091637	SMP	1	442.25	482.42	673.75	470.13	9.18	9.18	9.76	9.76	
7854108360	SMP	1	442.23	482.37	673.76	469.96	9.36	9.36	9.77	9.77	
7854116631	SMP	1	442.37	482.37	673.76	470.02	9.27	9.27	9.99	9.99	
7854124995	SMP	1	442.23	482.35	673.68	469.95	9.19	9.19	9.91	9.91	
7854133358	SMP	1	442.23	482.22	673.73	469.92	9.31	9.31	9.97	9.97	
7854141747	SMP	1	442.12	482.20	673.74	469.89	9.33	9.33	10.13	10.13	
7854149986	SMP	1	442.11	482.05	673.57	469.78	9.35	9.35	10.05	10.05	
7854158362	SMP	1	442.07	482.03	673.67	469.67	9.37	9.37	9.87	9.87	
7854166756	SMP	1	442.08	481.88	673.56	469.67	9.42	9.42	10.03	10.03	
7854175111	SMP	1	442.36	481.87	673.91	469.58	9.30	9.30	9.92	9.92	
7854183360	SMP	1	442.35	481.68	673.84	469.39	9.19	9.19	9.81	9.81	
7854191740	SMP	1	442.31	481.58	673.62	469.20	9.33	9.33	9.86	9.86	
7854200114	SMP	1	442.18	481.57	673.54	469.06	9.22	9.22	9.90	9.90	
7854208349	SMP	1	442.19	481.49	673.48	468.95	9.29	9.29	9.88	9.88	
7854225131	SMP	1	442.37	481.15	673.57	468.71	9.41	9.41	9.86	9.86	
7854233487	SMP	1	442.25	481.11	673.46	468.67	9.45	9.45	10.04	10.04	
7854241757	SMP	1	442.41	480.99	673.45	468.58	9.43	9.43	10.00	10.00	
7854250100	SMP	1	442.15	481.01	673.39	468.59	9.47	9.47	10.12	10.12	
7854258481	SMP	1	442.20	481.02	673.35	468.56	9.55	9.55	10.20	10.20	
7854266859	SMP	1	442.29	480.95	673.39	468.50	9.55	9.55	10.13	10.13	
7854275131	SMP	1	442.12	480.96	673.33	468.57	9.46	9.46	10.23	10.23	
7854283480	SMP	1	442.07	481.10	673.19	468.61	9.66	9.66	10.14	10.14	
7854291881	SMP	1	442.24	481.09	673.19	468.68	9.47	9.47	10.23	10.23	
7854300227	SMP	1	442.12	481.17	673.12	468.75	9.47	9.47	10.19	10.19	
7854308478	SMP	1	442.32	481.38	673.05	468.97	9.65	9.65	10.30	10.30	
7854316856	SMP	1	442.00	481.46	673.12	469.11	9.62	9.62	10.26	10.26	
7854325256	SMP	1	441.86	481.66	673.15	469.30	9.51	9.51	10.41	10.41	
7854333604	SMP	1	441.88	481.82	673.18	469.50	9.55	9.55	10.22	10.22	
7854341879	SMP	1	442.11	482.01	673.26	469.77	9.62	9.62	10.41	10.41	
7854350227	SMP	1	442.11	482.31	673.12	469.97	9.54	9.54	10.40	10.40	
7854358601	SMP	1	442.13	482.48	673.21	470.18	9.74	9.74	10.53	10.53	
7854366875	SMP	1	441.96	482.82	673.20	470.52	9.76	9.76	10.40	10.40	
7854383612	SMP	1	442.32	483.05	673.34	470.89	9.79	9.79	10.46	10.46	
7854391988	SMP	1	442.38	483.22	673.26	470.99	9.93	9.93	10.42	10.42	
7854400243	SMP	1	442.32	483.35	673.33	471.21	9.81	9.81	10.50	10.50	
7854416972	SMP	1	442.85	483.96	674.24	471.81	9.87	9.87	10.60	10.60	
7854425378	SMP	1	443.78	484.52	675.20	472.45	9.89	9.89	10.73	10.73	
7854433596	SMP	1	443.97	485.03	675.20	472.94	9.88	9.88	10.65	10.65	
7854450356	SMP	1	443.92	484.99	675.21	472.78	9.86	9.86	10.51	10.51	
7854458733	SMP	1	443.99	484.99	675.30	472.66	9.96	9.96	10.59	10.59	
7854466992	SMP	1	443.93	484.78	675.33	472.54	9.99	9.99	10.81	10.81	
7854475341	SMP	1	444.00	484.62	675.34	472.32	10.08	10.08	10.68	10.68	
7854483747	SMP	1	444.18	484.34	675.43	472.06	10.01	10.01	10.56	10.56	
7854492101	SMP	1	444.19	484.05	675.45	471.85	9.95	9.95	10.65	10.65	
7854500354	SMP	1	444.07	483.86	675.54	471.69	9.85	9.85	10.85	10.85	
7854517114	SMP	1	444.23	483.33	675.62	471.18	9.98	9.98	10.50	10.50	
7854525350	SMP	1	444.19	483.03	675.64	470.99	9.92	9.92	10.68	10.68	
7854533730	SMP	1	444.11	482.89	675.70	470.82	9.89	9.89	10.83	10.83	
7854542119	SMP	1	444.18	482.73	675.54	470.69	9.91	9.91	10.76	10.76	
7854550463	SMP	1	444.36	482.49	675.49	470.56	10.02	10.02	10.96	10.96	
7854558749	SMP	1	444.22	482.38	675.59	470.37	10.04	10.04	10.85	10.85	
7854567103	SMP	1	444.22	482.24	675.64	470.31	9.97	9.97	10.75	10.75	
7854575478	SMP	1	444.25	482.14	675.63	470.22	10.00	10.00	10.61	10.61	
7854583853	SMP	1	444.24	482.04	675.55	470.25	9.96	9.96	10.70	10.70	
7854592117	SMP	1	444.12	482.03	675.64	470.06	10.09	10.09	10.72	10.72	
7854600467	SMP	1	443.91	482.13	675.70	470.08	9.98	9.98	10.70	10.70	
7854608874	SMP	1	443.98	482.13	675.70	470.08	10.05	10.05	10.76	10.76	
7854617215	SMP	1	443.98	482.13	675.57	470.20	9.96	9.96	10.66	10.66	
7854625473	SMP	1	444.15	482.19	675.62	470.25	9.94	9.94	10.80	10.80	
7854633854	SMP	1	444.15	482.26	675.69	470.32	10.02	10.02	10.67	10.67	
7854642244	SMP	1	444.20	482.27	675.69	470.40	9.96	9.96	10.81	10.81	
7854650603	SMP	1	444.18	482.42	675.71	470.47	10.09	10.09	10.88	10.88	
7854658869	SMP	1	444.25	482.49	675.71	470.52	10.10	10.10	10.95	10.95	
7854667219	SMP	1	444.26	482.60	675.78	470.54	10.10	10.10	10.95	10.95	
7854675594	SMP	1	443.93	482.78	675.80	470.68	10.16	10.16	10.94	10.94	
7854683849	SMP	1	443.92	482.91	675.74	470.89	10.12	10.12	11.00	11.00	
7854692231	SMP	1	443.92	482.91	675.78	470.99	10.03	10.03	10.86	10.86	
7854700588	SMP	1	443.86	482.99	675.78	471.06	10.02	10.02	10.86	10.86	
7854708993	SMP	1	443.94	483.06	675.82	471.16	10.00	10.00	10.98	10.98	
7854717230	SMP	1	444.00	483.17	675.77	471.25	10.02	10.02	11.02	11.02	
7854725595	SMP	1	443.84	483.16	676.01	471.10	10.04	10.04	10.89	10.89	
7854733970	SMP	1	443.91	483.07	675.75	471.16	9.96	9.96	10.83	10.83	
7854742368	SMP	1	443.84	483.14	675.75	471.16	9.94	9.94	10.96	10.96	
7854750583	SMP	1	444.42	483.49	676.26	471.48	10.19	10.19	11.13	11.13	
7854758994	SMP	1	445.20	483.93	677.20	472.08	10.30	10.30	11.20	11.20	
7854767341	SMP	1	445.74	484.24	677.56	472.23	10.30	10.30	10.80	10.80	
7854775723	SMP	1	445.75	484.39	677.61	472.34	10.37	10.37	11.31	11.31	
7854783971	SMP	1	445.67	484.21	677.57	472.16	10.29	10.29	11.09	11.09	
7854792363	SMP	1	445.61	484.14	677.63	472.16	10.19	10.19	10.97	10.97	
7854800705	SMP	1	445.67	484.15	677.57	472.09	10.27	10.27	11.13	11.13	
7854809115	SMP	1	445.72	483.97	677.57	472.02	10.12	10.12	11.10	11.10	
7854817330	SMP	1	445.70	484.01	677.61	472.03	10.13	10.13	11.03	11.03	
7854825716	SMP	1	445.73	483.98	677.70	471.95	10.11	10.11	10.99	10.99	
7854834094	SMP	1	445.76	484.01	677.68	471.92	10.17	10.17	10.97	10.97	
7854842363	SMP	1	445.76	484.01	677.68	471.93	10.11	10.11	11.10	11.10	
7854850704	SMP	1	445.69	484.01	677.68	471.98	10.10	10.10	10.88	10.88	
7854859112	SMP	1	445.65	484.06	677.61	472.03	10.07	10.07	10.99	10.99	
7854867469	SMP	1	445.71	484.11	677.63	472.02	10.14	10.14	11.02	11.02	
7854875712	SMP	1	445.65	484.11	677.63	472.09	10.06	10.06	10.72	10.72	
7854884098	SMP	1	445.67	484.15	677.57	472.16	10.17	10.17	10.70	10.70	
7854892473	SMP	1	445.55	484.21	677.63	472.23	10.06	10.06	10.79	10.79	
7854900827	SMP	1	445.54	484.29	677.63	472.23	10.08	10.08	10.80	10.80	
7854909117	SMP	1	445.48	484.33	677.63	472.31	10.24	10.24	10.79	10.79	
7854917458	SMP	1	445.48	484.40	677.64	472.38	9.99	9.99	10.91	10.91	
7854925834	SMP	1	445.48	484.41	677.55	472.44	10.02	10.02	11.02	11.02	
7854934222	SMP	1	445.44	484.45	677.64	472.42	9.92	9.92	10.86	10.86	
7854942484	SMP	1	445.51	484.51	677.63	472.49	9.98	9.98	10.84	10.84	
7854950833	SMP	1	445.48	484.49	677.61	472.53	10.02	10.02	10.89	10.89	
7854959237	SMP	1	445.48	484.50	677.64	472.42	10.02	10.02	10.74	10.74	
7854967588	SMP	1	445.35	484.38	677.56	472.45	10.01	10.01	10.85	10.85	
7854975843	SMP	1	445.50	484.38	677.56	472.45	9.99	9.99	10.88	10.88	
7854984215	SMP	1	445.55	484.31	677.49	472.30	10.02	10.02	10.81	10.81	
7854992598	SMP	1	445.29	484.32	677.33	472.37	10.11	10.11	10.90	10.90	
7855000833	SMP	1	445.31	484.11	677.19	472.29	10.04	10.04	10.93	10.93	
7855009257	SMP	1	445.17	484.00	677.20	472.22	10.05	10.05	10.88	10.88	
7855017583	SMP	1	445.14	484.06	677.27	472.15	10.10	10.10	10.87	10.87	
7855025966	SMP	1	445.07	483.99	677.17	471.98	10.03	10.03	10.75	10.75	
7855034215	SMP	1	445.07	483.99	677.26	471.93	10.12	10.12	10.67	10.67	
7855042606	SMP	1	445.00	483.91	677.17	471.85	10.05	10.05	10.72	10.72	
7855050948	SMP	1	445.00	483.84	677.14	471.83	10.08	10.08	10.67	10.67	
7855059358	SMP	1	444.92	483.77	677.20	471.81	10.11	10.11	10.62	10.62	
7855067581	SMP	1	445.00	483.84	677.21	471.88	10.00	10.00	10.71	10.71	
7855075972	SMP	1	445.69	484.14	677.97	472.17	10.01	10.01	10.44	10.44	
7855084336	SMP	1	446.15	484.34	678.34	472.41	9.98	9.98	10.58	10.58	
7855092733	SMP	1	446.31	484.57	678.34	472.41	10.16	10.16	10.52	10.52	
7855100949	SMP	1	446.21	484.33	678.34	472.34	10.12	10.12	10.46	10.46	
7855109356	SMP	1	446.14	484.48	678.20	472.34	9.97	9.97	10.45	10.45	
7855117706	SMP	1	446.05	484.36	678.20	472.34	10.13	10.13	10.51	10.51	
7855126081	SMP	1	446.02	484.36	678.13	472.34	9.91	9.91	10.45	10.45	
7855134334	SMP	1	446.05	484.41	678.06	472.34	9.96	9.96	10.57	10.57	
7855142726	SMP	1	445.98	484.41	678.05	472.34	9.95	9.95	10.49	10.49	
7855151074	SMP	1	445.91	484.55	678.06	472.41	10.11	10.11	10.47	10.47	
7855159482	SMP	1	445.90	484.54	678.05	472.41	10.03	10.03	10.39	10.39	
7855167708	SMP	1	445.85	484.45	678.05	472.48	10.02	10.02	10.47	10.47	
7855176081	SMP	1	445.92	484.52	678.13	472.55	10.14	10.14	10.64	10.64	
7855184458	SMP	1	445.91	484.48	678.20	472.48	10.03	10.03	10.47	10.47	
7855192716	SMP	1	445.98	484.41	678.27	472.55	10.03	10.03	10.61	10.61	
7855201078	SMP	1	445.98	484.33	678.34	472.48	10.03	10.03	10.58	10.58	
7855209502	SMP	1	445.98	484.34	678.34	472.48	10.03	10.03	10.64	10.64	
7855217831	SMP	1	445.98	484.33	678.41	472.41	10.13	10.13	10.52	10.52	
7855226077	SMP	1	446.02	484.29	678.41	472.41	9.91	9.91	10.58	10.58	
7855234453	SMP	1	446.02	484.22	678.42	472.48	9.89	9.89	10.64	10.64	
7855242849	SMP	1	445.98	484.26	678.53	472.45	10.16	10.16	10.74	10.74	
7855251203	SMP	1	445.98	484.27	678.40	472.39	9.95	9.95	10.51	10.51	
7855259477	SMP	1	445.91	484.26	678.48	472.41	9.94	9.94	10.51	10.51	
7855267830	SMP	1	445.91	484.26	678.47	472.46	9.95	9.95	10.61	10.61	
7855276206	SMP	1	445.90	484.27	678.47	472.39	9.95	9.95	10.55	10.55	
7855284581	SMP	1	445.90	484.27	678.56	472.33	9.87	9.87	10.49	10.49	
7855292843	SMP	1	445.84	484.40	678.47	472.46	10.08	10.08	10.60	10.60	
7855301192	SMP	1	445.83	484.26	678.40	472.39	9.94	9.94	10.51	10.51	
7855309607	SMP	1	445.90	484.26	678.41	472.41	9.95	9.95	10.53	10.53	
7855317942	SMP	1	445.88	484.28	678.49	472.41	9.91	9.91	10.52	10.52	
7855326219	SMP	1	445.91	484.26	678.50	472.43	9.94	9.94	10.61	10.61	
7855334579	SMP	1	445.97	484.34	678.57	472.38	9.88	9.88	10.58	10.58	
7855342975	SMP	1	445.98	484.33	678.62	472.48	9.88	9.88	10.54	10.54	
7855351205	SMP	1	445.98	484.41	678.61	472.48	9.96	9.96	10.44	10.44	
7855359603	SMP	1	446.04	484.54	678.53	472.56	10.09	10.09	10.47	10.47	
7855367950	SMP	1	446.06	484.57	678.63	472.66	9.94	9.94	10.43	10.43	
7855376330	SMP	1	446.13	484.62	678.69	472.78	9.78	9.78	10.62	10.62	
7855384577	SMP	1	446.13	484.70	678.76	472.87	9.89	9.89	10.66	10.66	
7855392963	SMP	1	446.13	484.84	678.76	472.95	10.07	10.07	10.47	10.47	
7855401321	SMP	1	446.20	484.84	678.85	473.09	9.92	9.92	10.44	10.44	
7855409724	SMP	1	446.29	484.95	678.76	473.08	9.97	9.97	10.52	10.52	
7855426323	SMP	1	446.06	484.98	678.83	473.16	10.02	10.02	10.45	10.45	
7855434720	SMP	1	445.48	485.00	678.14	473.14	10.02	10.02	10.33	10.33	
7855443095	SMP	1	445.41	485.17	678.06	473.38	10.22	10.22	10.56	10.56	
7855451322	SMP	1	445.49	485.05	678.05	473.24	10.10	10.10	10.43	10.43	
7855459727	SMP	1	445.62	485.00	678.07	473.21	10.07	10.07	10.38	10.38	
7855468074	SMP	1	445.67	484.96	678.14	473.21	9.93	9.93	10.59	10.59	
7855476443	SMP	1	445.71	484.91	678.16	473.16	9.93	9.93	10.62	10.62	
7855484719	SMP	1	445.59	484.89	678.19	473.15	10.03	10.03	10.88	10.88	
7855493088	SMP	1	445.74	484.80	678.26	473.05	10.09	10.09	10.83	10.83	
7855501447	SMP	1	445.74	484.78	678.33	473.01	10.25	10.25	10.86	10.86	
7855509704	SMP	1	445.90	484.56	678.61	472.91	9.88	9.88	10.85	10.85	
7855518078	SMP	1	445.86	484.55	678.61	472.87	9.91	9.91	10.72	10.72	
7855526445	SMP	1	445.94	484.45	678.68	472.82	9.93	9.93	10.48	10.48	
7855534845	SMP	1	446.07	484.33	678.72	472.79	9.79	9.79	10.41	10.41	
7855543084	SMP	1	446.05	484.33	678.84	472.72	10.09	10.09	10.57	10.57	
7855551446	SMP	1	446.12	484.33	678.85	472.60	10.20	10.20	10.80	10.80	
7855559829	SMP	1	446.05	484.19	678.92	472.59	10.13	10.13	10.66	10.66	
7855568196	SMP	1	446.12	484.19	678.90	472.48	10.14	10.14	10.69	10.69	
7855576442	SMP	1	446.19	484.13	678.87	472.45	10.09	10.09	10.40	10.40	
7855584846	SMP	1	446.20	484.14	678.88	472.44	10.21	10.21	10.35	10.35	
7855593199	SMP	1	446.15	484.13	678.84	472.51	10.35	10.35	10.50	10.50	
7855601567	SMP	1	446.17	483.99	678.98	472.45	10.11	10.11	10.32	10.32	
7855609826	SMP	1	446.41	484.05	679.19	472.74	10.18	10.18	10.42	10.42	
7855618200	SMP	1	446.40	484.10	679.08	472.59	10.13	10.13	10.25	10.25	
7855626556	SMP	1	446.48	484.02	679.20	472.74	10.04	10.04	10.53	10.53	
7855634965	SMP	1	446.34	484.14	679.22	472.73	10.25	10.25	10.41	10.41	
7855643206	SMP	1	446.47	484.15	679.21	472.78	10.23	10.23	10.43	10.43	
7855651585	SMP	1	446.53	484.08	679.26	472.77	10.01	10.01	10.64	10.64	
7855659950	SMP	1	446.60	484.15	679.31	472.73	10.09	10.09	10.32	10.32	
7855668197	SMP	1	446.56	484.14	679.43	472.78	10.00	10.00	10.55	10.55	
7855676567	SMP	1	446.69	484.14	679.43	472.71	9.89	9.89	10.47	10.47	
7855684967	SMP	1	446.61	484.09	679.49	472.73	9.84	9.84	10.47	10.47	
7855693323	SMP	1	446.76	484.13	679.64	472.73	9.72	9.72	10.51	10.51	
7855701564	SMP	1	446.62	484.15	679.64	472.63	9.87	9.87	10.65	10.65	
7855709960	SMP	1	446.69	484.15	679.72	472.72	9.97	9.97	10.56	10.56	
7855718317	SMP	1	446.83	484.19	679.71	472.64	9.96	9.96	10.68	10.68	
7855726682	SMP	1	446.83	484.13	679.71	472.67	9.86	9.86	10.77	10.77	
7855734962	SMP	1	446.84	484.20	679.79	472.72	9.93	9.93	10.34	10.34	
7855743328	SMP	1	446.90	484.20	679.86	472.82	9.93	9.93	10.47	10.47	
7855751691	SMP	1	446.90	484.12	679.92	472.78	9.82	9.82	10.97	10.97	
7855760068	SMP	1	446.91	484.20	679.96	472.66	9.89	9.89	10.47	10.47	
7855768316	SMP	1	446.59	484.11	679.84	472.74	10.10	10.10	10.77	10.77	
7855776698	SMP	1	445.69	483.55	678.72	471.95	9.98	9.98	10.37	10.37	
7855785086	SMP	1	444.56	482.34	677.53	470.99	9.89	9.89	10.53	10.53	
7855793442	SMP	1	443.71	481.56	676.50	469.99	9.85	9.85	10.39	10.39	
7855801687	SMP	1	443.39	480.74	675.66	469.22	9.55	9.55	10.33	10.33	
7855818448	SMP	1	443.24	480.10	675.27	468.89	9.72	9.72	10.50	10.50	
7855826685	SMP	1	443.34	480.13	675.27	468.96	9.64	9.64	10.57	10.57	
7855835076	SMP	1	443.98	479.94	675.34	468.97	9.72	9.72	10.51	10.51	
7855843458	SMP	1	443.89	480.09	675.47	469.06	9.59	9.59	10.61	10.61	
7855851804	SMP	1	443.69	480.23	675.54	469.06	9.57	9.57	10.58	10.58	
7855860085	SMP	1	443.66	480.29	675.54	469.14	9.72	9.72	10.52	10.52	
7855868434	SMP	1	443.57	480.37	675.68	469.21	9.63	9.63	10.54	10.54	
7855876810	SMP	1	443.50	480.34	675.65	469.23	9.70	9.70	10.48	10.48	
7855885193	SMP	1	443.54	480.42	675.76	469.34	9.77	9.77	10.70	10.70	
7855893448	SMP	1	443.64	480.50	675.68	469.33	9.77	9.77	10.52	10.52	
7855901817	SMP	1	443.53	480.52	675.68	469.33	9.76	9.76	10.55	10.55	
7855910222	SMP	1	443.46	480.59	675.68	469.36	9.63	9.63	10.56	10.56	
7855918556	SMP	1	443.39	480.52	675.68	469.43	9.58	9.58	10.50	10.50	
7855926807	SMP	1	443.47	480.59	675.68	469.40	9.44	9.44	10.48	10.48	
7855935189	SMP	1	443.44	480.60	675.68	469.40	9.57	9.57	10.56	10.56	
7855943580	SMP	1	443.26	480.63	675.63	469.42	9.57	9.57	10.44	10.44	
7855951934	SMP	1	443.32	480.63	675.66	469.46	9.57	9.57	10.55	10.55	
7855960211	SMP	1	443.31	480.66	675.63	469.49	9.54	9.54	10.47	10.47	
7855968548	SMP	1	443.25	480.68	675.68	469.51	9.58	9.58	10.50	10.50	
7855976928	SMP	1	443.24	480.66	675.61	469.51	9.52	9.52	10.38	10.38	
7855985189	SMP	1	443.25	480.69	675.68	469.52	9.65	9.65	10.56	10.56	
7855993576	SMP	1	443.32	480.68	675.63	469.52	9.57	9.57	10.43	10.43	
7856001924	SMP	1	443.29	480.73	675.60	469.52	9.60	9.60	10.43	10.43	
7856010331	SMP	1	443.47	480.69	675.77	469.62	9.57	9.57	10.62	10.62	
7856018549	SMP	1	443.32	480.76	675.76	469.64	9.65	9.65	10.52	10.52	
7856026942	SMP	1	443.39	480.83	675.73	469.68	9.66	9.66	10.58	10.58	
7856035309	SMP	1	443.37	480.80	675.79	469.62	9.63	9.63	10.38	10.38	
7856043701	SMP	1	443.53	480.87	675.80	469.70	9.59	9.59	10.39	10.39	
7856051933	SMP	1	443.60	480.80	675.83	469.73	9.65	9.65	10.36	10.36	
7856060332	SMP	1	443.55	480.93	675.79	469.75	9.65	9.65	10.46	10.46	
7856068670	SMP	1	443.33	480.90	675.83	469.88	9.66	9.66	10.56	10.56	
7856077057	SMP	1	443.47	481.00	675.76	469.86	9.64	9.64	10.50	10.50	
7856085484	SMP	1	443.49	481.01	675.69	469.86	9.58	9.58	10.54	10.54	
7856093703	SMP	1	443.48	481.00	675.69	469.87	9.69	9.69	10.48	10.48	
7856102045	SMP	1	443.50	480.95	675.69	469.85	9.52	9.52	10.54	10.54	
7856110454	SMP	1	443.39	480.90	675.73	469.86	9.67	9.67	10.45	10.45	
7856118673	SMP	1	443.48	480.85	675.69	469.86	9.59	9.59	10.54	10.54	
7856127049	SMP	1	443.57	480.77	675.75	469.80	9.63	9.63	10.53	10.53	
7856135430	SMP	1	443.32	480.75	675.75	469.67	9.58	9.58	10.43	10.43	
7856143822	SMP	1	443.54	480.61	675.75	469.66	9.53	9.53	10.54	10.54	
7856152056	SMP	1	443.38	480.58	675.66	469.61	9.41	9.41	10.57	10.57	
7856160451	SMP	1	443.30	480.33	675.78	469.31	9.44	9.44	10.41	10.41	
7856168798	SMP	1	443.38	479.90	675.62	468.87	9.70	9.70	10.44	10.44	
7856177048	SMP	1	443.51	479.76	675.55	468.73	9.62	9.62	10.65	10.65	
7856185435	SMP	1	443.44	479.76	675.56	468.68	9.64	9.64	10.75	10.75	
7856193826	SMP	1	443.43	479.74	675.51	468.63	9.54	9.54	10.69	10.69	
7856202167	SMP	1	443.26	479.66	675.56	468.65	9.35	9.35	10.74	10.74	
7856210453	SMP	1	443.25	479.61	675.49	468.53	9.38	9.38	10.68	10.68	
7856218802	SMP	1	443.19	479.62	675.45	468.51	9.30	9.30	10.69	10.69	
7856227175	SMP	1	443.26	479.61	675.51	468.47	9.26	9.26	10.62	10.62	
7856235554	SMP	1	443.26	479.61	675.53	468.48	9.29	9.29	10.62	10.62	
7856243825	SMP	1	443.12	479.54	675.53	468.48	9.47	9.47	10.71	10.71	
7856252161	SMP	1	443.10	479.52	675.60	468.48	9.27	9.27	10.67	10.67	
7856260571	SMP	1	443.18	479.53	675.60	468.55	9.25	9.25	10.71	10.71	
7856268914	SMP	1	443.24	479.52	675.73	468.55	9.26	9.26	10.53	10.53	
7856277186	SMP	1	443.24	479.60	675.68	468.66	9.31	9.31	10.50	10.50	
7856285563	SMP	1	443.26	479.59	675.69	468.55	9.42	9.42	10.56	10.56	
7856293939	SMP	1	443.33	479.60	675.76	468.57	9.59	9.59	10.53	10.53	
7856302163	SMP	1	443.44	479.66	675.72	468.56	9.57	9.57	10.51	10.51	
7856310573	SMP	1	443.64	479.58	675.86	468.62	9.71	9.71	10.61	10.61	
7856318919	SMP	1	443.51	479.59	675.86	468.61	9.56	9.56	10.55	10.55	
7856327322	SMP	1	443.51	479.59	675.90	468.60	9.73	9.73	10.45	10.45	
7856335561	SMP	1	443.47	479.66	675.91	468.65	9.74	9.74	10.45	10.45	
7856343946	SMP	1	443.47	479.66	675.91	468.60	9.87	9.87	10.47	10.47	
7856352291	SMP	1	443.54	479.60	675.98	468.60	9.92	9.92	10.65	10.65	
7856360698	SMP	1	443.54	479.53	675.86	468.56	9.82	9.82	10.42	10.42	
7856368914	SMP	1	443.60	479.59	675.95	468.59	9.87	9.87	10.51	10.51	
7856377296	SMP	1	443.46	479.61	676.05	468.68	9.78	9.78	10.50	10.50	
7856385674	SMP	1	443.54	479.54	676.06	468.64	9.73	9.73	10.50	10.50	
7856394062	SMP	1	443.54	479.61	676.12	468.68	9.73	9.73	10.61	10.61	
7856402298	SMP	1	443.75	479.61	676.20	468.75	9.91	9.91	10.61	10.61	
7856410701	SMP	1	443.75	479.61	676.27	468.64	9.91	9.91	10.54	10.54	
7856419044	SMP	1	443.89	479.61	676.44	468.66	9.96	9.96	10.58	10.58	
7856427422	SMP	1	444.05	479.55	676.38	468.68	9.82	9.82	10.60	10.60	
7856435673	SMP	1	444.32	479.39	676.54	468.56	9.78	9.78	10.62	10.62	
7856452441	SMP	1	443.99	478.22	676.47	467.55	9.45	9.45	10.69	10.69	
7856460805	SMP	1	444.06	478.09	676.55	467.43	9.84	9.84	10.56	10.56	
7856469050	SMP	1	444.39	478.14	676.54	467.48	9.75	9.75	10.74	10.74	
7856477416	SMP	1	444.59	478.14	676.65	467.57	9.76	9.76	10.75	10.75	
7856485817	SMP	1	444.55	478.15	676.72	467.57	9.83	9.83	10.64	10.64	
7856494054	SMP	1	444.69	478.14	676.74	467.53	9.80	9.80	10.56	10.56	
7856502419	SMP	1	444.89	478.09	676.81	467.60	9.68	9.68	10.62	10.62	
7856510800	SMP	1	444.88	478.02	676.81	467.53	9.60	9.60	10.48	10.48	
7856519168	SMP	1	444.58	478.18	676.82	467.64	9.57	9.57	10.59	10.59	
7856527417	SMP	1	444.53	478.23	676.83	467.67	9.62	9.62	10.60	10.60	
7856535816	SMP	1	444.46	478.33	676.80	467.70	9.69	9.69	10.70	10.70	
7856544176	SMP	1	444.52	478.24	676.83	467.74	9.66	9.66	10.64	10.64	
7856552543	SMP	1	444.21	478.31	676.74	467.76	9.71	9.71	10.69	10.69	
7856560801	SMP	1	444.19	478.39	676.79	467.82	9.73	9.73	10.71	10.71	
7856569175	SMP	1	444.26	478.34	676.68	467.74	9.62	9.62	10.60	10.60	
7856577532	SMP	1	444.15	478.29	676.75	467.72	9.63	9.63	10.52	10.52	
7856585952	SMP	1	444.23	478.29	676.71	467.74	9.60	9.60	10.70	10.70	
7856594175	SMP	1	444.16	478.26	676.72	467.72	9.56	9.56	10.63	10.63	
7856602541	SMP	1	444.34	478.19	676.74	467.66	9.55	9.55	10.60	10.60	
7856610926	SMP	1	444.29	478.21	676.74	467.67	9.70	9.70	10.60	10.60	
7856619308	SMP	1	444.20	478.14	676.67	467.66	9.76	9.76	10.73	10.73	
7856627532	SMP	1	444.34	478.22	676.61	467.67	9.66	9.66	10.68	10.68	
7856635935	SMP	1	444.24	478.29	676.65	467.78	9.61	9.61	10.79	10.79	
7856644318	SMP	1	444.12	478.23	676.54	467.62	9.63	9.63	10.74	10.74	
7856652559	SMP	1	444.14	478.21	676.61	467.69	9.83	9.83	10.80	10.80	
7856660930	SMP	1	444.20	478.28	676.47	467.62	9.75	9.75	10.79	10.79	
7856669286	SMP	1	444.07	477.94	676.82	467.32	9.44	9.44	10.43	10.43	
7856677653	SMP	1	445.43	477.40	677.61	466.70	9.79	9.79	10.74	10.74	
7856685933	SMP	1	445.65	477.09	677.81	466.42	9.81	9.81	10.54	10.54	
7856694301	SMP	1	445.68	476.80	677.76	466.33	9.62	9.62	10.54	10.54	
7856702663	SMP	1	445.41	476.87	677.69	466.27	9.67	9.67	10.49	10.49	
7856711051	SMP	1	445.62	476.98	677.75	466.27	9.87	9.87	10.43	10.43	
7856719292	SMP	1	445.62	476.88	677.70	466.29	9.66	9.66	10.44	10.44	
7856727653	SMP	1	445.81	476.95	677.75	466.27	9.67	9.67	10.46	10.46	
7856736063	SMP	1	445.77	476.97	677.68	466.34	9.74	9.74	10.61	10.61	
7856744419	SMP	1	445.64	476.97	677.61	466.34	9.85	9.85	10.57	10.57	
7856752660	SMP	1	445.59	477.11	677.52	466.42	9.77	9.77	10.64	10.64	
7856761041	SMP	1	445.58	477.21	677.55	466.54	9.81	9.81	10.62	10.62	
7856769560	SMP	1	445.55	477.17	677.55	466.55	9.82	9.82	10.74	10.74	
7856777781	SMP	1	445.54	477.17	677.47	466.54	9.76	9.76	10.67	10.67	
7856786053	SMP	1	445.59	477.26	677.47	466.62	9.90	9.90	10.68	10.68	
7856794418	SMP	1	445.62	477.14	677.39	466.59	9.94	9.94	10.61	10.61	
7856802788	SMP	1	445.65	477.19	677.40	466.54	9.88	9.88	10.64	10.64	
7856811042	SMP	1	445.73	477.24	677.32	466.62	9.93	9.93	10.63	10.63	
7856819415	SMP	1	445.53	477.32	677.33	466.67	9.59	9.59	10.62	10.62	
7856827774	SMP	1	445.56	477.25	677.30	466.59	9.52	9.52	10.52	10.52	
7856836182	SMP	1	445.60	477.39	677.26	466.61	9.79	9.79	10.57	10.57	
7856844418	SMP	1	445.22	477.53	677.15	466.54	9.82	9.82	10.41	10.41	
7856852786	SMP	1	445.91	477.20	677.87	466.60	9.88	9.88	10.29	10.29	
7856861166	SMP	1	446.86	477.06	679.43	466.69	9.79	9.79	10.83	10.83	
7856869542	SMP	1	448.80	476.80	680.64	466.69	9.98	9.98	10.46	10.46	
7856877772	SMP	1	449.61	477.28	681.20	466.91	10.01	10.01	10.47	10.47	
7856886179	SMP	1	449.68	477.28	681.20	466.94	9.78	9.78	10.47	10.47	
7856894655	SMP	1	449.63	477.03	681.14	466.78	9.89	9.89	10.42	10.42	
7856902922	SMP	1	449.76	477.13	681.01	466.66	9.76	9.76	10.20	10.20	
7856911165	SMP	1	449.70	477.13	681.00	466.69	9.76	9.76	10.22	10.22	
7856919537	SMP	1	449.63	476.99	680.99	466.67	9.63	9.63	10.22	10.22	
7856927895	SMP	1	449.52	476.97	681.03	466.53	9.72	9.72	10.31	10.31	
7856936302	SMP	1	449.52	476.97	681.08	466.44	9.73	9.73	10.30	10.30	
7856944543	SMP	1	449.60	476.89	681.01	466.44	9.78	9.78	10.37	10.37	
7856952907	SMP	1	449.53	476.82	681.01	466.37	9.79	9.79	10.26	10.26	
7856961288	SMP	1	449.48	476.82	681.06	466.36	9.74	9.74	10.22	10.22	
7856969529	SMP	1	449.16	476.91	680.99	466.43	9.53	9.53	10.26	10.26	
7856977900	SMP	1	449.26	476.92	680.99	466.36	9.79	9.79	10.33	10.33	
7856986302	SMP	1	449.21	476.97	680.92	466.43	9.81	9.81	10.32	10.32	
7856994663	SMP	1	449.25	477.02	680.92	466.50	9.40	9.40	10.37	10.37	
7857002906	SMP	1	449.30	476.99	680.93	466.43	9.55	9.55	10.28	10.28	
7857011285	SMP	1	449.35	477.03	680.99	466.51	9.47	9.47	10.31	10.31	
7857019653	SMP	1	449.35	477.04	680.96	466.47	9.50	9.50	10.28	10.28	
7857028033	SMP	1	449.35	477.04	680.94	466.56	9.52	9.52	10.27	10.27	
7857036302	SMP	1	449.50	477.12	680.88	466.50	9.54	9.54	10.17	10.17	
7857044661	SMP	1	449.43	477.05	680.83	466.52	9.38	9.38	10.25	10.25	
7857053028	SMP	1	449.57	477.05	680.91	466.53	8.94	8.94	10.12	10.12	
7857061410	SMP	1	449.57	477.12	680.90	466.69	8.98	8.98	10.26	10.26	
7857069661	SMP	1	449.52	477.15	680.89	466.64	9.07	9.07	10.16	10.16	
7857078016	SMP	1	449.57	477.12	680.91	466.60	9.08	9.08	10.14	10.14	
7857086422	SMP	1	449.52	477.08	680.96	466.61	9.03	9.03	10.09	10.09	
7857094784	SMP	1	449.50	477.05	680.90	466.67	9.50	9.50	10.16	10.16	
7857103033	SMP	1	449.50	477.20	680.94	466.59	9.55	9.55	10.11	10.11	
7857111409	SMP	1	449.44	477.23	680.85	466.55	9.25	9.25	9.99	9.99	
7857119783	SMP	1	449.44	477.23	680.90	466.64	9.25	9.25	10.17	10.17	
7857128021	SMP	1	449.44	477.30	680.84	466.64	9.33	9.33	10.05	10.05	
7857136421	SMP	1	449.51	477.31	680.97	466.68	9.34	9.34	10.05	10.05	
7857144781	SMP	1	449.48	477.33	680.94	466.71	9.36	9.36	10.05	10.05	
7857153168	SMP	1	449.71	477.41	681.10	466.75	9.27	9.27	10.06	10.06	
7857161407	SMP	1	450.65	477.33	682.00	467.00	9.26	9.26	10.34	10.34	
7857169783	SMP	1	451.61	477.63	683.01	467.15	9.36	9.36	10.21	10.21	
7857178151	SMP	1	452.47	478.00	683.48	467.35	9.00	9.00	10.26	10.26	
7857186549	SMP	1	452.49	478.00	683.59	467.29	8.97	8.97	10.19	10.19	
7857194783	SMP	1	452.52	477.98	683.61	467.32	9.14	9.14	10.19	10.19	
7857203152	SMP	1	452.55	478.01	683.61	467.27	9.11	9.11	10.16	10.16	
7857211534	SMP	1	452.47	477.96	683.55	467.27	9.17	9.17	9.96	9.96	
7857219902	SMP	1	452.55	477.97	683.62	467.33	8.97	8.97	10.06	10.06	
7857228142	SMP	1	452.53	477.92	683.65	467.30	9.21	9.21	9.93	9.93	
7857244926	SMP	1	452.46	478.02	683.63	467.46	8.91	8.91	9.97	9.97	
7857253266	SMP	1	452.27	477.93	683.74	467.45	8.90	8.90	9.81	9.81	
7857261549	SMP	1	452.47	478.07	683.62	467.55	8.91	8.91	9.96	9.96	
7857269907	SMP	1	452.57	478.02	683.64	467.54	8.93	8.93	9.99	9.99	
7857278275	SMP	1	452.60	477.96	683.76	467.58	8.85	8.85	10.09	10.09	
7857286523	SMP	1	452.43	478.05	683.65	467.58	8.96	8.96	9.93	9.93	
7857294910	SMP	1	452.49	477.99	683.80	467.58	8.94	8.94	10.08	10.08	
7857303270	SMP	1	452.52	477.87	683.75	467.45	8.99	8.99	9.98	9.98	
7857311672	SMP	1	452.54	477.86	683.83	467.47	8.86	8.86	9.98	9.98	
7857319900	SMP	1	452.42	477.68	683.86	467.41	8.92	8.92	9.95	9.95	
7857328275	SMP	1	452.49	477.68	683.75	467.40	8.89	8.89	10.02	10.02	
7857336653	SMP	1	452.48	477.70	683.85	467.39	8.85	8.85	9.94	9.94	
7857345042	SMP	1	452.56	477.60	683.96	467.46	8.90	8.90	9.97	9.97	
7857353267	SMP	1	451.80	477.99	683.55	467.63	8.98	8.98	9.99	9.99	
7857361671	SMP	1	450.93	478.42	682.60	468.22	8.96	8.96	10.12	10.12	
7857370007	SMP	1	450.45	479.39	682.11	469.05	9.04	9.04	10.13	10.13	
7857378390	SMP	1	450.58	480.03	681.97	469.76	9.11	9.11	10.21	10.21	
7857386649	SMP	1	450.54	480.00	682.11	469.69	8.89	8.89	10.17	10.17	
7857395046	SMP	1	450.45	480.03	682.19	469.75	9.07	9.07	10.20	10.20	
7857403397	SMP	1	450.58	480.03	682.18	469.72	9.05	9.05	10.16	10.16	
7857411793	SMP	1	450.51	479.96	682.20	469.65	8.85	8.85	9.92	9.92	
7857420007	SMP	1	450.51	479.96	682.20	469.65	8.97	8.97	9.92	9.92	
7857428385	SMP	1	450.51	479.96	682.27	469.63	9.06	9.06	9.98	9.98	
7857436771	SMP	1	450.51	480.03	682.28	469.57	8.97	8.97	9.87	9.87	
7857445039	SMP	1	450.56	479.94	682.28	469.64	9.06	9.06	9.84	9.84	
7857453382	SMP	1	450.51	479.96	682.35	469.71	8.94	8.94	9.91	9.91	
7857461790	SMP	1	450.51	479.89	682.35	469.70	8.91	8.91	9.85	9.85	
7857470135	SMP	1	450.65	479.89	682.42	469.71	9.07	9.07	9.91	9.91	
7857478391	SMP	1	450.68	479.85	682.35	469.71	9.06	9.06	9.72	9.72	
7857486779	SMP	1	450.58	479.96	682.42	469.71	9.03	9.03	9.72	9.72	
7857495155	SMP	1	450.58	479.89	682.42	469.78	9.07	9.07	10.03	10.03	
7857503517	SMP	1	450.59	479.96	682.49	469.71	9.06	9.06	9.88	9.88	
7857511791	SMP	1	450.58	479.89	682.56	469.71	9.07	9.07	9.78	9.78	
7857520130	SMP	1	450.78	479.92	682.89	469.84	8.91	8.91	10.13	10.13	
7857528526	SMP	1	451.67	480.20	683.89	470.05	9.18	9.18	10.40	10.40	
7857536890	SMP	1	452.59	480.56	685.38	470.30	9.39	9.39	10.24	10.24	
7857545164	SMP	1	453.51	480.59	685.92	470.48	9.27	9.27	9.99	9.99	
7857553507	SMP	1	453.58	480.68	686.05	470.56	9.11	9.11	9.89	9.89	
7857561914	SMP	1	453.58	480.66	685.92	470.41	9.17	9.17	10.07	10.07	
7857570261	SMP	1	453.67	480.61	685.90	470.44	9.15	9.15	10.17	10.17	
7857578508	SMP	1	453.65	480.59	685.90	470.40	9.19	9.19	10.00	10.00	
7857586892	SMP	1	453.60	480.68	685.90	470.39	9.17	9.17	9.93	9.93	
7857595296	SMP	1	453.58	480.59	685.90	470.33	9.20	9.20	9.89	9.89	
7857603513	SMP	1	453.70	480.58	685.90	470.44	9.20	9.20	10.17	10.17	
7857611915	SMP	1	453.63	480.63	685.96	470.44	9.28	9.28	10.13	10.13	
7857620258	SMP	1	453.59	480.73	685.83	470.49	9.18	9.18	10.06	10.06	
7857628634	SMP	1	453.47	480.66	685.97	470.47	9.16	9.16	10.07	10.07	
7857636890	SMP	1	453.57	480.83	685.97	470.54	9.30	9.30	10.02	10.02	
7857645288	SMP	1	453.69	480.76	685.87	470.57	9.10	9.10	9.82	9.82	
7857653625	SMP	1	453.70	480.81	686.07	470.65	9.16	9.16	9.89	9.89	
7857662035	SMP	1	453.59	480.90	686.15	470.60	9.40	9.40	9.93	9.93	
7857670257	SMP	1	453.64	480.90	686.12	470.70	9.23	9.23	10.02	10.02	
7857678636	SMP	1	453.63	480.99	686.20	470.80	9.44	9.44	10.06	10.06	
7857687013	SMP	1	453.50	480.99	686.17	470.80	9.21	9.21	10.06	10.06	
7857695403	SMP	1	453.56	481.06	686.31	470.87	9.12	9.12	10.06	10.06	
7857703653	SMP	1	453.63	481.14	686.10	470.93	9.21	9.21	10.29	10.29	
7857712037	SMP	1	453.51	481.06	686.24	470.95	9.12	9.12	10.23	10.23	
7857720384	SMP	1	453.57	481.06	686.21	471.00	9.19	9.19	10.36	10.36	
7857728758	SMP	1	453.63	481.14	686.28	470.94	9.21	9.21	10.29	10.29	
7857737024	SMP	1	453.60	481.20	686.18	470.94	9.38	9.38	10.17	10.17	
7857745405	SMP	1	453.55	481.08	686.20	470.99	9.17	9.17	10.38	10.38	
7857753748	SMP	1	453.57	481.06	686.21	470.92	9.16	9.16	10.36	10.36	
7857762154	SMP	1	453.58	481.05	686.21	470.92	9.29	9.29	10.36	10.36	
7857770391	SMP	1	453.63	481.04	686.19	470.94	9.29	9.29	10.36	10.36	
7857778758	SMP	1	453.63	480.97	686.19	470.94	9.21	9.21	10.42	10.42	
7857787136	SMP	1	453.71	481.02	686.17	470.88	9.40	9.40	10.24	10.24	
7857795396	SMP	1	453.63	480.97	686.19	470.87	9.48	9.48	10.36	10.36	
7857803753	SMP	1	453.63	480.90	686.18	470.91	9.32	9.32	10.31	10.31	
7857812158	SMP	1	453.50	480.96	686.11	470.84	9.32	9.32	10.28	10.28	
7857820504	SMP	1	453.63	480.97	686.11	470.84	9.48	9.48	10.28	10.28	
7857828754	SMP	1	453.63	480.90	686.10	470.87	9.46	9.46	10.28	10.28	
7857837133	SMP	1	453.56	480.95	686.12	470.83	9.58	9.58	10.26	10.26	
7857845530	SMP	1	453.57	480.96	686.14	470.80	9.54	9.54	10.27	10.27	
7857853878	SMP	1	453.50	480.95	686.10	470.88	9.59	9.59	10.28	10.28	
7857862156	SMP	1	453.49	480.97	686.12	470.90	9.55	9.55	10.41	10.41	
7857870502	SMP	1	453.56	481.08	686.12	470.91	9.69	9.69	10.31	10.31	
7857878886	SMP	1	453.51	481.03	686.12	470.91	9.54	9.54	10.32	10.32	
7857887258	SMP	1	453.51	481.00	686.07	470.89	9.56	9.56	10.26	10.26	
7857895518	SMP	1	453.57	481.08	686.03	470.89	9.40	9.40	10.19	10.19	
7857903884	SMP	1	453.37	481.02	685.98	470.81	9.66	9.66	10.12	10.12	
7857912278	SMP	1	453.53	481.09	686.02	470.84	9.49	9.49	10.17	10.17	
7857920620	SMP	1	453.66	480.72	686.20	470.67	9.37	9.37	10.08	10.08	
7857928878	SMP	1	453.81	480.65	686.42	470.40	9.64	9.64	10.33	10.33	
7857937258	SMP	1	453.97	480.49	686.23	470.33	9.57	9.57	10.27	10.27	
7857945651	SMP	1	454.00	480.41	686.11	470.23	9.36	9.36	10.32	10.32	
7857953868	SMP	1	453.89	480.41	686.00	470.12	9.45	9.45	10.21	10.21	
7857962279	SMP	1	453.80	480.37	685.93	470.12	9.46	9.46	10.32	10.32	
7857970628	SMP	1	453.80	480.36	685.86	470.18	9.35	9.35	10.27	10.27	
7857979003	SMP	1	453.73	480.36	685.84	470.11	9.36	9.36	10.31	10.31	
7857987258	SMP	1	453.80	480.36	685.94	470.15	9.14	9.14	10.06	10.06	
7857995642	SMP	1	453.67	480.46	685.89	470.13	9.20	9.20	10.19	10.19	
7858004000	SMP	1	453.67	480.47	685.82	470.13	9.20	9.20	10.13	10.13	
7858012399	SMP	1	453.47	480.46	685.89	470.05	9.17	9.17	10.06	10.06	
7858020635	SMP	1	453.53	480.46	685.82	470.06	9.31	9.31	10.03	10.03	
7858029001	SMP	1	453.54	480.41	685.75	470.06	9.12	9.12	10.00	10.00	
7858037379	SMP	1	453.53	480.39	685.75	469.98	9.06	9.06	9.98	9.98	
7858045771	SMP	1	453.47	480.41	685.75	469.98	9.18	9.18	9.96	9.96	
7858053999	SMP	1	453.52	480.35	685.68	470.06	9.07	9.07	10.05	10.05	
7858062397	SMP	1	453.46	480.34	685.68	469.92	9.09	9.09	9.86	9.86	
7858070747	SMP	1	453.51	480.36	685.71	469.97	9.08	9.08	9.90	9.90	
7858079121	SMP	1	453.51	480.36	685.71	469.97	9.01	9.01	9.91	9.91	
7858087381	SMP	1	453.43	480.31	685.77	470.04	8.97	8.97	10.00	10.00	
7858095762	SMP	1	453.58	480.37	685.85	470.09	9.00	9.00	9.86	9.86	
7858104126	SMP	1	453.55	480.44	685.85	470.10	8.98	8.98	9.90	9.90	
7858112399	SMP	1	453.54	480.40	685.91	470.16	9.00	9.00	9.82	9.82	
7858120739	SMP	1	453.41	480.36	685.85	470.23	8.95	8.95	9.73	9.73	
7858129119	SMP	1	453.41	480.44	685.85	470.23	9.07	9.07	9.71	9.71	
7858137501	SMP	1	453.40	480.43	685.85	470.16	9.07	9.07	9.73	9.73	
7858145771	SMP	1	453.41	480.43	685.92	470.23	9.07	9.07	9.86	9.86	
7858154112	SMP	1	453.41	480.40	685.92	470.24	8.98	8.98	9.89	9.89	
7858162521	SMP	1	453.34	480.36	685.85	470.17	9.05	9.05	9.70	9.70	
7858170865	SMP	1	453.41	480.36	685.92	470.23	8.95	8.95	9.80	9.80	
7858179122	SMP	1	453.34	480.36	685.85	470.23	8.96	8.96	9.73	9.73	
7858187499	SMP	1	453.40	480.36	685.92	470.16	8.95	8.95	9.67	9.67	
7858195889	SMP	1	453.41	480.36	685.90	470.26	8.95	8.95	9.74	9.74	
7858204252	SMP	1	453.60	480.48	685.85	470.17	9.03	9.03	9.69	9.69	
7858212520	SMP	1	453.40	480.43	685.83	470.32	8.99	8.99	9.89	9.89	
7858220865	SMP	1	453.33	480.43	685.90	470.32	9.00	9.00	9.79	9.79	
7858229247	SMP	1	453.69	480.73	686.29	470.62	8.92	8.92	9.86	9.86	
7858237628	SMP	1	454.62	481.48	687.07	471.26	9.08	9.08	10.03	10.03	
7858245891	SMP	1	455.05	482.05	687.56	471.88	9.21	9.21	9.61	9.61	
7858262615	SMP	1	455.04	482.40	687.45	472.29	9.39	9.39	9.81	9.81	
7858270907	SMP	1	455.04	482.33	687.42	472.23	9.23	9.23	9.82	9.82	
7858279252	SMP	1	455.11	482.40	687.49	472.16	9.33	9.33	9.75	9.75	
7858287618	SMP	1	455.04	482.26	687.46	472.15	9.16	9.16	9.80	9.80	
7858296001	SMP	1	454.90	482.26	687.49	472.09	9.19	9.19	9.64	9.64	
7858304256	SMP	1	454.97	482.26	687.46	472.12	9.17	9.17	9.71	9.71	
7858312618	SMP	1	455.02	482.23	687.51	472.03	9.16	9.16	9.73	9.73	
7858321016	SMP	1	454.96	482.23	687.46	471.97	9.20	9.20	9.77	9.77	
7858329375	SMP	1	454.87	482.22	687.52	472.10	9.21	9.21	9.83	9.83	
7858337642	SMP	1	454.94	482.22	687.52	472.10	9.19	9.19	9.76	9.76	
7858346008	SMP	1	454.87	482.22	687.52	472.03	9.21	9.21	9.75	9.75	
7858354369	SMP	1	454.87	482.29	687.45	472.10	9.18	9.18	9.81	9.81	
7858362732	SMP	1	454.87	482.22	687.52	472.10	9.21	9.21	9.77	9.77	
7858371013	SMP	1	454.73	482.22	687.44	472.08	9.19	9.19	9.72	9.72	
7858379371	SMP	1	454.73	482.29	687.49	471.98	9.30	9.30	9.72	9.72	
7858387740	SMP	1	454.66	482.21	687.38	472.03	9.21	9.21	9.88	9.88	
7858396123	SMP	1	454.61	482.22	687.39	472.04	9.23	9.23	9.90	9.90	
7858404370	SMP	1	454.66	482.22	687.41	472.01	9.28	9.28	9.85	9.85	
7858412736	SMP	1	454.59	482.24	687.37	471.94	9.20	9.20	10.00	10.00	
7858421139	SMP	1	454.63	482.24	687.33	471.94	9.11	9.11	9.85	9.85	
7858429372	SMP	1	454.52	482.25	687.29	472.01	9.21	9.21	10.03	10.03	
7858437750	SMP	1	454.50	482.23	687.27	472.03	9.25	9.25	9.99	9.99	
7858446123	SMP	1	454.43	482.30	687.29	472.08	9.22	9.22	10.04	10.04	
7858454490	SMP	1	454.49	482.36	687.29	472.11	9.42	9.42	10.13	10.13	
7858462741	SMP	1	454.52	482.54	687.27	472.19	9.39	9.39	9.98	9.98	
7858471138	SMP	1	454.42	482.51	687.33	472.27	9.54	9.54	10.01	10.01	
7858479491	SMP	1	454.38	482.52	687.35	472.22	9.48	9.48	9.88	9.88	
7858487866	SMP	1	454.37	482.52	687.21	472.25	9.20	9.20	9.87	9.87	
7858496120	SMP	1	454.31	482.54	687.28	472.25	9.52	9.52	9.90	9.90	
7858504495	SMP	1	454.35	482.60	687.28	472.25	9.34	9.34	9.85	9.85	
7858512860	SMP	1	454.38	482.54	687.32	472.23	9.51	9.51	9.96	9.96	
7858521256	SMP	1	454.20	481.66	687.07	471.25	9.47	9.47	10.03	10.03	
7858529489	SMP	1	454.02	480.71	686.48	470.15	9.68	9.68	10.00	10.00	
7858537870	SMP	1	454.24	479.87	686.32	469.56	9.48	9.48	9.89	9.89	
7858554623	SMP	1	454.47	478.99	686.14	468.82	9.24	9.24	10.02	10.02	
7858562867	SMP	1	454.40	479.03	686.13	468.82	9.31	9.31	10.02	10.02	
7858571239	SMP	1	454.28	478.99	686.12	468.76	9.36	9.36	10.01	10.01	
7858579642	SMP	1	454.42	479.03	685.99	468.69	9.40	9.40	9.97	9.97	
7858587862	SMP	1	454.35	478.99	685.99	468.69	9.40	9.40	10.00	10.00	
7858596261	SMP	1	454.21	478.99	686.05	468.70	9.45	9.45	10.02	10.02	
7858604605	SMP	1	454.13	479.06	685.99	468.69	9.48	9.48	10.00	10.00	
7858612984	SMP	1	454.09	479.06	686.00	468.75	9.44	9.44	10.00	10.00	
7858621238	SMP	1	454.03	479.10	685.93	468.68	9.55	9.55	9.97	9.97	
7858629631	SMP	1	454.01	479.00	685.92	468.69	9.45	9.45	10.10	10.10	
7858637976	SMP	1	453.97	479.05	686.00	468.61	9.43	9.43	10.11	10.11	
7858646385	SMP	1	453.95	479.15	685.98	468.63	9.40	9.40	10.19	10.19	
7858654599	SMP	1	453.82	479.07	685.91	468.70	9.58	9.58	10.23	10.23	
7858662986	SMP	1	453.88	479.06	685.98	468.63	9.47	9.47	10.18	10.18	
7858671372	SMP	1	453.87	479.13	685.82	468.50	9.43	9.43	10.07	10.07	
7858679747	SMP	1	453.80	479.16	685.92	468.69	9.55	9.55	10.20	10.20	
7858687977	SMP	1	453.88	479.13	685.92	468.62	9.44	9.44	10.16	10.16	
7858696383	SMP	1	453.83	479.17	685.92	468.62	9.37	9.37	10.16	10.16	
7858704722	SMP	1	453.84	479.17	685.99	468.69	9.43	9.43	10.08	10.08	
7858713118	SMP	1	453.88	479.18	686.05	468.76	9.28	9.28	10.09	10.09	
7858721369	SMP	1	453.88	479.13	685.98	468.77	9.50	9.50	10.08	10.08	
7858729746	SMP	1	453.95	479.20	686.12	468.76	9.46	9.46	10.05	10.05	
7858738100	SMP	1	453.91	479.11	686.12	468.84	9.52	9.52	10.17	10.17	
7858746385	SMP	1	453.92	479.15	686.12	468.83	9.53	9.53	10.16	10.16	
7858754726	SMP	1	453.99	479.07	686.24	468.82	9.32	9.32	10.19	10.19	
7858763101	SMP	1	454.01	479.11	686.26	468.83	9.48	9.48	10.12	10.12	
7858771488	SMP	1	454.08	479.13	686.26	468.83	9.37	9.37	10.20	10.20	
7858779744	SMP	1	454.00	479.13	686.25	468.84	9.45	9.45	10.12	10.12	
7858788101	SMP	1	454.00	479.07	686.26	468.76	9.42	9.42	10.08	10.08	
7858796505	SMP	1	454.01	479.11	686.26	468.76	9.45	9.45	10.18	10.18	
7858804852	SMP	1	454.04	479.04	686.26	468.83	9.41	9.41	10.12	10.12	
7858813104	SMP	1	453.98	479.06	686.23	468.81	9.39	9.39	10.01	10.01	
7858821482	SMP	1	454.03	479.09	686.23	468.81	9.32	9.32	10.17	10.17	
7858829867	SMP	1	454.03	479.13	686.26	468.84	9.47	9.47	10.20	10.20	
7858838229	SMP	1	453.95	479.35	686.20	468.84	9.51	9.51	10.20	10.20	
7858846504	SMP	1	453.95	479.35	686.28	468.90	9.51	9.51	10.25	10.25	
7858854852	SMP	1	453.95	479.35	686.23	468.89	9.54	9.54	10.20	10.20	
7858863236	SMP	1	454.02	479.35	686.28	468.88	9.51	9.51	10.26	10.26	
7858871606	SMP	1	454.02	479.35	686.19	468.98	9.54	9.54	10.30	10.30	
7858879869	SMP	1	454.09	479.43	686.26	468.95	9.57	9.57	10.22	10.22	
7858888220	SMP	1	454.02	479.28	686.18	468.90	9.54	9.54	10.26	10.26	
7858896627	SMP	1	454.17	478.72	686.32	468.57	9.37	9.37	9.94	9.94	
7858904857	SMP	1	454.89	478.36	686.35	468.25	8.78	8.78	10.23	10.23	
7858913228	SMP	1	455.00	478.15	686.41	467.92	9.44	9.44	10.20	10.20	
7858921606	SMP	1	455.00	478.07	686.37	467.90	9.41	9.41	10.24	10.24	
7858929992	SMP	1	455.00	478.08	686.29	467.87	9.50	9.50	10.31	10.31	
7858938215	SMP	1	455.00	478.15	686.35	468.03	9.43	9.43	10.34	10.34	
7858946624	SMP	1	455.02	478.14	686.31	467.97	9.10	9.10	10.27	10.27	
7858954985	SMP	1	455.00	478.29	686.28	468.04	9.25	9.25	10.41	10.41	
7858963354	SMP	1	455.01	478.34	686.28	468.04	9.22	9.22	10.25	10.25	
7858971608	SMP	1	455.02	478.42	686.28	468.11	9.17	9.17	10.42	10.42	
7858979987	SMP	1	455.02	478.49	686.28	468.18	9.25	9.25	10.20	10.20	
7858988348	SMP	1	455.00	478.49	686.24	468.18	9.35	9.35	10.17	10.17	
7858996749	SMP	1	454.82	478.71	686.24	468.33	9.51	9.51	10.08	10.08	
7859004976	SMP	1	454.47	478.54	686.18	468.30	9.45	9.45	10.12	10.12	
7859013349	SMP	1	454.40	478.57	686.14	468.32	9.39	9.39	10.22	10.22	
7859021731	SMP	1	453.93	478.55	686.00	468.33	9.64	9.64	10.17	10.17	
7859030118	SMP	1	454.05	478.71	685.97	468.36	9.61	9.61	10.15	10.15	
7859038339	SMP	1	453.99	478.71	685.97	468.46	9.65	9.65	10.17	10.17	
7859046748	SMP	1	453.99	478.83	685.78	468.39	9.65	9.65	10.26	10.26	
7859055085	SMP	1	453.98	478.80	685.86	468.37	9.60	9.60	10.21	10.21	
7859063467	SMP	1	453.96	478.84	685.76	468.44	9.62	9.62	10.21	10.21	
7859071724	SMP	1	453.96	478.90	685.62	468.44	9.57	9.57	10.20	10.20	
7859080121	SMP	1	453.95	478.99	685.44	468.49	9.47	9.47	10.22	10.22	
7859088468	SMP	1	453.61	479.36	685.03	469.07	9.42	9.42	10.41	10.41	
7859096746	SMP	1	453.36	479.87	684.90	469.54	9.43	9.43	10.13	10.13	
7859105089	SMP	1	453.06	480.20	684.69	469.70	9.72	9.72	10.14	10.14	
7859113467	SMP	1	453.01	480.14	684.75	469.68	9.55	9.55	10.29	10.29	
7859121851	SMP	1	452.89	480.21	684.67	469.63	9.51	9.51	10.19	10.19	
7859130111	SMP	1	452.81	480.28	684.53	469.70	9.42	9.42	10.25	10.25	
7859138474	SMP	1	452.68	480.34	684.34	469.70	9.53	9.53	10.10	10.10	
7859146872	SMP	1	452.69	480.34	684.34	469.77	9.50	9.50	10.20	10.20	
7859155209	SMP	1	452.74	480.48	684.21	469.72	9.51	9.51	10.15	10.15	
7859163473	SMP	1	452.46	480.40	684.24	469.87	9.45	9.45	10.16	10.16	
7859171851	SMP	1	452.25	480.55	684.24	469.87	9.60	9.60	10.24	10.24	
7859180233	SMP	1	452.12	480.59	684.13	469.89	9.60	9.60	10.17	10.17	
7859188589	SMP	1	452.11	480.58	683.99	469.97	9.61	9.61	10.28	10.28	
7859196867	SMP	1	451.99	480.65	683.93	469.93	9.54	9.54	10.14	10.14	
7859213603	SMP	1	452.00	480.66	683.69	469.86	9.59	9.59	10.11	10.11	
7859221998	SMP	1	451.80	480.66	683.61	469.88	9.49	9.49	10.18	10.18	
7859230223	SMP	1	451.86	480.64	683.47	470.02	9.46	9.46	10.40	10.40	
7859238599	SMP	1	451.72	480.64	683.47	470.02	9.40	9.40	10.33	10.33	
7859246980	SMP	1	451.65	480.71	683.25	469.94	9.57	9.57	10.38	10.38	
7859255224	SMP	1	451.54	480.68	683.28	470.04	9.49	9.49	10.33	10.33	
7859263582	SMP	1	451.47	480.78	683.13	470.02	9.66	9.66	10.38	10.38	
7859271990	SMP	1	451.40	480.83	683.13	470.09	9.75	9.75	10.42	10.42	
7859280363	SMP	1	451.32	480.86	683.19	470.26	9.61	9.61	10.43	10.43	
7859288600	SMP	1	451.33	480.90	683.05	470.26	9.62	9.62	10.34	10.34	
7859296973	SMP	1	451.27	481.06	682.97	470.33	9.58	9.58	10.32	10.32	
7859305350	SMP	1	451.21	481.14	682.98	470.40	9.58	9.58	10.26	10.26	
7859313702	SMP	1	451.13	481.25	683.01	470.37	9.63	9.63	10.17	10.17	
7859321988	SMP	1	451.09	481.21	682.97	470.47	9.77	9.77	10.21	10.21	
7859330357	SMP	1	450.95	481.35	682.85	470.45	9.77	9.77	10.35	10.35	
7859338740	SMP	1	450.99	481.39	682.78	470.53	9.79	9.79	10.40	10.40	
7859347103	SMP	1	450.79	481.45	682.58	470.49	9.77	9.77	10.47	10.47	
7859355347	SMP	1	450.85	481.37	682.64	470.47	9.72	9.72	10.32	10.32	
7859363702	SMP	1	450.74	481.34	682.46	470.44	9.59	9.59	10.34	10.34	
7859372111	SMP	1	450.67	481.35	682.40	470.42	9.64	9.64	10.45	10.45	
7859380472	SMP	1	450.57	481.35	682.46	470.44	9.62	9.62	10.44	10.44	
7859388712	SMP	1	450.57	481.28	682.36	470.46	9.63	9.63	10.39	10.39	
7859397099	SMP	1	450.51	481.36	682.28	470.40	9.67	9.67	10.39	10.39	
7859405463	SMP	1	450.47	481.28	682.17	470.32	9.65	9.65	10.34	10.34	
7859413707	SMP	1	450.48	481.36	682.18	470.37	9.55	9.55	10.30	10.30	
7859422114	SMP	1	449.66	481.20	681.61	470.30	9.81	9.81	10.56	10.56	
7859430470	SMP	1	448.20	480.96	679.71	470.13	9.46	9.46	10.61	10.61	
7859438839	SMP	1	445.63	480.57	677.48	470.03	9.59	9.59	10.94	10.94	
7859455479	SMP	1	440.64	480.66	673.07	469.70	9.76	9.76	11.02	11.02	
7859463833	SMP	1	439.96	480.75	671.69	469.84	9.59	9.59	10.81	10.81	
7859472214	SMP	1	438.87	480.85	670.90	469.87	9.96	9.96	10.67	10.67	
7859488843	SMP	1	439.09	481.00	670.83	469.88	10.07	10.07	10.73	10.73	
7859497219	SMP	1	439.04	480.92	670.90	469.88	10.01	10.01	10.74	10.74	
7859505592	SMP	1	439.04	480.97	670.83	469.88	10.05	10.05	10.69	10.69	
7859513827	SMP	1	439.15	481.02	670.85	469.84	10.05	10.05	10.71	10.71	
7859522238	SMP	1	439.09	481.04	670.83	469.90	10.02	10.02	10.69	10.69	
7859530586	SMP	1	439.12	481.07	670.76	469.94	9.90	9.90	10.71	10.71	
7859538970	SMP	1	439.12	481.08	670.79	469.96	9.85	9.85	10.80	10.80	
7859547222	SMP	1	439.14	481.13	670.76	470.05	9.95	9.95	10.86	10.86	
7859555584	SMP	1	439.07	481.06	670.72	469.94	9.74	9.74	10.68	10.68	
7859563959	SMP	1	439.12	481.07	670.68	470.02	9.76	9.76	10.73	10.73	
7859572232	SMP	1	439.12	481.07	670.58	470.08	9.82	9.82	10.77	10.77	
7859580597	SMP	1	439.13	481.07	670.62	470.09	9.88	9.88	10.75	10.75	
7859588958	SMP	1	439.11	481.01	670.58	470.07	9.91	9.91	10.72	10.72	
7859597344	SMP	1	439.18	481.08	670.67	470.10	9.94	9.94	10.87	10.87	
7859605584	SMP	1	439.22	481.08	670.53	470.03	9.83	9.83	10.77	10.77	
7859613951	SMP	1	439.24	480.96	670.51	470.07	9.78	9.78	10.92	10.92	
7859622356	SMP	1	439.19	480.98	670.48	469.98	9.97	9.97	10.77	10.77	
7859630714	SMP	1	439.32	480.92	670.48	469.99	9.92	9.92	10.88	10.88	
7859638955	SMP	1	439.39	481.01	670.29	469.92	9.80	9.80	10.74	10.74	
7859647341	SMP	1	439.39	481.08	670.27	469.94	9.95	9.95	10.79	10.79	
7859655714	SMP	1	439.25	481.02	670.24	469.92	9.98	9.98	10.75	10.75	
7859664071	SMP	1	438.20	481.45	669.65	470.01	10.06	10.06	10.68	10.68	
7859672356	SMP	1	438.13	481.28	669.16	470.30	9.71	9.71	10.73	10.73	
7859680710	SMP	1	437.55	481.46	668.95	470.35	9.64	9.64	10.59	10.59	
7859689075	SMP	1	437.76	481.59	669.00	470.36	10.01	10.01	10.70	10.70	
7859697462	SMP	1	437.42	481.53	668.98	470.34	9.87	9.87	10.55	10.55	
7859705725	SMP	1	437.95	481.39	668.94	470.37	9.79	9.79	10.72	10.72	
7859714074	SMP	1	438.28	481.45	668.91	470.37	9.73	9.73	10.54	10.54	
7859722474	SMP	1	437.28	481.53	668.84	470.31	9.82	9.82	10.45	10.45	
7859730706	SMP	1	437.21	481.53	668.81	470.25	9.89	9.89	10.39	10.39	
7859739085	SMP	1	437.38	481.43	668.91	470.25	9.75	9.75	10.49	10.49	
7859747464	SMP	1	437.75	481.34	668.91	470.29	9.68	9.68	10.49	10.49	
7859755836	SMP	1	437.41	481.45	668.89	470.30	9.63	9.63	10.46	10.46	
7859764081	SMP	1	437.64	481.32	668.86	470.25	9.59	9.59	10.58	10.58	
7859772478	SMP	1	437.15	481.38	668.84	470.30	9.51	9.51	10.55	10.55	
7859780830	SMP	1	436.97	481.37	668.77	470.30	9.58	9.58	10.68	10.68	
7859789212	SMP	1	436.96	481.39	668.67	470.26	9.49	9.49	10.61	10.61	
7859797463	SMP	1	437.03	481.28	668.65	470.30	9.48	9.48	10.69	10.69	
7859805828	SMP	1	437.13	481.34	668.68	470.28	9.64	9.64	10.69	10.69	
7859814188	SMP	1	437.20	481.31	668.68	470.28	9.70	9.70	10.70	10.70	
7859822600	SMP	1	437.12	481.46	668.54	470.28	9.87	9.87	10.70	10.70	
7859830845	SMP	1	437.14	481.45	668.43	470.23	9.76	9.76	10.56	10.56	
7859839198	SMP	1	437.06	481.38	668.48	470.12	9.87	9.87	10.74	10.74	
7859847587	SMP	1	437.17	481.33	668.34	470.08	9.84	9.84	10.53	10.53	
7859855950	SMP	1	437.14	481.32	668.27	470.15	9.83	9.83	10.50	10.50	
7859864195	SMP	1	437.17	481.26	668.20	470.08	9.75	9.75	10.64	10.64	
7859872598	SMP	1	437.12	481.26	668.20	470.08	9.81	9.81	10.64	10.64	
7859880950	SMP	1	436.60	481.23	668.05	470.08	9.70	9.70	10.56	10.56	
7859889212	SMP	1	436.42	481.25	667.98	470.01	9.67	9.67	10.44	10.44	
7859897581	SMP	1	436.13	481.33	667.99	469.96	9.59	9.59	10.44	10.44	
7859905948	SMP	1	436.12	481.23	667.85	469.91	9.56	9.56	10.37	10.37	
7859914319	SMP	1	436.20	480.69	667.77	469.45	9.97	9.97	10.74	10.74	
7859922593	SMP	1	436.72	479.87	667.85	468.48	9.82	9.82	10.53	10.53	
7859930953	SMP	1	437.04	479.51	667.95	467.99	10.03	10.03	10.41	10.41	
7859939324	SMP	1	437.25	479.30	667.72	467.99	10.03	10.03	10.66	10.66	
7859947708	SMP	1	437.23	479.38	667.75	468.00	10.01	10.01	10.64	10.64	
7859955965	SMP	1	436.73	479.42	667.64	467.84	9.66	9.66	10.48	10.48	
7859964314	SMP	1	436.73	479.28	667.68	467.84	9.63	9.63	10.52	10.52	
7859972719	SMP	1	436.53	479.37	667.61	467.84	9.75	9.75	10.56	10.56	
7859981075	SMP	1	436.32	479.48	667.43	467.84	9.72	9.72	10.54	10.54	
7859989333	SMP	1	436.45	479.35	667.36	467.84	9.86	9.86	10.42	10.42	
7859997701	SMP	1	436.00	479.54	667.29	467.91	9.80	9.80	10.40	10.40	
7860006080	SMP	1	436.00	479.61	667.27	467.94	9.86	9.86	10.47	10.47	
7860014439	SMP	1	436.05	479.54	667.27	468.01	9.92	9.92	10.66	10.66	
7860022722	SMP	1	436.52	479.40	667.15	468.05	10.01	10.01	10.54	10.54	
7860031082	SMP	1	436.14	479.44	667.15	468.05	9.94	9.94	10.61	10.61	
7860039447	SMP	1	436.20	479.34	667.20	468.08	9.93	9.93	10.62	10.62	
7860047708	SMP	1	435.93	479.44	667.20	468.08	9.92	9.92	10.69	10.69	
7860064442	SMP	1	435.98	479.52	667.15	468.04	10.06	10.06	10.56	10.56	
7860072822	SMP	1	436.05	479.43	667.14	467.92	10.00	10.00	10.48	10.48	
7860081091	SMP	1	436.05	479.42	667.00	467.92	10.00	10.00	10.52	10.52	
7860089440	SMP	1	436.15	479.35	667.14	467.91	9.97	9.97	10.55	10.55	
7860097845	SMP	1	435.92	479.39	667.04	467.81	9.95	9.95	10.36	10.36	
7860106183	SMP	1	435.99	479.32	667.10	467.75	10.02	10.02	10.24	10.24	
7860114455	SMP	1	435.77	479.21	667.00	467.70	10.13	10.13	10.29	10.29	
7860122832	SMP	1	435.84	479.14	667.08	467.56	9.92	9.92	10.40	10.40	
7860131211	SMP	1	435.84	479.07	667.04	467.51	9.92	9.92	10.44	10.44	
7860139558	SMP	1	435.83	478.95	667.02	467.47	10.10	10.10	10.36	10.36	
7860147841	SMP	1	435.83	479.02	667.04	467.37	9.92	9.92	10.42	10.42	
7860156188	SMP	1	435.76	478.94	667.14	467.42	9.90	9.90	10.60	10.60	
7860164573	SMP	1	435.83	478.87	667.14	467.41	9.90	9.90	10.74	10.74	
7860172953	SMP	1	435.85	478.80	667.20	467.36	9.84	9.84	10.55	10.55	
7860181203	SMP	1	435.78	478.80	667.34	467.34	9.81	9.81	10.72	10.72	
7860189557	SMP	1	435.85	478.68	667.37	467.36	9.76	9.76	10.61	10.61	
7860197967	SMP	1	436.03	478.61	667.40	467.35	9.75	9.75	10.65	10.65	
7860206196	SMP	1	435.95	478.61	667.40	467.35	9.85	9.85	10.71	10.71	
7860214576	SMP	1	435.82	478.68	667.40	467.35	9.83	9.83	10.66	10.66	
7860222941	SMP	1	435.89	478.68	667.47	467.28	9.77	9.77	10.60	10.60	
7860231327	SMP	1	436.04	478.68	667.55	467.27	9.79	9.79	10.63	10.63	
7860239559	SMP	1	435.98	478.78	667.63	467.24	9.72	9.72	10.45	10.45	
7860247964	SMP	1	436.10	478.74	667.64	467.24	9.73	9.73	10.53	10.53	
7860256315	SMP	1	436.22	478.67	667.68	467.20	9.58	9.58	10.56	10.56	
7860264701	SMP	1	436.31	478.72	667.67	467.25	9.67	9.67	10.53	10.53	
7860272941	SMP	1	436.39	478.75	667.77	467.27	9.71	9.71	10.46	10.46	
7860281331	SMP	1	436.47	478.71	667.87	467.21	9.69	9.69	10.50	10.50	
7860289680	SMP	1	436.34	478.66	667.98	467.27	9.78	9.78	10.53	10.53	
7860298084	SMP	1	436.43	478.73	667.95	467.25	9.82	9.82	10.53	10.53	
7860306309	SMP	1	436.32	478.83	667.91	467.31	9.80	9.80	10.60	10.60	
7860314687	SMP	1	436.32	478.64	667.98	467.31	9.66	9.66	10.53	10.53	
7860323063	SMP	1	436.28	478.61	668.17	467.27	9.56	9.56	10.71	10.71	
7860331461	SMP	1	436.35	478.61	668.24	467.24	9.65	9.65	10.70	10.70	
7860339699	SMP	1	436.50	478.65	668.25	467.20	9.65	9.65	10.65	10.65	
7860348086	SMP	1	435.89	478.60	668.23	467.25	8.95	8.95	10.76	10.76	
7860356448	SMP	1	436.98	478.44	668.27	467.19	10.10	10.10	10.76	10.76	
7860364813	SMP	1	437.07	478.48	668.41	467.08	10.10	10.10	10.66	10.66	
7860373061	SMP	1	437.04	478.44	668.50	467.09	10.09	10.09	10.79	10.79	
7860389822	SMP	1	437.13	478.56	668.63	467.38	9.98	9.98	10.67	10.67	
7860398068	SMP	1	437.37	479.39	668.72	468.17	10.16	10.16	10.75	10.75	
7860406453	SMP	1	437.34	479.93	668.84	469.03	9.91	9.91	10.61	10.61	
7860414803	SMP	1	437.85	481.14	668.97	470.04	10.11	10.11	10.49	10.49	
7860423210	SMP	1	438.02	482.09	669.12	471.12	10.07	10.07	10.77	10.77	
7860439814	SMP	1	437.98	482.63	669.33	471.39	10.01	10.01	10.91	10.91	
7860448212	SMP	1	437.89	482.75	669.41	471.47	10.00	10.00	10.76	10.76	
7860456559	SMP	1	437.89	482.75	669.55	471.40	10.00	10.00	10.84	10.84	
7860473181	SMP	1	437.88	482.68	669.63	471.43	9.96	9.96	10.75	10.75	
7860481566	SMP	1	437.94	482.60	669.72	471.35	9.86	9.86	10.78	10.78	
7860489942	SMP	1	437.91	482.63	669.77	471.36	9.93	9.93	10.75	10.75	
7860498177	SMP	1	437.88	482.60	669.74	471.41	9.90	9.90	10.75	10.75	
7860506579	SMP	1	437.97	482.55	669.81	471.37	9.96	9.96	10.83	10.83	
7860514949	SMP	1	438.04	482.50	669.86	471.30	9.89	9.89	10.78	10.78	
7860523305	SMP	1	437.91	482.55	669.74	471.27	9.95	9.95	10.69	10.69	
7860531569	SMP	1	437.91	482.55	669.75	471.39	9.90	9.90	10.72	10.72	
7860539933	SMP	1	437.90	482.55	669.80	471.35	9.90	9.90	10.80	10.80	
7860548313	SMP	1	437.90	482.48	669.86	471.35	9.72	9.72	10.88	10.88	
7860556580	SMP	1	437.90	482.48	669.88	471.33	9.72	9.72	10.82	10.82	
7860564936	SMP	1	437.97	482.42	669.97	471.30	9.88	9.88	10.53	10.53	
7860573305	SMP	1	437.96	482.45	670.03	471.26	9.91	9.91	10.71	10.71	
7860581689	SMP	1	437.90	482.41	669.93	471.30	9.96	9.96	10.81	10.81	
7860589939	SMP	1	437.96	482.30	669.96	471.16	9.78	9.78	10.59	10.59	
7860598295	SMP	1	437.89	482.30	670.07	471.25	9.69	9.69	10.74	10.74	
7860606701	SMP	1	437.82	482.38	669.93	471.15	9.79	9.79	10.72	10.72	
7860615058	SMP	1	437.84	482.37	670.00	471.16	9.76	9.76	10.62	10.62	
7860623302	SMP	1	437.68	482.43	669.99	471.16	9.72	9.72	10.68	10.68	
7860631685	SMP	1	437.69	482.33	669.97	471.15	9.77	9.77	10.62	10.62	
7860640070	SMP	1	437.65	482.40	669.90	471.22	9.78	9.78	10.65	10.65	
7860648439	SMP	1	437.58	482.40	669.89	471.16	9.71	9.71	10.61	10.61	
7860656701	SMP	1	437.54	482.33	669.93	471.25	9.65	9.65	10.85	10.85	
7860665057	SMP	1	437.58	482.34	669.92	471.23	9.78	9.78	10.80	10.80	
7860673425	SMP	1	437.20	482.48	669.61	471.38	9.94	9.94	10.92	10.92	
7860681811	SMP	1	436.27	483.14	668.59	471.69	10.20	10.20	11.01	11.01	
7860690073	SMP	1	435.89	483.40	668.10	472.26	9.92	9.92	10.98	10.98	
7860698428	SMP	1	435.96	483.60	668.00	472.33	10.07	10.07	10.89	10.89	
7860706828	SMP	1	435.96	483.54	668.20	472.26	10.06	10.06	10.89	10.89	
7860715065	SMP	1	436.03	483.61	668.17	472.32	10.08	10.08	10.87	10.87	
7860723434	SMP	1	436.11	483.59	668.26	472.39	10.03	10.03	11.10	11.10	
7860731816	SMP	1	436.11	483.66	668.40	472.39	10.24	10.24	11.09	11.09	
7860740180	SMP	1	436.11	483.61	668.33	472.53	10.02	10.02	11.00	11.00	
7860748427	SMP	1	436.18	483.67	668.27	472.62	10.17	10.17	10.79	10.79	
7860756821	SMP	1	436.25	483.67	668.33	472.64	10.19	10.19	10.94	10.94	
7860765193	SMP	1	436.25	483.74	668.47	472.68	10.14	10.14	10.93	10.93	
7860773550	SMP	1	436.26	483.67	668.40	472.68	10.13	10.13	10.92	10.92	
7860781811	SMP	1	436.24	483.80	668.45	472.73	10.10	10.10	10.98	10.98	
7860790175	SMP	1	436.33	483.75	668.49	472.76	10.10	10.10	10.98	10.98	
7860798538	SMP	1	436.33	483.82	668.58	472.76	10.05	10.05	10.93	10.93	
7860806948	SMP	1	436.39	483.88	668.61	472.76	10.18	10.18	10.80	10.80	
7860815180	SMP	1	436.40	483.89	668.67	472.82	10.09	10.09	10.84	10.84	
7860823548	SMP	1	436.31	483.73	668.62	472.91	10.01	10.01	10.99	10.99	
7860831930	SMP	1	436.39	483.87	668.62	472.84	10.20	10.20	10.82	10.82	
7860840299	SMP	1	436.45	483.73	668.75	472.83	10.07	10.07	10.86	10.86	
7860848553	SMP	1	436.38	483.80	668.76	472.96	10.20	10.20	11.03	11.03	
7860856946	SMP	1	436.38	483.80	668.71	472.92	10.09	10.09	10.94	10.94	
7860865299	SMP	1	436.39	483.73	668.84	472.85	10.07	10.07	10.91	10.91	
7860873552	SMP	1	436.48	483.80	668.76	472.82	10.16	10.16	10.81	10.81	
7860881932	SMP	1	436.46	483.73	668.76	472.83	10.13	10.13	10.93	10.93	
7860890313	SMP	1	436.39	483.84	668.85	472.87	10.13	10.13	10.84	10.84	
7860898667	SMP	1	436.52	483.81	668.98	472.80	10.10	10.10	10.86	10.86	
7860906945	SMP	1	436.55	483.79	668.90	472.85	10.14	10.14	10.70	10.70	
7860915298	SMP	1	436.45	483.80	668.91	472.86	10.11	10.11	10.79	10.79	
7860923670	SMP	1	436.59	483.82	668.98	472.79	10.12	10.12	10.76	10.76	
7860932054	SMP	1	436.50	483.86	668.97	472.78	10.04	10.04	10.69	10.69	
7860940304	SMP	1	436.41	483.78	669.01	472.91	9.93	9.93	10.74	10.74	
7860948671	SMP	1	436.51	483.84	669.06	472.91	9.96	9.96	10.73	10.73	
7860957068	SMP	1	436.56	483.89	669.06	472.95	9.95	9.95	10.86	10.86	
7860965435	SMP	1	436.57	483.90	669.19	472.97	9.90	9.90	10.74	10.74	
7860973667	SMP	1	436.63	483.88	669.18	472.99	9.94	9.94	10.72	10.72	
7860982052	SMP	1	436.76	483.84	669.32	472.99	10.00	10.00	10.76	10.76	
7860990429	SMP	1	436.83	483.90	669.33	472.94	10.00	10.00	10.76	10.76	
7860998782	SMP	1	436.77	484.05	669.18	473.06	10.05	10.05	10.83	10.83	
7861007064	SMP	1	436.35	484.21	668.83	473.19	9.89	9.89	10.75	10.75	
7861015431	SMP	1	436.42	484.23	668.64	473.36	9.93	9.93	10.81	10.81	
7861023793	SMP	1	436.48	484.27	668.72	473.38	9.71	9.71	10.83	10.83	
7861032052	SMP	1	436.50	484.23	668.85	473.27	9.76	9.76	10.71	10.71	
7861040424	SMP	1	436.53	484.26	668.88	473.41	9.58	9.58	10.57	10.57	
7861048795	SMP	1	436.55	484.34	668.94	473.43	9.60	9.60	10.81	10.81	
7861057189	SMP	1	436.65	484.36	668.93	473.34	9.65	9.65	10.53	10.53	
7861065427	SMP	1	436.66	484.36	669.05	473.40	9.56	9.56	10.57	10.57	
7861073789	SMP	1	436.68	484.41	668.97	473.46	9.58	9.58	10.68	10.68	
7861082176	SMP	1	436.76	484.26	669.04	473.40	9.49	9.49	10.62	10.62	
7861090539	SMP	1	436.74	484.32	669.18	473.39	9.65	9.65	10.73	10.73	
7861098785	SMP	1	436.75	484.24	669.11	473.39	9.53	9.53	10.53	10.53	
7861107192	SMP	1	436.82	484.17	669.18	473.39	9.61	9.61	10.54	10.54	
7861115542	SMP	1	436.83	484.17	669.24	473.34	9.80	9.80	10.71	10.71	
7861123915	SMP	1	436.84	484.12	669.27	473.30	9.75	9.75	10.60	10.60	
7861132171	SMP	1	436.83	484.10	669.26	473.28	10.04	10.04	10.65	10.65	
7861140563	SMP	1	436.91	484.05	669.26	473.27	9.74	9.74	10.62	10.62	
7861148921	SMP	1	436.91	484.05	669.33	473.27	9.79	9.79	10.63	10.63	
7861157311	SMP	1	436.98	484.12	669.33	473.27	9.91	9.91	10.63	10.63	
7861165539	SMP	1	436.98	484.05	669.33	473.28	9.81	9.81	10.68	10.68	
7861173920	SMP	1	436.98	484.12	669.40	473.28	9.97	9.97	10.66	10.66	
7861182297	SMP	1	436.98	484.12	669.40	473.28	10.00	10.00	10.66	10.66	
7861190546	SMP	1	436.98	484.12	669.45	473.37	10.00	10.00	10.82	10.82	
7861198919	SMP	1	436.98	484.12	669.47	473.35	10.00	10.00	10.76	10.76	
7861207309	SMP	1	436.98	484.20	669.44	473.50	10.09	10.09	10.81	10.81	
7861215670	SMP	1	436.98	484.26	669.40	473.53	9.98	9.98	10.79	10.79	
7861223915	SMP	1	436.95	484.32	669.40	473.54	9.93	9.93	10.82	10.82	
7861232299	SMP	1	436.95	484.25	669.39	473.62	9.87	9.87	10.71	10.71	
7861240661	SMP	1	436.94	484.37	669.37	473.63	9.87	9.87	10.76	10.76	
7861249044	SMP	1	436.83	484.36	669.37	473.70	9.69	9.69	10.64	10.64	
7861257307	SMP	1	436.83	484.43	669.38	473.72	9.74	9.74	10.77	10.77	
7861265716	SMP	1	436.76	484.49	669.32	473.80	9.84	9.84	10.86	10.86	
7861274046	SMP	1	436.76	484.49	669.29	473.87	9.86	9.86	10.76	10.76	
7861282426	SMP	1	436.67	484.58	669.28	473.90	9.91	9.91	10.72	10.72	
7861290663	SMP	1	436.76	484.69	669.18	473.99	9.99	9.99	10.50	10.50	
7861299026	SMP	1	436.69	484.90	669.18	474.13	10.00	10.00	10.56	10.56	
7861315808	SMP	1	436.59	484.97	669.10	474.20	9.79	9.79	10.52	10.52	
7861324033	SMP	1	436.39	485.09	669.17	474.27	9.58	9.58	10.56	10.56	
7861332437	SMP	1	436.40	485.14	669.11	474.32	9.68	9.68	10.68	10.68	
7861340807	SMP	1	436.63	485.12	669.19	474.39	9.64	9.64	10.55	10.55	
7861349052	SMP	1	436.91	485.05	669.55	474.16	9.80	9.80	10.67	10.67	
7861357413	SMP	1	436.84	484.83	669.26	473.99	9.93	9.93	10.64	10.64	
7861365802	SMP	1	436.77	484.70	669.18	473.99	9.88	9.88	10.65	10.65	
7861374148	SMP	1	436.77	484.83	669.24	473.93	9.99	9.99	10.63	10.63	
7861382435	SMP	1	436.74	484.69	669.24	473.86	9.96	9.96	10.60	10.60	
7861390795	SMP	1	436.60	484.67	669.25	473.87	9.91	9.91	10.61	10.61	
7861399164	SMP	1	436.64	484.68	669.24	473.83	9.83	9.83	10.56	10.56	
7861407531	SMP	1	436.73	484.67	669.23	473.86	9.83	9.83	10.72	10.72	
7861415791	SMP	1	436.75	484.60	669.31	473.92	9.95	9.95	10.80	10.80	
7861424150	SMP	1	436.69	484.64	669.32	473.86	9.96	9.96	10.69	10.69	
7861432556	SMP	1	436.77	484.54	669.33	473.92	9.83	9.83	10.71	10.71	
7861440894	SMP	1	436.75	484.61	669.40	473.99	9.91	9.91	10.65	10.65	
7861449164	SMP	1	436.82	484.61	669.40	473.95	9.82	9.82	10.66	10.66	
7861457534	SMP	1	436.89	484.54	669.50	473.95	9.82	9.82	10.77	10.77	
7861465919	SMP	1	436.96	484.54	669.51	474.01	9.85	9.85	10.73	10.73	
7861474274	SMP	1	436.96	484.47	669.64	473.98	9.73	9.73	10.66	10.66	
7861482553	SMP	1	436.96	484.54	669.71	473.98	9.78	9.78	10.58	10.58	
7861490903	SMP	1	437.03	484.54	669.69	473.97	9.74	9.74	10.52	10.52	
7861499280	SMP	1	436.96	484.61	669.71	474.05	9.81	9.81	10.57	10.57	
7861507533	SMP	1	437.03	484.54	669.71	474.06	9.82	9.82	10.60	10.60	
7861515924	SMP	1	437.04	484.53	669.74	474.08	9.78	9.78	10.55	10.55	
7861524270	SMP	1	436.96	484.47	669.78	474.03	9.80	9.80	10.43	10.43	
7861532680	SMP	1	437.21	484.66	670.11	474.28	9.91	9.91	10.66	10.66	
7861540896	SMP	1	438.24	484.97	671.28	474.81	9.81	9.81	10.87	10.87	
7861549291	SMP	1	439.53	485.34	672.63	475.10	9.77	9.77	10.93	10.93	
7861557656	SMP	1	440.51	485.89	673.39	475.63	9.97	9.97	10.78	10.78	
7861566050	SMP	1	440.79	485.92	673.90	475.62	10.18	10.18	10.67	10.67	
7861574276	SMP	1	440.78	485.99	673.60	475.54	10.47	10.47	10.80	10.80	
7861582679	SMP	1	440.84	486.05	673.72	475.49	10.25	10.25	10.61	10.61	
7861591025	SMP	1	440.84	486.05	673.67	475.50	10.15	10.15	10.61	10.61	
7861599405	SMP	1	440.91	486.12	673.73	475.58	10.14	10.14	10.53	10.53	
7861607655	SMP	1	440.77	486.05	673.67	475.57	10.23	10.23	10.68	10.68	
7861616039	SMP	1	440.77	485.98	673.67	475.50	10.17	10.17	10.63	10.63	
7861624395	SMP	1	440.76	486.02	673.65	475.47	10.19	10.19	10.65	10.65	
7861632798	SMP	1	440.80	486.04	673.66	475.51	10.18	10.18	10.80	10.80	
7861641034	SMP	1	440.76	485.98	673.68	475.39	10.25	10.25	10.82	10.82	
7861649413	SMP	1	440.66	486.04	673.66	475.44	10.18	10.18	10.76	10.76	
7861657774	SMP	1	440.73	486.04	673.60	475.46	10.21	10.21	10.75	10.75	
7861666035	SMP	1	440.83	485.98	673.84	475.48	10.08	10.08	10.71	10.71	
7861674398	SMP	1	440.80	486.11	673.88	475.57	10.11	10.11	10.70	10.70	
7861682801	SMP	1	440.91	486.12	673.93	475.52	10.14	10.14	10.68	10.68	
7861691151	SMP	1	440.84	486.12	673.95	475.65	10.12	10.12	10.74	10.74	
7861699397	SMP	1	440.84	486.13	674.08	475.70	10.05	10.05	10.78	10.78	
7861707780	SMP	1	440.91	486.05	674.19	475.75	10.07	10.07	10.87	10.87	
7861716165	SMP	1	440.86	485.99	674.29	475.69	10.06	10.06	10.91	10.91	
7861732770	SMP	1	441.07	485.99	674.36	475.82	10.03	10.03	11.07	11.07	
7861741171	SMP	1	441.03	485.97	674.43	475.68	9.95	9.95	11.00	11.00	
7861749546	SMP	1	441.15	485.99	674.36	475.68	10.13	10.13	11.05	11.05	
7861757896	SMP	1	441.26	485.97	674.41	475.61	10.10	10.10	10.92	10.92	
7861766157	SMP	1	442.10	486.18	675.68	475.87	10.30	10.30	11.07	11.07	
7861774521	SMP	1	443.23	486.47	676.57	476.16	10.35	10.35	11.07	11.07	
7861782889	SMP	1	443.81	486.58	677.08	476.17	10.09	10.09	10.42	10.42	
7861791294	SMP	1	444.15	486.65	677.31	476.38	10.02	10.02	10.85	10.85	
7861799530	SMP	1	444.14	486.72	677.22	476.48	10.11	10.11	10.78	10.78	
7861807901	SMP	1	444.18	486.64	677.31	476.38	10.05	10.05	10.93	10.93	
7861816279	SMP	1	444.26	486.57	677.31	476.38	10.02	10.02	10.81	10.81	
7861824662	SMP	1	444.25	486.57	677.38	476.31	10.10	10.10	10.86	10.86	
7861832887	SMP	1	444.24	486.61	677.31	476.38	10.21	10.21	10.90	10.90	
7861841294	SMP	1	444.21	486.59	677.45	476.31	10.31	10.31	10.90	10.90	
7861849654	SMP	1	444.23	486.60	677.39	476.31	10.29	10.29	10.86	10.86	
7861857898	SMP	1	444.17	486.50	677.45	476.31	10.21	10.21	10.86	10.86	
7861866277	SMP	1	444.25	486.61	677.45	476.23	10.38	10.38	10.91	10.91	
7861874650	SMP	1	444.20	486.53	677.38	476.30	10.18	10.18	10.79	10.79	
7861883008	SMP	1	444.18	486.55	677.46	476.37	10.18	10.18	10.91	10.91	
7861891287	SMP	1	444.17	486.57	677.39	476.31	10.22	10.22	10.72	10.72	
7861899854	SMP	1	444.24	486.57	677.53	476.45	10.00	10.00	10.87	10.87	
7861908021	SMP	1	444.15	486.61	677.45	476.38	10.08	10.08	10.83	10.83	
7861916397	SMP	1	444.15	486.68	677.52	476.44	10.24	10.24	10.90	10.90	
7861924651	SMP	1	444.12	486.77	677.54	476.55	10.23	10.23	10.89	10.89	
7861933006	SMP	1	443.93	486.78	677.52	476.66	10.13	10.13	10.98	10.98	
7861941414	SMP	1	444.13	486.91	677.45	476.59	10.34	10.34	10.88	10.88	
7861949804	SMP	1	444.00	486.92	677.33	476.60	10.46	10.46	11.07	11.07	
7861958028	SMP	1	443.85	486.91	677.33	476.75	10.31	10.31	11.12	11.12	
7861966400	SMP	1	443.86	486.91	677.20	476.62	10.36	10.36	11.15	11.15	
7861974773	SMP	1	443.87	486.91	677.17	476.60	10.42	10.42	11.07	11.07	
7861983131	SMP	1	443.87	486.89	677.27	476.62	10.15	10.15	11.14	11.14	
7861991414	SMP	1	444.04	486.87	677.20	476.62	10.07	10.07	11.07	11.07	
7861999772	SMP	1	443.90	486.90	677.13	476.62	10.21	10.21	11.15	11.15	
7862008142	SMP	1	443.88	486.94	677.14	476.55	10.15	10.15	11.20	11.20	
7862016399	SMP	1	443.76	486.99	677.07	476.55	10.16	10.16	10.74	10.74	
7862024767	SMP	1	443.81	487.01	677.00	476.55	10.10	10.10	10.90	10.90	
7862033134	SMP	1	443.94	487.10	677.44	476.73	10.35	10.35	10.86	10.86	
7862041538	SMP	1	445.16	487.09	678.52	476.79	10.16	10.16	11.16	11.16	
7862049771	SMP	1	446.38	487.02	679.95	476.90	10.08	10.08	10.88	10.88	
7862058140	SMP	1	447.39	486.94	680.88	476.82	9.93	9.93	10.51	10.51	
7862066522	SMP	1	447.85	486.87	681.27	476.81	10.28	10.28	10.59	10.59	
7862074909	SMP	1	447.86	486.93	681.10	476.79	10.34	10.34	10.60	10.60	
7862083130	SMP	1	447.82	486.91	681.12	476.75	10.28	10.28	10.51	10.51	
7862091556	SMP	1	447.86	486.95	681.17	476.70	10.08	10.08	10.55	10.55	
7862099898	SMP	1	447.79	486.96	681.14	476.70	10.06	10.06	10.53	10.53	
7862108262	SMP	1	447.76	486.93	681.10	476.63	9.85	9.85	10.48	10.48	
7862116519	SMP	1	447.69	486.99	681.10	476.67	9.85	9.85	10.54	10.54	
7862124897	SMP	1	447.68	487.00	681.06	476.76	9.95	9.95	10.68	10.68	
7862133256	SMP	1	447.61	487.07	681.11	476.74	9.98	9.98	10.51	10.51	
7862141659	SMP	1	447.64	487.08	681.08	476.76	9.96	9.96	10.49	10.49	
7862149895	SMP	1	447.65	487.17	681.09	476.86	10.15	10.15	10.60	10.60	
7862158267	SMP	1	447.61	487.07	681.12	476.94	9.91	9.91	10.51	10.51	
7862166645	SMP	1	447.58	487.24	681.17	476.89	10.10	10.10	10.54	10.54	
7862174889	SMP	1	447.58	487.24	681.02	476.90	10.02	10.02	10.49	10.49	
7862183255	SMP	1	447.58	487.16	681.23	476.91	10.02	10.02	10.61	10.61	
7862191659	SMP	1	447.55	487.21	681.10	476.95	10.14	10.14	10.48	10.48	
7862200015	SMP	1	447.41	487.24	681.24	476.89	10.17	10.17	10.34	10.34	
7862208277	SMP	1	447.51	487.16	681.11	476.80	9.92	9.92	10.47	10.47	
7862216648	SMP	1	447.37	487.02	681.10	476.84	9.89	9.89	10.42	10.42	
7862225009	SMP	1	447.51	487.01	681.21	476.86	9.89	9.89	10.42	10.42	
7862233379	SMP	1	448.26	487.12	681.83	477.11	9.86	9.86	10.55	10.55	
7862250033	SMP	1	449.64	487.80	683.02	477.87	9.77	9.77	10.43	10.43	
7862258372	SMP	1	449.76	487.99	683.05	478.12	9.82	9.82	10.40	10.40	
7862266784	SMP	1	449.63	488.02	683.06	478.02	10.02	10.02	10.40	10.40	
7862274995	SMP	1	449.55	487.96	683.06	478.02	10.23	10.23	10.41	10.41	
7862283387	SMP	1	449.63	487.93	683.06	477.96	9.87	9.87	10.34	10.34	
7862291761	SMP	1	449.59	488.01	683.06	478.02	10.02	10.02	10.43	10.43	
7862300149	SMP	1	449.60	487.99	683.13	477.96	9.91	9.91	10.44	10.44	
7862308379	SMP	1	449.58	487.91	683.13	477.96	9.72	9.72	10.40	10.40	
7862316782	SMP	1	449.56	487.94	683.24	477.94	9.80	9.80	10.35	10.35	
7862325140	SMP	1	449.51	487.95	683.13	477.95	9.86	9.86	10.40	10.40	
7862333384	SMP	1	449.56	487.95	683.14	477.97	9.73	9.73	10.45	10.45	
7862341760	SMP	1	449.49	487.98	683.17	477.97	10.13	10.13	10.49	10.49	
7862350159	SMP	1	449.50	487.88	683.19	477.98	10.00	10.00	10.20	10.20	
7862358502	SMP	1	449.64	488.00	683.27	478.06	9.91	9.91	10.22	10.22	
7862366778	SMP	1	449.70	488.07	683.30	478.01	9.83	9.83	10.38	10.38	
7862375127	SMP	1	449.77	488.14	683.38	478.10	9.88	9.88	10.32	10.32	
7862383510	SMP	1	449.77	488.14	683.54	478.16	9.88	9.88	10.23	10.23	
7862391883	SMP	1	449.84	488.16	683.58	478.15	9.93	9.93	10.29	10.29	
7862400143	SMP	1	449.90	488.20	683.62	478.15	9.86	9.86	10.27	10.27	
7862408507	SMP	1	449.91	488.17	683.69	478.14	9.81	9.81	10.28	10.28	
7862416903	SMP	1	449.97	488.13	683.82	478.25	9.83	9.83	10.17	10.17	
7862425241	SMP	1	449.98	488.13	683.79	478.18	9.73	9.73	10.20	10.20	
7862433503	SMP	1	450.04	488.13	683.86	478.11	9.77	9.77	10.19	10.19	
7862441878	SMP	1	449.46	487.96	683.33	477.93	10.01	10.01	10.30	10.30	
7862450291	SMP	1	448.98	487.56	682.77	477.54	9.84	9.84	10.41	10.41	
7862458625	SMP	1	449.06	487.23	682.70	477.27	9.65	9.65	10.47	10.47	
7862466905	SMP	1	449.20	487.10	682.62	477.14	9.60	9.60	10.29	10.29	
7862475240	SMP	1	449.27	487.16	682.62	477.11	9.65	9.65	10.42	10.42	
7862483624	SMP	1	449.20	487.16	682.65	477.20	9.62	9.62	10.48	10.48	
7862491880	SMP	1	449.20	487.23	682.62	477.21	9.70	9.70	10.57	10.57	
7862500267	SMP	1	449.21	487.23	682.63	477.21	9.68	9.68	10.50	10.50	
7862508624	SMP	1	449.27	487.16	682.76	477.24	9.54	9.54	10.50	10.50	
7862517028	SMP	1	449.28	487.16	682.79	477.23	9.65	9.65	10.46	10.46	
7862525243	SMP	1	449.27	487.16	682.82	477.26	9.47	9.47	10.39	10.39	
7862533628	SMP	1	449.34	487.16	682.83	477.18	9.35	9.35	10.40	10.40	
7862542002	SMP	1	449.34	487.09	682.86	477.21	9.37	9.37	10.16	10.16	
7862550400	SMP	1	449.33	487.05	682.83	477.19	9.73	9.73	10.12	10.12	
7862558630	SMP	1	449.41	487.05	682.91	477.19	9.49	9.49	10.09	10.09	
7862567025	SMP	1	449.38	487.12	682.98	477.33	9.53	9.53	10.23	10.23	
7862575384	SMP	1	449.45	487.05	682.98	477.19	9.68	9.68	10.08	10.08	
7862583752	SMP	1	449.45	487.05	683.05	477.26	9.68	9.68	10.12	10.12	
7862592001	SMP	1	449.55	487.06	683.12	477.33	9.16	9.16	10.12	10.12	
7862600393	SMP	1	449.55	487.13	683.05	477.33	9.22	9.22	10.06	10.06	
7862608747	SMP	1	449.48	487.13	683.12	477.40	9.24	9.24	10.08	10.08	
7862617148	SMP	1	449.41	487.13	683.05	477.33	9.35	9.35	10.00	10.00	
7862625373	SMP	1	449.41	487.19	683.02	477.40	9.21	9.21	9.97	9.97	
7862633746	SMP	1	449.26	486.76	682.77	477.04	9.29	9.29	10.30	10.30	
7862642126	SMP	1	449.23	486.58	682.70	476.79	9.26	9.26	9.85	9.85	
7862650402	SMP	1	449.25	486.51	682.51	476.66	9.21	9.21	9.72	9.72	
7862658735	SMP	1	449.32	486.51	682.53	476.67	9.18	9.18	9.71	9.71	
7862667145	SMP	1	449.18	486.51	682.48	476.74	9.32	9.32	9.81	9.81	
7862675494	SMP	1	449.22	486.55	682.41	476.70	9.27	9.27	9.66	9.66	
7862683741	SMP	1	449.15	486.48	682.43	476.61	9.32	9.32	9.55	9.55	
7862692125	SMP	1	449.08	486.55	682.52	476.58	9.28	9.28	9.52	9.52	
7862700521	SMP	1	449.08	486.48	682.38	476.63	9.21	9.21	9.58	9.58	
7862708869	SMP	1	448.94	486.55	682.38	476.59	9.31	9.31	9.56	9.56	
7862717147	SMP	1	448.87	486.56	682.35	476.53	9.33	9.33	9.64	9.64	
7862725492	SMP	1	448.86	486.56	682.38	476.59	9.24	9.24	9.60	9.60	
7862733871	SMP	1	448.79	486.56	682.27	476.52	9.18	9.18	9.66	9.66	
7862742247	SMP	1	448.72	486.56	682.13	476.50	9.25	9.25	9.91	9.91	
7862750519	SMP	1	448.67	486.52	682.13	476.46	9.21	9.21	9.90	9.90	
7862758855	SMP	1	448.55	486.48	681.97	476.39	9.21	9.21	9.59	9.59	
7862767270	SMP	1	448.47	486.49	682.03	476.45	9.29	9.29	9.62	9.62	
7862775610	SMP	1	448.40	486.40	681.91	476.41	9.17	9.17	9.71	9.71	
7862783873	SMP	1	448.37	486.46	681.89	476.28	9.16	9.16	9.62	9.62	
7862792253	SMP	1	448.32	486.41	681.77	476.35	9.10	9.10	9.95	9.95	
7862800634	SMP	1	448.25	486.41	681.77	476.28	9.04	9.04	9.84	9.84	
7862808866	SMP	1	448.19	486.34	681.70	476.28	9.14	9.14	9.72	9.72	
7862817268	SMP	1	447.49	486.44	681.33	476.26	9.26	9.26	9.55	9.55	
7862825626	SMP	1	445.55	486.06	679.53	475.58	9.66	9.66	9.77	9.77	
7862842243	SMP	1	441.25	484.72	675.19	474.56	9.16	9.16	9.86	9.86	
7862850625	SMP	1	439.47	484.42	672.98	474.05	8.84	8.84	9.84	9.84	
7862858998	SMP	1	438.05	484.25	671.18	473.89	8.95	8.95	9.86	9.86	
7862875609	SMP	1	437.40	484.28	669.94	473.89	9.17	9.17	9.89	9.89	
7862884022	SMP	1	437.64	484.24	669.96	473.94	9.11	9.11	9.83	9.83	
7862892359	SMP	1	437.55	484.29	670.04	473.95	8.97	8.97	9.82	9.82	
7862900737	SMP	1	437.69	484.35	670.03	473.95	9.01	9.01	9.71	9.71	
7862908992	SMP	1	437.62	484.42	670.09	474.02	8.99	8.99	9.69	9.69	
7862917376	SMP	1	437.55	484.34	670.03	474.02	8.85	8.85	9.75	9.75	
7862925740	SMP	1	437.55	484.34	670.04	473.95	8.92	8.92	9.71	9.71	
7862934141	SMP	1	437.55	484.26	670.04	474.03	8.98	8.98	9.78	9.78	
7862942353	SMP	1	437.48	484.33	670.04	473.95	9.04	9.04	9.67	9.67	
7862950739	SMP	1	437.40	484.40	669.97	473.95	9.20	9.20	9.65	9.65	
7862959116	SMP	1	437.40	484.33	669.97	473.88	9.21	9.21	9.67	9.67	
7862967383	SMP	1	437.48	484.19	669.97	473.88	8.96	8.96	9.76	9.76	
7862975729	SMP	1	437.33	484.25	669.97	473.81	9.03	9.03	9.78	9.78	
7862984135	SMP	1	437.33	484.18	669.97	473.80	8.85	8.85	9.83	9.83	
7862992480	SMP	1	437.31	484.29	669.97	473.80	8.88	8.88	9.83	9.83	
7863000740	SMP	1	437.15	484.29	670.02	473.74	8.94	8.94	9.86	9.86	
7863009114	SMP	1	437.12	484.26	669.96	473.75	8.88	8.88	9.85	9.85	
7863017516	SMP	1	437.13	484.30	669.87	473.74	8.87	8.87	9.85	9.85	
7863025863	SMP	1	437.07	484.27	669.95	473.74	8.87	8.87	9.90	9.90	
7863034141	SMP	1	437.07	484.25	669.83	473.73	8.83	8.83	9.87	9.87	
7863042474	SMP	1	437.11	484.28	669.89	473.75	8.94	8.94	10.00	10.00	
7863050874	SMP	1	437.11	484.28	669.89	473.75	8.91	8.91	9.96	9.96	
7863059239	SMP	1	437.04	484.28	669.82	473.61	8.91	8.91	9.85	9.85	
7863067503	SMP	1	437.11	484.29	669.89	473.68	8.94	8.94	9.92	9.92	
7863075868	SMP	1	437.04	484.28	669.89	473.75	8.91	8.91	9.96	9.96	
7863084265	SMP	1	437.04	484.28	669.89	473.67	8.88	8.88	9.92	9.92	
7863092606	SMP	1	437.04	484.35	669.89	473.75	8.96	8.96	9.96	9.96	
7863100860	SMP	1	437.11	484.28	669.92	473.67	8.98	8.98	9.91	9.91	
7863109236	SMP	1	437.01	484.29	669.98	473.68	8.91	8.91	10.01	10.01	
7863117627	SMP	1	437.11	484.29	669.91	473.63	8.98	8.98	9.96	9.96	
7863125855	SMP	1	437.33	484.12	670.17	473.52	9.04	9.04	9.80	9.80	
7863134259	SMP	1	437.81	483.33	670.56	472.97	9.14	9.14	10.00	10.00	
7863142616	SMP	1	438.06	483.02	670.47	472.52	9.05	9.05	9.89	9.89	
7863150996	SMP	1	438.31	482.99	670.46	472.38	9.34	9.34	9.76	9.76	
7863159233	SMP	1	438.24	482.91	670.46	472.45	9.39	9.39	9.88	9.88	
7863167626	SMP	1	438.17	482.92	670.46	472.43	9.38	9.38	9.91	9.91	
7863175974	SMP	1	438.17	482.93	670.36	472.35	9.29	9.29	9.83	9.83	
7863184384	SMP	1	438.17	482.95	670.36	472.35	9.31	9.31	9.83	9.83	
7863192603	SMP	1	438.17	482.92	670.39	472.34	9.34	9.34	10.02	10.02	
7863200999	SMP	1	438.02	482.93	670.37	472.41	9.19	9.19	9.82	9.82	
7863209359	SMP	1	438.16	482.92	670.38	472.42	9.12	9.12	10.04	10.04	
7863217758	SMP	1	438.10	483.09	670.34	472.30	9.40	9.40	9.94	9.94	
7863225978	SMP	1	438.09	482.93	670.37	472.48	9.17	9.17	10.01	10.01	
7863234380	SMP	1	438.13	482.91	670.47	472.45	9.26	9.26	10.11	10.11	
7863242720	SMP	1	438.14	482.97	670.40	472.51	9.34	9.34	10.04	10.04	
7863251120	SMP	1	438.03	483.09	670.54	472.47	9.39	9.39	10.02	10.02	
7863259372	SMP	1	438.03	483.06	670.45	472.57	9.44	9.44	10.02	10.02	
7863267742	SMP	1	438.03	483.16	670.46	472.57	9.53	9.53	10.11	10.11	
7863276131	SMP	1	438.17	483.13	670.49	472.67	9.37	9.37	10.13	10.13	
7863284507	SMP	1	438.10	483.09	670.52	472.65	9.33	9.33	10.21	10.21	
7863292725	SMP	1	438.24	483.13	670.59	472.72	9.43	9.43	10.36	10.36	
7863301103	SMP	1	438.18	483.24	670.56	472.81	9.66	9.66	10.34	10.34	
7863309481	SMP	1	438.06	483.17	670.62	472.81	9.49	9.49	10.35	10.35	
7863317741	SMP	1	438.14	483.23	670.56	472.88	9.63	9.63	10.37	10.37	
7863326101	SMP	1	438.25	483.24	670.47	472.87	9.68	9.68	10.41	10.41	
7863334508	SMP	1	438.21	483.30	670.53	472.88	9.63	9.63	10.42	10.42	
7863342855	SMP	1	438.18	483.32	670.53	472.95	9.65	9.65	10.36	10.36	
7863351124	SMP	1	438.21	483.30	670.59	472.96	9.69	9.69	10.32	10.32	
7863359482	SMP	1	438.21	483.30	670.53	472.93	9.69	9.69	10.25	10.25	
7863367866	SMP	1	438.32	483.32	670.61	472.91	9.74	9.74	10.25	10.25	
7863376222	SMP	1	438.06	483.44	670.59	472.96	9.74	9.74	10.24	10.24	
7863384502	SMP	1	438.03	483.40	670.55	473.05	9.69	9.69	10.33	10.33	
7863392851	SMP	1	437.93	483.39	670.55	473.04	9.75	9.75	10.30	10.30	
7863401228	SMP	1	437.99	483.49	670.48	473.05	9.78	9.78	10.19	10.19	
7863409604	SMP	1	438.00	483.46	670.52	473.07	9.62	9.62	10.23	10.23	
7863417868	SMP	1	438.03	483.40	670.51	472.98	9.72	9.72	10.05	10.05	
7863426224	SMP	1	438.14	483.31	670.55	473.05	9.68	9.68	10.24	10.24	
7863434623	SMP	1	437.93	483.38	670.55	472.97	9.73	9.73	10.36	10.36	
7863442971	SMP	1	437.91	483.34	670.48	473.04	9.57	9.57	10.41	10.41	
7863451244	SMP	1	437.99	483.31	670.52	473.03	9.73	9.73	10.31	10.31	
7863459602	SMP	1	438.06	483.31	670.48	472.97	9.73	9.73	10.28	10.28	
7863467992	SMP	1	438.15	483.16	670.45	472.89	9.59	9.59	10.18	10.18	
7863476213	SMP	1	437.85	483.31	670.41	472.82	9.70	9.70	10.26	10.26	
7863484626	SMP	1	437.94	483.26	670.41	472.82	9.73	9.73	10.20	10.20	
7863492986	SMP	1	437.72	483.26	670.34	472.83	9.59	9.59	10.19	10.19	
7863501353	SMP	1	437.82	483.25	670.34	472.83	9.77	9.77	10.33	10.33	
7863509602	SMP	1	437.75	483.18	670.27	472.82	9.58	9.58	10.28	10.28	
7863517995	SMP	1	437.88	483.07	670.34	472.75	9.50	9.50	10.28	10.28	
7863526346	SMP	1	437.77	483.00	670.37	472.51	9.38	9.38	10.34	10.34	
7863534747	SMP	1	437.78	482.96	670.12	472.56	9.40	9.40	10.19	10.19	
7863542969	SMP	1	437.78	482.96	670.12	472.56	9.45	9.45	10.19	10.19	
7863551356	SMP	1	437.71	482.96	670.05	472.56	9.57	9.57	10.17	10.17	
7863559728	SMP	1	437.50	483.00	670.12	472.56	9.35	9.35	10.19	10.19	
7863568107	SMP	1	437.66	483.05	670.06	472.57	9.69	9.69	10.18	10.18	
7863576348	SMP	1	437.60	483.12	670.12	472.63	9.62	9.62	10.22	10.22	
7863584839	SMP	1	437.61	483.10	670.12	472.71	9.58	9.58	10.28	10.28	
7863593092	SMP	1	437.67	483.12	670.02	472.70	9.64	9.64	10.13	10.13	
7863601466	SMP	1	437.67	483.18	670.12	472.82	9.56	9.56	10.34	10.34	
7863609726	SMP	1	437.74	483.18	670.12	472.90	9.58	9.58	10.34	10.34	
7863618109	SMP	1	437.68	483.23	670.20	472.90	9.57	9.57	10.34	10.34	
7863626470	SMP	1	437.76	483.32	670.19	472.97	9.66	9.66	10.37	10.37	
7863634748	SMP	1	437.90	483.29	670.21	472.97	9.75	9.75	10.27	10.27	
7863643085	SMP	1	437.91	483.27	670.34	473.04	9.78	9.78	10.38	10.38	
7863651477	SMP	1	437.88	483.34	670.27	472.97	9.90	9.90	10.20	10.20	
7863659845	SMP	1	437.91	483.31	670.27	472.97	9.70	9.70	10.19	10.19	
7863668111	SMP	1	437.94	483.33	670.34	472.97	9.79	9.79	10.29	10.29	
7863676456	SMP	1	437.95	483.26	670.41	472.97	9.67	9.67	10.31	10.31	
7863684870	SMP	1	438.07	483.24	670.41	472.97	9.77	9.77	10.38	10.38	
7863693207	SMP	1	438.12	483.13	670.27	472.97	9.73	9.73	10.27	10.27	
7863701483	SMP	1	438.27	483.12	670.45	472.88	9.72	9.72	10.46	10.46	
7863709845	SMP	1	438.27	483.05	670.53	473.02	9.73	9.73	10.41	10.41	
7863718238	SMP	1	438.27	483.05	670.55	472.91	9.73	9.73	10.35	10.35	
7863726598	SMP	1	438.16	483.00	670.66	472.99	9.77	9.77	10.35	10.35	
7863734864	SMP	1	438.34	482.98	670.80	472.93	9.76	9.76	10.40	10.40	
7863743211	SMP	1	438.23	483.01	670.77	472.99	9.79	9.79	10.42	10.42	
7863751608	SMP	1	438.22	483.05	670.64	472.93	9.79	9.79	10.28	10.28	
7863759981	SMP	1	438.22	482.98	670.77	472.89	9.69	9.69	10.25	10.25	
7863768228	SMP	1	438.29	482.91	670.75	472.91	9.67	9.67	10.28	10.28	
7863776588	SMP	1	438.33	482.94	670.84	472.89	9.71	9.71	10.28	10.28	
7863784989	SMP	1	438.26	482.94	670.80	472.91	9.70	9.70	10.26	10.26	
7863793211	SMP	1	438.31	482.97	670.88	472.95	9.63	9.63	10.33	10.33	
7863801588	SMP	1	438.75	483.14	671.12	473.11	9.53	9.53	10.39	10.39	
7863809965	SMP	1	439.54	483.57	672.03	473.65	9.45	9.45	10.35	10.35	
7863818355	SMP	1	439.61	484.03	672.15	473.99	9.58	9.58	10.33	10.33	
7863826591	SMP	1	439.63	484.19	672.07	474.06	9.50	9.50	10.39	10.39	
7863834992	SMP	1	439.55	484.12	672.14	474.06	9.40	9.40	10.26	10.26	
7863843333	SMP	1	439.70	484.19	672.20	474.06	9.52	9.52	10.46	10.46	
7863851724	SMP	1	439.77	484.22	672.12	474.04	9.62	9.62	10.21	10.21	
7863859971	SMP	1	439.69	484.25	672.15	474.13	9.54	9.54	10.34	10.34	
7863868360	SMP	1	439.77	484.26	672.21	474.18	9.62	9.62	10.48	10.48	
7863876704	SMP	1	439.85	484.24	672.19	474.25	9.52	9.52	10.42	10.42	
7863885114	SMP	1	439.76	484.25	672.27	474.18	9.62	9.62	10.53	10.53	
7863893323	SMP	1	439.62	484.32	672.22	474.20	9.59	9.59	10.41	10.41	
7863901707	SMP	1	439.70	484.31	672.19	474.25	9.56	9.56	10.52	10.52	
7863910087	SMP	1	439.68	484.35	672.27	474.25	9.62	9.62	10.57	10.57	
7863918482	SMP	1	439.70	484.28	672.29	474.20	9.54	9.54	10.49	10.49	
7863926711	SMP	1	439.82	484.28	672.27	474.25	9.57	9.57	10.54	10.54	
7863935116	SMP	1	439.70	484.28	672.27	474.25	9.47	9.47	10.63	10.63	
7863943449	SMP	1	439.70	484.28	672.27	474.25	9.53	9.53	10.62	10.62	
7863951729	SMP	1	439.70	484.28	672.19	474.25	9.53	9.53	10.55	10.55	
7863960097	SMP	1	439.75	484.29	672.20	474.32	9.45	9.45	10.65	10.65	
7863968471	SMP	1	439.59	484.31	672.19	474.32	9.49	9.49	10.61	10.61	
7863976830	SMP	1	439.44	484.37	672.20	474.27	9.46	9.46	10.47	10.47	
7863985112	SMP	1	439.71	484.39	672.15	474.37	9.56	9.56	10.33	10.33	
7863993448	SMP	1	439.45	484.44	672.08	474.31	9.47	9.47	10.39	10.39	
7864001835	SMP	1	439.53	484.46	672.00	474.36	9.50	9.50	10.51	10.51	
7864010223	SMP	1	439.53	484.48	671.95	474.35	9.57	9.57	10.46	10.46	
7864018475	SMP	1	439.50	484.56	671.98	474.41	9.65	9.65	10.35	10.35	
7864026830	SMP	1	439.57	484.50	671.95	474.40	9.37	9.37	10.50	10.50	
7864035233	SMP	1	439.52	484.65	671.88	474.42	9.53	9.53	10.47	10.47	
7864043583	SMP	1	439.47	484.61	671.87	474.46	9.51	9.51	10.51	10.51	
7864051846	SMP	1	439.27	484.65	671.86	474.61	9.53	9.53	10.72	10.72	
7864060211	SMP	1	439.20	484.61	671.86	474.61	9.57	9.57	10.72	10.72	
7864068641	SMP	1	439.17	484.66	671.83	474.67	9.51	9.51	10.76	10.76	
7864076965	SMP	1	439.17	484.66	671.76	474.69	9.60	9.60	10.78	10.78	
7864085295	SMP	1	439.10	484.73	671.67	474.73	9.58	9.58	10.69	10.69	
7864093573	SMP	1	438.83	484.75	671.52	474.64	9.68	9.68	10.66	10.66	
7864101956	SMP	1	439.11	484.71	671.48	474.67	9.69	9.69	10.67	10.67	
7864110213	SMP	1	438.89	484.66	671.37	474.59	9.70	9.70	10.68	10.68	
7864118596	SMP	1	438.81	484.66	671.34	474.59	9.71	9.71	10.71	10.71	
7864126955	SMP	1	438.77	484.46	671.23	474.52	9.43	9.43	10.66	10.66	
7864135356	SMP	1	438.61	484.70	671.01	474.55	9.58	9.58	10.43	10.43	
7864143588	SMP	1	438.68	484.65	670.86	474.41	9.51	9.51	10.53	10.53	
7864151972	SMP	1	438.53	484.69	670.84	474.46	9.64	9.64	10.57	10.57	
7864160333	SMP	1	438.29	484.66	670.82	474.35	9.44	9.44	10.73	10.73	
7864168723	SMP	1	438.25	484.54	670.60	474.35	9.61	9.61	10.64	10.64	
7864176948	SMP	1	438.11	484.54	670.57	474.23	9.78	9.78	10.64	10.64	
7864185353	SMP	1	437.96	484.54	670.48	474.25	9.84	9.84	10.77	10.77	
7864193734	SMP	1	437.96	484.39	670.27	474.18	9.73	9.73	10.64	10.64	
7864202093	SMP	1	437.76	484.40	670.20	474.11	9.76	9.76	10.72	10.72	
7864210335	SMP	1	437.59	484.39	670.10	473.99	9.55	9.55	10.77	10.77	
7864218721	SMP	1	437.55	484.34	670.03	473.96	9.54	9.54	10.48	10.48	
7864227077	SMP	1	437.62	484.35	670.09	473.99	9.50	9.50	10.57	10.57	
7864235479	SMP	1	437.60	484.24	669.85	473.94	9.52	9.52	10.42	10.42	
7864243705	SMP	1	437.53	484.35	669.88	473.92	9.76	9.76	10.43	10.43	
7864252089	SMP	1	437.55	484.46	670.12	474.11	9.65	9.65	10.74	10.74	
7864260470	SMP	1	437.79	484.80	670.27	474.25	9.52	9.52	10.61	10.61	
7864268714	SMP	1	437.72	484.88	670.08	474.36	9.52	9.52	10.75	10.75	
7864277063	SMP	1	437.70	484.81	670.06	474.28	9.64	9.64	10.72	10.72	
7864285473	SMP	1	437.56	484.88	669.96	474.31	9.58	9.58	10.71	10.71	
7864293818	SMP	1	437.56	484.87	670.03	474.29	9.58	9.58	10.68	10.68	
7864302075	SMP	1	437.42	484.81	669.98	474.17	9.62	9.62	10.51	10.51	
7864310450	SMP	1	437.49	484.83	669.81	474.19	9.73	9.73	10.42	10.42	
7864318838	SMP	1	437.45	484.87	669.88	474.14	9.54	9.54	10.52	10.52	
7864327201	SMP	1	437.46	484.87	669.84	474.28	9.61	9.61	10.44	10.44	
7864335478	SMP	1	437.34	484.88	669.80	474.32	9.54	9.54	10.56	10.56	
7864343814	SMP	1	437.33	485.02	669.82	474.33	9.71	9.71	10.44	10.44	
7864352222	SMP	1	437.43	485.06	669.86	474.48	9.68	9.68	10.61	10.61	
7864360579	SMP	1	437.34	485.03	669.87	474.44	9.52	9.52	10.60	10.60	
7864368843	SMP	1	437.46	485.12	669.90	474.50	9.46	9.46	10.61	10.61	
7864377186	SMP	1	437.38	485.19	669.95	474.50	9.52	9.52	10.62	10.62	
7864385601	SMP	1	437.47	485.18	669.91	474.56	9.52	9.52	10.62	10.62	
7864393936	SMP	1	437.45	485.12	669.86	474.49	9.49	9.49	10.57	10.57	
7864402195	SMP	1	437.38	485.12	669.85	474.48	9.40	9.40	10.46	10.46	
7864410578	SMP	1	437.44	485.19	669.85	474.42	9.58	9.58	10.32	10.32	
7864418962	SMP	1	437.41	485.10	669.81	474.42	9.46	9.46	10.36	10.36	
7864427202	SMP	1	437.34	485.03	669.88	474.36	9.45	9.45	10.43	10.43	
7864435599	SMP	1	437.34	485.03	669.97	474.29	9.52	9.52	10.36	10.36	
7864443936	SMP	1	437.33	484.98	669.87	474.30	9.60	9.60	10.38	10.38	
7864452345	SMP	1	437.34	485.02	669.86	474.30	9.55	9.55	10.34	10.34	
7864460572	SMP	1	437.44	484.92	669.90	474.22	9.50	9.50	10.47	10.47	
7864468966	SMP	1	437.38	484.96	669.92	474.06	9.48	9.48	10.26	10.26	
7864477323	SMP	1	437.53	484.89	670.04	474.07	9.46	9.46	10.32	10.32	
7864485726	SMP	1	437.60	484.89	670.13	474.05	9.53	9.53	10.31	10.31	
7864493940	SMP	1	437.54	484.80	670.15	474.07	9.50	9.50	10.37	10.37	
7864502319	SMP	1	437.54	484.69	670.15	474.05	9.43	9.43	10.39	10.39	
7864510698	SMP	1	437.60	484.70	670.14	473.99	9.41	9.41	10.29	10.29	
7864519083	SMP	1	437.67	484.63	670.14	473.99	9.46	9.46	10.34	10.34	
7864527316	SMP	1	437.72	484.58	670.22	473.92	9.50	9.50	10.31	10.31	
7864535718	SMP	1	437.73	484.58	670.22	473.98	9.66	9.66	10.34	10.34	
7864544067	SMP	1	437.73	484.58	670.36	473.91	9.77	9.77	10.35	10.35	
7864552456	SMP	1	437.79	484.55	670.36	473.98	9.66	9.66	10.39	10.39	
7864560699	SMP	1	437.85	484.48	670.43	473.98	9.59	9.59	10.36	10.36	
7864569090	SMP	1	437.84	484.55	670.50	473.99	9.65	9.65	10.31	10.31	
7864577440	SMP	1	437.91	484.55	670.69	473.99	9.56	9.56	10.42	10.42	
7864585845	SMP	1	437.63	484.37	670.41	473.77	9.65	9.65	10.36	10.36	
7864594059	SMP	1	437.54	483.72	670.05	473.12	9.45	9.45	10.33	10.33	
7864602437	SMP	1	437.17	483.42	669.71	472.97	9.16	9.16	10.48	10.48	
7864610822	SMP	1	437.42	483.17	669.50	472.70	9.58	9.58	10.49	10.49	
7864619088	SMP	1	437.42	483.11	669.52	472.73	9.47	9.47	10.49	10.49	
7864627442	SMP	1	437.40	483.04	669.58	472.65	9.71	9.71	10.34	10.34	
7864635841	SMP	1	437.44	482.99	669.68	472.67	9.60	9.60	10.35	10.35	
7864644179	SMP	1	437.54	483.06	669.75	472.66	9.57	9.57	10.38	10.38	
7864652451	SMP	1	437.63	483.00	669.75	472.67	9.52	9.52	10.33	10.33	
7864660817	SMP	1	437.68	482.99	669.82	472.61	9.56	9.56	10.18	10.18	
7864669208	SMP	1	437.62	483.04	669.86	472.57	9.59	9.59	10.14	10.14	
7864677558	SMP	1	437.63	483.07	669.88	472.58	9.40	9.40	10.10	10.10	
7864685839	SMP	1	437.75	482.98	669.92	472.55	9.41	9.41	10.16	10.16	
7864694206	SMP	1	437.61	483.02	670.06	472.56	9.38	9.38	10.02	10.02	
7864702576	SMP	1	437.80	483.02	670.05	472.63	9.37	9.37	10.07	10.07	
7864710952	SMP	1	437.69	483.09	670.05	472.56	9.50	9.50	10.07	10.07	
7864719203	SMP	1	437.80	483.04	670.06	472.62	9.42	9.42	10.16	10.16	
7864727563	SMP	1	437.76	482.96	670.19	472.60	9.48	9.48	10.12	10.12	
7864735971	SMP	1	437.69	483.03	670.12	472.63	9.45	9.45	10.21	10.21	
7864744311	SMP	1	437.76	482.96	670.12	472.70	9.42	9.42	10.31	10.31	
7864752575	SMP	1	437.87	482.97	670.20	472.57	9.40	9.40	10.19	10.19	
7864760947	SMP	1	437.87	482.97	670.12	472.63	9.39	9.39	10.29	10.29	
7864769329	SMP	1	437.94	482.97	670.13	472.57	9.35	9.35	10.12	10.12	
7864777554	SMP	1	437.86	482.95	670.12	472.63	9.42	9.42	10.29	10.29	
7864785963	SMP	1	437.86	482.94	670.05	472.63	9.30	9.30	10.19	10.19	
7864794308	SMP	1	437.62	482.98	669.98	472.60	9.49	9.49	10.14	10.14	
7864802689	SMP	1	437.41	482.84	669.61	472.66	9.53	9.53	10.50	10.50	
7864810938	SMP	1	436.98	482.89	669.47	472.59	9.60	9.60	10.41	10.41	
7864819342	SMP	1	437.10	482.89	669.37	472.54	9.64	9.64	10.48	10.48	
7864827685	SMP	1	437.05	482.91	669.33	472.51	9.64	9.64	10.44	10.44	
7864836088	SMP	1	437.14	482.93	669.26	472.46	9.72	9.72	10.30	10.30	
7864844299	SMP	1	436.94	482.95	669.20	472.49	9.53	9.53	10.21	10.21	
7864852696	SMP	1	436.97	482.90	669.12	472.46	9.37	9.37	10.23	10.23	
7864861062	SMP	1	436.97	482.86	669.03	472.48	9.28	9.28	10.19	10.19	
7864869452	SMP	1	436.85	482.90	668.88	472.51	9.29	9.29	10.19	10.19	
7864877673	SMP	1	436.70	482.88	668.84	472.46	9.25	9.25	10.28	10.28	
7864886087	SMP	1	436.50	482.93	668.76	472.47	9.38	9.38	10.28	10.28	
7864894422	SMP	1	436.50	482.91	668.64	472.42	9.42	9.42	10.30	10.30	
7864902818	SMP	1	436.41	482.88	668.60	472.38	9.65	9.65	10.29	10.29	
7864911058	SMP	1	436.41	482.80	668.56	472.44	9.60	9.60	10.46	10.46	
7864919452	SMP	1	436.33	482.81	668.60	472.34	9.62	9.62	10.40	10.40	
7864927807	SMP	1	436.26	482.74	668.41	472.29	9.54	9.54	10.32	10.32	
7864936084	SMP	1	436.36	482.81	668.38	472.35	9.51	9.51	10.57	10.57	
7864944442	SMP	1	436.02	482.86	668.36	472.41	9.63	9.63	10.54	10.54	
7864952826	SMP	1	436.22	482.87	668.29	472.30	9.55	9.55	10.68	10.68	
7864961187	SMP	1	436.02	482.91	668.22	472.30	9.58	9.58	10.56	10.56	
7864969452	SMP	1	435.98	482.89	668.23	472.29	9.58	9.58	10.54	10.54	
7864977795	SMP	1	435.92	482.90	668.19	472.27	9.60	9.60	10.44	10.44	
7864986206	SMP	1	435.87	482.87	668.04	472.25	9.36	9.36	10.46	10.46	
7864994552	SMP	1	436.00	482.79	668.03	472.24	9.36	9.36	10.44	10.44	
7865002806	SMP	1	435.82	482.74	668.01	472.20	9.39	9.39	10.47	10.47	
7865011183	SMP	1	435.82	482.74	667.98	472.12	9.41	9.41	10.37	10.37	
7865019574	SMP	1	435.82	482.74	667.91	472.06	9.49	9.49	10.24	10.24	
7865027931	SMP	1	435.75	482.74	667.91	472.11	9.38	9.38	10.44	10.44	
7865036213	SMP	1	435.68	482.74	667.86	472.11	9.39	9.39	10.39	10.39	
7865044552	SMP	1	435.65	482.79	667.89	472.16	9.40	9.40	10.39	10.39	
7865052941	SMP	1	435.59	482.83	667.81	472.18	9.35	9.35	10.34	10.34	
7865061305	SMP	1	435.70	482.84	667.73	472.28	9.39	9.39	10.34	10.34	
7865069570	SMP	1	435.69	482.88	667.77	472.33	9.49	9.49	10.39	10.39	
7865077935	SMP	1	435.71	482.89	667.75	472.37	9.45	9.45	10.47	10.47	
7865086333	SMP	1	435.59	483.07	667.80	472.43	9.59	9.59	10.31	10.31	
7865094541	SMP	1	435.65	483.10	667.82	472.55	9.60	9.60	10.53	10.53	
7865102924	SMP	1	435.69	483.12	667.86	472.61	9.65	9.65	10.42	10.42	
7865111305	SMP	1	435.62	483.19	667.80	472.69	9.61	9.61	10.28	10.28	
7865119698	SMP	1	435.61	483.17	667.82	472.70	9.55	9.55	10.32	10.32	
7865127926	SMP	1	435.66	483.22	667.89	472.74	9.60	9.60	10.30	10.30	
7865136331	SMP	1	435.65	483.19	667.87	472.63	9.66	9.66	10.43	10.43	
7865144667	SMP	1	435.60	483.17	667.83	472.64	9.69	9.69	10.51	10.51	
7865153068	SMP	1	435.60	483.09	667.82	472.59	9.73	9.73	10.56	10.56	
7865161305	SMP	1	435.65	483.04	667.82	472.52	9.68	9.68	10.67	10.67	
7865169693	SMP	1	435.67	483.02	667.59	472.53	9.66	9.66	10.51	10.51	
7865178051	SMP	1	435.57	483.01	667.67	472.48	9.72	9.72	10.62	10.62	
7865186451	SMP	1	435.46	483.02	667.68	472.45	9.72	9.72	10.62	10.62	
7865194669	SMP	1	435.44	482.96	667.54	472.43	9.75	9.75	10.59	10.59	
7865203063	SMP	1	435.32	482.99	667.50	472.37	9.75	9.75	10.67	10.67	
7865211431	SMP	1	435.32	483.04	667.48	472.27	9.86	9.86	10.58	10.58	
7865219817	SMP	1	435.34	482.98	667.36	472.23	9.82	9.82	10.66	10.66	
7865236428	SMP	1	435.11	482.91	667.12	472.04	9.75	9.75	10.62	10.62	
7865244830	SMP	1	434.98	483.05	667.12	472.06	9.96	9.96	10.68	10.68	
7865253056	SMP	1	435.02	482.85	666.95	471.99	9.72	9.72	10.46	10.46	
7865261445	SMP	1	434.96	482.75	666.92	471.91	9.74	9.74	10.34	10.34	
7865269809	SMP	1	434.82	482.74	666.91	471.85	9.67	9.67	10.35	10.35	
7865278182	SMP	1	434.96	482.68	666.90	471.77	9.63	9.63	10.32	10.32	
7865286417	SMP	1	434.76	482.74	666.83	471.85	9.68	9.68	10.30	10.30	
7865294815	SMP	1	434.72	482.74	666.83	471.72	9.66	9.66	10.25	10.25	
7865303177	SMP	1	434.89	482.67	666.91	471.84	9.70	9.70	10.48	10.48	
7865311567	SMP	1	434.96	482.67	666.94	471.78	9.70	9.70	10.31	10.31	
7865319821	SMP	1	434.90	482.82	666.98	471.78	9.75	9.75	10.37	10.37	
7865328186	SMP	1	434.96	482.60	666.99	471.71	9.69	9.69	10.47	10.47	
7865336546	SMP	1	434.45	482.40	666.99	471.32	9.29	9.29	10.39	10.39	
7865344947	SMP	1	433.50	483.23	665.05	472.10	13.34	13.34	7.28	7.28	
7865353193	SMP	1	446.71	484.02	663.87	472.93	5.87	5.87	5.94	5.94	
7865361549	SMP	1	442.83	489.94	656.15	476.70	4.13	4.13	10.11	10.11	
7865378307	SMP	1	0.00	0.00	667.87	480.32	0.00	0.00	8.35	8.35	
7865386569	SMP	1	435.32	493.64	668.97	481.97	13.24	13.24	8.40	8.40	
7865394946	SMP	1	408.52	503.25	671.83	479.57	7.44	7.44	10.47	10.47	
7865411554	SMP	1	423.92	491.59	681.85	484.92	7.97	7.97	12.37	12.37	
7865419946	SMP	1	424.39	491.73	682.80	482.93	10.37	10.37	12.33	12.33	
7865428287	SMP	1	0.00	0.00	0.00	0.00	0.00	0.00	0.00	0.00	
7865444921	SMP	1	433.75	482.33	669.16	470.58	7.11	7.11	13.17	13.17	
7865453322	SMP	1	436.99	480.92	667.74	470.82	12.73	12.73	10.12	10.12	
7865461676	SMP	1	435.47	481.61	667.87	471.06	9.75	9.75	10.19	10.19	
7865478290	SMP	1	435.87	481.79	667.88	471.40	9.63	9.63	10.55	10.55	
7865486683	SMP	1	435.75	481.92	667.94	471.49	9.62	9.62	10.51	10.51	
7865495052	SMP	1	435.77	482.05	667.94	471.56	9.89	9.89	10.60	10.60	
7865511670	SMP	1	435.64	482.20	667.92	471.74	9.91	9.91	10.49	10.49	
7865520073	SMP	1	435.63	482.34	667.86	471.83	9.92	9.92	10.51	10.51	
7865528413	SMP	1	435.58	482.29	667.73	471.90	9.92	9.92	10.65	10.65	
7865536794	SMP	1	435.51	482.35	667.66	471.93	9.80	9.80	10.69	10.69	
7865545045	SMP	1	435.29	482.50	667.58	472.08	9.80	9.80	10.76	10.76	
7865553441	SMP	1	435.16	482.60	667.54	472.14	9.67	9.67	10.87	10.87	
7865561785	SMP	1	435.02	482.68	667.43	472.16	9.87	9.87	10.82	10.82	
7865570120	SMP	1	434.95	482.68	667.29	472.23	9.89	9.89	10.93	10.93	
7865586794	SMP	1	434.84	482.98	666.98	472.21	10.07	10.07	10.58	10.58	
7865595186	SMP	1	434.82	482.91	666.90	472.18	9.95	9.95	10.63	10.63	
7865603428	SMP	1	434.75	482.87	666.64	472.31	9.86	9.86	10.82	10.82	
7865611788	SMP	1	434.54	483.01	666.50	472.30	9.83	9.83	10.75	10.75	
7865620173	SMP	1	434.29	482.93	666.43	472.30	9.83	9.83	10.81	10.81	
7865628539	SMP	1	434.22	483.07	666.41	472.34	10.01	10.01	10.89	10.89	
7865636786	SMP	1	434.15	483.12	666.20	472.34	10.15	10.15	10.90	10.90	
7865645193	SMP	1	434.15	483.13	666.11	472.39	10.00	10.00	10.92	10.92	
7865653547	SMP	1	434.21	483.12	666.11	472.25	10.03	10.03	10.79	10.79	
7865661913	SMP	1	434.24	483.10	666.04	472.39	9.97	9.97	10.89	10.89	
7865670171	SMP	1	433.96	482.91	666.01	472.18	9.79	9.79	10.66	10.66	
7865678548	SMP	1	433.92	482.87	665.96	472.15	9.86	9.86	10.61	10.61	
7865686911	SMP	1	433.90	482.94	665.95	472.03	9.99	9.99	10.63	10.63	
7865695312	SMP	1	433.75	482.75	665.90	471.93	9.91	9.91	10.61	10.61	
7865703540	SMP	1	433.65	482.65	665.81	471.89	9.90	9.90	10.82	10.82	
7865711911	SMP	1	433.62	482.61	665.83	471.83	10.07	10.07	10.74	10.74	
7865720294	SMP	1	433.67	482.48	665.75	471.66	10.01	10.01	10.86	10.86	
7865728545	SMP	1	433.75	482.24	665.67	471.45	9.98	9.98	10.80	10.80	
7865736903	SMP	1	433.75	482.08	665.74	471.41	10.11	10.11	10.86	10.86	
7865745308	SMP	1	433.69	481.86	665.68	471.27	9.92	9.92	10.77	10.77	
7865753668	SMP	1	433.67	481.80	665.48	471.23	9.92	9.92	10.90	10.90	
7865761929	SMP	1	433.54	481.76	665.49	471.16	9.99	9.99	10.94	10.94	
7865770296	SMP	1	433.45	481.61	665.51	471.09	9.86	9.86	10.89	10.89	
7865778662	SMP	1	433.31	481.61	665.51	471.16	10.01	10.01	10.94	10.94	
7865787037	SMP	1	433.51	481.60	665.50	471.16	9.97	9.97	11.02	11.02	
7865795310	SMP	1	433.51	481.67	665.55	471.19	10.03	10.03	10.90	10.90	
7865803658	SMP	1	433.60	481.65	665.57	471.37	9.81	9.81	10.82	10.82	
7865812039	SMP	1	433.59	481.77	665.55	471.50	9.77	9.77	10.86	10.86	
7865820416	SMP	1	433.67	481.87	665.57	471.66	9.85	9.85	10.92	10.92	
7865828670	SMP	1	433.67	482.03	665.45	471.82	9.90	9.90	10.79	10.79	
7865837025	SMP	1	433.67	482.16	665.58	472.08	9.86	9.86	10.97	10.97	
7865845432	SMP	1	433.58	482.43	665.61	472.21	10.13	10.13	10.88	10.88	
7865853790	SMP	1	433.53	482.51	665.50	472.37	9.91	9.91	10.76	10.76	
7865862032	SMP	1	433.53	482.67	665.61	472.41	9.87	9.87	10.70	10.70	
7865870416	SMP	1	433.68	482.67	665.44	472.52	9.97	9.97	10.78	10.78	
7865878865	SMP	1	433.55	482.73	665.49	472.53	9.88	9.88	10.82	10.82	
7865887161	SMP	1	433.51	482.61	665.42	472.49	9.79	9.79	10.76	10.76	
7865895430	SMP	1	433.44	482.59	665.37	472.45	9.81	9.81	10.70	10.70	
7865903789	SMP	1	433.39	482.52	665.36	472.49	9.71	9.71	10.77	10.77	
7865912155	SMP	1	433.46	482.42	665.50	472.37	9.65	9.65	10.74	10.74	
7865920414	SMP	1	433.46	482.32	665.43	472.30	9.71	9.71	10.86	10.86	
7865928789	SMP	1	433.52	482.18	665.47	472.14	9.56	9.56	10.67	10.67	
7865937148	SMP	1	433.79	481.98	665.54	472.02	9.62	9.62	10.68	10.68	
7865945553	SMP	1	433.91	481.91	665.52	471.81	9.65	9.65	10.66	10.66	
7865953788	SMP	1	433.76	481.80	665.75	471.80	9.77	9.77	10.63	10.63	
7865962154	SMP	1	433.68	481.75	665.76	471.71	9.73	9.73	10.57	10.57	
7865970533	SMP	1	433.82	481.62	665.84	471.57	9.81	9.81	10.44	10.44	
7865978914	SMP	1	433.86	481.66	665.88	471.55	9.77	9.77	10.38	10.38	
7865987153	SMP	1	434.05	481.69	666.13	471.56	9.65	9.65	10.37	10.37	
7865995554	SMP	1	434.11	481.57	666.33	471.57	9.27	9.27	10.47	10.47	
7866004010	SMP	1	434.36	481.51	666.32	471.63	9.52	9.52	10.60	10.60	
7866012293	SMP	1	434.58	481.51	666.52	471.74	9.50	9.50	10.61	10.61	
7866020549	SMP	1	434.53	481.54	666.56	471.83	9.62	9.62	10.61	10.61	
7866028912	SMP	1	434.89	481.54	666.84	471.91	9.84	9.84	10.33	10.33	
7866037270	SMP	1	434.98	481.69	666.92	471.90	9.68	9.68	10.35	10.35	
7866045672	SMP	1	435.12	481.54	667.05	471.97	9.26	9.26	10.44	10.44	
7866053910	SMP	1	435.52	481.51	667.36	472.09	9.39	9.39	10.47	10.47	
7866062286	SMP	1	435.47	481.53	667.50	472.16	9.70	9.70	10.40	10.40	
7866070663	SMP	1	435.96	481.47	667.73	472.17	9.79	9.79	10.38	10.38	
7866078902	SMP	1	436.21	481.51	668.00	472.25	9.71	9.71	10.48	10.48	
7866087276	SMP	1	436.28	481.44	668.47	472.38	9.39	9.39	10.56	10.56	
7866095673	SMP	1	436.43	481.46	668.61	472.48	9.87	9.87	10.55	10.55	
7866112283	SMP	1	437.32	481.17	668.84	472.33	9.48	9.48	10.16	10.16	
7866120679	SMP	1	437.30	481.29	669.08	472.45	9.40	9.40	10.33	10.33	
7866129035	SMP	1	437.43	481.12	669.34	472.46	9.39	9.39	10.61	10.61	
7866137408	SMP	1	437.79	481.03	669.45	472.44	9.38	9.38	10.54	10.54	
7866145654	SMP	1	438.15	481.05	669.70	472.52	9.60	9.60	10.41	10.41	
7866154051	SMP	1	438.12	481.03	669.82	472.47	9.46	9.46	10.21	10.21	
7866162404	SMP	1	438.31	480.99	669.95	472.45	9.55	9.55	10.18	10.18	
7866170801	SMP	1	438.48	481.10	670.24	472.54	9.59	9.59	10.31	10.31	
7866179019	SMP	1	438.31	481.11	670.29	472.57	9.54	9.54	10.49	10.49	
7866187397	SMP	1	438.50	481.05	670.50	472.68	9.45	9.45	10.55	10.55	
7866195897	SMP	1	438.50	481.19	670.59	472.78	9.43	9.43	10.51	10.51	
7866204042	SMP	1	438.60	481.26	670.63	472.84	9.60	9.60	10.28	10.28	
7866212388	SMP	1	438.82	481.21	670.75	472.93	9.68	9.68	10.33	10.33	
7866220796	SMP	1	438.57	481.41	670.85	472.98	9.69	9.69	10.29	10.29	
7866229145	SMP	1	438.72	481.38	671.05	473.11	9.45	9.45	10.48	10.48	
7866237395	SMP	1	438.77	481.49	671.16	473.19	9.66	9.66	10.44	10.44	
7866245772	SMP	1	438.86	481.59	671.45	473.34	9.60	9.60	10.65	10.65	
7866254184	SMP	1	438.98	481.62	671.45	473.42	9.46	9.46	10.64	10.64	
7866262514	SMP	1	439.16	481.70	671.63	473.44	9.48	9.48	10.37	10.37	
7866270798	SMP	1	439.24	481.68	671.75	473.52	9.48	9.48	10.42	10.42	
7866279141	SMP	1	439.36	481.77	671.85	473.56	9.50	9.50	10.29	10.29	
7866287521	SMP	1	439.44	481.74	671.92	473.57	9.30	9.30	10.17	10.17	
7866295900	SMP	1	439.56	481.72	672.03	473.55	9.44	9.44	10.39	10.39	
7866304171	SMP	1	439.61	481.73	672.15	473.52	9.40	9.40	10.33	10.33	
7866312508	SMP	1	439.67	481.59	672.29	473.51	9.58	9.58	10.54	10.54	
7866320931	SMP	1	439.69	481.52	672.47	473.52	9.47	9.47	10.65	10.65	
7866329266	SMP	1	439.59	481.45	672.40	473.41	9.61	9.61	10.63	10.63	
7866337518	SMP	1	440.01	481.25	672.54	473.41	9.61	9.61	10.62	10.62	
7866345900	SMP	1	440.18	481.13	672.50	473.23	9.59	9.59	10.48	10.48	
7866354296	SMP	1	440.30	481.01	672.57	473.06	9.46	9.46	10.46	10.46	
7866362634	SMP	1	440.06	480.85	672.55	473.04	9.52	9.52	10.46	10.46	
7866370918	SMP	1	439.85	480.81	672.70	472.96	9.63	9.63	10.44	10.44	
7866387652	SMP	1	439.91	480.62	672.71	472.76	9.65	9.65	10.40	10.40	
7866395918	SMP	1	440.21	480.45	672.81	472.67	9.75	9.75	10.53	10.53	
7866404277	SMP	1	440.25	480.31	672.68	472.59	9.62	9.62	10.57	10.57	
7866412644	SMP	1	440.28	480.17	672.71	472.52	9.60	9.60	10.37	10.37	
7866421022	SMP	1	440.35	480.17	672.70	472.45	9.60	9.60	10.29	10.29	
7866429273	SMP	1	440.21	480.10	672.61	472.40	9.67	9.67	10.35	10.35	
7866437634	SMP	1	440.14	480.17	672.54	472.33	9.61	9.61	10.39	10.39	
7866446044	SMP	1	440.12	480.17	672.64	472.42	9.57	9.57	10.55	10.55	
7866454400	SMP	1	440.04	480.24	672.47	472.43	9.77	9.77	10.58	10.58	
7866462648	SMP	1	439.96	480.31	672.46	472.41	9.80	9.80	10.60	10.60	
7866471023	SMP	1	439.92	480.32	672.41	472.52	9.79	9.79	10.60	10.60	
7866479396	SMP	1	439.78	480.44	672.33	472.58	9.84	9.84	10.60	10.60	
7866487761	SMP	1	439.54	480.80	671.98	472.77	9.67	9.67	10.26	10.26	
7866496037	SMP	1	439.21	480.95	671.68	473.14	9.77	9.77	10.72	10.72	
7866504407	SMP	1	439.36	481.24	671.39	473.40	9.74	9.74	10.59	10.59	
7866512768	SMP	1	439.37	481.37	671.53	473.48	9.75	9.75	10.64	10.64	
7866521147	SMP	1	438.89	481.46	671.41	473.66	9.75	9.75	10.60	10.60	
7866529396	SMP	1	438.75	481.54	671.40	473.70	9.78	9.78	10.73	10.73	
7866537752	SMP	1	438.61	481.75	671.27	473.83	9.76	9.76	10.51	10.51	
7866554415	SMP	1	438.77	482.12	671.12	474.18	9.85	9.85	10.62	10.62	
7866562761	SMP	1	438.56	482.14	671.12	474.29	9.59	9.59	10.51	10.51	
7866571162	SMP	1	438.60	482.35	671.06	474.33	9.73	9.73	10.50	10.50	
7866579503	SMP	1	438.46	482.37	670.93	474.41	9.63	9.63	10.42	10.42	
7866587776	SMP	1	438.22	482.44	670.92	474.39	9.51	9.51	10.32	10.32	
7866596142	SMP	1	438.13	482.59	670.84	474.51	9.63	9.63	10.29	10.29	
7866604529	SMP	1	438.03	482.59	670.75	474.52	9.64	9.64	10.45	10.45	
7866612883	SMP	1	438.03	482.55	670.68	474.59	9.92	9.92	10.62	10.62	
7866621164	SMP	1	437.82	482.61	670.53	474.52	10.00	10.00	10.60	10.60	
7866629521	SMP	1	437.75	482.54	670.50	474.56	9.87	9.87	10.75	10.75	
7866637888	SMP	1	437.61	482.54	670.20	474.49	9.95	9.95	10.75	10.75	
7866646293	SMP	1	437.54	482.52	670.11	474.32	9.90	9.90	10.68	10.68	
7866654545	SMP	1	437.58	482.53	670.07	474.40	9.85	9.85	10.64	10.64	
7904900190	SMP	1	0.00	0.00	0.00	0.00	0.00	0.00	0.00	0.00	
7904973100	SMP	1	0.00	0.00	0.00	0.00	0.00	0.00	0.00	0.00	
7904981320	SMP	1	0.00	0.00	0.00	0.00	0.00	0.00	0.00	0.00	
7904989556	SMP	1	0.00	0.00	0.00	0.00	0.00	0.00	0.00	0.00	
7904997929	SMP	1	0.00	0.00	0.00	0.00	0.00	0.00	0.00	0.00	
7905006321	SMP	1	0.00	0.00	0.00	0.00	0.00	0.00	0.00	0.00	
7905014679	SMP	1	0.00	0.00	0.00	0.00	0.00	0.00	0.00	0.00	
7905022935	SMP	1	0.00	0.00	0.00	0.00	0.00	0.00	0.00	0.00	
7905031312	SMP	1	0.00	0.00	0.00	0.00	0.00	0.00	0.00	0.00	
7905039676	SMP	1	0.00	0.00	0.00	0.00	0.00	0.00	0.00	0.00	
7905047929	SMP	1	0.00	0.00	0.00	0.00	0.00	0.00	0.00	0.00	
7905056315	SMP	1	0.00	0.00	0.00	0.00	0.00	0.00	0.00	0.00	
7905064680	SMP	1	508.97	522.91	754.02	542.37	10.67	10.67	10.44	10.44	
7905081322	SMP	1	496.40	522.61	743.08	540.37	14.20	14.20	10.73	10.73	
7905089717	SMP	1	489.44	521.49	737.05	539.23	12.40	12.40	10.59	10.59	
7905098082	SMP	1	483.18	521.33	731.10	538.43	12.34	12.34	10.89	10.89	
7905114690	SMP	1	473.17	520.42	721.24	536.63	10.76	10.76	11.06	11.06	
7905123074	SMP	1	469.18	519.29	717.66	535.22	10.53	10.53	11.38	11.38	
7905131464	SMP	1	464.74	518.47	713.63	533.57	10.95	10.95	11.20	11.20	
7905148072	SMP	1	467.62	505.29	705.89	529.45	10.20	10.20	11.12	11.12	
7905156460	SMP	1	480.00	507.63	702.30	526.93	9.00	4.00	11.27	11.27	
7905164819	SMP	1	447.41	512.05	698.70	524.17	10.74	10.74	11.41	11.41	
7905181448	SMP	1	439.69	506.66	691.69	517.84	11.26	11.26	11.49	11.49	
7905189827	SMP	1	435.98	503.81	688.19	514.49	11.32	11.32	11.43	11.43	
7905198212	SMP	1	432.31	500.98	684.88	511.17	11.17	11.17	11.42	11.42	
7905214813	SMP	1	425.17	495.64	678.16	504.81	11.32	11.32	11.59	11.59	
7905223209	SMP	1	421.86	493.31	675.20	501.94	11.23	11.23	11.69	11.69	
7905231567	SMP	1	418.67	491.17	672.09	499.25	11.32	11.32	11.53	11.53	
7905248187	SMP	1	412.48	487.70	666.22	494.75	11.28	11.28	11.71	11.71	
7905256562	SMP	1	409.71	486.41	663.33	492.73	11.26	11.26	11.79	11.79	
7905264955	SMP	1	407.10	484.86	660.85	490.87	11.19	11.19	11.58	11.58	
7905281569	SMP	1	403.45	478.92	656.80	484.25	11.68	11.68	11.92	11.92	
7905289964	SMP	1	401.49	477.18	653.68	481.67	11.21	11.21	11.90	11.90	
7905298312	SMP	1	399.45	476.22	651.64	480.35	11.21	11.21	11.46	11.46	
7905314946	SMP	1	395.66	474.98	648.04	477.95	11.72	11.72	11.65	11.65	
7905323316	SMP	1	394.02	474.40	646.37	477.05	11.58	11.58	11.44	11.44	
7905331810	SMP	1	392.57	474.08	644.70	476.24	11.22	11.22	11.55	11.55	
7905348309	SMP	1	390.26	473.03	641.90	474.07	11.29	11.29	11.63	11.63	
7905356704	SMP	1	389.45	470.34	640.92	471.10	11.09	11.09	11.41	11.41	
7905364934	SMP	1	389.26	466.91	639.87	467.28	10.96	10.96	11.36	11.36	
7905381701	SMP	1	389.13	460.05	637.93	459.89	11.04	11.04	11.54	11.54	
7905390063	SMP	1	389.18	456.73	637.34	456.39	10.88	10.88	11.22	11.22	
7905398325	SMP	1	389.10	453.72	636.88	453.25	10.89	10.89	11.32	11.32	
7905415058	SMP	1	389.23	448.26	636.65	447.70	10.90	10.90	11.30	11.30	
7905423455	SMP	1	389.68	445.62	636.71	445.01	10.95	10.95	11.32	11.32	
7905431688	SMP	1	390.23	443.11	636.85	442.47	10.84	10.84	11.38	11.38	
7905448446	SMP	1	391.90	438.68	637.55	438.16	10.64	10.64	11.28	11.28	
7905456815	SMP	1	392.79	437.10	637.96	436.51	10.55	10.55	11.13	11.13	
7905465076	SMP	1	393.72	435.77	638.45	435.32	10.77	10.77	11.05	11.05	
7905481818	SMP	1	395.30	434.43	639.18	433.89	10.69	10.69	10.93	10.93	
7905490202	SMP	1	396.44	434.16	639.61	433.84	10.54	10.54	11.04	11.04	
7905498434	SMP	1	397.25	434.31	640.05	434.03	10.60	10.60	11.00	11.00	
7905515188	SMP	1	398.97	435.47	640.90	435.20	10.30	10.30	10.84	10.84	
7905523435	SMP	1	399.92	436.33	641.41	436.13	10.32	10.32	10.84	10.84	
7905531815	SMP	1	400.95	437.54	641.73	437.48	10.53	10.53	10.95	10.95	
7905540183	SMP	1	401.54	438.98	642.21	438.93	10.30	10.30	10.89	10.89	
7905548581	SMP	1	402.37	440.63	642.73	440.59	10.23	10.23	10.75	10.75	
7905565215	SMP	1	404.14	444.05	643.61	444.12	10.02	10.02	10.80	10.80	
7905573578	SMP	1	404.86	445.98	644.09	446.00	10.10	10.10	10.59	10.59	
7905581927	SMP	1	405.22	447.83	644.56	447.77	9.98	9.98	10.85	10.85	
7905598555	SMP	1	407.28	451.15	645.27	451.12	9.98	9.98	10.73	10.73	
7905606931	SMP	1	407.35	453.17	645.64	453.02	9.92	9.92	10.56	10.56	
7905615327	SMP	1	407.70	455.68	645.64	455.59	9.93	9.93	10.59	10.59	
7905631918	SMP	1	408.74	460.16	646.34	459.99	10.00	10.00	10.67	10.67	
7905640324	SMP	1	409.25	461.42	646.76	461.16	9.95	9.95	10.64	10.64	
7905648681	SMP	1	409.54	462.85	647.27	462.62	10.05	10.05	10.56	10.56	
7905665297	SMP	1	410.84	465.23	647.95	465.12	10.08	10.08	10.60	10.60	
7905673690	SMP	1	411.50	466.21	648.43	466.16	9.90	9.90	10.54	10.54	
7905681933	SMP	1	411.79	466.99	649.10	467.18	9.84	9.84	10.55	10.55	
7905698679	SMP	1	413.55	468.42	650.00	468.92	9.76	9.76	10.41	10.41	
7905707072	SMP	1	413.73	469.00	650.54	469.45	9.81	9.81	10.64	10.64	
7905715303	SMP	1	414.88	469.59	651.17	470.13	9.89	9.89	10.70	10.70	
7905723668	SMP	1	415.45	469.73	651.71	470.43	9.77	9.77	10.33	10.33	
7905732056	SMP	1	415.78	469.97	652.45	470.80	9.75	9.75	10.44	10.44	
7905748678	SMP	1	417.17	469.99	653.48	471.27	9.72	9.72	10.54	10.54	
7905757059	SMP	1	417.77	470.13	653.80	471.43	9.66	9.66	10.32	10.32	
7905765434	SMP	1	418.21	470.03	654.30	471.44	9.72	9.72	10.26	10.26	
7905773802	SMP	1	418.68	469.92	654.71	471.51	9.59	9.59	10.29	10.29	
7905782076	SMP	1	419.17	469.81	655.06	471.57	9.55	9.55	10.33	10.33	
7905790424	SMP	1	419.68	469.79	655.56	471.47	9.94	9.94	10.55	10.55	
7905798797	SMP	1	419.46	469.56	655.14	471.34	9.74	9.74	10.52	10.52	
7905807175	SMP	1	418.69	469.33	654.41	471.11	9.73	9.73	10.37	10.37	
7905815432	SMP	1	418.53	468.95	654.15	470.84	9.65	9.65	10.40	10.40	
7905823800	SMP	1	419.00	468.64	654.53	470.60	9.63	9.63	10.57	10.57	
7905832197	SMP	1	419.43	468.19	654.69	470.20	9.58	9.58	10.33	10.33	
7905840536	SMP	1	419.49	467.84	654.88	469.86	9.69	9.69	10.28	10.28	
7905857162	SMP	1	419.60	466.95	655.06	468.91	9.61	9.61	10.24	10.24	
7905865555	SMP	1	419.76	466.40	655.15	468.38	9.74	9.74	10.31	10.31	
7905873812	SMP	1	419.75	465.74	655.14	467.84	9.75	9.75	10.22	10.22	
7905882171	SMP	1	419.83	465.13	655.27	467.32	9.55	9.55	10.47	10.47	
7905890571	SMP	1	419.62	464.54	655.36	466.74	9.86	9.86	10.35	10.35	
7905907182	SMP	1	419.87	463.09	655.57	465.38	9.40	9.40	10.66	10.66	
7905915573	SMP	1	419.46	462.45	655.53	464.76	9.75	9.75	10.44	10.44	
7905923910	SMP	1	419.55	461.66	655.50	463.99	9.86	9.86	10.49	10.49	
7905940556	SMP	1	419.44	460.01	655.62	462.47	9.62	9.62	10.53	10.53	
7905948928	SMP	1	419.55	459.22	655.71	461.78	9.67	9.67	10.61	10.61	
7905957292	SMP	1	419.42	458.30	655.71	461.03	9.92	9.92	10.63	10.63	
7905965661	SMP	1	419.23	457.52	655.66	460.10	9.88	9.88	10.48	10.48	
7905982314	SMP	1	419.18	455.89	655.71	458.53	9.92	9.92	10.63	10.63	
7905990658	SMP	1	418.89	455.11	655.69	457.94	9.98	9.98	10.52	10.52	
7905999066	SMP	1	419.01	454.24	655.66	457.10	9.76	9.76	10.47	10.47	
7906015675	SMP	1	418.39	452.86	655.66	455.95	9.98	9.98	10.66	10.66	
7906024066	SMP	1	418.47	452.26	655.48	455.25	9.86	9.86	10.63	10.63	
7906032368	SMP	1	418.21	451.63	655.45	454.76	9.84	9.84	10.67	10.67	
7906040676	SMP	1	418.12	451.18	655.34	454.25	9.92	9.92	10.57	10.57	
7906049048	SMP	1	417.61	450.67	655.10	453.82	9.90	9.90	10.41	10.41	
7906057419	SMP	1	417.67	450.28	654.93	453.41	9.76	9.76	10.60	10.60	
7906074054	SMP	1	416.81	449.75	654.57	452.91	9.94	9.94	10.52	10.52	
7906082441	SMP	1	416.74	449.51	654.79	452.79	9.88	9.88	10.53	10.53	
7906090778	SMP	1	417.82	449.45	656.27	452.74	9.89	9.89	10.72	10.72	
7906099031	SMP	1	419.08	449.35	657.73	452.69	10.00	10.00	10.80	10.80	
7906115800	SMP	1	421.46	449.49	659.69	452.74	9.92	9.92	10.38	10.38	
7906124164	SMP	1	421.83	449.60	659.62	452.81	9.87	9.87	10.44	10.44	
7906132425	SMP	1	421.59	449.62	659.36	452.69	10.03	10.03	10.32	10.32	
7906140784	SMP	1	421.45	449.71	658.93	452.70	9.86	9.86	10.23	10.23	
7906149160	SMP	1	421.13	449.77	658.74	452.78	9.86	9.86	10.43	10.43	
7906157559	SMP	1	420.83	449.75	658.55	452.70	9.67	9.67	10.30	10.30	
7906165789	SMP	1	420.50	450.12	658.28	452.92	9.89	9.89	10.24	10.24	
7906174178	SMP	1	420.18	450.56	657.98	453.28	10.03	10.03	10.56	10.56	
7906182545	SMP	1	419.86	450.76	657.67	453.57	9.77	9.77	10.51	10.51	
7906190813	SMP	1	419.80	451.15	657.40	453.92	9.89	9.89	10.40	10.40	
7906207534	SMP	1	419.19	452.30	656.69	454.80	9.84	9.84	10.27	10.27	
7906215935	SMP	1	418.89	452.66	656.57	455.34	9.64	9.64	10.26	10.26	
7906224159	SMP	1	418.86	453.14	656.13	455.84	9.78	9.78	10.24	10.24	
7906232534	SMP	1	418.56	453.73	655.93	456.47	9.71	9.71	10.31	10.31	
7906249289	SMP	1	418.20	454.87	655.45	457.51	9.78	9.78	10.53	10.53	
7906257552	SMP	1	417.95	455.47	655.09	458.08	9.79	9.79	10.36	10.36	
7906265918	SMP	1	417.74	455.91	654.76	458.58	9.76	9.76	10.40	10.40	
7906274304	SMP	1	417.67	456.35	654.68	459.08	9.64	9.64	10.45	10.45	
7906282647	SMP	1	417.56	456.88	654.45	459.53	9.65	9.65	10.46	10.46	
7906290926	SMP	1	417.47	457.35	654.22	459.92	9.72	9.72	10.21	10.21	
7906299291	SMP	1	417.33	457.81	653.85	460.41	9.82	9.82	10.40	10.40	
7906316044	SMP	1	416.96	458.80	653.61	461.23	9.73	9.73	10.35	10.35	
7906324288	SMP	1	416.93	459.18	653.45	461.68	9.80	9.80	10.15	10.15	
7906332674	SMP	1	416.81	459.69	653.12	462.22	9.62	9.62	10.25	10.25	
7906341024	SMP	1	416.52	460.25	652.75	462.67	9.67	9.67	10.10	10.10	
7906349307	SMP	1	416.43	460.71	652.76	463.10	9.64	9.64	10.17	10.17	
7906357645	SMP	1	416.16	461.26	652.52	463.56	9.63	9.63	10.27	10.27	
7906366027	SMP	1	416.16	461.51	652.38	463.88	9.67	9.67	9.99	9.99	
7906382679	SMP	1	415.74	462.47	652.06	464.75	9.78	9.78	10.13	10.13	
7906391028	SMP	1	416.03	462.80	651.86	465.04	9.72	9.72	10.20	10.20	
7906399414	SMP	1	415.98	463.21	652.04	465.39	9.69	9.69	10.21	10.21	
7906407791	SMP	1	415.94	463.58	652.03	465.66	9.90	9.90	10.11	10.11	
7906416022	SMP	1	416.13	463.77	651.96	465.94	9.90	9.90	10.24	10.24	
7906424426	SMP	1	416.25	463.85	652.14	466.21	9.59	9.59	10.22	10.22	
7906432784	SMP	1	415.73	464.13	651.74	466.23	9.79	9.79	10.12	10.12	
7906441161	SMP	1	413.94	464.22	650.34	466.23	10.08	10.08	10.52	10.52	
7906449413	SMP	1	412.23	463.75	648.75	466.04	9.47	9.47	10.45	10.45	
7906457807	SMP	1	411.05	463.72	647.41	465.78	9.46	9.46	10.15	10.15	
7906466146	SMP	1	410.48	463.69	647.01	465.87	9.85	9.85	10.16	10.16	
7906474548	SMP	1	411.09	463.56	647.00	465.74	9.52	9.52	10.05	10.05	
7906482792	SMP	1	410.98	463.42	646.96	465.72	9.50	9.50	10.16	10.16	
7906491157	SMP	1	411.12	463.35	647.05	465.59	9.49	9.49	10.03	10.03	
7906499560	SMP	1	411.61	463.25	647.16	465.60	9.38	9.38	10.30	10.30	
7906507788	SMP	1	411.77	463.17	647.24	465.37	9.57	9.57	10.18	10.18	
7906516144	SMP	1	411.70	462.94	647.50	465.35	9.50	9.50	10.49	10.49	
7906524547	SMP	1	411.75	462.70	647.69	465.20	9.71	9.71	10.24	10.24	
7906532903	SMP	1	411.75	462.54	647.84	464.91	9.78	9.78	10.20	10.20	
7906541157	SMP	1	411.99	462.29	647.87	464.66	9.64	9.64	9.93	9.93	
7906549539	SMP	1	412.06	462.00	648.08	464.36	9.73	9.73	10.24	10.24	
7906557901	SMP	1	411.94	461.64	648.23	464.23	9.53	9.53	10.26	10.26	
7906566264	SMP	1	412.37	461.27	648.36	463.94	9.57	9.57	10.22	10.22	
7906574548	SMP	1	412.35	461.02	648.53	463.70	9.68	9.68	10.22	10.22	
7906582910	SMP	1	412.37	460.58	648.88	463.38	9.37	9.37	10.12	10.12	
7906591274	SMP	1	412.84	460.12	648.98	463.12	9.24	9.24	10.30	10.30	
7906599662	SMP	1	412.66	459.88	648.96	462.76	9.43	9.43	10.11	10.11	
7906616275	SMP	1	412.61	459.23	649.29	462.02	9.46	9.46	10.25	10.25	
7906624649	SMP	1	412.79	458.87	649.46	461.75	9.53	9.53	10.20	10.20	
7906633047	SMP	1	412.66	458.63	649.69	461.40	9.74	9.74	10.31	10.31	
7906641266	SMP	1	412.79	458.29	649.70	461.19	9.55	9.55	10.18	10.18	
7906649674	SMP	1	412.86	457.87	649.89	460.81	9.53	9.53	10.22	10.22	
7906658016	SMP	1	412.62	457.62	649.95	460.62	9.80	9.80	10.00	10.00	
7906666276	SMP	1	412.77	457.34	649.93	460.24	9.64	9.64	10.33	10.33	
7906674657	SMP	1	412.84	457.14	650.04	459.96	9.51	9.51	10.23	10.23	
7906683040	SMP	1	413.00	456.79	650.06	459.69	9.66	9.66	10.13	10.13	
7906691402	SMP	1	412.65	456.56	650.18	459.51	9.79	9.79	10.18	10.18	
7906699673	SMP	1	412.68	456.40	650.13	459.30	9.76	9.76	10.23	10.23	
7906708013	SMP	1	412.87	456.29	650.22	459.20	9.63	9.63	10.26	10.26	
7906716393	SMP	1	412.77	456.08	650.20	459.01	9.47	9.47	10.15	10.15	
7906733028	SMP	1	412.75	455.83	650.20	458.80	9.48	9.48	10.13	10.13	
7906741411	SMP	1	412.55	455.82	650.12	458.72	9.46	9.46	10.10	10.10	
7906749778	SMP	1	412.34	455.86	650.18	458.80	9.45	9.45	10.17	10.17	
7906758163	SMP	1	412.35	455.79	649.93	458.78	9.61	9.61	10.22	10.22	
7906766388	SMP	1	412.23	455.81	649.93	458.81	9.69	9.69	10.21	10.21	
7906774796	SMP	1	411.91	455.83	649.91	458.84	9.81	9.81	10.30	10.30	
7906783154	SMP	1	411.92	455.79	649.79	458.84	9.64	9.64	10.18	10.18	
7906791520	SMP	1	411.53	455.83	649.36	458.74	9.63	9.63	10.13	10.13	
7906799776	SMP	1	410.66	455.75	648.59	458.67	9.57	9.57	10.38	10.38	
7906808150	SMP	1	409.82	455.73	647.94	458.51	9.94	9.94	9.95	9.95	
7906816506	SMP	1	409.30	455.65	647.42	458.59	9.61	9.61	10.29	10.29	
7906824793	SMP	1	409.29	455.75	647.39	458.49	9.54	9.54	10.18	10.18	
7906833153	SMP	1	409.29	455.86	646.98	458.63	9.60	9.60	10.04	10.04	
7906841515	SMP	1	409.33	455.90	646.83	458.73	9.63	9.63	10.13	10.13	
7906849898	SMP	1	409.00	456.01	646.76	458.83	9.45	9.45	10.06	10.06	
7906858141	SMP	1	408.76	456.24	646.53	458.94	9.72	9.72	10.23	10.23	
7906866510	SMP	1	408.52	456.21	646.34	458.97	9.52	9.52	10.39	10.39	
7906883291	SMP	1	408.20	456.49	646.08	459.08	9.70	9.70	10.30	10.30	
7906891503	SMP	1	408.13	456.66	646.05	459.25	9.75	9.75	10.13	10.13	
7906899916	SMP	1	407.96	456.82	645.98	459.39	9.73	9.73	10.21	10.21	
7906908262	SMP	1	407.84	456.89	645.92	459.55	9.60	9.60	10.03	10.03	
7906916644	SMP	1	408.01	457.09	645.83	459.76	9.69	9.69	10.10	10.10	
7906924899	SMP	1	408.14	457.29	645.80	459.91	9.67	9.67	10.22	10.22	
7906933278	SMP	1	407.89	457.47	645.71	460.04	9.76	9.76	10.33	10.33	
7906941641	SMP	1	407.88	457.67	645.68	460.23	9.92	9.92	10.28	10.28	
7906950039	SMP	1	407.89	457.75	645.64	460.37	9.85	9.85	10.20	10.20	
7906958264	SMP	1	408.07	457.94	645.77	460.58	9.67	9.67	10.17	10.17	
7906966634	SMP	1	408.20	458.02	645.69	460.83	9.54	9.54	10.20	10.20	
7906975023	SMP	1	408.15	458.30	645.74	460.95	9.77	9.77	10.28	10.28	
7906983275	SMP	1	408.14	458.39	645.68	461.08	9.77	9.77	10.16	10.16	
7906991636	SMP	1	408.15	458.53	645.76	461.24	9.74	9.74	10.20	10.20	
7907000039	SMP	1	408.20	458.69	645.77	461.42	9.80	9.80	10.15	10.15	
7907008393	SMP	1	408.14	458.74	645.91	461.59	9.47	9.47	10.13	10.13	
7907016650	SMP	1	408.24	458.89	645.83	461.73	9.46	9.46	10.14	10.14	
7907033396	SMP	1	408.68	459.08	646.05	461.97	9.55	9.55	10.33	10.33	
7907041772	SMP	1	409.67	459.19	647.33	462.31	9.81	9.81	10.61	10.61	
7907050021	SMP	1	411.10	459.41	648.98	462.55	9.71	9.71	10.67	10.67	
7907066771	SMP	1	413.06	459.56	650.47	462.71	9.92	9.92	10.37	10.37	
7907075146	SMP	1	413.32	459.48	650.39	462.78	9.80	9.80	10.33	10.33	
7907083402	SMP	1	413.23	459.68	650.48	462.79	9.72	9.72	10.34	10.34	
7907091750	SMP	1	413.47	459.69	650.48	462.95	9.58	9.58	10.24	10.24	
7907100161	SMP	1	413.58	459.62	650.62	462.94	9.54	9.54	10.39	10.39	
7907108514	SMP	1	413.65	459.77	650.75	462.98	9.77	9.77	10.20	10.20	
7907116760	SMP	1	413.79	459.58	650.76	462.92	9.58	9.58	10.24	10.24	
7907125144	SMP	1	413.97	459.56	651.00	463.08	9.68	9.68	10.49	10.49	
7907133532	SMP	1	413.95	459.73	651.03	463.06	9.84	9.84	10.47	10.47	
7907141748	SMP	1	414.02	459.65	651.30	463.10	9.87	9.87	10.51	10.51	
7907150161	SMP	1	414.27	459.62	651.34	463.01	9.92	9.92	10.31	10.31	
7907158514	SMP	1	414.38	459.52	651.48	463.01	9.66	9.66	10.48	10.48	
7907166886	SMP	1	414.62	459.39	651.62	463.01	9.57	9.57	10.45	10.45	
7907175144	SMP	1	414.71	459.37	651.84	463.07	9.76	9.76	10.39	10.39	
7907183520	SMP	1	414.73	459.33	651.99	463.04	9.85	9.85	10.52	10.52	
7907191870	SMP	1	415.01	459.28	652.14	462.92	9.71	9.71	10.40	10.40	
7907200285	SMP	1	415.08	459.14	652.31	462.84	9.81	9.81	10.47	10.47	
7907208501	SMP	1	415.49	458.88	652.37	462.66	9.76	9.76	10.38	10.38	
7907216883	SMP	1	415.51	458.77	652.57	462.59	9.71	9.71	10.23	10.23	
7907225261	SMP	1	415.64	458.63	652.66	462.51	9.60	9.60	10.51	10.51	
7907233645	SMP	1	415.76	458.51	652.98	462.44	9.71	9.71	10.21	10.21	
7907241877	SMP	1	415.79	458.47	653.12	462.32	9.83	9.83	10.47	10.47	
7907250284	SMP	1	415.87	458.41	653.14	462.21	9.91	9.91	10.33	10.33	
7907258620	SMP	1	416.02	458.28	653.20	462.22	9.77	9.77	10.53	10.53	
7907266997	SMP	1	416.01	458.35	653.27	462.12	9.77	9.77	10.57	10.57	
7907283647	SMP	1	416.22	458.14	653.41	462.15	9.85	9.85	10.54	10.54	
7907292011	SMP	1	416.29	458.04	653.48	462.08	9.75	9.75	10.54	10.54	
7907300269	SMP	1	416.43	457.97	653.48	462.08	9.76	9.76	10.60	10.60	
7907308625	SMP	1	416.45	457.99	653.62	462.08	9.84	9.84	10.62	10.62	
7907317005	SMP	1	416.52	458.00	653.69	462.01	9.85	9.85	10.50	10.50	
7907325407	SMP	1	417.05	458.03	654.34	462.19	9.93	9.93	10.63	10.63	
7907333638	SMP	1	418.03	458.19	655.83	462.45	9.94	9.94	10.88	10.88	
7907342005	SMP	1	419.58	458.37	657.11	462.59	10.24	10.24	10.84	10.84	
7907350388	SMP	1	420.81	458.36	658.11	462.80	10.01	10.01	10.44	10.44	
7907358764	SMP	1	421.13	458.47	658.43	462.81	9.97	9.97	10.54	10.54	
7907366993	SMP	1	421.21	458.49	658.37	462.71	9.93	9.93	10.43	10.43	
7907375401	SMP	1	421.31	458.41	658.39	462.75	9.83	9.83	10.58	10.58	
7907383764	SMP	1	421.38	458.45	658.50	462.72	9.99	9.99	10.50	10.50	
7907392133	SMP	1	421.40	458.35	658.52	462.67	10.00	10.00	10.52	10.52	
7907400386	SMP	1	421.35	458.35	658.65	462.73	10.03	10.03	10.55	10.55	
7907408760	SMP	1	421.35	458.34	658.74	462.72	10.16	10.16	10.46	10.46	
7907417119	SMP	1	421.31	458.36	658.71	462.66	10.10	10.10	10.36	10.36	
7907425526	SMP	1	421.36	458.30	658.74	462.72	10.05	10.05	10.47	10.47	
7907433756	SMP	1	421.41	458.27	658.69	462.70	9.97	9.97	10.35	10.35	
7907442144	SMP	1	421.25	458.28	658.75	462.76	10.04	10.04	10.36	10.36	
7907450509	SMP	1	421.16	458.26	658.55	462.64	9.99	9.99	10.52	10.52	
7907458769	SMP	1	421.24	458.18	658.54	462.61	9.92	9.92	10.42	10.42	
7907467118	SMP	1	421.17	458.04	658.47	462.57	9.79	9.79	10.52	10.52	
7907475521	SMP	1	421.16	457.97	658.49	462.53	9.74	9.74	10.68	10.68	
7907483887	SMP	1	421.05	457.97	658.53	462.51	9.77	9.77	10.63	10.63	
7907492125	SMP	1	420.92	457.87	658.45	462.37	9.86	9.86	10.49	10.49	
7907500544	SMP	1	420.77	457.91	658.38	462.37	9.88	9.88	10.51	10.51	
7907508871	SMP	1	420.70	458.00	658.24	462.31	9.88	9.88	10.56	10.56	
7907517237	SMP	1	420.48	457.92	658.10	462.30	10.01	10.01	10.59	10.59	
7907525520	SMP	1	420.40	457.84	658.02	462.30	9.78	9.78	10.49	10.49	
7907533882	SMP	1	420.23	457.91	657.94	462.25	9.96	9.96	10.43	10.43	
7907542250	SMP	1	420.24	457.83	657.87	462.21	9.66	9.66	10.32	10.32	
7907550630	SMP	1	420.09	457.90	657.67	462.29	9.69	9.69	10.41	10.41	
7907558880	SMP	1	420.00	458.02	657.47	462.39	9.82	9.82	10.56	10.56	
7907567250	SMP	1	419.81	458.03	657.38	462.44	9.62	9.62	10.58	10.58	
7907575645	SMP	1	419.74	458.22	657.28	462.47	9.78	9.78	10.47	10.47	
7907584005	SMP	1	419.56	458.21	657.22	462.51	9.62	9.62	10.30	10.30	
7907592246	SMP	1	419.48	458.28	657.03	462.58	9.81	9.81	10.33	10.33	
7907600629	SMP	1	419.30	458.48	657.01	462.59	9.64	9.64	10.28	10.28	
7907609002	SMP	1	419.25	458.48	656.89	462.51	9.85	9.85	10.22	10.22	
7907617363	SMP	1	419.16	458.57	656.75	462.55	9.92	9.92	10.33	10.33	
7907625649	SMP	1	419.05	458.55	656.51	462.57	9.86	9.86	10.30	10.30	
7907634005	SMP	1	418.99	458.61	656.52	462.67	9.69	9.69	10.31	10.31	
7907642370	SMP	1	418.88	458.65	656.43	462.68	9.65	9.65	10.42	10.42	
7907650626	SMP	1	418.87	458.67	656.36	462.69	9.62	9.62	10.40	10.40	
7907659000	SMP	1	419.00	458.67	656.46	462.64	9.69	9.69	10.31	10.31	
7907667359	SMP	1	419.41	458.58	656.93	462.76	9.68	9.68	10.21	10.21	
7907675768	SMP	1	419.57	458.62	657.21	462.65	9.94	9.94	9.98	9.98	
7907683995	SMP	1	419.75	458.62	657.14	462.65	10.14	10.14	10.14	10.14	
7907692363	SMP	1	419.51	458.69	657.04	462.71	9.76	9.76	10.17	10.17	
7907700752	SMP	1	419.46	458.77	656.93	462.69	9.75	9.75	10.15	10.15	
7907709126	SMP	1	419.56	458.86	656.95	462.75	9.84	9.84	10.27	10.27	
7907717365	SMP	1	419.46	458.86	656.90	462.84	9.94	9.94	10.32	10.32	
7907725766	SMP	1	419.61	458.98	656.77	462.82	9.95	9.95	10.18	10.18	
7907734125	SMP	1	419.64	458.99	656.84	462.90	9.96	9.96	10.09	10.09	
7907742539	SMP	1	419.64	458.99	656.97	462.99	9.89	9.89	10.16	10.16	
7907750752	SMP	1	419.63	459.07	656.85	462.97	9.93	9.93	10.27	10.27	
7907759134	SMP	1	419.71	459.06	656.91	463.04	9.62	9.62	10.21	10.21	
7907767483	SMP	1	419.79	459.06	656.92	463.18	9.63	9.63	10.34	10.34	
7907775890	SMP	1	419.87	459.08	656.97	463.18	9.66	9.66	10.33	10.33	
7907784124	SMP	1	419.90	459.08	656.93	463.33	9.73	9.73	10.22	10.22	
7907792492	SMP	1	419.81	459.03	656.97	463.39	9.67	9.67	10.14	10.14	
7907800873	SMP	1	419.89	459.10	656.90	463.47	9.78	9.78	10.22	10.22	
7907809116	SMP	1	419.88	458.96	656.93	463.47	9.35	9.35	10.26	10.26	
7907817489	SMP	1	419.85	459.04	656.91	463.56	9.67	9.67	10.17	10.17	
7907825887	SMP	1	419.84	459.08	656.84	463.56	9.69	9.69	10.06	10.06	
7907834246	SMP	1	419.80	459.14	656.84	463.57	9.54	9.54	10.24	10.24	
7907842489	SMP	1	419.72	459.15	656.83	463.51	9.47	9.47	10.35	10.35	
7907850874	SMP	1	419.64	459.28	656.68	463.50	9.74	9.74	10.27	10.27	
7907859254	SMP	1	419.50	459.33	656.54	463.56	9.75	9.75	10.14	10.14	
7907867606	SMP	1	419.26	459.34	656.51	463.50	9.76	9.76	10.25	10.25	
7907875891	SMP	1	419.06	459.41	656.34	463.56	9.67	9.67	10.20	10.20	
7907884239	SMP	1	418.95	459.29	656.21	463.52	9.55	9.55	10.08	10.08	
7907892613	SMP	1	418.78	459.29	655.90	463.46	9.46	9.46	10.15	10.15	
7907900996	SMP	1	418.71	459.37	655.81	463.52	9.50	9.50	10.31	10.31	
7907909244	SMP	1	418.51	459.50	655.63	463.47	9.65	9.65	9.99	9.99	
7907917603	SMP	1	418.12	459.56	655.51	463.62	9.70	9.70	10.28	10.28	
7907926012	SMP	1	418.06	459.68	655.40	463.52	9.68	9.68	10.50	10.50	
7907934368	SMP	1	417.62	459.77	655.22	463.44	9.54	9.54	10.09	10.09	
7907942631	SMP	1	416.33	459.51	653.83	463.03	9.75	9.75	10.16	10.16	
7907950993	SMP	1	414.38	459.10	651.92	462.72	9.69	9.69	10.46	10.46	
7907967615	SMP	1	411.53	458.76	649.52	462.27	9.11	9.11	10.41	10.41	
7907975996	SMP	1	412.60	458.70	649.50	462.27	9.38	9.38	10.48	10.48	
7907984371	SMP	1	412.42	458.80	649.61	462.32	9.64	9.64	10.48	10.48	
7907992732	SMP	1	413.00	458.76	649.72	462.36	9.48	9.48	10.39	10.39	
7908001014	SMP	1	413.07	458.81	649.87	462.35	9.55	9.55	10.27	10.27	
7908009351	SMP	1	413.21	458.86	649.98	462.52	9.53	9.53	10.38	10.38	
7908017730	SMP	1	413.35	458.93	650.08	462.37	9.55	9.55	10.33	10.33	
7908026113	SMP	1	413.52	458.79	650.29	462.51	9.67	9.67	10.37	10.37	
7908034378	SMP	1	413.65	458.82	650.43	462.60	9.42	9.42	10.43	10.43	
7908042732	SMP	1	413.77	459.00	650.80	462.62	9.59	9.59	10.54	10.54	
7908051137	SMP	1	414.20	458.82	650.96	462.69	9.46	9.46	10.34	10.34	
7908059472	SMP	1	414.58	458.65	651.29	462.67	9.64	9.64	10.40	10.40	
7908067742	SMP	1	414.67	458.63	651.50	462.69	9.33	9.33	10.43	10.43	
7908076118	SMP	1	415.11	458.59	651.82	462.78	9.28	9.28	10.41	10.41	
7908084500	SMP	1	415.28	458.50	652.14	462.78	9.35	9.35	10.25	10.25	
7908092853	SMP	1	415.92	458.24	652.37	462.73	9.52	9.52	10.52	10.52	
7908101131	SMP	1	415.73	458.42	652.70	462.79	9.52	9.52	10.39	10.39	
7908109475	SMP	1	415.94	458.46	652.94	462.77	9.34	9.34	10.19	10.19	
7908117858	SMP	1	416.37	458.31	653.14	462.85	9.66	9.66	10.31	10.31	
7908134498	SMP	1	416.63	458.22	653.48	462.79	9.53	9.53	10.38	10.38	
7908142866	SMP	1	416.48	458.36	653.70	462.86	9.49	9.49	10.44	10.44	
7908151241	SMP	1	416.56	458.32	653.93	462.91	9.62	9.62	10.61	10.61	
7908159492	SMP	1	416.57	458.26	653.81	462.86	9.58	9.58	10.40	10.40	
7908167846	SMP	1	416.71	458.26	653.91	462.78	9.79	9.79	10.22	10.22	
7908176250	SMP	1	416.81	458.23	653.93	462.83	9.85	9.85	10.27	10.27	
7908184611	SMP	1	416.95	458.16	654.00	462.78	9.79	9.79	10.25	10.25	
7908192869	SMP	1	416.95	458.23	654.07	462.78	9.94	9.94	10.25	10.25	
7908201242	SMP	1	417.12	458.17	654.14	462.78	9.76	9.76	10.25	10.25	
7908209610	SMP	1	417.14	458.20	654.16	462.73	9.84	9.84	10.32	10.32	
7908217972	SMP	1	417.23	458.19	654.21	462.85	9.78	9.78	10.44	10.44	
7908226249	SMP	1	417.44	458.13	654.21	462.83	9.75	9.75	10.48	10.48	
7908234611	SMP	1	417.38	458.13	654.28	462.83	9.74	9.74	10.48	10.48	
7908242977	SMP	1	417.70	458.08	654.77	462.86	9.52	9.52	10.44	10.44	
7908251361	SMP	1	418.65	457.58	655.65	462.64	9.62	9.62	10.71	10.71	
7908259618	SMP	1	419.11	457.55	656.03	462.33	9.53	9.53	10.37	10.37	
7908267968	SMP	1	419.49	457.46	656.17	462.33	9.36	9.36	10.28	10.28	
7908276373	SMP	1	419.35	457.38	656.17	462.33	9.51	9.51	10.36	10.36	
7908284610	SMP	1	419.44	457.44	656.10	462.33	9.46	9.46	10.37	10.37	
7908292975	SMP	1	419.35	457.60	656.10	462.33	9.61	9.61	10.45	10.45	
7908301359	SMP	1	419.35	457.53	656.10	462.33	9.64	9.64	10.45	10.45	
7908309726	SMP	1	419.28	457.53	655.96	462.34	9.64	9.64	10.40	10.40	
7908317979	SMP	1	419.28	457.60	656.02	462.47	9.53	9.53	10.42	10.42	
7908326374	SMP	1	419.28	457.54	655.96	462.48	9.56	9.56	10.48	10.48	
7908334730	SMP	1	419.12	457.58	655.99	462.54	9.53	9.53	10.29	10.29	
7908343103	SMP	1	419.05	457.61	655.87	462.55	9.54	9.54	10.41	10.41	
7908351360	SMP	1	419.10	457.65	655.88	462.63	9.50	9.50	10.38	10.38	
7908359724	SMP	1	418.89	457.72	655.74	462.64	9.57	9.57	10.45	10.45	
7908368093	SMP	1	418.77	457.78	655.71	462.70	9.45	9.45	10.54	10.54	
7908376496	SMP	1	418.58	457.79	655.62	462.72	9.71	9.71	10.53	10.53	
7908384727	SMP	1	418.45	457.86	655.55	462.84	9.73	9.73	10.53	10.53	
7908393095	SMP	1	418.54	457.83	655.41	462.98	9.59	9.59	10.71	10.71	
7908401479	SMP	1	418.54	457.83	655.21	463.03	9.49	9.49	10.58	10.58	
7908409856	SMP	1	418.47	457.91	655.09	463.11	9.42	9.42	10.54	10.54	
7908418089	SMP	1	418.20	458.04	654.94	463.09	9.55	9.55	10.44	10.44	
7908426496	SMP	1	418.02	458.12	654.84	463.08	9.60	9.60	10.39	10.39	
7908434850	SMP	1	417.80	458.09	654.78	463.11	9.56	9.56	10.31	10.31	
7908443112	SMP	1	417.50	458.27	654.56	463.19	9.65	9.65	10.43	10.43	
7908451485	SMP	1	417.34	458.29	654.33	463.20	9.58	9.58	10.53	10.53	
7908459869	SMP	1	417.20	458.47	654.24	463.20	9.77	9.77	10.42	10.42	
7908468220	SMP	1	416.99	458.61	654.07	463.27	9.68	9.68	10.31	10.31	
7908476494	SMP	1	416.81	458.65	653.99	463.44	9.63	9.63	10.45	10.45	
7908484854	SMP	1	416.64	458.72	653.82	463.47	9.49	9.49	10.50	10.50	
7908493220	SMP	1	416.58	458.82	653.66	463.51	9.68	9.68	10.36	10.36	
7908501680	SMP	1	416.37	458.80	653.42	463.60	9.70	9.70	10.33	10.33	
7908509850	SMP	1	416.14	458.71	653.01	463.47	9.45	9.45	10.28	10.28	
7908518212	SMP	1	415.06	458.14	652.17	462.85	10.04	10.04	10.22	10.22	
7908534996	SMP	1	414.67	457.75	651.29	462.20	9.86	9.86	10.55	10.55	
7908543212	SMP	1	414.69	457.78	651.20	462.16	9.83	9.83	10.34	10.34	
7908551618	SMP	1	414.68	457.78	651.13	462.23	9.85	9.85	10.33	10.33	
7908559980	SMP	1	414.74	457.65	651.06	462.24	9.80	9.80	10.27	10.27	
7908568362	SMP	1	414.72	457.77	651.05	462.31	9.85	9.85	10.51	10.51	
7908576604	SMP	1	414.60	457.64	650.98	462.38	9.66	9.66	10.27	10.27	
7908584985	SMP	1	414.49	457.80	651.00	462.49	9.98	9.98	10.15	10.15	
7908593337	SMP	1	414.54	457.72	650.93	462.64	9.98	9.98	10.11	10.11	
7908601743	SMP	1	414.54	457.81	650.97	462.70	9.98	9.98	10.06	10.06	
7908609964	SMP	1	414.70	457.89	650.90	462.80	9.89	9.89	10.12	10.12	
7908618341	SMP	1	414.76	457.96	651.08	462.84	9.82	9.82	10.11	10.11	
7908626731	SMP	1	414.96	457.90	650.99	462.92	9.56	9.56	10.29	10.29	
7908634990	SMP	1	414.96	457.98	650.99	462.98	9.46	9.46	10.37	10.37	
7908643334	SMP	1	414.99	457.99	651.08	463.10	9.59	9.59	10.43	10.43	
7908651740	SMP	1	414.82	458.10	651.01	463.00	9.51	9.51	10.39	10.39	
7908660093	SMP	1	415.13	457.92	651.17	463.10	9.36	9.36	10.47	10.47	
7908668340	SMP	1	415.21	457.92	651.21	463.09	9.38	9.38	10.50	10.50	
7908676723	SMP	1	414.96	457.89	651.36	463.06	9.71	9.71	10.42	10.42	
7908685104	SMP	1	414.86	458.08	651.36	462.99	9.87	9.87	10.45	10.45	
7908693466	SMP	1	414.87	458.03	651.49	463.04	9.87	9.87	10.51	10.51	
7908701751	SMP	1	414.91	458.05	651.59	463.01	10.01	10.01	10.41	10.41	
7908710086	SMP	1	415.03	457.96	651.70	462.97	10.05	10.05	10.35	10.35	
7908718461	SMP	1	415.17	457.89	651.81	462.96	9.99	9.99	10.13	10.13	
7908726843	SMP	1	415.15	457.90	651.85	462.98	9.90	9.90	10.12	10.12	
7908735100	SMP	1	415.31	457.81	651.93	462.90	10.02	10.02	10.12	10.12	
7908743463	SMP	1	415.32	457.86	652.03	463.03	10.11	10.11	10.35	10.35	
7908751865	SMP	1	415.54	457.77	652.28	463.09	10.05	10.05	10.55	10.55	
7908760216	SMP	1	415.84	457.74	652.37	463.05	9.93	9.93	10.55	10.55	
7908768460	SMP	1	415.75	457.71	652.43	463.06	9.96	9.96	10.49	10.49	
7908776845	SMP	1	414.89	457.90	651.70	462.83	10.11	10.11	10.32	10.32	
7908785242	SMP	1	413.75	457.87	650.58	462.80	10.16	10.16	10.62	10.62	
7908793458	SMP	1	413.58	457.62	650.27	462.81	9.77	9.77	10.33	10.33	
7908801866	SMP	1	413.55	457.80	650.28	462.76	10.04	10.04	10.52	10.52	
7908810225	SMP	1	413.82	457.72	650.45	462.73	9.98	9.98	10.53	10.53	
7908818588	SMP	1	414.05	457.55	650.62	462.74	9.74	9.74	10.43	10.43	
7908826839	SMP	1	414.33	457.50	650.68	462.78	9.85	9.85	10.43	10.43	
7908835230	SMP	1	414.48	457.46	650.80	462.77	9.96	9.96	10.36	10.36	
7908843587	SMP	1	414.62	457.37	651.00	462.98	9.91	9.91	10.33	10.33	
7908851988	SMP	1	414.48	457.76	651.17	462.99	10.03	10.03	10.51	10.51	
7908860210	SMP	1	414.68	457.69	651.37	462.94	9.94	9.94	10.58	10.58	
7908868586	SMP	1	414.88	457.51	651.51	463.01	9.86	9.86	10.46	10.46	
7908876989	SMP	1	414.84	457.55	651.57	463.02	9.74	9.74	10.40	10.40	
7908885354	SMP	1	415.20	457.57	651.83	463.10	9.78	9.78	10.40	10.40	
7908893577	SMP	1	415.09	457.68	651.86	463.11	9.85	9.85	10.47	10.47	
7908901986	SMP	1	415.11	457.67	651.90	463.21	9.95	9.95	10.55	10.55	
7908910331	SMP	1	415.29	457.60	652.06	463.12	10.03	10.03	10.48	10.48	
7908926954	SMP	1	415.61	457.76	652.34	463.28	10.00	10.00	10.51	10.51	
7908935350	SMP	1	415.74	457.72	652.45	463.22	9.96	9.96	10.56	10.56	
7908943709	SMP	1	415.86	457.75	652.51	463.29	9.80	9.80	10.47	10.47	
7908951950	SMP	1	415.81	457.62	652.73	463.28	9.84	9.84	10.50	10.50	
7908960359	SMP	1	415.93	457.64	652.69	463.35	9.92	9.92	10.45	10.45	
7908968717	SMP	1	416.03	457.61	652.73	463.28	10.03	10.03	10.53	10.53	
7908977101	SMP	1	415.96	457.75	652.84	463.34	9.95	9.95	10.49	10.49	
7908985348	SMP	1	416.02	457.75	653.02	463.49	9.98	9.98	10.63	10.63	
7908993709	SMP	1	416.02	457.82	653.02	463.57	10.04	10.04	10.53	10.53	
7909002075	SMP	1	416.04	458.34	652.92	464.26	10.34	10.34	10.56	10.56	
7909010479	SMP	1	415.40	459.71	652.51	465.66	10.05	10.05	10.85	10.85	
7909018711	SMP	1	415.87	461.07	652.36	467.13	10.01	10.01	10.63	10.63	
7909027083	SMP	1	415.77	462.45	652.18	468.32	9.94	9.94	10.74	10.74	
7909043843	SMP	1	415.63	462.76	652.62	468.68	10.10	10.10	10.84	10.84	
7909052081	SMP	1	415.62	462.91	652.71	468.75	10.25	10.25	10.83	10.83	
7909060456	SMP	1	415.62	462.98	652.70	468.80	10.30	10.30	10.83	10.83	
7909077227	SMP	1	415.64	462.92	652.75	468.86	10.17	10.17	10.78	10.78	
7909085463	SMP	1	415.50	462.92	652.75	468.90	10.16	10.16	10.84	10.84	
7909093838	SMP	1	415.43	462.91	652.67	468.95	10.01	10.01	10.81	10.81	
7909102196	SMP	1	415.43	462.98	652.67	469.02	10.02	10.02	10.70	10.70	
7909110471	SMP	1	415.33	462.96	652.50	468.92	10.04	10.04	10.51	10.51	
7909118833	SMP	1	415.13	463.05	652.50	468.99	10.12	10.12	10.48	10.48	
7909127223	SMP	1	415.04	463.04	652.50	468.99	10.02	10.02	10.64	10.64	
7909135587	SMP	1	415.11	462.99	652.29	469.06	10.03	10.03	10.67	10.67	
7909143837	SMP	1	414.84	463.05	652.17	469.10	10.15	10.15	10.77	10.77	
7909152194	SMP	1	414.66	463.15	652.03	469.10	10.13	10.13	10.68	10.68	
7909160597	SMP	1	414.50	463.23	652.02	469.13	10.20	10.20	10.72	10.72	
7909168970	SMP	1	414.56	463.29	651.92	469.16	10.00	10.00	10.70	10.70	
7909177216	SMP	1	414.61	463.28	651.80	469.22	10.26	10.26	10.68	10.68	
7909185587	SMP	1	414.59	463.25	651.86	469.21	10.24	10.24	10.79	10.79	
7909193968	SMP	1	414.37	463.35	651.63	469.29	10.16	10.16	10.77	10.77	
7909202325	SMP	1	414.19	463.37	651.62	469.39	10.12	10.12	10.73	10.73	
7909210598	SMP	1	413.98	463.41	651.54	469.41	10.06	10.06	11.06	11.06	
7909218963	SMP	1	413.84	463.55	651.26	469.46	10.02	10.02	10.96	10.96	
7909227328	SMP	1	413.75	463.74	651.20	469.61	10.22	10.22	10.91	10.91	
7909235707	SMP	1	413.58	463.79	651.00	469.62	10.29	10.29	10.73	10.73	
7909243953	SMP	1	413.49	463.77	650.95	469.78	10.20	10.20	10.98	10.98	
7909260703	SMP	1	413.32	463.82	650.66	469.74	10.10	10.10	10.87	10.87	
7909268974	SMP	1	413.12	463.82	650.49	469.85	10.02	10.02	10.85	10.85	
7909277323	SMP	1	412.89	463.89	650.48	469.89	10.15	10.15	10.92	10.92	
7909285708	SMP	1	412.78	463.81	650.19	469.86	10.18	10.18	10.88	10.88	
7909294083	SMP	1	412.65	463.86	650.02	469.78	10.28	10.28	10.84	10.84	
7909302337	SMP	1	412.57	463.77	649.97	469.74	10.25	10.25	11.04	11.04	
7909310700	SMP	1	412.90	463.41	650.38	469.37	10.21	10.21	10.97	10.97	
7909319101	SMP	1	413.04	463.00	650.40	469.03	10.22	10.22	10.98	10.98	
7909327440	SMP	1	412.82	462.99	650.20	468.97	10.14	10.14	11.02	11.02	
7909335698	SMP	1	412.91	463.06	649.97	468.90	10.26	10.26	10.90	10.90	
7909344077	SMP	1	412.92	463.08	650.03	468.88	10.42	10.42	11.11	11.11	
7909352467	SMP	1	412.84	463.14	649.89	468.82	10.38	10.38	11.02	11.02	
7909360817	SMP	1	412.56	463.15	649.62	468.80	10.24	10.24	11.01	11.01	
7909369097	SMP	1	412.52	463.12	649.47	468.83	10.26	10.26	11.04	11.04	
7909377450	SMP	1	412.36	463.17	649.55	468.88	10.29	10.29	10.98	10.98	
7909385825	SMP	1	412.23	463.15	649.48	468.81	10.12	10.12	10.92	10.92	
7909394206	SMP	1	412.20	463.24	649.40	468.86	10.27	10.27	10.93	10.93	
7909402475	SMP	1	412.07	463.32	649.40	468.86	10.29	10.29	10.94	10.94	
7909410816	SMP	1	412.13	463.31	649.42	468.83	10.16	10.16	10.86	10.86	
7909419222	SMP	1	412.29	463.33	649.46	468.90	10.44	10.44	11.04	11.04	
7909427440	SMP	1	412.27	463.34	649.64	468.92	10.31	10.31	11.08	11.08	
7909435829	SMP	1	412.31	463.43	649.66	468.94	10.43	10.43	10.99	10.99	
7909444200	SMP	1	412.63	463.41	649.95	469.03	10.29	10.29	11.15	11.15	
7909452586	SMP	1	412.88	463.51	650.00	469.04	10.27	10.27	10.86	10.86	
7909460829	SMP	1	412.84	463.49	650.20	469.18	9.97	9.97	11.06	11.06	
7909469227	SMP	1	413.12	463.46	650.34	469.25	10.13	10.13	11.01	11.01	
7909477573	SMP	1	413.34	463.45	650.78	469.27	10.19	10.19	10.88	10.88	
7909485953	SMP	1	413.67	463.57	650.95	469.44	10.32	10.32	11.17	11.17	
7909494202	SMP	1	413.90	463.53	651.17	469.47	10.03	10.03	11.10	11.10	
7909502590	SMP	1	413.99	463.54	651.41	469.48	10.01	10.01	10.89	10.89	
7909510935	SMP	1	413.74	463.50	651.10	469.44	9.93	9.93	11.00	11.00	
7909519342	SMP	1	413.13	463.18	650.79	469.28	10.20	10.20	10.95	10.95	
7909527560	SMP	1	413.15	463.13	650.49	469.13	10.20	10.20	10.90	10.90	
7909535945	SMP	1	413.36	462.87	650.64	469.12	9.85	9.85	10.91	10.91	
7909544328	SMP	1	413.68	462.87	650.90	469.24	10.10	10.10	10.79	10.79	
7909552703	SMP	1	413.82	462.90	651.04	469.32	10.16	10.16	10.94	10.94	
7909560934	SMP	1	414.18	462.75	651.26	469.32	10.05	10.05	10.88	10.88	
7909569341	SMP	1	414.17	462.68	651.57	469.45	9.81	9.81	11.04	11.04	
7909585947	SMP	1	414.54	462.61	651.83	469.32	10.07	10.07	10.76	10.76	
7909594340	SMP	1	414.81	462.74	652.13	469.41	10.24	10.24	10.57	10.57	
7909602699	SMP	1	414.96	462.75	652.12	469.49	10.03	10.03	10.75	10.75	
7909611067	SMP	1	415.11	462.61	652.23	469.48	10.05	10.05	10.79	10.79	
7909619323	SMP	1	415.41	462.52	652.52	469.56	9.90	9.90	10.85	10.85	
7909627707	SMP	1	415.24	462.55	652.55	469.54	9.92	9.92	10.74	10.74	
7909636057	SMP	1	415.53	462.35	652.60	469.57	9.97	9.97	10.75	10.75	
7909644462	SMP	1	415.37	462.49	652.69	469.40	9.88	9.88	10.70	10.70	
7909652689	SMP	1	415.59	462.31	652.83	469.40	9.79	9.79	10.72	10.72	
7909661066	SMP	1	415.43	462.36	652.87	469.32	9.73	9.73	10.52	10.52	
7909669449	SMP	1	415.60	462.26	652.88	469.32	9.75	9.75	10.50	10.50	
7909677826	SMP	1	415.65	462.29	652.88	469.28	9.73	9.73	10.45	10.45	
7909686071	SMP	1	415.46	462.24	652.88	469.22	9.63	9.63	10.50	10.50	
7909694463	SMP	1	415.66	462.22	652.87	469.21	9.81	9.81	10.51	10.51	
7909702823	SMP	1	415.55	462.25	652.72	469.21	9.73	9.73	10.52	10.52	
7909711187	SMP	1	415.45	462.26	652.70	469.20	9.67	9.67	10.48	10.48	
7909719448	SMP	1	415.56	462.25	652.67	469.19	9.79	9.79	10.47	10.47	
7909727809	SMP	1	415.50	462.31	652.72	469.23	9.81	9.81	10.49	10.49	
7909736179	SMP	1	415.42	462.26	652.71	469.25	10.06	10.06	10.61	10.61	
7909744458	SMP	1	415.53	462.34	652.68	469.30	9.97	9.97	10.53	10.53	
7909752819	SMP	1	415.29	462.45	652.64	469.31	9.82	9.82	10.60	10.60	
7909761185	SMP	1	415.32	462.41	652.63	469.32	9.83	9.83	10.55	10.55	
7909769567	SMP	1	415.25	462.35	652.56	469.29	9.65	9.65	10.43	10.43	
7909777829	SMP	1	415.24	462.48	652.53	469.36	9.72	9.72	10.54	10.54	
7909786183	SMP	1	415.17	462.41	652.59	469.42	9.66	9.66	10.71	10.71	
7909794581	SMP	1	415.18	462.35	652.43	469.43	9.81	9.81	10.74	10.74	
7909802943	SMP	1	414.98	462.34	652.44	469.37	9.87	9.87	10.66	10.66	
7909811203	SMP	1	415.04	462.37	652.22	469.37	9.89	9.89	10.47	10.47	
7909819567	SMP	1	415.05	462.37	652.19	469.39	9.92	9.92	10.33	10.33	
7909827949	SMP	1	414.92	462.45	652.18	469.43	9.86	9.86	10.27	10.27	
7909836302	SMP	1	414.75	462.47	652.14	469.44	9.89	9.89	10.32	10.32	
7909844577	SMP	1	414.68	462.54	652.06	469.56	9.82	9.82	10.29	10.29	
7909852936	SMP	1	414.69	462.52	652.06	469.56	9.81	9.81	10.29	10.29	
7909861315	SMP	1	414.49	462.47	651.98	469.57	9.61	9.61	10.10	10.10	
7909869691	SMP	1	414.59	462.39	651.88	469.60	9.38	9.38	10.21	10.21	
7909877954	SMP	1	414.24	462.53	651.69	469.61	9.53	9.53	10.17	10.17	
7909886298	SMP	1	414.18	462.53	651.68	469.66	9.25	9.25	10.39	10.39	
7909894704	SMP	1	414.07	462.49	651.59	469.66	9.37	9.37	10.46	10.46	
7909902940	SMP	1	414.12	462.53	651.48	469.59	9.67	9.67	10.56	10.56	
7909911310	SMP	1	414.05	462.42	651.39	469.51	9.63	9.63	10.51	10.51	
7909919691	SMP	1	414.07	462.48	651.63	469.54	9.79	9.79	10.47	10.47	
7909928057	SMP	1	415.11	462.52	652.98	469.70	9.61	9.61	10.54	10.54	
7909936307	SMP	1	417.24	462.61	655.30	469.88	9.65	9.65	10.67	10.67	
7909944706	SMP	1	419.31	462.75	657.44	469.95	9.75	9.75	10.56	10.56	
7909953062	SMP	1	421.16	462.83	658.94	469.99	9.57	9.57	10.19	10.19	
7909969683	SMP	1	422.81	463.10	660.05	470.18	9.82	9.82	10.37	10.37	
7909978064	SMP	1	422.65	463.03	659.73	470.14	9.82	9.82	10.44	10.44	
7909986449	SMP	1	422.62	463.02	659.68	470.18	9.70	9.70	10.35	10.35	
7909994797	SMP	1	422.43	463.12	659.54	470.12	9.98	9.98	10.31	10.31	
7910003079	SMP	1	422.36	463.16	659.52	470.09	9.85	9.85	10.17	10.17	
7910011439	SMP	1	422.29	463.08	659.47	470.05	9.81	9.81	10.14	10.14	
7910019804	SMP	1	422.21	463.18	659.40	470.18	9.72	9.72	10.32	10.32	
7910028178	SMP	1	422.15	463.30	659.40	470.12	9.79	9.79	10.28	10.28	
7910036451	SMP	1	422.07	463.26	659.43	470.24	9.64	9.64	10.31	10.31	
7910044792	SMP	1	422.02	463.31	659.50	470.24	9.67	9.67	10.16	10.16	
7910053206	SMP	1	421.98	463.38	659.50	470.24	9.67	9.67	10.22	10.22	
7910061561	SMP	1	422.01	463.46	659.43	470.31	9.66	9.66	10.24	10.24	
7910069804	SMP	1	422.01	463.39	659.50	470.31	9.69	9.69	10.27	10.27	
7910078183	SMP	1	422.08	463.38	659.54	470.32	9.58	9.58	10.30	10.30	
7910086570	SMP	1	422.11	463.34	659.54	470.26	9.73	9.73	10.39	10.39	
7910094791	SMP	1	422.19	463.34	659.68	470.18	9.77	9.77	10.26	10.26	
7910103214	SMP	1	422.22	463.26	659.75	470.12	9.77	9.77	10.15	10.15	
7910111558	SMP	1	422.42	463.28	659.82	470.13	9.80	9.80	10.29	10.29	
7910119927	SMP	1	422.48	463.13	659.92	470.18	9.60	9.60	10.29	10.29	
7910128181	SMP	1	422.63	463.10	660.09	470.16	9.52	9.52	10.41	10.41	
7910136568	SMP	1	422.69	463.17	660.24	470.16	9.56	9.56	10.39	10.39	
7910144919	SMP	1	422.85	463.16	660.45	470.23	9.69	9.69	10.40	10.40	
7910153325	SMP	1	423.06	463.10	660.59	470.23	9.73	9.73	10.42	10.42	
7910161543	SMP	1	423.43	463.09	660.90	470.25	9.67	9.67	10.44	10.44	
7910169918	SMP	1	424.34	463.13	661.87	470.42	9.97	9.97	10.32	10.32	
7910178303	SMP	1	424.83	463.03	662.28	470.47	9.72	9.72	10.33	10.33	
7910186699	SMP	1	424.97	463.18	662.35	470.47	9.56	9.56	10.46	10.46	
7910194914	SMP	1	425.20	463.16	662.57	470.53	9.74	9.74	10.50	10.50	
7910203323	SMP	1	425.35	463.17	662.74	470.47	9.96	9.96	10.36	10.36	
7910211673	SMP	1	425.45	463.16	662.87	470.48	9.91	9.91	10.24	10.24	
7910219940	SMP	1	425.61	463.09	662.97	470.51	9.73	9.73	10.16	10.16	
7910228303	SMP	1	425.79	463.03	663.18	470.53	9.71	9.71	10.09	10.09	
7910236692	SMP	1	425.93	463.10	663.26	470.55	9.73	9.73	10.13	10.13	
7910245056	SMP	1	426.04	463.11	663.25	470.54	9.51	9.51	10.14	10.14	
7910253325	SMP	1	426.13	463.16	663.40	470.61	9.70	9.70	10.35	10.35	
7910261658	SMP	1	426.18	463.11	663.56	470.58	9.68	9.68	10.25	10.25	
7910270047	SMP	1	426.26	463.11	663.63	470.68	9.80	9.80	10.36	10.36	
7910278428	SMP	1	426.38	463.10	663.75	470.64	9.94	9.94	10.32	10.32	
7910295060	SMP	1	426.62	463.11	663.97	470.61	9.69	9.69	10.34	10.34	
7910303431	SMP	1	426.50	463.09	664.11	470.70	9.78	9.78	10.23	10.23	
7910311822	SMP	1	426.73	463.09	664.13	470.70	9.77	9.77	10.27	10.27	
7910320045	SMP	1	426.81	463.16	664.14	470.60	9.71	9.71	10.11	10.11	
7910328450	SMP	1	426.90	463.19	664.14	470.60	9.72	9.72	10.11	10.11	
7910336799	SMP	1	426.90	463.26	664.35	470.64	9.79	9.79	10.16	10.16	
7910345180	SMP	1	426.99	463.23	664.49	470.67	9.75	9.75	10.30	10.30	
7910353429	SMP	1	427.13	463.23	664.61	470.67	9.58	9.58	10.29	10.29	
7910361801	SMP	1	427.13	463.23	664.63	470.61	9.74	9.74	10.17	10.17	
7910370156	SMP	1	427.28	463.16	664.70	470.69	9.87	9.87	10.21	10.21	
7910378568	SMP	1	427.35	463.17	664.90	470.77	9.96	9.96	10.32	10.32	
7910386815	SMP	1	427.53	463.17	665.05	470.76	9.63	9.63	10.13	10.13	
7910395175	SMP	1	427.56	463.15	665.15	470.85	9.78	9.78	10.29	10.29	
7910403557	SMP	1	427.86	463.03	665.29	470.92	9.61	9.61	10.34	10.34	
7910411792	SMP	1	427.92	463.17	665.40	470.97	9.59	9.59	10.37	10.37	
7910420163	SMP	1	427.97	463.25	665.44	471.03	9.62	9.62	10.43	10.43	
7910428563	SMP	1	427.81	463.24	665.29	471.15	9.46	9.46	10.45	10.45	
7910436931	SMP	1	427.90	463.32	665.38	471.23	9.63	9.63	10.31	10.31	
7910445166	SMP	1	428.04	463.32	665.46	471.23	9.52	9.52	10.33	10.33	
7910453549	SMP	1	428.09	463.37	665.60	471.37	9.56	9.56	10.37	10.37	
7910461929	SMP	1	428.18	463.38	665.72	471.37	9.56	9.56	10.15	10.15	
7910470299	SMP	1	428.26	463.39	665.69	471.51	9.58	9.58	10.21	10.21	
7910478566	SMP	1	428.29	463.42	665.66	471.50	9.67	9.67	10.41	10.41	
7910486917	SMP	1	428.41	463.39	665.73	471.44	9.51	9.51	10.20	10.20	
7910495288	SMP	1	428.34	463.40	665.65	471.51	9.55	9.55	10.07	10.07	
7910503675	SMP	1	428.42	463.38	665.65	471.57	9.37	9.37	10.01	10.01	
7910511917	SMP	1	428.35	463.38	665.71	471.58	9.49	9.49	10.03	10.03	
7910520289	SMP	1	428.34	463.32	665.75	471.61	9.35	9.35	10.18	10.18	
7910528690	SMP	1	428.23	463.37	665.57	471.53	9.65	9.65	9.94	9.94	
7910537048	SMP	1	428.19	463.32	665.53	471.64	9.55	9.55	10.06	10.06	
7910545285	SMP	1	428.14	463.31	665.59	471.54	9.49	9.49	9.94	9.94	
7910553673	SMP	1	427.97	463.39	665.44	471.54	9.66	9.66	9.94	9.94	
7910562059	SMP	1	427.89	463.33	665.43	471.68	9.42	9.42	10.05	10.05	
7910570281	SMP	1	427.78	463.26	665.32	471.64	9.41	9.41	9.90	9.90	
7910578687	SMP	1	427.74	463.35	665.08	471.53	9.35	9.35	9.92	9.92	
7910587042	SMP	1	427.32	463.34	664.81	471.61	9.45	9.45	10.12	10.12	
7910595415	SMP	1	425.52	463.63	663.56	471.71	9.56	9.56	10.17	10.17	
7910603670	SMP	1	423.38	464.03	661.48	472.22	9.83	9.83	10.64	10.64	
7910612042	SMP	1	422.08	464.41	660.04	472.53	9.54	9.54	10.20	10.20	
7910628795	SMP	1	421.75	464.77	659.43	472.66	9.75	9.75	10.35	10.35	
7910637065	SMP	1	421.60	464.77	659.29	472.59	9.50	9.50	10.00	10.00	
7910645406	SMP	1	421.59	464.80	659.21	472.66	9.70	9.70	10.08	10.08	
7910653783	SMP	1	421.48	464.83	659.07	472.74	9.54	9.54	10.23	10.23	
7910662163	SMP	1	421.46	464.88	658.95	472.74	9.51	9.51	10.13	10.13	
7910670437	SMP	1	421.26	464.88	658.87	472.89	9.43	9.43	10.24	10.24	
7910678786	SMP	1	421.17	465.07	658.81	472.90	9.78	9.78	10.34	10.34	
7910687186	SMP	1	421.10	464.99	658.87	472.89	9.65	9.65	10.24	10.24	
7910695525	SMP	1	421.05	464.98	658.72	472.78	9.67	9.67	10.07	10.07	
7910703785	SMP	1	420.96	465.07	658.84	472.90	9.62	9.62	9.97	9.97	
7910712172	SMP	1	420.96	464.99	658.79	472.74	9.55	9.55	9.86	9.86	
7910720551	SMP	1	420.96	465.00	658.70	472.81	9.53	9.53	10.16	10.16	
7910728784	SMP	1	421.03	465.00	658.69	472.87	9.56	9.56	10.16	10.16	
7910737186	SMP	1	420.96	465.00	658.72	472.75	9.53	9.53	10.08	10.08	
7910745546	SMP	1	420.96	464.93	658.70	472.80	9.47	9.47	10.08	10.08	
7910753910	SMP	1	420.96	465.00	658.79	472.75	9.48	9.48	9.93	9.93	
7910762169	SMP	1	420.96	464.99	658.84	472.89	9.55	9.55	10.09	10.09	
7910770549	SMP	1	420.96	465.06	658.87	472.82	9.59	9.59	9.99	9.99	
7910778908	SMP	1	420.91	465.13	658.91	472.89	9.62	9.62	10.09	10.09	
7910787308	SMP	1	420.98	465.05	658.83	472.84	9.54	9.54	10.16	10.16	
7910795528	SMP	1	421.07	465.11	658.87	472.89	9.58	9.58	10.24	10.24	
7910803906	SMP	1	421.07	465.04	659.05	472.87	9.69	9.69	10.32	10.32	
7910812290	SMP	1	421.15	464.99	659.21	472.78	9.76	9.76	10.19	10.19	
7910820668	SMP	1	421.29	464.93	659.30	472.79	9.50	9.50	10.11	10.11	
7910828907	SMP	1	421.48	464.93	659.37	472.86	9.66	9.66	10.17	10.17	
7910837310	SMP	1	421.48	464.92	659.40	472.78	9.58	9.58	10.09	10.09	
7910845653	SMP	1	421.66	464.93	659.48	472.92	9.69	9.69	10.12	10.12	
7910854032	SMP	1	421.73	464.93	659.69	472.95	9.59	9.59	10.13	10.13	
7910862279	SMP	1	421.95	464.99	659.73	472.91	9.55	9.55	10.12	10.12	
7910870678	SMP	1	421.88	465.13	659.78	472.93	9.41	9.41	10.01	10.01	
7910879031	SMP	1	420.98	465.70	658.91	473.59	9.87	9.87	10.04	10.04	
7910887307	SMP	1	420.75	466.00	658.78	474.23	9.62	9.62	10.47	10.47	
7910895652	SMP	1	420.88	466.35	658.79	474.41	9.81	9.81	10.68	10.68	
7910904029	SMP	1	421.16	466.28	658.82	474.23	9.80	9.80	10.53	10.53	
7910912408	SMP	1	421.29	466.35	658.83	474.22	9.73	9.73	10.31	10.31	
7910920671	SMP	1	421.35	466.32	658.84	474.41	9.60	9.60	10.38	10.38	
7910929027	SMP	1	421.36	466.35	658.89	474.28	9.61	9.61	10.25	10.25	
7910937427	SMP	1	421.36	466.28	658.93	474.24	9.68	9.68	10.23	10.23	
7910945788	SMP	1	421.30	466.35	658.90	474.32	9.70	9.70	10.29	10.29	
7910954035	SMP	1	421.33	466.38	658.92	474.28	9.86	9.86	10.30	10.30	
7910962405	SMP	1	421.24	466.42	658.99	474.28	10.11	10.11	10.21	10.21	
7910970793	SMP	1	421.24	466.42	659.00	474.28	9.85	9.85	10.21	10.21	
7910979152	SMP	1	421.27	466.34	659.05	474.40	9.95	9.95	10.47	10.47	
7910987428	SMP	1	421.36	466.36	658.95	474.42	9.68	9.68	10.63	10.63	
7910995788	SMP	1	421.29	466.38	659.22	474.35	9.79	9.79	10.55	10.55	
7911004155	SMP	1	421.41	466.44	659.02	474.49	9.65	9.65	10.51	10.51	
7911012525	SMP	1	421.35	466.46	659.09	474.57	9.59	9.59	10.40	10.40	
7911020794	SMP	1	421.36	466.46	659.13	474.67	9.59	9.59	10.44	10.44	
7911029151	SMP	1	421.44	466.57	659.16	474.67	9.63	9.63	10.36	10.36	
7911037550	SMP	1	421.37	466.61	659.27	474.74	9.67	9.67	10.58	10.58	
7911045769	SMP	1	421.37	466.61	659.28	474.82	9.66	9.66	10.59	10.59	
7911054147	SMP	1	421.23	466.75	659.28	474.90	9.81	9.81	10.64	10.64	
7911062529	SMP	1	421.23	466.67	659.26	474.93	9.70	9.70	10.62	10.62	
7911070915	SMP	1	421.32	466.74	659.26	474.93	9.89	9.89	10.62	10.62	
7911079152	SMP	1	421.17	466.78	659.26	474.94	9.93	9.93	10.62	10.62	
7911087562	SMP	1	421.20	466.84	659.19	474.86	9.93	9.93	10.46	10.46	
7911095893	SMP	1	421.07	466.91	659.09	474.91	10.09	10.09	10.46	10.46	
7911104275	SMP	1	421.00	466.91	659.13	474.90	10.10	10.10	10.42	10.42	
7911112526	SMP	1	420.97	466.90	659.06	474.85	10.06	10.06	10.35	10.35	
7911120929	SMP	1	420.91	466.93	659.03	474.89	10.16	10.16	10.44	10.44	
7911129275	SMP	1	420.83	466.91	658.91	474.87	10.00	10.00	10.46	10.46	
7911137672	SMP	1	420.76	466.90	658.88	474.88	10.08	10.08	10.49	10.49	
7911145890	SMP	1	420.76	466.91	658.77	474.85	9.94	9.94	10.50	10.50	
7911154272	SMP	1	420.63	466.87	658.84	474.77	10.11	10.11	10.62	10.62	
7911162652	SMP	1	420.55	466.80	658.68	474.74	9.98	9.98	10.29	10.29	
7911171038	SMP	1	420.48	466.66	658.75	474.70	9.86	9.86	10.33	10.33	
7911179278	SMP	1	420.41	466.73	658.51	474.64	9.69	9.69	10.42	10.42	
7911187674	SMP	1	420.37	466.60	658.36	474.65	9.40	9.40	10.67	10.67	
7911196015	SMP	1	420.30	466.53	658.13	474.52	9.46	9.46	10.53	10.53	
7911204278	SMP	1	420.34	466.63	658.13	474.52	9.67	9.67	10.59	10.59	
7911212648	SMP	1	420.06	466.63	658.05	474.52	9.67	9.67	10.29	10.29	
7911221040	SMP	1	419.99	466.70	657.99	474.42	9.82	9.82	10.24	10.24	
7911229402	SMP	1	419.96	466.63	657.90	474.39	9.80	9.80	10.26	10.26	
7911237672	SMP	1	420.67	466.32	658.51	474.51	9.54	9.54	10.82	10.82	
7911246035	SMP	1	420.94	466.16	658.94	474.09	9.81	9.81	10.49	10.49	
7911254404	SMP	1	421.12	466.02	659.05	473.91	9.78	9.78	10.51	10.51	
7911262773	SMP	1	421.16	466.00	659.03	473.98	9.81	9.81	10.54	10.54	
7911271036	SMP	1	421.16	466.07	658.95	473.91	9.87	9.87	10.47	10.47	
7911279394	SMP	1	421.18	466.11	658.95	473.98	9.92	9.92	10.43	10.43	
7911287793	SMP	1	421.13	466.09	659.01	474.01	9.94	9.94	10.53	10.53	
7911296141	SMP	1	421.09	466.04	659.02	474.04	9.87	9.87	10.49	10.49	
7911304391	SMP	1	421.12	466.16	659.02	474.05	9.91	9.91	10.49	10.49	
7911312775	SMP	1	421.12	466.09	659.03	474.02	9.78	9.78	10.58	10.58	
7911321169	SMP	1	421.08	466.13	659.02	474.05	9.79	9.79	10.49	10.49	
7911329517	SMP	1	421.13	466.06	659.02	474.01	9.89	9.89	10.50	10.50	
7911337795	SMP	1	421.05	466.02	659.01	473.97	9.77	9.77	10.46	10.46	
7911346137	SMP	1	421.05	465.95	659.01	473.90	9.80	9.80	10.44	10.44	
7911354518	SMP	1	421.05	465.95	658.95	473.98	9.68	9.68	10.52	10.52	
7911362894	SMP	1	421.05	466.02	658.94	473.94	9.74	9.74	10.48	10.48	
7911371169	SMP	1	420.98	465.88	659.02	473.91	9.80	9.80	10.47	10.47	
7911379516	SMP	1	420.91	465.95	658.94	473.89	9.77	9.77	10.26	10.26	
7911387921	SMP	1	420.90	466.01	658.99	473.87	9.80	9.80	10.45	10.45	
7911396137	SMP	1	420.83	465.95	658.98	473.80	9.93	9.93	10.42	10.42	
7911404519	SMP	1	420.90	465.95	659.02	473.76	9.76	9.76	10.32	10.32	
7911412894	SMP	1	420.91	465.95	658.98	473.83	9.83	9.83	10.45	10.45	
7911421287	SMP	1	420.95	465.86	658.98	473.77	9.73	9.73	10.39	10.39	
7911429513	SMP	1	420.98	465.81	658.99	473.73	9.70	9.70	10.12	10.12	
7911437915	SMP	1	420.98	465.81	659.05	473.77	9.70	9.70	10.43	10.43	
7911446256	SMP	1	420.97	465.87	659.05	473.70	9.76	9.76	10.42	10.42	
7911454640	SMP	1	421.02	465.78	659.06	473.80	9.72	9.72	10.25	10.25	
7911462899	SMP	1	421.08	465.82	659.16	473.73	9.72	9.72	10.34	10.34	
7911471288	SMP	1	421.08	465.89	659.15	473.75	9.78	9.78	10.16	10.16	
7911479640	SMP	1	421.15	465.96	659.30	473.73	9.87	9.87	10.17	10.17	
7911488042	SMP	1	421.23	465.96	659.33	473.78	9.84	9.84	9.97	9.97	
7911496275	SMP	1	421.36	465.87	659.40	473.78	9.61	9.61	10.07	10.07	
7911504639	SMP	1	421.36	465.80	659.41	473.88	9.55	9.55	10.16	10.16	
7911513022	SMP	1	421.44	465.76	659.41	473.92	9.41	9.41	10.15	10.15	
7911521402	SMP	1	421.51	465.77	659.48	473.99	9.45	9.45	10.18	10.18	
7911529635	SMP	1	421.62	465.82	659.48	473.95	9.60	9.60	10.03	10.03	
7911538038	SMP	1	421.65	465.78	659.62	473.95	9.49	9.49	10.07	10.07	
7911546386	SMP	1	421.61	465.73	659.70	473.88	9.44	9.44	9.93	9.93	
7911554644	SMP	1	421.62	465.81	659.70	473.88	9.48	9.48	9.94	9.94	
7911563017	SMP	1	421.30	466.34	659.27	474.38	9.87	9.87	10.37	10.37	
7911571398	SMP	1	420.98	467.12	658.84	475.02	9.91	9.91	10.11	10.11	
7911579762	SMP	1	420.82	467.63	658.37	475.70	9.86	9.86	10.31	10.31	
7911588036	SMP	1	420.86	467.81	658.58	475.69	9.84	9.84	10.27	10.27	
7911596382	SMP	1	420.85	467.74	658.87	475.69	9.84	9.84	10.27	10.27	
7911604758	SMP	1	420.79	467.81	658.85	475.63	9.89	9.89	10.09	10.09	
7911613136	SMP	1	420.86	467.80	658.87	475.66	9.75	9.75	10.09	10.09	
7911621406	SMP	1	420.86	467.80	658.85	475.64	9.84	9.84	9.88	9.88	
7911629760	SMP	1	420.86	467.73	658.73	475.69	9.78	9.78	10.16	10.16	
7911638160	SMP	1	420.93	467.81	658.81	475.76	9.81	9.81	10.20	10.20	
7911646503	SMP	1	421.00	467.74	658.88	475.76	9.76	9.76	10.20	10.20	
7911654763	SMP	1	421.09	467.80	658.98	475.84	9.80	9.80	10.51	10.51	
7911663135	SMP	1	421.16	467.87	658.97	475.81	9.88	9.88	10.16	10.16	
7911671524	SMP	1	421.55	467.70	658.98	475.85	9.70	9.70	10.44	10.44	
7911679767	SMP	1	421.54	467.92	659.39	475.81	9.97	9.97	10.20	10.20	
7911696535	SMP	1	421.80	467.85	659.41	475.99	9.65	9.65	10.57	10.57	
7911704872	SMP	1	421.73	467.85	659.55	476.20	9.70	9.70	10.68	10.68	
7911713155	SMP	1	421.52	468.08	659.77	476.23	9.94	9.94	10.53	10.53	
7911721515	SMP	1	421.66	468.01	659.91	476.30	9.64	9.64	10.54	10.54	
7911729881	SMP	1	421.76	468.05	659.90	476.41	9.54	9.54	10.55	10.55	
7911738272	SMP	1	421.83	468.12	659.94	476.36	9.63	9.63	10.34	10.34	
7911746526	SMP	1	421.83	468.19	659.83	476.45	9.77	9.77	10.34	10.34	
7911754875	SMP	1	421.83	468.19	659.85	476.50	9.71	9.71	10.26	10.26	
7911763279	SMP	1	421.82	468.16	659.87	476.58	9.85	9.85	10.12	10.12	
7911771635	SMP	1	421.83	468.13	659.94	476.65	9.63	9.63	10.25	10.25	
7911779896	SMP	1	421.77	468.19	659.85	476.62	9.76	9.76	10.13	10.13	
7911788267	SMP	1	421.83	468.26	659.80	476.51	9.85	9.85	10.25	10.25	
7911796641	SMP	1	421.76	468.26	659.97	476.55	9.86	9.86	10.24	10.24	
7911805007	SMP	1	421.76	468.20	659.94	476.57	9.62	9.62	10.49	10.49	
7911813282	SMP	1	421.70	468.19	659.81	476.59	9.75	9.75	10.43	10.43	
7911821632	SMP	1	421.69	468.20	659.85	476.53	9.80	9.80	10.59	10.59	
7911830008	SMP	1	421.55	468.22	659.64	476.53	10.08	10.08	10.51	10.51	
7911838393	SMP	1	421.48	468.12	659.55	476.48	9.98	9.98	10.56	10.56	
7911846625	SMP	1	421.48	468.13	659.55	476.41	9.98	9.98	10.46	10.46	
7911854990	SMP	1	421.41	468.13	659.51	476.44	10.18	10.18	10.71	10.71	
7911863400	SMP	1	421.41	468.13	659.44	476.37	10.10	10.10	10.72	10.72	
7911871641	SMP	1	421.36	467.97	659.30	476.29	9.89	9.89	10.74	10.74	
7911880014	SMP	1	421.71	468.02	659.24	476.26	10.08	10.08	10.65	10.65	
7911888387	SMP	1	421.54	467.99	659.24	476.26	10.04	10.04	10.64	10.64	
7911896752	SMP	1	421.54	467.99	659.23	476.32	10.18	10.18	10.65	10.65	
7911904995	SMP	1	421.27	467.97	659.10	476.24	10.07	10.07	10.62	10.62	
7911913398	SMP	1	421.11	468.04	659.16	476.25	9.98	9.98	10.69	10.69	
7911921753	SMP	1	421.33	467.98	659.21	476.14	10.03	10.03	10.62	10.62	
7911930152	SMP	1	421.09	468.01	659.07	476.14	9.89	9.89	10.68	10.68	
7911938386	SMP	1	421.07	468.08	659.14	476.21	9.88	9.88	10.66	10.66	
7911946751	SMP	1	421.41	467.81	659.07	476.14	9.99	9.99	10.62	10.62	
7911955119	SMP	1	421.87	467.87	659.90	476.06	10.01	10.01	10.70	10.70	
7911963522	SMP	1	422.95	467.28	661.28	475.72	10.14	10.14	10.67	10.67	
7911971751	SMP	1	424.38	466.55	662.60	475.09	10.00	10.00	10.53	10.53	
7911980137	SMP	1	425.81	466.01	663.65	474.59	9.86	9.86	10.25	10.25	
7911996891	SMP	1	426.84	465.75	664.38	474.15	9.88	9.88	10.35	10.35	
7912005124	SMP	1	426.98	465.68	664.27	474.15	9.74	9.74	10.53	10.53	
7912013504	SMP	1	426.85	465.68	664.21	474.06	9.87	9.87	10.32	10.32	
7912021887	SMP	1	426.83	465.66	664.09	473.98	9.79	9.79	10.29	10.29	
7912030116	SMP	1	426.77	465.68	664.07	473.97	9.70	9.70	10.30	10.30	
7912038526	SMP	1	426.76	465.59	664.13	473.97	9.54	9.54	10.23	10.23	
7912046877	SMP	1	426.69	465.58	664.13	473.90	9.56	9.56	10.22	10.22	
7912055248	SMP	1	426.59	465.64	664.16	473.91	9.63	9.63	10.12	10.12	
7912063501	SMP	1	426.59	465.55	664.13	473.89	9.62	9.62	10.13	10.13	
7912071898	SMP	1	426.58	465.59	664.20	473.89	9.57	9.57	10.11	10.11	
7912080249	SMP	1	426.50	465.60	664.07	473.89	9.61	9.61	10.15	10.15	
7912088649	SMP	1	426.57	465.60	664.06	473.90	9.62	9.62	10.24	10.24	
7912096869	SMP	1	426.57	465.60	664.14	473.89	9.52	9.52	10.13	10.13	
7912105242	SMP	1	426.50	465.59	664.14	473.90	9.41	9.41	10.13	10.13	
7912113623	SMP	1	426.66	465.56	664.11	473.93	9.42	9.42	10.28	10.28	
7912122018	SMP	1	426.66	465.58	664.14	473.97	9.40	9.40	10.24	10.24	
7912130235	SMP	1	426.59	465.65	664.13	473.95	9.47	9.47	10.20	10.20	
7912138646	SMP	1	426.66	465.71	664.15	474.04	9.48	9.48	10.21	10.21	
7912146991	SMP	1	426.66	465.71	664.20	474.09	9.45	9.45	10.19	10.19	
7912155375	SMP	1	426.66	465.78	664.27	474.16	9.50	9.50	10.12	10.12	
7912163636	SMP	1	426.66	465.78	664.29	474.15	9.50	9.50	10.10	10.10	
7912172010	SMP	1	426.60	465.81	664.26	474.16	9.56	9.56	9.98	9.98	
7912180367	SMP	1	426.66	465.78	664.35	474.22	9.60	9.60	10.08	10.08	
7912188645	SMP	1	426.66	465.78	664.33	474.24	9.60	9.60	10.00	10.00	
7912196992	SMP	1	426.62	465.80	664.24	474.17	9.64	9.64	9.90	9.90	
7912205366	SMP	1	426.66	465.86	664.18	474.12	9.59	9.59	9.93	9.93	
7912213758	SMP	1	426.58	465.91	664.25	474.19	9.66	9.66	9.97	9.97	
7912222010	SMP	1	426.56	465.87	664.18	474.27	9.59	9.59	9.95	9.95	
7912230358	SMP	1	426.59	465.90	664.18	474.27	9.55	9.55	9.90	9.90	
7912238767	SMP	1	426.52	465.99	664.11	474.27	9.58	9.58	10.00	10.00	
7912247121	SMP	1	426.55	465.98	664.18	474.27	9.61	9.61	10.02	10.02	
7912255367	SMP	1	426.46	466.01	664.04	474.20	9.60	9.60	9.84	9.84	
7912263740	SMP	1	426.43	466.05	663.99	474.24	9.51	9.51	9.83	9.83	
7912272128	SMP	1	426.55	466.01	664.00	474.33	9.42	9.42	9.97	9.97	
7912280494	SMP	1	426.48	466.01	663.99	474.31	9.47	9.47	9.81	9.81	
7912288769	SMP	1	426.37	466.11	663.96	474.29	9.56	9.56	9.77	9.77	
7912297105	SMP	1	426.49	466.06	664.04	474.36	9.38	9.38	9.87	9.87	
7912305508	SMP	1	426.42	466.13	663.97	474.39	9.39	9.39	9.82	9.82	
7912313867	SMP	1	426.56	466.21	663.97	474.47	9.32	9.32	9.98	9.98	
7912322126	SMP	1	426.49	466.21	663.90	474.45	9.33	9.33	10.05	10.05	
7912330485	SMP	1	426.56	466.28	663.91	474.50	9.54	9.54	9.99	9.99	
7912338889	SMP	1	426.55	466.36	663.94	474.56	9.55	9.55	9.81	9.81	
7912347118	SMP	1	426.55	466.37	663.89	474.56	9.52	9.52	9.85	9.85	
7912355496	SMP	1	426.49	466.44	664.00	474.68	9.44	9.44	9.89	9.89	
7912363867	SMP	1	426.55	466.45	664.00	474.68	9.44	9.44	10.01	10.01	
7912372264	SMP	1	426.59	466.57	664.13	474.82	9.41	9.41	9.99	9.99	
7912380490	SMP	1	427.04	467.04	664.42	475.40	9.62	9.62	10.00	10.00	
7912388891	SMP	1	427.09	467.40	664.32	475.84	9.57	9.57	9.96	9.96	
7912405613	SMP	1	426.96	467.47	664.28	475.92	9.60	9.60	10.06	10.06	
7912413885	SMP	1	426.97	467.57	664.26	476.00	9.67	9.67	10.03	10.03	
7912422249	SMP	1	427.02	467.57	664.26	476.00	9.65	9.65	10.03	10.03	
7912438993	SMP	1	426.97	467.61	664.20	476.15	9.52	9.52	10.15	10.15	
7912447246	SMP	1	426.97	467.68	664.20	476.09	9.53	9.53	10.05	10.05	
7912455624	SMP	1	426.96	467.66	664.20	476.02	9.54	9.54	9.97	9.97	
7912463983	SMP	1	426.89	467.73	664.20	475.95	9.67	9.67	9.79	9.79	
7912472385	SMP	1	426.83	467.69	664.20	476.02	9.51	9.51	9.91	9.91	
7912480613	SMP	1	426.76	467.69	664.20	476.02	9.50	9.50	9.88	9.88	
7912488986	SMP	1	426.75	467.73	664.20	476.02	9.48	9.48	9.94	9.94	
7912497362	SMP	1	426.74	467.75	664.20	476.03	9.44	9.44	9.78	9.78	
7912505631	SMP	1	426.77	467.69	664.13	476.02	9.45	9.45	9.67	9.67	
7912513980	SMP	1	426.61	467.73	664.20	476.03	9.50	9.50	9.72	9.72	
7912522382	SMP	1	426.62	467.80	664.06	476.03	9.50	9.50	9.83	9.83	
7912530730	SMP	1	426.61	467.77	664.13	476.09	9.52	9.52	9.92	9.92	
7912538988	SMP	1	426.54	467.80	664.06	476.16	9.55	9.55	9.94	9.94	
7912547363	SMP	1	426.40	467.76	663.91	476.16	9.46	9.46	9.94	9.94	
7912555745	SMP	1	424.75	467.77	662.68	475.90	9.94	9.94	9.85	9.85	
7912564114	SMP	1	422.55	467.39	660.68	475.73	10.10	10.10	10.23	10.23	
7912580756	SMP	1	419.36	466.84	657.16	475.06	9.39	9.39	10.22	10.22	
7912589102	SMP	1	418.36	466.69	655.90	474.75	9.33	9.33	10.00	10.00	
7912597503	SMP	1	417.92	466.53	654.96	474.74	9.53	9.53	10.00	10.00	
7912605735	SMP	1	417.99	466.60	655.03	474.67	9.45	9.45	9.99	9.99	
7912614107	SMP	1	418.14	466.59	655.02	474.72	9.48	9.48	10.03	10.03	
7912622492	SMP	1	418.14	466.52	654.96	474.59	9.28	9.28	9.93	9.93	
7912630856	SMP	1	418.14	466.45	655.05	474.50	9.23	9.23	9.88	9.88	
7912639104	SMP	1	418.07	466.52	655.10	474.52	9.34	9.34	9.91	9.91	
7912647508	SMP	1	418.12	466.44	655.16	474.58	9.17	9.17	9.95	9.95	
7912655861	SMP	1	418.05	466.37	655.11	474.53	9.25	9.25	9.83	9.83	
7912664105	SMP	1	418.06	466.37	655.14	474.55	9.32	9.32	9.78	9.78	
7912672491	SMP	1	418.07	466.30	655.21	474.51	9.18	9.18	9.81	9.81	
7912680881	SMP	1	418.04	466.37	655.28	474.51	9.30	9.30	9.84	9.84	
7912689220	SMP	1	418.12	466.35	655.28	474.47	9.21	9.21	9.94	9.94	
7912697502	SMP	1	418.12	466.36	655.28	474.55	9.18	9.18	9.91	9.91	
7912705861	SMP	1	418.26	466.36	655.35	474.54	9.10	9.10	9.99	9.99	
7912714228	SMP	1	418.32	466.31	655.35	474.48	9.22	9.22	9.83	9.83	
7912722612	SMP	1	418.26	466.32	655.43	474.44	9.21	9.21	9.93	9.93	
7912730860	SMP	1	418.21	466.30	655.40	474.44	9.14	9.14	10.07	10.07	
7912739217	SMP	1	418.33	466.24	655.40	474.44	9.39	9.39	10.07	10.07	
7912747624	SMP	1	418.25	466.31	655.47	474.46	9.38	9.38	9.98	9.98	
7912755982	SMP	1	418.33	466.29	655.47	474.44	9.27	9.27	10.09	10.09	
7912764232	SMP	1	418.34	466.22	655.52	474.51	9.22	9.22	10.21	10.21	
7912772625	SMP	1	418.33	466.29	655.53	474.54	9.18	9.18	10.34	10.34	
7912780995	SMP	1	418.33	466.22	655.52	474.50	9.14	9.14	10.27	10.27	
7912789346	SMP	1	418.53	466.22	655.60	474.53	9.23	9.23	10.44	10.44	
7912797632	SMP	1	418.49	466.19	655.60	474.54	9.31	9.31	10.32	10.32	
7912805995	SMP	1	418.56	466.20	655.67	474.48	9.21	9.21	10.21	10.21	
7912814353	SMP	1	418.59	466.06	655.67	474.48	9.21	9.21	10.10	10.10	
7912822736	SMP	1	418.53	466.04	655.68	474.44	9.26	9.26	10.03	10.03	
7912830972	SMP	1	418.63	466.12	655.73	474.44	9.57	9.57	10.16	10.16	
7912839339	SMP	1	418.49	466.00	655.76	474.45	9.21	9.21	10.21	10.21	
7912847749	SMP	1	418.56	466.07	655.82	474.55	9.42	9.42	10.02	10.02	
7912855981	SMP	1	418.57	466.07	655.85	474.49	9.21	9.21	9.98	9.98	
7912864350	SMP	1	418.63	466.08	655.82	474.48	9.43	9.43	10.17	10.17	
7912872734	SMP	1	418.63	466.07	655.83	474.56	9.48	9.48	9.97	9.97	
7912881111	SMP	1	418.14	466.30	655.36	474.73	9.61	9.61	10.28	10.28	
7912889345	SMP	1	417.46	466.68	654.62	475.05	9.62	9.62	10.19	10.19	
7912897745	SMP	1	417.50	467.01	654.56	475.55	9.51	9.51	10.40	10.40	
7912906107	SMP	1	417.56	467.07	654.52	475.63	9.33	9.33	10.24	10.24	
7912914482	SMP	1	417.57	467.18	654.56	475.62	9.33	9.33	10.33	10.33	
7912922732	SMP	1	417.48	467.28	654.46	475.72	9.34	9.34	10.19	10.19	
7912931098	SMP	1	417.45	467.36	654.53	475.74	9.37	9.37	10.34	10.34	
7912939468	SMP	1	417.46	467.37	654.46	475.87	9.35	9.35	10.40	10.40	
7912947875	SMP	1	417.36	467.44	654.52	475.87	9.45	9.45	10.50	10.50	
7912956101	SMP	1	417.35	467.52	654.41	475.90	9.51	9.51	10.34	10.34	
7912964480	SMP	1	417.40	467.66	654.36	476.01	9.58	9.58	10.51	10.51	
7912972856	SMP	1	417.33	467.73	654.36	476.02	9.52	9.52	10.53	10.53	
7912981114	SMP	1	417.33	467.74	654.29	476.09	9.49	9.49	10.39	10.39	
7912989462	SMP	1	417.34	467.91	654.22	476.09	9.74	9.74	10.45	10.45	
7912997870	SMP	1	417.21	467.88	654.29	476.08	9.75	9.75	10.47	10.47	
7913006235	SMP	1	417.14	467.88	654.30	476.22	9.74	9.74	10.45	10.45	
7913014468	SMP	1	417.07	467.88	654.21	476.16	9.68	9.68	10.40	10.40	
7913022853	SMP	1	417.11	467.96	654.23	476.15	9.93	9.93	10.35	10.35	
7913039599	SMP	1	417.04	467.88	654.07	476.20	9.73	9.73	10.50	10.50	
7913047850	SMP	1	417.00	467.91	654.07	476.13	9.97	9.97	10.42	10.42	
7913056243	SMP	1	416.97	468.02	653.92	476.14	9.83	9.83	10.54	10.54	
7913064584	SMP	1	416.97	467.95	653.83	476.11	9.89	9.89	10.45	10.45	
7913072996	SMP	1	416.90	467.95	653.72	476.20	9.79	9.79	10.46	10.46	
7913081225	SMP	1	416.82	467.88	653.72	476.13	9.79	9.79	10.42	10.42	
7913089595	SMP	1	416.76	467.95	653.67	476.12	9.81	9.81	10.31	10.31	
7913097971	SMP	1	416.71	467.86	653.59	476.08	9.66	9.66	10.43	10.43	
7913106368	SMP	1	416.78	467.86	653.75	476.12	9.73	9.73	10.39	10.39	
7913114587	SMP	1	416.67	467.88	653.69	476.12	9.70	9.70	10.36	10.36	
7913122992	SMP	1	416.60	467.86	653.65	476.08	9.69	9.69	10.38	10.38	
7913131332	SMP	1	416.60	467.82	653.62	475.98	9.83	9.83	10.15	10.15	
7913139719	SMP	1	416.48	467.82	653.66	476.07	9.74	9.74	10.30	10.30	
7913147976	SMP	1	416.44	467.80	653.60	476.00	9.65	9.65	10.26	10.26	
7913156357	SMP	1	416.56	467.84	653.54	476.06	9.82	9.82	10.44	10.44	
7913164704	SMP	1	416.46	467.83	653.61	476.13	9.64	9.64	10.53	10.53	
7913172991	SMP	1	416.45	467.77	653.55	476.04	9.69	9.69	10.55	10.55	
7913181357	SMP	1	416.51	467.83	653.55	476.04	9.76	9.76	10.45	10.45	
7913189716	SMP	1	416.33	467.80	653.55	476.04	9.69	9.69	10.45	10.45	
7913198097	SMP	1	416.41	467.77	653.61	476.00	9.69	9.69	10.60	10.60	
7913206358	SMP	1	416.34	467.77	653.54	475.92	9.78	9.78	10.65	10.65	
7913214713	SMP	1	416.34	467.70	653.48	475.97	9.69	9.69	10.55	10.55	
7913223117	SMP	1	416.34	467.70	653.41	475.90	9.78	9.78	10.65	10.65	
7913231457	SMP	1	416.27	467.55	653.41	475.80	9.74	9.74	10.40	10.40	
7913239727	SMP	1	416.20	466.97	653.47	475.14	9.88	9.88	10.64	10.64	
7913248089	SMP	1	416.28	466.17	653.36	474.44	9.56	9.56	10.62	10.62	
7913256481	SMP	1	416.50	465.81	653.14	473.99	9.67	9.67	10.44	10.44	
7913264830	SMP	1	416.59	465.70	653.10	473.88	9.76	9.76	10.31	10.31	
7913273114	SMP	1	416.38	465.61	653.10	473.82	9.71	9.71	10.43	10.43	
7913281470	SMP	1	416.38	465.57	653.03	473.74	9.60	9.60	10.31	10.31	
7913289845	SMP	1	416.41	465.52	653.10	473.72	9.71	9.71	10.40	10.40	
7913298217	SMP	1	416.40	465.45	653.01	473.62	9.55	9.55	10.45	10.45	
7913306663	SMP	1	416.40	465.44	653.08	473.62	9.74	9.74	10.45	10.45	
7913314836	SMP	1	416.45	465.44	653.14	473.61	9.82	9.82	10.58	10.58	
7913323238	SMP	1	416.27	465.31	653.28	473.61	9.93	9.93	10.60	10.60	
7913331452	SMP	1	416.42	465.30	653.32	473.60	9.82	9.82	10.71	10.71	
7913339845	SMP	1	416.45	465.42	653.34	473.61	9.87	9.87	10.80	10.80	
7913348217	SMP	1	416.36	465.26	653.47	473.65	9.66	9.66	10.92	10.92	
7913356600	SMP	1	416.52	465.23	653.48	473.65	9.78	9.78	10.84	10.84	
7913364823	SMP	1	416.52	465.28	653.48	473.57	9.67	9.67	10.73	10.73	
7913373235	SMP	1	416.59	465.32	653.70	473.57	9.83	9.83	10.56	10.56	
7913381597	SMP	1	416.95	465.22	653.70	473.59	9.71	9.71	10.61	10.61	
7913389960	SMP	1	416.71	465.26	653.75	473.52	9.86	9.86	10.56	10.56	
7913398209	SMP	1	417.08	465.24	654.02	473.61	9.66	9.66	10.57	10.57	
7913406605	SMP	1	417.24	465.24	654.00	473.61	9.88	9.88	10.53	10.53	
7913414950	SMP	1	417.38	465.17	654.03	473.72	9.68	9.68	10.48	10.48	
7913423357	SMP	1	417.39	465.15	654.09	473.70	9.78	9.78	10.60	10.60	
7913431590	SMP	1	417.32	465.05	654.43	473.79	9.54	9.54	10.71	10.71	
7913439961	SMP	1	418.07	465.09	655.36	473.98	9.98	9.98	10.67	10.67	
7913448337	SMP	1	420.02	465.14	657.77	474.22	9.91	9.91	11.03	11.03	
7913464970	SMP	1	424.73	465.65	662.57	474.92	10.23	10.23	10.68	10.68	
7913473358	SMP	1	426.73	466.02	663.89	475.24	10.00	10.00	10.54	10.54	
7913481725	SMP	1	427.67	466.39	664.80	475.54	10.09	10.09	10.72	10.72	
7913498341	SMP	1	427.81	466.39	664.85	475.54	10.10	10.10	10.78	10.78	
7913506735	SMP	1	427.88	466.46	664.83	475.61	10.18	10.18	10.73	10.73	
7913515075	SMP	1	427.81	466.38	664.79	475.62	9.99	9.99	10.74	10.74	
7913523328	SMP	1	427.88	466.39	664.84	475.54	10.12	10.12	10.62	10.62	
7913531708	SMP	1	427.88	466.39	664.80	475.52	10.02	10.02	10.53	10.53	
7913540102	SMP	1	427.81	466.39	664.87	475.58	10.14	10.14	10.51	10.51	
7913548444	SMP	1	427.83	466.37	664.87	475.56	9.99	9.99	10.52	10.52	
7913556733	SMP	1	427.88	466.46	664.88	475.62	10.15	10.15	10.51	10.51	
7913565074	SMP	1	427.77	466.44	664.88	475.69	9.91	9.91	10.55	10.55	
7913573460	SMP	1	427.84	466.50	664.90	475.65	9.94	9.94	10.38	10.38	
7913581831	SMP	1	427.84	466.51	665.00	475.74	9.89	9.89	10.27	10.27	
7913590099	SMP	1	427.84	466.50	664.90	475.81	9.90	9.90	10.47	10.47	
7913598461	SMP	1	427.95	466.62	665.14	475.80	9.95	9.95	10.23	10.23	
7913606856	SMP	1	427.97	466.70	665.05	475.99	10.02	10.02	10.48	10.48	
7913615229	SMP	1	427.95	466.68	665.12	476.06	10.11	10.11	10.48	10.48	
7913623462	SMP	1	428.03	466.79	665.22	476.12	10.18	10.18	10.46	10.46	
7913631830	SMP	1	428.08	466.76	665.14	476.06	9.97	9.97	10.51	10.51	
7913640218	SMP	1	428.02	466.75	665.22	476.11	10.18	10.18	10.49	10.49	
7913648442	SMP	1	427.95	466.83	665.22	476.12	10.11	10.11	10.55	10.55	
7913656854	SMP	1	428.02	466.83	665.10	476.22	10.09	10.09	10.63	10.63	
7913665202	SMP	1	427.95	466.90	665.18	476.20	10.21	10.21	10.61	10.61	
7913673578	SMP	1	427.98	466.80	665.07	476.16	10.00	10.00	10.69	10.69	
7913681832	SMP	1	427.96	466.79	665.01	476.13	10.04	10.04	10.55	10.55	
7913690215	SMP	1	427.90	466.85	665.04	476.19	10.14	10.14	10.58	10.58	
7913698574	SMP	1	427.94	466.79	665.03	476.12	10.12	10.12	10.58	10.58	
7913706978	SMP	1	427.91	466.85	665.03	476.18	10.14	10.14	10.58	10.58	
7913715195	SMP	1	427.90	466.85	665.08	476.13	10.09	10.09	10.63	10.63	
7913723575	SMP	1	427.96	466.79	665.00	476.08	9.96	9.96	10.60	10.60	
7913731954	SMP	1	427.91	466.79	665.10	476.11	10.10	10.10	10.48	10.48	
7913740354	SMP	1	427.92	466.71	665.14	476.06	9.92	9.92	10.56	10.56	
7913748584	SMP	1	428.00	466.75	665.14	476.04	9.99	9.99	10.51	10.51	
7913756975	SMP	1	427.99	466.62	665.06	476.00	9.95	9.95	10.53	10.53	
7913765318	SMP	1	428.04	466.69	665.17	476.09	10.11	10.11	10.58	10.58	
7913773692	SMP	1	428.10	466.59	665.20	476.20	9.96	9.96	10.66	10.66	
7913781956	SMP	1	428.11	466.64	665.13	476.23	10.06	10.06	10.90	10.90	
7913790346	SMP	1	428.18	466.57	665.24	476.16	9.98	9.98	10.90	10.90	
7913798698	SMP	1	428.25	466.56	665.36	476.18	9.97	9.97	10.95	10.95	
7913806973	SMP	1	428.33	466.63	665.41	476.14	10.06	10.06	10.79	10.79	
7913815309	SMP	1	428.38	466.57	665.40	476.18	10.02	10.02	10.86	10.86	
7913823700	SMP	1	428.43	466.50	665.54	476.18	10.04	10.04	10.77	10.77	
7913832075	SMP	1	428.50	466.57	665.61	476.11	10.24	10.24	10.69	10.69	
7913840343	SMP	1	428.60	466.49	665.61	476.18	9.96	9.96	10.65	10.65	
7913848692	SMP	1	428.60	466.49	665.68	476.18	9.92	9.92	10.71	10.71	
7913857095	SMP	1	428.58	466.57	665.69	476.33	10.02	10.02	10.86	10.86	
7913865434	SMP	1	428.48	466.94	665.74	476.70	10.01	10.01	10.81	10.81	
7913873707	SMP	1	428.63	467.28	665.56	477.01	10.29	10.29	10.84	10.84	
7913882079	SMP	1	428.57	467.28	665.63	476.94	10.21	10.21	10.77	10.77	
7913890463	SMP	1	428.64	467.26	665.70	476.86	10.32	10.32	10.77	10.77	
7913898825	SMP	1	428.62	467.07	665.77	476.89	10.02	10.02	10.91	10.91	
7913907096	SMP	1	428.57	467.29	665.85	476.91	10.24	10.24	10.94	10.94	
7913915440	SMP	1	428.68	467.12	665.92	476.80	10.42	10.42	10.78	10.78	
7913923814	SMP	1	428.69	467.08	665.85	476.73	10.07	10.07	10.67	10.67	
7913932198	SMP	1	428.69	467.01	665.81	476.65	10.14	10.14	10.63	10.63	
7913940457	SMP	1	428.69	467.01	665.87	476.65	10.21	10.21	10.62	10.62	
7913948814	SMP	1	428.67	467.01	665.93	476.62	10.16	10.16	10.70	10.70	
7913957220	SMP	1	428.67	466.87	665.93	476.59	10.11	10.11	10.61	10.61	
7913965439	SMP	1	428.36	466.95	665.83	476.54	10.33	10.33	11.11	11.11	
7913973818	SMP	1	426.67	466.83	664.50	476.25	10.80	10.80	11.00	11.00	
7913982200	SMP	1	424.26	466.30	662.35	476.05	10.77	10.77	11.32	11.32	
7913990592	SMP	1	422.12	465.79	659.95	475.59	10.21	10.21	11.42	11.42	
7913998817	SMP	1	420.89	465.54	658.27	475.15	9.99	9.99	10.86	10.86	
7914015592	SMP	1	420.42	465.35	657.42	475.06	10.01	10.01	10.83	10.83	
7914023935	SMP	1	420.49	465.38	657.48	475.03	9.75	9.75	11.06	11.06	
7914032214	SMP	1	420.62	465.49	657.58	475.08	9.82	9.82	10.92	10.92	
7914040576	SMP	1	420.79	465.40	657.63	475.03	9.84	9.84	10.84	10.84	
7914048941	SMP	1	420.69	465.47	657.63	475.12	9.86	9.86	10.93	10.93	
7914057326	SMP	1	420.76	465.40	657.64	475.19	9.74	9.74	11.01	11.01	
7914065564	SMP	1	420.84	465.41	657.71	475.12	9.80	9.80	10.94	10.94	
7914073930	SMP	1	420.69	465.47	657.71	475.17	9.85	9.85	11.03	11.03	
7914082344	SMP	1	420.76	465.41	657.71	475.17	9.79	9.79	10.93	10.93	
7914090695	SMP	1	420.61	465.58	657.85	475.10	9.84	9.84	10.87	10.87	
7914098941	SMP	1	420.62	465.47	657.78	475.10	9.82	9.82	10.91	10.91	
7914107326	SMP	1	420.57	465.61	657.78	475.19	9.95	9.95	10.96	10.96	
7914115789	SMP	1	420.50	465.67	657.71	475.17	10.08	10.08	11.05	11.05	
7914123936	SMP	1	420.54	465.66	657.68	475.10	10.09	10.09	10.89	10.89	
7914132336	SMP	1	420.42	465.69	657.61	475.16	10.25	10.25	10.91	10.91	
7914140693	SMP	1	420.49	465.70	657.61	475.15	10.28	10.28	10.97	10.97	
7914149058	SMP	1	420.64	465.64	657.55	475.15	10.32	10.32	10.67	10.67	
7914157322	SMP	1	420.27	465.66	657.56	475.08	10.03	10.03	10.74	10.74	
7914165696	SMP	1	420.51	465.68	657.50	475.13	10.39	10.39	10.64	10.64	
7914174054	SMP	1	420.21	465.63	657.50	475.13	10.14	10.14	10.75	10.75	
7914182466	SMP	1	420.40	465.61	657.43	475.13	10.22	10.22	10.90	10.90	
7914190688	SMP	1	420.53	465.63	657.36	475.13	10.31	10.31	10.93	10.93	
7914199067	SMP	1	420.33	465.61	657.50	475.20	10.20	10.20	10.97	10.97	
7914207447	SMP	1	420.31	465.65	657.41	475.25	10.32	10.32	11.08	11.08	
7914215822	SMP	1	420.23	465.74	657.50	475.20	9.96	9.96	11.02	11.02	
7914224055	SMP	1	420.20	465.75	657.41	475.32	10.06	10.06	11.09	11.09	
7914232459	SMP	1	420.22	465.77	657.48	475.33	10.11	10.11	11.03	11.03	
7914240816	SMP	1	420.43	465.84	657.55	475.41	10.16	10.16	11.10	11.10	
7914249202	SMP	1	420.43	465.84	657.55	475.41	10.10	10.10	11.06	11.06	
7914257447	SMP	1	420.48	465.94	657.61	475.43	10.29	10.29	11.15	11.15	
7914265810	SMP	1	420.50	465.92	657.47	475.54	10.18	10.18	11.03	11.03	
7914274177	SMP	1	420.58	465.92	657.54	475.61	10.03	10.03	11.15	11.15	
7914282582	SMP	1	420.62	465.99	657.58	475.53	10.14	10.14	11.16	11.16	
7914290803	SMP	1	420.64	466.12	657.54	475.61	10.32	10.32	11.07	11.07	
7914299185	SMP	1	420.62	466.06	657.54	475.63	10.26	10.26	11.15	11.15	
7914307492	SMP	1	420.62	465.99	657.54	475.63	10.11	10.11	11.13	11.13	
7914315829	SMP	1	420.27	465.59	657.34	475.25	10.13	10.13	10.89	10.89	
7914324179	SMP	1	420.30	465.12	657.24	474.82	10.05	10.05	10.80	10.80	
7914332586	SMP	1	420.48	464.84	657.08	474.59	10.00	10.00	10.90	10.90	
7914340938	SMP	1	420.52	464.82	657.13	474.56	10.10	10.10	10.91	10.91	
7914349187	SMP	1	420.54	464.83	657.12	474.67	9.90	9.90	10.94	10.94	
7914357566	SMP	1	420.54	464.87	657.13	474.62	9.93	9.93	10.95	10.95	
7914365952	SMP	1	420.50	464.87	657.05	474.46	9.82	9.82	10.90	10.90	
7914374300	SMP	1	420.45	464.79	657.03	474.59	9.82	9.82	11.08	11.08	
7914382579	SMP	1	420.41	464.77	657.10	474.51	9.89	9.89	11.01	11.01	
7914390914	SMP	1	420.31	464.74	657.03	474.44	9.92	9.92	10.83	10.83	
7914399312	SMP	1	420.56	464.84	657.04	474.43	9.76	9.76	10.82	10.82	
7914407695	SMP	1	420.47	464.82	657.02	474.45	9.78	9.78	10.86	10.86	
7914415939	SMP	1	420.34	464.89	656.98	474.48	9.91	9.91	10.85	10.85	
7914424300	SMP	1	420.31	464.82	657.06	474.45	9.89	9.89	10.77	10.77	
7914432705	SMP	1	420.34	464.89	657.06	474.55	9.92	9.92	10.94	10.94	
7914440969	SMP	1	420.54	464.89	657.10	474.54	9.78	9.78	11.02	11.02	
7914449312	SMP	1	420.23	464.93	657.16	474.53	9.65	9.65	10.85	10.85	
7914457699	SMP	1	420.39	464.94	657.20	474.66	9.72	9.72	10.93	10.93	
7914466056	SMP	1	421.32	464.47	657.98	474.38	10.08	10.08	11.03	11.03	
7914474316	SMP	1	422.56	463.67	659.34	473.70	9.74	9.74	10.92	10.92	
7914482704	SMP	1	423.89	462.98	659.96	473.11	9.79	9.79	10.74	10.74	
7914491076	SMP	1	423.97	462.73	660.32	472.71	10.00	10.00	10.90	10.90	
7914499431	SMP	1	423.83	462.81	660.33	472.68	10.00	10.00	10.71	10.71	
7914507708	SMP	1	423.92	462.73	660.26	472.61	9.95	9.95	10.85	10.85	
7914524426	SMP	1	423.93	462.73	660.34	472.46	9.94	9.94	10.76	10.76	
7914532806	SMP	1	423.95	462.72	660.43	472.49	9.91	9.91	10.84	10.84	
7914541085	SMP	1	424.41	462.45	660.45	472.54	9.62	9.62	10.91	10.91	
7914549417	SMP	1	424.19	462.57	660.45	472.47	9.82	9.82	10.77	10.77	
7914557828	SMP	1	424.30	462.46	660.52	472.47	9.68	9.68	10.89	10.89	
7914566167	SMP	1	424.27	462.53	660.56	472.50	9.71	9.71	10.74	10.74	
7914574431	SMP	1	424.28	462.47	660.59	472.48	9.74	9.74	10.78	10.78	
7914582811	SMP	1	424.30	462.39	660.66	472.47	9.65	9.65	10.78	10.78	
7914599570	SMP	1	424.43	462.39	660.76	472.48	9.85	9.85	10.67	10.67	
7914607814	SMP	1	424.42	462.39	660.73	472.38	9.85	9.85	10.64	10.64	
7914616177	SMP	1	424.50	462.33	660.80	472.41	9.92	9.92	10.76	10.76	
7914632803	SMP	1	424.71	462.26	660.86	472.25	9.90	9.90	10.65	10.65	
7914641171	SMP	1	424.82	461.84	660.91	471.98	9.98	9.98	10.48	10.48	
7914649544	SMP	1	424.39	460.99	660.80	470.96	9.93	9.93	10.62	10.62	
7914657923	SMP	1	424.65	460.29	660.64	470.49	10.07	10.07	10.76	10.76	
7914666176	SMP	1	424.85	459.98	660.50	470.27	9.76	9.76	10.64	10.64	
7914674559	SMP	1	424.90	460.00	660.51	470.34	9.83	9.83	10.71	10.71	
7914682929	SMP	1	424.94	460.07	660.64	470.42	10.04	10.04	10.74	10.74	
7914691246	SMP	1	424.99	459.98	660.68	470.48	9.89	9.89	10.76	10.76	
7914699538	SMP	1	424.97	460.07	660.71	470.41	9.87	9.87	10.69	10.69	
7914707918	SMP	1	424.96	460.07	660.77	470.48	9.87	9.87	10.71	10.71	
7914716299	SMP	1	424.91	460.05	660.78	470.58	9.91	9.91	10.71	10.71	
7914724617	SMP	1	425.04	460.17	660.85	470.58	9.94	9.94	10.64	10.64	
7914732924	SMP	1	424.90	460.06	660.77	470.60	9.99	9.99	10.73	10.73	
7914741306	SMP	1	425.02	460.22	660.71	470.61	9.89	9.89	10.70	10.70	
7914749662	SMP	1	424.95	460.29	660.77	470.60	10.00	10.00	10.78	10.78	
7914758042	SMP	1	424.99	460.06	660.76	470.61	9.78	9.78	10.82	10.82	
7914766301	SMP	1	425.02	460.29	660.65	470.57	9.88	9.88	10.80	10.80	
7914774687	SMP	1	424.74	460.26	660.60	470.64	9.91	9.91	10.81	10.81	
7914783221	SMP	1	424.93	460.32	660.65	470.64	9.82	9.82	10.79	10.79	
7914791324	SMP	1	424.68	460.27	660.56	470.64	10.02	10.02	10.91	10.91	
7914799684	SMP	1	424.53	460.44	660.48	470.59	9.82	9.82	10.78	10.78	
7914808050	SMP	1	424.40	460.47	660.43	470.65	9.85	9.85	10.72	10.72	
7914816424	SMP	1	424.36	460.51	660.37	470.65	9.58	9.58	10.79	10.79	
7914824714	SMP	1	424.42	460.45	660.37	470.72	9.75	9.75	10.82	10.82	
7914833044	SMP	1	424.32	460.50	660.34	470.69	9.92	9.92	10.72	10.72	
7914841447	SMP	1	424.31	460.47	660.36	470.77	9.85	9.85	10.64	10.64	
7914849793	SMP	1	424.30	460.49	660.21	470.77	9.85	9.85	10.69	10.69	
7914858042	SMP	1	424.32	460.47	660.28	470.85	9.87	9.87	10.64	10.64	
7914866431	SMP	1	424.38	460.55	660.21	470.89	9.92	9.92	10.65	10.65	
7914874802	SMP	1	424.31	460.61	660.21	470.93	9.94	9.94	10.62	10.62	
7914883178	SMP	1	424.21	460.59	660.24	471.06	9.79	9.79	10.71	10.71	
7914891473	SMP	1	424.31	460.55	660.19	471.05	9.74	9.74	10.67	10.67	
7914899788	SMP	1	424.19	460.73	660.12	471.05	9.92	9.92	10.67	10.67	
7914908164	SMP	1	424.16	460.84	660.13	471.16	9.85	9.85	10.65	10.65	
7914916544	SMP	1	424.09	460.83	660.08	471.19	10.03	10.03	10.69	10.69	
7914924830	SMP	1	424.18	460.75	660.05	471.16	9.88	9.88	10.67	10.67	
7914933170	SMP	1	424.11	460.83	659.98	471.16	9.97	9.97	10.61	10.61	
7914941558	SMP	1	424.10	460.89	659.94	471.24	9.94	9.94	10.64	10.64	
7914949788	SMP	1	424.20	460.77	659.94	471.24	9.91	9.91	10.54	10.54	
7914958167	SMP	1	424.11	460.91	659.91	471.23	9.99	9.99	10.60	10.60	
7914966542	SMP	1	424.04	460.83	659.88	471.30	9.91	9.91	10.63	10.63	
7914974933	SMP	1	424.53	460.57	659.94	471.22	9.75	9.75	10.52	10.52	
7914983170	SMP	1	424.51	460.49	659.80	471.15	9.70	9.70	10.45	10.45	
7914991592	SMP	1	424.36	460.52	659.89	471.16	9.68	9.68	10.66	10.66	
7914999908	SMP	1	424.29	460.93	660.29	471.28	10.10	10.10	10.71	10.71	
7915008292	SMP	1	425.49	460.96	661.65	471.36	10.16	10.16	10.84	10.84	
7915016542	SMP	1	426.35	461.00	662.64	471.49	10.01	10.01	10.76	10.76	
7915024979	SMP	1	427.54	460.93	663.20	471.45	9.66	9.66	10.56	10.56	
7915033288	SMP	1	427.82	461.06	663.43	471.50	9.79	9.79	10.62	10.62	
7915041678	SMP	1	427.85	461.03	663.20	471.45	9.67	9.67	10.60	10.60	
7915049903	SMP	1	427.89	460.98	663.20	471.38	9.68	9.68	10.61	10.61	
7915058299	SMP	1	427.99	460.88	663.12	471.37	9.58	9.58	10.56	10.56	
7915066672	SMP	1	427.92	460.95	663.13	471.45	9.50	9.50	10.59	10.59	
7915075062	SMP	1	427.85	460.96	663.20	471.46	9.53	9.53	10.64	10.64	
7915083290	SMP	1	427.85	461.02	663.20	471.45	9.60	9.60	10.66	10.66	
7915091720	SMP	1	427.92	460.95	663.20	471.38	9.47	9.47	10.56	10.56	
7915100034	SMP	1	427.92	461.02	663.34	471.52	9.50	9.50	10.67	10.67	
7915108286	SMP	1	428.02	460.95	663.27	471.45	9.66	9.66	10.57	10.57	
7915116669	SMP	1	427.81	461.08	663.34	471.45	9.83	9.83	10.65	10.65	
7915125081	SMP	1	427.90	460.91	663.41	471.45	9.74	9.74	10.63	10.63	
7915133410	SMP	1	427.83	460.84	663.43	471.43	9.84	9.84	10.71	10.71	
7915141694	SMP	1	427.77	460.98	663.50	471.42	9.82	9.82	10.66	10.66	
7915150030	SMP	1	427.89	461.20	663.43	471.35	9.95	9.95	10.74	10.74	
7915158416	SMP	1	427.89	460.86	663.50	471.34	9.74	9.74	10.74	10.74	
7915166788	SMP	1	427.81	460.94	663.50	471.27	9.81	9.81	10.69	10.69	
7915175058	SMP	1	427.98	460.78	663.47	471.27	9.58	9.58	10.73	10.73	
7915183423	SMP	1	427.88	460.80	663.58	471.22	9.91	9.91	10.72	10.72	
7915191833	SMP	1	427.91	460.78	663.58	471.15	9.61	9.61	10.71	10.71	
7915200150	SMP	1	427.84	460.85	663.44	471.08	9.86	9.86	10.65	10.65	
7915208409	SMP	1	427.84	460.70	663.65	471.08	9.71	9.71	10.63	10.63	
7915216789	SMP	1	427.91	460.71	663.65	471.01	9.76	9.76	10.63	10.63	
7915225182	SMP	1	427.84	460.70	663.65	471.00	9.95	9.95	10.74	10.74	
7915233530	SMP	1	428.18	460.78	663.67	470.99	9.82	9.82	10.71	10.71	
7915241816	SMP	1	427.89	460.78	663.73	470.98	10.03	10.03	10.66	10.66	
7915250150	SMP	1	427.89	460.76	663.65	470.94	9.96	9.96	10.57	10.57	
7915258539	SMP	1	428.11	460.57	663.72	470.91	9.75	9.75	10.61	10.61	
7915266785	SMP	1	427.22	460.65	662.96	470.53	10.33	10.33	10.83	10.83	
7915275187	SMP	1	425.97	459.83	662.34	469.98	10.11	10.11	10.55	10.55	
7915283547	SMP	1	425.98	459.60	661.98	469.82	10.03	10.03	10.79	10.79	
7915291960	SMP	1	425.81	459.68	661.72	469.64	10.12	10.12	10.59	10.59	
7915300179	SMP	1	425.89	459.67	661.81	469.73	10.11	10.11	10.58	10.58	
7915308550	SMP	1	426.04	459.59	661.86	469.70	10.05	10.05	10.61	10.61	
7915316908	SMP	1	425.95	459.61	661.88	469.74	10.16	10.16	10.62	10.62	
7915325303	SMP	1	426.10	459.61	661.88	469.71	10.22	10.22	10.69	10.69	
7915333527	SMP	1	426.17	459.61	661.93	469.77	10.11	10.11	10.52	10.52	
7915341937	SMP	1	426.10	459.61	662.03	469.76	10.20	10.20	10.73	10.73	
7915350281	SMP	1	426.04	459.68	661.91	469.86	10.23	10.23	10.68	10.68	
7915358654	SMP	1	426.24	459.69	662.01	469.86	10.13	10.13	10.49	10.49	
7915366908	SMP	1	426.11	459.61	662.04	469.91	10.14	10.14	10.54	10.54	
7915375302	SMP	1	426.15	459.68	662.04	469.91	10.01	10.01	10.54	10.54	
7915383662	SMP	1	426.04	459.68	662.04	469.91	10.11	10.11	10.54	10.54	
7915392089	SMP	1	426.06	459.73	662.00	469.89	10.13	10.13	10.54	10.54	
7915400264	SMP	1	426.04	459.62	662.11	469.93	10.14	10.14	10.57	10.57	
7915408649	SMP	1	426.04	459.76	662.05	469.92	10.08	10.08	10.52	10.52	
7915417031	SMP	1	425.98	459.69	662.03	469.90	10.00	10.00	10.55	10.55	
7915425406	SMP	1	425.93	459.75	661.96	469.86	10.02	10.02	10.65	10.65	
7915433656	SMP	1	425.97	459.82	661.97	469.92	10.13	10.13	10.59	10.59	
7915442058	SMP	1	425.92	459.78	661.91	469.98	10.28	10.28	10.83	10.83	
7915450392	SMP	1	425.95	459.85	661.77	469.87	10.23	10.23	10.73	10.73	
7915458646	SMP	1	425.95	459.71	661.71	469.89	10.23	10.23	10.77	10.77	
7915467030	SMP	1	425.95	459.71	661.73	469.94	10.36	10.36	10.83	10.83	
7915475437	SMP	1	425.95	459.64	661.67	469.87	10.33	10.33	10.66	10.66	
7915483781	SMP	1	425.89	459.60	661.62	469.89	10.39	10.39	10.76	10.76	
7915492065	SMP	1	425.61	459.80	661.55	469.91	10.50	10.50	10.77	10.77	
7915500396	SMP	1	425.68	459.88	661.48	470.05	10.34	10.34	10.86	10.86	
7915508778	SMP	1	425.32	460.04	661.30	470.08	10.19	10.19	10.61	10.61	
7915517151	SMP	1	424.22	460.29	660.15	470.40	10.21	10.21	10.99	10.99	
7915525460	SMP	1	422.93	460.83	659.12	470.76	10.10	10.10	10.91	10.91	
7915533776	SMP	1	422.61	461.07	658.62	471.03	10.02	10.02	10.69	10.69	
7915542183	SMP	1	422.54	461.02	658.65	470.95	9.90	9.90	10.70	10.70	
7915550532	SMP	1	422.75	461.02	658.58	471.08	9.86	9.86	10.69	10.69	
7915558787	SMP	1	422.59	461.14	658.58	471.15	9.80	9.80	10.59	10.59	
7915567148	SMP	1	422.74	461.19	658.58	471.22	9.73	9.73	10.64	10.64	
7915583791	SMP	1	422.60	461.33	658.45	471.30	9.97	9.97	10.60	10.60	
7915592167	SMP	1	422.53	461.30	658.44	471.36	9.86	9.86	10.74	10.74	
7915600533	SMP	1	422.60	461.38	658.37	471.36	9.75	9.75	10.66	10.66	
7915608890	SMP	1	422.39	461.35	658.37	471.41	9.98	9.98	10.80	10.80	
7915617171	SMP	1	422.50	461.20	658.30	471.34	9.94	9.94	10.78	10.78	
7915625611	SMP	1	422.22	461.27	658.30	471.41	10.02	10.02	10.77	10.77	
7915633906	SMP	1	422.26	461.33	658.15	471.41	9.89	9.89	10.90	10.90	
7915642288	SMP	1	422.23	461.33	658.13	471.31	9.98	9.98	10.71	10.71	
7915650527	SMP	1	421.92	461.35	658.13	471.31	9.97	9.97	10.71	10.71	
7915658887	SMP	1	422.07	461.32	658.09	471.24	9.93	9.93	10.64	10.64	
7915667294	SMP	1	422.00	461.32	658.02	471.28	9.83	9.83	10.69	10.69	
7915675668	SMP	1	421.93	461.32	657.95	471.31	9.90	9.90	10.70	10.70	
7915683909	SMP	1	421.86	461.33	658.01	471.31	9.66	9.66	10.60	10.60	
7915692289	SMP	1	421.71	461.39	658.02	471.38	9.75	9.75	10.66	10.66	
7915700654	SMP	1	422.11	461.39	658.39	471.49	9.88	9.88	10.81	10.81	
7915709010	SMP	1	423.51	461.54	660.05	471.90	10.16	10.16	10.94	10.94	
7915717292	SMP	1	425.26	461.81	662.20	472.03	10.58	10.58	10.88	10.88	
7915734030	SMP	1	428.67	462.42	664.86	472.73	9.54	9.54	10.51	10.51	
7915742453	SMP	1	429.30	462.64	665.29	472.81	9.77	9.77	10.47	10.47	
7915750646	SMP	1	429.21	462.71	665.17	473.01	9.80	9.80	10.52	10.52	
7915759022	SMP	1	429.35	462.92	665.15	473.14	9.91	9.91	10.53	10.53	
7915767412	SMP	1	429.41	463.04	665.04	473.27	9.82	9.82	10.66	10.66	
7915775698	SMP	1	429.45	463.17	665.12	473.38	9.72	9.72	10.75	10.75	
7915784024	SMP	1	429.46	463.10	665.20	473.45	9.66	9.66	10.77	10.77	
7915792427	SMP	1	429.41	463.01	665.20	473.38	9.85	9.85	10.77	10.77	
7915800721	SMP	1	429.44	462.88	665.29	473.29	9.55	9.55	10.72	10.72	
7915809020	SMP	1	429.59	462.66	665.38	473.09	9.52	9.52	10.62	10.62	
7915817397	SMP	1	429.53	462.64	665.52	472.89	9.35	9.35	10.49	10.49	
7915825856	SMP	1	429.76	462.39	665.59	472.72	9.73	9.73	10.58	10.58	
7915834133	SMP	1	429.70	461.86	665.64	472.38	9.80	9.80	10.79	10.79	
7915842451	SMP	1	429.85	461.53	665.69	472.15	9.52	9.52	10.69	10.69	
7915850769	SMP	1	429.95	461.16	665.75	471.82	9.76	9.76	10.56	10.56	
7915859140	SMP	1	430.25	461.00	665.85	471.65	9.71	9.71	10.68	10.68	
7915867524	SMP	1	430.38	460.88	665.98	471.55	9.70	9.70	10.71	10.71	
7915875814	SMP	1	430.38	460.56	666.05	471.33	9.68	9.68	10.71	10.71	
7915884150	SMP	1	430.62	460.57	666.12	471.12	9.48	9.48	10.66	10.66	
7915892549	SMP	1	430.69	460.45	666.18	471.09	9.52	9.52	10.51	10.51	
7915900881	SMP	1	430.82	460.23	666.28	471.08	9.67	9.67	10.60	10.60	
7915909137	SMP	1	430.87	460.22	666.28	471.01	9.73	9.73	10.61	10.61	
7915917515	SMP	1	431.05	460.25	666.42	471.01	9.64	9.64	10.64	10.64	
7915925921	SMP	1	431.30	460.21	666.31	471.09	9.47	9.47	10.71	10.71	
7915942506	SMP	1	431.95	460.04	667.09	470.76	9.75	9.75	10.47	10.47	
7915950910	SMP	1	432.36	459.81	666.97	470.49	9.66	9.66	10.46	10.46	
7915959273	SMP	1	432.86	460.22	667.07	470.65	9.71	9.71	10.41	10.41	
7915967515	SMP	1	432.74	460.38	667.11	470.91	9.63	9.63	10.33	10.33	
7915975913	SMP	1	432.98	460.74	667.19	471.36	9.80	9.80	10.62	10.62	
7915984277	SMP	1	432.99	461.08	667.38	471.65	10.10	10.10	10.62	10.62	
7915992641	SMP	1	432.78	461.28	667.44	472.10	9.83	9.83	10.75	10.75	
7916009324	SMP	1	433.81	462.30	667.95	472.97	9.57	9.57	10.67	10.67	
7916017626	SMP	1	433.60	462.46	668.04	473.35	9.72	9.72	10.78	10.78	
7916026056	SMP	1	434.24	462.88	668.23	473.70	9.72	9.72	10.45	10.45	
7916034255	SMP	1	433.82	463.26	668.54	474.31	9.68	9.68	10.77	10.77	
7916042637	SMP	1	434.43	463.60	668.78	474.72	9.80	9.80	10.80	10.80	
7916051024	SMP	1	434.90	464.12	669.16	475.16	10.00	10.00	10.58	10.58	
7916059410	SMP	1	434.88	464.19	669.45	475.42	9.84	9.84	10.67	10.67	
7916067633	SMP	1	435.43	464.58	669.69	475.92	9.70	9.70	10.73	10.73	
7916076061	SMP	1	435.86	464.81	670.08	476.16	9.98	9.98	10.64	10.64	
7916092641	SMP	1	436.54	464.97	670.82	476.66	9.70	9.70	10.61	10.61	
7916101036	SMP	1	436.80	465.31	671.03	476.71	9.89	9.89	10.54	10.54	
7916109425	SMP	1	436.83	465.20	671.32	476.84	10.05	10.05	10.54	10.54	
7916117776	SMP	1	437.42	465.28	671.73	477.02	9.55	9.55	10.62	10.62	
7916126048	SMP	1	437.68	465.43	672.15	477.16	9.90	9.90	10.65	10.65	
7916134397	SMP	1	437.71	465.36	672.51	477.42	9.89	9.89	10.80	10.80	
7916142760	SMP	1	438.52	465.86	672.85	478.17	9.74	9.74	10.74	10.74	
7916151157	SMP	1	438.19	467.15	672.79	479.69	9.92	9.92	10.99	10.99	
7916167764	SMP	1	436.42	470.93	671.34	483.39	10.02	10.02	11.07	11.07	
7916176163	SMP	1	435.48	472.75	670.55	485.30	10.50	10.50	11.24	11.24	
7916184516	SMP	1	435.06	474.17	670.16	486.57	10.47	10.47	11.51	11.51	
7916201130	SMP	1	434.94	475.45	669.84	487.76	11.02	11.02	11.48	11.48	
7916209517	SMP	1	434.95	475.32	670.30	487.66	11.27	11.27	11.88	11.88	
7916217885	SMP	1	434.95	475.45	670.29	487.75	11.01	11.01	11.75	11.75	
7916226127	SMP	1	435.07	475.40	670.49	487.75	11.00	11.00	11.53	11.53	
7916234537	SMP	1	435.04	475.33	670.69	487.64	11.35	11.35	11.45	11.45	
7916242948	SMP	1	434.94	475.10	670.87	487.56	11.30	11.30	11.41	11.41	
7916251134	SMP	1	435.00	474.99	670.91	487.37	11.15	11.15	11.56	11.56	
7916259536	SMP	1	435.09	474.47	670.96	487.25	10.62	10.62	11.75	11.75	
7916267888	SMP	1	435.14	474.39	671.14	486.97	11.08	11.08	11.66	11.66	
7916276247	SMP	1	435.17	474.30	671.03	486.71	11.25	11.25	11.58	11.58	
7916284530	SMP	1	435.01	473.83	670.95	486.46	10.97	10.97	11.73	11.73	
7916292917	SMP	1	435.02	473.40	671.17	486.20	10.64	10.64	11.68	11.68	
7916301270	SMP	1	435.01	473.25	671.14	485.94	11.26	11.26	11.85	11.85	
7916309656	SMP	1	434.89	472.98	671.12	485.54	10.90	10.90	11.58	11.58	
7916326261	SMP	1	434.93	472.37	671.07	484.92	11.26	11.26	11.80	11.80	
7916334631	SMP	1	434.72	472.07	670.93	484.63	11.37	11.37	11.62	11.62	
7916343016	SMP	1	434.42	471.81	670.86	484.33	11.02	11.02	11.57	11.57	
7916351256	SMP	1	434.48	471.57	670.83	484.01	10.86	10.86	11.69	11.69	
7916359692	SMP	1	434.40	471.29	670.81	483.84	10.83	10.83	11.65	11.65	
7916368013	SMP	1	434.29	471.16	670.66	483.64	11.12	11.12	11.54	11.54	
7916376382	SMP	1	434.08	470.85	670.23	483.34	11.11	11.11	11.62	11.62	
7916384636	SMP	1	434.00	470.61	670.10	483.26	10.83	10.83	11.65	11.65	
7916393057	SMP	1	433.47	470.62	670.17	483.20	10.95	10.95	11.75	11.75	
7916401379	SMP	1	433.41	470.57	669.98	483.08	10.83	10.83	11.89	11.89	
7916409694	SMP	1	433.22	470.46	669.75	482.83	10.87	10.87	11.79	11.79	
7916417997	SMP	1	433.04	470.32	669.59	482.83	11.22	11.22	11.81	11.81	
7916426387	SMP	1	432.84	470.35	669.14	482.77	11.27	11.27	11.93	11.93	
7916434752	SMP	1	432.42	470.34	669.10	482.75	11.08	11.08	11.84	11.84	
7916443065	SMP	1	432.16	470.33	668.85	482.63	11.31	11.31	11.75	11.75	
7916451370	SMP	1	431.92	470.22	668.32	482.42	10.92	10.92	11.45	11.45	
7916459803	SMP	1	431.40	470.22	668.04	482.51	10.99	10.99	11.84	11.84	
7916468118	SMP	1	431.17	470.30	667.92	482.53	11.24	11.24	11.60	11.60	
7916484777	SMP	1	430.35	470.42	667.05	482.57	10.74	10.74	11.86	11.86	
7916493159	SMP	1	430.01	470.45	667.01	482.73	10.64	10.64	11.73	11.73	
7916501503	SMP	1	429.13	470.95	666.18	482.89	11.05	11.05	11.79	11.79	
7916509750	SMP	1	428.62	471.22	665.66	483.37	11.09	11.09	11.68	11.68	
7916518144	SMP	1	428.95	471.33	665.39	483.65	11.22	11.22	11.48	11.48	
7916526545	SMP	1	428.82	471.69	665.35	483.94	11.02	11.02	11.63	11.63	
7916534881	SMP	1	428.43	472.09	665.26	484.24	11.08	11.08	11.60	11.60	
7916543162	SMP	1	428.31	472.44	665.24	484.73	10.96	10.96	11.90	11.90	
7916559903	SMP	1	428.42	473.06	665.21	485.43	10.89	10.89	11.56	11.56	
7916568127	SMP	1	428.38	473.44	665.31	485.91	10.87	10.87	11.53	11.53	
7916576552	SMP	1	428.61	473.62	665.47	486.33	10.88	10.88	11.46	11.46	
7916593255	SMP	1	428.82	474.05	665.78	487.01	10.80	10.80	11.56	11.56	
7916601519	SMP	1	429.13	474.34	666.06	487.39	10.85	10.85	11.64	11.64	
7916609896	SMP	1	429.73	474.35	666.17	487.69	10.70	10.70	11.60	11.60	
7916618259	SMP	1	429.77	474.55	666.49	488.11	10.61	10.61	11.20	11.20	
7916626640	SMP	1	430.18	474.91	666.94	488.28	10.60	10.60	11.48	11.48	
7916634876	SMP	1	430.45	474.87	667.22	488.67	10.75	10.75	11.21	11.21	
7916643233	SMP	1	431.01	475.08	667.78	488.97	10.83	10.83	11.42	11.42	
7916651642	SMP	1	431.50	474.95	668.16	489.39	10.71	10.71	11.56	11.56	
7916660067	SMP	1	432.16	475.09	668.62	489.66	10.63	10.63	11.26	11.26	
7916676627	SMP	1	433.31	474.94	669.94	490.28	10.67	10.67	11.57	11.57	
7916684998	SMP	1	434.00	474.86	670.39	490.68	10.39	10.39	11.32	11.32	
7916693435	SMP	1	434.70	474.79	671.11	491.00	10.21	10.21	11.36	11.36	
7916701612	SMP	1	435.37	474.75	671.77	491.29	10.46	10.46	11.32	11.32	
7916710050	SMP	1	436.42	474.24	672.62	491.44	10.36	10.36	11.40	11.40	
7916726618	SMP	1	438.16	473.87	674.13	491.96	10.24	10.24	11.36	11.36	
7916735015	SMP	1	438.99	473.59	674.99	492.32	10.20	10.20	11.05	11.05	
7916743421	SMP	1	439.96	473.49	676.04	492.79	10.04	10.04	11.18	11.18	
7916751749	SMP	1	440.98	473.19	676.85	493.21	9.88	9.88	10.85	10.85	
7916768378	SMP	1	443.12	472.96	678.94	494.26	10.07	10.07	10.99	10.99	
7916776745	SMP	1	444.30	472.62	680.17	494.95	10.10	10.10	11.15	11.15	
7916785125	SMP	1	445.65	472.47	681.40	495.43	10.17	10.17	11.03	11.03	
7916801755	SMP	1	448.92	472.06	684.53	496.88	10.09	10.09	11.04	11.04	
7916810158	SMP	1	450.31	471.96	686.04	497.74	9.98	9.98	10.87	10.87	
7916818502	SMP	1	452.12	472.05	687.64	498.68	10.00	10.00	10.83	10.83	
7916835108	SMP	1	456.12	472.26	691.62	500.41	10.13	10.13	11.05	11.05	
7916843616	SMP	1	458.11	472.59	693.55	501.06	10.18	10.18	10.84	10.84	
7916851864	SMP	1	460.19	472.59	695.55	501.62	10.06	10.06	10.54	10.54	
7916868496	SMP	1	465.19	471.01	700.61	501.15	9.83	9.83	10.51	10.51	
7916876919	SMP	1	467.38	470.27	702.32	500.84	9.58	9.58	10.40	10.40	
7916885135	SMP	1	469.05	469.87	703.73	500.72	9.83	9.83	10.63	10.63	
7916901908	SMP	1	471.44	469.27	705.57	500.30	9.65	9.65	10.40	10.40	
7916910384	SMP	1	472.07	469.00	706.54	500.08	9.75	9.75	10.42	10.42	
7924373717	SMP	1	468.90	470.86	701.83	480.94	10.28	10.28	10.78	10.78	
7924378315	SMP	1	456.68	484.38	689.49	494.46	10.51	10.51	10.85	10.85	
7924396264	SMP	1	469.01	475.37	701.48	485.45	10.32	10.32	10.77	10.77	
7924403327	SMP	1	469.26	476.69	701.49	486.95	10.17	10.17	10.60	10.60	
7924420067	SMP	1	468.96	478.43	701.30	488.64	10.12	10.12	10.57	10.57	
7924428419	SMP	1	468.77	478.77	701.45	488.93	10.23	10.23	10.64	10.64	
7924436664	SMP	1	468.68	479.08	701.54	489.46	10.22	10.22	10.49	10.49	
7924445047	SMP	1	468.42	479.49	701.38	489.85	10.14	10.14	10.67	10.67	
7924453395	SMP	1	468.26	479.89	701.45	490.32	10.15	10.15	10.47	10.47	
7924461798	SMP	1	468.08	480.29	701.30	490.71	10.12	10.12	10.58	10.58	
7924470034	SMP	1	467.94	480.74	701.29	491.13	10.05	10.05	10.68	10.68	
7924486789	SMP	1	467.54	481.37	701.22	491.76	10.05	10.05	10.40	10.40	
7924495167	SMP	1	467.36	481.75	701.15	491.91	10.15	10.15	10.56	10.56	
7924503431	SMP	1	467.20	481.97	701.08	492.13	10.23	10.23	10.59	10.59	
7924511774	SMP	1	467.05	482.19	701.09	492.23	10.11	10.11	10.60	10.60	
7924520175	SMP	1	466.80	482.33	701.15	492.40	10.14	10.14	10.56	10.56	
7924528393	SMP	1	466.63	482.41	701.16	492.50	10.01	10.01	10.56	10.56	
7924536773	SMP	1	466.55	482.40	701.16	492.59	10.07	10.07	10.58	10.58	
7924545155	SMP	1	466.31	482.43	701.17	492.50	10.13	10.13	10.54	10.54	
7924553550	SMP	1	466.16	482.50	701.03	492.60	10.31	10.31	10.56	10.56	
7924561772	SMP	1	466.00	482.24	701.16	492.32	10.12	10.12	10.65	10.65	
7924570170	SMP	1	465.86	480.37	701.83	490.54	10.28	10.28	11.00	11.00	
7924578515	SMP	1	466.13	476.96	702.20	487.24	10.74	10.74	11.33	11.33	
7924595155	SMP	1	466.74	471.71	702.41	481.72	10.60	10.60	10.71	10.71	
7924603534	SMP	1	466.74	469.57	702.11	479.46	10.23	10.23	10.88	10.88	
7924611929	SMP	1	466.22	467.73	701.91	477.77	10.14	10.14	11.07	11.07	
7924628519	SMP	1	466.94	465.98	701.17	476.02	10.56	10.56	10.93	10.93	
7924636924	SMP	1	466.60	465.70	700.93	475.70	10.40	10.40	10.75	10.75	
7924645271	SMP	1	466.22	465.46	700.66	475.48	10.70	10.70	10.98	10.98	
7924653644	SMP	1	465.16	465.29	700.55	475.13	9.87	9.87	10.84	10.84	
7924661907	SMP	1	465.04	465.07	700.21	474.96	10.07	10.07	10.69	10.69	
7924670290	SMP	1	464.97	464.89	699.96	474.63	10.30	10.30	10.98	10.98	
7924678633	SMP	1	465.20	464.47	699.72	474.35	10.16	10.16	10.91	10.91	
7924686917	SMP	1	464.22	464.40	699.53	474.13	10.02	10.02	10.91	10.91	
7924695274	SMP	1	463.72	464.14	699.23	473.94	9.64	9.64	10.76	10.76	
7924703647	SMP	1	463.92	464.02	698.98	473.69	10.10	10.10	10.94	10.94	
7924712024	SMP	1	463.59	463.81	698.66	473.42	9.97	9.97	11.00	11.00	
7924720280	SMP	1	462.88	463.59	698.61	473.13	9.81	9.81	10.78	10.78	
7924728642	SMP	1	462.26	463.18	698.06	473.06	8.25	8.25	10.83	10.83	
7924737042	SMP	1	463.17	463.15	697.86	472.70	10.39	10.39	10.68	10.68	
7924753646	SMP	1	461.56	462.75	697.23	472.12	8.29	8.29	10.72	10.72	
7924762042	SMP	1	461.30	462.70	696.82	471.89	8.60	8.60	10.69	10.69	
7924770395	SMP	1	460.83	462.35	696.45	471.60	9.80	9.80	10.63	10.63	
7924778780	SMP	1	460.57	462.24	696.08	471.32	8.66	8.66	10.65	10.65	
7924787028	SMP	1	461.48	462.13	695.55	471.05	10.12	10.12	10.68	10.68	
7924795413	SMP	1	460.34	462.21	695.21	470.85	9.91	9.91	10.58	10.58	
7924803763	SMP	1	459.80	462.17	694.70	470.57	10.12	10.12	10.73	10.73	
7924812164	SMP	1	459.30	462.03	694.20	470.34	9.82	9.82	10.92	10.92	
7924820396	SMP	1	458.44	462.18	693.66	470.05	9.90	9.90	10.70	10.70	
7924837140	SMP	1	456.15	462.45	691.94	470.08	7.23	7.23	10.77	10.77	
7924845533	SMP	1	455.41	463.41	690.20	470.52	9.72	9.72	10.90	10.90	
7924853790	SMP	1	454.53	463.99	688.96	470.77	9.88	9.88	10.55	10.55	
7924862130	SMP	1	453.71	464.24	687.85	470.82	10.07	10.07	10.27	10.27	
7924878792	SMP	1	452.41	464.67	686.88	470.99	9.65	9.65	10.47	10.47	
7924887133	SMP	1	451.62	464.96	686.24	471.04	9.30	9.30	10.63	10.63	
7924895536	SMP	1	451.06	465.47	685.56	471.08	9.82	9.82	10.67	10.67	
7924903892	SMP	1	450.54	465.77	684.99	471.19	9.70	9.70	10.49	10.49	
7924912137	SMP	1	449.91	466.03	684.27	471.32	9.78	9.78	10.58	10.58	
7924928901	SMP	1	448.25	467.08	682.84	471.35	9.70	9.70	10.51	10.51	
7924937266	SMP	1	447.70	467.56	682.21	471.58	9.81	9.81	10.87	10.87	
7924945514	SMP	1	446.77	467.90	681.43	471.51	9.43	9.43	10.74	10.74	
7924953902	SMP	1	446.19	468.36	680.74	471.34	9.65	9.65	10.57	10.57	
7924962262	SMP	1	445.19	468.62	679.98	471.25	9.62	9.62	10.56	10.56	
7924978911	SMP	1	444.11	468.92	678.62	470.86	9.76	9.76	10.70	10.70	
7924987269	SMP	1	443.88	469.09	677.93	470.56	9.79	9.79	10.58	10.58	
7924995662	SMP	1	443.10	468.94	677.36	470.30	9.79	9.79	10.86	10.86	
7925004014	SMP	1	442.32	469.00	676.68	469.99	9.77	9.77	10.76	10.76	
7925020647	SMP	1	441.18	468.85	675.57	469.31	9.75	9.75	10.77	10.77	
7925029014	SMP	1	440.71	468.63	675.10	469.10	9.91	9.91	10.86	10.86	
7925037286	SMP	1	440.34	468.62	674.69	468.79	9.95	9.95	10.90	10.90	
7925045623	SMP	1	440.35	468.31	674.12	468.48	10.46	10.46	10.98	10.98	
7925054034	SMP	1	439.47	468.15	673.80	468.25	9.69	9.69	10.84	10.84	
7925062375	SMP	1	439.07	467.95	673.32	467.97	9.94	9.94	10.68	10.68	
7925070637	SMP	1	438.47	467.67	673.02	467.62	9.69	9.69	10.79	10.79	
7925087400	SMP	1	437.99	467.32	672.44	467.05	9.78	9.78	10.88	10.88	
7925095770	SMP	1	438.23	467.15	672.28	466.70	10.30	10.30	10.75	10.75	
7925104022	SMP	1	437.95	466.77	671.96	466.47	10.15	10.15	10.96	10.96	
7925112390	SMP	1	437.41	466.70	671.70	466.01	9.89	9.89	10.76	10.76	
7925120750	SMP	1	437.19	466.37	671.60	465.76	9.81	9.81	10.80	10.80	
7925129159	SMP	1	437.17	466.07	671.34	465.39	10.07	10.07	10.85	10.85	
7925137386	SMP	1	436.97	465.75	671.17	464.93	10.06	10.06	10.80	10.80	
7925145756	SMP	1	436.32	465.70	671.05	464.55	9.81	9.81	10.96	10.96	
7925154142	SMP	1	436.20	465.47	670.81	464.12	9.68	9.68	10.82	10.82	
7925162523	SMP	1	436.32	465.33	670.69	463.84	10.35	10.35	10.96	10.96	
7925170751	SMP	1	436.42	465.25	670.55	463.57	10.36	10.36	10.94	10.94	
7925179152	SMP	1	435.78	465.26	670.55	463.33	10.08	10.08	11.03	11.03	
7925187511	SMP	1	436.23	465.24	671.21	463.19	9.82	9.82	10.97	10.97	
7925195773	SMP	1	438.91	464.83	673.19	463.04	10.18	10.18	11.13	11.13	
7925204142	SMP	1	440.88	464.82	675.04	462.74	10.10	10.10	11.10	11.10	
7925212504	SMP	1	442.78	464.86	676.86	462.66	9.86	9.86	11.01	11.01	
7925229138	SMP	1	444.96	464.80	678.13	462.37	9.97	9.97	10.71	10.71	
7925237534	SMP	1	444.76	464.82	678.08	462.47	9.63	9.63	10.91	10.91	
7925245873	SMP	1	444.85	465.06	678.07	462.37	9.91	9.91	10.75	10.75	
7925254255	SMP	1	444.79	465.19	678.22	462.40	9.54	9.54	10.69	10.69	
7925262506	SMP	1	444.92	465.18	678.56	462.53	9.28	9.28	10.74	10.74	
7925270903	SMP	1	445.15	465.26	678.94	462.47	8.81	8.81	10.71	10.71	
7925279240	SMP	1	445.03	465.46	679.11	462.54	9.73	9.73	10.61	10.61	
7925287668	SMP	1	445.28	465.50	679.45	462.64	9.55	9.55	10.54	10.54	
7925295889	SMP	1	445.77	465.61	679.68	462.77	9.46	9.46	10.76	10.76	
7925304259	SMP	1	446.43	465.63	680.02	462.88	8.59	8.59	10.55	10.55	
7925312631	SMP	1	446.39	465.98	680.42	463.12	9.03	9.03	10.59	10.59	
7925321024	SMP	1	446.61	465.99	680.80	463.05	9.46	9.46	10.52	10.52	
7925329238	SMP	1	447.19	466.09	681.28	463.22	8.76	8.76	10.63	10.63	
7925337654	SMP	1	447.27	466.22	681.73	463.13	9.66	9.66	10.59	10.59	
7925345993	SMP	1	448.16	466.12	682.22	463.17	9.41	9.41	10.80	10.80	
7925362632	SMP	1	449.41	465.89	683.42	463.05	8.42	8.42	10.48	10.48	
7925371012	SMP	1	449.52	465.78	683.88	462.84	9.20	9.20	10.47	10.47	
7925379378	SMP	1	449.96	465.65	684.31	462.71	9.54	9.54	10.75	10.75	
7925387620	SMP	1	450.29	465.35	684.87	462.49	9.24	9.24	10.60	10.60	
7925396027	SMP	1	451.51	464.94	685.33	462.32	7.93	7.93	10.88	10.88	
7925404377	SMP	1	451.58	464.77	685.98	461.99	9.14	9.14	10.66	10.66	
7925421013	SMP	1	453.27	463.90	687.24	461.45	8.52	8.52	10.61	10.61	
7925429381	SMP	1	453.25	463.59	688.01	461.16	9.19	9.19	10.57	10.57	
7925437759	SMP	1	454.48	463.23	688.59	460.90	8.13	8.13	10.64	10.64	
7925446119	SMP	1	454.87	462.98	689.24	460.71	8.48	8.48	10.29	10.29	
7925454404	SMP	1	455.28	462.63	689.84	460.41	8.90	8.90	10.57	10.57	
7925462738	SMP	1	455.81	462.24	690.32	460.38	9.68	9.68	10.83	10.83	
7925479502	SMP	1	456.21	461.85	691.50	459.85	9.57	9.57	10.44	10.44	
7925487759	SMP	1	457.35	461.34	692.03	459.62	9.10	9.10	10.38	10.38	
7925496137	SMP	1	458.27	460.68	692.40	459.25	8.01	8.01	10.83	10.83	
7925504505	SMP	1	458.87	460.02	692.90	458.60	7.82	7.82	10.49	10.49	
7925512774	SMP	1	459.41	459.58	693.24	458.44	7.95	7.95	10.56	10.56	
7925521132	SMP	1	459.56	459.39	693.51	458.36	8.41	8.41	10.68	10.68	
7925529495	SMP	1	459.55	459.25	694.09	458.32	9.24	9.24	10.41	10.41	
7925546133	SMP	1	460.55	458.91	695.01	458.36	8.91	8.91	10.41	10.41	
7925554510	SMP	1	461.41	458.61	695.38	458.50	7.93	7.93	10.41	10.41	
7925562876	SMP	1	461.88	458.46	696.17	458.60	7.82	7.82	10.36	10.36	
7925571267	SMP	1	462.48	458.34	696.52	458.72	7.67	7.67	10.65	10.65	
7925579486	SMP	1	462.62	458.04	697.11	458.74	8.58	8.58	10.37	10.37	
7925587896	SMP	1	463.10	458.05	697.56	458.80	8.58	8.58	10.67	10.67	
7925596265	SMP	1	463.43	457.79	698.05	458.80	9.09	9.09	10.58	10.58	
7925612875	SMP	1	464.12	457.21	699.02	458.59	9.50	9.50	10.46	10.46	
7925621253	SMP	1	464.03	457.07	699.41	458.59	9.74	9.74	10.75	10.75	
7925629616	SMP	1	464.83	456.83	699.88	458.62	9.64	9.64	10.76	10.76	
7925637988	SMP	1	465.27	456.78	700.09	458.69	8.66	8.66	10.46	10.46	
7925646265	SMP	1	465.47	456.74	700.35	458.89	8.82	8.82	10.54	10.54	
7925654621	SMP	1	465.34	457.02	700.49	459.15	9.45	9.45	10.86	10.86	
7925663001	SMP	1	465.56	457.15	700.89	459.50	9.56	9.56	10.74	10.74	
7925671251	SMP	1	465.80	457.21	700.87	459.83	9.63	9.63	10.59	10.59	
7925679632	SMP	1	465.75	457.57	701.06	460.08	9.88	9.88	10.54	10.54	
7925687995	SMP	1	465.98	457.84	701.21	460.43	8.80	8.80	10.64	10.64	
7925696391	SMP	1	465.71	458.22	701.19	460.79	9.75	9.75	10.53	10.53	
7925704620	SMP	1	465.79	458.32	701.06	461.01	9.66	9.66	10.61	10.61	
7925712996	SMP	1	465.39	458.53	701.04	461.23	9.39	9.39	10.58	10.58	
7925729764	SMP	1	464.95	458.91	700.49	461.81	9.70	9.70	10.79	10.79	
7925737996	SMP	1	464.97	459.22	700.29	462.10	9.65	9.65	10.81	10.81	
7925746369	SMP	1	464.68	459.40	700.15	462.25	9.64	9.64	10.78	10.78	
7925754761	SMP	1	464.06	459.82	699.94	462.46	9.75	9.75	10.80	10.80	
7925763107	SMP	1	464.05	460.11	699.80	462.76	9.73	9.73	10.77	10.77	
7925771391	SMP	1	464.33	460.47	699.61	463.18	8.53	8.53	10.84	10.84	
7925779729	SMP	1	463.70	461.04	699.46	463.57	9.72	9.72	10.78	10.78	
7925788125	SMP	1	463.09	461.54	698.96	463.85	9.91	9.91	10.67	10.67	
7925796499	SMP	1	463.15	461.79	698.88	464.16	9.31	9.31	10.81	10.81	
7925804758	SMP	1	462.87	462.20	698.65	464.40	9.65	9.65	10.89	10.89	
7925813103	SMP	1	462.35	462.25	698.27	464.68	9.53	9.53	10.75	10.75	
7925821511	SMP	1	462.35	462.73	697.88	464.87	9.09	9.09	10.63	10.63	
7925829746	SMP	1	461.88	463.06	697.84	465.13	9.82	9.82	10.70	10.70	
7925838115	SMP	1	461.64	463.45	697.32	465.37	9.83	9.83	10.79	10.79	
7925846505	SMP	1	461.09	463.61	697.07	465.23	9.92	9.92	10.70	10.70	
7925863125	SMP	1	460.61	463.67	696.28	465.39	9.86	9.86	10.99	10.99	
7925871497	SMP	1	460.23	463.85	696.00	465.23	9.42	9.42	10.65	10.65	
7925879868	SMP	1	459.75	463.95	695.68	465.33	9.79	9.79	10.91	10.91	
7925888227	SMP	1	459.40	464.18	695.18	465.37	9.93	9.93	10.82	10.82	
7925896508	SMP	1	458.95	464.46	695.04	465.55	10.02	10.02	10.91	10.91	
7925904865	SMP	1	458.54	464.76	694.65	465.67	9.88	9.88	10.78	10.78	
7925913254	SMP	1	458.36	464.93	694.27	465.79	9.88	9.88	10.94	10.94	
7925921620	SMP	1	458.00	465.10	693.70	465.86	9.93	9.93	10.66	10.66	
7925929870	SMP	1	457.49	465.50	693.44	466.03	9.88	9.88	10.94	10.94	
7925938226	SMP	1	456.90	465.59	693.00	466.03	10.10	10.10	10.77	10.77	
7925955010	SMP	1	456.17	465.91	692.16	465.93	9.76	9.76	10.64	10.64
[truncated: 1,673,963 more chars]
