# Supplementary material for: Dynamic Patterns of Expertise: The Case of Orthopedic Medical Diagnosis
Source: PLoS One. 2016 Jul 14;11(7):e0158820. doi: 10.1371/journal.pone.0158820 (PMC4945032; doi:10.1371/journal.pone.0158820)
Supplement: S1 Data — The zip files includes 15 main radiographs used in the experiment (in main radiograph folder), all the gathered data (in the eyetracking data folder) and all the result files used for the statistic analysis (hypothesis 1 & 2, newstat, rqanew and rqanew2). (ZIP) [file pone.0158820.s001.zip › fai data/eyetracking data/P06-eye_data Samples.txt]

## Sample Rate:	120
## Separator Type:	Msg
## Trial Count:	1
## Uses Plane File:	False
## Number of Samples:	49011                                                                                                                                                                                                                                                           
## Reversed:	none
## [Run]
## Subject:	P06                                                                                                                                                                                                                                                             
                                                                                                                                                                                                                                                   
## [Calibration]
## Calibration Type:	5-point
## Calibration Area:	1680	1050
## Calibration Point 0:	Position(840;525)
## Calibration Point 1:	Position(420;105)
## Calibration Point 2:	Position(1512;262)
## Calibration Point 3:	Position(1260;945)
## Calibration Point 4:	Position(167;787)
## [Geometry]
## Stimulus Dimension [mm]:	474	297
## Head Distance [mm]:	700
## [Hardware Setup]
## System ID:	IRX0867601-1348
## Operating System :	6.1
## iView X Version:	2.8.26
## [Filter Settings]
## Heuristic:	False
## Heuristic Stage:	0
## Bilateral:	True
## Gaze Cursor Filter:	True
## Saccade Length [px]:	80
## Filter Depth [ms]:	20
## Format:	LEFT, RIGHT, RAW, DIAMETER
## 
Time	Type	Trial	L Raw X [px]	L Raw Y [px]	R Raw X [px]	R Raw Y [px]	L Dia X [px]	L Dia Y [px]	R Dia X [px]	R Dia Y [px]	Aux1
205257176	SMP	1	576.34	755.45	848.99	753.48	11.12	11.12	12.53	12.53	
205265555	SMP	1	576.36	759.35	848.85	758.42	11.38	11.38	11.78	11.78	
205273774	SMP	1	576.02	763.88	848.99	763.23	11.70	11.70	10.33	10.33	
205290549	SMP	1	576.33	772.85	849.50	771.86	12.32	12.32	9.99	9.99	
205298912	SMP	1	576.42	777.51	849.87	776.29	12.41	12.41	10.65	10.65	
238779236	SMP	1	653.96	442.19	881.17	437.18	9.40	9.40	8.46	8.46	
238787856	SMP	1	653.85	442.26	881.17	437.10	9.49	9.49	8.43	8.43	
238795826	SMP	1	653.89	442.16	881.11	437.08	9.48	9.48	8.42	8.42	
238804186	SMP	1	653.86	442.15	881.11	437.09	9.46	9.46	8.45	8.45	
238812445	SMP	1	653.87	442.03	881.06	436.98	9.43	9.43	8.48	8.48	
238820783	SMP	1	653.94	442.03	881.01	436.96	9.34	9.34	8.48	8.48	
238829166	SMP	1	653.92	441.96	881.07	437.01	9.55	9.55	8.52	8.52	
238837541	SMP	1	653.91	441.95	880.94	437.03	9.56	9.56	8.70	8.70	
238845798	SMP	1	653.93	441.90	880.97	436.92	9.34	9.34	8.58	8.58	
238854166	SMP	1	653.28	441.51	880.53	436.44	9.58	9.58	8.59	8.59	
238862537	SMP	1	651.95	440.33	879.17	435.15	9.71	9.71	8.49	8.49	
238870893	SMP	1	650.49	438.91	877.46	433.84	9.69	9.69	8.59	8.59	
238887551	SMP	1	649.34	436.69	874.78	431.72	9.61	9.61	8.32	8.32	
238895931	SMP	1	649.42	436.61	874.73	431.72	9.37	9.37	8.45	8.45	
238904283	SMP	1	649.23	436.82	874.83	431.83	9.56	9.56	8.52	8.52	
238912522	SMP	1	649.01	436.84	874.77	431.74	9.61	9.61	8.68	8.68	
238920941	SMP	1	648.98	436.83	874.88	431.75	9.69	9.69	8.51	8.51	
238929371	SMP	1	648.98	436.83	874.81	431.73	9.66	9.66	8.60	8.60	
238937546	SMP	1	648.80	436.84	874.77	431.67	9.65	9.65	8.67	8.67	
238945910	SMP	1	648.70	436.82	874.87	431.73	9.67	9.67	8.53	8.53	
238954310	SMP	1	649.02	436.84	874.84	431.71	9.75	9.75	8.60	8.60	
238962674	SMP	1	648.88	436.91	874.84	431.71	9.57	9.57	8.60	8.60	
238971023	SMP	1	648.55	436.80	874.74	431.74	9.56	9.56	8.48	8.48	
238979297	SMP	1	648.55	436.95	874.91	431.69	9.59	9.59	8.46	8.46	
238987669	SMP	1	648.70	436.92	874.76	431.70	9.60	9.60	8.53	8.53	
238996032	SMP	1	648.56	436.82	874.74	431.59	9.68	9.68	8.50	8.50	
239004270	SMP	1	649.03	436.53	875.02	431.45	9.78	9.78	8.40	8.40	
239012634	SMP	1	649.77	435.91	875.70	430.70	9.58	9.58	8.43	8.43	
239021036	SMP	1	650.91	435.55	876.50	430.28	9.71	9.71	8.51	8.51	
239029406	SMP	1	651.12	435.47	876.41	430.16	9.70	9.70	8.46	8.46	
239037652	SMP	1	650.58	435.52	876.44	430.29	9.68	9.68	8.43	8.43	
239046034	SMP	1	650.67	435.59	876.44	430.29	9.45	9.45	8.51	8.51	
239054397	SMP	1	650.61	435.53	876.50	430.21	9.60	9.60	8.45	8.45	
239062761	SMP	1	650.69	435.55	876.50	430.27	9.55	9.55	8.38	8.38	
239071025	SMP	1	650.62	435.47	876.62	430.22	9.51	9.51	8.31	8.31	
239079402	SMP	1	650.63	435.46	876.62	430.22	9.42	9.42	8.39	8.39	
239087771	SMP	1	650.56	435.38	876.54	430.12	9.41	9.41	8.29	8.29	
239096156	SMP	1	650.55	435.40	876.48	430.12	9.57	9.57	8.43	8.43	
239104396	SMP	1	650.34	435.41	876.61	430.16	9.44	9.44	8.50	8.50	
239112754	SMP	1	650.34	435.47	876.62	430.11	9.48	9.48	8.30	8.30	
239121158	SMP	1	650.20	435.42	876.55	430.05	9.59	9.59	8.42	8.42	
239129443	SMP	1	650.16	435.36	876.58	430.09	9.53	9.53	8.46	8.46	
239137778	SMP	1	649.99	435.42	876.54	430.01	9.53	9.53	8.45	8.45	
239146155	SMP	1	650.06	435.42	876.49	429.98	9.63	9.63	8.46	8.46	
239154524	SMP	1	649.99	435.42	876.50	429.98	9.72	9.72	8.49	8.49	
239162760	SMP	1	649.92	435.42	876.42	429.94	9.72	9.72	8.48	8.48	
239171157	SMP	1	649.95	435.41	876.44	429.96	9.73	9.73	8.60	8.60	
239179556	SMP	1	649.89	435.46	876.42	430.01	9.80	9.80	8.56	8.56	
239187890	SMP	1	649.83	435.53	876.54	430.05	9.83	9.83	8.40	8.40	
239196170	SMP	1	649.83	435.53	876.48	430.05	9.74	9.74	8.32	8.32	
239204520	SMP	1	649.83	435.53	876.55	430.13	9.78	9.78	8.32	8.32	
239212895	SMP	1	649.83	435.61	876.50	430.13	9.73	9.73	8.35	8.35	
239221281	SMP	1	649.76	435.61	876.60	430.24	9.76	9.76	8.47	8.47	
239229538	SMP	1	649.74	435.63	876.57	430.28	9.76	9.76	8.58	8.58	
239237896	SMP	1	649.69	435.61	876.61	430.23	9.70	9.70	8.55	8.55	
239246286	SMP	1	649.62	435.61	876.64	430.27	9.73	9.73	8.47	8.47	
239254640	SMP	1	649.82	435.68	876.66	430.30	9.81	9.81	8.70	8.70	
239262883	SMP	1	649.69	435.61	876.69	430.27	9.74	9.74	8.68	8.68	
239271278	SMP	1	649.69	435.68	876.65	430.23	9.75	9.75	8.63	8.63	
239279646	SMP	1	649.69	435.75	876.62	430.34	9.72	9.72	8.61	8.61	
239287885	SMP	1	649.90	435.60	876.70	430.30	9.72	9.72	8.73	8.73	
239296291	SMP	1	649.69	435.68	876.75	430.27	9.79	9.79	8.72	8.72	
239304644	SMP	1	649.69	435.68	876.65	430.30	9.82	9.82	8.75	8.75	
239312996	SMP	1	649.69	435.53	876.80	430.23	9.79	9.79	8.67	8.67	
239321277	SMP	1	649.74	435.55	876.98	430.25	9.78	9.78	8.68	8.68	
239329667	SMP	1	649.76	435.47	876.97	430.21	9.69	9.69	8.67	8.67	
239338022	SMP	1	649.76	435.46	876.83	430.11	9.69	9.69	8.49	8.49	
239346389	SMP	1	649.81	435.33	876.92	430.17	9.61	9.61	8.50	8.50	
239354644	SMP	1	649.67	435.41	877.06	430.16	9.72	9.72	8.49	8.49	
239363005	SMP	1	649.67	435.40	876.91	430.14	9.68	9.68	8.45	8.45	
239371403	SMP	1	649.69	435.40	877.02	430.12	9.73	9.73	8.46	8.46	
239379775	SMP	1	649.67	435.47	876.92	430.07	9.74	9.74	8.50	8.50	
239388018	SMP	1	649.60	435.43	877.04	430.20	9.70	9.70	8.63	8.63	
239396561	SMP	1	649.67	435.41	876.99	430.10	9.63	9.63	8.45	8.45	
239404766	SMP	1	649.68	435.40	876.98	430.21	9.73	9.73	8.56	8.56	
239413129	SMP	1	649.58	435.48	877.03	430.12	9.71	9.71	8.52	8.52	
239421399	SMP	1	649.58	435.55	876.95	430.21	9.56	9.56	8.58	8.58	
239429798	SMP	1	649.62	435.57	876.95	430.29	9.71	9.71	8.54	8.54	
239438140	SMP	1	649.68	435.61	876.95	430.29	9.77	9.77	8.64	8.64	
239446390	SMP	1	649.55	435.58	876.88	430.27	9.66	9.66	8.65	8.65	
239454758	SMP	1	649.55	435.73	876.83	430.40	9.70	9.70	8.74	8.74	
239463125	SMP	1	649.50	435.68	876.72	430.38	9.70	9.70	8.66	8.66	
239471523	SMP	1	649.43	435.82	876.71	430.25	9.76	9.76	8.72	8.72	
239479750	SMP	1	649.27	435.86	876.55	430.27	9.80	9.80	8.67	8.67	
239488137	SMP	1	649.25	435.74	876.70	430.30	9.71	9.71	8.72	8.72	
239496526	SMP	1	649.24	435.80	876.54	430.34	9.83	9.83	8.61	8.61	
239504886	SMP	1	649.29	435.81	876.48	430.26	9.66	9.66	8.68	8.68	
239513116	SMP	1	649.16	435.72	876.50	430.28	9.81	9.81	8.74	8.74	
239521515	SMP	1	649.16	435.86	876.56	430.35	9.82	9.82	8.58	8.58	
239529911	SMP	1	649.20	435.83	876.50	430.29	9.70	9.70	8.71	8.71	
239538258	SMP	1	649.18	435.75	876.55	430.35	9.94	9.94	8.74	8.74	
239546531	SMP	1	649.14	435.77	876.42	430.28	9.90	9.90	8.62	8.62	
239554887	SMP	1	649.10	435.76	876.49	430.28	9.76	9.76	8.66	8.66	
239563245	SMP	1	649.20	435.67	876.50	430.28	9.71	9.71	8.66	8.66	
239571643	SMP	1	649.13	435.68	876.43	430.29	9.81	9.81	8.59	8.59	
239579869	SMP	1	649.06	435.76	876.43	430.20	9.89	9.89	8.77	8.77	
239588262	SMP	1	649.20	435.76	876.48	430.08	9.82	9.82	8.64	8.64	
239596662	SMP	1	649.19	435.63	876.53	430.17	9.78	9.78	8.58	8.58	
239604872	SMP	1	649.21	435.61	876.34	430.07	9.83	9.83	8.71	8.71	
239613232	SMP	1	649.21	435.61	876.43	430.12	9.83	9.83	8.39	8.39	
239621640	SMP	1	649.26	435.61	876.37	430.07	9.85	9.85	8.51	8.51	
239630032	SMP	1	649.13	435.67	876.37	430.14	9.82	9.82	8.48	8.48	
239638257	SMP	1	649.15	435.74	876.35	430.21	9.79	9.79	8.64	8.64	
239646658	SMP	1	649.25	435.68	876.29	430.22	9.77	9.77	8.64	8.64	
239654997	SMP	1	649.19	435.74	876.29	430.21	9.79	9.79	8.60	8.60	
239663365	SMP	1	649.14	435.67	876.30	430.22	9.88	9.88	8.73	8.73	
239671637	SMP	1	649.11	435.74	876.29	430.29	9.78	9.78	8.54	8.54	
239679996	SMP	1	649.15	435.74	876.24	430.32	9.82	9.82	8.45	8.45	
239688371	SMP	1	649.05	435.67	876.31	430.32	9.83	9.83	8.57	8.57	
239696759	SMP	1	648.98	435.67	876.29	430.22	9.85	9.85	8.67	8.67	
239705010	SMP	1	648.98	435.68	876.22	430.29	9.85	9.85	8.53	8.53	
239713359	SMP	1	648.84	435.69	876.22	430.22	9.91	9.91	8.44	8.44	
239721758	SMP	1	648.91	435.69	876.17	430.24	9.93	9.93	8.59	8.59	
239730155	SMP	1	648.84	435.70	876.22	430.22	9.88	9.88	8.54	8.54	
239738378	SMP	1	648.77	435.73	876.10	430.27	9.88	9.88	8.48	8.48	
239746780	SMP	1	648.67	435.75	876.09	430.24	9.88	9.88	8.49	8.49	
239755126	SMP	1	648.76	435.79	875.96	430.26	9.96	9.96	8.39	8.39	
239763362	SMP	1	648.87	435.78	876.02	430.23	9.99	9.99	8.58	8.58	
239771768	SMP	1	648.59	435.87	875.89	430.34	9.99	9.99	8.61	8.61	
239780156	SMP	1	648.77	435.93	875.89	430.35	9.96	9.96	8.67	8.67	
239788489	SMP	1	648.59	435.87	875.77	430.33	9.84	9.84	8.67	8.67	
239796738	SMP	1	648.50	435.92	875.87	430.40	9.93	9.93	8.75	8.75	
239805125	SMP	1	648.56	435.93	875.83	430.29	9.89	9.89	8.73	8.73	
239813478	SMP	1	648.51	435.91	875.79	430.38	9.91	9.91	8.81	8.81	
239821879	SMP	1	648.57	435.93	875.77	430.35	9.85	9.85	8.78	8.78	
239830349	SMP	1	648.52	435.93	875.79	430.35	9.87	9.87	8.77	8.77	
239838501	SMP	1	648.48	435.93	875.79	430.31	9.84	9.84	8.83	8.83	
239846894	SMP	1	648.48	435.99	875.74	430.34	9.81	9.81	8.75	8.75	
239855245	SMP	1	648.30	435.91	875.79	430.31	9.93	9.93	8.71	8.71	
239863480	SMP	1	648.33	435.88	875.73	430.34	9.87	9.87	8.72	8.72	
239871878	SMP	1	648.43	436.01	875.73	430.33	9.75	9.75	8.64	8.64	
239880272	SMP	1	648.54	435.94	875.80	430.40	9.70	9.70	8.81	8.81	
239888616	SMP	1	648.41	435.99	875.84	430.37	9.90	9.90	8.78	8.78	
239896863	SMP	1	648.57	436.01	875.87	430.40	9.82	9.82	8.83	8.83	
239905250	SMP	1	648.44	435.98	875.87	430.40	9.89	9.89	8.88	8.88	
239913596	SMP	1	648.51	436.01	875.80	430.33	9.97	9.97	8.76	8.76	
239921876	SMP	1	648.52	435.88	875.85	430.39	9.90	9.90	8.76	8.76	
239930231	SMP	1	648.56	435.96	875.94	430.39	9.87	9.87	8.78	8.78	
239938618	SMP	1	647.87	436.03	875.31	430.24	9.86	9.86	8.68	8.68	
239947014	SMP	1	646.58	436.19	874.17	430.46	9.93	9.93	8.62	8.62	
239955259	SMP	1	645.24	436.19	872.92	430.47	9.91	9.91	8.68	8.68	
239963608	SMP	1	644.76	436.30	872.08	430.53	9.82	9.82	8.76	8.76	
239972010	SMP	1	644.88	436.30	872.12	430.58	9.80	9.80	9.04	9.04	
239980405	SMP	1	644.96	436.36	872.22	430.56	9.89	9.89	8.77	8.77	
239988604	SMP	1	644.97	436.34	872.20	430.64	9.73	9.73	8.97	8.97	
239997007	SMP	1	644.96	436.43	872.20	430.71	9.86	9.86	8.86	8.86	
240005377	SMP	1	645.03	436.43	872.22	430.74	9.83	9.83	8.90	8.90	
240013721	SMP	1	644.89	436.43	872.21	430.73	9.79	9.79	8.89	8.89	
240021986	SMP	1	644.90	436.40	872.21	430.74	9.76	9.76	8.89	8.89	
240030345	SMP	1	645.06	436.47	872.24	430.75	9.83	9.83	8.92	8.92	
240038728	SMP	1	644.99	436.53	872.29	430.81	9.90	9.90	8.92	8.92	
240047095	SMP	1	644.90	436.50	872.17	430.77	9.77	9.77	8.92	8.92	
240055347	SMP	1	644.85	436.50	872.24	430.90	9.81	9.81	8.98	8.98	
240063732	SMP	1	644.96	436.61	872.20	430.87	9.76	9.76	9.00	9.00	
240072104	SMP	1	644.83	436.55	872.22	430.90	9.71	9.71	8.94	8.94	
240080340	SMP	1	644.83	436.62	872.17	430.99	9.74	9.74	9.00	9.00	
240088727	SMP	1	644.76	436.63	872.29	430.97	9.76	9.76	8.89	8.89	
240097094	SMP	1	644.67	436.63	872.16	430.91	9.90	9.90	8.94	8.94	
240105468	SMP	1	644.69	436.76	872.08	430.91	9.86	9.86	8.91	8.91	
240113719	SMP	1	644.62	436.80	872.10	430.93	9.87	9.87	8.76	8.76	
240122100	SMP	1	644.73	436.72	872.14	430.99	9.97	9.97	8.93	8.93	
240130459	SMP	1	645.28	436.73	872.91	431.05	9.93	9.93	8.80	8.80	
240138848	SMP	1	646.78	436.77	874.07	430.93	10.00	10.00	8.69	8.69	
240147096	SMP	1	647.98	436.76	875.10	430.98	9.98	9.98	8.77	8.77	
240155466	SMP	1	648.32	436.80	875.55	431.04	9.73	9.73	8.95	8.95	
240163840	SMP	1	648.05	436.83	875.09	431.01	9.92	9.92	8.65	8.65	
240172224	SMP	1	647.86	436.84	875.20	431.02	10.06	10.06	8.51	8.51	
240180461	SMP	1	647.82	436.81	874.96	431.05	10.12	10.12	8.65	8.65	
240188838	SMP	1	647.75	436.91	875.01	431.02	10.12	10.12	8.64	8.64	
240197280	SMP	1	647.70	436.90	875.05	431.05	10.02	10.02	8.63	8.63	
240206765	SMP	1	647.71	436.86	874.86	430.91	9.96	9.96	8.72	8.72	
240213883	SMP	1	647.71	436.91	874.91	430.99	9.94	9.94	8.56	8.56	
240222236	SMP	1	647.65	436.91	875.04	431.07	9.99	9.99	8.51	8.51	
240230626	SMP	1	647.66	436.93	874.89	430.99	9.85	9.85	8.66	8.66	
240238866	SMP	1	647.48	436.95	874.86	431.13	10.01	10.01	8.63	8.63	
240247234	SMP	1	647.52	437.00	874.86	431.05	9.93	9.93	8.56	8.56	
240255615	SMP	1	647.50	437.01	874.79	431.13	10.02	10.02	8.69	8.69	
240263986	SMP	1	647.47	437.02	874.82	431.20	10.05	10.05	8.82	8.82	
240272250	SMP	1	647.40	437.08	874.72	431.14	9.96	9.96	8.70	8.70	
240280620	SMP	1	647.51	437.12	874.72	431.13	9.94	9.94	8.76	8.76	
240288990	SMP	1	647.39	437.14	874.80	431.20	9.91	9.91	8.78	8.78	
240297363	SMP	1	647.32	437.21	874.91	431.20	9.88	9.88	8.73	8.73	
240305613	SMP	1	647.32	437.21	874.80	431.21	9.95	9.95	8.79	8.79	
240313988	SMP	1	647.24	437.24	874.83	431.28	9.86	9.86	8.76	8.76	
240322366	SMP	1	647.37	437.20	874.76	431.29	9.94	9.94	8.77	8.77	
240330728	SMP	1	647.25	437.32	874.77	431.27	10.01	10.01	8.81	8.81	
240338985	SMP	1	647.34	437.17	874.79	431.34	9.94	9.94	8.77	8.77	
240347360	SMP	1	647.31	437.30	874.73	431.32	9.95	9.95	8.75	8.75	
240355740	SMP	1	647.34	437.28	874.87	431.38	9.95	9.95	8.82	8.82	
240364108	SMP	1	647.41	437.26	874.87	431.32	9.96	9.96	8.82	8.82	
240372365	SMP	1	647.34	437.27	874.94	431.38	9.88	9.88	8.81	8.81	
240380734	SMP	1	647.34	437.40	874.90	431.45	9.86	9.86	8.82	8.82	
240389112	SMP	1	647.41	437.33	874.91	431.36	9.92	9.92	8.80	8.80	
240397374	SMP	1	647.13	437.47	874.63	431.38	9.91	9.91	8.80	8.80	
240405731	SMP	1	645.98	438.05	873.50	431.92	9.97	9.97	8.80	8.80	
240414109	SMP	1	644.57	438.97	871.87	432.79	10.23	10.23	8.77	8.77	
240430749	SMP	1	643.16	439.62	870.17	433.71	10.06	10.06	9.04	9.04	
240439092	SMP	1	643.51	439.57	870.40	433.64	9.93	9.93	9.10	9.10	
240447492	SMP	1	643.43	439.48	870.61	433.64	9.97	9.97	9.14	9.14	
240455846	SMP	1	643.34	439.62	870.52	433.61	10.00	10.00	9.09	9.09	
240464124	SMP	1	643.27	439.56	870.59	433.62	10.01	10.01	9.15	9.15	
240472458	SMP	1	643.27	439.56	870.51	433.64	9.95	9.95	8.94	8.94	
240480871	SMP	1	643.29	439.56	870.58	433.63	10.02	10.02	8.94	8.94	
240489210	SMP	1	643.30	439.57	870.48	433.65	9.99	9.99	8.96	8.96	
240497466	SMP	1	643.34	439.63	870.48	433.65	9.89	9.89	8.89	8.89	
240505835	SMP	1	643.29	439.62	870.55	433.72	9.78	9.78	8.79	8.79	
240514238	SMP	1	642.86	439.91	870.43	434.07	10.05	10.05	9.06	9.06	
240522585	SMP	1	641.76	440.99	869.27	435.00	9.98	9.98	8.90	8.90	
240530842	SMP	1	640.97	442.18	867.88	436.28	10.12	10.12	8.88	8.88	
240539209	SMP	1	640.15	443.39	866.56	437.44	10.02	10.02	9.13	9.13	
240547598	SMP	1	639.54	444.45	865.59	438.56	9.82	9.82	9.32	9.32	
240572596	SMP	1	638.08	445.82	863.86	439.64	9.62	9.62	8.79	8.79	
240580985	SMP	1	638.17	445.61	864.10	439.52	9.67	9.67	9.03	9.03	
240589196	SMP	1	637.99	445.71	864.26	439.58	9.57	9.57	8.99	8.99	
240597574	SMP	1	637.90	445.76	864.24	439.66	9.71	9.71	8.83	8.83	
240605960	SMP	1	637.92	445.83	864.27	439.77	9.63	9.63	9.07	9.07	
240614352	SMP	1	637.78	445.90	864.26	439.71	9.63	9.63	8.80	8.80	
240622570	SMP	1	637.76	445.97	864.25	439.73	9.81	9.81	8.86	8.86	
240630982	SMP	1	637.76	445.91	864.26	439.72	9.72	9.72	8.81	8.81	
240639325	SMP	1	637.63	446.04	864.23	439.79	9.72	9.72	8.89	8.89	
240647711	SMP	1	636.93	446.35	863.75	440.18	9.74	9.74	9.12	9.12	
240655957	SMP	1	635.64	447.38	862.14	440.90	9.70	9.70	8.87	8.87	
240664356	SMP	1	634.53	447.95	860.59	441.53	9.87	9.87	9.18	9.18	
240672709	SMP	1	633.60	447.89	859.71	441.44	9.74	9.74	8.89	8.89	
240681135	SMP	1	633.69	447.56	859.70	441.26	9.53	9.53	8.88	8.88	
240689318	SMP	1	633.86	447.81	859.87	441.35	9.57	9.57	8.75	8.75	
240697703	SMP	1	633.60	447.96	859.75	441.42	9.67	9.67	8.53	8.53	
240706080	SMP	1	633.54	447.97	859.68	441.42	9.81	9.81	8.75	8.75	
240714357	SMP	1	633.33	448.08	859.61	441.42	9.63	9.63	8.69	8.69	
240722694	SMP	1	633.26	448.10	859.61	441.42	9.66	9.66	8.84	8.84	
240731103	SMP	1	633.12	448.18	859.46	441.41	9.68	9.68	8.74	8.74	
240739445	SMP	1	632.98	448.24	859.36	441.37	9.56	9.56	8.83	8.83	
240747704	SMP	1	632.87	448.24	859.26	441.34	9.67	9.67	8.81	8.81	
240756078	SMP	1	632.75	448.20	859.31	441.33	9.54	9.54	8.87	8.87	
240764477	SMP	1	632.57	448.21	859.19	441.32	9.64	9.64	8.92	8.92	
240772824	SMP	1	632.45	448.19	859.06	441.24	9.66	9.66	8.88	8.88	
240781102	SMP	1	632.38	448.16	858.94	441.19	9.64	9.64	8.91	8.91	
240789447	SMP	1	632.74	447.54	859.48	440.50	9.59	9.59	9.01	9.01	
240797818	SMP	1	633.71	446.69	860.49	439.68	9.72	9.72	9.03	9.03	
240806199	SMP	1	634.26	446.16	860.60	439.09	9.69	9.69	8.69	8.69	
240814479	SMP	1	634.16	446.28	860.42	439.14	9.72	9.72	8.75	8.75	
240822815	SMP	1	633.96	446.40	860.34	439.35	9.71	9.71	9.03	9.03	
240831226	SMP	1	633.66	446.56	860.33	439.46	9.63	9.63	9.03	9.03	
240839567	SMP	1	633.52	446.77	860.21	439.40	9.53	9.53	8.78	8.78	
240847816	SMP	1	633.40	446.76	860.21	439.47	9.67	9.67	8.79	8.79	
240856195	SMP	1	633.31	446.76	860.09	439.48	9.58	9.58	8.78	8.78	
240864600	SMP	1	633.19	446.87	859.99	439.55	9.60	9.60	8.69	8.69	
240872815	SMP	1	633.13	446.90	859.87	439.62	9.71	9.71	8.78	8.78	
240881209	SMP	1	632.99	447.10	859.89	439.58	9.64	9.64	8.52	8.52	
240889564	SMP	1	632.89	447.11	859.79	439.65	9.65	9.65	8.71	8.71	
240897881	SMP	1	632.84	447.15	859.70	439.53	9.70	9.70	8.63	8.63	
240906205	SMP	1	632.77	447.31	859.62	439.53	9.69	9.69	8.64	8.64	
240914572	SMP	1	632.68	447.21	859.56	439.69	9.65	9.65	8.60	8.60	
240922934	SMP	1	632.62	447.33	859.56	439.69	9.44	9.44	8.74	8.74	
240931266	SMP	1	632.54	447.37	859.48	439.63	9.46	9.46	8.69	8.69	
240939569	SMP	1	632.54	447.38	859.41	439.63	9.45	9.45	8.65	8.65	
240947943	SMP	1	632.48	447.43	859.45	439.58	9.50	9.50	8.83	8.83	
240956324	SMP	1	632.49	447.37	859.48	439.70	9.45	9.45	8.87	8.87	
240964645	SMP	1	632.47	447.39	859.34	439.41	9.51	9.51	8.51	8.51	
240972933	SMP	1	632.46	447.32	859.40	439.48	9.52	9.52	8.60	8.60	
240981325	SMP	1	632.51	447.33	859.48	439.56	9.60	9.60	8.80	8.80	
240989690	SMP	1	632.47	447.24	859.41	439.41	9.70	9.70	8.53	8.53	
240997994	SMP	1	632.71	447.11	859.57	439.33	9.77	9.77	8.41	8.41	
241006314	SMP	1	633.05	447.03	859.96	439.37	9.48	9.48	8.71	8.71	
241014689	SMP	1	633.08	447.01	859.96	439.32	9.69	9.69	8.63	8.63	
241023070	SMP	1	633.13	446.92	859.96	439.17	9.42	9.42	8.17	8.17	
241031376	SMP	1	633.10	446.90	859.96	439.25	9.51	9.51	8.45	8.45	
241039685	SMP	1	633.18	446.91	860.01	439.22	9.74	9.74	8.38	8.38	
241048049	SMP	1	633.26	447.02	860.12	439.28	9.73	9.73	8.52	8.52	
241056436	SMP	1	633.26	447.01	860.10	439.39	9.68	9.68	8.75	8.75	
241064759	SMP	1	633.24	447.02	860.14	439.33	9.49	9.49	8.68	8.68	
241073058	SMP	1	633.41	447.02	860.22	439.33	9.58	9.58	8.71	8.71	
241081451	SMP	1	633.45	447.09	860.22	439.32	9.63	9.63	8.63	8.63	
241089806	SMP	1	633.48	447.08	860.37	439.33	9.85	9.85	8.59	8.59	
241098112	SMP	1	633.56	447.00	860.37	439.47	9.71	9.71	8.85	8.85	
241106437	SMP	1	633.60	447.01	860.44	439.47	9.57	9.57	8.84	8.84	
241114811	SMP	1	633.62	446.97	860.49	439.42	9.33	9.33	8.89	8.89	
241123177	SMP	1	633.70	447.02	860.54	439.34	9.50	9.50	8.67	8.67	
241131496	SMP	1	633.78	446.92	860.61	439.43	9.55	9.55	8.67	8.67	
241139826	SMP	1	633.78	446.92	860.64	439.32	9.52	9.52	8.47	8.47	
241148140	SMP	1	633.82	446.90	860.69	439.36	9.48	9.48	8.42	8.42	
241156559	SMP	1	633.92	446.92	860.71	439.40	9.50	9.50	8.56	8.56	
241164839	SMP	1	633.90	446.90	860.71	439.32	9.58	9.58	8.52	8.52	
241173177	SMP	1	633.98	446.92	860.72	439.18	9.43	9.43	8.25	8.25	
241181521	SMP	1	633.98	446.97	860.80	439.34	9.52	9.52	8.33	8.33	
241189807	SMP	1	634.03	446.92	860.87	439.41	9.39	9.39	8.60	8.60	
241198201	SMP	1	633.97	446.92	860.79	439.36	9.40	9.40	8.44	8.44	
241206609	SMP	1	634.01	446.94	860.86	439.28	9.48	9.48	8.61	8.61	
241214922	SMP	1	633.95	447.02	860.87	439.41	9.45	9.45	8.64	8.64	
241223176	SMP	1	634.01	447.01	860.79	439.36	9.43	9.43	8.59	8.59	
241231609	SMP	1	634.01	446.94	860.79	439.42	9.46	9.46	8.64	8.64	
241239931	SMP	1	633.98	446.96	860.79	439.36	9.49	9.49	8.46	8.46	
241248284	SMP	1	633.99	446.99	860.82	439.31	9.40	9.40	8.28	8.28	
241256552	SMP	1	634.05	446.96	860.88	439.30	9.40	9.40	8.51	8.51	
241264980	SMP	1	634.01	447.01	860.94	439.34	9.43	9.43	8.58	8.58	
241273303	SMP	1	634.01	447.01	860.85	439.41	9.42	9.42	8.74	8.74	
241281670	SMP	1	634.01	447.01	860.96	439.30	9.37	9.37	8.50	8.50	
241289923	SMP	1	633.96	446.98	861.03	439.37	9.44	9.44	8.60	8.60	
241298323	SMP	1	634.08	447.01	860.98	439.38	9.45	9.45	8.66	8.66	
241306676	SMP	1	634.10	446.91	861.03	439.38	9.49	9.49	8.61	8.61	
241315037	SMP	1	634.10	446.84	861.10	439.44	9.54	9.54	8.71	8.71	
241323295	SMP	1	634.17	446.90	861.13	439.45	9.53	9.53	8.63	8.63	
241331724	SMP	1	634.16	446.94	861.14	439.40	9.61	9.61	8.58	8.58	
241340045	SMP	1	634.18	446.91	861.23	439.24	9.59	9.59	8.51	8.51	
241348292	SMP	1	634.23	446.93	861.22	439.33	9.54	9.54	8.66	8.66	
241356675	SMP	1	634.28	446.95	861.14	439.27	9.52	9.52	8.53	8.53	
241365098	SMP	1	634.26	446.89	861.30	439.39	9.57	9.57	8.63	8.63	
241373420	SMP	1	634.28	446.96	861.32	439.31	9.60	9.60	8.64	8.64	
241381702	SMP	1	634.28	447.00	861.33	439.33	9.50	9.50	8.53	8.53	
241390045	SMP	1	634.25	446.96	861.33	439.33	9.42	9.42	8.53	8.53	
241398462	SMP	1	634.31	446.98	861.34	439.40	9.65	9.65	8.80	8.80	
241406797	SMP	1	634.26	446.97	861.40	439.33	9.41	9.41	8.53	8.53	
241415079	SMP	1	634.33	446.95	861.41	439.35	9.44	9.44	8.74	8.74	
241423421	SMP	1	634.35	446.86	861.43	439.41	9.41	9.41	8.71	8.71	
241431818	SMP	1	634.39	446.86	861.48	439.28	9.43	9.43	8.47	8.47	
241440154	SMP	1	634.44	446.82	861.50	439.26	9.44	9.44	8.61	8.61	
241448412	SMP	1	634.44	446.82	861.61	439.39	9.27	9.27	8.61	8.61	
241456794	SMP	1	634.59	446.70	861.59	439.24	9.26	9.26	8.54	8.54	
241465203	SMP	1	634.63	446.63	861.71	439.33	9.36	9.36	8.37	8.37	
241473532	SMP	1	634.54	446.76	861.75	439.44	9.32	9.32	8.70	8.70	
241481795	SMP	1	634.68	446.69	861.81	439.38	9.32	9.32	8.58	8.58	
241490157	SMP	1	634.61	446.82	861.81	439.38	9.60	9.60	8.54	8.54	
241498551	SMP	1	634.68	446.82	861.89	439.38	9.55	9.55	8.44	8.44	
241506907	SMP	1	634.75	446.75	861.86	439.29	9.44	9.44	8.38	8.38	
241515186	SMP	1	634.75	446.75	861.96	439.45	9.51	9.51	8.59	8.59	
241523533	SMP	1	634.75	446.75	862.01	439.41	9.43	9.43	8.58	8.58	
241531932	SMP	1	634.75	446.82	861.94	439.49	9.44	9.44	8.54	8.54	
241540150	SMP	1	634.75	446.82	861.97	439.48	9.39	9.39	8.51	8.51	
241548537	SMP	1	634.75	446.82	861.94	439.49	9.38	9.38	8.58	8.58	
241556901	SMP	1	634.68	446.82	861.89	439.59	9.39	9.39	8.66	8.66	
241565315	SMP	1	634.75	446.77	861.90	439.51	9.38	9.38	8.59	8.59	
241573526	SMP	1	634.63	446.84	861.83	439.43	9.36	9.36	8.47	8.47	
241581934	SMP	1	634.67	446.69	861.78	439.45	9.28	9.28	8.43	8.43	
241590277	SMP	1	634.59	446.77	861.81	439.45	9.38	9.38	8.68	8.68	
241598663	SMP	1	634.59	446.77	861.71	439.25	9.30	9.30	8.25	8.25	
241606901	SMP	1	634.59	446.70	861.68	439.27	9.28	9.28	8.24	8.24	
241616490	SMP	1	634.52	446.77	861.69	439.36	9.38	9.38	8.44	8.44	
241623668	SMP	1	634.51	446.62	861.71	439.32	9.28	9.28	8.42	8.42	
241632063	SMP	1	634.50	446.72	861.71	439.40	9.44	9.44	8.48	8.48	
241640290	SMP	1	634.42	446.72	861.61	439.36	9.41	9.41	8.68	8.68	
241648689	SMP	1	634.35	446.72	861.54	439.30	9.25	9.25	8.70	8.70	
241657040	SMP	1	634.35	446.69	861.54	439.15	9.29	9.29	8.41	8.41	
241665302	SMP	1	634.28	446.69	861.55	439.28	9.29	9.29	8.75	8.75	
241673660	SMP	1	634.29	446.68	861.55	439.21	9.37	9.37	8.62	8.62	
241682127	SMP	1	634.28	446.62	861.47	439.18	9.43	9.43	8.66	8.66	
241690414	SMP	1	634.21	446.69	861.40	439.15	9.41	9.41	8.72	8.72	
241698661	SMP	1	634.19	446.66	861.41	439.07	9.42	9.42	8.59	8.59	
241707035	SMP	1	634.13	446.61	861.40	439.08	9.39	9.39	8.60	8.60	
241715466	SMP	1	634.14	446.55	861.33	439.04	9.40	9.40	8.58	8.58	
241723785	SMP	1	634.07	446.62	861.37	439.00	9.48	9.48	8.62	8.62	
241732046	SMP	1	634.07	446.62	861.31	439.01	9.48	9.48	8.56	8.56	
241740410	SMP	1	634.02	446.55	861.30	438.95	9.48	9.48	8.54	8.54	
241748858	SMP	1	634.06	446.48	861.23	438.87	9.33	9.33	8.44	8.44	
241757160	SMP	1	634.09	446.55	861.23	438.87	9.42	9.42	8.53	8.53	
241765424	SMP	1	634.02	446.41	861.30	438.80	9.50	9.50	8.32	8.32	
241773781	SMP	1	634.08	446.42	861.28	438.91	9.41	9.41	8.48	8.48	
241782238	SMP	1	634.09	446.32	861.26	438.76	9.34	9.34	8.31	8.31	
241790533	SMP	1	634.23	446.28	861.23	438.65	9.37	9.37	8.65	8.65	
241798794	SMP	1	634.21	446.30	861.33	438.63	9.45	9.45	8.51	8.51	
241807157	SMP	1	634.35	446.02	861.33	438.48	9.61	9.61	8.28	8.28	
241815604	SMP	1	634.24	445.17	861.30	437.65	9.48	9.48	8.53	8.53	
241823908	SMP	1	634.54	443.59	860.97	436.38	9.54	9.54	8.41	8.41	
241832171	SMP	1	634.88	442.91	860.92	435.82	9.66	9.66	8.59	8.59	
241840530	SMP	1	634.95	443.04	860.85	435.63	9.56	9.56	8.50	8.50	
241848971	SMP	1	635.01	443.13	860.92	435.61	9.61	9.61	8.32	8.32	
241857154	SMP	1	635.01	443.12	861.03	435.76	9.49	9.49	8.46	8.46	
241865548	SMP	1	634.95	443.15	861.16	435.72	9.75	9.75	8.41	8.41	
241873909	SMP	1	635.01	442.98	861.14	435.65	9.53	9.53	8.20	8.20	
241882359	SMP	1	635.08	442.91	861.21	435.65	9.59	9.59	8.43	8.43	
241890534	SMP	1	635.01	442.91	861.33	435.48	9.63	9.63	8.21	8.21	
241898904	SMP	1	635.05	442.83	861.33	435.55	9.55	9.55	8.44	8.44	
241907276	SMP	1	635.09	442.70	861.40	435.48	9.57	9.57	8.59	8.59	
241915715	SMP	1	635.07	442.72	861.46	435.44	9.44	9.44	8.45	8.45	
241923902	SMP	1	635.03	442.60	861.55	435.24	9.48	9.48	8.63	8.63	
241932298	SMP	1	635.16	441.74	861.55	434.36	9.50	9.50	8.26	8.26	
241949080	SMP	1	635.52	439.30	860.77	432.21	9.45	9.45	8.17	8.17	
241957294	SMP	1	635.70	439.18	860.85	432.12	9.43	9.43	8.22	8.22	
241965648	SMP	1	635.63	439.37	860.99	432.23	9.58	9.58	8.23	8.23	
241974044	SMP	1	635.64	439.36	861.29	432.24	9.42	9.42	8.25	8.25	
241982459	SMP	1	635.56	439.30	861.38	432.21	9.43	9.43	8.47	8.47	
241990656	SMP	1	635.58	439.16	861.47	432.17	9.45	9.45	8.64	8.64	
241999005	SMP	1	635.68	439.08	861.55	431.98	9.48	9.48	8.59	8.59	
242007417	SMP	1	635.62	439.02	861.62	431.98	9.40	9.40	8.54	8.54	
242015655	SMP	1	635.62	438.95	861.64	431.92	9.43	9.43	8.32	8.32	
242024030	SMP	1	635.67	438.95	861.64	431.85	9.36	9.36	8.29	8.29	
242032402	SMP	1	635.57	438.87	861.61	431.87	9.35	9.35	8.38	8.38	
242040780	SMP	1	635.60	438.88	861.66	431.70	9.46	9.46	8.46	8.46	
242049003	SMP	1	635.36	438.98	861.62	431.70	9.50	9.50	8.34	8.34	
242057414	SMP	1	635.39	438.64	861.44	431.47	9.45	9.45	8.37	8.37	
242065773	SMP	1	635.10	437.78	861.05	430.62	9.41	9.41	8.35	8.35	
242074161	SMP	1	635.10	437.17	860.60	429.98	9.26	9.26	8.43	8.43	
242082396	SMP	1	635.10	436.96	860.57	429.84	9.49	9.49	8.48	8.48	
242090779	SMP	1	635.06	437.35	860.68	430.05	9.52	9.52	8.50	8.50	
242099138	SMP	1	635.08	437.49	860.68	430.15	9.45	9.45	8.34	8.34	
242107536	SMP	1	634.90	437.46	860.68	430.15	9.40	9.40	8.31	8.31	
242115766	SMP	1	634.91	437.55	860.75	430.19	9.46	9.46	8.17	8.17	
242124153	SMP	1	634.82	437.54	860.81	430.21	9.42	9.42	8.28	8.28	
242132522	SMP	1	634.75	437.54	860.73	430.22	9.45	9.45	8.39	8.39	
242140898	SMP	1	634.67	437.54	860.73	430.22	9.32	9.32	8.39	8.39	
242149134	SMP	1	634.61	437.54	860.79	430.35	9.32	9.32	8.37	8.37	
242157535	SMP	1	634.63	437.50	860.80	430.22	9.53	9.53	8.41	8.41	
242165894	SMP	1	634.61	437.57	860.74	430.22	9.49	9.49	8.21	8.21	
242174159	SMP	1	634.54	437.62	860.74	430.23	9.42	9.42	8.39	8.39	
242182510	SMP	1	634.39	437.63	860.84	430.21	9.53	9.53	8.31	8.31	
242190902	SMP	1	634.44	437.63	860.82	430.20	9.52	9.52	8.25	8.25	
242199251	SMP	1	634.44	437.61	860.82	430.12	9.55	9.55	8.13	8.13	
242207533	SMP	1	634.44	437.56	860.93	430.12	9.53	9.53	8.19	8.19	
242215880	SMP	1	634.37	437.43	860.95	430.08	9.30	9.30	8.31	8.31	
242224278	SMP	1	634.35	437.48	860.93	430.12	9.46	9.46	8.22	8.22	
242232646	SMP	1	634.36	437.49	860.97	430.05	9.51	9.51	8.29	8.29	
242240901	SMP	1	634.28	437.41	861.00	429.99	9.38	9.38	8.38	8.38	
242249250	SMP	1	634.35	437.34	861.05	429.98	9.42	9.42	8.08	8.08	
242257656	SMP	1	634.39	437.38	861.10	429.99	9.42	9.42	8.37	8.37	
242266029	SMP	1	634.35	437.41	861.13	429.98	9.39	9.39	8.19	8.19	
242274275	SMP	1	634.36	437.37	861.20	430.05	9.38	9.38	8.19	8.19	
242282638	SMP	1	634.43	437.37	861.27	430.05	9.25	9.25	8.33	8.33	
242291021	SMP	1	634.47	437.35	861.35	430.06	9.36	9.36	8.33	8.33	
242299371	SMP	1	634.46	437.32	861.35	430.09	9.34	9.34	8.48	8.48	
242307653	SMP	1	634.47	437.27	861.38	430.10	9.36	9.36	8.57	8.57	
242316000	SMP	1	634.61	437.31	861.55	430.13	9.40	9.40	8.56	8.56	
242324395	SMP	1	634.64	437.33	861.54	430.17	9.49	9.49	8.47	8.47	
242332641	SMP	1	634.72	437.26	861.61	430.23	9.44	9.44	8.48	8.48	
242341023	SMP	1	634.65	437.23	861.66	430.21	9.43	9.43	8.38	8.38	
242349369	SMP	1	634.74	437.18	861.71	430.23	9.43	9.43	8.58	8.58	
242357778	SMP	1	634.77	437.24	861.84	430.24	9.55	9.55	8.59	8.59	
242366001	SMP	1	634.85	437.21	861.82	430.23	9.47	9.47	8.49	8.49	
242374402	SMP	1	634.88	437.16	861.86	430.24	9.56	9.56	8.33	8.33	
242382753	SMP	1	634.92	437.18	861.93	430.24	9.61	9.61	8.28	8.28	
242391149	SMP	1	634.93	437.19	861.96	430.26	9.58	9.58	8.36	8.36	
242399384	SMP	1	634.90	437.21	862.04	430.25	9.70	9.70	8.39	8.39	
242407773	SMP	1	634.84	437.19	861.98	430.24	9.54	9.54	8.25	8.25	
242416119	SMP	1	634.92	437.23	861.99	430.35	9.72	9.72	8.47	8.47	
242424512	SMP	1	634.97	437.23	862.10	430.26	9.53	9.53	8.39	8.39	
242432753	SMP	1	635.05	437.39	862.26	430.56	9.63	9.63	8.41	8.41	
242441143	SMP	1	635.39	437.81	862.48	431.12	9.54	9.54	8.65	8.65	
242449488	SMP	1	635.54	438.00	862.57	431.27	9.66	9.66	8.68	8.68	
242457899	SMP	1	635.48	438.00	862.64	431.19	9.76	9.76	8.63	8.63	
242466126	SMP	1	635.46	437.98	862.61	431.16	9.58	9.58	8.66	8.66	
242474520	SMP	1	635.50	438.02	862.68	431.24	9.75	9.75	8.67	8.67	
242482873	SMP	1	635.44	438.01	862.66	431.21	9.53	9.53	8.67	8.67	
242491145	SMP	1	635.55	438.04	862.78	431.22	9.50	9.50	8.66	8.66	
242499495	SMP	1	635.54	438.05	862.78	431.24	9.54	9.54	8.56	8.56	
242507894	SMP	1	635.53	438.02	862.77	431.32	9.60	9.60	8.56	8.56	
242516237	SMP	1	635.54	438.12	862.84	431.32	9.57	9.57	8.58	8.58	
242524510	SMP	1	635.60	438.17	862.88	431.31	9.56	9.56	8.57	8.57	
242532876	SMP	1	635.55	438.11	862.88	431.42	9.62	9.62	8.48	8.48	
242541261	SMP	1	635.61	438.12	862.98	431.39	9.58	9.58	8.54	8.54	
242549607	SMP	1	635.59	438.17	862.91	431.40	9.48	9.48	8.46	8.46	
242557893	SMP	1	635.60	438.19	862.93	431.30	9.55	9.55	8.53	8.53	
242566246	SMP	1	635.67	438.11	862.90	431.40	9.61	9.61	8.48	8.48	
242574641	SMP	1	635.57	438.14	863.05	431.40	9.56	9.56	8.46	8.46	
242582998	SMP	1	635.67	438.07	863.04	431.36	9.71	9.71	8.55	8.55	
242591266	SMP	1	635.67	438.06	863.08	431.41	9.62	9.62	8.71	8.71	
242599607	SMP	1	635.76	438.03	863.21	431.38	9.74	9.74	8.64	8.64	
242608018	SMP	1	635.79	438.00	863.09	431.47	9.81	9.81	8.37	8.37	
242616364	SMP	1	635.88	437.99	863.16	431.47	9.83	9.83	8.50	8.50	
242624628	SMP	1	635.93	437.93	863.33	431.40	9.85	9.85	8.57	8.57	
242632993	SMP	1	635.95	437.95	863.47	431.32	9.85	9.85	8.56	8.56	
242641395	SMP	1	636.01	437.96	863.55	431.40	9.75	9.75	8.60	8.60	
242649607	SMP	1	636.15	437.90	863.62	431.48	9.51	9.51	8.59	8.59	
242658015	SMP	1	636.22	437.89	863.74	431.41	9.63	9.63	8.64	8.64	
242666368	SMP	1	636.25	437.84	863.87	431.47	9.62	9.62	8.58	8.58	
242674760	SMP	1	636.43	437.83	863.92	431.51	9.72	9.72	8.58	8.58	
242682993	SMP	1	636.53	437.85	863.98	431.63	9.69	9.69	8.64	8.64	
242691382	SMP	1	636.63	437.84	863.92	431.71	9.62	9.62	8.51	8.51	
242699728	SMP	1	636.67	437.89	864.09	431.65	9.72	9.72	8.43	8.43	
242708134	SMP	1	636.74	437.82	864.21	431.62	9.69	9.69	8.65	8.65	
242716352	SMP	1	636.91	437.81	864.24	431.72	9.89	9.89	8.54	8.54	
242733121	SMP	1	636.93	437.81	864.39	431.71	9.93	9.93	8.61	8.61	
242741493	SMP	1	637.03	437.78	864.47	431.59	9.73	9.73	8.73	8.73	
242749743	SMP	1	637.08	437.77	864.52	431.62	9.87	9.87	8.58	8.58	
242758109	SMP	1	637.05	437.67	864.52	431.62	9.67	9.67	8.48	8.48	
242767137	SMP	1	636.93	437.80	864.53	431.65	9.74	9.74	8.39	8.39	
242774865	SMP	1	637.31	437.73	864.64	431.72	9.77	9.77	8.63	8.63	
242783127	SMP	1	637.22	437.64	864.60	431.72	9.68	9.68	8.64	8.64	
242791491	SMP	1	637.10	437.65	864.64	431.65	9.81	9.81	8.63	8.63	
242799869	SMP	1	637.10	437.67	864.67	431.72	9.59	9.59	8.53	8.53	
242808109	SMP	1	637.13	437.66	864.67	431.72	9.67	9.67	8.53	8.53	
242816505	SMP	1	637.16	437.67	864.73	431.65	9.74	9.74	8.51	8.51	
242824893	SMP	1	637.30	437.76	864.72	431.72	9.82	9.82	8.63	8.63	
242833246	SMP	1	637.21	437.70	864.65	431.72	9.71	9.71	8.49	8.49	
242841478	SMP	1	637.18	437.76	864.64	431.72	9.70	9.70	8.41	8.41	
242849854	SMP	1	637.08	437.80	864.64	431.72	9.73	9.73	8.57	8.57	
242858221	SMP	1	637.08	437.77	864.59	431.72	9.69	9.69	8.44	8.44	
242866617	SMP	1	637.15	437.84	864.50	431.72	9.76	9.76	8.46	8.46	
242874853	SMP	1	637.08	437.82	864.46	431.72	9.81	9.81	8.41	8.41	
242883236	SMP	1	636.96	437.78	864.52	431.69	9.90	9.90	8.47	8.47	
242891530	SMP	1	636.99	437.84	864.33	431.73	9.93	9.93	8.73	8.73	
242899979	SMP	1	636.84	437.83	864.29	431.77	9.88	9.88	8.70	8.70	
242908220	SMP	1	636.70	437.88	864.17	431.72	9.63	9.63	8.46	8.46	
242916603	SMP	1	636.62	437.90	864.11	431.71	9.69	9.69	8.58	8.58	
242924974	SMP	1	636.70	437.82	864.09	431.74	9.66	9.66	8.48	8.48	
242933347	SMP	1	636.53	437.89	864.01	431.75	9.58	9.58	8.53	8.53	
242941596	SMP	1	636.50	437.95	863.98	431.73	9.60	9.60	8.48	8.48	
242950002	SMP	1	636.46	437.92	863.90	431.76	9.61	9.61	8.53	8.53	
242958348	SMP	1	636.39	437.92	863.93	431.75	9.65	9.65	8.53	8.53	
242966615	SMP	1	636.31	437.94	863.86	431.72	9.56	9.56	8.46	8.46	
242974971	SMP	1	636.34	437.98	863.81	431.65	9.65	9.65	8.48	8.48	
242983358	SMP	1	636.16	437.93	863.79	431.74	9.64	9.64	8.49	8.49	
242991723	SMP	1	636.35	437.98	863.82	431.62	9.68	9.68	8.50	8.50	
242999974	SMP	1	636.28	438.01	863.74	431.62	9.64	9.64	8.50	8.50	
243008340	SMP	1	636.22	438.03	863.69	431.63	9.85	9.85	8.48	8.48	
243016741	SMP	1	636.17	437.98	863.62	431.63	9.84	9.84	8.48	8.48	
243025145	SMP	1	636.11	438.03	863.62	431.55	9.91	9.91	8.56	8.56	
243033376	SMP	1	636.04	438.09	863.57	431.69	9.97	9.97	8.54	8.54	
243041728	SMP	1	636.04	438.07	863.48	431.63	9.87	9.87	8.39	8.39	
243050119	SMP	1	635.86	438.03	863.43	431.62	9.73	9.73	8.50	8.50	
243058486	SMP	1	635.79	438.15	863.36	431.55	9.73	9.73	8.57	8.57	
243066747	SMP	1	635.84	438.07	863.29	431.62	9.85	9.85	8.52	8.52	
243075106	SMP	1	635.76	438.17	863.33	431.55	9.79	9.79	8.43	8.43	
243091875	SMP	1	635.81	438.00	863.15	431.66	9.66	9.66	8.38	8.38	
243100097	SMP	1	635.62	438.08	863.16	431.59	9.68	9.68	8.41	8.41	
243108499	SMP	1	635.63	438.08	863.02	431.67	9.78	9.78	8.46	8.46	
243116837	SMP	1	635.66	438.06	863.14	431.60	9.57	9.57	8.55	8.55	
243125125	SMP	1	635.66	438.09	863.03	431.67	9.58	9.58	8.49	8.49	
243133462	SMP	1	635.52	438.09	863.02	431.66	9.49	9.49	8.41	8.41	
243141873	SMP	1	635.68	438.12	863.03	431.59	9.61	9.61	8.34	8.34	
243150225	SMP	1	635.67	438.18	862.95	431.58	9.57	9.57	8.38	8.38	
243158500	SMP	1	635.67	438.18	862.98	431.65	9.52	9.52	8.46	8.46	
243166845	SMP	1	635.57	438.18	862.91	431.67	9.61	9.61	8.43	8.43	
243175247	SMP	1	635.51	438.24	862.85	431.69	9.59	9.59	8.42	8.42	
243183582	SMP	1	635.61	438.18	862.92	431.77	9.59	9.59	8.51	8.51	
243191869	SMP	1	635.66	438.31	863.08	431.89	9.72	9.72	8.41	8.41	
243200236	SMP	1	636.98	438.98	864.26	432.48	9.82	9.82	8.59	8.59	
243208622	SMP	1	638.33	440.05	865.42	433.40	9.85	9.85	8.51	8.51	
243216977	SMP	1	639.66	440.53	866.71	434.06	9.77	9.77	8.51	8.51	
243233617	SMP	1	640.25	440.74	866.80	434.36	9.95	9.95	8.85	8.85	
243241973	SMP	1	639.99	440.75	866.91	434.33	10.06	10.06	8.61	8.61	
243250360	SMP	1	640.07	440.74	866.88	434.32	10.09	10.09	8.55	8.55	
243258598	SMP	1	640.13	440.68	866.96	434.36	9.85	9.85	8.62	8.62	
243266988	SMP	1	640.21	440.67	867.03	434.36	9.88	9.88	8.65	8.65	
243275346	SMP	1	640.14	440.67	866.98	434.22	9.91	9.91	8.40	8.40	
243283602	SMP	1	640.21	440.74	867.09	434.37	10.03	10.03	8.44	8.44	
243291976	SMP	1	640.07	440.75	867.05	434.28	10.07	10.07	8.40	8.40	
243300361	SMP	1	639.93	440.77	867.12	434.34	10.01	10.01	8.72	8.72	
243308716	SMP	1	639.89	440.75	867.12	434.35	10.16	10.16	8.67	8.67	
243316979	SMP	1	639.89	440.75	867.05	434.22	10.15	10.15	8.51	8.51	
243325353	SMP	1	640.04	440.75	867.26	434.29	10.10	10.10	8.56	8.56	
243333715	SMP	1	640.77	441.13	868.08	434.85	9.87	9.87	8.89	8.89	
243342099	SMP	1	642.37	442.14	869.23	435.76	10.06	10.06	8.96	8.96	
243350353	SMP	1	643.79	442.81	870.19	436.22	9.90	9.90	8.85	8.85	
243358714	SMP	1	644.07	442.78	870.62	436.35	9.91	9.91	9.03	9.03	
243367105	SMP	1	643.87	442.90	870.40	436.22	10.30	10.30	8.59	8.59	
243375470	SMP	1	643.80	442.85	870.54	436.27	10.19	10.19	9.01	9.01	
243383714	SMP	1	643.83	442.86	870.56	436.33	10.04	10.04	9.02	9.02	
243392085	SMP	1	643.77	442.91	870.63	436.41	10.13	10.13	9.08	9.08	
243400492	SMP	1	643.84	442.98	870.64	436.50	10.20	10.20	9.12	9.12	
243408844	SMP	1	643.86	443.00	870.71	436.50	10.07	10.07	9.11	9.11	
243417085	SMP	1	643.79	443.00	870.77	436.51	10.19	10.19	9.01	9.01	
243425463	SMP	1	643.80	442.89	870.85	436.50	10.11	10.11	9.00	9.00	
243433847	SMP	1	643.79	442.93	870.84	436.42	10.13	10.13	8.91	8.91	
243442082	SMP	1	644.01	442.97	871.14	436.51	10.19	10.19	8.68	8.68	
243450487	SMP	1	644.69	443.29	871.89	437.01	9.90	9.90	8.67	8.67	
243458838	SMP	1	646.51	444.29	873.19	437.71	10.34	10.34	8.83	8.83	
243475471	SMP	1	648.90	444.83	875.11	438.78	10.16	10.16	8.83	8.83	
243483845	SMP	1	648.64	444.90	874.84	438.71	10.29	10.29	8.82	8.82	
243492223	SMP	1	648.43	444.88	874.91	438.70	10.25	10.25	8.90	8.90	
243508824	SMP	1	648.43	444.88	875.24	438.64	10.29	10.29	8.72	8.72	
243517231	SMP	1	648.43	444.80	875.33	438.76	10.37	10.37	8.87	8.87	
243525742	SMP	1	648.36	444.80	875.26	438.76	10.28	10.28	8.98	8.98	
243533954	SMP	1	648.50	444.88	875.33	438.64	10.21	10.21	8.86	8.86	
243542211	SMP	1	648.43	444.88	875.33	438.76	10.40	10.40	8.95	8.95	
243550586	SMP	1	648.30	444.73	875.38	438.81	10.03	10.03	8.91	8.91	
243558953	SMP	1	648.22	444.87	875.34	438.76	10.18	10.18	9.02	9.02	
243567354	SMP	1	648.33	444.87	875.33	438.83	10.01	10.01	9.07	9.07	
243575592	SMP	1	648.26	444.94	875.26	438.76	10.29	10.29	9.05	9.05	
243583950	SMP	1	648.19	444.87	875.34	438.83	10.17	10.17	8.99	8.99	
243592331	SMP	1	648.19	444.99	875.28	438.86	10.14	10.14	8.76	8.76	
243600584	SMP	1	648.14	444.98	875.27	438.88	10.32	10.32	8.96	8.96	
243608951	SMP	1	647.93	444.98	875.24	438.88	10.26	10.26	8.72	8.72	
243617348	SMP	1	648.24	445.22	875.50	439.07	10.09	10.09	9.01	9.01	
243625709	SMP	1	649.03	445.51	876.22	439.33	10.07	10.07	8.68	8.68	
243633950	SMP	1	649.46	445.54	876.23	439.53	9.79	9.79	8.85	8.85	
243642329	SMP	1	649.36	445.38	876.31	439.59	9.64	9.64	8.74	8.74	
243650702	SMP	1	649.30	445.46	876.30	439.45	9.81	9.81	8.82	8.82	
243659078	SMP	1	649.29	445.47	876.37	439.52	9.84	9.84	8.95	8.95	
243667349	SMP	1	649.30	445.50	876.38	439.52	9.86	9.86	9.01	9.01	
243675703	SMP	1	649.30	445.44	876.38	439.45	9.79	9.79	8.87	8.87	
243684068	SMP	1	649.30	445.37	876.38	439.44	9.58	9.58	8.85	8.85	
243692451	SMP	1	649.32	445.34	876.45	439.44	9.80	9.80	8.81	8.81	
243700725	SMP	1	649.38	445.39	876.42	439.41	9.81	9.81	8.89	8.89	
243709073	SMP	1	649.43	445.32	876.54	439.41	9.67	9.67	8.94	8.94	
243717476	SMP	1	649.56	445.29	876.57	439.36	9.81	9.81	9.05	9.05	
243725822	SMP	1	649.44	445.22	876.69	439.40	9.70	9.70	9.06	9.06	
243734066	SMP	1	649.59	445.20	876.63	439.35	9.96	9.96	9.05	9.05	
243742453	SMP	1	649.52	445.27	876.78	439.39	9.98	9.98	9.00	9.00	
243750828	SMP	1	649.68	445.20	876.72	439.39	9.98	9.98	9.04	9.04	
243759192	SMP	1	649.59	445.20	876.94	439.37	9.99	9.99	8.80	8.80	
243767473	SMP	1	649.66	445.27	876.94	439.34	10.14	10.14	8.80	8.80	
243775820	SMP	1	649.69	445.32	877.05	439.34	10.22	10.22	8.79	8.79	
243784196	SMP	1	649.81	445.38	877.08	439.44	9.87	9.87	8.90	8.90	
243792455	SMP	1	649.86	445.38	877.03	439.49	9.85	9.85	8.74	8.74	
243800820	SMP	1	649.69	445.24	877.02	439.43	10.03	10.03	8.80	8.80	
243809194	SMP	1	649.23	445.17	876.67	439.35	10.28	10.28	9.02	9.02	
243817594	SMP	1	649.41	445.05	876.70	439.32	10.04	10.04	9.04	9.04	
243825818	SMP	1	649.60	445.20	876.77	439.31	10.14	10.14	8.91	8.91	
243834204	SMP	1	649.64	445.38	876.94	439.38	10.24	10.24	8.77	8.77	
243842569	SMP	1	649.60	445.31	876.94	439.42	10.25	10.25	8.81	8.81	
243850946	SMP	1	649.69	445.31	876.90	439.39	10.12	10.12	8.76	8.76	
243859188	SMP	1	649.74	445.20	877.03	439.47	10.12	10.12	8.75	8.75	
243867593	SMP	1	649.71	445.19	877.04	439.40	10.18	10.18	8.74	8.74	
243875947	SMP	1	649.61	445.20	877.08	439.39	10.28	10.28	8.77	8.77	
243884312	SMP	1	649.71	445.12	877.07	439.42	10.20	10.20	8.76	8.76	
243892568	SMP	1	649.64	445.12	877.08	439.39	10.20	10.20	8.73	8.73	
243900943	SMP	1	649.60	445.20	877.09	439.41	10.17	10.17	8.74	8.74	
243909316	SMP	1	649.69	445.31	877.08	439.41	10.13	10.13	8.66	8.66	
243917714	SMP	1	649.66	445.27	877.02	439.55	10.07	10.07	8.85	8.85	
243925942	SMP	1	649.53	445.34	877.15	439.61	10.13	10.13	8.64	8.64	
243934311	SMP	1	649.59	445.35	877.10	439.63	10.16	10.16	8.66	8.66	
243942691	SMP	1	649.61	445.37	877.07	439.63	9.92	9.92	8.78	8.78	
243950956	SMP	1	649.41	445.46	877.00	439.70	9.92	9.92	8.91	8.91	
243959309	SMP	1	649.52	445.54	877.08	439.69	10.00	10.00	8.62	8.62	
243967715	SMP	1	649.39	445.38	877.05	439.79	9.78	9.78	8.67	8.67	
243976068	SMP	1	649.43	445.42	876.97	439.80	9.71	9.71	8.87	8.87	
243984310	SMP	1	649.32	445.45	876.93	439.81	9.39	9.39	8.89	8.89	
243992694	SMP	1	649.29	445.47	876.72	439.84	9.60	9.60	8.81	8.81	
244001074	SMP	1	649.26	445.53	876.73	439.84	9.60	9.60	8.71	8.71	
244009436	SMP	1	649.12	445.74	876.58	439.77	9.97	9.97	8.75	8.75	
244017712	SMP	1	649.12	445.53	876.58	439.69	9.75	9.75	8.71	8.71	
244026062	SMP	1	649.03	445.80	876.51	439.77	10.13	10.13	8.73	8.73	
244034437	SMP	1	648.89	445.72	876.44	439.76	10.18	10.18	8.75	8.75	
244042874	SMP	1	648.90	445.63	876.45	439.80	9.87	9.87	8.83	8.83	
244051061	SMP	1	648.88	445.80	876.38	439.81	10.04	10.04	8.90	8.90	
244059430	SMP	1	648.75	445.77	876.44	439.84	10.08	10.08	8.66	8.66	
244067827	SMP	1	648.72	445.82	876.32	439.87	10.03	10.03	8.84	8.84	
244076198	SMP	1	648.86	445.67	876.26	439.77	9.82	9.82	8.71	8.71	
244084440	SMP	1	648.75	445.92	876.25	439.81	10.17	10.17	8.71	8.71	
244092813	SMP	1	648.72	445.81	876.26	439.84	9.84	9.84	8.76	8.76	
244101181	SMP	1	648.74	445.81	876.20	439.91	9.86	9.86	8.73	8.73	
244109426	SMP	1	648.72	445.82	876.20	439.91	9.78	9.78	8.73	8.73	
244117830	SMP	1	648.73	445.80	876.26	439.83	9.88	9.88	8.75	8.75	
244126185	SMP	1	648.70	445.77	876.20	439.84	9.93	9.93	8.70	8.70	
244134552	SMP	1	648.82	445.84	876.20	439.89	10.07	10.07	8.85	8.85	
244142810	SMP	1	648.77	445.75	876.22	439.96	9.76	9.76	8.60	8.60	
244151180	SMP	1	648.84	445.75	876.30	439.87	9.76	9.76	8.90	8.90	
244159557	SMP	1	648.75	445.87	876.26	439.98	9.83	9.83	8.77	8.77	
244167953	SMP	1	648.91	445.82	876.29	439.94	9.89	9.89	8.81	8.81	
244176178	SMP	1	648.88	445.71	876.27	439.95	9.79	9.79	8.77	8.77	
244184556	SMP	1	648.88	445.78	876.34	439.93	9.80	9.80	8.70	8.70	
244192930	SMP	1	649.02	445.86	876.37	439.88	9.63	9.63	8.56	8.56	
244201306	SMP	1	648.97	445.83	876.37	439.96	9.75	9.75	8.66	8.66	
244209556	SMP	1	648.99	445.75	876.48	440.00	9.86	9.86	8.68	8.68	
244217952	SMP	1	649.08	445.75	876.51	440.01	9.80	9.80	8.76	8.76	
244226303	SMP	1	649.17	445.63	876.50	440.01	9.68	9.68	8.68	8.68	
249736769	SMP	1	0.00	0.00	882.88	432.36	0.00	0.00	10.40	10.40	
249740160	SMP	1	0.00	0.00	885.75	434.46	0.00	0.00	5.01	5.01	
249748521	SMP	1	0.00	0.00	888.18	426.35	0.00	0.00	23.70	23.70	
249756829	SMP	1	656.47	437.50	0.00	0.00	19.00	9.00	0.00	0.00	
249765210	SMP	1	652.72	428.02	0.00	0.00	27.83	27.83	0.00	0.00	
249773571	SMP	1	649.84	424.32	893.31	421.15	30.49	30.49	27.92	27.92	
249790208	SMP	1	650.39	431.54	895.43	430.33	17.62	17.62	13.90	13.90	
249798597	SMP	1	660.04	427.00	893.69	429.80	5.21	5.21	17.57	17.57	
249806937	SMP	1	0.00	0.00	896.50	426.80	0.00	0.00	16.50	16.50	
249823594	SMP	1	659.72	428.17	885.28	420.50	14.15	14.15	6.99	6.99	
249831970	SMP	1	659.14	423.07	885.63	420.43	8.43	8.43	7.76	7.76	
249840315	SMP	1	660.43	423.04	886.16	420.65	8.77	8.77	8.18	8.18	
249856943	SMP	1	660.58	422.72	886.77	420.51	9.32	9.32	8.42	8.42	
249865326	SMP	1	660.64	422.74	887.20	420.55	9.54	9.54	8.25	8.25	
249873702	SMP	1	661.20	422.61	887.48	420.63	9.20	9.20	8.27	8.27	
249890325	SMP	1	661.76	422.56	888.13	420.98	9.19	9.19	7.97	7.97	
249898715	SMP	1	662.03	422.60	888.34	421.16	9.29	9.29	8.26	8.26	
249907058	SMP	1	662.13	422.76	888.55	421.27	9.15	9.15	7.96	7.96	
249915327	SMP	1	662.27	422.83	888.76	421.52	9.22	9.22	8.22	8.22	
249923702	SMP	1	662.50	423.04	888.89	421.76	9.02	9.02	8.29	8.29	
249932074	SMP	1	662.66	423.03	888.95	421.83	9.02	9.02	8.29	8.29	
249940496	SMP	1	662.65	423.24	889.11	421.97	9.20	9.20	8.00	8.00	
249948714	SMP	1	662.65	423.17	889.20	422.04	9.12	9.12	8.08	8.08	
249957061	SMP	1	662.60	423.05	889.10	421.92	9.07	9.07	8.11	8.11	
249965448	SMP	1	662.58	423.11	889.04	421.87	9.06	9.06	8.15	8.15	
249973818	SMP	1	662.44	423.03	888.88	421.72	9.16	9.16	8.25	8.25	
249982081	SMP	1	662.32	423.05	888.84	421.82	9.15	9.15	8.17	8.17	
249990437	SMP	1	662.77	424.18	888.94	422.94	9.39	9.39	8.42	8.42	
249998834	SMP	1	663.38	425.59	889.00	424.14	9.41	9.41	8.44	8.44	
250007193	SMP	1	663.49	425.97	888.53	424.36	9.29	9.29	8.33	8.33	
250015446	SMP	1	662.97	425.70	888.31	424.08	9.34	9.34	8.30	8.30	
250032205	SMP	1	662.43	425.91	888.26	424.35	9.28	9.28	8.54	8.54	
250040434	SMP	1	662.22	425.99	888.05	424.33	9.62	9.62	8.45	8.45	
250048813	SMP	1	661.82	425.95	887.73	424.21	9.63	9.63	8.26	8.26	
250057192	SMP	1	661.45	426.01	887.45	424.15	9.44	9.44	8.37	8.37	
250065560	SMP	1	661.22	426.05	887.26	424.15	9.71	9.71	8.33	8.33	
250073834	SMP	1	660.94	425.83	886.97	424.08	9.40	9.40	8.50	8.50	
250082195	SMP	1	660.52	425.93	886.70	423.94	9.31	9.31	8.51	8.51	
250090574	SMP	1	660.28	425.90	886.41	423.80	9.72	9.72	8.34	8.34	
250107188	SMP	1	659.42	425.92	885.63	423.61	9.53	9.53	8.19	8.19	
250115578	SMP	1	659.05	426.02	885.38	423.65	9.71	9.71	8.48	8.48	
250123937	SMP	1	658.66	426.14	884.87	423.64	9.62	9.62	8.56	8.56	
250132330	SMP	1	658.20	426.28	884.60	423.62	9.30	9.30	8.55	8.55	
250140548	SMP	1	657.91	426.46	884.32	423.73	9.57	9.57	8.71	8.71	
250148952	SMP	1	657.64	426.45	884.05	423.85	9.60	9.60	8.60	8.60	
250157302	SMP	1	657.26	426.66	883.76	423.81	9.76	9.76	8.50	8.50	
250165694	SMP	1	656.94	426.79	883.52	423.76	9.92	9.92	8.83	8.83	
250173942	SMP	1	656.68	426.77	883.27	423.82	9.72	9.72	8.67	8.67	
250182317	SMP	1	656.46	426.80	883.01	423.76	9.84	9.84	8.59	8.59	
250190688	SMP	1	656.26	426.71	882.74	423.58	9.92	9.92	8.62	8.62	
250198953	SMP	1	656.03	426.75	882.65	423.57	9.85	9.85	8.96	8.96	
250215696	SMP	1	655.68	426.59	882.34	423.57	9.92	9.92	8.80	8.80	
250224076	SMP	1	655.70	426.70	882.19	423.57	9.96	9.96	8.78	8.78	
250232304	SMP	1	655.48	426.86	882.04	423.55	10.28	10.28	8.63	8.63	
250240681	SMP	1	654.68	426.81	881.33	423.60	9.85	9.85	8.80	8.80	
250249055	SMP	1	653.10	426.85	879.95	423.66	9.89	9.89	8.75	8.75	
250257444	SMP	1	652.14	426.82	878.66	423.61	9.79	9.79	8.93	8.93	
250265690	SMP	1	651.54	426.81	877.78	423.53	9.90	9.90	8.75	8.75	
250274072	SMP	1	651.80	426.87	877.89	423.62	9.76	9.76	8.67	8.67	
250282421	SMP	1	651.96	426.91	877.98	423.74	9.82	9.82	8.86	8.86	
250290813	SMP	1	651.81	426.91	878.05	423.87	9.95	9.95	8.84	8.84	
250299054	SMP	1	651.69	426.93	877.98	423.88	10.00	10.00	8.84	8.84	
250307426	SMP	1	651.57	426.97	877.96	423.97	9.68	9.68	8.84	8.84	
250315802	SMP	1	651.57	427.04	877.98	423.95	9.92	9.92	8.81	8.81	
250324195	SMP	1	651.46	427.09	877.96	424.04	9.78	9.78	8.97	8.97	
250332420	SMP	1	651.62	427.10	877.96	424.06	9.65	9.65	8.72	8.72	
250340802	SMP	1	651.52	427.25	877.98	424.26	9.97	9.97	8.80	8.80	
250349173	SMP	1	651.50	427.36	877.97	424.37	9.59	9.59	8.76	8.76	
250357548	SMP	1	651.50	427.44	877.96	424.46	9.55	9.55	8.64	8.64	
250365798	SMP	1	651.52	427.63	877.87	424.67	9.74	9.74	8.75	8.75	
250374194	SMP	1	651.48	427.69	877.79	424.68	9.93	9.93	8.71	8.71	
250382554	SMP	1	651.30	427.84	877.74	424.89	10.02	10.02	8.83	8.83	
250390807	SMP	1	651.36	427.91	877.67	424.90	9.76	9.76	8.64	8.64	
250399174	SMP	1	651.29	427.91	877.71	425.00	9.75	9.75	8.91	8.91	
250407553	SMP	1	651.28	427.96	877.63	424.95	9.75	9.75	8.60	8.60	
250415837	SMP	1	651.31	427.98	877.55	424.94	9.80	9.80	8.69	8.69	
250424195	SMP	1	651.21	428.03	877.47	424.93	9.97	9.97	8.65	8.65	
250432542	SMP	1	651.09	427.99	877.47	424.84	9.95	9.95	8.87	8.87	
250440927	SMP	1	651.09	427.99	877.33	424.93	9.92	9.92	8.92	8.92	
250449297	SMP	1	650.74	428.04	876.98	424.87	9.88	9.88	8.70	8.70	
250457547	SMP	1	649.99	427.81	876.29	424.62	9.74	9.74	8.98	8.98	
250474293	SMP	1	649.95	427.85	875.87	424.53	9.91	9.91	8.69	8.69	
250482690	SMP	1	650.00	427.95	875.80	424.67	10.01	10.01	8.81	8.81	
250490918	SMP	1	649.83	428.08	875.84	424.79	9.93	9.93	8.70	8.70	
250499310	SMP	1	649.84	428.09	875.75	424.81	10.07	10.07	8.77	8.77	
250507673	SMP	1	649.91	428.08	875.68	424.75	10.01	10.01	8.85	8.85	
250516050	SMP	1	649.81	428.16	875.67	424.75	9.95	9.95	8.72	8.72	
250524295	SMP	1	649.83	428.13	875.68	424.75	9.95	9.95	8.85	8.85	
250532684	SMP	1	649.70	428.23	875.64	424.75	9.98	9.98	8.80	8.80	
250541035	SMP	1	649.77	428.16	875.62	424.76	10.05	10.05	8.69	8.69	
250549299	SMP	1	649.77	428.19	875.62	424.83	9.89	9.89	8.96	8.96	
250557668	SMP	1	649.77	428.19	875.61	424.77	9.95	9.95	9.04	9.04	
250566056	SMP	1	649.70	428.30	875.62	424.83	9.98	9.98	8.84	8.84	
250574408	SMP	1	649.76	428.27	875.59	424.76	9.93	9.93	8.85	8.85	
250582686	SMP	1	649.38	427.92	875.24	424.40	9.84	9.84	8.68	8.68	
250591039	SMP	1	648.40	426.85	873.94	423.37	9.85	9.85	8.77	8.77	
250599426	SMP	1	647.50	425.61	872.33	422.19	9.83	9.83	8.68	8.68	
250607791	SMP	1	646.91	424.33	871.02	421.03	9.68	9.68	8.68	8.68	
250616047	SMP	1	646.84	423.55	870.51	420.29	9.41	9.41	8.45	8.45	
250624404	SMP	1	646.97	423.91	870.85	420.50	9.64	9.64	8.75	8.75	
250632807	SMP	1	646.91	424.07	871.21	420.63	9.83	9.83	8.75	8.75	
250641172	SMP	1	646.84	424.11	871.27	420.55	9.84	9.84	8.67	8.67	
250649422	SMP	1	646.80	424.08	871.33	420.50	9.67	9.67	8.71	8.71	
250657794	SMP	1	646.83	424.08	871.33	420.55	9.83	9.83	8.66	8.66	
250666171	SMP	1	646.87	424.15	871.47	420.55	9.76	9.76	8.82	8.82	
250674530	SMP	1	646.87	424.15	871.55	420.60	9.70	9.70	8.75	8.75	
250682804	SMP	1	646.88	424.13	871.62	420.70	9.72	9.72	8.65	8.65	
250691168	SMP	1	646.91	424.18	871.70	420.70	9.65	9.65	8.42	8.42	
250699543	SMP	1	646.91	424.12	871.78	420.80	9.68	9.68	8.67	8.67	
250707787	SMP	1	646.93	424.17	871.82	420.79	9.87	9.87	8.64	8.64	
250716166	SMP	1	646.91	424.19	871.97	420.86	9.68	9.68	8.62	8.62	
250724526	SMP	1	647.00	424.17	871.98	420.81	9.81	9.81	8.56	8.56	
250732926	SMP	1	646.98	424.19	872.12	420.81	9.82	9.82	8.44	8.44	
250741152	SMP	1	647.05	424.21	872.12	420.81	9.74	9.74	8.46	8.46	
250749537	SMP	1	646.98	424.15	872.17	420.80	9.85	9.85	8.58	8.58	
250757913	SMP	1	647.04	424.25	872.17	420.89	9.86	9.86	8.56	8.56	
250766297	SMP	1	647.05	424.14	872.19	420.83	9.83	9.83	8.44	8.44	
250774528	SMP	1	647.05	424.27	872.18	420.85	9.76	9.76	8.63	8.63	
250782927	SMP	1	646.98	424.20	872.17	420.92	9.88	9.88	8.61	8.61	
250791279	SMP	1	647.05	424.27	872.18	420.95	9.73	9.73	8.62	8.62	
250799662	SMP	1	646.98	424.26	872.26	420.92	9.77	9.77	8.58	8.58	
250807908	SMP	1	646.98	424.27	872.19	420.83	9.85	9.85	8.54	8.54	
250816296	SMP	1	646.99	424.25	872.18	420.84	9.80	9.80	8.54	8.54	
250824647	SMP	1	646.67	424.80	871.96	421.39	9.75	9.75	8.59	8.59	
250833046	SMP	1	646.80	425.80	871.73	422.39	9.98	9.98	8.78	8.78	
250841269	SMP	1	647.06	426.18	871.75	422.83	10.08	10.08	8.79	8.79	
250849661	SMP	1	646.80	425.87	871.85	422.55	9.99	9.99	8.72	8.72	
250858029	SMP	1	646.87	425.73	871.94	422.44	9.94	9.94	8.71	8.71	
250866286	SMP	1	646.73	425.80	872.02	422.43	10.13	10.13	8.65	8.65	
250874662	SMP	1	646.73	425.87	872.01	422.37	10.03	10.03	8.68	8.68	
250883046	SMP	1	646.73	425.87	871.94	422.44	9.99	9.99	8.73	8.73	
250891400	SMP	1	646.69	425.88	871.88	422.50	9.85	9.85	8.55	8.55	
250899663	SMP	1	646.76	425.90	871.95	422.54	9.98	9.98	8.61	8.61	
250908030	SMP	1	646.76	426.08	872.01	422.59	9.93	9.93	8.61	8.61	
250916408	SMP	1	646.81	425.99	872.01	422.59	9.82	9.82	8.61	8.61	
250924775	SMP	1	646.81	426.06	871.94	422.66	9.89	9.89	8.87	8.87	
250933043	SMP	1	646.81	426.06	872.08	422.66	9.84	9.84	8.80	8.80	
250941392	SMP	1	646.81	425.99	872.06	422.69	9.91	9.91	8.87	8.87	
250949786	SMP	1	646.88	425.99	872.13	422.61	9.88	9.88	8.70	8.70	
250958152	SMP	1	646.91	426.03	872.21	422.69	9.98	9.98	8.76	8.76	
250966407	SMP	1	646.72	425.96	872.05	422.48	9.99	9.99	8.89	8.89	
250974774	SMP	1	646.10	425.19	871.13	421.76	10.10	10.10	8.84	8.84	
250983167	SMP	1	645.59	424.21	870.19	420.79	9.92	9.92	8.67	8.67	
250991521	SMP	1	645.61	423.38	869.48	419.98	9.74	9.74	8.65	8.65	
250999803	SMP	1	645.70	423.16	869.60	419.88	10.00	10.00	8.80	8.80	
251008152	SMP	1	645.75	423.52	869.84	420.10	10.00	10.00	8.76	8.76	
251016535	SMP	1	645.61	423.73	870.01	420.26	9.96	9.96	8.79	8.79	
251024764	SMP	1	645.70	423.70	870.15	420.30	9.97	9.97	8.96	8.96	
251033163	SMP	1	645.68	423.80	870.09	420.26	10.13	10.13	8.81	8.81	
251041515	SMP	1	645.63	423.77	870.26	420.31	10.15	10.15	9.00	9.00	
251049902	SMP	1	645.63	423.80	870.33	420.31	10.17	10.17	8.90	8.90	
251058149	SMP	1	645.70	423.63	870.34	420.29	10.14	10.14	8.88	8.88	
251066537	SMP	1	645.71	423.69	870.46	420.24	10.11	10.11	8.75	8.75	
251074894	SMP	1	645.81	423.73	870.57	420.23	10.26	10.26	8.85	8.85	
251083288	SMP	1	645.71	423.56	870.54	420.16	10.30	10.30	8.76	8.76	
251091518	SMP	1	645.83	423.69	870.68	420.05	10.19	10.19	8.73	8.73	
251099906	SMP	1	645.68	423.69	870.66	420.14	10.32	10.32	9.00	9.00	
251108277	SMP	1	645.85	423.62	870.85	420.06	10.28	10.28	9.00	9.00	
251116653	SMP	1	645.85	423.63	870.87	420.09	10.25	10.25	8.99	8.99	
251124882	SMP	1	645.69	423.69	870.96	420.13	10.35	10.35	9.10	9.10	
251133287	SMP	1	645.74	423.74	871.06	420.13	10.42	10.42	9.12	9.12	
251141638	SMP	1	645.94	423.71	871.08	420.14	10.49	10.49	9.15	9.15	
251150024	SMP	1	645.92	423.68	871.09	420.06	10.45	10.45	9.15	9.15	
251158274	SMP	1	645.96	423.64	871.14	419.98	10.50	10.50	9.12	9.12	
251166650	SMP	1	645.85	423.70	871.28	419.99	10.48	10.48	9.09	9.09	
251175012	SMP	1	645.92	423.60	871.23	419.96	10.43	10.43	9.28	9.28	
251183284	SMP	1	646.05	423.45	871.45	419.97	10.46	10.46	9.19	9.19	
251191649	SMP	1	646.81	423.63	872.27	420.26	10.61	10.61	9.29	9.29	
251200018	SMP	1	649.04	424.59	874.12	421.19	10.58	10.58	9.42	9.42	
251208395	SMP	1	651.44	425.62	875.92	422.43	11.11	11.11	9.66	9.66	
251225018	SMP	1	656.32	427.66	880.35	424.66	11.22	11.22	9.61	9.61	
251233392	SMP	1	658.62	428.44	882.37	425.48	11.09	11.09	9.57	9.57	
251241759	SMP	1	660.20	428.83	884.20	426.03	11.03	11.03	9.68	9.68	
251258385	SMP	1	660.66	429.26	884.80	426.27	11.34	11.34	9.81	9.81	
251266780	SMP	1	660.42	429.18	885.00	426.22	11.39	11.39	9.76	9.76	
251275129	SMP	1	660.55	429.19	885.31	426.23	11.32	11.32	9.44	9.44	
251283385	SMP	1	660.66	429.19	885.36	426.26	11.27	11.27	9.50	9.50	
251291765	SMP	1	660.70	429.10	885.54	426.32	10.95	10.95	9.71	9.71	
251300146	SMP	1	660.75	429.05	885.66	426.35	11.19	11.19	9.52	9.52	
251308500	SMP	1	660.71	429.07	885.74	426.39	10.97	10.97	9.74	9.74	
251316778	SMP	1	660.71	429.00	885.87	426.38	11.25	11.25	9.74	9.74	
251325128	SMP	1	660.70	429.13	886.02	426.39	11.41	11.41	9.87	9.87	
251333514	SMP	1	660.71	429.00	886.14	426.42	11.28	11.28	9.81	9.81	
251341886	SMP	1	660.78	428.95	886.35	426.50	11.27	11.27	9.57	9.57	
251350148	SMP	1	660.82	428.95	886.38	426.49	11.20	11.20	9.50	9.50	
251358498	SMP	1	660.82	428.92	886.49	426.54	11.18	11.18	9.50	9.50	
251366900	SMP	1	660.91	428.91	886.46	426.47	11.61	11.61	9.34	9.34	
251375149	SMP	1	660.95	428.86	886.57	426.46	11.40	11.40	9.34	9.34	
251383522	SMP	1	660.89	428.92	886.69	426.49	11.39	11.39	9.46	9.46	
251391891	SMP	1	660.95	428.72	886.73	426.32	11.42	11.42	9.58	9.58	
251400266	SMP	1	661.10	428.70	886.88	426.40	11.38	11.38	9.72	9.72	
251408496	SMP	1	661.05	428.73	887.08	426.41	11.54	11.54	9.72	9.72	
251416900	SMP	1	661.27	428.58	887.06	426.25	11.42	11.42	9.59	9.59	
251425262	SMP	1	661.20	428.51	887.21	426.16	11.45	11.45	9.48	9.48	
251433650	SMP	1	661.74	428.19	887.93	426.14	11.46	11.46	9.86	9.86	
251441884	SMP	1	662.91	427.62	888.96	425.64	11.46	11.46	9.71	9.71	
251450265	SMP	1	663.77	427.37	889.27	425.37	11.19	11.19	9.56	9.56	
251458627	SMP	1	663.83	427.24	889.21	425.22	11.21	11.21	9.59	9.59	
251467028	SMP	1	663.66	427.26	889.31	425.34	11.30	11.30	9.54	9.54	
251475246	SMP	1	663.76	427.27	889.51	425.42	11.10	11.10	9.43	9.43	
251483643	SMP	1	663.72	427.17	889.68	425.49	11.04	11.04	9.75	9.75	
251492006	SMP	1	663.86	427.17	889.76	425.37	11.09	11.09	9.59	9.59	
251500275	SMP	1	663.93	427.20	889.92	425.37	11.35	11.35	9.91	9.91	
251508621	SMP	1	664.01	427.19	890.04	425.46	11.20	11.20	9.85	9.85	
251517021	SMP	1	664.08	427.13	890.24	425.49	11.20	11.20	9.75	9.75	
251533635	SMP	1	664.33	427.02	890.63	425.49	11.03	11.03	9.64	9.64	
251542019	SMP	1	664.48	427.04	890.75	425.51	11.18	11.18	9.61	9.61	
251550376	SMP	1	664.64	427.02	890.90	425.56	11.02	11.02	9.72	9.72	
251558748	SMP	1	664.56	426.96	891.14	425.55	11.11	11.11	9.89	9.89	
251567002	SMP	1	664.90	426.94	891.49	425.53	11.13	11.13	9.58	9.58	
251575373	SMP	1	665.02	426.96	891.72	425.70	11.10	11.10	9.56	9.56	
251583747	SMP	1	665.34	426.89	891.80	425.62	11.06	11.06	9.67	9.67	
251592145	SMP	1	665.48	426.78	892.06	425.74	11.01	11.01	9.74	9.74	
251600375	SMP	1	665.49	426.68	892.32	425.74	11.11	11.11	9.79	9.79	
251608746	SMP	1	665.79	426.82	892.45	425.85	11.18	11.18	9.70	9.70	
251617122	SMP	1	666.00	426.81	892.77	425.88	11.21	11.21	9.75	9.75	
251625554	SMP	1	666.28	426.83	892.94	426.03	11.23	11.23	9.81	9.81	
251633748	SMP	1	666.51	426.86	893.06	425.97	11.02	11.02	9.81	9.81	
251642140	SMP	1	666.65	426.76	893.36	426.05	11.07	11.07	9.54	9.54	
251650492	SMP	1	666.74	426.79	893.59	426.14	11.01	11.01	9.62	9.62	
251658743	SMP	1	666.97	426.81	893.73	426.20	11.27	11.27	9.73	9.73	
251667121	SMP	1	667.29	426.76	894.06	426.16	11.01	11.01	9.52	9.52	
251675497	SMP	1	667.80	426.39	894.53	425.85	11.04	11.04	9.63	9.63	
251683863	SMP	1	668.25	426.28	894.70	425.76	11.11	11.11	9.56	9.56	
251692141	SMP	1	668.39	426.39	894.91	425.89	11.11	11.11	9.64	9.64	
251708871	SMP	1	668.68	426.55	895.30	426.04	11.13	11.13	9.60	9.60	
251717264	SMP	1	668.80	426.50	895.54	426.16	11.07	11.07	9.36	9.36	
251725486	SMP	1	669.01	426.47	895.77	426.19	11.03	11.03	9.57	9.57	
251733870	SMP	1	669.06	426.37	895.94	426.13	11.13	11.13	9.60	9.60	
251742243	SMP	1	669.36	426.41	896.13	426.22	11.08	11.08	9.51	9.51	
251750638	SMP	1	669.48	426.20	896.31	426.05	11.07	11.07	9.57	9.57	
251758857	SMP	1	669.68	426.19	896.54	426.17	11.04	11.04	9.44	9.44	
251767262	SMP	1	669.73	426.08	896.78	426.05	10.88	10.88	9.62	9.62	
251775611	SMP	1	670.15	425.98	896.94	426.06	10.76	10.76	9.58	9.58	
251783991	SMP	1	670.27	426.10	897.09	426.10	10.87	10.87	9.70	9.70	
251792247	SMP	1	670.51	426.02	897.25	426.10	11.00	11.00	9.51	9.51	
251800632	SMP	1	670.51	425.87	897.40	426.01	10.75	10.75	9.35	9.35	
251808985	SMP	1	670.69	425.83	897.61	426.09	10.69	10.69	9.41	9.41	
251817254	SMP	1	670.83	425.86	897.77	426.19	10.69	10.69	9.57	9.57	
251825604	SMP	1	670.78	425.91	897.84	426.19	10.88	10.88	9.65	9.65	
251833996	SMP	1	671.00	426.00	897.98	426.24	10.74	10.74	9.55	9.55	
251842364	SMP	1	671.21	425.98	898.11	426.17	10.88	10.88	9.39	9.39	
251850628	SMP	1	671.34	425.82	898.20	426.15	10.66	10.66	9.64	9.64	
251858983	SMP	1	671.33	425.70	898.29	426.04	10.76	10.76	9.46	9.46	
251867376	SMP	1	671.52	425.64	898.52	426.08	10.81	10.81	9.35	9.35	
251875729	SMP	1	671.61	425.55	898.70	426.15	10.85	10.85	9.44	9.44	
251883997	SMP	1	671.82	425.62	898.80	426.13	11.05	11.05	9.51	9.51	
251900746	SMP	1	671.94	425.45	898.95	426.21	10.79	10.79	9.40	9.40	
251909122	SMP	1	671.88	425.48	899.08	426.24	10.88	10.88	9.61	9.61	
251917363	SMP	1	672.06	425.64	899.18	426.49	10.93	10.93	9.64	9.64	
251925739	SMP	1	672.26	425.68	899.33	426.55	11.06	11.06	9.36	9.36	
251934100	SMP	1	672.39	425.58	899.49	426.58	10.86	10.86	9.28	9.28	
251942505	SMP	1	672.40	425.62	899.42	426.65	10.89	10.89	9.42	9.42	
251950740	SMP	1	672.50	425.68	899.53	426.68	10.87	10.87	9.42	9.42	
251959106	SMP	1	672.54	425.54	899.52	426.67	10.88	10.88	9.43	9.43	
251967482	SMP	1	672.57	425.40	899.49	426.58	10.85	10.85	9.41	9.41	
251975735	SMP	1	672.59	425.48	899.49	426.65	10.86	10.86	9.47	9.47	
251984100	SMP	1	672.50	425.55	899.42	426.69	10.90	10.90	9.47	9.47	
251992501	SMP	1	672.37	425.58	899.39	426.72	10.90	10.90	9.41	9.41	
252000864	SMP	1	672.23	425.57	899.17	426.72	10.68	10.68	9.42	9.42	
252009104	SMP	1	671.89	425.56	898.99	426.74	10.81	10.81	9.46	9.46	
252017482	SMP	1	672.00	425.68	899.00	426.84	10.80	10.80	9.49	9.49	
252025858	SMP	1	671.83	425.74	898.79	426.90	10.62	10.62	9.57	9.57	
252034224	SMP	1	671.60	425.70	898.57	427.00	10.73	10.73	9.64	9.64	
252042496	SMP	1	671.51	425.88	898.38	427.00	10.85	10.85	9.51	9.51	
252050852	SMP	1	671.27	425.89	898.13	426.99	10.78	10.78	9.61	9.61	
252059225	SMP	1	670.87	426.05	897.87	427.13	10.77	10.77	9.64	9.64	
252067604	SMP	1	670.62	426.05	897.64	427.05	10.83	10.83	9.51	9.51	
252075854	SMP	1	670.41	426.19	897.44	427.14	10.84	10.84	9.48	9.48	
252092615	SMP	1	669.86	426.30	896.87	427.07	10.77	10.77	9.57	9.57	
252101002	SMP	1	669.62	426.34	896.68	427.16	11.00	11.00	9.36	9.36	
252109218	SMP	1	669.23	426.48	896.32	427.07	10.74	10.74	9.36	9.36	
252117611	SMP	1	668.88	426.54	895.94	427.13	10.92	10.92	9.54	9.54	
252125986	SMP	1	668.77	426.56	895.71	427.12	10.93	10.93	9.62	9.62	
252134363	SMP	1	668.46	426.65	895.36	427.11	10.80	10.80	9.45	9.45	
252142591	SMP	1	668.10	426.74	895.07	427.06	10.66	10.66	9.57	9.57	
252150996	SMP	1	667.68	426.76	894.78	427.05	10.70	10.70	9.52	9.52	
252159344	SMP	1	667.44	426.94	894.43	427.03	10.90	10.90	9.53	9.53	
252175974	SMP	1	666.66	426.97	893.65	426.90	10.74	10.74	9.54	9.54	
252184365	SMP	1	666.37	427.05	893.32	426.76	10.90	10.90	9.64	9.64	
252192742	SMP	1	665.98	426.98	892.92	426.67	10.65	10.65	9.67	9.67	
252209347	SMP	1	665.23	427.14	892.28	426.54	10.70	10.70	9.56	9.56	
252217745	SMP	1	665.05	427.13	892.01	426.41	10.73	10.73	9.51	9.51	
252226094	SMP	1	664.60	427.29	891.56	426.35	10.84	10.84	9.14	9.14	
252242720	SMP	1	663.98	427.50	890.99	426.42	10.73	10.73	9.62	9.62	
252251100	SMP	1	663.75	427.65	890.73	426.57	10.75	10.75	9.41	9.41	
252259481	SMP	1	663.44	427.72	890.48	426.50	10.61	10.61	9.36	9.36	
252276089	SMP	1	663.17	428.04	889.92	426.60	10.70	10.70	9.58	9.58	
252284488	SMP	1	662.77	428.11	889.80	426.65	10.74	10.74	9.37	9.37	
252292723	SMP	1	662.69	428.27	889.54	426.56	10.84	10.84	9.26	9.26	
252301107	SMP	1	662.43	428.29	889.29	426.55	10.70	10.70	9.52	9.52	
252309474	SMP	1	662.16	428.39	889.04	426.50	10.78	10.78	9.56	9.56	
252317860	SMP	1	662.00	428.35	888.80	426.41	10.57	10.57	9.30	9.30	
252326092	SMP	1	661.66	428.35	888.64	426.47	10.63	10.63	9.26	9.26	
252334485	SMP	1	661.48	428.54	888.28	426.38	10.72	10.72	9.45	9.45	
252342836	SMP	1	661.20	428.67	887.98	426.41	10.49	10.49	9.47	9.47	
252351227	SMP	1	660.84	428.84	887.63	426.42	10.54	10.54	9.22	9.22	
252359473	SMP	1	660.48	429.05	887.18	426.41	10.79	10.79	9.48	9.48	
252367850	SMP	1	660.17	429.24	886.84	426.40	10.74	10.74	9.53	9.53	
252376219	SMP	1	659.62	429.39	886.47	426.32	10.62	10.62	9.35	9.35	
252384611	SMP	1	659.07	429.33	886.01	426.13	10.56	10.56	9.34	9.34	
252392844	SMP	1	658.74	429.58	885.23	425.91	10.63	10.63	9.28	9.28	
252401223	SMP	1	658.44	429.65	884.73	425.90	10.45	10.45	9.42	9.42	
252418039	SMP	1	657.34	429.90	883.92	425.74	10.38	10.38	9.52	9.52	
252426216	SMP	1	656.94	430.01	883.28	425.61	10.58	10.58	9.32	9.32	
252434605	SMP	1	656.32	430.15	882.86	425.49	10.56	10.56	9.41	9.41	
252442975	SMP	1	655.79	430.21	882.23	425.26	10.64	10.64	9.26	9.26	
252451332	SMP	1	655.17	430.39	881.77	425.12	10.53	10.53	9.24	9.24	
252459605	SMP	1	654.64	430.40	881.17	425.00	10.42	10.42	9.51	9.51	
252476344	SMP	1	653.47	430.73	879.92	424.60	10.57	10.57	9.50	9.50	
252484608	SMP	1	652.86	430.88	879.42	424.43	10.41	10.41	9.19	9.19	
252492964	SMP	1	652.25	430.93	878.66	424.27	10.58	10.58	9.16	9.16	
252501351	SMP	1	651.48	430.98	878.04	424.12	10.77	10.77	9.27	9.27	
252509715	SMP	1	650.97	431.08	877.37	423.92	10.60	10.60	9.42	9.42	
252517971	SMP	1	650.25	431.15	876.75	423.74	10.70	10.70	9.29	9.29	
252534701	SMP	1	649.03	431.41	875.52	423.38	10.57	10.57	9.25	9.25	
252543099	SMP	1	648.47	431.35	874.94	423.20	10.55	10.55	9.52	9.52	
252551330	SMP	1	647.94	431.42	874.30	422.96	10.49	10.49	9.47	9.47	
252559710	SMP	1	647.44	431.52	873.81	422.77	10.66	10.66	9.44	9.44	
252568085	SMP	1	646.89	431.67	873.18	422.53	10.58	10.58	9.32	9.32	
252584714	SMP	1	645.86	431.87	872.20	422.34	10.57	10.57	9.24	9.24	
252593090	SMP	1	645.34	431.90	871.65	422.23	10.61	10.61	9.16	9.16	
252601465	SMP	1	645.01	432.11	871.35	422.13	10.61	10.61	9.37	9.37	
252609837	SMP	1	644.64	432.22	870.95	422.21	10.73	10.73	9.32	9.32	
252618098	SMP	1	644.17	432.32	870.54	422.09	10.58	10.58	9.25	9.25	
252626468	SMP	1	643.96	432.47	870.18	422.03	10.60	10.60	9.51	9.51	
252634840	SMP	1	643.55	432.56	869.87	421.91	10.62	10.62	9.40	9.40	
252643079	SMP	1	643.23	432.73	869.45	421.86	10.51	10.51	9.37	9.37	
252651462	SMP	1	643.20	432.89	869.28	421.89	10.51	10.51	9.46	9.46	
252668199	SMP	1	642.69	433.25	868.94	421.98	10.81	10.81	9.31	9.31	
252676470	SMP	1	642.38	433.41	868.61	422.02	10.67	10.67	9.26	9.26	
252684971	SMP	1	642.29	433.71	868.38	422.04	10.57	10.57	9.26	9.26	
252693216	SMP	1	642.17	433.89	868.11	422.22	10.65	10.65	9.34	9.34	
252709837	SMP	1	641.50	434.15	867.65	422.23	10.87	10.87	9.06	9.06	
252718210	SMP	1	641.23	434.25	867.31	422.10	10.68	10.68	9.34	9.34	
252726578	SMP	1	640.98	434.20	867.03	422.05	10.58	10.58	9.24	9.24	
252734964	SMP	1	640.62	434.19	866.80	421.91	10.92	10.92	9.38	9.38	
252743191	SMP	1	640.23	434.11	866.42	421.65	10.73	10.73	9.14	9.14	
252751597	SMP	1	639.93	434.09	866.04	421.57	10.66	10.66	9.47	9.47	
252759943	SMP	1	639.43	434.08	865.59	421.39	10.90	10.90	9.16	9.16	
252768330	SMP	1	639.02	434.08	865.07	421.12	10.62	10.62	9.36	9.36	
252784957	SMP	1	638.16	433.95	864.11	420.88	10.46	10.46	9.54	9.54	
252793338	SMP	1	637.55	433.97	863.51	420.61	10.89	10.89	9.38	9.38	
252801575	SMP	1	637.09	434.01	863.03	420.37	10.67	10.67	9.31	9.31	
252809948	SMP	1	636.39	434.08	862.30	420.32	10.71	10.71	9.37	9.37	
252818326	SMP	1	635.84	434.23	861.78	420.12	10.76	10.76	9.40	9.40	
252826721	SMP	1	635.30	434.33	861.28	420.02	10.89	10.89	9.41	9.41	
252843323	SMP	1	634.40	434.44	860.25	419.83	10.72	10.72	9.42	9.42	
252851714	SMP	1	633.89	434.59	859.67	419.79	10.66	10.66	9.42	9.42	
252860062	SMP	1	633.32	434.51	859.24	419.64	10.61	10.61	9.47	9.47	
252868318	SMP	1	632.85	434.57	858.71	419.42	10.82	10.82	9.14	9.14	
252876695	SMP	1	632.46	434.52	858.26	419.20	10.69	10.69	9.38	9.38	
252885073	SMP	1	632.10	434.56	857.94	419.13	10.74	10.74	9.34	9.34	
252893445	SMP	1	631.59	434.40	857.63	419.03	10.82	10.82	9.47	9.47	
252901716	SMP	1	631.22	434.52	857.08	418.84	10.60	10.60	9.43	9.43	
252918439	SMP	1	630.60	434.55	856.45	418.75	10.73	10.73	9.44	9.44	
252926833	SMP	1	630.21	434.56	856.13	418.60	10.61	10.61	9.61	9.61	
252935074	SMP	1	629.89	434.56	855.85	418.56	10.91	10.91	9.28	9.28	
252943439	SMP	1	629.59	434.47	855.57	418.42	10.83	10.83	9.35	9.35	
252951815	SMP	1	629.37	434.46	855.19	418.27	10.83	10.83	9.46	9.46	
252960067	SMP	1	629.18	434.51	854.85	418.19	10.78	10.78	9.59	9.59	
252968432	SMP	1	628.93	434.54	854.77	418.30	10.80	10.80	9.63	9.63	
252976831	SMP	1	628.76	434.48	854.54	418.30	10.95	10.95	9.34	9.34	
252985186	SMP	1	627.88	434.63	853.85	418.19	11.10	11.10	9.55	9.55	
252993443	SMP	1	625.87	434.83	851.99	418.28	11.16	11.16	9.74	9.74	
253001816	SMP	1	623.65	434.91	849.61	418.50	10.93	10.93	9.50	9.50	
253018569	SMP	1	619.64	435.63	845.16	419.18	10.81	10.81	9.64	9.64	
253026826	SMP	1	618.56	436.06	843.49	419.55	10.83	10.83	9.41	9.41	
253035197	SMP	1	618.74	436.19	843.35	419.79	10.77	10.77	9.58	9.58	
253051937	SMP	1	618.82	436.18	843.90	419.83	10.76	10.76	9.78	9.78	
253060207	SMP	1	618.84	436.17	843.94	419.80	10.79	10.79	9.63	9.63	
253068557	SMP	1	618.90	436.01	844.08	419.64	10.66	10.66	9.62	9.62	
253076935	SMP	1	619.13	435.86	844.33	419.52	10.79	10.79	9.60	9.60	
253085312	SMP	1	619.24	435.66	844.41	419.31	10.77	10.77	9.39	9.39	
253093570	SMP	1	619.35	435.53	844.77	419.27	10.74	10.74	9.76	9.76	
253110305	SMP	1	619.76	435.12	845.24	419.07	10.52	10.52	9.83	9.83	
253118574	SMP	1	620.09	434.85	845.60	418.93	10.62	10.62	9.62	9.62	
253126931	SMP	1	620.39	434.70	845.98	418.91	10.78	10.78	9.82	9.82	
253135311	SMP	1	620.69	434.51	846.26	418.77	10.83	10.83	9.44	9.44	
253143684	SMP	1	621.05	434.43	846.76	418.75	10.73	10.73	9.70	9.70	
253151936	SMP	1	621.36	434.37	847.02	418.87	10.83	10.83	9.52	9.52	
253160303	SMP	1	621.65	434.35	847.46	418.89	10.96	10.96	9.50	9.50	
253168707	SMP	1	622.00	434.39	847.84	419.05	10.85	10.85	9.85	9.85	
253177047	SMP	1	622.23	434.55	848.25	419.22	10.85	10.85	9.67	9.67	
253185305	SMP	1	622.52	434.49	848.59	419.20	10.86	10.86	9.39	9.39	
253193691	SMP	1	622.89	434.36	848.81	419.29	10.95	10.95	9.56	9.56	
253202067	SMP	1	623.10	434.38	849.16	419.38	10.64	10.64	9.76	9.76	
253210423	SMP	1	623.44	434.26	849.47	419.23	10.86	10.86	9.40	9.40	
253227070	SMP	1	624.03	433.98	850.13	419.24	10.63	10.63	9.71	9.71	
253235428	SMP	1	624.36	433.82	850.43	419.16	10.83	10.83	9.74	9.74	
253243821	SMP	1	624.61	433.85	850.81	419.16	10.71	10.71	9.73	9.73	
253252081	SMP	1	624.57	433.85	850.80	419.23	10.76	10.76	9.85	9.85	
253260423	SMP	1	623.99	434.01	850.33	419.27	10.48	10.48	9.48	9.48	
253268807	SMP	1	623.89	434.11	850.16	419.43	10.54	10.54	9.66	9.66	
253277050	SMP	1	624.41	433.92	850.56	419.40	10.85	10.85	9.28	9.28	
253285419	SMP	1	624.73	433.84	850.84	419.41	10.64	10.64	9.71	9.71	
253293822	SMP	1	624.88	433.84	851.15	419.48	10.77	10.77	9.57	9.57	
253302179	SMP	1	625.07	433.92	851.30	419.51	10.81	10.81	9.47	9.47	
253310461	SMP	1	625.11	433.86	851.42	419.48	10.77	10.77	9.29	9.29	
253318804	SMP	1	625.25	433.81	851.60	419.57	10.82	10.82	9.39	9.39	
253327177	SMP	1	625.44	433.74	851.75	419.48	10.83	10.83	9.43	9.43	
253335541	SMP	1	625.53	433.69	851.81	419.50	10.82	10.82	9.42	9.42	
253343815	SMP	1	625.57	433.76	851.96	419.60	10.84	10.84	9.46	9.46	
253352167	SMP	1	625.70	433.81	852.01	419.72	10.71	10.71	9.65	9.65	
253360550	SMP	1	625.81	433.92	852.14	419.77	10.85	10.85	9.48	9.48	
253368945	SMP	1	625.73	433.90	852.14	419.79	10.70	10.70	9.52	9.52	
253377177	SMP	1	625.91	433.88	852.30	419.94	10.81	10.81	9.73	9.73	
253385541	SMP	1	625.81	433.91	852.23	419.88	10.86	10.86	9.63	9.63	
253393943	SMP	1	625.87	433.88	852.34	419.94	10.86	10.86	9.67	9.67	
253402301	SMP	1	625.88	433.98	852.27	420.03	10.84	10.84	9.68	9.68	
253410545	SMP	1	625.83	433.95	852.20	420.03	10.84	10.84	9.77	9.77	
253418924	SMP	1	625.50	433.68	851.91	419.76	11.03	11.03	9.74	9.74	
253427297	SMP	1	625.42	433.71	851.82	419.62	11.09	11.09	9.49	9.49	
253435554	SMP	1	625.50	433.76	851.82	419.60	11.02	11.02	9.47	9.47	
253443944	SMP	1	625.51	433.63	851.88	419.60	11.08	11.08	9.50	9.50	
253452302	SMP	1	625.39	433.66	851.89	419.63	11.10	11.10	9.53	9.53	
253460674	SMP	1	625.33	433.67	851.75	419.67	11.13	11.13	9.37	9.37	
253468925	SMP	1	625.25	433.68	851.71	419.75	10.94	10.94	9.61	9.61	
253477294	SMP	1	625.08	433.73	851.61	419.68	10.91	10.91	9.50	9.50	
253485670	SMP	1	625.13	433.79	851.70	419.75	10.97	10.97	9.65	9.65	
253494062	SMP	1	625.06	433.79	851.57	419.74	10.90	10.90	9.38	9.38	
253502295	SMP	1	624.98	433.86	851.49	419.73	10.99	10.99	9.37	9.37	
253510669	SMP	1	624.99	433.81	851.43	419.75	11.04	11.04	9.40	9.40	
253519046	SMP	1	624.91	433.88	851.32	419.84	10.99	10.99	9.49	9.49	
253527421	SMP	1	624.78	433.92	851.32	420.00	11.09	11.09	9.68	9.68	
253535668	SMP	1	624.71	434.05	851.18	420.02	10.98	10.98	9.69	9.69	
253544064	SMP	1	624.61	434.07	851.07	420.18	10.88	10.88	9.57	9.57	
253552414	SMP	1	624.55	434.16	851.03	420.18	10.82	10.82	9.55	9.55	
253560785	SMP	1	624.48	434.30	850.98	420.34	11.02	11.02	9.75	9.75	
253569044	SMP	1	624.48	434.30	851.10	420.25	10.96	10.96	9.64	9.64	
253577417	SMP	1	624.88	434.29	851.41	420.21	11.12	11.12	9.52	9.52	
253585783	SMP	1	624.96	434.37	851.32	420.33	11.17	11.17	9.55	9.55	
253594061	SMP	1	624.87	434.39	851.29	420.30	11.06	11.06	9.46	9.46	
253602410	SMP	1	624.70	434.26	851.20	420.28	10.96	10.96	9.55	9.55	
253610794	SMP	1	624.52	434.34	851.10	420.25	10.92	10.92	9.66	9.66	
253619165	SMP	1	624.69	434.24	851.10	420.18	10.94	10.94	9.57	9.57	
253627426	SMP	1	624.62	434.10	851.05	420.05	10.90	10.90	9.51	9.51	
253635790	SMP	1	624.65	434.05	851.05	419.98	11.03	11.03	9.67	9.67	
253644182	SMP	1	624.65	433.84	851.02	419.87	11.11	11.11	9.71	9.71	
253652539	SMP	1	624.65	433.72	850.97	419.66	11.22	11.22	9.55	9.55	
253660786	SMP	1	624.56	433.64	850.97	419.44	11.29	11.29	9.51	9.51	
253669166	SMP	1	624.56	433.57	850.91	419.34	11.10	11.10	9.76	9.76	
253677533	SMP	1	624.52	433.42	850.95	419.11	11.11	11.11	9.64	9.64	
253685911	SMP	1	624.52	433.26	850.93	419.11	10.94	10.94	9.66	9.66	
253694180	SMP	1	624.47	433.07	851.09	418.84	10.92	10.92	9.60	9.60	
253702536	SMP	1	624.70	432.89	851.02	418.73	11.18	11.18	9.71	9.71	
253710904	SMP	1	624.66	432.83	851.14	418.50	11.16	11.16	9.74	9.74	
253719285	SMP	1	624.66	432.69	851.07	418.42	11.02	11.02	9.67	9.67	
253727532	SMP	1	624.68	432.54	851.20	418.28	11.23	11.23	9.66	9.66	
253735906	SMP	1	624.75	432.44	851.21	418.11	11.12	11.12	9.48	9.48	
253744300	SMP	1	624.82	432.39	851.28	418.18	11.08	11.08	9.42	9.42	
253752543	SMP	1	624.86	432.29	851.41	417.99	11.13	11.13	9.45	9.45	
253760906	SMP	1	624.99	432.31	851.50	417.95	11.11	11.11	9.56	9.56	
253769284	SMP	1	625.08	432.18	851.68	417.81	11.06	11.06	9.60	9.60	
253777662	SMP	1	625.17	432.11	851.82	417.87	11.03	11.03	9.69	9.69	
253785899	SMP	1	625.35	432.04	852.01	417.95	11.00	11.00	9.67	9.67	
253794300	SMP	1	625.50	432.02	852.26	417.90	10.90	10.90	9.54	9.54	
253802654	SMP	1	625.54	432.13	852.20	418.03	10.96	10.96	9.71	9.71	
253811028	SMP	1	625.76	432.08	852.46	418.06	10.95	10.95	9.52	9.52	
253819282	SMP	1	625.79	432.16	852.73	418.12	11.07	11.07	9.34	9.34	
253827661	SMP	1	625.95	432.37	852.89	418.36	11.00	11.00	9.70	9.70	
253836024	SMP	1	626.29	432.32	853.19	418.38	11.01	11.01	9.56	9.56	
253852678	SMP	1	626.59	432.40	853.60	418.65	11.07	11.07	9.42	9.42	
253861029	SMP	1	626.78	432.33	853.82	418.77	10.98	10.98	9.76	9.76	
253869431	SMP	1	626.90	432.46	853.95	418.95	10.94	10.94	9.78	9.78	
253877782	SMP	1	626.99	432.46	854.23	419.07	11.03	11.03	9.63	9.63	
253886038	SMP	1	627.37	432.41	854.45	419.15	11.09	11.09	9.67	9.67	
253894410	SMP	1	627.51	432.41	854.73	419.29	11.03	11.03	9.63	9.63	
253902786	SMP	1	627.68	432.39	854.96	419.40	11.01	11.01	9.66	9.66	
253911023	SMP	1	628.03	432.44	855.23	419.66	11.20	11.20	9.52	9.52	
253919419	SMP	1	628.22	432.46	855.44	419.84	11.11	11.11	9.50	9.50	
253927771	SMP	1	628.40	432.49	855.76	419.98	11.25	11.25	9.75	9.75	
253936163	SMP	1	628.63	432.64	855.95	420.17	11.25	11.25	9.72	9.72	
253944403	SMP	1	628.84	432.61	856.26	420.28	11.16	11.16	9.60	9.60	
253952789	SMP	1	629.09	432.59	856.54	420.35	10.97	10.97	9.42	9.42	
253969521	SMP	1	629.41	432.48	857.19	420.38	11.12	11.12	9.62	9.62	
253977790	SMP	1	629.60	432.37	857.39	420.51	11.07	11.07	9.53	9.53	
253986153	SMP	1	629.91	432.20	857.61	420.37	11.10	11.10	9.34	9.34	
254002912	SMP	1	630.49	431.88	858.13	420.41	10.92	10.92	9.75	9.75	
254011169	SMP	1	630.74	431.78	858.42	420.41	10.94	10.94	9.53	9.53	
254019534	SMP	1	630.94	431.72	858.68	420.35	11.05	11.05	9.43	9.43	
254027890	SMP	1	631.16	431.69	858.98	420.51	11.03	11.03	9.70	9.70	
254036288	SMP	1	631.39	431.67	859.22	420.55	11.11	11.11	9.43	9.43	
254044517	SMP	1	631.80	431.62	859.68	420.68	10.78	10.78	9.44	9.44	
254052898	SMP	1	632.04	431.93	860.14	421.12	10.67	10.67	9.59	9.59	
254061275	SMP	1	632.51	432.84	860.90	421.77	10.97	10.97	9.56	9.56	
254077899	SMP	1	630.01	444.89	877.02	433.48	23.16	23.16	10.45	10.45	
254086270	SMP	1	633.26	450.04	871.19	434.07	17.26	17.26	19.67	19.67	
254094657	SMP	1	639.59	452.48	852.53	437.15	16.00	16.00	7.17	7.17	
254111275	SMP	1	0.00	0.00	0.00	0.00	0.00	0.00	0.00	0.00	
254119650	SMP	1	644.82	455.67	0.00	0.00	14.54	14.54	0.00	0.00	
254128022	SMP	1	0.00	0.00	0.00	0.00	0.00	0.00	0.00	0.00	
254136267	SMP	1	645.48	460.35	0.00	0.00	4.84	4.84	0.00	0.00	
254144642	SMP	1	643.40	459.72	0.00	0.00	17.31	17.31	0.00	0.00	
254153021	SMP	1	0.00	0.00	0.00	0.00	0.00	0.00	0.00	0.00	
254161387	SMP	1	644.40	465.89	877.04	459.18	9.84	9.84	9.93	9.93	
254178029	SMP	1	646.68	466.32	873.66	456.81	14.90	14.90	6.02	6.02	
254186393	SMP	1	649.25	464.75	874.61	459.13	8.53	8.53	6.00	6.00	
254194787	SMP	1	650.35	468.91	875.08	460.70	8.03	8.03	7.17	7.17	
254219768	SMP	1	653.10	469.67	805.94	452.89	9.68	9.68	13.93	13.93	
254228034	SMP	1	653.20	469.57	807.37	453.98	11.51	11.51	12.62	12.62	
254236389	SMP	1	654.12	470.50	881.09	466.48	10.46	10.46	8.67	8.67	
254253143	SMP	1	655.16	471.55	810.66	457.79	10.36	10.36	14.26	14.26	
254261395	SMP	1	655.51	471.98	813.38	458.03	10.67	10.67	12.29	12.29	
254269774	SMP	1	656.70	472.80	884.76	469.17	9.56	9.56	7.75	7.75	
254278128	SMP	1	656.85	472.36	814.45	460.42	10.32	10.32	13.55	13.55	
254294785	SMP	1	657.85	472.56	814.97	462.12	10.58	10.58	15.07	15.07	
254303134	SMP	1	658.33	472.31	815.44	462.06	11.12	11.12	14.14	14.14	
254311532	SMP	1	658.36	472.76	817.17	462.50	11.17	11.17	13.06	13.06	
254336513	SMP	1	659.52	472.35	0.00	0.00	11.44	11.44	0.00	0.00	
254344891	SMP	1	659.87	472.69	819.24	463.56	11.59	11.59	12.42	12.42	
254353259	SMP	1	659.92	472.31	818.80	463.87	12.08	12.08	13.21	13.21	
254369890	SMP	1	660.30	473.03	819.78	464.47	10.70	10.70	12.49	12.49	
254378285	SMP	1	660.58	473.03	820.31	464.59	10.79	10.79	12.12	12.12	
254386639	SMP	1	660.49	473.46	819.63	465.80	10.08	10.08	13.19	13.19	
254403265	SMP	1	660.62	473.46	819.65	465.87	11.85	11.85	13.42	13.42	
254411636	SMP	1	660.58	472.88	820.28	466.10	11.52	11.52	13.44	13.44	
254419899	SMP	1	660.67	472.38	820.59	465.86	12.34	12.34	12.74	12.74	
254436647	SMP	1	661.28	472.95	820.21	466.30	10.63	10.63	13.40	13.40	
254445028	SMP	1	660.93	472.57	820.61	466.35	10.99	10.99	13.54	13.54	
254453254	SMP	1	660.69	472.38	820.82	466.29	11.34	11.34	13.39	13.39	
254469999	SMP	1	660.74	472.00	820.70	466.84	12.80	12.80	13.04	13.04	
254478392	SMP	1	660.87	472.52	820.28	467.94	12.42	12.42	14.25	14.25	
254636064	SMP	1	0.00	0.00	0.00	0.00	0.00	0.00	0.00	0.00	
254686063	SMP	1	0.00	0.00	0.00	0.00	0.00	0.00	0.00	0.00	
254759019	SMP	1	0.00	0.00	0.00	0.00	0.00	0.00	0.00	0.00	
254767253	SMP	1	0.00	0.00	0.00	0.00	0.00	0.00	0.00	0.00	
254775475	SMP	1	0.00	0.00	0.00	0.00	0.00	0.00	0.00	0.00	
254783851	SMP	1	0.00	0.00	0.00	0.00	0.00	0.00	0.00	0.00	
254792249	SMP	1	0.00	0.00	0.00	0.00	0.00	0.00	0.00	0.00	
254800489	SMP	1	0.00	0.00	0.00	0.00	0.00	0.00	0.00	0.00	
254808864	SMP	1	0.00	0.00	0.00	0.00	0.00	0.00	0.00	0.00	
254817239	SMP	1	0.00	0.00	0.00	0.00	0.00	0.00	0.00	0.00	
254825603	SMP	1	0.00	0.00	0.00	0.00	0.00	0.00	0.00	0.00	
254833852	SMP	1	0.00	0.00	0.00	0.00	0.00	0.00	0.00	0.00	
254842231	SMP	1	0.00	0.00	0.00	0.00	0.00	0.00	0.00	0.00	
254850601	SMP	1	0.00	0.00	0.00	0.00	0.00	0.00	0.00	0.00	
254858991	SMP	1	0.00	0.00	0.00	0.00	0.00	0.00	0.00	0.00	
254867239	SMP	1	0.00	0.00	0.00	0.00	0.00	0.00	0.00	0.00	
254875609	SMP	1	0.00	0.00	0.00	0.00	0.00	0.00	0.00	0.00	
254883977	SMP	1	0.00	0.00	0.00	0.00	0.00	0.00	0.00	0.00	
254892372	SMP	1	0.00	0.00	0.00	0.00	0.00	0.00	0.00	0.00	
254900605	SMP	1	0.00	0.00	0.00	0.00	0.00	0.00	0.00	0.00	
254908972	SMP	1	0.00	0.00	0.00	0.00	0.00	0.00	0.00	0.00	
254917355	SMP	1	0.00	0.00	0.00	0.00	0.00	0.00	0.00	0.00	
254925726	SMP	1	0.00	0.00	0.00	0.00	0.00	0.00	0.00	0.00	
254934005	SMP	1	0.00	0.00	0.00	0.00	0.00	0.00	0.00	0.00	
254942359	SMP	1	0.00	0.00	0.00	0.00	0.00	0.00	0.00	0.00	
254950726	SMP	1	0.00	0.00	0.00	0.00	0.00	0.00	0.00	0.00	
254958977	SMP	1	0.00	0.00	0.00	0.00	0.00	0.00	0.00	0.00	
254967354	SMP	1	0.00	0.00	0.00	0.00	0.00	0.00	0.00	0.00	
254975723	SMP	1	0.00	0.00	0.00	0.00	0.00	0.00	0.00	0.00	
254984098	SMP	1	0.00	0.00	0.00	0.00	0.00	0.00	0.00	0.00	
254992379	SMP	1	0.00	0.00	0.00	0.00	0.00	0.00	0.00	0.00	
255000752	SMP	1	0.00	0.00	1005.31	471.52	0.00	0.00	7.73	7.73	
255017475	SMP	1	0.00	0.00	0.00	0.00	0.00	0.00	0.00	0.00	
255025740	SMP	1	0.00	0.00	0.00	0.00	0.00	0.00	0.00	0.00	
255034113	SMP	1	0.00	0.00	0.00	0.00	0.00	0.00	0.00	0.00	
255050846	SMP	1	0.00	0.00	896.13	451.19	0.00	0.00	20.01	20.01	
255059121	SMP	1	0.00	0.00	0.00	0.00	0.00	0.00	0.00	0.00	
255067481	SMP	1	671.24	441.54	899.03	443.79	15.39	15.39	12.78	12.78	
255084233	SMP	1	670.93	436.05	903.12	441.60	10.80	10.80	9.19	9.19	
255092483	SMP	1	673.49	435.41	901.84	441.07	8.37	8.37	9.15	9.15	
255100875	SMP	1	673.31	435.32	903.28	440.66	10.59	10.59	9.79	9.79	
255117475	SMP	1	673.31	434.62	904.58	440.04	11.07	11.07	9.48	9.48	
255125871	SMP	1	673.86	434.35	904.71	439.91	11.01	11.01	9.38	9.38	
255134239	SMP	1	674.15	434.34	905.00	439.91	11.37	11.37	9.07	9.07	
255150850	SMP	1	674.77	434.51	905.49	440.50	10.86	10.86	9.29	9.29	
255159227	SMP	1	674.90	434.77	905.62	440.72	10.67	10.67	9.58	9.58	
255167616	SMP	1	674.94	434.99	905.77	441.21	10.96	10.96	9.57	9.57	
255184227	SMP	1	674.92	435.80	905.66	442.11	10.82	10.82	9.59	9.59	
255192620	SMP	1	674.96	436.12	905.55	442.60	11.07	11.07	9.51	9.51	
255200981	SMP	1	674.69	436.44	905.41	443.01	10.96	10.96	9.54	9.54	
255217610	SMP	1	674.26	437.25	904.98	443.69	11.15	11.15	9.73	9.73	
255225994	SMP	1	674.04	437.38	904.71	443.93	11.05	11.05	9.74	9.74	
255234364	SMP	1	673.73	437.70	904.36	444.12	11.13	11.13	9.51	9.51	
255242712	SMP	1	673.37	437.82	903.96	444.02	11.00	11.00	9.53	9.53	
255250994	SMP	1	672.88	437.86	903.63	444.14	10.76	10.76	9.65	9.65	
255259345	SMP	1	672.46	437.92	903.07	444.02	11.05	11.05	9.57	9.57	
255267721	SMP	1	672.10	437.86	902.85	443.82	10.74	10.74	9.59	9.59	
255275982	SMP	1	671.74	437.74	902.44	443.63	10.96	10.96	9.42	9.42	
255284358	SMP	1	671.70	437.31	902.52	443.22	10.97	10.97	9.34	9.34	
255292710	SMP	1	672.68	436.40	903.46	442.25	10.97	10.97	9.50	9.50	
255301119	SMP	1	674.08	435.53	904.59	441.33	11.03	11.03	9.42	9.42	
255309350	SMP	1	675.27	434.73	905.36	440.26	10.91	10.91	9.35	9.35	
255326101	SMP	1	674.98	433.11	904.98	438.53	10.88	10.88	9.44	9.44	
255334474	SMP	1	674.65	432.40	904.99	437.67	11.03	11.03	9.62	9.62	
255342723	SMP	1	674.61	431.47	905.06	436.67	11.03	11.03	9.39	9.39	
255359459	SMP	1	674.43	429.66	905.03	434.65	10.83	10.83	9.45	9.45	
255367888	SMP	1	674.22	428.80	905.11	433.67	10.82	10.82	9.37	9.37	
255376086	SMP	1	674.38	428.02	905.08	432.72	11.02	11.02	9.29	9.29	
255384463	SMP	1	674.37	427.19	905.14	431.76	11.04	11.04	9.14	9.14	
255401229	SMP	1	674.48	425.62	905.52	430.07	10.93	10.93	9.38	9.38	
255409467	SMP	1	674.68	424.87	905.70	429.30	10.86	10.86	9.56	9.56	
255417855	SMP	1	674.94	424.19	906.06	428.43	10.95	10.95	9.60	9.60	
255434470	SMP	1	675.52	422.70	906.86	426.91	10.86	10.86	9.55	9.55	
255442844	SMP	1	675.97	422.02	907.34	426.26	10.87	10.87	9.43	9.43	
255451235	SMP	1	676.29	421.36	907.78	425.66	11.17	11.17	9.50	9.50	
255459578	SMP	1	676.68	420.64	908.29	425.13	10.84	10.84	9.37	9.37	
255467863	SMP	1	677.37	420.11	908.92	424.82	10.94	10.94	9.75	9.75	
255476204	SMP	1	677.72	419.35	909.35	424.13	11.05	11.05	9.34	9.34	
255492964	SMP	1	679.24	418.32	910.42	423.52	10.92	10.92	9.20	9.20	
255501217	SMP	1	679.69	418.10	911.35	423.74	10.84	10.84	9.08	9.08	
255509593	SMP	1	680.43	417.92	912.18	424.05	10.92	10.92	9.37	9.37	
255517959	SMP	1	681.23	417.85	912.81	424.28	10.77	10.77	9.13	9.13	
255526354	SMP	1	681.82	417.79	913.65	424.72	10.77	10.77	9.35	9.35	
255542962	SMP	1	683.10	417.75	915.02	425.54	10.92	10.92	9.37	9.37	
255551358	SMP	1	683.60	417.93	915.78	426.04	10.84	10.84	9.41	9.41	
255559716	SMP	1	684.32	418.11	916.35	426.50	10.90	10.90	9.25	9.25	
255567972	SMP	1	684.74	417.86	916.87	426.54	10.76	10.76	9.52	9.52	
255576335	SMP	1	685.25	417.63	917.35	426.43	10.94	10.94	9.17	9.17	
255584722	SMP	1	685.64	417.78	917.80	426.98	10.84	10.84	9.38	9.38	
255601343	SMP	1	685.99	419.64	918.11	428.91	10.72	10.72	9.46	9.46	
255609738	SMP	1	685.72	420.35	917.99	429.74	11.03	11.03	9.41	9.41	
255618084	SMP	1	685.62	421.19	917.87	430.62	10.92	10.92	9.50	9.50	
255634713	SMP	1	686.24	423.11	918.52	432.30	10.88	10.88	9.30	9.30	
255643084	SMP	1	686.67	423.86	918.92	432.67	10.76	10.76	9.51	9.51	
255651472	SMP	1	686.80	424.25	918.87	432.76	10.92	10.92	9.59	9.59	
255668070	SMP	1	685.09	424.33	917.05	432.24	10.72	10.72	9.28	9.28	
255676476	SMP	1	684.25	424.11	916.35	431.76	10.82	10.82	9.15	9.15	
255684836	SMP	1	684.05	423.81	916.08	431.04	10.77	10.77	9.41	9.41	
255701472	SMP	1	684.30	422.88	916.25	429.41	10.79	10.79	9.34	9.34	
255709830	SMP	1	683.93	422.38	915.91	428.76	10.69	10.69	9.48	9.48	
255718219	SMP	1	683.22	422.05	915.04	427.93	11.00	11.00	9.41	9.41	
255726440	SMP	1	682.50	421.64	914.29	427.28	10.76	10.76	9.33	9.33	
255734848	SMP	1	682.15	421.24	913.78	426.70	10.84	10.84	9.42	9.42	
255743210	SMP	1	681.50	420.91	913.19	425.90	10.86	10.86	9.38	9.38	
255759822	SMP	1	680.44	419.18	911.99	423.39	10.89	10.89	9.48	9.48	
255768206	SMP	1	679.77	417.91	911.17	421.79	10.74	10.74	9.36	9.36	
255776579	SMP	1	678.68	416.39	909.97	419.89	10.86	10.86	9.35	9.35	
255793195	SMP	1	674.37	414.18	905.84	416.81	11.05	11.05	9.50	9.50	
255801595	SMP	1	672.80	413.12	903.76	415.17	10.80	10.80	9.49	9.49	
255809962	SMP	1	672.07	412.15	902.89	413.81	10.65	10.65	9.56	9.56	
255826578	SMP	1	670.31	410.97	901.04	411.89	10.79	10.79	9.44	9.44	
255834963	SMP	1	669.87	410.75	900.55	411.27	10.73	10.73	9.40	9.40	
255843328	SMP	1	669.61	410.65	900.20	410.76	10.74	10.74	9.35	9.35	
255851561	SMP	1	669.08	410.70	899.90	410.59	10.73	10.73	9.75	9.75	
255859964	SMP	1	668.63	410.73	899.27	410.25	10.62	10.62	9.57	9.57	
255868336	SMP	1	667.81	410.75	898.37	409.97	10.72	10.72	9.53	9.53	
255876703	SMP	1	667.14	410.63	897.82	409.71	10.93	10.93	9.57	9.57	
255893323	SMP	1	666.26	410.10	896.92	408.69	10.86	10.86	9.56	9.56	
255901713	SMP	1	666.27	409.68	896.84	408.26	10.85	10.85	9.65	9.65	
255909946	SMP	1	666.18	409.56	896.87	407.89	10.82	10.82	9.56	9.56	
255918335	SMP	1	666.05	409.23	896.69	407.78	10.96	10.96	9.55	9.55	
255926681	SMP	1	665.84	409.35	896.32	407.76	10.98	10.98	9.44	9.44	
255935088	SMP	1	665.59	409.71	896.22	408.13	10.72	10.72	9.40	9.40	
255943308	SMP	1	665.37	410.11	896.20	408.53	11.01	11.01	9.56	9.56	
255951697	SMP	1	665.52	410.56	896.11	409.14	10.93	10.93	9.61	9.61	
255960075	SMP	1	665.60	411.00	896.39	409.58	10.89	10.89	9.33	9.33	
255968456	SMP	1	665.68	411.22	896.35	409.99	10.98	10.98	9.71	9.71	
255976691	SMP	1	665.84	411.23	896.60	410.23	11.08	11.08	9.57	9.57	
255993465	SMP	1	666.04	411.18	896.90	410.41	11.05	11.05	9.74	9.74	
256001822	SMP	1	665.93	410.92	896.77	410.26	10.99	10.99	9.52	9.52	
256010090	SMP	1	665.77	410.51	896.85	410.06	11.12	11.12	9.66	9.66	
256018443	SMP	1	665.65	410.19	896.63	409.78	11.04	11.04	9.57	9.57	
256026816	SMP	1	665.62	409.82	896.67	409.67	10.89	10.89	9.50	9.50	
256035198	SMP	1	665.61	409.63	896.53	409.63	11.04	11.04	9.40	9.40	
256043454	SMP	1	665.49	409.66	896.80	409.79	10.96	10.96	9.63	9.63	
256051806	SMP	1	665.72	409.76	896.93	409.91	11.02	11.02	9.65	9.65	
256060213	SMP	1	665.77	410.05	896.91	410.20	10.93	10.93	9.63	9.63	
256068439	SMP	1	665.69	410.22	896.94	410.68	10.92	10.92	9.85	9.85	
256076820	SMP	1	665.55	410.52	897.00	410.90	11.04	11.04	9.74	9.74	
256085192	SMP	1	665.43	410.78	896.68	411.16	11.03	11.03	9.62	9.62	
256093567	SMP	1	665.51	410.86	896.73	411.37	10.92	10.92	9.53	9.53	
256101810	SMP	1	665.46	410.83	896.78	411.35	10.84	10.84	9.64	9.64	
256110210	SMP	1	665.50	410.68	896.88	411.19	10.92	10.92	9.61	9.61	
256118577	SMP	1	665.50	410.40	897.06	410.96	10.99	10.99	9.40	9.40	
256126936	SMP	1	665.44	410.04	897.06	410.68	10.96	10.96	9.64	9.64	
256135193	SMP	1	665.51	409.79	897.04	410.46	10.82	10.82	9.80	9.80	
256143576	SMP	1	665.42	409.66	897.00	410.29	10.89	10.89	9.72	9.72	
256151928	SMP	1	665.35	409.66	897.07	410.22	10.84	10.84	9.71	9.71	
256160326	SMP	1	665.55	409.82	897.19	410.34	10.76	10.76	9.66	9.66	
256168562	SMP	1	665.50	409.99	897.38	410.59	10.93	10.93	9.43	9.43	
256176932	SMP	1	665.69	410.28	897.57	410.80	10.88	10.88	9.50	9.50	
256185310	SMP	1	665.86	410.36	897.74	410.96	10.92	10.92	9.51	9.51	
256193682	SMP	1	666.07	410.50	897.98	411.20	10.91	10.91	9.51	9.51	
256201931	SMP	1	666.19	410.66	898.07	411.33	10.86	10.86	9.43	9.43	
256210328	SMP	1	666.35	410.74	898.28	411.47	10.82	10.82	9.34	9.34	
256218685	SMP	1	666.39	410.63	898.44	411.57	10.92	10.92	9.28	9.28	
256226929	SMP	1	666.40	410.62	898.56	411.49	10.92	10.92	9.21	9.21	
256235312	SMP	1	666.46	410.46	898.63	411.49	11.02	11.02	9.33	9.33	
256243714	SMP	1	666.62	410.36	898.80	411.29	11.16	11.16	9.69	9.69	
256252054	SMP	1	666.95	410.22	899.02	411.26	10.88	10.88	9.62	9.62	
256260327	SMP	1	667.22	410.27	899.40	411.32	11.05	11.05	9.33	9.33	
256268685	SMP	1	667.23	410.40	899.68	411.64	10.93	10.93	9.53	9.53	
256277053	SMP	1	667.47	410.54	899.92	411.95	10.86	10.86	9.73	9.73	
256293687	SMP	1	667.72	411.22	900.07	412.54	10.93	10.93	9.48	9.48	
256302069	SMP	1	668.15	411.41	900.46	412.81	10.94	10.94	9.40	9.40	
256310430	SMP	1	668.39	411.39	900.81	413.08	10.84	10.84	9.48	9.48	
256318814	SMP	1	668.74	411.47	901.10	413.15	10.99	10.99	9.64	9.64	
256335424	SMP	1	669.26	411.24	901.63	413.18	10.90	10.90	9.43	9.43	
256343820	SMP	1	669.51	411.11	901.91	413.20	11.00	11.00	9.49	9.49	
256352186	SMP	1	669.74	411.00	902.15	413.06	10.87	10.87	9.49	9.49	
256360437	SMP	1	669.94	410.87	902.30	413.08	10.88	10.88	9.39	9.39	
256368809	SMP	1	670.35	410.79	902.53	413.16	10.85	10.85	9.62	9.62	
256377190	SMP	1	670.53	410.75	902.87	413.36	10.79	10.79	9.64	9.64	
256385539	SMP	1	670.93	410.85	903.17	413.39	10.78	10.78	9.39	9.39	
256393816	SMP	1	671.85	410.81	904.26	413.68	10.72	10.72	9.56	9.56	
256410571	SMP	1	673.94	410.80	905.89	413.96	10.89	10.89	9.58	9.58	
256418826	SMP	1	674.24	410.84	906.03	414.15	10.78	10.78	9.68	9.68	
256427161	SMP	1	674.13	411.01	906.10	414.45	10.96	10.96	9.62	9.62	
256443942	SMP	1	674.39	410.89	906.47	414.69	10.89	10.89	9.42	9.42	
256452181	SMP	1	674.61	410.79	906.78	414.74	10.83	10.83	9.46	9.46	
256460546	SMP	1	674.93	410.71	906.85	414.75	10.91	10.91	9.61	9.61	
256468915	SMP	1	675.02	410.71	907.06	414.89	10.90	10.90	9.58	9.58	
256477322	SMP	1	675.24	410.55	907.13	415.04	11.04	11.04	9.72	9.72	
256485547	SMP	1	675.28	410.52	907.18	415.05	11.03	11.03	9.62	9.62	
256493936	SMP	1	675.37	410.58	907.29	415.31	11.03	11.03	9.54	9.54	
256502302	SMP	1	675.34	410.58	907.41	415.46	10.92	10.92	9.39	9.39	
256510676	SMP	1	675.53	410.60	907.43	415.73	10.87	10.87	9.50	9.50	
256518911	SMP	1	675.55	410.61	907.46	415.92	11.02	11.02	9.71	9.71	
256527309	SMP	1	675.55	410.61	907.56	416.12	10.91	10.91	9.71	9.71	
256535670	SMP	1	675.62	410.54	907.58	416.34	11.01	11.01	9.50	9.50	
256544057	SMP	1	675.61	410.40	907.56	416.42	10.95	10.95	9.44	9.44	
256552302	SMP	1	675.58	410.36	907.42	416.49	10.94	10.94	9.49	9.49	
256560684	SMP	1	675.47	410.24	907.42	416.65	11.07	11.07	9.44	9.44	
256569039	SMP	1	675.36	410.27	907.26	416.60	11.17	11.17	9.49	9.49	
256577314	SMP	1	675.22	410.20	907.13	416.81	10.90	10.90	9.69	9.69	
256585677	SMP	1	675.01	410.30	906.91	416.84	11.02	11.02	9.65	9.65	
256594042	SMP	1	674.75	410.40	906.61	417.08	10.94	10.94	9.75	9.75	
256602426	SMP	1	674.45	410.75	906.28	417.26	10.95	10.95	9.63	9.63	
256610674	SMP	1	674.13	411.08	906.13	417.44	11.03	11.03	9.77	9.77	
256619031	SMP	1	673.87	411.36	905.68	417.56	11.06	11.06	9.56	9.56	
256627434	SMP	1	673.28	411.67	905.40	417.81	11.22	11.22	9.45	9.45	
256635798	SMP	1	671.97	411.98	903.60	417.77	10.11	10.11	9.25	9.25	
256644038	SMP	1	672.48	410.64	905.18	418.72	10.96	10.96	6.15	6.15	
256652419	SMP	1	0.00	0.00	0.00	0.00	0.00	0.00	0.00	0.00	
256669167	SMP	1	660.43	420.79	908.88	425.76	22.13	22.13	16.07	16.07	
256677441	SMP	1	656.18	419.38	907.05	426.41	24.00	24.00	18.96	18.96	
256685797	SMP	1	657.77	421.32	905.23	425.21	21.52	21.52	19.33	19.33	
256702548	SMP	1	649.68	421.30	0.00	0.00	16.46	16.46	0.00	0.00	
256710803	SMP	1	0.00	0.00	0.00	0.00	0.00	0.00	0.00	0.00	
256719158	SMP	1	0.00	0.00	889.82	419.63	0.00	0.00	11.57	11.57	
256727528	SMP	1	655.50	419.47	889.75	417.21	11.02	11.02	7.91	7.91	
256735794	SMP	1	657.96	416.29	888.29	417.42	8.76	8.76	9.42	9.42	
256744179	SMP	1	656.63	415.40	886.87	417.04	13.42	13.42	9.56	9.56	
256760907	SMP	1	654.74	415.20	884.60	416.99	8.38	8.38	10.10	10.10	
256769182	SMP	1	653.35	415.50	883.73	416.77	9.46	9.46	9.94	9.94	
256777528	SMP	1	652.23	415.84	882.27	416.61	9.11	9.11	11.06	11.06	
256794276	SMP	1	649.63	416.28	880.71	416.26	10.93	10.93	9.63	9.63	
256802541	SMP	1	647.69	416.88	879.62	416.09	11.00	11.00	9.59	9.59	
256810924	SMP	1	646.01	417.34	878.63	415.97	10.83	10.83	9.90	9.90	
256819283	SMP	1	645.40	417.56	877.66	415.83	10.84	10.84	9.82	9.82	
256827678	SMP	1	644.24	417.96	876.58	415.84	10.78	10.78	9.60	9.60	
256835910	SMP	1	643.36	418.23	875.58	415.78	10.63	10.63	9.67	9.67	
256852652	SMP	1	641.59	418.75	873.71	415.68	10.73	10.73	9.79	9.79	
256861033	SMP	1	640.68	419.16	872.82	415.56	10.92	10.92	9.87	9.87	
256869299	SMP	1	639.88	419.25	872.02	415.39	10.99	10.99	9.91	9.91	
256877643	SMP	1	639.13	419.56	871.14	415.31	10.95	10.95	9.97	9.97	
256894300	SMP	1	637.85	419.51	869.78	414.83	11.04	11.04	9.88	9.88	
256902659	SMP	1	637.12	419.65	869.14	414.64	10.93	10.93	9.77	9.77	
256911050	SMP	1	636.50	419.63	868.57	414.54	10.97	10.97	9.65	9.65	
256919404	SMP	1	635.98	419.79	867.93	414.40	10.83	10.83	9.85	9.85	
256927660	SMP	1	635.71	419.83	867.46	414.25	10.87	10.87	10.01	10.01	
256944410	SMP	1	634.81	420.13	866.63	414.26	10.94	10.94	9.96	9.96	
256952792	SMP	1	634.48	420.16	866.32	414.24	10.88	10.88	9.82	9.82	
256961034	SMP	1	634.38	420.24	866.10	414.20	10.92	10.92	9.81	9.81	
256969413	SMP	1	634.22	420.31	865.78	414.26	11.11	11.11	9.95	9.95	
256977767	SMP	1	633.98	420.39	865.56	414.18	11.17	11.17	9.80	9.80	
256986174	SMP	1	633.75	420.28	865.43	414.28	11.07	11.07	9.83	9.83	
256994398	SMP	1	633.33	420.31	864.90	414.25	11.06	11.06	9.86	9.86	
257002790	SMP	1	632.22	420.24	863.86	414.10	10.99	10.99	9.84	9.84	
257011152	SMP	1	631.39	420.14	862.98	413.95	10.84	10.84	9.72	9.72	
257019537	SMP	1	631.56	419.90	862.52	413.95	10.86	10.86	9.74	9.74	
257027770	SMP	1	631.71	419.90	862.60	413.86	11.03	11.03	9.76	9.76	
257036173	SMP	1	631.73	419.90	862.71	413.87	10.99	10.99	9.83	9.83	
257044512	SMP	1	631.62	419.87	862.67	413.93	11.08	11.08	9.94	9.94	
257052785	SMP	1	631.56	419.90	862.61	413.90	11.07	11.07	9.78	9.78	
257061148	SMP	1	631.55	419.87	862.58	413.95	10.99	10.99	9.76	9.76	
257069532	SMP	1	631.47	419.91	862.40	414.10	10.89	10.89	9.72	9.72	
257077895	SMP	1	631.57	419.94	862.32	414.20	11.05	11.05	9.87	9.87	
257086170	SMP	1	631.42	419.95	862.21	414.15	10.96	10.96	9.81	9.81	
257094512	SMP	1	631.42	419.89	862.25	414.23	10.95	10.95	9.74	9.74	
257102909	SMP	1	631.25	419.95	862.19	414.12	10.90	10.90	9.88	9.88	
257111273	SMP	1	631.12	419.94	862.05	414.05	10.97	10.97	9.79	9.79	
257119542	SMP	1	631.13	419.86	861.91	413.98	10.93	10.93	9.81	9.81	
257136261	SMP	1	630.84	419.85	861.68	413.86	10.84	10.84	9.75	9.75	
257144666	SMP	1	630.73	419.83	861.55	413.78	10.86	10.86	9.61	9.61	
257152895	SMP	1	630.60	419.83	861.40	413.95	10.89	10.89	9.76	9.76	
257161268	SMP	1	630.50	419.97	861.25	413.84	10.96	10.96	9.71	9.71	
257169649	SMP	1	630.49	419.96	861.11	413.83	11.03	11.03	9.83	9.83	
257178040	SMP	1	630.25	420.03	861.05	413.83	10.88	10.88	9.77	9.77	
257186263	SMP	1	630.12	420.10	860.88	413.89	10.71	10.71	9.85	9.85	
257194662	SMP	1	629.94	420.12	860.84	413.74	10.90	10.90	9.74	9.74	
257203023	SMP	1	629.84	420.18	860.54	413.72	11.01	11.01	9.52	9.52	
257211281	SMP	1	629.71	420.09	860.47	413.63	10.98	10.98	9.56	9.56	
257219647	SMP	1	629.65	420.09	860.28	413.57	11.00	11.00	9.77	9.77	
257228028	SMP	1	629.53	419.96	860.05	413.35	10.91	10.91	9.78	9.78	
257236383	SMP	1	629.09	419.89	859.81	413.13	10.82	10.82	9.73	9.73	
257244663	SMP	1	629.13	419.83	859.41	413.04	10.82	10.82	9.64	9.64	
257253016	SMP	1	629.07	419.87	859.36	413.01	10.80	10.80	9.85	9.85	
257261392	SMP	1	628.99	419.92	859.37	412.95	10.82	10.82	9.53	9.53	
257269771	SMP	1	629.03	419.86	859.28	413.02	10.66	10.66	9.85	9.85	
257278020	SMP	1	628.85	420.05	859.26	413.03	10.67	10.67	9.82	9.82	
257286383	SMP	1	628.89	420.07	859.18	413.00	10.68	10.68	9.65	9.65	
257294779	SMP	1	628.86	420.11	859.25	413.01	10.82	10.82	9.71	9.71	
257303142	SMP	1	628.86	420.25	859.15	412.96	10.82	10.82	9.67	9.67	
257311403	SMP	1	628.91	420.19	859.23	412.96	10.83	10.83	9.65	9.65	
257319771	SMP	1	628.84	420.12	859.23	413.02	10.66	10.66	9.73	9.73	
257328139	SMP	1	628.95	420.13	859.34	412.89	10.72	10.72	9.43	9.43	
257336500	SMP	1	628.98	420.08	859.34	412.82	10.54	10.54	9.43	9.43	
257344783	SMP	1	629.09	419.98	859.47	412.80	10.67	10.67	9.50	9.50	
257353140	SMP	1	629.10	419.96	859.48	412.75	10.60	10.60	9.53	9.53	
257361507	SMP	1	629.22	419.89	859.74	412.70	10.75	10.75	9.53	9.53	
257369766	SMP	1	629.36	419.79	859.83	412.66	10.72	10.72	9.52	9.52	
257378151	SMP	1	629.49	419.81	860.09	412.60	10.70	10.70	9.56	9.56	
257386505	SMP	1	629.56	419.80	860.17	412.75	10.72	10.72	9.44	9.44	
257394906	SMP	1	629.68	419.80	860.25	412.85	10.63	10.63	9.63	9.63	
257403140	SMP	1	629.89	419.79	860.48	412.78	10.68	10.68	9.29	9.29	
257411509	SMP	1	629.94	419.74	860.51	412.82	10.57	10.57	9.49	9.49	
257419890	SMP	1	630.08	419.69	860.68	412.72	10.81	10.81	9.22	9.22	
257428276	SMP	1	630.15	419.63	860.97	412.77	10.78	10.78	9.44	9.44	
257436501	SMP	1	630.36	419.48	861.13	412.74	10.74	10.74	9.32	9.32	
257444912	SMP	1	630.51	419.41	861.15	412.78	10.77	10.77	9.41	9.41	
257453263	SMP	1	630.58	419.34	861.23	412.69	10.83	10.83	9.40	9.40	
257461629	SMP	1	630.59	419.25	861.43	412.65	10.75	10.75	9.29	9.29	
257469888	SMP	1	630.81	419.12	861.60	412.63	10.66	10.66	9.32	9.32	
257478263	SMP	1	630.89	419.18	861.88	412.66	10.44	10.44	9.35	9.35	
257486622	SMP	1	631.53	419.09	862.53	412.70	10.63	10.63	9.36	9.36	
257495027	SMP	1	633.55	418.70	864.38	412.59	10.65	10.65	9.24	9.24	
257511638	SMP	1	638.09	418.42	868.46	412.61	10.74	10.74	9.28	9.28	
257520036	SMP	1	640.19	418.46	870.62	412.78	10.61	10.61	9.47	9.47	
257528249	SMP	1	641.95	418.54	872.17	412.82	10.89	10.89	9.04	9.04	
257545003	SMP	1	641.87	418.31	872.46	412.69	10.88	10.88	9.18	9.18	
257553392	SMP	1	641.98	418.22	872.61	412.60	10.77	10.77	9.24	9.24	
257561633	SMP	1	641.91	418.05	872.64	412.50	10.64	10.64	9.09	9.09	
257569996	SMP	1	642.08	418.04	872.77	412.53	10.80	10.80	9.24	9.24	
257578396	SMP	1	642.07	418.04	872.89	412.49	10.71	10.71	9.24	9.24	
257586756	SMP	1	642.15	418.00	872.98	412.46	10.91	10.91	9.31	9.31	
257595000	SMP	1	642.27	417.90	873.18	412.52	10.70	10.70	9.16	9.16	
257603384	SMP	1	642.34	417.98	873.35	412.61	10.88	10.88	9.08	9.08	
257611755	SMP	1	642.48	418.05	873.42	412.68	10.87	10.87	9.02	9.02	
257620128	SMP	1	642.48	418.05	873.56	412.65	10.91	10.91	9.04	9.04	
257628393	SMP	1	642.61	418.05	873.63	412.65	10.77	10.77	9.27	9.27	
257636755	SMP	1	642.50	418.06	873.67	412.71	10.77	10.77	9.24	9.24	
257645124	SMP	1	642.77	418.06	873.75	412.69	10.70	10.70	9.13	9.13	
257653504	SMP	1	642.84	417.91	873.82	412.69	10.63	10.63	9.15	9.15	
257661769	SMP	1	642.82	417.88	873.99	412.68	10.76	10.76	9.20	9.20	
257670116	SMP	1	642.92	417.82	874.11	412.60	10.51	10.51	9.20	9.20	
257678517	SMP	1	642.99	417.89	874.14	412.54	10.69	10.69	9.15	9.15	
257686757	SMP	1	643.28	417.75	874.42	412.61	10.74	10.74	9.14	9.14	
257695119	SMP	1	643.34	417.83	874.60	412.79	10.80	10.80	9.16	9.16	
257703503	SMP	1	643.55	417.90	874.75	412.89	10.71	10.71	9.34	9.34	
257711886	SMP	1	643.84	417.98	874.90	412.88	10.69	10.69	9.13	9.13	
257720111	SMP	1	644.34	418.05	875.57	413.17	10.73	10.73	9.20	9.20	
257728510	SMP	1	645.48	418.05	876.67	413.23	10.75	10.75	9.02	9.02	
257745259	SMP	1	646.18	417.93	877.11	413.38	10.67	10.67	9.14	9.14	
257753517	SMP	1	646.34	417.77	877.49	413.43	10.58	10.58	9.09	9.09	
257761864	SMP	1	646.57	417.70	877.74	413.43	10.57	10.57	9.05	9.05	
257770250	SMP	1	646.87	417.75	877.99	413.34	10.65	10.65	9.27	9.27	
257778619	SMP	1	647.21	417.52	878.30	413.34	10.46	10.46	9.28	9.28	
257786876	SMP	1	647.47	417.34	878.59	413.33	10.60	10.60	9.08	9.08	
257795237	SMP	1	647.81	417.32	878.95	413.32	10.52	10.52	9.08	9.08	
257803649	SMP	1	648.16	417.21	879.32	413.35	10.51	10.51	9.20	9.20	
257811988	SMP	1	648.44	417.22	879.63	413.47	10.57	10.57	9.11	9.11	
257820240	SMP	1	648.67	417.21	880.02	413.55	10.49	10.49	9.16	9.16	
257828617	SMP	1	649.06	417.13	880.13	413.56	10.49	10.49	9.06	9.06	
257837005	SMP	1	649.32	417.08	880.40	413.63	10.39	10.39	9.04	9.04	
257845229	SMP	1	649.50	417.15	880.71	413.70	10.71	10.71	9.31	9.31	
257862007	SMP	1	650.31	416.93	881.32	413.85	10.42	10.42	9.21	9.21	
257870374	SMP	1	650.41	416.91	881.50	413.80	10.56	10.56	9.12	9.12	
257878638	SMP	1	650.59	416.82	881.80	413.91	10.40	10.40	9.22	9.22	
257886996	SMP	1	651.03	416.86	882.05	413.92	10.49	10.49	9.15	9.15	
257895365	SMP	1	651.25	416.78	882.28	414.01	10.53	10.53	9.45	9.45	
257903749	SMP	1	651.50	416.79	882.66	414.06	10.60	10.60	9.39	9.39	
257911989	SMP	1	651.70	416.76	882.87	414.06	10.41	10.41	9.21	9.21	
257920356	SMP	1	652.15	416.73	883.14	414.06	10.46	10.46	9.31	9.31	
257928757	SMP	1	652.24	416.64	883.42	414.10	10.42	10.42	9.28	9.28	
257937112	SMP	1	652.50	416.55	883.66	414.12	10.52	10.52	9.21	9.21	
257945371	SMP	1	652.82	416.70	883.97	414.19	10.40	10.40	9.17	9.17	
257953746	SMP	1	653.12	416.54	884.20	414.30	10.22	10.22	9.43	9.43	
257962114	SMP	1	653.17	416.49	884.45	414.08	10.48	10.48	9.31	9.31	
257970478	SMP	1	653.37	416.41	884.71	414.14	10.54	10.54	9.17	9.17	
257987155	SMP	1	653.90	416.17	885.04	414.12	10.45	10.45	9.43	9.43	
257995483	SMP	1	654.24	416.01	885.35	414.02	10.38	10.38	9.35	9.35	
258003885	SMP	1	654.46	415.93	885.61	414.02	10.47	10.47	9.23	9.23	
258012104	SMP	1	654.55	415.97	885.69	414.01	10.66	10.66	9.26	9.26	
258020483	SMP	1	654.76	415.92	885.96	414.05	10.56	10.56	9.25	9.25	
258028859	SMP	1	654.95	415.95	886.18	414.12	10.46	10.46	9.29	9.29	
258037124	SMP	1	655.14	415.97	886.38	414.08	10.51	10.51	9.39	9.39	
258045473	SMP	1	655.34	415.90	886.54	414.17	10.61	10.61	9.27	9.27	
258053881	SMP	1	655.55	415.91	886.76	414.21	10.61	10.61	9.07	9.07	
258062220	SMP	1	655.66	415.92	886.95	414.28	10.52	10.52	9.26	9.26	
258070479	SMP	1	655.77	415.98	886.99	414.25	10.54	10.54	9.30	9.30	
258078856	SMP	1	655.98	415.91	887.23	414.33	10.51	10.51	9.30	9.30	
258087251	SMP	1	656.15	415.86	887.33	414.30	10.47	10.47	9.24	9.24	
258095598	SMP	1	656.26	415.79	887.54	414.29	10.47	10.47	9.23	9.23	
258103878	SMP	1	656.35	415.76	887.55	414.32	10.35	10.35	9.09	9.09	
258112221	SMP	1	656.34	415.69	887.70	414.42	10.57	10.57	9.12	9.12	
258120613	SMP	1	656.45	415.66	887.70	414.34	10.57	10.57	9.24	9.24	
258128989	SMP	1	656.35	415.67	887.77	414.42	10.47	10.47	9.13	9.13	
258137239	SMP	1	656.51	415.72	887.93	414.48	10.67	10.67	9.27	9.27	
258145595	SMP	1	656.44	415.70	887.80	414.41	10.46	10.46	9.32	9.32	
258154002	SMP	1	656.51	415.73	887.85	414.49	10.56	10.56	9.28	9.28	
258162223	SMP	1	656.40	415.75	887.86	414.56	10.60	10.60	9.36	9.36	
258170601	SMP	1	656.35	415.75	887.85	414.64	10.46	10.46	9.29	9.29	
258178988	SMP	1	656.33	415.90	887.78	414.64	10.49	10.49	9.24	9.24	
258187373	SMP	1	656.31	415.97	887.59	414.61	10.75	10.75	9.19	9.19	
258195592	SMP	1	656.23	415.93	887.58	414.67	10.60	10.60	9.12	9.12	
258203996	SMP	1	656.15	416.04	887.41	414.76	10.59	10.59	9.25	9.25	
258212356	SMP	1	655.98	416.06	887.38	414.79	10.54	10.54	9.21	9.21	
258220728	SMP	1	655.79	416.05	887.18	414.79	10.58	10.58	9.19	9.19	
258228976	SMP	1	655.67	416.21	887.14	414.91	10.64	10.64	9.47	9.47	
258237370	SMP	1	655.73	416.21	887.11	414.96	10.62	10.62	9.22	9.22	
258245717	SMP	1	656.00	416.40	887.49	415.07	10.55	10.55	9.30	9.30	
258254121	SMP	1	656.45	416.45	887.64	415.05	10.71	10.71	9.29	9.29	
258262343	SMP	1	656.24	416.63	887.31	415.17	10.58	10.58	9.37	9.37	
258270723	SMP	1	655.95	416.68	887.15	415.31	10.45	10.45	9.54	9.54	
258279095	SMP	1	655.70	416.84	887.03	415.32	10.65	10.65	9.26	9.26	
258287488	SMP	1	655.53	416.85	886.80	415.27	10.68	10.68	9.29	9.29	
258295714	SMP	1	655.41	416.77	886.70	415.33	10.66	10.66	9.22	9.22	
258304121	SMP	1	655.30	416.86	886.56	415.34	10.71	10.71	9.23	9.23	
258312459	SMP	1	655.11	417.02	886.36	415.28	10.76	10.76	9.29	9.29	
258320719	SMP	1	654.77	416.98	886.15	415.24	10.66	10.66	9.40	9.40	
258329096	SMP	1	654.69	417.06	885.97	415.20	10.73	10.73	9.53	9.53	
258337488	SMP	1	654.48	416.98	885.94	415.20	10.79	10.79	9.47	9.47	
258345833	SMP	1	654.27	417.05	885.71	414.98	10.81	10.81	9.53	9.53	
258354115	SMP	1	654.34	416.91	885.57	414.93	10.63	10.63	9.49	9.49	
258362477	SMP	1	654.12	416.90	885.50	414.94	10.55	10.55	9.35	9.35	
258370857	SMP	1	652.39	417.22	883.77	414.76	7.70	7.70	9.88	9.88	
258379221	SMP	1	656.19	416.68	886.04	419.16	8.06	8.06	11.65	11.65	
258387488	SMP	1	0.00	0.00	893.92	425.63	0.00	0.00	16.74	16.74	
258395843	SMP	1	642.63	424.48	893.18	426.80	9.45	9.45	18.06	18.06	
258412607	SMP	1	641.55	427.76	0.00	0.00	14.67	14.67	0.00	0.00	
258420848	SMP	1	639.92	427.31	895.98	421.37	14.16	14.16	13.04	13.04	
258429237	SMP	1	653.88	419.53	885.22	420.98	8.00	5.00	14.21	14.21	
258445989	SMP	1	650.61	418.33	885.26	415.68	14.33	14.33	6.93	6.93	
258454244	SMP	1	650.85	417.96	885.23	415.49	7.54	7.54	8.20	8.20	
258462585	SMP	1	651.35	417.62	884.79	415.11	10.76	10.76	8.99	8.99	
258470961	SMP	1	652.50	417.53	884.16	414.87	10.85	10.85	9.97	9.97	
258479341	SMP	1	652.62	417.53	884.12	414.94	11.01	11.01	9.57	9.57	
258487648	SMP	1	653.30	417.69	884.61	415.19	10.60	10.60	9.61	9.61	
258495960	SMP	1	652.66	417.79	884.51	415.25	10.56	10.56	9.48	9.48	
258504359	SMP	1	653.41	417.86	884.54	415.30	10.52	10.52	9.41	9.41	
258512581	SMP	1	653.21	417.88	884.58	415.34	10.88	10.88	9.37	9.37	
258529331	SMP	1	653.43	417.84	884.89	415.41	10.65	10.65	9.67	9.67	
258537718	SMP	1	653.77	417.84	884.98	415.40	10.64	10.64	9.70	9.70	
258545965	SMP	1	654.04	417.85	885.26	415.42	10.57	10.57	9.54	9.54	
258554336	SMP	1	654.21	417.76	885.44	415.38	10.61	10.61	9.32	9.32	
258562733	SMP	1	654.47	417.72	885.72	415.46	10.70	10.70	9.42	9.42	
258571090	SMP	1	654.71	417.64	885.90	415.56	10.62	10.62	9.81	9.81	
258579336	SMP	1	654.89	417.70	886.13	415.58	10.75	10.75	9.60	9.60	
258587713	SMP	1	655.13	417.62	886.41	415.53	10.51	10.51	9.24	9.24	
258596092	SMP	1	655.41	417.50	886.70	415.64	10.78	10.78	9.52	9.52	
258604460	SMP	1	655.67	417.46	886.73	415.62	10.76	10.76	9.62	9.62	
258612731	SMP	1	655.91	417.50	887.10	415.64	10.64	10.64	9.55	9.55	
258621090	SMP	1	656.09	417.45	887.17	415.71	10.73	10.73	9.41	9.41	
258629454	SMP	1	656.31	417.34	887.48	415.69	10.78	10.78	9.27	9.27	
258637837	SMP	1	656.39	417.29	887.59	415.69	10.78	10.78	9.55	9.55	
258646098	SMP	1	656.73	417.29	887.67	415.72	10.68	10.68	9.65	9.65	
258654450	SMP	1	656.90	417.25	887.89	415.71	10.71	10.71	9.71	9.71	
258662852	SMP	1	657.13	417.09	888.10	415.57	10.71	10.71	9.70	9.70	
258671080	SMP	1	657.30	417.08	888.06	415.55	10.69	10.69	9.70	9.70	
258679467	SMP	1	657.20	416.98	888.20	415.50	10.87	10.87	9.65	9.65	
258687837	SMP	1	657.34	416.90	888.37	415.49	10.73	10.73	9.48	9.48	
258704466	SMP	1	657.67	416.74	888.55	415.34	10.66	10.66	9.31	9.31	
258712834	SMP	1	657.81	416.65	888.56	415.39	10.80	10.80	9.53	9.53	
258721224	SMP	1	657.81	416.69	888.71	415.40	10.77	10.77	9.53	9.53	
258729569	SMP	1	657.98	416.61	888.77	415.34	10.60	10.60	9.65	9.65	
258737853	SMP	1	658.01	416.56	888.91	415.34	10.68	10.68	9.75	9.75	
258746192	SMP	1	658.10	416.49	888.90	415.31	10.69	10.69	9.53	9.53	
258754574	SMP	1	658.19	416.39	889.11	415.30	10.67	10.67	9.62	9.62	
258762952	SMP	1	657.85	416.45	889.57	415.43	10.91	10.91	10.57	10.57	
258771223	SMP	1	657.17	418.91	887.17	415.46	12.04	12.04	12.30	12.30	
258779574	SMP	1	650.70	426.73	890.53	419.10	2.74	2.74	12.85	12.85	
258787975	SMP	1	645.72	428.37	896.66	426.06	10.46	10.46	18.85	18.85	
258796316	SMP	1	653.77	431.57	896.28	428.40	15.36	15.36	14.54	14.54	
258812968	SMP	1	651.30	433.42	891.75	425.68	8.53	8.53	20.15	20.15	
258821333	SMP	1	654.00	429.26	889.30	430.85	14.67	14.67	12.93	12.93	
258829595	SMP	1	653.16	431.33	892.72	426.77	13.25	13.25	19.20	19.20	
258846313	SMP	1	650.30	428.73	0.00	0.00	16.75	16.75	0.00	0.00	
258854704	SMP	1	650.27	430.76	894.04	425.11	12.01	12.01	21.09	21.09	
258862958	SMP	1	647.73	428.64	895.47	424.54	18.61	18.61	10.84	10.84	
258879694	SMP	1	644.79	428.90	881.57	423.54	17.34	17.34	15.50	15.50	
258887972	SMP	1	0.00	0.00	883.59	422.38	0.00	0.00	14.16	14.16	
258896328	SMP	1	0.00	0.00	883.38	421.20	0.00	0.00	12.89	12.89	
258913078	SMP	1	655.63	423.46	883.98	417.34	13.62	13.62	9.33	9.33	
258921456	SMP	1	655.53	418.74	884.60	417.40	7.37	7.37	9.71	9.71	
258929715	SMP	1	655.15	418.21	884.66	417.13	8.29	8.29	9.42	9.42	
258938065	SMP	1	654.35	417.86	884.71	417.03	9.75	9.75	9.51	9.51	
258946465	SMP	1	654.16	418.05	884.61	417.06	10.79	10.79	9.43	9.43	
258954833	SMP	1	653.82	417.91	884.45	417.08	10.79	10.79	9.30	9.30	
258963069	SMP	1	653.49	418.05	884.41	417.15	10.94	10.94	9.27	9.27	
258971459	SMP	1	653.44	418.09	884.38	417.30	10.82	10.82	9.45	9.45	
258979821	SMP	1	653.29	418.30	884.41	417.36	10.59	10.59	9.34	9.34	
258988072	SMP	1	653.29	418.37	884.41	417.32	10.59	10.59	9.14	9.14	
258996467	SMP	1	653.44	418.41	884.43	417.40	10.58	10.58	9.38	9.38	
259004829	SMP	1	653.33	418.45	884.49	417.33	10.35	10.35	9.19	9.19	
259013197	SMP	1	653.40	418.56	884.49	417.40	10.51	10.51	9.17	9.17	
259021453	SMP	1	653.22	418.65	884.54	417.51	10.53	10.53	9.26	9.26	
259029818	SMP	1	653.35	418.83	884.55	417.60	10.46	10.46	9.45	9.45	
259038182	SMP	1	653.27	419.01	884.57	417.66	10.69	10.69	9.44	9.44	
259046585	SMP	1	653.38	419.16	884.61	417.76	10.80	10.80	9.29	9.29	
259054825	SMP	1	653.39	419.28	884.75	417.97	10.85	10.85	9.50	9.50	
259063190	SMP	1	653.47	419.49	884.66	418.14	10.81	10.81	9.27	9.27	
259071573	SMP	1	653.52	419.75	884.76	418.48	10.76	10.76	9.30	9.30	
259079946	SMP	1	653.51	419.79	884.77	418.63	10.66	10.66	9.50	9.50	
259088188	SMP	1	653.43	419.81	884.64	418.62	10.69	10.69	9.42	9.42	
259096585	SMP	1	653.28	419.86	884.57	418.62	10.63	10.63	9.44	9.44	
259104948	SMP	1	653.26	419.72	884.49	418.59	10.58	10.58	9.31	9.31	
259113325	SMP	1	653.07	419.73	884.42	418.44	10.64	10.64	9.37	9.37	
259121571	SMP	1	652.92	419.47	884.19	418.15	10.45	10.45	9.37	9.37	
259129942	SMP	1	652.70	419.54	884.12	418.10	10.80	10.80	9.43	9.43	
259138302	SMP	1	652.59	419.41	883.89	417.96	10.85	10.85	9.31	9.31	
259146578	SMP	1	652.39	419.43	883.72	417.90	10.85	10.85	9.42	9.42	
259154942	SMP	1	652.32	419.43	883.62	417.85	10.76	10.76	9.49	9.49	
259163311	SMP	1	652.11	419.33	883.46	417.77	10.67	10.67	9.46	9.46	
259171693	SMP	1	651.95	419.31	883.33	417.63	10.71	10.71	9.35	9.35	
259179951	SMP	1	651.82	419.27	883.12	417.48	10.79	10.79	9.35	9.35	
259188300	SMP	1	651.68	419.21	882.88	417.43	10.86	10.86	9.35	9.35	
259196704	SMP	1	651.41	419.17	882.79	417.35	10.72	10.72	9.40	9.40	
259205120	SMP	1	651.17	419.20	882.65	417.28	10.87	10.87	9.25	9.25	
259213321	SMP	1	650.96	419.12	882.45	417.17	10.60	10.60	9.39	9.39	
259221692	SMP	1	649.99	419.00	881.52	416.98	10.76	10.76	9.47	9.47	
259230065	SMP	1	648.83	418.58	880.24	416.64	10.64	10.64	9.53	9.53	
259238425	SMP	1	647.98	418.38	879.23	416.43	10.55	10.55	9.57	9.57	
259246705	SMP	1	647.80	418.23	878.73	416.22	10.73	10.73	9.10	9.10	
259255067	SMP	1	648.13	418.26	878.87	416.29	10.57	10.57	9.52	9.52	
259263433	SMP	1	648.29	418.27	879.20	416.40	10.55	10.55	9.59	9.59	
259271830	SMP	1	648.18	418.39	879.25	416.60	10.66	10.66	9.42	9.42	
259280058	SMP	1	648.34	418.44	879.37	416.68	10.56	10.56	9.32	9.32	
259288421	SMP	1	648.22	418.55	879.46	416.81	10.76	10.76	9.41	9.41	
259297006	SMP	1	648.29	418.62	879.48	416.85	10.80	10.80	9.37	9.37	
259305062	SMP	1	648.30	418.55	879.56	416.93	10.63	10.63	9.36	9.36	
259313432	SMP	1	648.22	418.54	879.63	417.00	10.52	10.52	9.42	9.42	
259321812	SMP	1	648.15	418.55	879.63	416.96	10.73	10.73	9.49	9.49	
259330179	SMP	1	648.14	418.41	879.56	417.00	10.63	10.63	9.42	9.42	
259338422	SMP	1	648.19	418.36	879.56	417.00	10.58	10.58	9.42	9.42	
259346829	SMP	1	648.10	418.29	879.49	416.85	10.44	10.44	9.30	9.30	
259355187	SMP	1	647.99	418.35	879.49	416.85	10.39	10.39	9.30	9.30	
259363563	SMP	1	647.97	418.43	879.41	416.92	10.70	10.70	9.42	9.42	
259371816	SMP	1	647.85	418.56	879.39	416.89	10.72	10.72	9.32	9.32	
259380184	SMP	1	647.82	418.59	879.35	416.91	10.43	10.43	9.40	9.40	
259388545	SMP	1	647.75	418.65	879.25	416.92	10.63	10.63	9.43	9.43	
259396947	SMP	1	647.73	418.75	879.19	416.99	10.66	10.66	9.26	9.26	
259405184	SMP	1	647.70	418.91	879.33	417.22	10.52	10.52	9.46	9.46	
259413545	SMP	1	647.71	419.25	879.32	417.46	10.65	10.65	9.42	9.42	
259421933	SMP	1	647.67	419.52	879.24	417.58	10.75	10.75	9.17	9.17	
259430316	SMP	1	647.70	419.75	879.29	417.86	10.35	10.35	9.37	9.37	
259438548	SMP	1	647.07	419.84	878.66	417.75	10.52	10.52	9.35	9.35	
259446944	SMP	1	646.56	419.83	878.25	417.71	10.41	10.41	9.29	9.29	
259463560	SMP	1	646.51	419.94	877.83	417.74	10.48	10.48	9.21	9.21	
259471950	SMP	1	646.30	420.00	877.76	417.67	10.54	10.54	9.35	9.35	
259480290	SMP	1	645.99	420.07	877.42	417.65	10.56	10.56	9.31	9.31	
259488687	SMP	1	645.80	420.08	877.18	417.45	10.37	10.37	9.09	9.09	
259496927	SMP	1	645.59	420.08	877.05	417.51	10.58	10.58	9.44	9.44	
259505321	SMP	1	645.52	420.13	876.86	417.42	10.70	10.70	9.20	9.20	
259513663	SMP	1	645.18	420.27	876.64	417.39	10.42	10.42	9.04	9.04	
259522067	SMP	1	644.85	420.35	876.38	417.39	10.53	10.53	9.33	9.33	
259530287	SMP	1	644.62	420.31	876.03	417.21	10.72	10.72	9.26	9.26	
259538673	SMP	1	644.37	420.19	875.80	417.02	10.45	10.45	9.17	9.17	
259547048	SMP	1	644.03	420.12	875.42	416.72	10.37	10.37	9.31	9.31	
259555438	SMP	1	643.70	420.04	875.17	416.44	10.35	10.35	9.14	9.14	
259563667	SMP	1	643.42	419.91	874.87	416.29	10.33	10.33	9.16	9.16	
259572064	SMP	1	643.21	419.94	874.64	416.25	10.37	10.37	8.95	8.95	
259580420	SMP	1	643.03	419.96	874.41	416.16	10.23	10.23	9.02	9.02	
259588794	SMP	1	642.86	420.07	874.28	416.30	10.23	10.23	9.09	9.09	
259597050	SMP	1	642.63	420.28	874.06	416.32	10.51	10.51	9.34	9.34	
259613815	SMP	1	642.62	420.60	873.98	416.66	10.41	10.41	9.20	9.20	
259622052	SMP	1	642.55	420.70	873.90	416.84	10.33	10.33	9.12	9.12	
259630429	SMP	1	642.51	420.87	873.91	416.99	10.27	10.27	9.05	9.05	
259638787	SMP	1	642.57	420.93	873.96	417.13	10.29	10.29	9.22	9.22	
259647184	SMP	1	642.54	421.04	873.92	417.32	10.46	10.46	9.24	9.24	
259655417	SMP	1	642.56	421.06	874.05	417.39	10.48	10.48	9.08	9.08	
259663798	SMP	1	642.56	421.13	874.10	417.51	10.45	10.45	9.12	9.12	
259672234	SMP	1	642.63	421.06	874.17	417.52	10.52	10.52	9.31	9.31	
259680543	SMP	1	642.63	421.06	874.20	417.62	10.28	10.28	9.04	9.04	
259688782	SMP	1	642.78	421.11	874.26	417.70	10.29	10.29	9.17	9.17	
259697183	SMP	1	642.84	421.12	874.29	417.69	10.33	10.33	9.22	9.22	
259705546	SMP	1	642.81	421.14	874.29	417.79	10.23	10.23	9.19	9.19	
259713913	SMP	1	642.74	421.14	874.33	417.85	10.30	10.30	9.22	9.22	
259722171	SMP	1	642.83	421.09	874.22	417.79	10.20	10.20	9.18	9.18	
259730535	SMP	1	642.74	421.06	874.19	417.84	10.38	10.38	9.20	9.20	
259738914	SMP	1	642.52	420.95	874.18	417.82	10.34	10.34	9.31	9.31	
259747309	SMP	1	642.46	420.87	874.05	417.67	10.33	10.33	9.09	9.09	
259755538	SMP	1	642.43	420.80	873.90	417.59	10.18	10.18	9.09	9.09	
259763909	SMP	1	642.28	420.81	873.84	417.66	10.13	10.13	9.12	9.12	
259772294	SMP	1	642.07	420.74	873.68	417.45	10.18	10.18	9.02	9.02	
259780533	SMP	1	641.97	420.79	873.44	417.41	10.40	10.40	8.99	8.99	
259788904	SMP	1	641.88	420.86	873.29	417.49	10.38	10.38	9.25	9.25	
259797303	SMP	1	641.70	420.76	873.12	417.45	10.25	10.25	8.92	8.92	
259805667	SMP	1	641.52	420.80	873.06	417.40	10.28	10.28	9.16	9.16	
259813909	SMP	1	641.50	420.86	873.04	417.37	10.31	10.31	9.19	9.19	
259822292	SMP	1	641.41	420.90	872.90	417.37	10.26	10.26	9.09	9.09	
259830669	SMP	1	641.29	420.87	872.90	417.39	10.14	10.14	9.07	9.07	
259839024	SMP	1	641.32	420.91	872.79	417.22	10.24	10.24	9.10	9.10	
259847301	SMP	1	641.21	420.88	872.80	417.36	10.29	10.29	9.07	9.07	
259855662	SMP	1	641.36	421.07	872.98	417.51	10.50	10.50	9.18	9.18	
259864041	SMP	1	642.38	421.74	874.04	418.09	10.27	10.27	9.12	9.12	
259872418	SMP	1	644.23	423.07	875.30	419.46	10.62	10.62	9.45	9.45	
259880660	SMP	1	645.68	424.12	876.24	420.57	10.75	10.75	9.12	9.12	
259897394	SMP	1	646.25	425.42	876.49	421.68	10.69	10.69	9.46	9.46	
259905810	SMP	1	645.92	425.24	876.71	421.40	10.70	10.70	9.28	9.28	
259914030	SMP	1	645.89	425.33	876.85	421.62	10.61	10.61	9.29	9.29	
259922401	SMP	1	645.87	425.39	876.95	421.64	10.39	10.39	9.20	9.20	
259930784	SMP	1	645.83	425.45	876.99	421.78	10.23	10.23	9.29	9.29	
259939039	SMP	1	645.90	425.69	877.14	421.86	10.51	10.51	9.18	9.18	
259947401	SMP	1	645.90	425.76	876.99	421.98	10.57	10.57	9.20	9.20	
259955801	SMP	1	645.87	425.88	877.13	422.02	10.38	10.38	9.31	9.31	
259964143	SMP	1	645.81	425.92	877.25	422.09	10.36	10.36	9.34	9.34	
259972397	SMP	1	645.88	426.00	877.33	422.05	10.52	10.52	9.17	9.17	
259980779	SMP	1	646.00	426.02	877.44	422.29	10.58	10.58	9.33	9.33	
259989173	SMP	1	646.12	426.11	877.54	422.26	10.51	10.51	9.05	9.05	
260005787	SMP	1	646.34	426.04	877.85	422.39	10.46	10.46	9.42	9.42	
260014174	SMP	1	646.50	426.15	878.09	422.43	10.63	10.63	9.37	9.37	
260022529	SMP	1	646.55	426.22	878.23	422.42	10.70	10.70	9.16	9.16	
260030900	SMP	1	646.68	426.08	878.41	422.59	10.50	10.50	9.22	9.22	
260039156	SMP	1	646.88	426.14	878.62	422.56	10.51	10.51	9.18	9.18	
260047555	SMP	1	647.08	426.13	878.76	422.53	10.53	10.53	9.22	9.22	
260055900	SMP	1	647.27	426.05	878.88	422.64	10.65	10.65	9.60	9.60	
260064296	SMP	1	647.41	426.11	879.02	422.50	10.72	10.72	9.17	9.17	
260072530	SMP	1	647.53	426.01	879.31	422.54	10.65	10.65	9.13	9.13	
260080899	SMP	1	647.58	425.95	879.41	422.58	10.50	10.50	9.17	9.17	
260089283	SMP	1	647.80	425.85	879.56	422.54	10.53	10.53	9.23	9.23	
260097656	SMP	1	647.80	425.80	879.70	422.53	10.32	10.32	9.31	9.31	
260105898	SMP	1	647.81	425.80	879.71	422.46	10.57	10.57	9.16	9.16	
260114295	SMP	1	647.90	425.77	879.83	422.48	10.52	10.52	9.30	9.30	
260122650	SMP	1	648.00	425.69	879.96	422.55	10.56	10.56	9.44	9.44	
260130901	SMP	1	648.04	425.60	879.89	422.42	10.52	10.52	9.42	9.42	
260139278	SMP	1	648.20	425.72	879.88	422.43	10.84	10.84	9.43	9.43	
260147652	SMP	1	648.20	425.65	879.88	422.50	10.66	10.66	9.57	9.57	
260156010	SMP	1	648.21	425.65	879.95	422.50	10.66	10.66	9.46	9.46	
260164291	SMP	1	648.30	425.60	880.04	422.53	10.67	10.67	9.55	9.55	
260172660	SMP	1	648.30	425.55	880.25	422.48	10.84	10.84	9.64	9.64	
260181026	SMP	1	649.07	425.02	881.10	421.97	10.59	10.59	9.35	9.35	
260189408	SMP	1	650.70	423.97	882.38	420.98	10.70	10.70	9.23	9.23	
260197643	SMP	1	652.30	423.19	883.52	420.27	10.84	10.84	9.15	9.15	
260214399	SMP	1	653.61	422.62	884.12	419.75	10.79	10.79	9.26	9.26	
260222795	SMP	1	653.31	422.78	884.10	420.03	10.65	10.65	9.36	9.36	
260231012	SMP	1	653.20	422.87	884.33	420.10	10.67	10.67	9.26	9.26	
260239400	SMP	1	653.27	423.02	884.26	420.03	10.86	10.86	9.22	9.22	
260247769	SMP	1	653.27	423.02	884.46	420.16	10.80	10.80	9.23	9.23	
260256033	SMP	1	653.37	423.19	884.56	420.18	10.84	10.84	9.22	9.22	
260264383	SMP	1	653.36	423.13	884.60	420.30	10.83	10.83	9.03	9.03	
260272785	SMP	1	653.30	423.17	884.64	420.40	10.77	10.77	9.23	9.23	
260281138	SMP	1	653.30	423.17	884.52	420.30	10.80	10.80	9.19	9.19	
260289389	SMP	1	653.11	423.11	884.56	420.17	10.82	10.82	9.22	9.22	
260297770	SMP	1	653.15	423.01	884.57	420.17	10.85	10.85	9.21	9.21	
260306162	SMP	1	653.13	422.96	884.68	420.10	10.68	10.68	9.17	9.17	
260314503	SMP	1	653.18	422.89	884.60	419.91	10.70	10.70	9.21	9.21	
260322783	SMP	1	653.35	422.82	884.73	420.07	10.66	10.66	9.35	9.35	
260331145	SMP	1	653.31	422.78	884.74	419.99	10.54	10.54	9.31	9.31	
260339516	SMP	1	653.21	422.92	884.74	420.07	10.77	10.77	9.45	9.45	
260347890	SMP	1	653.34	422.91	884.87	420.08	10.71	10.71	9.07	9.07	
260356153	SMP	1	653.43	422.92	884.87	420.15	10.78	10.78	9.00	9.00	
260364507	SMP	1	653.46	422.93	885.01	420.29	10.84	10.84	9.39	9.39	
260372909	SMP	1	653.74	422.68	885.32	420.13	10.85	10.85	9.32	9.32	
260381258	SMP	1	654.84	421.98	886.35	419.53	10.71	10.71	9.26	9.26	
260389510	SMP	1	655.84	421.41	887.07	418.90	10.79	10.79	9.32	9.32	
260397890	SMP	1	656.37	421.33	887.06	418.81	10.98	10.98	9.41	9.41	
260406284	SMP	1	656.11	421.29	886.92	418.85	10.84	10.84	9.29	9.29	
260414632	SMP	1	656.14	421.27	887.06	418.89	10.79	10.79	9.35	9.35	
260422903	SMP	1	656.11	421.29	887.24	418.79	11.00	11.00	9.34	9.34	
260431245	SMP	1	656.19	421.22	887.39	418.72	10.99	10.99	9.21	9.21	
260439628	SMP	1	656.25	421.18	887.41	418.65	10.97	10.97	9.09	9.09	
260447883	SMP	1	656.39	421.11	887.42	418.65	10.91	10.91	9.38	9.38	
260456283	SMP	1	656.37	421.28	887.46	418.78	10.83	10.83	9.41	9.41	
260464624	SMP	1	656.34	421.19	887.60	418.85	10.85	10.85	9.46	9.46	
260473028	SMP	1	656.41	421.12	887.79	418.87	10.90	10.90	9.52	9.52	
260481248	SMP	1	656.48	421.05	887.70	418.78	10.79	10.79	9.41	9.41	
260489645	SMP	1	656.55	421.05	887.86	418.73	10.78	10.78	9.46	9.46	
260498011	SMP	1	656.56	420.91	887.88	418.62	10.66	10.66	9.40	9.40	
260506407	SMP	1	656.63	420.84	888.12	418.54	10.71	10.71	9.31	9.31	
260514620	SMP	1	656.68	420.65	888.01	418.48	10.61	10.61	9.49	9.49	
260523031	SMP	1	656.72	420.51	887.94	418.33	10.83	10.83	9.34	9.34	
260531369	SMP	1	656.76	420.39	887.99	418.27	10.72	10.72	9.35	9.35	
260539759	SMP	1	656.67	420.27	887.95	418.20	10.80	10.80	9.40	9.40	
260548013	SMP	1	656.69	420.27	888.01	418.20	10.81	10.81	9.51	9.51	
260556391	SMP	1	656.83	420.32	888.09	418.27	10.77	10.77	9.50	9.50	
260564750	SMP	1	656.70	420.39	888.13	418.32	10.62	10.62	9.65	9.65	
260573023	SMP	1	656.70	420.47	888.13	418.43	10.68	10.68	9.31	9.31	
260581373	SMP	1	656.82	420.67	888.17	418.64	10.75	10.75	9.55	9.55	
260589751	SMP	1	656.68	420.65	888.18	418.66	10.61	10.61	9.51	9.51	
260598132	SMP	1	656.64	420.62	888.01	418.48	10.82	10.82	9.39	9.39	
260606396	SMP	1	656.86	420.52	887.99	418.40	10.80	10.80	9.38	9.38	
260614758	SMP	1	656.82	420.74	887.99	418.60	10.73	10.73	9.54	9.54	
260623150	SMP	1	656.74	420.86	887.96	418.77	10.78	10.78	9.56	9.56	
260631496	SMP	1	656.67	420.86	888.01	418.76	10.75	10.75	9.39	9.39	
260639748	SMP	1	656.67	420.78	887.96	418.69	10.76	10.76	9.51	9.51	
260648126	SMP	1	656.60	420.80	887.90	418.66	10.69	10.69	9.39	9.39	
260656516	SMP	1	656.53	420.75	888.01	418.62	10.69	10.69	9.45	9.45	
260664865	SMP	1	656.60	420.68	887.96	418.55	10.68	10.68	9.41	9.41	
260673146	SMP	1	656.57	420.66	887.89	418.49	10.67	10.67	9.49	9.49	
260681499	SMP	1	656.53	420.68	887.89	418.57	10.66	10.66	9.41	9.41	
260689875	SMP	1	656.53	420.68	887.89	418.57	10.73	10.73	9.51	9.51	
260698249	SMP	1	656.65	420.65	887.92	418.59	10.58	10.58	9.46	9.46	
260706520	SMP	1	656.60	420.71	888.06	418.74	10.66	10.66	9.60	9.60	
260714863	SMP	1	656.67	420.69	888.20	418.74	10.57	10.57	9.48	9.48	
260723273	SMP	1	656.68	420.72	888.06	418.74	10.66	10.66	9.41	9.41	
260731614	SMP	1	656.68	420.64	888.10	418.72	10.61	10.61	9.45	9.45	
260739883	SMP	1	656.68	420.58	888.06	418.60	10.80	10.80	9.34	9.34	
260748254	SMP	1	656.59	420.39	887.92	418.53	10.69	10.69	9.43	9.43	
260756640	SMP	1	656.59	420.25	887.99	418.36	10.71	10.71	9.27	9.27	
260764859	SMP	1	656.50	420.22	887.94	418.32	10.70	10.70	9.17	9.17	
260773266	SMP	1	656.55	420.19	887.88	418.28	10.68	10.68	9.04	9.04	
260781609	SMP	1	656.34	420.12	887.92	418.12	10.67	10.67	9.21	9.21	
260789995	SMP	1	656.34	420.12	887.78	418.08	10.63	10.63	9.11	9.11	
260798254	SMP	1	656.28	420.21	887.78	418.27	10.60	10.60	9.07	9.07	
260806640	SMP	1	656.21	420.42	887.59	418.32	10.57	10.57	8.98	8.98	
260814985	SMP	1	656.15	420.63	887.51	418.53	10.48	10.48	9.08	9.08	
260823389	SMP	1	656.07	420.73	887.49	418.58	10.62	10.62	9.06	9.06	
260831610	SMP	1	655.94	420.95	887.49	418.80	10.56	10.56	9.16	9.16	
260839990	SMP	1	655.91	421.06	887.40	418.85	10.73	10.73	9.19	9.19	
260848365	SMP	1	655.87	421.12	887.33	418.92	10.65	10.65	9.24	9.24	
260856753	SMP	1	655.84	421.05	887.38	418.83	10.66	10.66	9.07	9.07	
260864989	SMP	1	655.98	420.84	887.33	418.70	10.52	10.52	9.04	9.04	
260873388	SMP	1	655.98	420.77	887.42	418.58	10.31	10.31	9.17	9.17	
260881734	SMP	1	655.98	420.77	887.28	418.50	10.41	10.41	9.11	9.11	
260890123	SMP	1	655.77	420.84	887.34	418.65	10.54	10.54	9.14	9.14	
260898368	SMP	1	655.71	421.07	887.32	418.90	10.67	10.67	9.14	9.14	
260906763	SMP	1	655.59	421.45	887.08	419.19	10.56	10.56	9.19	9.19	
260915110	SMP	1	655.74	421.81	887.17	419.64	10.68	10.68	9.15	9.15	
260923383	SMP	1	655.67	422.05	887.34	419.87	10.64	10.64	9.08	9.08	
260931725	SMP	1	656.16	422.23	887.64	420.18	10.51	10.51	9.22	9.22	
260940111	SMP	1	656.40	422.30	887.87	420.26	10.49	10.49	8.92	8.92	
260948490	SMP	1	656.40	422.33	887.94	420.18	10.51	10.51	9.19	9.19	
260956753	SMP	1	656.34	421.98	887.94	419.97	10.74	10.74	9.32	9.32	
260965097	SMP	1	656.12	421.67	887.63	419.65	10.40	10.40	9.07	9.07	
260973505	SMP	1	655.93	421.31	887.46	419.25	10.50	10.50	9.22	9.22	
260981854	SMP	1	655.84	420.98	887.42	418.98	10.58	10.58	9.12	9.12	
260990124	SMP	1	655.11	421.16	886.61	419.10	10.45	10.45	9.23	9.23	
260998488	SMP	1	653.70	421.77	885.10	419.50	10.59	10.59	9.39	9.39	
261006883	SMP	1	652.44	421.99	883.94	419.76	10.67	10.67	9.34	9.34	
261015225	SMP	1	652.01	422.23	883.08	419.99	10.49	10.49	9.18	9.18	
261023505	SMP	1	652.34	422.36	883.25	420.12	10.52	10.52	9.22	9.22	
261031867	SMP	1	652.36	422.60	883.50	420.53	10.55	10.55	9.33	9.33	
261040238	SMP	1	652.41	422.84	883.54	420.75	10.55	10.55	9.38	9.38	
261048609	SMP	1	652.34	422.86	883.58	420.82	10.46	10.46	9.44	9.44	
261056878	SMP	1	652.27	422.80	883.53	420.74	10.59	10.59	9.39	9.39	
261065222	SMP	1	652.20	422.52	883.50	420.61	10.38	10.38	9.31	9.31	
261073624	SMP	1	652.16	422.21	883.48	420.19	10.54	10.54	9.17	9.17	
261081852	SMP	1	652.23	422.11	883.53	419.96	10.54	10.54	9.41	9.41	
261090233	SMP	1	652.17	421.98	883.50	419.78	10.59	10.59	9.38	9.38	
261098609	SMP	1	652.09	422.05	883.53	419.82	10.53	10.53	9.43	9.43	
261107003	SMP	1	652.02	422.19	883.26	419.82	10.62	10.62	9.28	9.28	
261115230	SMP	1	651.86	422.22	883.21	419.89	10.45	10.45	9.20	9.20	
261123627	SMP	1	651.82	422.38	883.24	420.18	10.70	10.70	9.33	9.33	
261131968	SMP	1	651.83	422.80	883.26	420.57	10.54	10.54	9.26	9.26	
261140350	SMP	1	651.90	423.13	883.37	420.71	10.55	10.55	9.28	9.28	
261148608	SMP	1	652.15	423.26	883.59	421.08	10.62	10.62	9.26	9.26	
261156989	SMP	1	652.13	423.33	883.50	421.15	10.42	10.42	9.05	9.05	
261165350	SMP	1	652.04	423.46	883.40	421.11	10.37	10.37	9.05	9.05	
261173752	SMP	1	651.87	423.24	883.19	421.04	10.44	10.44	9.15	9.15	
261181967	SMP	1	651.92	423.06	883.10	420.70	10.51	10.51	9.11	9.11	
261190346	SMP	1	651.77	422.75	883.10	420.42	10.32	10.32	9.20	9.20	
261198733	SMP	1	651.73	422.58	883.16	420.18	10.72	10.72	9.08	9.08	
261207123	SMP	1	651.64	422.30	883.05	419.89	10.68	10.68	9.12	9.12	
261215344	SMP	1	651.80	422.02	882.96	419.62	10.48	10.48	9.18	9.18	
261223749	SMP	1	651.69	421.90	882.84	419.58	10.45	10.45	9.38	9.38	
261232092	SMP	1	651.59	421.93	882.86	419.68	10.46	10.46	9.49	9.49	
261240361	SMP	1	651.03	421.83	882.50	419.52	10.53	10.53	9.17	9.17	
261248730	SMP	1	650.26	421.45	881.62	419.09	10.50	10.50	9.19	9.19	
261257112	SMP	1	649.97	421.30	880.94	418.97	10.49	10.49	9.32	9.32	
261265463	SMP	1	650.15	421.25	880.97	418.90	10.44	10.44	9.25	9.25	
261273744	SMP	1	650.02	421.45	880.81	418.90	10.46	10.46	9.23	9.23	
261282097	SMP	1	649.85	421.42	880.82	418.89	10.48	10.48	9.33	9.33	
261298854	SMP	1	649.38	420.78	880.58	418.20	10.48	10.48	9.19	9.19	
261307107	SMP	1	649.35	420.59	880.28	418.01	10.48	10.48	9.40	9.40	
261315488	SMP	1	649.03	420.46	879.92	417.69	10.38	10.38	9.34	9.34	
261323840	SMP	1	648.74	420.28	879.70	417.50	10.71	10.71	9.25	9.25	
261332239	SMP	1	648.55	420.19	879.47	417.40	10.86	10.86	9.09	9.09	
261340473	SMP	1	648.38	420.08	879.26	417.26	10.59	10.59	9.22	9.22	
261348851	SMP	1	648.24	420.24	878.99	417.28	10.58	10.58	9.46	9.46	
261357256	SMP	1	647.95	420.29	878.94	417.32	10.50	10.50	9.35	9.35	
261365599	SMP	1	647.84	420.35	878.80	417.29	10.68	10.68	9.25	9.25	
261373837	SMP	1	647.52	420.34	878.54	417.32	10.56	10.56	9.34	9.34	
261382236	SMP	1	647.30	420.30	878.23	417.12	10.60	10.60	9.39	9.39	
261390596	SMP	1	647.09	420.17	877.98	416.94	10.51	10.51	9.20	9.20	
261398851	SMP	1	646.92	420.00	877.79	416.66	10.48	10.48	9.26	9.26	
261407229	SMP	1	646.72	419.73	877.63	416.33	10.55	10.55	9.16	9.16	
261415589	SMP	1	646.59	419.42	877.48	415.93	10.64	10.64	9.33	9.33	
261423967	SMP	1	646.55	418.98	877.17	415.47	10.58	10.58	9.21	9.21	
261440614	SMP	1	646.35	416.63	876.44	413.12	10.42	10.42	9.17	9.17	
261448955	SMP	1	646.60	415.73	876.07	412.11	10.43	10.43	9.24	9.24	
261457366	SMP	1	646.51	415.66	875.88	411.89	10.54	10.54	9.36	9.36	
261465580	SMP	1	646.44	415.79	875.88	411.99	10.66	10.66	9.26	9.26	
261473969	SMP	1	646.15	415.85	876.02	411.91	10.62	10.62	9.41	9.41	
261482342	SMP	1	646.30	415.72	875.91	411.76	10.61	10.61	9.40	9.40	
261490735	SMP	1	646.12	415.56	875.84	411.62	10.45	10.45	9.36	9.36	
261498957	SMP	1	646.11	415.47	875.74	411.56	10.50	10.50	9.31	9.31	
261507366	SMP	1	645.90	415.29	875.82	411.35	10.66	10.66	9.26	9.26	
261515714	SMP	1	645.82	415.25	875.66	411.14	10.63	10.63	9.26	9.26	
261524094	SMP	1	645.72	415.12	875.66	411.07	10.66	10.66	9.41	9.41	
261532338	SMP	1	645.62	415.05	875.69	411.06	10.72	10.72	9.43	9.43	
261540725	SMP	1	645.55	415.05	875.61	410.98	10.59	10.59	9.36	9.36	
261549084	SMP	1	645.62	415.05	875.57	411.04	10.68	10.68	9.39	9.39	
261557359	SMP	1	645.59	415.11	875.57	411.12	10.61	10.61	9.27	9.27	
261565710	SMP	1	645.47	415.19	875.57	411.05	10.60	10.60	9.41	9.41	
261574085	SMP	1	645.57	415.34	875.62	411.33	10.67	10.67	9.11	9.11	
261582461	SMP	1	645.50	415.41	875.49	411.45	10.76	10.76	9.08	9.08	
261590729	SMP	1	645.51	415.40	875.57	411.47	10.65	10.65	9.04	9.04	
261599079	SMP	1	645.48	415.05	875.41	411.05	10.79	10.79	9.17	9.17	
261607492	SMP	1	645.72	414.04	875.20	410.20	10.59	10.59	9.15	9.15	
261615834	SMP	1	645.93	413.49	875.05	409.55	10.25	10.25	9.17	9.17	
261624083	SMP	1	646.03	413.60	875.14	409.63	10.36	10.36	9.21	9.21	
261632462	SMP	1	646.06	413.82	875.24	409.87	10.52	10.52	9.02	9.02	
261640852	SMP	1	646.09	413.85	875.39	409.92	10.56	10.56	8.89	8.89	
261649198	SMP	1	646.19	413.90	875.40	409.98	10.51	10.51	9.23	9.23	
261657485	SMP	1	646.17	413.93	875.54	410.12	10.52	10.52	9.18	9.18	
261665828	SMP	1	646.27	414.03	875.67	410.16	10.45	10.45	8.94	8.94	
261674233	SMP	1	646.34	414.09	875.68	410.27	10.41	10.41	9.10	9.10	
261682576	SMP	1	646.31	414.18	875.82	410.35	10.48	10.48	9.05	9.05	
261690837	SMP	1	646.31	414.19	875.89	410.42	10.67	10.67	9.17	9.17	
261699194	SMP	1	646.37	414.28	875.98	410.47	10.46	10.46	9.22	9.22	
261707592	SMP	1	646.36	414.26	876.02	410.47	10.64	10.64	9.20	9.20	
261715829	SMP	1	646.43	414.27	876.12	410.43	10.57	10.57	9.21	9.21	
261724203	SMP	1	646.42	414.35	876.12	410.48	10.61	10.61	9.20	9.20	
261732569	SMP	1	646.43	414.19	876.12	410.43	10.68	10.68	9.23	9.23	
261740981	SMP	1	646.57	414.26	876.20	410.42	10.74	10.74	9.14	9.14	
261749202	SMP	1	646.58	414.26	876.31	410.35	10.68	10.68	9.08	9.08	
261757592	SMP	1	646.65	414.12	876.28	410.37	10.56	10.56	9.04	9.04	
261765944	SMP	1	646.73	414.13	876.33	410.34	10.58	10.58	9.20	9.20	
261774323	SMP	1	646.86	414.20	876.42	410.39	10.56	10.56	8.95	8.95	
261782580	SMP	1	646.79	414.27	876.46	410.39	10.43	10.43	9.07	9.07	
261790966	SMP	1	646.86	414.24	876.59	410.41	10.35	10.35	9.02	9.02	
261799345	SMP	1	646.90	414.32	876.62	410.49	10.30	10.30	9.01	9.01	
261807727	SMP	1	647.03	414.29	876.72	410.61	10.26	10.26	9.03	9.03	
261815957	SMP	1	647.20	414.36	876.90	410.62	10.36	10.36	9.09	9.09	
261824329	SMP	1	647.35	414.33	877.13	410.60	10.46	10.46	9.12	9.12	
261832702	SMP	1	647.49	414.25	877.28	410.62	10.60	10.60	9.03	9.03	
261849335	SMP	1	647.86	414.27	877.61	410.75	10.40	10.40	9.06	9.06	
261857709	SMP	1	648.09	414.28	877.82	410.90	10.26	10.26	9.11	9.11	
261866089	SMP	1	648.31	414.19	878.05	410.92	10.45	10.45	9.07	9.07	
261874327	SMP	1	648.51	414.22	878.30	410.95	10.53	10.53	8.92	8.92	
261882721	SMP	1	648.79	414.27	878.57	411.06	10.44	10.44	8.95	8.95	
261891080	SMP	1	648.98	414.28	878.85	411.23	10.17	10.17	8.80	8.80	
261899446	SMP	1	649.27	414.36	879.12	411.35	10.40	10.40	9.03	9.03	
261907711	SMP	1	649.58	414.34	879.36	411.48	10.53	10.53	9.12	9.12	
261916075	SMP	1	649.94	414.52	879.69	411.72	10.14	10.14	9.01	9.01	
261924451	SMP	1	650.41	415.12	879.90	412.48	10.39	10.39	9.27	9.27	
261932848	SMP	1	651.30	416.68	880.20	414.13	10.43	10.43	9.24	9.24	
261949454	SMP	1	652.76	419.71	880.61	417.41	10.48	10.48	9.18	9.18	
261957846	SMP	1	653.00	420.04	881.01	417.85	10.32	10.32	9.29	9.29	
261966203	SMP	1	653.19	419.65	881.52	417.62	10.46	10.46	9.21	9.21	
261982827	SMP	1	653.58	419.65	882.31	417.70	10.59	10.59	9.16	9.16	
261991202	SMP	1	653.81	419.75	882.63	417.85	10.46	10.46	9.26	9.26	
261999570	SMP	1	654.04	419.74	882.89	417.98	10.54	10.54	9.01	9.01	
262007823	SMP	1	654.35	419.86	883.18	418.20	10.27	10.27	8.90	8.90	
262016215	SMP	1	654.59	420.08	883.45	418.49	10.50	10.50	9.26	9.26	
262024570	SMP	1	654.75	420.34	883.65	418.68	10.71	10.71	9.27	9.27	
262032817	SMP	1	655.07	420.25	883.93	418.77	10.34	10.34	9.12	9.12	
262041203	SMP	1	655.38	420.45	884.41	418.96	10.59	10.59	9.01	9.01	
262049580	SMP	1	655.68	420.45	884.70	419.06	10.63	10.63	9.21	9.21	
262057931	SMP	1	655.86	420.36	884.89	419.09	10.47	10.47	9.04	9.04	
262066211	SMP	1	655.99	420.27	884.90	418.94	10.50	10.50	9.09	9.09	
262074568	SMP	1	655.97	420.26	884.96	418.95	10.48	10.48	9.19	9.19	
262091320	SMP	1	656.15	419.93	885.25	418.74	10.56	10.56	9.14	9.14	
262099565	SMP	1	656.44	419.84	885.52	418.63	10.58	10.58	9.24	9.24	
262107962	SMP	1	656.61	419.86	885.66	418.68	10.47	10.47	9.15	9.15	
262116302	SMP	1	656.78	419.96	885.87	418.76	10.55	10.55	9.34	9.34	
262124718	SMP	1	656.85	419.87	885.87	418.75	10.49	10.49	9.07	9.07	
262132927	SMP	1	656.84	420.09	885.87	418.98	10.59	10.59	9.07	9.07	
262141313	SMP	1	656.78	420.13	885.95	419.10	10.69	10.69	9.12	9.12	
262149696	SMP	1	656.98	420.25	886.02	419.03	10.60	10.60	9.20	9.20	
262158085	SMP	1	657.10	420.28	886.06	419.20	10.61	10.61	9.49	9.49	
262166300	SMP	1	657.17	420.12	886.11	419.01	10.36	10.36	9.00	9.00	
262174708	SMP	1	657.10	420.12	886.11	419.01	10.63	10.63	9.18	9.18	
262183055	SMP	1	657.09	419.98	886.14	418.84	10.67	10.67	9.10	9.10	
262191314	SMP	1	657.03	420.07	886.11	418.88	10.58	10.58	9.17	9.17	
262199697	SMP	1	657.07	420.04	886.01	418.85	10.67	10.67	9.13	9.13	
262208082	SMP	1	656.94	420.08	885.99	418.97	10.63	10.63	9.53	9.53	
262216479	SMP	1	656.80	420.21	885.80	418.90	10.73	10.73	9.17	9.17	
262224706	SMP	1	656.75	420.27	885.72	418.90	10.79	10.79	9.37	9.37	
262233076	SMP	1	656.76	420.39	885.74	419.12	10.88	10.88	9.46	9.46	
262241435	SMP	1	656.69	420.48	885.64	419.07	10.91	10.91	9.36	9.36	
262249856	SMP	1	656.79	420.50	885.62	419.22	10.86	10.86	9.12	9.12	
262258072	SMP	1	656.80	421.10	885.38	419.63	10.65	10.65	9.10	9.10	
262266422	SMP	1	656.89	422.40	885.05	420.84	10.70	10.70	9.33	9.33	
262274828	SMP	1	656.93	423.39	884.59	421.62	10.78	10.78	9.35	9.35	
262283214	SMP	1	656.81	423.29	884.45	421.49	10.88	10.88	9.26	9.26	
262291428	SMP	1	656.53	422.98	884.54	421.32	10.70	10.70	9.24	9.24	
262299814	SMP	1	656.46	422.91	884.48	421.18	10.68	10.68	9.17	9.17	
262308202	SMP	1	656.45	422.82	884.44	421.10	10.79	10.79	9.28	9.28	
262316571	SMP	1	656.44	422.76	884.36	421.08	10.79	10.79	9.23	9.23	
262324829	SMP	1	656.41	422.70	884.31	421.05	10.86	10.86	9.34	9.34	
262333178	SMP	1	656.28	422.88	884.27	421.13	11.19	11.19	9.36	9.36	
262341552	SMP	1	656.29	422.79	884.15	421.16	10.98	10.98	9.40	9.40	
262349807	SMP	1	656.21	422.90	884.18	421.29	10.99	10.99	9.27	9.27	
262358199	SMP	1	656.13	422.92	884.15	421.19	10.99	10.99	9.20	9.20	
262366597	SMP	1	656.11	422.95	884.20	421.35	10.93	10.93	9.49	9.49	
262374946	SMP	1	655.98	422.89	884.11	421.35	10.90	10.90	9.50	9.50	
262383173	SMP	1	655.98	422.86	884.13	421.22	10.84	10.84	9.30	9.30	
262391555	SMP	1	655.89	422.73	883.95	421.18	10.97	10.97	9.48	9.48	
262399967	SMP	1	655.82	422.60	883.92	421.07	11.08	11.08	9.29	9.29	
262408321	SMP	1	655.73	422.47	883.91	420.92	10.95	10.95	9.40	9.40	
262416544	SMP	1	655.73	422.38	883.77	420.78	10.89	10.89	9.32	9.32	
262424949	SMP	1	655.60	422.26	883.66	420.69	10.97	10.97	9.33	9.33	
262441684	SMP	1	655.45	422.06	883.62	420.53	10.95	10.95	9.46	9.46	
262449952	SMP	1	655.42	422.05	883.49	420.46	11.04	11.04	9.14	9.14	
262458315	SMP	1	655.39	421.96	883.47	420.44	10.84	10.84	9.40	9.40	
262466701	SMP	1	655.37	421.97	883.43	420.49	11.05	11.05	9.45	9.45	
262475054	SMP	1	655.30	421.89	883.29	420.41	11.00	11.00	9.46	9.46	
262483321	SMP	1	655.19	421.86	883.27	420.28	10.94	10.94	9.57	9.57	
262491670	SMP	1	655.14	421.77	883.09	420.33	10.85	10.85	9.65	9.65	
262500057	SMP	1	655.22	421.65	883.09	420.04	10.92	10.92	9.31	9.31	
262508304	SMP	1	655.07	421.60	883.05	419.98	10.95	10.95	9.45	9.45	
262516718	SMP	1	655.05	421.46	883.12	419.90	10.95	10.95	9.56	9.56	
262525054	SMP	1	655.05	421.47	883.05	419.83	11.09	11.09	9.84	9.84	
262533418	SMP	1	654.96	421.37	883.04	419.69	11.08	11.08	9.71	9.71	
262541663	SMP	1	654.89	421.18	882.88	419.63	10.89	10.89	9.72	9.72	
262550101	SMP	1	654.26	420.99	882.35	419.21	10.91	10.91	9.41	9.41	
262558428	SMP	1	652.96	420.08	881.09	418.46	10.80	10.80	9.68	9.68	
262566773	SMP	1	651.86	419.14	879.55	417.60	10.57	10.57	9.36	9.36	
262575056	SMP	1	651.10	418.44	878.28	416.98	10.50	10.50	9.27	9.27	
262583460	SMP	1	651.10	418.30	877.84	416.88	10.50	10.50	9.62	9.62	
262591785	SMP	1	651.40	418.50	878.14	416.98	10.64	10.64	9.41	9.41	
262600135	SMP	1	651.22	418.48	878.21	416.90	10.66	10.66	9.27	9.27	
262608433	SMP	1	651.26	418.45	878.26	416.83	10.63	10.63	9.36	9.36	
262616803	SMP	1	651.23	418.35	878.44	416.83	10.68	10.68	9.52	9.52	
262625173	SMP	1	651.19	418.24	878.38	416.69	10.81	10.81	9.39	9.39	
262633483	SMP	1	651.19	418.17	878.55	416.53	10.74	10.74	9.37	9.37	
262641781	SMP	1	651.19	417.96	878.76	416.51	10.64	10.64	9.36	9.36	
262650171	SMP	1	651.41	417.91	878.97	416.44	10.61	10.61	9.39	9.39	
262658549	SMP	1	651.31	417.88	879.12	416.37	10.66	10.66	9.58	9.58	
262675175	SMP	1	651.71	417.81	879.21	416.41	10.43	10.43	9.42	9.42	
262683523	SMP	1	651.70	417.83	879.42	416.41	10.58	10.58	9.28	9.28	
262691933	SMP	1	651.84	417.81	879.42	416.50	10.56	10.56	9.24	9.24	
262708546	SMP	1	652.00	417.78	879.80	416.32	10.55	10.55	9.35	9.35	
262716901	SMP	1	652.02	417.75	879.94	416.22	10.77	10.77	9.28	9.28	
262725292	SMP	1	652.17	417.52	879.93	416.14	10.78	10.78	9.32	9.32	
262741930	SMP	1	652.16	417.38	880.02	416.10	10.69	10.69	9.54	9.54	
262750241	SMP	1	652.09	417.27	880.03	415.99	10.63	10.63	9.38	9.38	
262758672	SMP	1	652.02	417.17	880.07	415.85	10.70	10.70	9.36	9.36	
262766922	SMP	1	652.11	417.05	880.07	415.85	10.65	10.65	9.61	9.61	
262775307	SMP	1	652.18	417.00	880.14	415.70	10.65	10.65	9.40	9.40	
262783668	SMP	1	652.31	416.88	880.18	415.67	10.69	10.69	9.37	9.37	
262800293	SMP	1	652.32	416.88	880.21	415.60	10.72	10.72	9.31	9.31	
262808673	SMP	1	652.32	416.86	880.31	415.70	10.72	10.72	9.47	9.47	
262817036	SMP	1	652.34	416.81	880.31	415.69	10.48	10.48	9.41	9.41	
262833650	SMP	1	652.24	416.56	880.37	415.43	10.65	10.65	9.31	9.31	
262842059	SMP	1	652.40	416.36	880.28	415.27	10.60	10.60	9.08	9.08	
262850406	SMP	1	652.32	416.27	880.39	415.25	10.63	10.63	9.10	9.10	
262867045	SMP	1	652.18	416.26	880.39	415.09	10.66	10.66	9.14	9.14	
262875415	SMP	1	652.22	416.13	880.28	414.97	10.67	10.67	9.13	9.13	
262883783	SMP	1	652.16	416.12	880.29	414.91	10.58	10.58	9.07	9.07	
262900409	SMP	1	652.09	416.12	880.17	414.98	10.50	10.50	9.24	9.24	
262908804	SMP	1	652.01	416.13	880.14	414.97	10.50	10.50	9.18	9.18	
262917154	SMP	1	651.82	416.25	880.04	415.02	10.34	10.34	9.16	9.16	
262925419	SMP	1	651.88	416.16	879.84	414.87	10.39	10.39	8.94	8.94	
262933785	SMP	1	651.69	416.13	879.79	414.98	10.56	10.56	9.21	9.21	
262942170	SMP	1	651.06	415.85	879.15	414.63	10.38	10.38	9.39	9.39	
262958776	SMP	1	650.43	415.00	877.91	413.66	10.48	10.48	9.11	9.11	
262967174	SMP	1	650.37	415.00	877.97	413.59	10.47	10.47	9.09	9.09	
262975534	SMP	1	650.34	415.03	877.90	413.59	10.57	10.57	9.14	9.14	
262992160	SMP	1	649.93	415.17	877.76	413.59	10.37	10.37	9.22	9.22	
263000532	SMP	1	649.72	415.24	877.59	413.51	10.38	10.38	9.10	9.10	
263008924	SMP	1	649.63	415.31	877.43	413.51	10.65	10.65	9.06	9.06	
263025528	SMP	1	649.45	415.27	877.22	413.58	10.62	10.62	9.15	9.15	
263033923	SMP	1	649.31	415.34	877.24	413.59	10.65	10.65	9.24	9.24	
263042295	SMP	1	649.18	415.39	877.12	413.59	10.62	10.62	9.25	9.25	
263050529	SMP	1	649.16	415.30	877.12	413.52	10.39	10.39	9.16	9.16	
263058908	SMP	1	649.10	415.28	877.05	413.45	10.39	10.39	9.16	9.16	
263067281	SMP	1	648.88	415.40	876.91	413.44	10.51	10.51	9.11	9.11	
263075641	SMP	1	648.93	415.26	876.98	413.37	10.39	10.39	9.39	9.39	
263083919	SMP	1	648.82	415.28	876.91	413.31	10.44	10.44	9.29	9.29	
263092280	SMP	1	648.81	415.30	876.90	413.32	10.51	10.51	9.07	9.07	
263100647	SMP	1	648.80	415.36	876.80	413.32	10.63	10.63	9.13	9.13	
263109034	SMP	1	648.73	415.36	876.86	413.35	10.48	10.48	9.15	9.15	
263117274	SMP	1	648.73	415.36	876.90	413.28	10.61	10.61	9.12	9.12	
263125642	SMP	1	648.73	415.36	876.89	413.31	10.61	10.61	9.18	9.18	
263134041	SMP	1	648.72	415.35	876.86	413.42	10.63	10.63	9.31	9.31	
263142406	SMP	1	648.73	415.36	876.90	413.31	10.61	10.61	9.11	9.11	
263150648	SMP	1	648.73	415.29	876.87	413.25	10.63	10.63	9.28	9.28	
263159028	SMP	1	648.73	415.29	876.94	413.18	10.53	10.53	9.05	9.05	
263167423	SMP	1	648.75	415.15	876.93	413.09	10.45	10.45	9.22	9.22	
263175644	SMP	1	648.71	415.11	876.89	413.04	10.54	10.54	9.16	9.16	
263184043	SMP	1	648.65	414.98	876.93	412.98	10.38	10.38	9.17	9.17	
263192396	SMP	1	648.64	414.89	876.97	412.96	10.37	10.37	9.11	9.11	
263200768	SMP	1	648.64	414.90	876.91	412.87	10.30	10.30	9.16	9.16	
263209030	SMP	1	648.67	414.85	876.91	412.74	10.37	10.37	9.05	9.05	
263217408	SMP	1	648.57	414.77	876.84	412.59	10.45	10.45	9.09	9.09	
263225767	SMP	1	648.32	414.57	876.64	412.53	10.66	10.66	9.09	9.09	
263234162	SMP	1	648.42	414.62	876.63	412.53	10.46	10.46	9.06	9.06	
263242401	SMP	1	648.46	414.59	876.66	412.54	10.46	10.46	9.10	9.10	
263250774	SMP	1	648.45	414.66	876.63	412.60	10.40	10.40	9.14	9.14	
263259148	SMP	1	648.38	414.66	876.64	412.60	10.39	10.39	9.05	9.05	
263267516	SMP	1	648.35	414.68	876.67	412.50	10.45	10.45	8.98	8.98	
263275760	SMP	1	648.35	414.73	876.62	412.51	10.35	10.35	9.00	9.00	
263284166	SMP	1	648.31	414.67	876.58	412.57	10.24	10.24	9.05	9.05	
263292532	SMP	1	648.33	414.77	876.52	412.62	10.32	10.32	9.26	9.26	
263300894	SMP	1	648.29	414.82	876.47	412.56	10.33	10.33	9.13	9.13	
263309151	SMP	1	648.21	414.73	876.52	412.54	10.36	10.36	9.00	9.00	
263317516	SMP	1	648.15	414.80	876.41	412.62	10.35	10.35	9.13	9.13	
263325883	SMP	1	648.19	414.78	876.51	412.62	10.32	10.32	9.07	9.07	
263334158	SMP	1	648.06	414.92	876.49	412.64	10.27	10.27	9.06	9.06	
263342519	SMP	1	648.08	414.94	876.30	412.79	10.34	10.34	9.19	9.19	
263350889	SMP	1	648.02	415.05	876.42	412.79	10.52	10.52	8.93	8.93	
263359271	SMP	1	648.03	415.17	876.46	412.75	10.28	10.28	8.91	8.91	
263367512	SMP	1	647.97	415.17	876.32	412.75	10.20	10.20	8.86	8.86	
263375882	SMP	1	647.97	415.15	876.29	412.82	10.33	10.33	9.17	9.17	
263384286	SMP	1	647.91	415.22	876.33	412.85	10.34	10.34	9.11	9.11	
263392642	SMP	1	647.80	415.24	876.19	412.84	10.24	10.24	9.23	9.23	
263400888	SMP	1	647.78	415.26	876.18	412.85	10.34	10.34	9.23	9.23	
263409273	SMP	1	647.78	415.18	876.19	412.80	10.38	10.38	8.99	8.99	
263417657	SMP	1	647.66	415.21	876.08	412.83	10.40	10.40	9.15	9.15	
263426017	SMP	1	647.60	415.23	876.05	412.81	10.47	10.47	9.15	9.15	
263434284	SMP	1	647.57	415.25	875.94	412.82	10.56	10.56	9.14	9.14	
263442641	SMP	1	647.46	415.32	875.87	412.83	10.47	10.47	9.18	9.18	
263451012	SMP	1	647.38	415.35	875.80	412.90	10.58	10.58	9.04	9.04	
263459392	SMP	1	647.32	415.34	875.65	412.87	10.28	10.28	9.10	9.10	
263467655	SMP	1	647.24	415.37	875.60	412.83	10.32	10.32	9.23	9.23	
263476004	SMP	1	647.30	415.40	875.67	412.89	10.40	10.40	9.23	9.23	
263484404	SMP	1	647.12	415.50	875.54	412.96	10.37	10.37	9.27	9.27	
263492635	SMP	1	647.14	415.48	875.45	413.01	10.41	10.41	9.07	9.07	
263501010	SMP	1	647.01	415.53	875.45	412.94	10.39	10.39	9.02	9.02	
263509391	SMP	1	647.01	415.39	875.37	412.90	10.26	10.26	8.95	8.95	
263517765	SMP	1	646.92	415.53	875.26	412.99	10.42	10.42	9.08	9.08	
263525999	SMP	1	646.91	415.40	875.21	412.96	10.41	10.41	9.01	9.01	
263534403	SMP	1	646.72	415.44	875.15	412.91	10.28	10.28	9.11	9.11	
263542769	SMP	1	646.84	415.47	875.21	412.97	10.31	10.31	9.21	9.21	
263551132	SMP	1	646.75	415.43	875.09	413.02	10.16	10.16	9.18	9.18	
263559399	SMP	1	646.68	415.57	875.14	413.05	10.22	10.22	9.33	9.33	
263567753	SMP	1	646.70	415.47	875.11	412.99	10.24	10.24	9.25	9.25	
263576117	SMP	1	646.63	415.51	875.23	412.97	10.18	10.18	9.04	9.04	
263584523	SMP	1	646.68	415.51	875.18	413.00	10.32	10.32	9.09	9.09	
263592757	SMP	1	646.56	415.47	875.10	413.02	10.43	10.43	9.25	9.25	
263601128	SMP	1	646.57	415.49	875.05	413.00	10.40	10.40	9.17	9.17	
263609509	SMP	1	646.54	415.58	875.10	413.08	10.26	10.26	9.28	9.28	
263617880	SMP	1	646.50	415.55	875.11	412.96	10.42	10.42	9.02	9.02	
263626121	SMP	1	646.57	415.55	875.12	412.96	10.23	10.23	9.09	9.09	
263634522	SMP	1	646.50	415.55	875.11	413.10	10.35	10.35	9.21	9.21	
263642882	SMP	1	646.49	415.53	875.11	413.09	10.26	10.26	9.20	9.20	
263651130	SMP	1	646.52	415.59	875.17	413.10	10.24	10.24	9.18	9.18	
263659508	SMP	1	646.52	415.66	875.16	413.20	10.31	10.31	9.22	9.22	
263667894	SMP	1	646.53	415.66	875.15	413.19	10.21	10.21	9.24	9.24	
263676243	SMP	1	646.53	415.66	875.13	413.21	10.16	10.16	9.28	9.28	
263684522	SMP	1	646.60	415.74	875.16	413.25	10.26	10.26	9.21	9.21	
263692882	SMP	1	646.52	415.71	875.15	413.23	10.24	10.24	9.11	9.11	
263701255	SMP	1	647.04	415.86	875.55	413.45	10.31	10.31	9.05	9.05	
263709632	SMP	1	648.31	416.52	876.67	414.20	10.46	10.46	9.03	9.03	
263726249	SMP	1	651.16	417.66	879.16	415.36	10.72	10.72	9.32	9.32	
263734627	SMP	1	651.97	417.72	879.84	415.50	10.44	10.44	9.17	9.17	
263743194	SMP	1	651.74	417.77	879.70	415.46	10.57	10.57	9.20	9.20	
263751249	SMP	1	651.59	417.70	879.86	415.35	10.68	10.68	9.13	9.13	
263759645	SMP	1	651.66	417.70	879.88	415.30	10.50	10.50	8.90	8.90	
263767993	SMP	1	651.80	417.73	880.03	415.30	10.52	10.52	8.98	8.98	
263776367	SMP	1	651.95	417.72	880.10	415.47	10.59	10.59	8.99	8.99	
263784622	SMP	1	651.92	417.65	880.18	415.53	10.42	10.42	9.07	9.07	
263793017	SMP	1	652.10	417.71	880.24	415.56	10.48	10.48	9.25	9.25	
263801364	SMP	1	652.04	417.67	880.38	415.56	10.54	10.54	9.23	9.23	
263818019	SMP	1	652.22	417.65	880.54	415.66	10.74	10.74	9.42	9.42	
263826361	SMP	1	652.29	417.58	880.63	415.59	10.73	10.73	9.32	9.32	
263834763	SMP	1	652.30	417.55	880.80	415.42	10.77	10.77	9.17	9.17	
263842999	SMP	1	652.39	417.43	880.95	415.50	10.61	10.61	9.01	9.01	
263851366	SMP	1	652.48	417.46	881.02	415.50	10.66	10.66	9.11	9.11	
263859752	SMP	1	652.56	417.46	881.10	415.37	10.72	10.72	8.89	8.89	
263868117	SMP	1	652.68	417.41	881.29	415.53	10.85	10.85	9.08	9.08	
263876360	SMP	1	652.84	417.32	881.31	415.49	10.55	10.55	9.25	9.25	
263884762	SMP	1	652.94	417.27	881.44	415.55	10.40	10.40	9.18	9.18	
263893118	SMP	1	653.03	417.26	881.55	415.66	10.49	10.49	9.39	9.39	
263901492	SMP	1	653.16	417.12	881.71	415.51	10.42	10.42	9.04	9.04	
263909751	SMP	1	653.24	417.19	881.77	415.63	10.72	10.72	9.10	9.10	
263918143	SMP	1	653.41	417.19	881.91	415.62	10.70	10.70	9.10	9.10	
263926487	SMP	1	653.52	417.19	882.17	415.53	10.77	10.77	9.06	9.06	
263934885	SMP	1	653.62	417.08	882.31	415.63	10.53	10.53	9.28	9.28	
263943119	SMP	1	653.67	417.04	882.36	415.73	10.56	10.56	9.35	9.35	
263951488	SMP	1	654.25	416.87	883.02	415.56	10.57	10.57	9.18	9.18	
263959873	SMP	1	655.61	416.27	884.17	414.93	10.76	10.76	9.06	9.06	
263968118	SMP	1	657.07	415.55	885.54	414.65	10.45	10.45	9.28	9.28	
263976482	SMP	1	658.57	414.94	886.53	414.12	10.58	10.58	8.90	8.90	
263993262	SMP	1	660.04	414.22	887.64	413.59	10.45	10.45	9.11	9.11	
264001485	SMP	1	659.73	414.39	887.54	413.72	10.62	10.62	9.04	9.04	
264009887	SMP	1	659.74	414.36	887.88	413.84	10.57	10.57	9.29	9.29	
264018231	SMP	1	659.92	414.34	887.98	413.74	10.48	10.48	9.10	9.10	
264026609	SMP	1	660.11	414.35	888.11	413.75	10.54	10.54	9.05	9.05	
264034865	SMP	1	660.21	414.28	888.14	413.72	10.57	10.57	9.00	9.00	
264043254	SMP	1	660.19	414.32	888.32	413.82	10.51	10.51	9.10	9.10	
264051600	SMP	1	660.29	414.41	888.53	413.89	10.57	10.57	9.04	9.04	
264060008	SMP	1	660.36	414.20	888.68	413.79	10.50	10.50	9.08	9.08	
264068238	SMP	1	660.37	414.29	888.78	413.84	10.73	10.73	9.23	9.23	
264076611	SMP	1	660.36	414.29	888.81	413.84	10.65	10.65	9.31	9.31	
264084986	SMP	1	660.57	414.22	888.88	413.85	10.53	10.53	9.17	9.17	
264093375	SMP	1	660.64	414.15	888.88	413.75	10.59	10.59	9.09	9.09	
264101598	SMP	1	660.70	414.22	889.08	413.81	10.73	10.73	9.05	9.05	
264110005	SMP	1	660.73	414.14	889.19	413.93	10.65	10.65	9.15	9.15	
264118366	SMP	1	660.86	414.12	889.26	413.93	10.62	10.62	9.24	9.24	
264126612	SMP	1	660.93	414.15	889.33	414.05	10.64	10.64	9.18	9.18	
264134984	SMP	1	660.99	414.18	889.43	414.05	10.62	10.62	9.10	9.10	
264143369	SMP	1	661.08	414.06	889.57	414.14	10.62	10.62	9.24	9.24	
264151725	SMP	1	661.33	414.15	889.65	414.18	10.69	10.69	8.98	8.98	
264160002	SMP	1	661.64	414.01	890.31	414.10	10.67	10.67	9.35	9.35	
264168364	SMP	1	662.67	413.69	891.07	413.84	10.66	10.66	9.07	9.07	
264176729	SMP	1	663.41	413.73	891.45	413.93	10.62	10.62	9.20	9.20	
264185119	SMP	1	663.41	413.63	891.59	414.01	10.60	10.60	9.22	9.22	
264201736	SMP	1	663.43	413.63	891.81	414.14	10.54	10.54	8.98	8.98	
264210118	SMP	1	663.56	413.59	891.95	414.14	10.56	10.56	9.15	9.15	
264218489	SMP	1	663.76	413.53	892.24	414.17	10.64	10.64	9.31	9.31	
264235107	SMP	1	664.15	413.49	892.67	414.37	10.30	10.30	8.99	8.99	
264243502	SMP	1	664.14	413.47	892.95	414.40	10.47	10.47	9.09	9.09	
264251844	SMP	1	664.44	413.35	893.10	414.44	10.59	10.59	9.27	9.27	
264268481	SMP	1	664.83	413.24	893.51	414.57	10.67	10.67	9.14	9.14	
264276858	SMP	1	664.90	413.25	893.67	414.56	10.64	10.64	9.17	9.17	
264285104	SMP	1	665.19	413.15	893.77	414.59	10.44	10.44	9.34	9.34	
264293472	SMP	1	665.34	413.16	894.06	414.67	10.55	10.55	9.34	9.34	
264301870	SMP	1	665.41	413.05	894.17	414.72	10.67	10.67	9.14	9.14	
264310232	SMP	1	665.62	413.05	894.35	414.69	10.61	10.61	9.07	9.07	
264318475	SMP	1	665.78	413.00	894.46	414.76	10.67	10.67	9.21	9.21	
264326854	SMP	1	665.86	413.00	894.67	414.84	10.65	10.65	9.28	9.28	
264335222	SMP	1	665.84	412.95	894.87	414.83	10.50	10.50	9.20	9.20	
264343590	SMP	1	665.97	413.06	894.94	414.98	10.42	10.42	9.31	9.31	
264360247	SMP	1	666.13	413.15	895.02	415.07	10.58	10.58	9.26	9.26	
264368596	SMP	1	666.27	413.15	895.15	415.12	10.44	10.44	9.18	9.18	
264376990	SMP	1	666.30	413.23	895.22	415.17	10.58	10.58	9.27	9.27	
264385224	SMP	1	666.43	413.26	895.16	415.21	10.60	10.60	9.31	9.31	
264393595	SMP	1	666.41	413.19	895.27	415.22	10.43	10.43	9.16	9.16	
264401981	SMP	1	666.30	413.26	895.26	415.29	10.64	10.64	9.42	9.42	
264410366	SMP	1	666.38	413.21	895.27	415.22	10.57	10.57	9.37	9.37	
264418587	SMP	1	666.38	413.29	895.27	415.22	10.58	10.58	9.26	9.26	
264426995	SMP	1	666.26	413.17	895.22	415.25	10.46	10.46	9.37	9.37	
264435340	SMP	1	666.27	413.19	895.23	415.24	10.42	10.42	9.31	9.31	
264443590	SMP	1	666.32	413.27	895.21	415.27	10.54	10.54	9.42	9.42	
264451973	SMP	1	666.19	413.24	895.19	415.29	10.49	10.49	9.29	9.29	
264460351	SMP	1	666.26	413.24	895.15	415.21	10.52	10.52	9.37	9.37	
264468723	SMP	1	666.12	413.25	895.18	415.21	10.50	10.50	9.27	9.27	
264476991	SMP	1	666.07	413.33	895.07	415.19	10.41	10.41	9.14	9.14	
264485347	SMP	1	666.01	413.21	895.17	415.35	10.46	10.46	9.60	9.60	
264493723	SMP	1	666.05	413.23	895.02	415.28	10.48	10.48	9.34	9.34	
264502097	SMP	1	666.08	413.31	895.10	415.27	10.54	10.54	9.26	9.26	
264510367	SMP	1	665.89	413.27	895.03	415.28	10.54	10.54	9.35	9.35	
264518706	SMP	1	665.93	413.31	894.94	415.25	10.46	10.46	9.16	9.16	
264527113	SMP	1	665.95	413.23	894.87	415.25	10.52	10.52	9.13	9.13	
264535458	SMP	1	665.83	413.34	894.81	415.21	10.65	10.65	9.07	9.07	
264543724	SMP	1	665.76	413.35	894.80	415.31	10.61	10.61	8.95	8.95	
264552095	SMP	1	665.89	413.40	894.73	415.28	10.57	10.57	9.40	9.40	
264560477	SMP	1	665.77	413.46	894.72	415.33	10.66	10.66	9.28	9.28	
264568830	SMP	1	665.85	413.51	894.64	415.34	10.52	10.52	9.12	9.12	
264577108	SMP	1	665.78	413.58	894.73	415.47	10.51	10.51	9.14	9.14	
264585457	SMP	1	665.75	413.52	894.78	415.49	10.50	10.50	9.10	9.10	
264593839	SMP	1	665.64	413.50	894.65	415.49	10.56	10.56	9.28	9.28	
264602238	SMP	1	665.69	413.61	894.61	415.44	10.48	10.48	9.20	9.20	
264610482	SMP	1	665.61	413.65	894.57	415.50	10.61	10.61	9.29	9.29	
264618831	SMP	1	665.60	413.75	894.56	415.58	10.65	10.65	9.24	9.24	
264627232	SMP	1	665.65	413.61	894.63	415.57	10.62	10.62	9.22	9.22	
264635465	SMP	1	665.60	413.68	894.55	415.58	10.69	10.69	9.29	9.29	
264643835	SMP	1	665.67	413.76	894.64	415.62	10.61	10.61	9.25	9.25	
264652217	SMP	1	665.69	413.69	894.53	415.63	10.66	10.66	9.39	9.39	
264660596	SMP	1	665.60	413.75	894.59	415.75	10.59	10.59	9.42	9.42	
264668825	SMP	1	665.62	413.84	894.57	415.79	10.65	10.65	9.41	9.41	
264677235	SMP	1	665.62	413.83	894.48	415.85	10.73	10.73	9.55	9.55	
264685587	SMP	1	665.70	413.87	894.57	415.94	10.69	10.69	9.37	9.37	
264693965	SMP	1	665.64	413.93	894.49	415.93	10.73	10.73	9.38	9.38	
264702216	SMP	1	665.72	414.04	894.57	415.94	10.83	10.83	9.34	9.34	
264710601	SMP	1	665.67	414.05	894.59	416.01	10.83	10.83	9.29	9.29	
264718953	SMP	1	665.74	414.05	894.64	416.08	10.62	10.62	9.27	9.27	
264727412	SMP	1	665.70	414.11	894.70	416.15	10.59	10.59	9.21	9.21	
264735575	SMP	1	665.74	414.19	894.66	416.16	10.81	10.81	9.20	9.20	
264743957	SMP	1	665.77	414.24	894.66	416.23	10.63	10.63	9.29	9.29	
264752334	SMP	1	665.83	414.18	894.66	416.28	10.78	10.78	9.13	9.13	
264760716	SMP	1	665.82	414.27	894.63	416.26	10.62	10.62	9.20	9.20	
264768954	SMP	1	665.84	414.32	894.66	416.34	10.67	10.67	9.19	9.19	
264777351	SMP	1	665.83	414.39	894.63	416.35	10.77	10.77	9.17	9.17	
264785697	SMP	1	665.76	414.32	894.72	416.45	10.77	10.77	9.26	9.26	
264793959	SMP	1	665.76	414.41	894.65	416.34	10.76	10.76	9.23	9.23	
264802336	SMP	1	665.79	414.42	894.71	416.49	10.74	10.74	9.33	9.33	
264810725	SMP	1	665.72	414.57	894.78	416.56	10.83	10.83	9.31	9.31	
264819076	SMP	1	665.74	414.52	894.71	416.56	10.69	10.69	9.32	9.32	
264827354	SMP	1	665.76	414.68	894.74	416.56	10.73	10.73	9.29	9.29	
264835697	SMP	1	665.75	414.72	894.75	416.60	10.65	10.65	9.30	9.30	
264844078	SMP	1	665.74	414.68	894.78	416.64	10.62	10.62	9.34	9.34	
264852469	SMP	1	665.75	414.58	894.66	416.54	10.61	10.61	9.43	9.43	
264860717	SMP	1	665.82	414.65	894.89	416.52	10.60	10.60	9.32	9.32	
264869070	SMP	1	665.87	414.66	894.73	416.54	10.54	10.54	9.49	9.49	
264877470	SMP	1	665.80	414.66	894.98	416.64	10.76	10.76	9.39	9.39	
264885816	SMP	1	665.96	414.59	894.91	416.59	10.71	10.71	9.47	9.47	
264894077	SMP	1	665.89	414.67	894.87	416.48	10.66	10.66	9.53	9.53	
264902458	SMP	1	665.90	414.74	894.89	416.58	10.77	10.77	9.45	9.45	
264910843	SMP	1	665.95	414.65	894.96	416.57	10.70	10.70	9.33	9.33	
264919198	SMP	1	666.03	414.72	895.03	416.57	10.67	10.67	9.44	9.44	
264927469	SMP	1	665.97	414.77	895.10	416.58	10.50	10.50	9.35	9.35	
264935818	SMP	1	665.98	414.77	895.11	416.58	10.43	10.43	9.19	9.19	
264944196	SMP	1	666.05	414.73	895.10	416.58	10.50	10.50	9.18	9.18	
264952454	SMP	1	666.03	414.75	895.10	416.51	10.68	10.68	9.17	9.17	
264960840	SMP	1	666.11	414.79	895.07	416.62	10.41	10.41	9.25	9.25	
264969192	SMP	1	666.05	414.73	895.20	416.59	10.63	10.63	9.18	9.18	
264977593	SMP	1	666.05	414.76	895.20	416.58	10.47	10.47	9.13	9.13	
264985827	SMP	1	666.04	414.84	895.21	416.51	10.57	10.57	9.19	9.19	
264994196	SMP	1	666.19	414.72	895.28	416.51	10.63	10.63	9.24	9.24	
265002574	SMP	1	666.10	414.52	895.21	416.51	10.65	10.65	9.29	9.29	
265010968	SMP	1	664.91	414.64	896.01	416.78	10.36	10.36	9.21	9.21	
265019187	SMP	1	664.90	413.97	896.44	417.24	10.12	10.12	6.53	6.53	
265027587	SMP	1	664.00	418.39	896.62	418.52	9.87	9.87	5.12	5.12	
265035939	SMP	1	652.09	421.01	895.40	422.14	8.04	8.04	13.89	13.89	
265044324	SMP	1	663.13	416.98	896.01	418.31	15.75	15.75	7.58	7.58	
265052572	SMP	1	662.90	414.51	891.53	416.01	7.03	7.03	13.07	13.07	
265060960	SMP	1	662.50	414.02	891.31	415.89	6.94	6.94	6.83	6.83	
265069310	SMP	1	662.17	414.71	891.37	415.97	9.84	9.84	9.41	9.41	
265077712	SMP	1	662.44	414.58	891.71	416.02	10.37	10.37	10.09	10.09	
265085935	SMP	1	662.77	414.55	892.33	416.26	10.49	10.49	9.44	9.44	
265094319	SMP	1	662.96	414.64	892.27	416.14	10.55	10.55	9.22	9.22	
265102712	SMP	1	662.88	414.62	892.15	416.25	10.51	10.51	9.37	9.37	
265110965	SMP	1	662.78	414.59	892.09	416.17	10.48	10.48	9.44	9.44	
265119308	SMP	1	662.68	414.65	892.13	416.27	10.58	10.58	9.50	9.50	
265127710	SMP	1	662.54	414.65	892.12	416.27	10.64	10.64	9.53	9.53	
265136062	SMP	1	662.43	414.65	892.09	416.39	10.59	10.59	9.41	9.41	
265144312	SMP	1	662.37	414.68	891.83	416.21	10.59	10.59	9.32	9.32	
265152694	SMP	1	662.34	414.74	891.77	416.16	10.47	10.47	9.29	9.29	
265161076	SMP	1	662.21	414.80	891.82	416.19	10.71	10.71	9.19	9.19	
265169440	SMP	1	662.15	414.70	891.61	416.04	10.62	10.62	9.39	9.39	
265177711	SMP	1	662.08	414.70	891.74	416.07	10.62	10.62	9.44	9.44	
265186065	SMP	1	662.06	414.71	891.67	416.12	10.47	10.47	9.37	9.37	
265194435	SMP	1	661.99	414.63	891.67	415.99	10.46	10.46	9.46	9.46	
265202819	SMP	1	662.05	414.55	891.67	415.98	10.31	10.31	9.41	9.41	
265211085	SMP	1	662.11	414.56	891.67	415.91	10.37	10.37	9.32	9.32	
265219436	SMP	1	661.99	414.52	891.66	415.91	10.50	10.50	9.36	9.36	
265227834	SMP	1	662.05	414.49	891.67	415.84	10.62	10.62	9.42	9.42	
265236191	SMP	1	662.06	414.48	891.60	415.85	10.66	10.66	9.39	9.39	
265244444	SMP	1	662.05	414.42	891.67	415.84	10.50	10.50	9.36	9.36	
265252815	SMP	1	661.97	414.46	891.73	415.83	10.75	10.75	9.36	9.36	
265261199	SMP	1	662.05	414.35	891.67	415.84	10.52	10.52	9.42	9.42	
265269426	SMP	1	662.11	414.37	891.73	415.83	10.65	10.65	9.38	9.38	
265277832	SMP	1	662.11	414.36	891.86	415.85	10.69	10.69	9.40	9.40	
265286178	SMP	1	662.17	414.43	891.78	415.86	10.54	10.54	9.41	9.41	
265294564	SMP	1	662.18	414.34	891.84	415.81	10.68	10.68	9.48	9.48	
265302812	SMP	1	662.14	414.34	891.89	415.74	10.81	10.81	9.53	9.53	
265311204	SMP	1	662.10	414.17	891.85	415.74	10.63	10.63	9.44	9.44	
265319549	SMP	1	662.15	414.20	891.85	415.75	10.67	10.67	9.47	9.47	
265327953	SMP	1	662.15	414.19	891.76	415.60	10.75	10.75	9.34	9.34	
265336185	SMP	1	662.18	414.15	891.87	415.61	10.85	10.85	9.60	9.60	
265344556	SMP	1	662.08	414.12	891.85	415.60	10.86	10.86	9.57	9.57	
265352936	SMP	1	662.05	414.03	891.78	415.54	10.84	10.84	9.36	9.36	
265361325	SMP	1	662.19	414.10	891.90	415.47	10.87	10.87	9.33	9.33	
265369547	SMP	1	663.05	413.88	892.78	415.54	10.74	10.74	9.47	9.47	
265377952	SMP	1	664.42	413.71	893.93	415.51	10.72	10.72	9.39	9.39	
265386305	SMP	1	664.96	413.74	894.17	415.37	10.75	10.75	9.45	9.45	
265394682	SMP	1	664.67	413.78	893.94	415.48	10.73	10.73	9.49	9.49	
265402935	SMP	1	664.48	413.84	893.86	415.42	10.90	10.90	9.39	9.39	
265411325	SMP	1	664.35	413.78	893.79	415.46	10.77	10.77	9.20	9.20	
265419680	SMP	1	664.29	413.95	893.78	415.49	10.82	10.82	9.28	9.28	
265427954	SMP	1	664.11	413.89	893.61	415.45	10.62	10.62	9.09	9.09	
265436300	SMP	1	663.91	413.90	893.52	415.53	10.63	10.63	9.12	9.12	
265444673	SMP	1	663.82	413.91	893.41	415.44	10.65	10.65	8.94	8.94	
265453055	SMP	1	663.63	413.99	893.28	415.43	10.77	10.77	9.20	9.20	
265461311	SMP	1	663.55	414.05	893.29	415.46	10.93	10.93	9.32	9.32	
265469689	SMP	1	663.41	414.12	893.10	415.44	10.98	10.98	9.34	9.34	
265478078	SMP	1	663.24	414.11	892.99	415.53	10.91	10.91	9.50	9.50	
265486415	SMP	1	663.14	414.27	892.93	415.48	10.81	10.81	9.35	9.35	
265494677	SMP	1	663.09	414.26	892.70	415.50	10.91	10.91	9.26	9.26	
265503059	SMP	1	662.94	414.31	892.49	415.43	10.81	10.81	9.18	9.18	
265511446	SMP	1	662.84	414.29	892.56	415.43	10.78	10.78	9.31	9.31	
265519792	SMP	1	662.69	414.19	892.35	415.43	10.90	10.90	9.35	9.35	
265528069	SMP	1	662.71	414.24	892.26	415.32	10.90	10.90	9.26	9.26	
265536415	SMP	1	662.53	414.21	892.16	415.40	10.99	10.99	9.31	9.31	
265544806	SMP	1	662.24	414.21	892.08	415.35	10.83	10.83	9.51	9.51	
265553177	SMP	1	662.44	414.24	892.05	415.34	10.92	10.92	9.56	9.56	
265561439	SMP	1	662.33	414.24	892.00	415.34	10.85	10.85	9.54	9.54	
265569793	SMP	1	662.25	414.25	891.94	415.33	11.05	11.05	9.50	9.50	
265578192	SMP	1	662.22	414.21	891.91	415.25	10.84	10.84	9.45	9.45	
265586414	SMP	1	662.23	414.21	891.96	415.27	10.97	10.97	9.38	9.38	
265594796	SMP	1	662.32	414.25	891.91	415.33	10.83	10.83	9.39	9.39	
265603231	SMP	1	662.29	414.22	891.91	415.33	11.03	11.03	9.48	9.48	
265611567	SMP	1	662.25	414.25	892.00	415.38	10.90	10.90	9.47	9.47	
265619783	SMP	1	662.32	414.32	891.99	415.33	10.96	10.96	9.66	9.66	
265628192	SMP	1	662.31	414.26	891.99	415.33	10.94	10.94	9.62	9.62	
265636543	SMP	1	662.35	414.21	892.07	415.35	10.74	10.74	9.35	9.35	
265644916	SMP	1	662.42	414.28	892.19	415.34	10.91	10.91	9.40	9.40	
265653171	SMP	1	662.30	414.37	892.31	415.58	10.85	10.85	9.40	9.40	
265661553	SMP	1	662.02	415.26	891.74	416.58	10.83	10.83	9.51	9.51	
265669921	SMP	1	661.61	417.01	890.94	418.06	10.92	10.92	9.65	9.65	
265678313	SMP	1	661.26	418.93	890.06	419.88	11.13	11.13	9.71	9.71	
265686539	SMP	1	660.85	420.91	889.06	421.73	10.99	10.99	9.53	9.53	
265703287	SMP	1	659.56	425.30	887.39	426.08	10.77	10.77	10.07	10.07	
265711684	SMP	1	659.02	427.52	886.50	428.62	10.68	10.68	10.00	10.00	
265719916	SMP	1	658.67	429.74	885.85	431.21	10.89	10.89	9.85	9.85	
265736669	SMP	1	657.90	433.95	884.74	435.59	10.67	10.67	8.59	8.59	
265744942	SMP	1	658.11	435.96	884.79	437.55	10.62	10.62	8.85	8.85	
265753286	SMP	1	658.48	437.59	884.83	439.15	10.51	10.51	8.77	8.77	
265770033	SMP	1	658.50	439.74	885.74	441.12	10.67	10.67	8.76	8.76	
265778293	SMP	1	658.64	440.88	886.11	442.17	10.67	10.67	8.80	8.80	
265786663	SMP	1	658.72	441.84	886.62	443.18	10.62	10.62	8.81	8.81	
265803433	SMP	1	659.19	443.75	887.53	445.33	10.74	10.74	8.98	8.98	
265811685	SMP	1	659.49	444.59	888.02	446.10	10.63	10.63	9.13	9.13	
265820030	SMP	1	659.84	445.43	888.50	447.16	10.35	10.35	8.89	8.89	
265836787	SMP	1	660.16	446.87	889.36	448.84	10.69	10.69	9.10	9.10	
265845040	SMP	1	660.50	447.48	889.80	449.55	10.37	10.37	9.44	9.44	
265853425	SMP	1	660.69	448.02	890.30	450.22	10.74	10.74	9.31	9.31	
265861778	SMP	1	661.00	448.61	890.48	450.88	10.39	10.39	9.11	9.11	
265870175	SMP	1	661.33	449.19	891.27	451.54	10.52	10.52	9.35	9.35	
265886785	SMP	1	661.86	450.40	892.20	453.01	10.17	10.17	9.34	9.34	
265895180	SMP	1	662.01	450.95	892.87	454.12	10.57	10.57	9.04	9.04	
265903405	SMP	1	662.34	451.77	893.03	454.65	10.56	10.56	9.69	9.69	
265911802	SMP	1	662.46	453.30	893.31	456.24	10.45	10.45	9.10	9.10	
265920164	SMP	1	662.15	455.41	892.61	458.50	10.63	10.63	9.67	9.67	
265936791	SMP	1	662.04	458.86	890.63	462.44	10.59	10.59	9.60	9.60	
265945172	SMP	1	662.15	459.68	890.80	464.40	10.54	10.54	8.10	8.10	
265953530	SMP	1	662.28	460.49	891.78	463.84	10.60	10.60	9.00	8.00	
265970152	SMP	1	662.38	462.37	891.40	465.58	10.59	10.59	7.60	7.60	
265978551	SMP	1	662.31	463.16	892.20	466.02	10.64	10.64	7.00	7.00	
265986897	SMP	1	662.41	464.10	890.84	468.79	10.62	10.62	5.81	5.81	
266003524	SMP	1	662.29	465.46	892.41	468.57	10.93	10.93	7.00	8.00	
266011912	SMP	1	662.30	466.06	915.99	471.28	10.72	10.72	6.12	6.12	
266020278	SMP	1	662.29	466.83	891.92	471.66	10.57	10.57	4.00	5.00	
266036910	SMP	1	662.42	467.91	928.78	476.75	10.61	10.61	11.35	11.35	
266045304	SMP	1	662.56	468.44	0.00	0.00	10.85	10.85	0.00	0.00	
266053657	SMP	1	662.63	468.88	0.00	0.00	10.65	10.65	0.00	0.00	
266061903	SMP	1	662.72	469.27	0.00	0.00	10.66	10.66	0.00	0.00	
266070277	SMP	1	662.85	469.68	0.00	0.00	10.24	10.24	0.00	0.00	
266078652	SMP	1	663.13	469.94	0.00	0.00	10.48	10.48	0.00	0.00	
266087040	SMP	1	663.27	470.09	0.00	0.00	10.34	10.34	0.00	0.00	
266103655	SMP	1	663.54	470.59	0.00	0.00	10.64	10.64	0.00	0.00	
266112041	SMP	1	663.49	470.73	0.00	0.00	9.70	9.70	0.00	0.00	
266120407	SMP	1	664.23	470.87	0.00	0.00	9.38	9.38	0.00	0.00	
266128650	SMP	1	664.90	470.93	0.00	0.00	9.76	9.76	0.00	0.00	
266137022	SMP	1	665.46	471.01	0.00	0.00	10.80	10.80	0.00	0.00	
266145403	SMP	1	665.72	471.13	0.00	0.00	10.88	10.88	0.00	0.00	
266153771	SMP	1	665.63	470.87	0.00	0.00	11.98	11.98	0.00	0.00	
266162030	SMP	1	666.53	470.96	0.00	0.00	11.05	11.05	0.00	0.00	
266170411	SMP	1	666.78	470.75	0.00	0.00	11.72	11.72	0.00	0.00	
266178773	SMP	1	666.93	471.05	0.00	0.00	11.19	11.19	0.00	0.00	
266187144	SMP	1	667.31	470.82	0.00	0.00	10.84	10.84	0.00	0.00	
266195408	SMP	1	668.09	470.93	0.00	0.00	10.94	10.94	0.00	0.00	
266203772	SMP	1	667.59	470.94	0.00	0.00	10.29	10.29	0.00	0.00	
266212156	SMP	1	667.75	471.00	837.78	433.56	9.79	9.79	2.00	1.00	
266237163	SMP	1	668.51	470.68	0.00	0.00	9.60	9.60	0.00	0.00	
266245527	SMP	1	668.53	470.82	0.00	0.00	9.67	9.67	0.00	0.00	
266253765	SMP	1	668.56	470.61	0.00	0.00	9.59	9.59	0.00	0.00	
266262140	SMP	1	669.32	470.47	0.00	0.00	10.67	10.67	0.00	0.00	
266270524	SMP	1	669.22	469.88	0.00	0.00	10.72	10.72	0.00	0.00	
266278892	SMP	1	669.09	470.06	0.00	0.00	9.99	9.99	0.00	0.00	
266287137	SMP	1	669.20	469.91	0.00	0.00	10.47	10.47	0.00	0.00	
266295525	SMP	1	669.31	470.27	0.00	0.00	10.35	10.35	0.00	0.00	
266303892	SMP	1	669.43	470.17	0.00	0.00	10.00	10.00	0.00	0.00	
266312283	SMP	1	669.53	470.42	0.00	0.00	9.85	9.85	0.00	0.00	
266320524	SMP	1	669.57	470.18	0.00	0.00	10.10	10.10	0.00	0.00	
266328889	SMP	1	669.65	470.55	0.00	0.00	9.81	9.81	0.00	0.00	
266337259	SMP	1	669.71	470.69	0.00	0.00	9.60	9.60	0.00	0.00	
266345641	SMP	1	670.05	470.98	0.00	0.00	10.65	10.65	0.00	0.00	
266353896	SMP	1	669.86	470.90	0.00	0.00	10.46	10.46	0.00	0.00	
266362263	SMP	1	669.44	471.48	0.00	0.00	9.19	9.19	0.00	0.00	
266370644	SMP	1	669.95	471.78	837.78	434.56	9.25	9.25	2.00	1.00	
266387259	SMP	1	670.32	472.20	0.00	0.00	9.89	9.89	0.00	0.00	
266395641	SMP	1	670.35	472.20	0.00	0.00	10.22	10.22	0.00	0.00	
266404010	SMP	1	670.80	472.30	0.00	0.00	11.21	11.21	0.00	0.00	
266412278	SMP	1	670.58	472.72	0.00	0.00	10.11	10.11	0.00	0.00	
266420653	SMP	1	670.52	473.55	0.00	0.00	9.33	9.33	0.00	0.00	
266429018	SMP	1	670.80	472.61	0.00	0.00	11.74	11.74	0.00	0.00	
266437385	SMP	1	670.92	473.28	844.78	436.56	10.46	10.46	2.00	1.00	
266445647	SMP	1	671.18	472.99	0.00	0.00	11.36	11.36	0.00	0.00	
266454017	SMP	1	671.31	472.95	0.00	0.00	11.34	11.34	0.00	0.00	
266462384	SMP	1	671.22	474.74	0.00	0.00	9.43	9.43	0.00	0.00	
266470776	SMP	1	671.25	475.03	835.76	486.46	9.02	9.02	4.97	4.97	
266487395	SMP	1	671.55	473.82	835.86	485.98	10.83	10.83	5.05	5.05	
266645191	SMP	1	0.00	0.00	0.00	0.00	0.00	0.00	0.00	0.00	
266695057	SMP	1	0.00	0.00	0.00	0.00	0.00	0.00	0.00	0.00	
266745033	SMP	1	0.00	0.00	0.00	0.00	0.00	0.00	0.00	0.00	
266795187	SMP	1	0.00	0.00	0.00	0.00	0.00	0.00	0.00	0.00	
266868131	SMP	1	0.00	0.00	0.00	0.00	0.00	0.00	0.00	0.00	
266876249	SMP	1	0.00	0.00	0.00	0.00	0.00	0.00	0.00	0.00	
266884607	SMP	1	0.00	0.00	0.00	0.00	0.00	0.00	0.00	0.00	
266892978	SMP	1	0.00	0.00	0.00	0.00	0.00	0.00	0.00	0.00	
266901360	SMP	1	0.00	0.00	0.00	0.00	0.00	0.00	0.00	0.00	
266909626	SMP	1	0.00	0.00	0.00	0.00	0.00	0.00	0.00	0.00	
266917997	SMP	1	0.00	0.00	0.00	0.00	0.00	0.00	0.00	0.00	
266934756	SMP	1	685.53	434.44	916.69	444.14	11.97	11.97	13.30	13.30	
266942983	SMP	1	684.06	428.79	916.13	441.08	11.33	11.33	6.24	6.24	
266951386	SMP	1	685.25	427.94	917.53	439.87	9.32	9.32	9.43	9.43	
266968120	SMP	1	683.63	425.58	917.85	437.63	11.20	11.20	10.07	10.07	
266976391	SMP	1	683.49	424.76	917.71	436.37	11.06	11.06	10.67	10.67	
266984742	SMP	1	682.33	424.41	917.47	435.64	11.34	11.34	10.03	10.03	
267001359	SMP	1	682.20	423.30	915.94	433.95	11.25	11.25	9.72	9.72	
267009750	SMP	1	681.68	422.95	915.56	433.33	10.94	10.94	9.32	9.32	
267018131	SMP	1	681.40	422.73	915.13	432.61	10.95	10.95	9.37	9.37	
267034734	SMP	1	680.58	422.16	914.49	431.78	11.11	11.11	9.03	9.03	
267043131	SMP	1	680.51	421.97	914.21	431.54	11.03	11.03	9.23	9.23	
267051485	SMP	1	680.24	421.94	913.91	431.47	11.19	11.19	9.18	9.18	
267068121	SMP	1	679.64	422.08	913.31	431.36	11.18	11.18	9.56	9.56	
267076491	SMP	1	679.53	421.90	912.88	431.29	10.99	10.99	9.52	9.52	
267084872	SMP	1	679.34	421.98	912.82	431.28	11.01	11.01	9.67	9.67	
267101491	SMP	1	678.98	422.19	912.57	431.43	11.23	11.23	9.61	9.61	
267109883	SMP	1	679.05	422.25	912.46	431.48	11.02	11.02	9.49	9.49	
267118236	SMP	1	679.01	422.37	912.51	431.62	11.19	11.19	9.70	9.70	
267126605	SMP	1	679.08	422.37	912.38	431.60	11.17	11.17	9.50	9.50	
267134860	SMP	1	679.51	422.26	912.96	431.67	11.18	11.18	9.67	9.67	
267143231	SMP	1	681.13	422.07	914.19	431.44	11.16	11.16	9.66	9.66	
267151608	SMP	1	682.66	422.01	915.55	431.46	11.11	11.11	9.59	9.59	
267159900	SMP	1	683.75	421.93	916.35	431.61	10.88	10.88	9.61	9.61	
267168235	SMP	1	683.89	421.94	916.35	431.69	10.96	10.96	9.40	9.40	
267176603	SMP	1	683.51	422.02	916.34	431.77	11.15	11.15	9.60	9.60	
267184983	SMP	1	683.67	421.86	916.60	431.85	10.95	10.95	9.50	9.50	
267193230	SMP	1	683.92	421.79	916.82	431.81	11.02	11.02	9.51	9.51	
267201603	SMP	1	683.97	421.70	916.99	431.60	11.26	11.26	9.49	9.49	
267210027	SMP	1	684.19	421.43	917.09	431.50	11.21	11.21	9.44	9.44	
267218364	SMP	1	684.19	421.22	917.29	431.42	11.24	11.24	9.43	9.43	
267226604	SMP	1	684.39	421.03	917.36	431.25	10.99	10.99	9.46	9.46	
267234983	SMP	1	684.47	420.79	917.60	431.16	10.90	10.90	9.42	9.42	
267243362	SMP	1	684.61	420.55	917.71	431.06	11.13	11.13	9.60	9.60	
267259980	SMP	1	684.68	420.19	917.96	430.81	10.93	10.93	9.49	9.49	
267268373	SMP	1	684.72	420.08	917.91	430.76	10.94	10.94	9.60	9.60	
267276720	SMP	1	684.72	420.01	917.94	430.69	10.94	10.94	9.71	9.71	
267285112	SMP	1	684.67	420.00	918.06	430.67	10.89	10.89	9.43	9.43	
267293356	SMP	1	684.77	419.91	918.03	430.65	10.91	10.91	9.55	9.55	
267301741	SMP	1	684.80	419.90	918.13	430.74	10.89	10.89	9.38	9.38	
267310102	SMP	1	684.67	419.92	918.10	430.61	10.81	10.81	9.28	9.28	
267318373	SMP	1	684.67	420.00	918.12	430.80	10.96	10.96	9.41	9.41	
267326724	SMP	1	684.67	420.00	918.05	430.80	10.89	10.89	9.45	9.45	
267335108	SMP	1	684.60	420.13	918.12	430.80	10.98	10.98	9.41	9.41	
267343475	SMP	1	684.67	420.03	918.12	430.72	11.02	11.02	9.39	9.39	
267351745	SMP	1	684.67	419.74	918.10	430.30	10.98	10.98	9.38	9.38	
267360089	SMP	1	684.79	419.49	918.02	430.04	11.09	11.09	9.49	9.49	
267368492	SMP	1	684.90	419.65	918.06	430.19	11.15	11.15	9.63	9.63	
267376838	SMP	1	684.85	419.81	918.17	430.30	10.90	10.90	9.50	9.50	
267385100	SMP	1	684.83	420.02	918.34	430.57	10.78	10.78	9.50	9.50	
267393475	SMP	1	684.98	420.12	918.46	430.71	10.84	10.84	9.63	9.63	
267401858	SMP	1	685.09	420.25	918.47	430.67	10.94	10.94	9.51	9.51	
267410234	SMP	1	685.11	420.29	918.55	430.56	11.09	11.09	9.65	9.65	
267418496	SMP	1	685.31	420.39	918.69	430.75	11.05	11.05	9.74	9.74	
267426851	SMP	1	685.26	420.38	918.86	430.78	11.00	11.00	9.70	9.70	
267435237	SMP	1	685.36	420.32	919.06	430.71	10.90	10.90	9.55	9.55	
267443605	SMP	1	685.67	420.38	919.35	430.87	10.97	10.97	9.48	9.48	
267451857	SMP	1	685.93	420.30	919.53	430.71	10.82	10.82	9.44	9.44	
267460205	SMP	1	686.17	420.19	919.71	430.80	10.77	10.77	9.63	9.63	
267468613	SMP	1	686.34	420.16	919.99	430.65	10.88	10.88	9.49	9.49	
267476855	SMP	1	686.62	420.05	920.42	430.79	10.88	10.88	9.42	9.42	
267485231	SMP	1	686.74	419.85	920.57	430.66	10.68	10.68	9.51	9.51	
267493598	SMP	1	687.19	419.85	920.93	430.77	10.75	10.75	9.52	9.52	
267501989	SMP	1	687.48	419.64	921.27	430.77	10.75	10.75	9.50	9.50	
267510224	SMP	1	687.77	419.49	921.56	430.66	11.04	11.04	9.50	9.50	
267518611	SMP	1	688.21	419.17	921.91	430.52	10.85	10.85	9.47	9.47	
267526968	SMP	1	688.31	419.04	922.17	430.36	10.87	10.87	9.34	9.34	
267535360	SMP	1	688.58	418.67	922.45	430.30	10.80	10.80	9.29	9.29	
267551973	SMP	1	688.83	418.04	922.72	429.91	10.76	10.76	9.60	9.60	
267560348	SMP	1	688.99	417.65	922.89	429.71	10.63	10.63	9.29	9.29	
267568720	SMP	1	689.28	417.54	923.03	429.51	11.08	11.08	9.41	9.41	
267576965	SMP	1	689.15	417.20	923.24	429.40	10.93	10.93	9.43	9.43	
267585338	SMP	1	689.41	416.91	923.26	429.29	10.85	10.85	9.40	9.40	
267593733	SMP	1	689.40	416.61	923.32	429.11	10.68	10.68	9.38	9.38	
267602275	SMP	1	689.54	416.47	923.40	429.11	10.79	10.79	9.41	9.41	
267610359	SMP	1	689.72	416.23	923.57	429.10	10.94	10.94	9.39	9.39	
267618717	SMP	1	689.80	416.10	923.53	428.93	10.79	10.79	9.63	9.63	
267627086	SMP	1	689.71	415.98	923.53	428.92	10.81	10.81	9.67	9.67	
267635339	SMP	1	689.60	415.78	923.53	428.78	10.75	10.75	9.56	9.56	
267643734	SMP	1	689.68	415.72	923.45	428.73	10.75	10.75	9.55	9.55	
267652087	SMP	1	689.75	415.62	923.50	428.75	10.70	10.70	9.46	9.46	
267660459	SMP	1	689.82	415.53	923.53	428.76	10.86	10.86	9.46	9.46	
267668713	SMP	1	689.89	415.57	923.65	428.81	10.67	10.67	9.56	9.56	
267677093	SMP	1	690.03	415.57	923.66	428.90	10.61	10.61	9.51	9.51	
267685453	SMP	1	690.05	415.60	923.66	428.98	10.72	10.72	9.64	9.64	
267693859	SMP	1	690.05	415.68	923.65	429.10	10.62	10.62	9.51	9.51	
267702084	SMP	1	690.05	415.67	923.70	429.09	10.57	10.57	9.53	9.53	
267710469	SMP	1	690.12	415.61	923.70	429.12	10.58	10.58	9.44	9.44	
267718835	SMP	1	690.25	415.77	923.84	429.26	10.68	10.68	9.45	9.45	
267727220	SMP	1	690.30	415.90	923.79	429.45	10.67	10.67	9.15	9.15	
267735459	SMP	1	690.34	416.12	923.82	429.72	10.77	10.77	9.47	9.47	
267743853	SMP	1	690.44	416.28	923.72	429.85	10.56	10.56	9.45	9.45	
267752203	SMP	1	690.42	416.54	923.84	430.12	10.58	10.58	9.43	9.43	
267760582	SMP	1	690.41	416.91	923.87	430.33	10.73	10.73	9.10	9.10	
267768847	SMP	1	690.55	417.18	923.89	430.64	10.64	10.64	9.52	9.52	
267777204	SMP	1	690.68	417.39	924.06	430.82	10.75	10.75	9.50	9.50	
267785597	SMP	1	690.67	417.62	924.01	430.99	10.52	10.52	9.58	9.58	
267793852	SMP	1	690.60	417.78	923.97	431.05	10.68	10.68	9.69	9.69	
267802207	SMP	1	690.69	418.04	923.91	431.25	10.80	10.80	9.23	9.23	
267810587	SMP	1	690.63	418.20	924.01	431.41	10.79	10.79	9.51	9.51	
267818963	SMP	1	690.70	418.48	923.89	431.51	10.91	10.91	9.36	9.36	
267827202	SMP	1	690.81	418.76	924.03	431.75	10.60	10.60	9.39	9.39	
267835576	SMP	1	690.77	419.04	924.10	431.97	10.71	10.71	9.41	9.41	
267843977	SMP	1	690.83	419.34	924.16	432.27	10.72	10.72	9.29	9.29	
267852333	SMP	1	690.81	419.68	924.17	432.63	10.72	10.72	9.37	9.37	
267868952	SMP	1	691.25	420.24	924.42	433.19	10.53	10.53	9.26	9.26	
267877328	SMP	1	691.19	420.54	924.49	433.27	10.52	10.52	9.40	9.40	
267885716	SMP	1	691.28	420.68	924.63	433.34	10.68	10.68	9.27	9.27	
267893942	SMP	1	691.32	420.50	924.83	433.29	10.66	10.66	9.19	9.19	
267902347	SMP	1	691.51	420.40	924.91	433.13	10.78	10.78	9.56	9.56	
267910721	SMP	1	691.61	420.12	925.11	432.90	10.78	10.78	9.46	9.46	
267919091	SMP	1	691.74	419.85	925.41	432.57	10.68	10.68	9.48	9.48	
267927327	SMP	1	691.98	419.52	925.63	432.37	10.42	10.42	9.25	9.25	
267935713	SMP	1	692.30	419.24	925.81	432.07	10.64	10.64	9.51	9.51	
267944069	SMP	1	692.34	418.98	926.06	431.86	10.70	10.70	9.38	9.38	
267952341	SMP	1	692.57	418.77	926.35	431.76	10.70	10.70	9.62	9.62	
267969076	SMP	1	693.23	418.36	927.02	431.39	10.51	10.51	9.49	9.49	
267977467	SMP	1	693.31	418.19	927.24	431.34	10.84	10.84	9.31	9.31	
267985697	SMP	1	693.69	418.05	927.66	431.34	10.75	10.75	9.46	9.46	
267994072	SMP	1	693.67	417.85	927.81	431.14	10.75	10.75	9.53	9.53	
268002454	SMP	1	693.84	417.74	927.97	431.16	10.71	10.71	9.69	9.69	
268010829	SMP	1	694.05	417.68	928.14	431.01	10.61	10.61	9.37	9.37	
268019068	SMP	1	694.33	417.64	928.34	431.01	10.71	10.71	9.36	9.36	
268027462	SMP	1	694.45	417.57	928.61	431.01	10.61	10.61	9.30	9.30	
268035845	SMP	1	694.64	417.77	928.61	431.19	10.68	10.68	9.28	9.28	
268044202	SMP	1	694.67	418.16	928.64	431.52	10.80	10.80	9.33	9.33	
268052458	SMP	1	694.10	418.83	928.54	432.09	10.87	10.87	9.29	9.29	
268060818	SMP	1	693.74	419.52	928.25	432.85	10.63	10.63	9.15	9.15	
268069187	SMP	1	693.44	420.11	928.13	433.46	11.20	11.20	9.42	9.42	
268085838	SMP	1	692.75	421.58	927.50	434.64	10.40	10.40	9.75	9.75	
268094185	SMP	1	692.93	421.14	927.42	434.65	9.92	9.92	9.35	9.35	
268102586	SMP	1	694.11	421.34	929.00	434.80	10.10	10.10	9.18	9.18	
268110819	SMP	1	694.25	420.88	928.89	434.66	10.74	10.74	9.13	9.13	
268119203	SMP	1	694.44	420.53	928.35	434.56	11.07	11.07	9.11	9.11	
268127571	SMP	1	694.55	420.75	928.26	434.80	10.88	10.88	9.34	9.34	
268135954	SMP	1	694.25	420.93	928.16	435.06	10.83	10.83	9.35	9.35	
268144184	SMP	1	694.23	420.91	928.17	435.08	10.84	10.84	9.34	9.34	
268152583	SMP	1	693.97	420.69	928.19	434.94	10.92	10.92	9.35	9.35	
268160936	SMP	1	694.02	420.26	928.11	434.67	10.75	10.75	9.54	9.54	
268169328	SMP	1	693.72	419.96	927.81	434.26	10.83	10.83	9.59	9.59	
268177566	SMP	1	693.58	419.54	927.90	433.89	10.80	10.80	9.42	9.42	
268185948	SMP	1	693.44	419.07	927.62	433.48	10.80	10.80	9.57	9.57	
268194311	SMP	1	693.24	418.70	927.64	433.12	10.64	10.64	9.72	9.72	
268202708	SMP	1	693.15	418.19	927.23	432.67	10.76	10.76	9.56	9.56	
268210947	SMP	1	692.83	417.84	927.08	432.14	10.78	10.78	9.50	9.50	
268219320	SMP	1	692.50	417.48	926.75	431.67	10.91	10.91	9.48	9.48	
268227691	SMP	1	692.20	417.05	926.54	431.35	10.99	10.99	9.51	9.51	
268236074	SMP	1	692.00	416.77	926.28	430.87	10.58	10.58	9.40	9.40	
268252677	SMP	1	691.37	415.99	925.76	429.90	10.92	10.92	9.49	9.49	
268261077	SMP	1	691.25	415.67	925.44	429.55	10.80	10.80	9.44	9.44	
268269438	SMP	1	691.07	415.41	925.16	429.19	10.88	10.88	9.38	9.38	
268277686	SMP	1	690.64	415.21	924.85	428.77	10.91	10.91	9.46	9.46	
268286068	SMP	1	690.33	414.97	924.53	428.56	11.01	11.01	9.46	9.46	
268294433	SMP	1	690.18	414.78	924.22	428.18	10.74	10.74	9.33	9.33	
268302677	SMP	1	689.90	414.59	923.93	427.96	10.93	10.93	9.23	9.23	
268311083	SMP	1	689.69	414.62	923.60	427.90	10.77	10.77	9.53	9.53	
268319433	SMP	1	689.32	414.51	923.40	427.63	10.85	10.85	9.34	9.34	
268327803	SMP	1	689.22	414.51	922.98	427.49	11.20	11.20	9.29	9.29	
268336061	SMP	1	688.91	414.45	922.75	427.56	11.01	11.01	9.48	9.48	
268344432	SMP	1	688.87	414.58	922.53	427.49	10.82	10.82	9.28	9.28	
268352812	SMP	1	688.56	414.71	922.33	427.57	10.81	10.81	9.41	9.41	
268361201	SMP	1	688.26	414.87	922.21	427.65	10.99	10.99	9.31	9.31	
268369429	SMP	1	688.08	415.16	921.93	427.76	11.17	11.17	9.44	9.44	
268377806	SMP	1	688.10	415.51	921.79	427.95	11.16	11.16	9.36	9.36	
268386183	SMP	1	688.34	416.33	921.90	428.80	11.07	11.07	9.57	9.57	
268394555	SMP	1	688.55	417.33	921.77	429.67	11.00	11.00	9.66	9.66	
268402802	SMP	1	688.38	417.68	921.64	429.82	11.03	11.03	9.64	9.64	
268411200	SMP	1	688.22	417.79	921.66	429.98	10.87	10.87	9.68	9.68	
268419558	SMP	1	688.22	418.19	921.48	430.37	10.99	10.99	9.63	9.63	
268427926	SMP	1	688.08	418.45	921.41	430.45	11.28	11.28	9.60	9.60	
268436182	SMP	1	688.04	418.59	921.30	430.57	11.25	11.25	9.67	9.67	
268444558	SMP	1	687.91	418.67	921.37	430.81	11.05	11.05	9.74	9.74	
268452923	SMP	1	687.92	418.88	921.29	430.89	11.04	11.04	9.49	9.49	
268461195	SMP	1	688.09	418.89	921.36	430.96	11.01	11.01	9.57	9.57	
268469553	SMP	1	688.02	419.09	921.38	431.01	11.00	11.00	9.36	9.36	
268477943	SMP	1	688.02	419.02	921.45	431.01	10.91	10.91	9.47	9.47	
268486306	SMP	1	688.06	418.93	921.41	430.96	11.08	11.08	9.71	9.71	
268494562	SMP	1	688.20	418.81	921.58	430.88	10.98	10.98	9.91	9.91	
268502922	SMP	1	688.38	418.70	921.59	430.73	11.09	11.09	9.85	9.85	
268511323	SMP	1	688.52	418.42	921.82	430.64	11.05	11.05	9.68	9.68	
268519678	SMP	1	688.55	418.12	921.90	430.55	11.06	11.06	9.76	9.76	
268527923	SMP	1	688.60	417.97	921.98	430.26	10.96	10.96	9.50	9.50	
268536306	SMP	1	688.72	417.64	922.21	430.12	11.13	11.13	9.70	9.70	
268544673	SMP	1	688.98	417.33	922.33	429.87	11.19	11.19	9.74	9.74	
268553042	SMP	1	689.16	417.09	922.48	429.67	11.12	11.12	9.80	9.80	
268561319	SMP	1	689.27	416.75	922.70	429.30	11.05	11.05	9.95	9.95	
268569674	SMP	1	689.52	416.42	922.85	429.15	11.25	11.25	9.94	9.94	
268578046	SMP	1	689.56	416.08	923.11	428.90	11.04	11.04	9.94	9.94	
268586423	SMP	1	689.63	415.71	923.07	428.61	11.02	11.02	9.70	9.70	
268594670	SMP	1	689.75	415.40	923.08	428.28	11.15	11.15	9.41	9.41	
268603046	SMP	1	689.93	415.15	923.20	428.05	11.01	11.01	9.41	9.41	
268611457	SMP	1	689.42	414.99	922.99	427.88	11.18	11.18	10.00	10.00	
268619671	SMP	1	688.10	414.77	921.65	427.58	11.23	11.23	9.53	9.53	
268628047	SMP	1	686.40	414.79	919.73	427.66	11.26	11.26	9.76	9.76	
268636424	SMP	1	684.30	414.72	917.55	427.54	11.30	11.30	9.76	9.76	
268653054	SMP	1	680.39	414.57	913.36	427.30	11.19	11.19	9.89	9.89	
268661431	SMP	1	679.85	414.34	912.31	427.06	11.31	11.31	9.76	9.76	
268669804	SMP	1	680.09	414.25	912.75	426.80	11.09	11.09	10.10	10.10	
268678168	SMP	1	680.02	414.08	912.88	426.67	11.13	11.13	10.05	10.05	
268686439	SMP	1	679.96	413.99	912.84	426.47	11.11	11.11	9.96	9.96	
268694790	SMP	1	679.85	413.86	912.91	426.32	11.17	11.17	9.92	9.92	
268703178	SMP	1	679.75	413.68	912.77	426.19	11.22	11.22	9.98	9.98	
268711552	SMP	1	679.68	413.61	912.70	426.30	11.21	11.21	9.97	9.97	
268719806	SMP	1	679.53	413.66	912.45	426.21	11.11	11.11	9.85	9.85	
268728175	SMP	1	679.33	413.72	912.39	426.25	11.16	11.16	9.91	9.91	
268736564	SMP	1	679.17	413.73	912.30	426.29	11.21	11.21	10.11	10.11	
268744906	SMP	1	678.95	413.71	912.11	426.28	11.08	11.08	10.11	10.11	
268753181	SMP	1	678.89	413.60	911.93	426.16	11.24	11.24	10.05	10.05	
268761544	SMP	1	678.75	413.68	911.84	426.12	11.25	11.25	10.05	10.05	
268769932	SMP	1	678.50	413.71	911.74	426.17	11.23	11.23	10.06	10.06	
268778162	SMP	1	678.35	413.83	911.53	426.24	11.26	11.26	10.11	10.11	
268786564	SMP	1	678.27	413.89	911.37	426.29	11.03	11.03	10.11	10.11	
268803295	SMP	1	677.86	414.07	911.00	426.40	11.28	11.28	9.92	9.92	
268811563	SMP	1	677.71	414.16	910.85	426.32	11.11	11.11	9.98	9.98	
268819911	SMP	1	677.50	414.31	910.59	426.36	11.04	11.04	9.82	9.82	
268828285	SMP	1	677.42	414.26	910.48	426.40	11.27	11.27	10.04	10.04	
268836665	SMP	1	677.22	414.38	910.41	426.33	11.22	11.22	10.05	10.05	
268844928	SMP	1	677.15	414.31	910.23	426.37	11.36	11.36	10.06	10.06	
268853289	SMP	1	676.97	414.30	910.09	426.16	11.44	11.44	9.83	9.83	
268861682	SMP	1	676.98	414.20	910.02	426.18	11.47	11.47	9.76	9.76	
268870036	SMP	1	676.96	414.17	910.03	426.13	11.32	11.32	9.92	9.92	
268878283	SMP	1	676.85	414.14	910.05	426.05	11.40	11.40	9.91	9.91	
268886664	SMP	1	676.80	414.13	909.84	426.05	11.24	11.24	9.97	9.97	
268895054	SMP	1	676.11	413.99	909.15	425.88	11.23	11.23	10.01	10.01	
268903406	SMP	1	675.64	413.86	908.53	425.91	11.17	11.17	9.91	9.91	
268911682	SMP	1	675.83	413.94	908.62	425.79	11.32	11.32	9.94	9.94	
268920045	SMP	1	675.90	413.94	908.78	425.80	11.28	11.28	9.94	9.94	
268928406	SMP	1	676.02	414.00	908.97	425.79	11.28	11.28	9.89	9.89	
268936661	SMP	1	675.95	413.90	909.05	425.91	11.23	11.23	9.91	9.91	
268945040	SMP	1	676.11	413.86	909.07	425.89	11.30	11.30	10.01	10.01	
268953403	SMP	1	676.11	413.88	909.12	425.86	11.25	11.25	10.02	10.02	
268961802	SMP	1	676.15	413.88	909.23	425.90	11.26	11.26	9.98	9.98	
268970030	SMP	1	676.19	413.79	909.33	425.86	11.18	11.18	9.93	9.93	
268978421	SMP	1	676.29	413.78	909.58	425.84	11.21	11.21	9.83	9.83	
268986792	SMP	1	676.43	413.66	909.49	425.80	11.27	11.27	9.78	9.78	
268995157	SMP	1	676.38	413.69	909.56	425.95	11.29	11.29	9.90	9.90	
269003398	SMP	1	676.35	413.70	909.63	426.02	11.27	11.27	10.10	10.10	
269011799	SMP	1	676.42	413.77	909.76	425.91	11.32	11.32	9.90	9.90	
269020156	SMP	1	676.42	413.78	909.76	426.05	11.26	11.26	9.85	9.85	
269028527	SMP	1	676.61	413.78	909.76	426.13	11.34	11.34	9.99	9.99	
269036788	SMP	1	676.54	413.95	909.88	426.25	11.23	11.23	9.93	9.93	
269045154	SMP	1	676.58	413.94	909.88	426.25	11.26	11.26	10.07	10.07	
269053522	SMP	1	676.57	413.96	909.88	426.25	11.05	11.05	9.94	9.94	
269061921	SMP	1	676.55	414.01	909.90	426.35	10.99	10.99	9.88	9.88	
269070154	SMP	1	676.56	414.04	909.87	426.47	11.11	11.11	10.02	10.02	
269078530	SMP	1	676.51	414.06	909.90	426.43	11.10	11.10	9.97	9.97	
269086902	SMP	1	676.46	414.09	909.80	426.40	11.06	11.06	9.94	9.94	
269095151	SMP	1	676.27	414.15	909.83	426.41	11.10	11.10	9.96	9.96	
269103533	SMP	1	676.28	414.20	909.77	426.40	11.11	11.11	10.00	10.00	
269111927	SMP	1	676.37	414.28	909.88	426.40	11.27	11.27	9.96	9.96	
269120277	SMP	1	676.27	414.22	909.80	426.49	11.27	11.27	9.77	9.77	
269128523	SMP	1	676.24	414.29	909.81	426.57	11.32	11.32	9.88	9.88	
269136901	SMP	1	676.28	414.34	909.73	426.50	11.35	11.35	9.77	9.77	
269145280	SMP	1	676.15	414.39	909.62	426.55	11.28	11.28	9.73	9.73	
269153646	SMP	1	676.10	414.34	909.62	426.48	11.28	11.28	9.80	9.80	
269161928	SMP	1	676.10	414.36	909.62	426.59	11.27	11.27	9.79	9.79	
269170279	SMP	1	676.01	414.35	909.62	426.52	11.24	11.24	9.69	9.69	
269178655	SMP	1	676.07	414.39	909.62	426.52	11.20	11.20	9.69	9.69	
269187028	SMP	1	676.17	414.37	909.62	426.55	11.28	11.28	9.72	9.72	
269195280	SMP	1	676.04	414.40	909.62	426.52	11.43	11.43	9.68	9.68	
269203643	SMP	1	676.10	414.37	909.62	426.57	11.37	11.37	9.69	9.69	
269212044	SMP	1	676.05	414.44	909.50	426.56	11.33	11.33	9.63	9.63	
269220409	SMP	1	676.02	414.44	909.49	426.63	11.43	11.43	9.63	9.63	
269228647	SMP	1	676.01	414.44	909.54	426.66	11.34	11.34	9.66	9.66	
269237021	SMP	1	675.91	414.56	909.48	426.70	11.39	11.39	9.73	9.73	
269245401	SMP	1	675.91	414.56	909.54	426.75	11.45	11.45	9.61	9.61	
269253640	SMP	1	676.02	414.67	909.62	426.81	11.26	11.26	9.74	9.74	
269262040	SMP	1	675.95	414.71	909.43	426.87	11.09	11.09	9.76	9.76	
269270394	SMP	1	676.01	414.77	909.25	426.91	11.18	11.18	9.86	9.86	
269278767	SMP	1	675.95	414.85	909.26	426.87	11.28	11.28	9.72	9.72	
269287024	SMP	1	675.91	414.83	909.23	427.05	11.02	11.02	9.80	9.80	
269295396	SMP	1	675.84	414.84	909.25	426.99	11.10	11.10	9.72	9.72	
269303764	SMP	1	675.91	414.86	909.10	426.93	11.19	11.19	9.80	9.80	
269312337	SMP	1	675.90	414.82	909.07	426.90	11.19	11.19	9.77	9.77	
269320395	SMP	1	675.82	414.85	909.18	426.95	11.15	11.15	9.90	9.90	
269328760	SMP	1	675.82	414.85	909.07	426.96	11.06	11.06	9.89	9.89	
269337143	SMP	1	675.82	414.85	909.09	426.94	11.10	11.10	9.90	9.90	
269345530	SMP	1	675.79	414.86	908.98	426.91	11.24	11.24	10.02	10.02	
269353764	SMP	1	675.66	414.87	908.97	426.88	11.16	11.16	9.95	9.95	
269362163	SMP	1	675.68	414.83	908.96	426.88	11.14	11.14	9.87	9.87	
269370514	SMP	1	675.57	414.89	908.95	426.75	11.08	11.08	9.88	9.88	
269378887	SMP	1	675.58	414.87	908.82	426.80	11.14	11.14	9.79	9.79	
269387142	SMP	1	675.51	414.84	908.76	426.76	11.24	11.24	9.87	9.87	
269395522	SMP	1	675.49	414.71	908.68	426.69	11.36	11.36	9.69	9.69	
269403882	SMP	1	675.38	414.84	908.69	426.67	11.16	11.16	9.78	9.78	
269412161	SMP	1	675.20	414.77	908.55	426.61	11.16	11.16	9.68	9.68	
269420511	SMP	1	675.23	414.84	908.49	426.55	11.08	11.08	9.43	9.43	
269428893	SMP	1	675.12	414.84	908.55	426.60	11.16	11.16	9.62	9.62	
269437278	SMP	1	675.06	414.80	908.37	426.59	11.09	11.09	9.68	9.68	
269445513	SMP	1	675.05	414.78	908.37	426.60	11.04	11.04	9.89	9.89	
269453879	SMP	1	675.01	414.88	908.21	426.58	11.02	11.02	9.84	9.84	
269462283	SMP	1	674.94	414.89	908.11	426.57	11.02	11.02	9.77	9.77	
269470634	SMP	1	674.93	415.02	908.15	426.57	11.04	11.04	9.73	9.73	
269478906	SMP	1	674.97	414.91	908.00	426.62	10.97	10.97	9.84	9.84	
269487260	SMP	1	674.81	414.95	908.04	426.57	11.09	11.09	9.70	9.70	
269495646	SMP	1	674.72	415.05	907.89	426.61	11.09	11.09	9.79	9.79	
269504013	SMP	1	674.73	414.97	907.89	426.61	11.13	11.13	9.67	9.67	
269512281	SMP	1	674.80	415.00	907.77	426.62	11.06	11.06	9.73	9.73	
269520636	SMP	1	674.60	415.05	907.76	426.53	11.12	11.12	9.80	9.80	
269529007	SMP	1	674.70	415.03	907.76	426.53	11.14	11.14	9.68	9.68	
269537383	SMP	1	674.69	415.01	907.76	426.46	11.10	11.10	9.76	9.76	
269545632	SMP	1	674.65	414.95	907.61	426.50	11.01	11.01	9.64	9.64	
269554007	SMP	1	674.61	414.93	907.69	426.53	11.13	11.13	9.67	9.67	
269562403	SMP	1	674.57	414.97	907.63	426.54	11.10	11.10	9.43	9.43	
269570628	SMP	1	674.55	414.93	907.61	426.43	11.07	11.07	9.47	9.47	
269579006	SMP	1	674.54	414.93	907.62	426.46	11.07	11.07	9.68	9.68	
269587384	SMP	1	674.51	414.91	907.61	426.46	11.18	11.18	9.51	9.51	
269595784	SMP	1	674.48	414.91	907.56	426.47	11.04	11.04	9.40	9.40	
269604006	SMP	1	674.54	414.96	907.59	426.42	11.04	11.04	9.40	9.40	
269612401	SMP	1	674.33	414.95	907.58	426.39	10.94	10.94	9.69	9.69	
269620752	SMP	1	674.29	415.06	907.49	426.33	10.89	10.89	9.49	9.49	
269629128	SMP	1	674.33	415.13	907.41	426.39	11.01	11.01	9.38	9.38	
269637380	SMP	1	674.24	415.06	907.36	426.45	11.07	11.07	9.48	9.48	
269645759	SMP	1	674.40	415.09	907.39	426.42	11.00	11.00	9.26	9.26	
269654122	SMP	1	675.34	415.00	908.51	426.46	11.12	11.12	9.51	9.51	
269662529	SMP	1	677.15	414.87	910.39	426.26	11.08	11.08	9.60	9.60	
269670749	SMP	1	679.18	414.71	912.21	426.28	11.22	11.22	9.73	9.73	
269679132	SMP	1	681.30	414.59	914.05	426.24	11.31	11.31	9.64	9.64	
269687511	SMP	1	683.27	414.67	915.98	426.30	11.21	11.21	9.77	9.77	
269695875	SMP	1	684.87	414.57	917.24	426.36	11.31	11.31	9.63	9.63	
269712504	SMP	1	684.72	414.71	917.33	426.30	11.40	11.40	9.58	9.58	
269720898	SMP	1	684.88	414.67	917.42	426.36	11.32	11.32	9.47	9.47	
269729115	SMP	1	684.87	414.64	917.52	426.34	11.46	11.46	9.38	9.38	
269737512	SMP	1	684.99	414.67	917.51	426.39	11.37	11.37	9.35	9.35	
269745877	SMP	1	685.08	414.64	917.63	426.49	11.39	11.39	9.31	9.31	
269754259	SMP	1	685.13	414.60	917.70	426.57	11.41	11.41	9.43	9.43	
269762493	SMP	1	685.13	414.59	917.83	426.55	11.51	11.51	9.50	9.50	
269770894	SMP	1	685.24	414.60	917.89	426.49	11.45	11.45	9.43	9.43	
269779239	SMP	1	685.26	414.62	917.98	426.53	11.33	11.33	9.69	9.69	
269787639	SMP	1	685.24	414.56	918.13	426.54	11.36	11.36	9.63	9.63	
269795877	SMP	1	685.37	414.56	918.19	426.46	11.37	11.37	9.52	9.52	
269804263	SMP	1	685.41	414.51	918.27	426.46	11.28	11.28	9.52	9.52	
269812628	SMP	1	685.54	414.42	918.42	426.53	11.31	11.31	9.49	9.49	
269821019	SMP	1	685.55	414.41	918.45	426.49	11.23	11.23	9.30	9.30	
269829247	SMP	1	685.66	414.27	918.61	426.48	11.10	11.10	9.23	9.23	
269837629	SMP	1	685.76	414.30	918.52	426.49	11.15	11.15	9.41	9.41	
269845997	SMP	1	685.83	414.26	918.63	426.51	11.24	11.24	9.17	9.17	
269854389	SMP	1	685.89	414.23	918.59	426.44	11.16	11.16	9.37	9.37	
269862610	SMP	1	685.84	414.30	918.75	426.43	11.34	11.34	9.19	9.19	
269871015	SMP	1	685.91	414.29	918.82	426.55	11.30	11.30	9.30	9.30	
269879375	SMP	1	685.96	414.25	918.83	426.55	11.34	11.34	9.22	9.22	
269887631	SMP	1	686.01	414.37	918.83	426.48	11.40	11.40	9.34	9.34	
269895998	SMP	1	686.02	414.33	918.84	426.55	11.25	11.25	9.40	9.40	
269904377	SMP	1	686.11	414.29	918.99	426.53	11.29	11.29	9.61	9.61	
269912753	SMP	1	686.43	414.33	919.50	426.59	11.28	11.28	9.31	9.31	
269921015	SMP	1	687.46	414.28	920.45	426.75	11.11	11.11	9.48	9.48	
269929363	SMP	1	688.09	414.39	920.62	426.71	11.09	11.09	9.36	9.36	
269937748	SMP	1	687.88	414.27	920.55	426.67	11.14	11.14	9.37	9.37	
269946118	SMP	1	687.84	414.25	920.55	426.64	11.01	11.01	9.25	9.25	
269954379	SMP	1	687.79	414.31	920.61	426.63	10.99	10.99	9.37	9.37	
269962737	SMP	1	687.84	414.32	920.57	426.64	11.11	11.11	9.32	9.32	
269971136	SMP	1	687.98	414.32	920.64	426.61	10.97	10.97	9.25	9.25	
269979481	SMP	1	687.93	414.31	920.65	426.68	11.14	11.14	9.34	9.34	
269987749	SMP	1	687.98	414.37	920.75	426.67	11.15	11.15	9.31	9.31	
269996116	SMP	1	687.94	414.38	920.64	426.72	11.11	11.11	9.39	9.39	
270004507	SMP	1	687.95	414.45	920.71	426.69	11.19	11.19	9.31	9.31	
270012864	SMP	1	687.90	414.43	920.82	426.81	11.00	11.00	9.42	9.42	
270021136	SMP	1	687.91	414.51	920.80	426.83	11.14	11.14	9.50	9.50	
270029478	SMP	1	687.90	414.51	920.85	426.85	11.32	11.32	9.47	9.47	
270037881	SMP	1	687.81	414.48	920.84	426.91	10.97	10.97	9.47	9.47	
270046242	SMP	1	687.83	414.51	920.87	426.91	11.06	11.06	9.45	9.45	
270054500	SMP	1	687.81	414.53	920.87	426.90	11.14	11.14	9.40	9.40	
270062855	SMP	1	687.80	414.54	920.79	426.91	10.99	10.99	9.41	9.41	
270071257	SMP	1	687.80	414.47	920.66	426.84	11.00	11.00	9.37	9.37	
270079484	SMP	1	687.70	414.52	920.73	426.91	11.09	11.09	9.56	9.56	
270087868	SMP	1	687.77	414.49	920.72	426.84	11.02	11.02	9.58	9.58	
270096240	SMP	1	687.70	414.49	920.72	426.85	11.02	11.02	9.50	9.50	
270104627	SMP	1	687.70	414.48	920.66	426.83	11.04	11.04	9.61	9.61	
270112864	SMP	1	687.75	414.47	920.67	426.84	10.95	10.95	9.56	9.56	
270121254	SMP	1	687.75	414.46	920.70	426.84	11.00	11.00	9.52	9.52	
270129602	SMP	1	687.69	414.40	920.76	426.86	10.96	10.96	9.50	9.50	
270137994	SMP	1	687.67	414.46	920.65	426.79	11.02	11.02	9.49	9.49	
270146234	SMP	1	687.75	414.47	920.64	426.71	11.05	11.05	9.47	9.47	
270154627	SMP	1	687.75	414.39	920.77	426.74	10.91	10.91	9.45	9.45	
270162983	SMP	1	687.77	414.41	920.59	426.67	11.14	11.14	9.36	9.36	
270171381	SMP	1	687.82	414.35	920.66	426.64	10.91	10.91	9.37	9.37	
270179601	SMP	1	688.08	414.31	920.63	426.64	10.94	10.94	9.43	9.43	
270187990	SMP	1	686.37	414.33	920.74	426.65	8.39	8.39	9.70	9.70	
270196361	SMP	1	686.37	415.67	921.76	427.93	7.04	7.04	5.90	5.90	
270204748	SMP	1	675.46	422.84	928.98	439.14	12.29	12.29	15.14	15.14	
270212990	SMP	1	679.48	423.84	929.77	437.74	17.14	17.14	12.31	12.31	
270229747	SMP	1	0.00	0.00	928.62	428.19	0.00	0.00	28.21	28.21	
270237996	SMP	1	0.00	0.00	924.51	431.77	0.00	0.00	27.60	27.60	
270246357	SMP	1	679.26	422.41	0.00	0.00	20.74	20.74	0.00	0.00	
270254728	SMP	1	691.98	420.44	926.69	437.99	5.10	5.10	15.73	15.73	
270271342	SMP	1	674.62	420.84	0.00	0.00	14.56	14.56	0.00	0.00	
270279728	SMP	1	0.00	0.00	920.85	430.41	0.00	0.00	8.12	8.12	
270288111	SMP	1	0.00	0.00	917.34	428.59	0.00	0.00	8.86	8.86	
270304730	SMP	1	685.55	417.73	917.47	426.45	12.73	12.73	9.09	9.09	
270313171	SMP	1	684.55	413.79	917.91	426.18	12.34	12.34	8.95	8.95	
270321480	SMP	1	685.56	413.46	919.38	426.63	10.46	10.46	9.94	9.94	
270329848	SMP	1	685.26	413.52	919.52	426.67	10.93	10.93	10.07	10.07	
270338105	SMP	1	686.56	413.68	919.39	426.71	10.74	10.74	9.70	9.70	
270346492	SMP	1	685.94	414.02	919.10	426.71	11.09	11.09	9.49	9.49	
270354847	SMP	1	685.74	414.00	918.95	426.75	11.52	11.52	9.48	9.48	
270363245	SMP	1	685.78	414.09	918.73	426.74	11.31	11.31	9.61	9.61	
270371474	SMP	1	685.57	414.09	918.67	426.78	10.86	10.86	9.49	9.49	
270379849	SMP	1	685.62	414.16	918.55	426.82	11.00	11.00	9.60	9.60	
270388297	SMP	1	685.56	414.28	918.55	426.82	11.20	11.20	9.54	9.54	
270396475	SMP	1	685.43	414.27	918.69	426.82	11.13	11.13	9.53	9.53	
270404850	SMP	1	685.29	414.27	918.49	426.80	11.13	11.13	9.50	9.50	
270413242	SMP	1	685.36	414.34	918.41	426.76	11.18	11.18	9.58	9.58	
270421613	SMP	1	685.19	414.29	918.26	426.68	11.23	11.23	9.33	9.33	
270429853	SMP	1	685.16	414.25	918.26	426.68	11.04	11.04	9.46	9.46	
270438235	SMP	1	685.09	414.32	918.11	426.75	11.12	11.12	9.64	9.64	
270446591	SMP	1	685.06	414.21	918.20	426.74	11.12	11.12	9.66	9.66	
270454963	SMP	1	684.96	414.29	918.06	426.74	11.07	11.07	9.61	9.61	
270463240	SMP	1	684.91	414.34	917.99	426.67	11.10	11.10	9.59	9.59	
270471602	SMP	1	684.77	414.45	917.99	426.74	11.16	11.16	9.66	9.66	
270479986	SMP	1	684.74	414.43	917.94	426.76	11.11	11.11	9.73	9.73	
270488352	SMP	1	684.73	414.46	917.92	426.74	11.14	11.14	9.68	9.68	
270496591	SMP	1	684.75	414.40	917.73	426.70	11.01	11.01	9.59	9.59	
270504961	SMP	1	684.61	414.47	917.78	426.67	11.00	11.00	9.48	9.48	
270513365	SMP	1	684.60	414.53	917.73	426.77	11.06	11.06	9.46	9.46	
270521718	SMP	1	684.62	414.40	917.73	426.72	11.03	11.03	9.50	9.50	
270529981	SMP	1	684.61	414.38	917.73	426.70	11.02	11.02	9.48	9.48	
270538345	SMP	1	684.61	414.41	917.67	426.71	11.08	11.08	9.42	9.42	
270546717	SMP	1	684.61	414.45	917.73	426.81	11.07	11.07	9.72	9.72	
270554964	SMP	1	684.61	414.49	917.76	426.75	11.12	11.12	9.51	9.51	
270563362	SMP	1	684.60	414.49	917.67	426.75	11.12	11.12	9.56	9.56	
270571714	SMP	1	684.60	414.56	917.60	426.75	11.17	11.17	9.48	9.48	
270580097	SMP	1	684.61	414.60	917.64	426.82	11.19	11.19	9.55	9.55	
270588342	SMP	1	684.50	414.54	917.60	426.88	11.12	11.12	9.67	9.67	
270596743	SMP	1	684.60	414.63	917.58	426.86	11.30	11.30	9.74	9.74	
270605091	SMP	1	684.43	414.60	917.63	426.80	11.22	11.22	9.61	9.61	
270613490	SMP	1	684.48	414.72	917.53	426.86	11.30	11.30	9.70	9.70	
270621717	SMP	1	684.44	414.66	917.54	426.80	11.31	11.31	9.62	9.62	
270630099	SMP	1	684.37	414.66	917.47	426.80	11.15	11.15	9.66	9.66	
270638465	SMP	1	684.41	414.58	917.41	426.87	11.29	11.29	9.80	9.80	
270646845	SMP	1	684.28	414.66	917.36	426.92	11.39	11.39	9.92	9.92	
270655083	SMP	1	684.29	414.71	917.32	426.84	11.28	11.28	9.76	9.76	
270663485	SMP	1	684.22	414.74	917.27	426.88	11.49	11.49	9.86	9.86	
270671843	SMP	1	684.13	414.66	917.27	426.82	11.36	11.36	9.80	9.80	
270680210	SMP	1	684.09	414.64	917.27	426.88	11.47	11.47	9.90	9.90	
270688462	SMP	1	684.08	414.64	917.14	426.85	11.45	11.45	9.78	9.78	
270696840	SMP	1	684.15	414.67	917.13	426.82	11.45	11.45	9.88	9.88	
270705204	SMP	1	684.08	414.71	917.07	426.85	11.46	11.46	9.94	9.94	
270713479	SMP	1	684.48	414.65	917.53	426.85	11.30	11.30	9.70	9.70	
270721845	SMP	1	685.51	414.56	918.51	426.68	11.38	11.38	9.65	9.65	
270730210	SMP	1	686.53	414.33	919.22	426.60	11.25	11.25	9.71	9.71	
270738585	SMP	1	686.81	414.19	919.34	426.52	11.19	11.19	9.74	9.74	
270746833	SMP	1	686.46	414.30	919.08	426.46	11.24	11.24	9.74	9.74	
270755205	SMP	1	686.41	414.38	919.08	426.58	11.40	11.40	9.77	9.77	
270763603	SMP	1	686.37	414.34	919.13	426.51	11.26	11.26	9.80	9.80	
270771957	SMP	1	686.37	414.35	919.11	426.49	11.24	11.24	9.69	9.69	
270780216	SMP	1	686.30	414.31	919.15	426.46	11.30	11.30	9.72	9.72	
270788583	SMP	1	686.44	414.24	919.12	426.42	11.20	11.20	9.60	9.60	
270796957	SMP	1	686.33	414.22	919.18	426.49	11.23	11.23	9.69	9.69	
270805338	SMP	1	686.40	414.29	919.15	426.39	11.23	11.23	9.66	9.66	
270813602	SMP	1	686.35	414.14	919.22	426.46	11.25	11.25	9.76	9.76	
270821958	SMP	1	686.38	414.26	919.26	426.41	11.19	11.19	9.70	9.70	
270830328	SMP	1	686.33	414.22	919.29	426.39	11.26	11.26	9.51	9.51	
270838707	SMP	1	686.40	414.19	919.29	426.41	11.14	11.14	9.55	9.55	
270846971	SMP	1	686.45	414.17	919.23	426.36	11.18	11.18	9.68	9.68	
270855330	SMP	1	686.38	414.18	919.27	426.33	11.15	11.15	9.54	9.54	
270863724	SMP	1	686.42	414.11	919.34	426.39	11.22	11.22	9.61	9.61	
270871950	SMP	1	686.44	414.11	919.37	426.40	11.18	11.18	9.40	9.40	
270880334	SMP	1	686.46	414.14	919.40	426.42	11.20	11.20	9.58	9.58	
270888707	SMP	1	686.52	414.07	919.44	426.44	11.01	11.01	9.47	9.47	
270897075	SMP	1	686.58	414.16	919.47	426.42	11.03	11.03	9.58	9.58	
270905331	SMP	1	686.59	414.14	919.57	426.52	11.04	11.04	9.53	9.53	
270913724	SMP	1	686.81	414.13	919.53	426.51	11.05	11.05	9.61	9.61	
270922078	SMP	1	686.68	414.12	919.63	426.49	11.05	11.05	9.49	9.49	
270930456	SMP	1	686.87	414.23	919.63	426.49	11.16	11.16	9.57	9.57	
270938705	SMP	1	686.73	414.17	919.66	426.57	11.10	11.10	9.58	9.58	
270947083	SMP	1	686.90	414.15	919.66	426.50	11.08	11.08	9.56	9.56	
270955446	SMP	1	686.68	414.16	919.66	426.50	10.86	10.86	9.55	9.55	
270963846	SMP	1	686.88	414.16	919.73	426.56	10.80	10.80	9.50	9.50	
270972133	SMP	1	687.02	414.12	919.81	426.57	10.91	10.91	9.66	9.66	
270980461	SMP	1	686.96	414.08	919.76	426.48	11.02	11.02	9.57	9.57	
270988826	SMP	1	686.73	414.04	919.75	426.52	10.91	10.91	9.71	9.71	
270997347	SMP	1	686.91	413.97	919.79	426.39	10.93	10.93	9.72	9.72	
271005448	SMP	1	686.92	413.87	919.91	426.37	10.98	10.98	9.80	9.80	
271013843	SMP	1	686.92	413.87	919.89	426.37	11.08	11.08	9.78	9.78	
271022200	SMP	1	686.99	413.80	919.90	426.30	11.00	11.00	9.88	9.88	
271030444	SMP	1	687.06	413.87	919.89	426.22	10.85	10.85	9.85	9.85	
271038825	SMP	1	687.10	413.91	919.98	426.19	10.98	10.98	9.84	9.84	
271047205	SMP	1	686.60	413.92	919.58	426.20	10.86	10.86	9.35	9.35	
271055567	SMP	1	686.09	414.12	918.86	426.29	11.00	11.00	9.86	9.86	
271063843	SMP	1	686.13	414.01	918.83	426.30	10.92	10.92	9.77	9.77	
271072196	SMP	1	686.23	414.01	918.90	426.29	10.84	10.84	9.84	9.84	
271080570	SMP	1	686.25	414.14	918.97	426.37	11.01	11.01	9.81	9.81	
271088942	SMP	1	686.23	414.07	918.92	426.37	10.87	10.87	9.73	9.73	
271097207	SMP	1	686.16	414.04	918.85	426.45	10.83	10.83	9.82	9.82	
271105566	SMP	1	686.04	414.15	918.82	426.37	10.83	10.83	9.68	9.68	
271113963	SMP	1	686.04	414.15	918.80	426.38	10.91	10.91	9.62	9.62	
271122319	SMP	1	686.00	414.20	918.76	426.50	10.77	10.77	9.54	9.54	
271130571	SMP	1	685.88	414.26	918.68	426.49	10.85	10.85	9.58	9.58	
271138957	SMP	1	685.92	414.21	918.63	426.51	10.72	10.72	9.40	9.40	
271147317	SMP	1	685.83	414.29	918.66	426.49	10.91	10.91	9.50	9.50	
271155695	SMP	1	685.82	414.33	918.56	426.51	10.87	10.87	9.43	9.43	
271163962	SMP	1	685.68	414.31	918.51	426.56	10.90	10.90	9.58	9.58	
271172317	SMP	1	685.61	414.33	918.45	426.52	10.86	10.86	9.50	9.50	
271180689	SMP	1	685.61	414.40	918.40	426.37	10.96	10.96	9.32	9.32	
271188941	SMP	1	685.55	414.26	918.36	426.37	10.86	10.86	9.31	9.31	
271197314	SMP	1	685.48	414.35	918.38	426.37	10.90	10.90	9.34	9.34	
271205681	SMP	1	685.44	414.25	918.41	426.39	10.87	10.87	9.52	9.52	
271214087	SMP	1	685.43	414.28	918.33	426.32	11.04	11.04	9.52	9.52	
271222323	SMP	1	685.29	414.21	918.31	426.34	10.99	10.99	9.47	9.47	
271230690	SMP	1	685.32	414.18	918.24	426.27	10.87	10.87	9.57	9.57	
271239063	SMP	1	685.45	414.17	918.27	426.30	10.93	10.93	9.52	9.52	
271247439	SMP	1	685.37	414.18	918.27	426.23	10.87	10.87	9.43	9.43	
271255688	SMP	1	685.38	414.18	918.26	426.29	10.97	10.97	9.62	9.62	
271264084	SMP	1	685.37	414.18	918.20	426.32	10.95	10.95	9.63	9.63	
271272435	SMP	1	685.22	414.27	918.13	426.23	10.96	10.96	9.65	9.65	
271280827	SMP	1	685.30	414.24	918.21	426.29	10.88	10.88	9.61	9.61	
271289067	SMP	1	685.33	414.21	918.06	426.28	10.88	10.88	9.70	9.70	
271297443	SMP	1	685.22	414.27	918.05	426.25	10.99	10.99	9.73	9.73	
271305805	SMP	1	685.15	414.20	918.05	426.25	10.95	10.95	9.76	9.76	
271314204	SMP	1	685.15	414.20	918.00	426.22	10.90	10.90	9.79	9.79	
271322438	SMP	1	685.15	414.34	917.99	426.30	10.98	10.98	9.84	9.84	
271330809	SMP	1	685.21	414.22	917.91	426.25	10.99	10.99	9.68	9.68	
271339185	SMP	1	685.15	414.34	917.97	426.30	10.90	10.90	9.95	9.95	
271347791	SMP	1	685.09	414.24	917.91	426.25	10.84	10.84	9.77	9.77	
271355808	SMP	1	685.02	414.31	917.92	426.23	10.87	10.87	9.82	9.82	
271364206	SMP	1	685.01	414.36	917.90	426.29	10.86	10.86	9.89	9.89	
271372567	SMP	1	684.98	414.33	917.91	426.23	10.75	10.75	9.78	9.78	
271380807	SMP	1	685.07	414.35	917.94	426.34	10.93	10.93	9.63	9.63	
271389183	SMP	1	685.02	414.31	917.92	426.26	10.90	10.90	9.70	9.70	
271397558	SMP	1	684.92	414.32	917.94	426.35	10.94	10.94	9.76	9.76	
271405940	SMP	1	684.98	414.30	917.87	426.27	10.75	10.75	9.64	9.64	
271414201	SMP	1	684.91	414.30	917.85	426.26	10.72	10.72	9.77	9.77	
271422566	SMP	1	684.84	414.34	917.84	426.34	10.75	10.75	9.71	9.71	
271430931	SMP	1	684.94	414.41	917.84	426.26	10.69	10.69	9.65	9.65	
271439311	SMP	1	684.95	414.30	917.78	426.26	10.64	10.64	9.72	9.72	
271447560	SMP	1	684.91	414.31	917.73	426.27	10.68	10.68	9.81	9.81	
271455925	SMP	1	684.86	414.30	917.77	426.27	10.72	10.72	9.66	9.66	
271464323	SMP	1	684.83	414.35	917.86	426.34	10.63	10.63	9.62	9.62	
271472681	SMP	1	684.76	414.39	917.84	426.34	10.76	10.76	9.72	9.72	
271480928	SMP	1	684.81	414.41	917.73	426.27	10.93	10.93	9.73	9.73	
271489308	SMP	1	684.75	414.40	917.73	426.35	10.81	10.81	9.72	9.72	
271497677	SMP	1	684.77	414.42	917.69	426.34	10.84	10.84	9.66	9.66	
271505923	SMP	1	684.75	414.40	917.78	426.39	10.81	10.81	9.79	9.79	
271514327	SMP	1	684.68	414.40	917.72	426.35	10.91	10.91	9.69	9.69	
271522677	SMP	1	684.76	414.46	917.68	426.33	10.81	10.81	9.70	9.70	
271531051	SMP	1	684.75	414.47	917.73	426.28	10.99	10.99	9.69	9.69	
271539304	SMP	1	684.68	414.40	917.82	426.26	10.81	10.81	9.47	9.47	
271547681	SMP	1	684.76	414.39	917.79	426.19	10.84	10.84	9.61	9.61	
271556044	SMP	1	684.78	414.50	917.79	426.27	10.83	10.83	9.67	9.67	
271564445	SMP	1	684.90	414.47	917.77	426.26	10.82	10.82	9.80	9.80	
271572674	SMP	1	684.86	414.42	917.77	426.19	10.87	10.87	9.75	9.75	
271581048	SMP	1	684.83	414.41	917.71	426.19	10.76	10.76	9.82	9.82	
271589424	SMP	1	684.62	414.47	917.63	426.19	10.95	10.95	9.71	9.71	
271597812	SMP	1	683.98	414.51	917.07	426.15	10.99	10.99	9.67	9.67	
271606044	SMP	1	683.87	414.32	916.95	426.00	10.77	10.77	9.53	9.53	
271614445	SMP	1	684.09	414.32	916.95	425.97	10.91	10.91	9.58	9.58	
271622806	SMP	1	684.23	414.44	917.12	426.09	10.85	10.85	9.64	9.64	
271631168	SMP	1	684.28	414.41	917.21	426.05	10.99	10.99	9.70	9.70	
271639421	SMP	1	684.18	414.36	917.24	426.05	11.01	11.01	9.68	9.68	
271647802	SMP	1	684.26	414.34	917.18	426.05	10.84	10.84	9.71	9.71	
271656170	SMP	1	684.25	414.46	917.17	426.05	11.06	11.06	9.62	9.62	
271664443	SMP	1	684.32	414.39	917.20	426.08	10.90	10.90	9.75	9.75	
271672794	SMP	1	684.22	414.40	917.18	426.05	10.82	10.82	9.77	9.77	
271681169	SMP	1	684.33	414.41	917.17	425.98	10.97	10.97	9.70	9.70	
271689545	SMP	1	684.23	414.44	917.11	425.98	11.10	11.10	9.67	9.67	
271697790	SMP	1	683.98	414.30	916.91	425.95	11.05	11.05	9.53	9.53	
271706168	SMP	1	683.91	414.37	916.71	425.99	10.92	10.92	9.69	9.69	
271714566	SMP	1	683.82	414.47	916.49	426.06	10.88	10.88	9.68	9.68	
271722926	SMP	1	683.53	414.53	916.17	426.00	10.86	10.86	9.54	9.54	
271731171	SMP	1	683.35	414.48	915.99	426.11	10.64	10.64	9.61	9.61	
271739544	SMP	1	682.95	414.49	915.57	426.14	11.04	11.04	9.68	9.68	
271756304	SMP	1	682.22	414.52	914.82	425.89	11.06	11.06	9.51	9.51	
271764544	SMP	1	681.82	414.30	914.35	425.75	10.84	10.84	9.57	9.57	
271772928	SMP	1	681.51	414.25	913.99	425.67	10.96	10.96	9.63	9.63	
271781292	SMP	1	681.08	414.20	913.59	425.54	10.84	10.84	9.40	9.40	
271789688	SMP	1	680.59	414.20	913.17	425.43	10.88	10.88	9.66	9.66	
271797909	SMP	1	680.24	414.32	912.63	425.35	10.83	10.83	9.38	9.38	
271806301	SMP	1	679.91	414.44	912.24	425.19	11.03	11.03	9.53	9.53	
271814667	SMP	1	679.48	414.54	911.91	425.25	10.82	10.82	9.63	9.63	
271822926	SMP	1	679.31	414.62	911.63	425.42	10.79	10.79	9.29	9.29	
271839665	SMP	1	678.71	414.91	911.06	425.67	10.85	10.85	9.72	9.72	
271848061	SMP	1	678.38	415.11	910.65	425.80	10.89	10.89	9.50	9.50	
271856285	SMP	1	678.16	415.50	910.48	426.04	10.88	10.88	9.64	9.64	
271864666	SMP	1	677.92	415.66	910.18	426.10	11.02	11.02	9.51	9.51	
271873044	SMP	1	677.74	415.85	910.00	426.17	10.84	10.84	9.70	9.70	
271881410	SMP	1	677.37	416.04	909.73	426.42	10.93	10.93	9.57	9.57	
271889657	SMP	1	676.04	416.22	908.66	426.35	10.98	10.98	9.55	9.55	
271898057	SMP	1	674.02	416.11	906.68	426.17	10.94	10.94	9.45	9.45	
271906412	SMP	1	672.13	415.95	904.71	426.02	10.87	10.87	9.65	9.65	
271923043	SMP	1	668.25	415.90	900.39	425.66	10.81	10.81	9.36	9.36	
271931411	SMP	1	667.86	415.70	899.62	425.41	10.63	10.63	9.29	9.29	
271939800	SMP	1	667.78	415.47	899.67	425.15	10.99	10.99	9.74	9.74	
271948159	SMP	1	667.26	415.31	899.35	424.97	10.82	10.82	9.73	9.73	
271964813	SMP	1	666.00	414.98	898.27	424.34	10.63	10.63	9.60	9.60	
271973163	SMP	1	665.62	414.59	897.64	424.03	10.74	10.74	9.61	9.61	
271981466	SMP	1	664.80	414.59	897.07	423.71	10.79	10.79	9.73	9.73	
271989784	SMP	1	664.03	414.37	896.43	423.46	10.58	10.58	9.48	9.48	
271998157	SMP	1	663.45	414.27	895.73	423.15	10.85	10.85	9.69	9.69	
272006533	SMP	1	662.73	414.23	895.03	423.12	10.84	10.84	9.59	9.59	
272023173	SMP	1	661.45	414.20	893.92	422.69	10.77	10.77	9.54	9.54	
272031539	SMP	1	660.87	414.10	893.21	422.50	10.80	10.80	9.47	9.47	
272039918	SMP	1	660.10	414.24	892.54	422.38	10.64	10.64	9.47	9.47	
272048145	SMP	1	659.58	414.34	891.83	422.34	10.93	10.93	9.70	9.70	
272056547	SMP	1	659.00	414.45	891.39	422.36	10.85	10.85	9.82	9.82	
272073281	SMP	1	657.96	414.72	890.26	422.31	10.62	10.62	9.62	9.62	
272081550	SMP	1	657.54	414.93	889.82	422.30	10.78	10.78	9.67	9.67	
272089901	SMP	1	657.06	415.02	889.51	422.33	10.81	10.81	9.47	9.47	
272098292	SMP	1	656.88	415.05	889.35	422.27	10.66	10.66	9.51	9.51	
272106654	SMP	1	656.70	415.05	888.93	422.18	10.79	10.79	9.64	9.64	
272114914	SMP	1	656.27	415.03	888.64	422.18	10.83	10.83	9.81	9.81	
272123284	SMP	1	655.88	415.00	888.19	422.10	10.64	10.64	9.64	9.64	
272131675	SMP	1	655.77	414.98	888.05	422.12	10.73	10.73	9.74	9.74	
272139902	SMP	1	655.77	414.83	887.99	421.96	10.70	10.70	9.57	9.57	
272148274	SMP	1	654.10	416.00	889.17	422.24	7.69	7.69	10.31	10.31	
272156662	SMP	1	655.43	414.62	885.62	422.53	9.18	9.18	5.39	5.39	
272165026	SMP	1	648.25	423.64	898.83	427.37	21.28	21.28	7.95	7.95	
272173274	SMP	1	650.03	426.76	899.17	433.72	18.17	18.17	11.26	11.26	
272190045	SMP	1	647.98	425.04	0.00	0.00	22.04	22.04	0.00	0.00	
272198400	SMP	1	646.75	420.70	0.00	0.00	28.40	28.40	0.00	0.00	
272206651	SMP	1	648.19	426.63	0.00	0.00	19.68	19.68	0.00	0.00	
272215042	SMP	1	646.29	425.81	0.00	0.00	20.20	20.20	0.00	0.00	
272223398	SMP	1	649.70	432.99	896.46	434.21	21.56	21.56	14.04	14.04	
272231775	SMP	1	644.79	425.48	898.54	431.58	17.18	17.18	13.97	13.97	
272248408	SMP	1	644.97	430.79	882.69	428.42	7.09	7.09	20.98	20.98	
272256773	SMP	1	0.00	0.00	885.61	422.19	0.00	0.00	9.98	9.98	
272265166	SMP	1	652.54	415.73	888.03	422.17	7.36	7.36	11.21	11.21	
272281784	SMP	1	652.60	415.00	887.68	421.90	8.59	8.59	9.42	9.42	
272290149	SMP	1	652.83	414.65	886.67	421.88	9.32	9.32	9.62	9.62	
272298531	SMP	1	653.11	414.54	887.20	421.61	9.68	9.68	9.32	9.32	
272306767	SMP	1	653.30	414.24	887.15	421.60	10.67	10.67	9.53	9.53	
272315171	SMP	1	653.68	413.88	887.18	421.45	11.22	11.22	9.40	9.40	
272323517	SMP	1	653.84	413.87	887.28	421.36	10.86	10.86	9.34	9.34	
272331774	SMP	1	654.24	413.65	887.43	421.36	10.85	10.85	9.46	9.46	
272340140	SMP	1	654.07	413.64	887.55	421.38	10.89	10.89	9.40	9.40	
272348529	SMP	1	654.35	413.64	887.78	421.47	10.71	10.71	9.61	9.61	
272356895	SMP	1	654.71	413.71	887.89	421.67	10.60	10.60	9.73	9.73	
272365164	SMP	1	654.77	413.84	888.12	421.83	10.61	10.61	9.66	9.66	
272373512	SMP	1	654.90	413.98	888.14	422.10	10.57	10.57	9.83	9.83	
272390267	SMP	1	655.01	414.31	888.35	422.29	10.97	10.97	9.65	9.65	
272398520	SMP	1	655.14	414.50	888.54	422.36	10.80	10.80	9.78	9.78	
272406912	SMP	1	655.29	414.48	888.61	422.51	11.07	11.07	9.69	9.69	
272423644	SMP	1	655.58	414.41	888.93	422.71	11.00	11.00	9.98	9.98	
272431911	SMP	1	655.51	414.41	888.97	422.68	10.91	10.91	9.93	9.93	
272440264	SMP	1	655.65	414.28	889.03	422.56	10.95	10.95	9.77	9.77	
272457012	SMP	1	655.74	414.13	889.24	422.42	10.84	10.84	9.61	9.61	
272465262	SMP	1	655.73	413.97	889.20	422.25	10.95	10.95	9.66	9.66	
272473655	SMP	1	655.73	413.90	889.32	422.22	10.88	10.88	9.78	9.78	
272482003	SMP	1	655.74	413.78	889.38	422.24	10.79	10.79	9.80	9.80	
272490285	SMP	1	655.81	413.76	889.37	422.20	10.75	10.75	9.80	9.80	
272498638	SMP	1	655.81	413.76	889.46	422.18	10.73	10.73	9.88	9.88	
272507021	SMP	1	655.67	413.83	889.28	422.15	10.79	10.79	9.79	9.79	
272515389	SMP	1	655.67	413.90	889.14	422.30	10.93	10.93	9.71	9.71	
272523653	SMP	1	655.62	414.01	889.02	422.43	10.87	10.87	9.63	9.63	
272532008	SMP	1	655.46	414.09	889.01	422.56	10.96	10.96	9.85	9.85	
272540406	SMP	1	655.40	414.24	888.90	422.78	10.94	10.94	9.80	9.80	
272548759	SMP	1	655.20	414.46	888.98	422.81	11.07	11.07	9.89	9.89	
272557018	SMP	1	655.14	414.64	888.77	422.97	11.09	11.09	9.89	9.89	
272565385	SMP	1	655.12	414.75	888.74	423.00	10.96	10.96	9.77	9.77	
272573772	SMP	1	654.92	414.83	888.64	423.10	10.91	10.91	9.78	9.78	
272582127	SMP	1	654.81	414.97	888.47	423.12	10.75	10.75	9.82	9.82	
272590406	SMP	1	654.81	415.07	888.39	423.18	10.97	10.97	9.85	9.85	
272598748	SMP	1	654.55	415.20	888.10	423.20	10.94	10.94	9.75	9.75	
272607139	SMP	1	654.48	415.23	887.92	423.30	11.01	11.01	9.79	9.79	
272615510	SMP	1	654.33	415.25	887.93	423.25	10.92	10.92	9.62	9.62	
272623773	SMP	1	654.30	415.30	887.65	423.33	11.11	11.11	9.72	9.72	
272632126	SMP	1	654.08	415.38	887.75	423.27	11.08	11.08	9.88	9.88	
272640527	SMP	1	654.07	415.33	887.67	423.36	10.98	10.98	9.71	9.71	
272648745	SMP	1	653.91	415.35	887.61	423.35	11.16	11.16	9.85	9.85	
272657148	SMP	1	653.91	415.40	887.47	423.30	11.17	11.17	9.71	9.71	
272665505	SMP	1	653.68	415.54	887.35	423.40	11.08	11.08	9.72	9.72	
272673892	SMP	1	653.64	415.60	887.18	423.48	11.09	11.09	9.80	9.80	
272690505	SMP	1	653.42	415.76	886.92	423.64	11.21	11.21	9.93	9.93	
272698901	SMP	1	653.44	415.84	886.96	423.81	11.03	11.03	9.92	9.92	
272707252	SMP	1	653.37	416.00	886.95	423.74	11.01	11.01	9.82	9.82	
272715521	SMP	1	653.40	416.00	886.94	423.90	10.93	10.93	9.78	9.78	
272723879	SMP	1	653.14	416.26	886.74	424.00	11.06	11.06	9.83	9.83	
272732269	SMP	1	653.12	416.32	886.67	424.07	11.08	11.08	9.85	9.85	
272740624	SMP	1	653.08	416.38	886.66	424.07	11.16	11.16	9.78	9.78	
272748898	SMP	1	653.08	416.31	886.74	424.07	11.16	11.16	9.84	9.84	
272757250	SMP	1	653.03	416.29	886.53	423.93	11.15	11.15	9.84	9.84	
272765624	SMP	1	653.02	416.23	886.60	423.91	11.32	11.32	9.81	9.81	
272774000	SMP	1	652.96	416.14	886.48	423.90	11.16	11.16	9.78	9.78	
272782266	SMP	1	652.89	416.11	886.39	423.86	10.96	10.96	9.91	9.91	
272790617	SMP	1	653.07	415.93	886.53	423.67	10.85	10.85	9.70	9.70	
272799024	SMP	1	652.99	415.90	886.33	423.60	10.92	10.92	9.60	9.60	
272807246	SMP	1	652.92	415.83	886.41	423.57	10.85	10.85	9.66	9.66	
272815638	SMP	1	652.98	415.79	886.52	423.41	10.89	10.89	9.65	9.65	
272824011	SMP	1	652.98	415.79	886.47	423.45	10.89	10.89	9.65	9.65	
272832385	SMP	1	652.93	415.74	886.45	423.34	10.89	10.89	9.61	9.61	
272840618	SMP	1	652.91	415.65	886.47	423.37	10.90	10.90	9.67	9.67	
272849019	SMP	1	652.91	415.64	886.54	423.31	10.81	10.81	9.67	9.67	
272857369	SMP	1	652.88	415.71	886.47	423.31	10.93	10.93	9.76	9.76	
272865749	SMP	1	653.02	415.64	886.47	423.30	10.98	10.98	9.63	9.63	
272873997	SMP	1	652.95	415.64	886.47	423.31	11.00	11.00	9.52	9.52	
272882369	SMP	1	652.92	415.74	886.54	423.30	10.97	10.97	9.76	9.76	
272890738	SMP	1	652.95	415.64	886.57	423.35	10.93	10.93	9.87	9.87	
272899139	SMP	1	652.99	415.76	886.46	423.34	10.92	10.92	9.53	9.53	
272907369	SMP	1	652.95	415.71	886.53	423.51	10.80	10.80	9.84	9.84	
272915763	SMP	1	652.98	415.79	886.47	423.42	10.81	10.81	9.61	9.61	
272924120	SMP	1	653.06	415.97	886.41	423.46	10.91	10.91	9.43	9.43	
272932502	SMP	1	653.10	415.95	886.48	423.53	10.92	10.92	9.52	9.52	
272940742	SMP	1	653.04	416.01	886.48	423.53	10.80	10.80	9.48	9.48	
272949139	SMP	1	653.01	416.17	886.54	423.68	10.87	10.87	9.53	9.53	
272957494	SMP	1	653.01	416.24	886.62	423.90	10.92	10.92	9.84	9.84	
272965766	SMP	1	653.05	416.31	886.60	423.84	11.04	11.04	9.66	9.66	
272974123	SMP	1	653.12	416.32	886.59	424.00	10.94	10.94	9.73	9.73	
272982492	SMP	1	653.15	416.48	886.64	423.95	10.92	10.92	9.63	9.63	
272990866	SMP	1	653.15	416.46	886.59	424.07	10.91	10.91	9.73	9.73	
272999136	SMP	1	653.22	416.48	886.59	424.00	10.97	10.97	9.64	9.64	
273007488	SMP	1	653.15	416.55	886.57	424.03	10.91	10.91	9.52	9.52	
273015873	SMP	1	653.14	416.61	886.52	424.00	10.95	10.95	9.58	9.58	
273024245	SMP	1	653.19	416.64	886.52	424.07	10.93	10.93	9.62	9.62	
273032508	SMP	1	653.19	416.69	886.56	424.18	11.01	11.01	9.73	9.73	
273040862	SMP	1	653.11	416.69	886.66	424.21	10.85	10.85	9.56	9.56	
273049258	SMP	1	653.24	416.67	886.59	424.22	10.94	10.94	9.51	9.51	
273057622	SMP	1	653.20	416.77	886.66	424.22	10.92	10.92	9.51	9.51	
273065865	SMP	1	653.13	416.83	886.73	424.29	11.12	11.12	9.55	9.55	
273074239	SMP	1	653.09	416.72	886.66	424.22	11.02	11.02	9.57	9.57	
273082626	SMP	1	653.18	416.78	886.59	424.21	11.11	11.11	9.64	9.64	
273090980	SMP	1	653.19	416.73	886.52	424.14	11.01	11.01	9.65	9.65	
273099260	SMP	1	653.10	416.77	886.56	424.10	11.09	11.09	9.62	9.62	
273107620	SMP	1	653.05	416.74	886.49	424.02	10.92	10.92	9.40	9.40	
273116002	SMP	1	653.04	416.68	886.55	424.00	10.98	10.98	9.54	9.54	
273124239	SMP	1	653.11	416.66	886.49	423.95	10.94	10.94	9.55	9.55	
273132624	SMP	1	653.09	416.66	886.42	424.03	11.01	11.01	9.58	9.58	
273140981	SMP	1	653.05	416.68	886.43	423.90	10.94	10.94	9.50	9.50	
273149399	SMP	1	653.00	416.71	886.39	423.91	10.96	10.96	9.50	9.50	
273157612	SMP	1	653.08	416.73	886.44	423.95	10.93	10.93	9.57	9.57	
273165981	SMP	1	653.02	416.72	886.33	423.99	10.97	10.97	9.53	9.53	
273174359	SMP	1	652.95	416.72	886.30	423.94	10.94	10.94	9.54	9.54	
273182734	SMP	1	652.92	416.83	886.17	424.00	10.95	10.95	9.62	9.62	
273190980	SMP	1	652.91	416.72	886.06	424.04	10.83	10.83	9.61	9.61	
273199379	SMP	1	652.85	416.83	886.14	423.92	10.89	10.89	9.44	9.44	
273207728	SMP	1	652.77	416.76	885.94	424.03	10.93	10.93	9.55	9.55	
273216119	SMP	1	652.80	416.71	885.93	424.00	11.01	11.01	9.58	9.58	
273224361	SMP	1	652.61	416.80	885.93	423.93	11.06	11.06	9.54	9.54	
273232748	SMP	1	652.64	416.71	885.98	423.90	11.04	11.04	9.58	9.58	
273241104	SMP	1	652.57	416.78	885.77	423.90	11.01	11.01	9.70	9.70	
273249502	SMP	1	652.59	416.76	885.77	423.97	11.17	11.17	9.83	9.83	
273257732	SMP	1	652.43	416.83	885.66	423.84	11.04	11.04	9.66	9.66	
273266106	SMP	1	652.11	416.90	885.29	423.90	10.98	10.98	9.45	9.45	
273274478	SMP	1	652.17	416.88	885.07	423.95	10.90	10.90	9.47	9.47	
273282743	SMP	1	652.09	416.89	885.05	423.92	10.86	10.86	9.76	9.76	
273291107	SMP	1	651.99	416.91	885.00	423.94	10.92	10.92	9.67	9.67	
273299499	SMP	1	651.85	416.96	885.01	423.89	10.95	10.95	9.75	9.75	
273307850	SMP	1	651.77	416.90	884.79	423.81	10.98	10.98	9.67	9.67	
273316120	SMP	1	651.77	416.83	884.82	423.78	11.00	11.00	9.88	9.88	
273324481	SMP	1	651.73	416.82	884.73	423.73	11.04	11.04	9.84	9.84	
273332862	SMP	1	651.66	416.74	884.66	423.67	10.99	10.99	9.79	9.79	
273341232	SMP	1	651.66	416.76	884.62	423.58	11.10	11.10	9.71	9.71	
273349499	SMP	1	651.56	416.83	884.46	423.61	11.27	11.27	9.87	9.87	
273357850	SMP	1	651.49	416.79	884.62	423.53	11.22	11.22	9.71	9.71	
273366224	SMP	1	651.48	416.79	884.59	423.54	11.15	11.15	9.82	9.82	
273374601	SMP	1	651.51	416.75	884.66	423.46	11.39	11.39	9.78	9.78	
273382851	SMP	1	651.42	416.78	884.57	423.43	11.20	11.20	9.68	9.68	
273391225	SMP	1	651.63	416.64	884.66	423.29	11.25	11.25	9.76	9.76	
273399622	SMP	1	651.56	416.57	884.56	423.19	11.16	11.16	9.71	9.71	
273407984	SMP	1	651.56	416.57	884.64	423.11	11.11	11.11	9.76	9.76	
273416236	SMP	1	651.69	416.47	884.59	423.07	11.07	11.07	9.81	9.81	
273424599	SMP	1	651.69	416.40	884.67	423.00	11.04	11.04	9.80	9.80	
273432987	SMP	1	651.68	416.26	884.80	422.93	11.03	11.03	9.80	9.80	
273441219	SMP	1	651.80	416.18	884.80	422.75	11.12	11.12	9.66	9.66	
273449623	SMP	1	651.92	416.00	884.81	422.80	11.01	11.01	9.90	9.90	
273457970	SMP	1	652.08	415.96	884.90	422.72	11.11	11.11	9.70	9.70	
273466350	SMP	1	652.28	415.89	885.41	422.59	11.08	11.08	9.68	9.68	
273474596	SMP	1	653.56	415.76	886.73	422.43	11.36	11.36	9.81	9.81	
273482982	SMP	1	656.02	415.34	888.86	422.25	11.19	11.19	9.94	9.94	
273491357	SMP	1	658.35	415.30	890.93	422.00	11.38	11.38	9.97	9.97	
273507990	SMP	1	663.27	414.89	895.66	421.97	11.04	11.04	9.76	9.76	
273516342	SMP	1	665.20	414.81	897.45	421.98	11.12	11.12	9.75	9.75	
273524744	SMP	1	665.70	414.65	897.73	421.69	11.15	11.15	9.72	9.72	
273541356	SMP	1	665.93	414.25	898.48	421.56	11.35	11.35	9.73	9.73	
273549743	SMP	1	666.03	414.04	898.69	421.41	11.14	11.14	9.71	9.71	
273558090	SMP	1	666.44	414.00	899.17	421.45	11.13	11.13	9.69	9.69	
273566473	SMP	1	666.79	413.81	899.60	421.43	11.12	11.12	9.49	9.49	
273574725	SMP	1	667.22	413.60	899.96	421.36	11.32	11.32	9.96	9.96	
273583090	SMP	1	667.41	413.59	900.37	421.28	11.28	11.28	9.57	9.57	
273591471	SMP	1	667.78	413.48	900.77	421.19	11.35	11.35	9.74	9.74	
273599741	SMP	1	668.16	413.40	901.01	421.23	11.36	11.36	9.92	9.92	
273608089	SMP	1	668.44	413.34	901.51	421.29	11.33	11.33	9.64	9.64	
273624852	SMP	1	669.12	413.29	902.30	421.29	11.39	11.39	9.53	9.53	
273633092	SMP	1	669.49	413.18	902.70	421.40	11.20	11.20	9.58	9.58	
273641479	SMP	1	670.04	413.12	903.06	421.33	11.08	11.08	9.80	9.80	
273649827	SMP	1	670.31	413.12	903.62	421.39	11.21	11.21	9.46	9.46	
273658233	SMP	1	670.82	412.89	903.89	421.29	11.05	11.05	9.71	9.71	
273666476	SMP	1	671.12	412.78	904.27	421.30	11.25	11.25	9.62	9.62	
273674853	SMP	1	671.54	412.61	904.63	421.26	11.20	11.20	9.57	9.57	
273683216	SMP	1	671.90	412.52	904.96	421.22	11.37	11.37	9.89	9.89	
273691605	SMP	1	672.30	412.42	905.43	421.26	11.34	11.34	9.60	9.60	
273699828	SMP	1	672.64	412.17	905.71	421.19	11.01	11.01	9.65	9.65	
273716609	SMP	1	673.97	411.96	907.07	421.06	11.10	11.10	9.67	9.67	
273724960	SMP	1	674.91	411.78	907.51	420.95	10.99	10.99	9.50	9.50	
273733232	SMP	1	674.91	411.62	907.71	421.05	11.31	11.31	9.56	9.56	
273741583	SMP	1	675.30	411.67	908.08	421.06	10.98	10.98	9.52	9.52	
273749963	SMP	1	675.41	411.55	908.20	421.04	11.14	11.14	9.73	9.73	
273758357	SMP	1	675.80	411.41	908.57	420.99	11.24	11.24	9.67	9.67	
273766600	SMP	1	676.20	411.22	908.90	420.98	11.30	11.30	9.83	9.83	
273774968	SMP	1	676.43	411.03	909.11	420.90	11.13	11.13	9.75	9.75	
273783358	SMP	1	676.65	410.81	909.35	420.78	11.02	11.02	9.56	9.56	
273791581	SMP	1	676.99	410.63	909.63	420.76	11.29	11.29	9.51	9.51	
273799962	SMP	1	677.30	410.56	909.92	420.66	11.29	11.29	9.55	9.55	
273808345	SMP	1	677.59	410.35	910.03	420.64	10.98	10.98	9.72	9.72	
273824976	SMP	1	678.16	410.32	910.56	420.57	11.14	11.14	9.57	9.57	
273833335	SMP	1	678.40	410.05	910.75	420.49	11.03	11.03	9.68	9.68	
273841728	SMP	1	678.72	410.08	911.03	420.56	11.06	11.06	9.69	9.69	
273850068	SMP	1	678.98	410.04	911.27	420.49	10.94	10.94	9.66	9.66	
273858354	SMP	1	679.20	409.83	911.53	420.42	10.88	10.88	9.44	9.44	
273866698	SMP	1	679.50	409.71	911.79	420.45	10.94	10.94	9.58	9.58	
273875095	SMP	1	679.80	409.47	911.92	420.22	11.10	11.10	9.86	9.86	
273883455	SMP	1	680.12	409.38	912.16	420.22	11.19	11.19	9.71	9.71	
273891721	SMP	1	680.42	409.07	912.48	420.10	11.05	11.05	9.42	9.42	
273900082	SMP	1	680.68	408.87	912.80	419.90	10.88	10.88	9.62	9.62	
273908479	SMP	1	680.91	408.67	912.96	419.71	11.25	11.25	9.68	9.68	
273916701	SMP	1	681.43	408.53	913.38	419.64	11.08	11.08	9.70	9.70	
273925093	SMP	1	681.68	408.33	913.51	419.54	10.88	10.88	9.60	9.60	
273941835	SMP	1	682.31	408.17	913.98	419.33	11.25	11.25	9.72	9.72	
273950091	SMP	1	682.71	408.05	914.23	419.15	10.99	10.99	9.51	9.51	
273958453	SMP	1	682.92	407.81	914.49	419.12	10.96	10.96	9.58	9.58	
273966842	SMP	1	683.41	407.74	914.89	419.00	10.94	10.94	9.68	9.68	
273975206	SMP	1	683.84	407.63	915.04	418.90	11.14	11.14	9.55	9.55	
273983476	SMP	1	684.31	407.48	915.53	418.68	11.25	11.25	9.65	9.65	
273991823	SMP	1	684.61	407.13	915.76	418.49	11.03	11.03	9.50	9.50	
274000207	SMP	1	684.91	406.89	916.07	418.37	10.92	10.92	9.73	9.73	
274008575	SMP	1	685.34	406.75	916.43	418.17	10.85	10.85	9.43	9.43	
274016838	SMP	1	685.81	406.53	916.87	417.91	11.00	11.00	9.63	9.63	
274033584	SMP	1	686.68	405.97	917.55	417.60	10.86	10.86	9.63	9.63	
274041971	SMP	1	687.35	405.88	917.96	417.38	10.88	10.88	9.70	9.70	
274050184	SMP	1	687.81	405.48	918.35	417.14	10.76	10.76	9.52	9.52	
274058577	SMP	1	688.28	405.20	918.81	416.97	10.88	10.88	9.82	9.82	
274066947	SMP	1	688.81	404.78	919.13	416.74	10.82	10.82	9.74	9.74	
274075210	SMP	1	689.32	404.60	919.49	416.42	10.84	10.84	9.46	9.46	
274083565	SMP	1	689.73	404.10	919.87	416.05	10.65	10.65	9.64	9.64	
274091968	SMP	1	690.27	403.82	920.22	415.83	10.81	10.81	9.59	9.59	
274100310	SMP	1	690.65	403.25	920.54	415.34	10.78	10.78	9.42	9.42	
274116952	SMP	1	691.70	402.50	921.35	414.61	10.75	10.75	9.36	9.36	
274125322	SMP	1	692.04	402.11	921.70	414.25	10.75	10.75	9.53	9.53	
274133705	SMP	1	692.60	401.61	922.00	413.84	10.70	10.70	9.75	9.75	
274141941	SMP	1	693.03	401.27	922.24	413.51	10.76	10.76	9.47	9.47	
274150340	SMP	1	693.22	400.92	922.21	413.14	10.84	10.84	9.48	9.48	
274158701	SMP	1	693.60	400.71	922.55	412.89	10.80	10.80	9.52	9.52	
274167065	SMP	1	694.05	400.60	922.76	412.67	10.67	10.67	9.35	9.35	
274175318	SMP	1	694.52	400.21	923.24	412.37	10.71	10.71	9.36	9.36	
274183703	SMP	1	694.79	400.17	923.35	412.20	10.73	10.73	9.45	9.45	
274192061	SMP	1	695.00	400.00	923.44	412.01	10.61	10.61	9.44	9.44	
274200465	SMP	1	695.27	399.91	923.66	411.69	10.80	10.80	9.35	9.35	
274217081	SMP	1	695.94	399.48	923.80	411.05	10.76	10.76	9.38	9.38	
274225928	SMP	1	696.18	399.26	924.00	410.90	10.97	10.97	9.53	9.53	
274233690	SMP	1	696.48	398.98	923.93	410.60	10.79	10.79	9.47	9.47	
274242072	SMP	1	696.76	398.83	924.08	410.36	10.64	10.64	9.30	9.30	
274250442	SMP	1	697.02	398.62	923.92	410.08	10.61	10.61	9.46	9.46	
274258825	SMP	1	697.23	398.48	924.03	409.87	10.85	10.85	9.29	9.29	
274267055	SMP	1	697.47	398.35	924.03	409.72	10.69	10.69	9.28	9.28	
274275460	SMP	1	697.65	398.14	924.06	409.66	10.59	10.59	9.29	9.29	
274283802	SMP	1	697.81	398.17	923.96	409.65	10.73	10.73	9.53	9.53	
274292192	SMP	1	698.02	398.11	923.90	409.49	10.37	10.37	9.37	9.37	
274300438	SMP	1	698.08	397.99	923.87	409.43	10.35	10.35	9.27	9.27	
274308834	SMP	1	698.25	398.07	923.71	409.34	10.54	10.54	9.12	9.12	
274317186	SMP	1	698.34	397.90	923.54	409.10	10.54	10.54	9.14	9.14	
274325583	SMP	1	698.37	397.79	923.49	408.96	10.43	10.43	9.24	9.24	
274333800	SMP	1	698.18	397.85	923.03	408.79	10.55	10.55	9.34	9.34	
274342202	SMP	1	697.79	397.81	922.42	408.58	10.37	10.37	9.18	9.18	
274350564	SMP	1	697.84	397.84	922.07	408.36	10.35	10.35	9.27	9.27	
274358951	SMP	1	697.82	397.85	921.84	408.24	10.34	10.34	9.23	9.23	
274367176	SMP	1	697.72	397.81	921.71	408.12	10.35	10.35	9.31	9.31	
274375582	SMP	1	697.62	397.69	921.40	407.99	10.52	10.52	9.37	9.37	
274383924	SMP	1	697.48	397.70	921.19	407.86	10.48	10.48	9.15	9.15	
274392319	SMP	1	697.19	397.84	920.89	407.76	10.54	10.54	9.15	9.15	
274400559	SMP	1	697.32	397.93	920.66	407.76	10.45	10.45	9.42	9.42	
274408952	SMP	1	697.22	398.05	920.35	407.65	10.34	10.34	9.12	9.12	
274417312	SMP	1	696.90	398.18	920.03	407.57	10.35	10.35	9.31	9.31	
274425584	SMP	1	696.67	398.21	919.74	407.51	10.51	10.51	9.11	9.11	
274433927	SMP	1	696.45	398.29	919.31	407.37	10.45	10.45	9.25	9.25	
274442316	SMP	1	696.16	398.36	918.95	407.21	10.35	10.35	9.15	9.15	
274458936	SMP	1	695.76	398.35	918.27	406.91	10.16	10.16	9.09	9.09	
274467319	SMP	1	695.53	398.57	917.88	406.77	10.43	10.43	9.23	9.23	
274475682	SMP	1	695.32	398.55	917.60	406.72	10.26	10.26	8.92	8.92	
274484062	SMP	1	695.04	398.60	917.21	406.69	10.14	10.14	9.13	9.13	
274492315	SMP	1	694.84	398.86	916.90	406.62	10.28	10.28	8.99	8.99	
274500706	SMP	1	694.55	399.05	916.53	406.65	10.51	10.51	9.03	9.03	
274509067	SMP	1	694.25	399.08	916.17	406.63	10.25	10.25	9.12	9.12	
274517448	SMP	1	694.05	399.30	915.86	406.69	10.32	10.32	9.05	9.05	
274525689	SMP	1	693.83	399.42	915.61	406.68	10.27	10.27	9.13	9.13	
274534048	SMP	1	693.55	399.53	915.27	406.65	10.18	10.18	9.01	9.01	
274542420	SMP	1	693.31	399.50	915.05	406.64	10.30	10.30	9.11	9.11	
274550822	SMP	1	693.17	399.69	914.67	406.54	10.24	10.24	9.02	9.02	
274567425	SMP	1	692.58	399.65	914.13	406.54	10.25	10.25	9.14	9.14	
274575819	SMP	1	692.45	399.57	913.88	406.48	10.25	10.25	9.08	9.08	
274584040	SMP	1	692.29	399.52	913.74	406.36	10.13	10.13	8.93	8.93	
274592439	SMP	1	692.20	399.56	913.49	406.35	10.15	10.15	9.01	9.01	
274600804	SMP	1	692.04	399.60	913.12	406.28	10.10	10.10	8.96	8.96	
274609190	SMP	1	691.89	399.64	913.14	406.36	10.31	10.31	9.13	9.13	
274617420	SMP	1	691.61	399.65	913.02	406.33	10.39	10.39	8.92	8.92	
274625821	SMP	1	691.41	399.67	912.87	406.33	10.27	10.27	8.89	8.89	
274634164	SMP	1	691.45	399.57	912.81	406.43	10.28	10.28	8.90	8.90	
274642554	SMP	1	691.30	399.68	912.72	406.37	10.27	10.27	9.01	9.01	
274650808	SMP	1	691.24	399.50	912.58	406.29	10.31	10.31	8.97	8.97	
274659187	SMP	1	691.15	399.39	912.41	406.19	10.22	10.22	9.00	9.00	
274667535	SMP	1	691.11	399.26	912.41	406.12	10.19	10.19	8.91	8.91	
274675941	SMP	1	691.13	399.16	912.41	406.08	10.23	10.23	8.78	8.78	
274684170	SMP	1	691.12	399.11	912.35	405.94	10.32	10.32	9.01	9.01	
274692554	SMP	1	691.10	399.07	912.30	406.02	10.33	10.33	9.03	9.03	
274700923	SMP	1	690.99	398.93	912.33	406.01	10.31	10.31	8.84	8.84	
274709312	SMP	1	690.98	398.95	912.39	405.98	10.29	10.29	8.81	8.81	
274717554	SMP	1	691.03	398.83	912.35	406.08	10.22	10.22	9.02	9.02	
274725943	SMP	1	690.99	398.84	912.49	406.08	10.23	10.23	8.98	8.98	
274734300	SMP	1	691.09	398.80	912.46	406.19	10.16	10.16	8.92	8.92	
274742559	SMP	1	691.10	398.62	912.74	406.21	10.01	10.01	8.86	8.86	
274750921	SMP	1	691.16	398.66	912.87	406.29	10.15	10.15	8.92	8.92	
274759304	SMP	1	691.16	398.59	912.88	406.32	10.18	10.18	8.85	8.85	
274767663	SMP	1	691.30	398.45	912.95	406.26	10.18	10.18	8.77	8.77	
274775940	SMP	1	691.29	398.33	912.95	406.25	10.17	10.17	8.76	8.76	
274784281	SMP	1	691.46	398.29	913.12	406.16	10.34	10.34	8.97	8.97	
274792683	SMP	1	691.52	398.14	913.18	406.10	10.36	10.36	8.94	8.94	
274801046	SMP	1	691.59	398.05	913.41	406.08	10.44	10.44	9.00	9.00	
274809308	SMP	1	691.71	397.93	913.62	406.19	10.47	10.47	8.94	8.94	
274817666	SMP	1	691.74	397.93	913.74	406.25	10.38	10.38	8.92	8.92	
274826065	SMP	1	691.98	397.88	913.84	406.22	10.23	10.23	8.92	8.92	
274834432	SMP	1	692.03	397.90	913.99	406.30	10.31	10.31	8.87	8.87	
274842680	SMP	1	692.05	397.98	914.09	406.32	10.42	10.42	9.07	9.07	
274851042	SMP	1	692.11	397.73	914.26	406.28	10.09	10.09	9.13	9.13	
274859431	SMP	1	691.77	397.86	913.99	406.35	10.24	10.24	8.98	8.98	
274867778	SMP	1	690.56	397.71	912.93	406.23	10.48	10.48	8.94	8.94	
274876057	SMP	1	689.33	397.49	911.52	406.01	10.46	10.46	8.92	8.92	
274884412	SMP	1	688.11	397.27	910.27	405.93	10.20	10.20	9.02	9.02	
274892796	SMP	1	687.63	397.37	909.48	405.97	10.24	10.24	9.08	9.08	
274901046	SMP	1	687.99	397.37	909.73	405.97	10.35	10.35	8.98	8.98	
274909421	SMP	1	687.91	397.30	909.81	406.09	10.07	10.07	9.23	9.23	
274917782	SMP	1	687.99	397.27	909.96	406.11	10.13	10.13	8.93	8.93	
274926184	SMP	1	688.05	397.21	910.17	406.15	10.05	10.05	8.95	8.95	
274942792	SMP	1	688.10	397.40	910.34	406.29	10.28	10.28	8.97	8.97	
274951184	SMP	1	688.15	397.45	910.48	406.35	10.25	10.25	9.01	9.01	
274959533	SMP	1	688.20	397.57	910.47	406.41	10.35	10.35	9.01	9.01	
274976166	SMP	1	688.24	397.54	910.75	406.61	10.13	10.13	9.01	9.01	
274984535	SMP	1	688.28	397.54	910.84	406.67	10.30	10.30	9.34	9.34	
274992923	SMP	1	688.27	397.50	910.88	406.59	10.34	10.34	8.96	8.96	
275001149	SMP	1	688.30	397.40	911.03	406.59	10.32	10.32	9.03	9.03	
275009555	SMP	1	688.40	397.35	911.10	406.59	10.39	10.39	9.08	9.08	
275017909	SMP	1	688.33	397.28	911.17	406.51	10.48	10.48	8.96	8.96	
275026294	SMP	1	688.29	397.34	911.17	406.51	10.43	10.43	9.05	9.05	
275034536	SMP	1	688.18	397.23	911.06	406.46	10.40	10.40	8.85	8.85	
275042929	SMP	1	688.20	397.27	910.99	406.39	10.46	10.46	8.73	8.73	
275051270	SMP	1	688.18	397.23	911.16	406.49	10.25	10.25	8.91	8.91	
275059551	SMP	1	688.06	397.27	911.17	406.51	10.23	10.23	9.03	9.03	
275067894	SMP	1	688.11	397.27	911.17	406.51	10.35	10.35	8.94	8.94	
275076294	SMP	1	688.12	397.23	911.16	406.55	10.35	10.35	9.06	9.06	
275084659	SMP	1	688.02	397.29	911.15	406.48	10.22	10.22	8.86	8.86	
275092922	SMP	1	687.92	397.35	911.25	406.54	10.24	10.24	9.09	9.09	
275101267	SMP	1	687.85	397.28	911.19	406.52	10.26	10.26	9.00	9.00	
275109672	SMP	1	687.75	397.38	911.10	406.51	10.46	10.46	9.13	9.13	
275118036	SMP	1	687.61	397.31	910.99	406.47	10.47	10.47	8.88	8.88	
275126292	SMP	1	687.64	397.30	910.99	406.47	10.36	10.36	9.02	9.02	
275134652	SMP	1	687.51	397.37	910.95	406.51	10.31	10.31	8.92	8.92	
275143049	SMP	1	687.50	397.41	910.82	406.54	10.31	10.31	8.91	8.91	
275151391	SMP	1	687.28	397.62	910.91	406.67	10.21	10.21	9.09	9.09	
275159671	SMP	1	687.07	397.77	910.71	406.71	10.17	10.17	8.99	8.99	
275168022	SMP	1	687.15	397.82	910.74	406.76	10.48	10.48	9.01	9.01	
275176410	SMP	1	687.09	397.90	910.69	406.83	10.27	10.27	8.96	8.96	
275184778	SMP	1	686.93	398.01	910.63	406.93	10.41	10.41	9.06	9.06	
275193035	SMP	1	686.92	398.04	910.62	406.91	10.40	10.40	8.91	8.91	
275201395	SMP	1	686.90	398.12	910.53	406.97	10.43	10.43	9.04	9.04	
275209805	SMP	1	686.92	398.13	910.68	406.96	10.49	10.49	8.94	8.94	
275218026	SMP	1	687.62	397.53	911.61	406.57	10.13	10.13	9.15	9.15	
275226415	SMP	1	688.51	396.93	912.16	405.82	10.47	10.47	9.01	9.01	
275234775	SMP	1	689.17	396.45	912.56	405.43	10.26	10.26	9.00	9.00	
275243164	SMP	1	689.39	396.46	912.56	405.43	10.45	10.45	9.04	9.04	
275251392	SMP	1	689.39	396.46	912.61	405.63	10.43	10.43	9.11	9.11	
275259791	SMP	1	689.41	396.45	912.67	405.61	10.24	10.24	8.97	8.97	
275268135	SMP	1	689.39	396.39	912.81	405.73	10.48	10.48	9.11	9.11	
275276528	SMP	1	689.46	396.39	912.84	405.66	10.34	10.34	8.94	8.94	
275284776	SMP	1	689.56	396.33	913.07	405.69	10.56	10.56	9.02	9.02	
275293166	SMP	1	689.66	396.29	913.29	405.67	10.58	10.58	9.16	9.16	
275301512	SMP	1	689.73	396.27	913.43	405.69	10.56	10.56	9.06	9.06	
275309924	SMP	1	689.81	396.28	913.54	405.74	10.60	10.60	9.14	9.14	
275318145	SMP	1	690.07	396.25	913.92	405.76	10.36	10.36	8.98	8.98	
275326532	SMP	1	690.29	396.12	914.07	405.77	10.43	10.43	9.15	9.15	
275334895	SMP	1	690.45	396.11	914.24	405.80	10.63	10.63	9.06	9.06	
275343330	SMP	1	690.55	396.05	914.47	405.82	10.69	10.69	9.10	9.10	
275351516	SMP	1	690.79	396.05	914.50	405.81	10.58	10.58	9.16	9.16	
275359913	SMP	1	690.90	396.07	914.89	405.76	10.47	10.47	8.90	8.90	
275368257	SMP	1	691.14	396.02	915.01	405.85	10.47	10.47	9.10	9.10	
275376523	SMP	1	691.08	396.04	915.27	405.89	10.53	10.53	9.02	9.02	
275384897	SMP	1	691.36	396.03	915.43	405.89	10.60	10.60	8.93	8.93	
275393278	SMP	1	691.44	395.94	915.48	405.89	10.55	10.55	9.00	9.00	
275401636	SMP	1	690.86	395.34	914.70	405.22	10.58	10.58	8.93	8.93	
275409910	SMP	1	690.30	394.57	913.77	404.70	10.44	10.44	9.14	9.14	
275418269	SMP	1	689.99	394.19	913.38	404.24	10.38	10.38	8.95	8.95	
275426653	SMP	1	690.30	394.23	913.54	404.38	10.38	10.38	9.02	9.02	
275435016	SMP	1	690.48	394.37	913.83	404.48	10.57	10.57	8.97	8.97	
275443286	SMP	1	690.56	394.32	913.91	404.51	10.49	10.49	9.02	9.02	
275451632	SMP	1	690.55	394.34	913.95	404.42	10.54	10.54	9.14	9.14	
275460038	SMP	1	690.49	394.31	914.20	404.49	10.57	10.57	8.90	8.90	
275468391	SMP	1	690.56	394.27	914.37	404.38	10.56	10.56	8.89	8.89	
275476643	SMP	1	690.56	394.28	914.47	404.38	10.63	10.63	9.04	9.04	
275485014	SMP	1	690.65	394.20	914.42	404.32	10.64	10.64	8.96	8.96	
275493451	SMP	1	690.56	394.14	914.45	404.37	10.60	10.60	8.95	8.95	
275510017	SMP	1	690.63	394.21	914.59	404.27	10.66	10.66	8.82	8.82	
275518408	SMP	1	690.64	394.19	914.61	404.20	10.55	10.55	8.80	8.80	
275526804	SMP	1	690.57	394.12	914.58	404.21	10.66	10.66	8.89	8.89	
275535010	SMP	1	690.58	394.05	914.54	404.20	10.54	10.54	8.84	8.84	
275543389	SMP	1	690.57	393.97	914.60	404.11	10.55	10.55	8.85	8.85	
275551769	SMP	1	690.57	394.04	914.52	404.03	10.50	10.50	8.92	8.92	
275560154	SMP	1	690.69	394.02	914.55	403.96	10.53	10.53	8.79	8.79	
275568405	SMP	1	690.42	393.89	914.44	403.90	10.52	10.52	8.98	8.98	
275576763	SMP	1	690.45	393.92	914.50	403.90	10.57	10.57	8.85	8.85	
275585143	SMP	1	690.41	393.91	914.44	403.82	10.55	10.55	8.98	8.98	
275593519	SMP	1	690.38	393.91	914.46	403.78	10.51	10.51	8.90	8.90	
275601758	SMP	1	690.27	393.92	914.34	403.89	10.47	10.47	8.83	8.83	
275610138	SMP	1	690.33	393.89	914.35	403.84	10.46	10.46	9.06	9.06	
275618529	SMP	1	690.16	393.96	914.33	403.82	10.55	10.55	8.93	8.93	
275626873	SMP	1	690.19	393.98	914.31	403.90	10.51	10.51	8.88	8.88	
275635136	SMP	1	690.12	393.99	914.24	403.90	10.49	10.49	8.94	8.94	
275643546	SMP	1	690.02	394.01	914.26	403.91	10.48	10.48	9.07	9.07	
275651898	SMP	1	689.99	394.08	914.24	403.97	10.58	10.58	8.85	8.85	
275660230	SMP	1	689.95	394.07	914.12	403.97	10.33	10.33	8.94	8.94	
275668523	SMP	1	689.82	394.05	914.16	404.00	10.50	10.50	9.09	9.09	
275676924	SMP	1	689.82	394.13	914.13	403.96	10.55	10.55	9.16	9.16	
275685255	SMP	1	689.79	394.13	914.10	404.04	10.47	10.47	9.00	9.00	
275693507	SMP	1	689.79	394.13	914.11	404.11	10.66	10.66	9.02	9.02	
275701882	SMP	1	689.71	394.12	914.03	404.10	10.66	10.66	9.03	9.03	
275710266	SMP	1	689.63	394.18	913.98	404.14	10.77	10.77	8.98	8.98	
275718651	SMP	1	689.62	394.21	913.91	404.14	10.72	10.72	8.89	8.89	
275726884	SMP	1	689.55	394.29	913.91	404.21	10.65	10.65	8.86	8.86	
275735251	SMP	1	689.37	394.32	913.76	404.21	10.47	10.47	8.88	8.88	
275743630	SMP	1	689.38	394.40	913.61	404.35	10.66	10.66	9.00	9.00	
275760271	SMP	1	689.19	394.45	913.48	404.29	10.53	10.53	8.87	8.87	
275768628	SMP	1	689.05	394.50	913.45	404.31	10.40	10.40	8.87	8.87	
275777007	SMP	1	688.82	394.54	913.32	404.21	10.34	10.34	8.95	8.95	
275785367	SMP	1	688.78	394.50	913.27	404.27	10.46	10.46	9.07	9.07	
275793677	SMP	1	688.76	394.41	913.20	404.27	10.70	10.70	9.08	9.08	
275801997	SMP	1	688.62	394.46	913.11	404.18	10.49	10.49	9.02	9.02	
275810354	SMP	1	688.53	394.54	912.96	404.19	10.77	10.77	8.89	8.89	
275818761	SMP	1	688.44	394.59	912.87	404.22	10.67	10.67	8.96	8.96	
275827040	SMP	1	688.10	394.67	912.73	404.21	10.48	10.48	8.94	8.94	
275835382	SMP	1	687.91	394.68	912.61	404.20	10.58	10.58	8.80	8.80	
275843726	SMP	1	687.39	394.70	912.11	404.03	10.78	10.78	8.90	8.90	
275851987	SMP	1	686.90	394.71	911.57	404.05	10.44	10.44	8.79	8.79	
275860400	SMP	1	686.90	394.61	911.50	403.97	10.38	10.38	8.84	8.84	
275868750	SMP	1	686.88	394.76	911.40	403.96	10.62	10.62	8.87	8.87	
275877076	SMP	1	686.91	394.72	911.43	403.90	10.61	10.61	8.89	8.89	
275885363	SMP	1	686.67	394.76	911.36	403.90	10.61	10.61	8.89	8.89	
275893760	SMP	1	686.59	394.71	911.26	403.87	10.54	10.54	8.90	8.90	
275902127	SMP	1	686.35	394.76	911.17	403.84	10.59	10.59	9.02	9.02	
275910413	SMP	1	686.44	394.74	911.14	403.83	10.67	10.67	8.99	8.99	
275918750	SMP	1	686.28	394.83	911.10	403.87	10.51	10.51	9.03	9.03	
275927084	SMP	1	686.21	394.83	910.97	403.88	10.51	10.51	9.12	9.12	
275935492	SMP	1	686.23	394.94	910.96	403.84	10.53	10.53	9.00	9.00	
275943780	SMP	1	686.14	394.92	910.91	403.84	10.68	10.68	9.03	9.03	
275952112	SMP	1	686.16	394.94	910.92	403.84	10.52	10.52	9.11	9.11	
275960454	SMP	1	686.14	394.94	910.89	403.86	10.63	10.63	9.04	9.04	
275968870	SMP	1	686.09	395.00	910.99	403.81	10.56	10.56	9.00	9.00	
275977258	SMP	1	686.14	395.01	911.11	403.89	10.52	10.52	9.07	9.07	
275985484	SMP	1	686.09	394.99	910.97	403.83	10.56	10.56	8.97	8.97	
275993886	SMP	1	686.11	395.00	910.96	403.86	10.57	10.57	9.01	9.01	
276002231	SMP	1	686.06	394.99	910.97	403.87	10.53	10.53	9.07	9.07	
276010513	SMP	1	686.12	395.01	911.04	403.84	10.53	10.53	9.13	9.13	
276018874	SMP	1	686.06	394.99	911.04	403.86	10.56	10.56	8.98	8.98	
276027257	SMP	1	686.14	394.99	911.18	403.84	10.47	10.47	9.00	9.00	
276035606	SMP	1	685.98	394.97	911.21	403.86	10.49	10.49	8.95	8.95	
276043884	SMP	1	686.09	395.01	911.25	403.84	10.55	10.55	8.97	8.97	
276052243	SMP	1	686.16	395.01	911.36	403.90	10.42	10.42	8.80	8.80	
276060631	SMP	1	686.26	395.06	911.40	404.03	10.43	10.43	8.77	8.77	
276068992	SMP	1	686.26	395.05	911.48	404.03	10.35	10.35	8.77	8.77	
276077253	SMP	1	686.22	395.03	911.50	404.17	10.25	10.25	8.92	8.92	
276085618	SMP	1	686.33	395.06	911.56	404.17	10.39	10.39	8.74	8.74	
276094007	SMP	1	686.34	395.41	911.55	404.49	10.47	10.47	8.95	8.95	
276102358	SMP	1	686.98	396.50	911.77	405.67	10.48	10.48	9.02	9.02	
276110620	SMP	1	687.54	397.93	911.69	407.14	10.53	10.53	8.85	8.85	
276127372	SMP	1	687.75	399.09	911.62	408.25	10.63	10.63	8.98	8.98	
276135737	SMP	1	687.62	398.77	911.69	408.10	10.43	10.43	9.10	9.10	
276143988	SMP	1	687.64	398.86	911.91	408.13	10.53	10.53	9.03	9.03	
276152372	SMP	1	687.58	398.93	911.97	408.24	10.59	10.59	9.14	9.14	
276160733	SMP	1	687.60	398.93	912.01	408.40	10.43	10.43	8.91	8.91	
276169005	SMP	1	687.38	399.13	912.04	408.44	10.62	10.62	9.04	9.04	
276177359	SMP	1	687.30	399.02	911.98	408.51	10.43	10.43	9.21	9.21	
276185736	SMP	1	687.29	399.23	911.91	408.58	10.49	10.49	9.04	9.04	
276194121	SMP	1	687.22	399.23	911.98	408.59	10.39	10.39	9.04	9.04	
276202359	SMP	1	687.30	399.30	911.89	408.69	10.34	10.34	8.92	8.92	
276212024	SMP	1	687.24	399.37	911.94	408.75	10.38	10.38	9.00	9.00	
276219130	SMP	1	687.12	399.51	911.80	408.82	10.41	10.41	8.82	8.82	
276227485	SMP	1	687.06	399.46	911.79	408.83	10.37	10.37	8.89	8.89	
276235728	SMP	1	686.89	399.60	911.77	408.84	10.45	10.45	8.86	8.86	
276244109	SMP	1	686.86	399.53	911.72	408.91	10.20	10.20	8.91	8.91	
276252481	SMP	1	686.73	399.66	911.69	408.99	10.30	10.30	8.95	8.95	
276260848	SMP	1	686.67	399.71	911.65	409.04	10.45	10.45	8.93	8.93	
276269125	SMP	1	686.65	399.72	911.54	409.01	10.49	10.49	8.90	8.90	
276277481	SMP	1	686.53	399.78	911.49	409.04	10.57	10.57	8.77	8.77	
276285851	SMP	1	686.48	399.87	911.48	409.13	10.72	10.72	8.90	8.90	
276294235	SMP	1	686.40	399.93	911.42	409.11	10.66	10.66	8.84	8.84	
276302484	SMP	1	686.31	399.96	911.49	409.21	10.55	10.55	8.90	8.90	
276310846	SMP	1	686.10	400.05	911.35	409.21	10.46	10.46	9.00	9.00	
276319254	SMP	1	686.10	399.98	911.40	409.32	10.55	10.55	9.14	9.14	
276327475	SMP	1	685.90	400.08	911.33	409.20	10.38	10.38	9.06	9.06	
276335862	SMP	1	685.99	400.18	911.10	409.15	10.47	10.47	8.94	8.94	
276344230	SMP	1	685.90	400.06	911.16	409.17	10.55	10.55	9.01	9.01	
276352605	SMP	1	685.82	400.24	911.11	409.20	10.71	10.71	9.04	9.04	
276360847	SMP	1	685.75	400.24	911.02	409.33	10.76	10.76	9.19	9.19	
276369247	SMP	1	685.59	400.21	910.96	409.30	10.81	10.81	8.99	8.99	
276377600	SMP	1	685.52	400.28	910.97	409.31	10.86	10.86	9.16	9.16	
276385973	SMP	1	685.52	400.28	910.79	409.35	10.59	10.59	9.14	9.14	
276394229	SMP	1	684.80	400.58	910.17	409.52	10.53	10.53	9.20	9.20	
276402610	SMP	1	683.17	401.27	908.53	410.04	10.63	10.63	9.04	9.04	
276410978	SMP	1	681.89	401.65	907.02	410.24	10.42	10.42	9.20	9.20	
276427627	SMP	1	679.51	402.00	904.38	410.63	10.34	10.34	9.26	9.26	
276435963	SMP	1	679.91	401.97	904.54	410.52	10.29	10.29	9.14	9.14	
276444367	SMP	1	679.71	402.04	904.61	410.61	10.35	10.35	9.25	9.25	
276452717	SMP	1	679.54	402.11	904.46	410.69	10.57	10.57	9.30	9.30	
276460977	SMP	1	679.56	402.13	904.47	410.65	10.60	10.60	9.25	9.25	
276469351	SMP	1	679.38	402.20	904.40	410.76	10.52	10.52	9.23	9.23	
276477742	SMP	1	679.31	402.28	904.40	410.69	10.51	10.51	9.18	9.18	
276485962	SMP	1	679.23	402.26	904.32	410.72	10.30	10.30	9.20	9.20	
276494367	SMP	1	679.30	402.27	904.25	410.73	10.42	10.42	9.19	9.19	
276502724	SMP	1	679.14	402.34	904.24	410.76	10.34	10.34	9.15	9.15	
276511114	SMP	1	679.10	402.34	904.16	410.75	10.35	10.35	9.03	9.03	
276519430	SMP	1	679.00	402.33	904.11	410.91	10.27	10.27	9.24	9.24	
276527738	SMP	1	678.93	402.32	904.22	410.78	10.25	10.25	9.16	9.16	
276536083	SMP	1	678.88	402.38	904.08	410.83	10.33	10.33	9.10	9.10	
276544492	SMP	1	678.86	402.47	904.10	410.90	10.42	10.42	9.30	9.30	
276552721	SMP	1	678.77	402.54	904.15	410.97	10.46	10.46	9.24	9.24	
276561103	SMP	1	678.75	402.61	904.02	410.90	10.37	10.37	9.23	9.23	
276569470	SMP	1	678.74	402.61	904.00	410.99	10.27	10.27	9.00	9.00	
276577865	SMP	1	678.73	402.63	903.90	411.10	10.27	10.27	9.35	9.35	
276586082	SMP	1	678.62	402.70	903.95	411.07	10.31	10.31	9.31	9.31	
276594490	SMP	1	678.59	402.74	903.89	411.18	10.34	10.34	9.22	9.22	
276602837	SMP	1	678.38	402.89	903.82	411.20	10.29	10.29	9.12	9.12	
276611224	SMP	1	678.48	402.92	903.80	411.23	10.37	10.37	9.02	9.02	
276627851	SMP	1	678.47	402.99	903.72	411.44	10.26	10.26	9.11	9.11	
276636225	SMP	1	678.37	403.15	903.78	411.38	10.50	10.50	9.01	9.01	
276644469	SMP	1	678.43	403.12	903.71	411.46	10.58	10.58	9.00	9.00	
276652854	SMP	1	678.32	403.21	903.61	411.49	10.49	10.49	9.19	9.19	
276661218	SMP	1	678.36	403.27	903.55	411.56	10.47	10.47	9.14	9.14	
276669612	SMP	1	678.35	403.32	903.43	411.49	10.46	10.46	9.13	9.13	
276677836	SMP	1	678.45	403.14	903.72	411.44	10.61	10.61	9.08	9.08	
276686225	SMP	1	678.50	402.91	903.78	411.17	10.39	10.39	8.99	8.99	
276694592	SMP	1	678.63	402.85	903.59	411.16	10.27	10.27	8.85	8.85	
276702963	SMP	1	678.62	403.06	903.60	411.28	10.53	10.53	8.93	8.93	
276711216	SMP	1	678.56	403.13	903.59	411.29	10.54	10.54	8.90	8.90	
276719610	SMP	1	678.48	403.13	903.57	411.32	10.53	10.53	8.95	8.95	
276727963	SMP	1	678.52	403.14	903.57	411.34	10.57	10.57	8.97	8.97	
276736362	SMP	1	678.52	403.14	903.54	411.33	10.54	10.54	8.96	8.96	
276744593	SMP	1	678.56	403.13	903.55	411.42	10.54	10.54	9.00	9.00	
276752960	SMP	1	678.51	403.21	903.54	411.34	10.60	10.60	8.96	8.96	
276761336	SMP	1	678.53	403.21	903.55	411.35	10.63	10.63	8.95	8.95	
276769733	SMP	1	678.53	403.14	903.49	411.35	10.60	10.60	8.98	8.98	
276777964	SMP	1	678.44	403.28	903.54	411.33	10.60	10.60	8.96	8.96	
276786342	SMP	1	678.59	403.21	903.48	411.42	10.56	10.56	8.99	8.99	
276794714	SMP	1	678.52	403.35	903.61	411.44	10.52	10.52	9.01	9.01	
276803090	SMP	1	678.45	403.35	903.43	411.42	10.45	10.45	9.07	9.07	
276811331	SMP	1	678.52	403.49	903.46	411.48	10.53	10.53	8.87	8.87	
276819731	SMP	1	678.58	403.45	903.48	411.62	10.46	10.46	9.07	9.07	
276828082	SMP	1	678.59	403.49	903.59	411.62	10.43	10.43	8.95	8.95	
276836340	SMP	1	678.64	403.55	903.60	411.62	10.48	10.48	8.95	8.95	
276844709	SMP	1	678.68	403.57	903.56	411.68	10.35	10.35	9.05	9.05	
276853087	SMP	1	678.68	403.66	903.62	411.83	10.26	10.26	9.27	9.27	
276861452	SMP	1	678.80	403.64	903.69	411.84	10.38	10.38	8.99	8.99	
276869728	SMP	1	678.88	403.63	903.68	411.81	10.18	10.18	9.03	9.03	
276878079	SMP	1	678.90	403.71	903.80	411.83	10.32	10.32	8.96	8.96	
276886467	SMP	1	678.98	403.67	903.84	411.96	10.35	10.35	9.08	9.08	
276894860	SMP	1	679.04	403.80	903.89	411.97	10.42	10.42	9.02	9.02	
276903092	SMP	1	679.10	403.82	903.99	412.02	10.34	10.34	9.07	9.07	
276911449	SMP	1	679.11	403.89	903.95	412.10	10.31	10.31	9.03	9.03	
276919851	SMP	1	679.20	403.80	904.00	412.25	10.34	10.34	9.34	9.34	
276936458	SMP	1	679.32	404.03	904.20	412.32	10.46	10.46	9.17	9.17	
276944850	SMP	1	679.48	404.17	904.06	412.32	10.48	10.48	8.99	8.99	
276953198	SMP	1	679.52	404.20	904.13	412.47	10.53	10.53	8.99	8.99	
276961593	SMP	1	679.58	404.21	904.23	412.56	10.61	10.61	9.08	9.08	
276969831	SMP	1	679.66	404.29	904.36	412.62	10.55	10.55	9.03	9.03	
276978223	SMP	1	679.59	404.42	904.43	412.69	10.49	10.49	9.08	9.08	
276986564	SMP	1	679.70	404.43	904.47	412.81	10.49	10.49	9.22	9.22	
276994853	SMP	1	679.77	404.50	904.62	412.91	10.57	10.57	9.27	9.27	
277003191	SMP	1	680.17	404.42	904.87	412.98	10.27	10.27	9.01	9.01	
277011586	SMP	1	680.43	404.50	905.12	413.07	10.54	10.54	9.08	9.08	
277019954	SMP	1	680.41	404.50	905.00	413.11	10.42	10.42	9.07	9.07	
277028220	SMP	1	680.57	404.56	905.08	413.19	10.52	10.52	9.13	9.13	
277036576	SMP	1	680.48	404.67	905.14	413.18	10.27	10.27	9.21	9.21	
277044977	SMP	1	680.62	404.70	905.32	413.22	10.39	10.39	9.06	9.06	
277053317	SMP	1	680.48	404.78	905.17	413.31	10.40	10.40	9.02	9.02	
277061583	SMP	1	680.66	404.74	905.21	413.34	10.35	10.35	9.18	9.18	
277069949	SMP	1	680.66	404.82	905.31	413.39	10.35	10.35	9.10	9.10	
277078339	SMP	1	680.78	404.80	905.20	413.29	10.34	10.34	8.85	8.85	
277086695	SMP	1	680.72	404.88	905.29	413.36	10.41	10.41	9.06	9.06	
277094970	SMP	1	680.80	404.94	905.27	413.34	10.38	10.38	8.81	8.81	
277103316	SMP	1	680.80	404.87	905.28	413.33	10.34	10.34	8.78	8.78	
277111704	SMP	1	680.80	404.94	905.36	413.43	10.38	10.38	9.13	9.13	
277120076	SMP	1	680.88	404.93	905.32	413.45	10.31	10.31	9.01	9.01	
277128341	SMP	1	680.95	404.93	905.35	413.34	10.33	10.33	8.79	8.79	
277136684	SMP	1	680.92	404.97	905.37	413.27	10.39	10.39	8.79	8.79	
277145090	SMP	1	680.99	404.92	905.39	413.41	10.31	10.31	8.99	8.99	
277153325	SMP	1	680.99	405.00	905.38	413.46	10.30	10.30	8.89	8.89	
277161705	SMP	1	681.11	404.87	905.46	413.41	10.28	10.28	8.86	8.86	
277170071	SMP	1	681.04	404.87	905.45	413.43	10.41	10.41	9.02	9.02	
277178464	SMP	1	681.11	404.80	905.58	413.43	10.46	10.46	8.98	8.98	
277186689	SMP	1	681.10	404.91	905.51	413.34	10.42	10.42	8.85	8.85	
277195091	SMP	1	681.16	404.84	905.52	413.43	10.17	10.17	8.97	8.97	
277203435	SMP	1	681.12	404.86	905.52	413.39	10.45	10.45	8.87	8.87	
277211841	SMP	1	681.04	404.86	905.51	413.35	10.48	10.48	8.90	8.90	
277220070	SMP	1	681.17	404.82	905.47	413.35	10.51	10.51	8.86	8.86	
277228460	SMP	1	681.13	404.81	905.50	413.38	10.45	10.45	9.10	9.10	
277236807	SMP	1	681.17	404.81	905.53	413.33	10.43	10.43	8.99	8.99	
277245218	SMP	1	681.03	404.85	905.51	413.42	10.42	10.42	9.01	9.01	
277253432	SMP	1	681.02	404.84	905.40	413.33	10.46	10.46	8.88	8.88	
277261825	SMP	1	681.26	404.73	905.40	413.28	10.32	10.32	8.86	8.86	
277270201	SMP	1	681.20	404.79	905.28	413.28	10.49	10.49	8.87	8.87	
277278577	SMP	1	681.05	404.77	905.27	413.29	10.55	10.55	8.99	8.99	
277286802	SMP	1	681.08	404.69	905.34	413.20	10.49	10.49	8.85	8.85	
277295212	SMP	1	680.92	404.69	905.19	413.24	10.36	10.36	8.97	8.97	
277303562	SMP	1	680.89	404.72	905.20	413.21	10.48	10.48	8.92	8.92	
277311819	SMP	1	680.89	404.66	905.16	413.21	10.40	10.40	9.03	9.03	
277320199	SMP	1	680.80	404.63	905.15	413.27	10.49	10.49	9.26	9.26	
277328574	SMP	1	680.73	404.63	905.08	413.19	10.42	10.42	9.30	9.30	
277336938	SMP	1	680.57	404.62	905.00	413.18	10.46	10.46	9.28	9.28	
277345210	SMP	1	680.57	404.63	905.04	413.12	10.51	10.51	9.11	9.11	
277353555	SMP	1	680.45	404.56	904.97	413.12	10.67	10.67	9.18	9.18	
277361946	SMP	1	680.31	404.56	904.90	413.03	10.46	10.46	9.15	9.15	
277370315	SMP	1	680.30	404.56	904.83	413.07	10.54	10.54	9.08	9.08	
277378572	SMP	1	680.29	404.41	904.76	413.09	10.49	10.49	9.09	9.09	
277386932	SMP	1	680.14	404.43	904.66	412.97	10.44	10.44	9.12	9.12	
277395331	SMP	1	680.16	404.34	904.62	412.89	10.33	10.33	9.03	9.03	
277403682	SMP	1	679.91	404.43	904.47	412.88	10.51	10.51	9.28	9.28	
277411951	SMP	1	679.84	404.51	904.34	412.77	10.62	10.62	9.20	9.20	
277420315	SMP	1	679.79	404.28	904.33	412.76	10.77	10.77	9.13	9.13	
277428700	SMP	1	679.66	404.29	904.25	412.73	10.94	10.94	9.10	9.10	
277437046	SMP	1	679.73	404.35	904.34	412.70	10.96	10.96	9.28	9.28	
277445326	SMP	1	680.58	404.22	905.33	412.65	10.70	10.70	9.28	9.28	
277453677	SMP	1	682.28	403.98	907.03	412.60	10.49	10.49	9.29	9.29	
277462073	SMP	1	684.19	403.87	908.76	412.46	10.73	10.73	9.10	9.10	
277470311	SMP	1	686.04	403.63	910.44	412.34	10.65	10.65	9.15	9.15	
277478696	SMP	1	687.56	403.56	911.84	412.36	10.94	10.94	9.05	9.05	
277487045	SMP	1	688.00	403.68	911.87	412.22	10.80	10.80	8.93	8.93	
277495454	SMP	1	687.55	403.54	911.71	412.11	10.92	10.92	8.82	8.82	
277503696	SMP	1	687.39	403.53	911.69	412.06	10.85	10.85	9.05	9.05	
277512075	SMP	1	687.41	403.41	911.76	412.07	10.87	10.87	9.02	9.02	
277520432	SMP	1	687.34	403.41	911.87	412.14	10.87	10.87	9.11	9.11	
277528826	SMP	1	687.35	403.43	911.88	412.07	10.88	10.88	8.98	8.98	
277537042	SMP	1	687.28	403.42	911.81	412.00	10.88	10.88	9.07	9.07	
277545448	SMP	1	687.04	403.47	911.73	411.98	10.91	10.91	9.02	9.02	
277553797	SMP	1	687.11	403.51	911.81	411.92	11.07	11.07	8.95	8.95	
277562191	SMP	1	687.04	403.36	911.87	411.98	10.85	10.85	9.13	9.13	
277570430	SMP	1	687.11	403.42	911.94	411.98	10.85	10.85	9.16	9.16	
277578819	SMP	1	687.04	403.36	911.87	411.90	11.00	11.00	9.09	9.09	
277587171	SMP	1	687.04	403.22	911.94	411.90	10.90	10.90	9.11	9.11	
277595582	SMP	1	686.97	403.37	912.00	411.98	11.05	11.05	9.04	9.04	
277603795	SMP	1	686.97	403.29	912.01	411.90	10.94	10.94	9.16	9.16	
277612184	SMP	1	686.97	403.29	912.01	411.90	10.91	10.91	8.89	8.89	
277620558	SMP	1	686.97	403.29	912.15	411.99	10.91	10.91	8.98	8.98	
277628816	SMP	1	687.02	403.24	912.05	411.92	10.79	10.79	9.01	9.01	
277637164	SMP	1	686.97	403.29	912.13	411.98	10.83	10.83	8.99	8.99	
277645574	SMP	1	687.11	403.29	912.27	411.95	10.84	10.84	9.07	9.07	
277653916	SMP	1	687.11	403.29	912.26	412.05	10.93	10.93	9.27	9.27	
277662179	SMP	1	687.12	403.22	912.25	411.97	10.99	10.99	9.12	9.12	
277670548	SMP	1	687.15	403.34	912.32	412.04	10.75	10.75	9.16	9.16	
277678940	SMP	1	687.08	403.22	912.40	411.97	10.94	10.94	9.10	9.10	
277687288	SMP	1	687.11	403.22	912.46	412.00	11.04	11.04	9.20	9.20	
277703941	SMP	1	687.25	403.25	912.49	412.00	11.00	11.00	9.17	9.17	
277712305	SMP	1	687.25	403.24	912.58	412.05	10.84	10.84	9.09	9.09	
277720694	SMP	1	687.24	403.19	912.59	412.08	10.88	10.88	9.19	9.19	
277728923	SMP	1	687.23	403.18	912.65	412.04	10.91	10.91	9.11	9.11	
277737307	SMP	1	687.41	403.20	912.82	412.09	10.88	10.88	9.12	9.12	
277745676	SMP	1	688.15	403.41	913.54	412.29	11.01	11.01	9.13	9.13	
277754045	SMP	1	688.79	403.51	913.88	412.45	10.63	10.63	9.12	9.12	
277762293	SMP	1	688.76	403.44	913.80	412.38	10.76	10.76	9.00	9.00	
277770691	SMP	1	688.58	403.40	913.78	412.42	10.89	10.89	9.14	9.14	
277779050	SMP	1	688.58	403.36	913.78	412.37	10.87	10.87	9.02	9.02	
277787297	SMP	1	688.58	403.44	913.79	412.38	10.79	10.79	9.11	9.11	
277795672	SMP	1	688.52	403.41	913.84	412.42	10.77	10.77	9.00	9.00	
277804056	SMP	1	688.56	403.39	913.81	412.48	10.84	10.84	9.12	9.12	
277812421	SMP	1	688.52	403.40	913.83	412.36	10.79	10.79	9.00	9.00	
277820688	SMP	1	688.61	403.31	913.85	412.35	10.77	10.77	8.99	8.99	
277829040	SMP	1	688.63	403.37	913.83	412.36	10.79	10.79	8.92	8.92	
277837432	SMP	1	688.50	403.22	913.80	412.33	10.89	10.89	9.00	9.00	
277845797	SMP	1	688.62	403.31	913.84	412.28	10.76	10.76	9.03	9.03	
277854049	SMP	1	688.41	403.24	913.84	412.19	10.84	10.84	8.85	8.85	
277862412	SMP	1	688.41	403.17	913.80	412.22	10.83	10.83	8.95	8.95	
277870810	SMP	1	688.25	403.08	913.70	412.14	10.91	10.91	8.91	8.91	
277879178	SMP	1	688.39	403.15	913.82	412.17	10.81	10.81	8.97	8.97	
277887414	SMP	1	688.30	403.19	913.74	412.13	10.88	10.88	9.19	9.19	
277895800	SMP	1	688.32	403.10	913.67	412.06	10.86	10.86	9.21	9.21	
277904175	SMP	1	688.29	403.12	913.61	412.09	10.82	10.82	9.35	9.35	
277912536	SMP	1	688.15	403.22	913.58	412.01	10.74	10.74	9.21	9.21	
277920809	SMP	1	688.11	403.19	913.52	412.01	10.80	10.80	9.30	9.30	
277929168	SMP	1	688.08	403.20	913.51	412.08	10.68	10.68	9.27	9.27	
277937537	SMP	1	688.08	403.19	913.55	412.08	10.74	10.74	9.05	9.05	
277945791	SMP	1	688.01	403.30	913.45	412.09	10.73	10.73	9.18	9.18	
277954165	SMP	1	687.97	403.36	913.45	412.09	10.70	10.70	9.18	9.18	
277962545	SMP	1	687.87	403.32	913.44	412.11	10.86	10.86	9.20	9.20	
277970931	SMP	1	687.97	403.32	913.37	412.11	10.87	10.87	9.29	9.29	
277979164	SMP	1	687.96	403.29	913.31	412.17	10.74	10.74	9.28	9.28	
277987549	SMP	1	687.90	403.39	913.37	412.18	10.71	10.71	9.21	9.21	
277995917	SMP	1	687.84	403.34	913.30	412.18	10.80	10.80	9.23	9.23	
278004293	SMP	1	687.84	403.37	913.24	412.20	10.78	10.78	9.20	9.20	
278012533	SMP	1	687.71	403.47	913.24	412.10	10.81	10.81	9.21	9.21	
278020938	SMP	1	687.83	403.39	913.30	412.18	10.77	10.77	9.23	9.23	
278029288	SMP	1	687.90	403.39	913.37	412.18	10.70	10.70	9.21	9.21	
278037656	SMP	1	687.90	403.39	913.37	412.18	10.82	10.82	9.21	9.21	
278045911	SMP	1	687.91	403.35	913.38	412.15	10.78	10.78	9.24	9.24	
278054289	SMP	1	687.87	403.30	913.44	412.18	10.78	10.78	9.25	9.25	
278062654	SMP	1	688.05	403.29	913.48	412.15	10.66	10.66	9.17	9.17	
278071056	SMP	1	688.01	403.27	913.45	412.08	10.70	10.70	9.31	9.31	
278079280	SMP	1	687.77	403.06	913.27	412.02	10.64	10.64	9.18	9.18	
278087671	SMP	1	687.25	402.82	912.74	411.66	10.76	10.76	9.30	9.30	
278096038	SMP	1	687.28	402.67	912.58	411.53	10.69	10.69	9.14	9.14	
278104293	SMP	1	687.43	402.67	912.63	411.57	10.76	10.76	9.32	9.32	
278112659	SMP	1	687.54	402.65	912.77	411.64	10.65	10.65	9.38	9.38	
278121055	SMP	1	687.54	402.65	912.81	411.66	10.69	10.69	9.34	9.34	
278129405	SMP	1	687.49	402.63	912.87	411.65	10.78	10.78	9.44	9.44	
278137660	SMP	1	687.63	402.56	912.88	411.68	10.76	10.76	9.49	9.49	
278146039	SMP	1	687.70	402.56	912.99	411.60	10.76	10.76	9.48	9.48	
278154405	SMP	1	687.71	402.50	913.06	411.59	10.76	10.76	9.23	9.23	
278162777	SMP	1	687.78	402.55	912.99	411.60	10.71	10.71	9.22	9.22	
278171052	SMP	1	687.84	402.56	913.04	411.60	10.78	10.78	9.22	9.22	
278179408	SMP	1	687.38	402.56	912.77	411.74	10.85	10.85	9.42	9.42	
278187776	SMP	1	686.92	402.58	912.19	411.68	10.64	10.64	9.17	9.17	
278196154	SMP	1	687.04	402.63	912.14	411.69	10.61	10.61	9.04	9.04	
278204425	SMP	1	687.10	402.63	912.25	411.70	10.60	10.60	9.15	9.15	
278212778	SMP	1	687.21	402.60	912.34	411.67	10.71	10.71	9.07	9.07	
278221172	SMP	1	687.26	402.50	912.53	411.75	10.64	10.64	9.35	9.35	
278229531	SMP	1	687.29	402.48	912.63	411.78	10.67	10.67	9.41	9.41	
278237771	SMP	1	687.38	402.49	912.60	411.78	10.83	10.83	9.34	9.34	
278246155	SMP	1	687.45	402.42	912.71	411.70	10.89	10.89	9.34	9.34	
278254530	SMP	1	687.59	402.42	912.79	411.75	10.84	10.84	9.40	9.40	
278262772	SMP	1	687.59	402.42	912.91	411.80	10.84	10.84	9.44	9.44	
278271174	SMP	1	687.66	402.42	913.03	411.81	10.71	10.71	9.32	9.32	
278279523	SMP	1	687.73	402.35	912.99	411.74	10.80	10.80	9.45	9.45	
278287897	SMP	1	687.71	402.41	913.11	411.74	10.77	10.77	9.21	9.21	
278296150	SMP	1	687.77	402.48	913.11	411.74	10.72	10.72	9.13	9.13	
278304541	SMP	1	687.86	402.43	913.22	411.84	10.79	10.79	9.15	9.15	
278312896	SMP	1	687.93	402.36	913.28	411.82	10.79	10.79	9.17	9.17	
278321294	SMP	1	687.59	402.42	913.00	411.83	10.78	10.78	9.40	9.40	
278329521	SMP	1	687.28	402.47	912.52	411.82	10.65	10.65	9.30	9.30	
278337909	SMP	1	687.38	402.49	912.60	411.81	10.58	10.58	9.33	9.33	
278346284	SMP	1	687.52	402.42	912.67	411.84	10.67	10.67	9.27	9.27	
278354644	SMP	1	687.52	402.49	912.82	411.94	10.74	10.74	9.31	9.31	
278362889	SMP	1	687.52	402.49	912.87	411.90	10.66	10.66	9.38	9.38	
278371290	SMP	1	687.52	402.49	912.81	411.92	10.78	10.78	9.16	9.16	
278379649	SMP	1	687.53	402.49	912.81	411.91	10.74	10.74	9.22	9.22	
278388013	SMP	1	687.52	402.49	912.87	411.98	10.72	10.72	9.28	9.28	
278396278	SMP	1	687.45	402.56	912.87	411.91	10.78	10.78	9.20	9.20	
278404652	SMP	1	687.52	402.49	912.95	411.92	10.65	10.65	9.19	9.19	
278413016	SMP	1	687.52	402.42	912.96	411.99	10.71	10.71	9.11	9.11	
278421288	SMP	1	687.59	402.49	912.95	411.99	10.74	10.74	9.15	9.15	
278429643	SMP	1	687.52	402.42	912.88	411.99	10.73	10.73	9.08	9.08	
278438021	SMP	1	687.45	402.42	912.88	411.99	10.73	10.73	9.17	9.17	
278446399	SMP	1	687.52	402.49	912.88	411.99	10.82	10.82	9.14	9.14	
278454640	SMP	1	687.46	402.56	912.87	411.98	10.69	10.69	9.19	9.19	
278463021	SMP	1	687.45	402.49	912.93	411.98	10.79	10.79	9.19	9.19	
278471414	SMP	1	687.45	402.49	912.83	412.01	10.74	10.74	9.08	9.08	
278479768	SMP	1	687.52	402.55	912.78	412.05	10.66	10.66	9.00	9.00	
278488024	SMP	1	687.45	402.56	912.76	412.00	10.75	10.75	9.19	9.19	
278496396	SMP	1	687.45	402.56	912.69	412.00	10.60	10.60	9.10	9.10	
278504794	SMP	1	687.30	402.48	912.61	412.02	10.58	10.58	9.21	9.21	
278513143	SMP	1	687.27	402.56	912.56	411.97	10.43	10.43	9.00	9.00	
278521412	SMP	1	687.16	402.58	912.52	411.97	10.56	10.56	9.04	9.04	
278529761	SMP	1	687.11	402.67	912.37	412.04	10.48	10.48	9.01	9.01	
278538134	SMP	1	687.05	402.67	912.37	411.98	10.40	10.40	8.97	8.97	
278546516	SMP	1	687.06	402.81	912.44	412.05	10.58	10.58	8.95	8.95	
278554768	SMP	1	687.19	402.95	912.49	412.22	10.77	10.77	8.95	8.95	
278563134	SMP	1	687.13	402.93	912.43	412.26	10.55	10.55	9.10	9.10	
278571530	SMP	1	686.99	402.95	912.33	412.30	10.59	10.59	9.16	9.16	
278579774	SMP	1	686.94	402.94	912.19	412.23	10.45	10.45	9.22	9.22	
278588154	SMP	1	686.94	402.94	912.17	412.25	10.48	10.48	9.02	9.02	
278596517	SMP	1	686.84	402.98	912.16	412.31	10.54	10.54	9.07	9.07	
278604899	SMP	1	686.75	403.02	911.99	412.32	10.51	10.51	9.20	9.20	
278613132	SMP	1	686.64	403.08	911.81	412.37	10.64	10.64	9.01	9.01	
278621531	SMP	1	686.61	402.98	911.89	412.28	10.64	10.64	9.02	9.02	
278629889	SMP	1	686.55	403.05	911.77	412.28	10.70	10.70	9.05	9.05	
278638262	SMP	1	686.48	403.05	911.70	412.28	10.71	10.71	8.99	8.99	
278646512	SMP	1	686.27	403.12	911.73	412.29	10.64	10.64	8.99	8.99	
278654880	SMP	1	686.37	403.12	911.59	412.30	10.70	10.70	9.02	9.02	
278663257	SMP	1	686.30	403.11	911.52	412.30	10.78	10.78	9.00	9.00	
278671658	SMP	1	686.23	403.18	911.51	412.36	10.68	10.68	9.15	9.15	
278679881	SMP	1	686.18	403.24	911.49	412.29	10.75	10.75	9.03	9.03	
278688256	SMP	1	686.15	403.22	911.46	412.30	10.64	10.64	9.12	9.12	
278696636	SMP	1	686.13	403.32	911.46	412.38	10.68	10.68	9.23	9.23	
278705025	SMP	1	686.10	403.28	911.36	412.29	10.75	10.75	9.18	9.18	
278713258	SMP	1	685.97	403.28	911.33	412.35	10.50	10.50	9.09	9.09	
278721656	SMP	1	686.03	403.27	911.35	412.41	10.52	10.52	9.24	9.24	
278730007	SMP	1	685.94	403.26	911.26	412.36	10.73	10.73	9.24	9.24	
278738377	SMP	1	686.01	403.36	911.27	412.34	10.66	10.66	9.11	9.11	
278746634	SMP	1	686.05	403.25	911.20	412.35	10.52	10.52	9.34	9.34	
278755013	SMP	1	685.93	403.24	911.79	412.43	10.82	10.82	9.29	9.29	
278763376	SMP	1	685.96	406.13	912.73	416.01	9.81	9.81	10.27	10.27	
278771651	SMP	1	673.79	411.51	921.93	423.66	10.02	10.02	14.97	14.97	
278780005	SMP	1	684.10	413.83	917.67	424.29	8.31	8.31	13.07	13.07	
278796752	SMP	1	677.19	414.86	916.04	418.77	3.99	3.99	24.08	24.08	
278805004	SMP	1	677.19	418.68	911.71	427.72	6.76	6.76	14.93	14.93	
278813604	SMP	1	688.64	411.01	915.46	421.99	13.54	13.54	18.97	18.97	
278830137	SMP	1	676.34	411.53	923.86	423.83	10.98	10.98	14.93	14.93	
278838397	SMP	1	689.03	407.85	925.35	423.83	12.90	12.90	12.83	12.83	
278846753	SMP	1	0.00	0.00	924.48	423.58	0.00	0.00	16.51	16.51	
278855122	SMP	1	687.72	405.14	916.05	416.07	14.49	14.49	7.72	7.72	
278863522	SMP	1	687.19	403.27	916.21	415.72	12.84	12.84	8.78	8.78	
278871737	SMP	1	687.15	403.03	916.23	413.09	7.30	7.30	6.10	6.10	
278880126	SMP	1	687.27	402.98	912.91	412.10	14.22	14.22	12.19	12.19	
278888501	SMP	1	687.64	403.00	914.40	412.12	12.29	12.29	9.30	9.30	
278896894	SMP	1	688.01	402.95	913.20	411.73	12.17	12.17	10.57	10.57	
278905113	SMP	1	688.55	402.86	915.33	412.54	10.60	10.60	9.09	9.09	
278913516	SMP	1	688.85	402.93	915.36	412.43	10.67	10.67	9.21	9.21	
278921873	SMP	1	689.05	403.00	915.07	412.44	10.81	10.81	9.15	9.15	
278930143	SMP	1	689.48	402.97	914.90	412.43	10.30	10.30	9.27	9.27	
278938503	SMP	1	689.36	402.99	914.82	412.40	10.24	10.24	8.95	8.95	
278946883	SMP	1	689.02	403.07	914.75	412.48	10.34	10.34	8.88	8.88	
278955248	SMP	1	688.96	403.22	914.69	412.52	10.61	10.61	8.88	8.88	
278963515	SMP	1	688.81	403.19	914.68	412.52	10.29	10.29	8.86	8.86	
278971860	SMP	1	689.11	403.29	914.60	412.49	10.44	10.44	8.84	8.84	
278980256	SMP	1	689.04	403.29	914.54	412.53	10.39	10.39	8.81	8.81	
278988624	SMP	1	689.02	403.23	914.54	412.60	10.31	10.31	8.94	8.94	
278996880	SMP	1	688.99	403.29	914.46	412.58	10.37	10.37	8.83	8.83	
279005243	SMP	1	688.98	403.25	914.39	412.65	10.33	10.33	8.88	8.88	
279013639	SMP	1	688.81	403.32	914.34	412.65	10.46	10.46	8.94	8.94	
279021997	SMP	1	688.72	403.28	914.25	412.68	10.40	10.40	8.89	8.89	
279030256	SMP	1	688.64	403.36	914.25	412.72	10.31	10.31	8.95	8.95	
279038619	SMP	1	688.59	403.42	914.24	412.72	10.46	10.46	8.88	8.88	
279047000	SMP	1	688.61	403.54	914.14	412.75	10.49	10.49	8.99	8.99	
279055363	SMP	1	688.54	403.53	914.10	412.80	10.43	10.43	9.02	9.02	
279063636	SMP	1	688.54	403.52	914.13	412.81	10.48	10.48	9.04	9.04	
279071983	SMP	1	688.57	403.62	914.09	412.79	10.63	10.63	8.72	8.72	
279080374	SMP	1	688.56	403.53	913.99	412.86	10.62	10.62	8.88	8.88	
279088619	SMP	1	688.41	403.61	913.87	412.87	10.47	10.47	8.92	8.92	
279097008	SMP	1	688.27	403.70	913.94	412.87	10.58	10.58	8.94	8.94	
279105352	SMP	1	688.18	403.66	913.83	412.85	10.71	10.71	9.11	9.11	
279113757	SMP	1	688.18	403.67	913.75	412.87	10.45	10.45	9.04	9.04	
279121993	SMP	1	688.02	403.77	913.68	412.87	10.66	10.66	9.13	9.13	
279130374	SMP	1	687.97	403.74	913.67	412.87	10.46	10.46	9.07	9.07	
279138741	SMP	1	687.97	403.81	913.53	412.79	10.55	10.55	8.95	8.95	
279147132	SMP	1	688.02	403.81	913.46	412.87	10.39	10.39	9.01	9.01	
279155352	SMP	1	687.96	403.91	913.39	412.82	10.41	10.41	8.95	8.95	
279163759	SMP	1	687.97	403.90	913.39	412.79	10.35	10.35	8.99	8.99	
279172102	SMP	1	688.08	403.80	913.32	412.86	10.27	10.27	8.89	8.89	
279180492	SMP	1	688.04	403.83	913.35	412.91	10.25	10.25	9.05	9.05	
279188745	SMP	1	688.10	403.93	913.18	412.85	10.40	10.40	9.07	9.07	
279197122	SMP	1	687.90	403.87	913.20	412.91	10.41	10.41	9.07	9.07	
279205474	SMP	1	688.01	403.90	913.18	412.93	10.46	10.46	9.08	9.08	
279213883	SMP	1	688.00	403.91	913.21	412.93	10.39	10.39	9.14	9.14	
279222112	SMP	1	688.01	403.90	913.18	412.89	10.40	10.40	8.99	8.99	
279230497	SMP	1	687.97	403.93	913.27	412.88	10.43	10.43	8.94	8.94	
279238862	SMP	1	687.96	403.96	913.21	412.97	10.39	10.39	9.02	9.02	
279247124	SMP	1	688.12	404.04	913.20	413.02	10.38	10.38	9.15	9.15	
279255471	SMP	1	688.09	403.99	913.28	413.01	10.42	10.42	9.06	9.06	
279263876	SMP	1	688.07	403.99	913.27	413.07	10.44	10.44	9.06	9.06	
279272233	SMP	1	688.10	404.07	913.28	413.13	10.38	10.38	9.14	9.14	
279280492	SMP	1	688.26	403.95	913.32	413.13	10.42	10.42	9.01	9.01	
279288860	SMP	1	688.25	404.00	913.28	413.12	10.43	10.43	9.05	9.05	
279297243	SMP	1	688.22	403.99	913.29	413.10	10.32	10.32	9.19	9.19	
279305599	SMP	1	688.36	404.00	913.26	413.16	10.35	10.35	9.10	9.10	
279313875	SMP	1	688.30	404.00	913.36	413.19	10.38	10.38	9.15	9.15	
279322234	SMP	1	688.25	404.07	913.33	413.15	10.57	10.57	9.20	9.20	
279330625	SMP	1	688.48	403.97	913.34	413.08	10.42	10.42	9.10	9.10	
279338982	SMP	1	688.50	403.99	913.36	413.16	10.46	10.46	8.99	8.99	
279347250	SMP	1	687.86	403.82	913.13	412.76	10.57	10.57	9.12	9.12	
279355593	SMP	1	687.94	403.19	912.95	412.40	10.48	10.48	9.03	9.03	
279364000	SMP	1	688.23	403.21	913.02	412.26	10.44	10.44	8.84	8.84	
279372342	SMP	1	688.30	403.29	912.95	412.40	10.46	10.46	9.03	9.03	
279380609	SMP	1	688.37	403.29	913.02	412.40	10.45	10.45	9.02	9.02	
279388981	SMP	1	688.28	403.29	913.09	412.33	10.44	10.44	9.16	9.16	
279397373	SMP	1	688.22	403.36	913.16	412.33	10.39	10.39	9.06	9.06	
279405590	SMP	1	688.33	403.33	913.16	412.33	10.50	10.50	9.13	9.13	
279413999	SMP	1	688.19	403.33	913.09	412.40	10.25	10.25	9.15	9.15	
279422362	SMP	1	688.07	403.35	913.09	412.33	10.27	10.27	9.08	9.08	
279430737	SMP	1	688.20	403.49	913.21	412.36	10.49	10.49	9.20	9.20	
279438978	SMP	1	688.14	403.46	913.13	412.36	10.31	10.31	9.07	9.07	
279447365	SMP	1	688.25	403.55	913.23	412.40	10.52	10.52	8.92	8.92	
279455716	SMP	1	688.20	403.49	913.13	412.36	10.41	10.41	9.11	9.11	
279464120	SMP	1	688.20	403.51	913.21	412.43	10.38	10.38	8.99	8.99	
279472348	SMP	1	688.21	403.59	913.14	412.43	10.38	10.38	8.97	8.97	
279480733	SMP	1	688.27	403.65	913.28	412.50	10.49	10.49	9.15	9.15	
279489105	SMP	1	688.29	403.68	913.27	412.50	10.56	10.56	9.04	9.04	
279497483	SMP	1	688.28	403.65	913.34	412.58	10.51	10.51	9.04	9.04	
279505718	SMP	1	688.26	403.63	913.41	412.58	10.63	10.63	8.98	8.98	
279514120	SMP	1	688.40	403.67	913.49	412.57	10.54	10.54	9.17	9.17	
279522476	SMP	1	688.50	403.62	913.42	412.50	10.41	10.41	9.05	9.05	
279539104	SMP	1	688.58	403.52	913.66	412.56	10.37	10.37	9.06	9.06	
279547476	SMP	1	688.58	403.49	913.73	412.54	10.26	10.26	8.96	8.96	
279555854	SMP	1	688.34	403.41	913.42	412.43	10.44	10.44	9.19	9.19	
279572476	SMP	1	685.99	402.42	911.00	411.54	10.26	10.26	8.94	8.94	
279580867	SMP	1	684.99	402.07	909.56	411.16	10.35	10.35	8.89	8.89	
279589217	SMP	1	684.45	401.84	908.69	410.98	10.31	10.31	8.91	8.91	
279605850	SMP	1	684.91	401.87	909.17	410.94	10.30	10.30	9.12	9.12	
279614225	SMP	1	684.90	401.81	909.18	410.91	10.21	10.21	9.07	9.07	
279622604	SMP	1	684.90	401.72	909.27	410.86	10.19	10.19	8.98	8.98	
279630843	SMP	1	684.97	401.68	909.33	410.81	10.21	10.21	8.88	8.88	
279639237	SMP	1	685.00	401.66	909.38	410.80	10.19	10.19	8.94	8.94	
279647599	SMP	1	685.05	401.63	909.44	410.79	10.21	10.21	8.91	8.91	
279655970	SMP	1	684.97	401.55	909.51	410.72	10.08	10.08	8.77	8.77	
279664219	SMP	1	685.09	401.59	909.60	410.75	10.24	10.24	8.95	8.95	
279672591	SMP	1	685.06	401.45	909.61	410.75	10.09	10.09	8.99	8.99	
279680967	SMP	1	685.10	401.51	909.75	410.76	10.17	10.17	9.13	9.13	
279689370	SMP	1	685.21	401.48	909.75	410.76	10.16	10.16	9.07	9.07	
279697594	SMP	1	685.17	401.44	909.82	410.76	10.11	10.11	9.03	9.03	
279705980	SMP	1	685.21	401.36	909.84	410.78	10.10	10.10	8.99	8.99	
279714345	SMP	1	685.27	401.29	909.89	410.76	10.12	10.12	8.98	8.98	
279722604	SMP	1	685.04	401.07	909.63	410.38	10.23	10.23	9.02	9.02	
279730961	SMP	1	684.65	400.04	909.12	409.50	10.23	10.23	9.02	9.02	
279739359	SMP	1	684.83	399.51	908.70	408.85	10.19	10.19	8.97	8.97	
279747712	SMP	1	685.01	399.55	908.62	408.77	10.21	10.21	8.95	8.95	
279755971	SMP	1	685.01	399.79	908.76	408.96	10.22	10.22	9.01	9.01	
279764342	SMP	1	684.78	399.74	908.84	409.01	10.28	10.28	8.99	8.99	
279772725	SMP	1	684.71	399.70	908.88	408.96	10.31	10.31	9.19	9.19	
279781085	SMP	1	684.72	399.61	908.81	409.01	10.24	10.24	9.13	9.13	
279789359	SMP	1	684.67	399.63	908.80	408.98	10.43	10.43	9.07	9.07	
279797718	SMP	1	684.53	399.59	908.76	408.95	10.17	10.17	9.00	9.00	
279806082	SMP	1	684.54	399.54	908.70	408.91	10.06	10.06	9.13	9.13	
279814460	SMP	1	684.45	399.54	908.71	408.84	10.20	10.20	9.24	9.24	
279822721	SMP	1	684.33	399.54	908.61	408.82	10.13	10.13	9.15	9.15	
279831094	SMP	1	684.32	399.53	908.61	408.75	10.14	10.14	9.14	9.14	
279839481	SMP	1	684.27	399.55	908.68	408.68	10.07	10.07	9.13	9.13	
279847839	SMP	1	684.21	399.50	908.54	408.68	10.03	10.03	9.10	9.10	
279856079	SMP	1	684.19	399.50	908.55	408.65	10.21	10.21	8.99	8.99	
279864460	SMP	1	684.01	399.52	908.55	408.57	10.20	10.20	9.02	9.02	
279872830	SMP	1	683.93	399.47	908.51	408.50	10.19	10.19	9.07	9.07	
279881080	SMP	1	684.04	399.42	908.68	408.54	10.23	10.23	8.92	8.92	
279889493	SMP	1	683.90	399.43	908.62	408.53	10.12	10.12	8.96	8.96	
279897833	SMP	1	683.93	399.38	908.57	408.47	10.28	10.28	8.97	8.97	
279906207	SMP	1	683.79	399.38	908.59	408.41	10.25	10.25	8.91	8.91	
279914459	SMP	1	683.72	399.34	908.61	408.36	10.19	10.19	8.81	8.81	
279922844	SMP	1	683.65	399.34	908.59	408.44	10.20	10.20	9.11	9.11	
279931199	SMP	1	683.72	399.35	908.59	408.35	10.43	10.43	8.89	8.89	
279939599	SMP	1	683.72	399.34	908.52	408.36	10.39	10.39	8.95	8.95	
279947833	SMP	1	683.85	399.38	908.60	408.36	10.35	10.35	8.94	8.94	
279956202	SMP	1	683.65	399.27	908.56	408.39	10.23	10.23	8.94	8.94	
279964583	SMP	1	682.99	399.40	907.90	408.40	10.33	10.33	9.03	9.03	
279972956	SMP	1	681.60	399.56	906.58	408.47	10.44	10.44	8.94	8.94	
279981200	SMP	1	680.54	399.70	905.21	408.64	10.34	10.34	8.80	8.80	
279989596	SMP	1	679.54	399.96	904.15	408.66	10.34	10.34	8.90	8.90	
279997950	SMP	1	679.26	399.87	903.82	408.68	10.41	10.41	8.97	8.97	
280006329	SMP	1	679.62	399.92	904.08	408.66	10.39	10.39	8.89	8.89	
280014579	SMP	1	679.52	399.82	904.25	408.64	10.46	10.46	8.99	8.99	
280022967	SMP	1	679.63	399.73	904.30	408.55	10.27	10.27	9.09	9.09	
280031331	SMP	1	679.55	399.79	904.40	408.61	10.28	10.28	9.04	9.04	
280039594	SMP	1	679.63	399.80	904.43	408.59	10.32	10.32	9.23	9.23	
280047950	SMP	1	679.59	399.75	904.48	408.59	10.34	10.34	8.99	8.99	
280056333	SMP	1	679.59	399.75	904.59	408.62	10.27	10.27	9.02	9.02	
280064703	SMP	1	679.66	399.67	904.56	408.64	10.32	10.32	8.93	8.93	
280072947	SMP	1	679.76	399.70	904.62	408.65	10.21	10.21	8.99	8.99	
280081323	SMP	1	679.83	399.67	904.78	408.70	10.41	10.41	9.00	9.00	
280089720	SMP	1	679.90	399.68	904.77	408.67	10.32	10.32	9.08	9.08	
280098076	SMP	1	679.87	399.62	904.90	408.70	10.29	10.29	9.26	9.26	
280106320	SMP	1	679.96	399.64	904.84	408.70	10.31	10.31	9.20	9.20	
280114702	SMP	1	679.89	399.56	904.91	408.63	10.31	10.31	9.22	9.22	
280123086	SMP	1	679.78	399.56	904.91	408.63	10.40	10.40	9.03	9.03	
280131447	SMP	1	679.87	399.56	904.97	408.63	10.34	10.34	9.20	9.20	
280139719	SMP	1	679.83	399.44	904.98	408.62	10.35	10.35	9.07	9.07	
280148075	SMP	1	679.90	399.38	904.98	408.62	10.45	10.45	9.13	9.13	
280156443	SMP	1	679.95	399.40	905.04	408.63	10.34	10.34	9.23	9.23	
280164820	SMP	1	679.87	399.41	904.97	408.62	10.52	10.52	9.24	9.24	
280173075	SMP	1	679.91	399.38	905.05	408.63	10.39	10.39	9.06	9.06	
280181439	SMP	1	679.81	399.39	904.98	408.56	10.47	10.47	9.01	9.01	
280189838	SMP	1	679.81	399.31	904.97	408.55	10.56	10.56	9.23	9.23	
280198065	SMP	1	679.84	399.38	904.98	408.48	10.72	10.72	9.16	9.16	
280206448	SMP	1	679.82	399.32	904.97	408.48	10.70	10.70	9.09	9.09	
280214821	SMP	1	679.82	399.32	904.90	408.48	10.49	10.49	9.24	9.24	
280223206	SMP	1	679.73	399.28	904.91	408.48	10.51	10.51	9.20	9.20	
280231439	SMP	1	679.59	399.35	904.90	408.48	10.58	10.58	9.06	9.06	
280239832	SMP	1	679.51	399.34	904.84	408.48	10.53	10.53	9.14	9.14	
280248197	SMP	1	679.57	399.35	904.80	408.44	10.51	10.51	9.05	9.05	
280256565	SMP	1	679.50	399.27	904.80	408.37	10.44	10.44	9.01	9.01	
280264835	SMP	1	679.55	399.29	904.73	408.37	10.45	10.45	8.99	8.99	
280273201	SMP	1	679.50	399.36	904.73	408.44	10.30	10.30	9.01	9.01	
280281563	SMP	1	679.36	399.33	904.58	408.50	10.39	10.39	9.03	9.03	
280289959	SMP	1	678.68	399.92	904.09	408.90	10.53	10.53	9.15	9.15	
280298190	SMP	1	678.18	400.76	903.24	409.70	10.63	10.63	9.03	9.03	
280306568	SMP	1	678.17	401.35	902.98	410.24	10.56	10.56	9.28	9.28	
280314942	SMP	1	678.21	401.18	903.19	410.10	10.45	10.45	9.19	9.19	
280323323	SMP	1	678.17	401.11	903.32	410.05	10.55	10.55	9.03	9.03	
280331569	SMP	1	677.92	401.14	903.27	410.11	10.53	10.53	9.23	9.23	
280339959	SMP	1	678.05	401.11	903.27	410.04	10.54	10.54	9.10	9.10	
280348317	SMP	1	677.99	401.19	903.27	410.11	10.52	10.52	9.29	9.29	
280356692	SMP	1	678.05	401.18	903.42	410.12	10.62	10.62	9.08	9.08	
280364941	SMP	1	677.92	401.18	903.40	410.04	10.56	10.56	9.19	9.19	
280373310	SMP	1	677.92	401.18	903.43	410.11	10.45	10.45	9.19	9.19	
280381682	SMP	1	677.92	401.25	903.43	410.12	10.58	10.58	9.18	9.18	
280389954	SMP	1	677.92	401.25	903.42	410.12	10.51	10.51	9.07	9.07	
280398315	SMP	1	677.92	401.18	903.49	410.12	10.69	10.69	9.13	9.13	
280406694	SMP	1	677.93	401.18	903.36	410.12	10.80	10.80	9.06	9.06	
280415062	SMP	1	677.93	401.18	903.47	410.16	10.64	10.64	9.13	9.13	
280423321	SMP	1	678.05	401.18	903.50	410.16	10.73	10.73	9.15	9.15	
280431680	SMP	1	678.01	401.09	903.56	410.15	10.67	10.67	9.21	9.21	
280440074	SMP	1	677.85	401.13	903.41	410.05	10.72	10.72	9.02	9.02	
280448436	SMP	1	677.99	401.18	903.57	410.09	10.60	10.60	9.15	9.15	
280456692	SMP	1	677.92	401.12	903.58	410.10	10.75	10.75	9.02	9.02	
280465061	SMP	1	677.99	401.11	903.65	410.09	10.72	10.72	8.98	8.98	
280473434	SMP	1	677.91	401.11	903.63	410.08	10.77	10.77	9.13	9.13	
280481803	SMP	1	678.07	401.22	903.58	410.22	10.80	10.80	9.07	9.07	
280490077	SMP	1	678.45	401.96	903.81	410.97	10.91	10.91	9.12	9.12	
280498438	SMP	1	679.51	403.48	904.41	412.56	10.81	10.81	9.26	9.26	
280506804	SMP	1	680.86	404.77	905.01	413.86	10.75	10.75	9.48	9.48	
280515073	SMP	1	681.91	405.82	905.89	414.77	10.68	10.68	9.17	9.17	
280531821	SMP	1	682.24	406.18	906.36	415.20	10.91	10.91	9.19	9.19	
280540184	SMP	1	681.96	406.15	906.52	415.03	10.77	10.77	9.11	9.11	
280548447	SMP	1	681.90	406.11	906.65	415.35	10.72	10.72	9.31	9.31	
280556800	SMP	1	682.02	406.17	906.79	415.50	10.71	10.71	9.78	9.78	
280565201	SMP	1	682.18	406.15	906.82	415.41	10.86	10.86	9.62	9.62	
280573544	SMP	1	682.02	406.11	906.91	415.50	10.75	10.75	9.71	9.71	
280581818	SMP	1	682.17	406.11	906.95	415.37	10.84	10.84	9.61	9.61	
280590178	SMP	1	682.09	406.11	906.92	415.47	10.81	10.81	9.71	9.71	
280598572	SMP	1	682.11	406.14	906.97	415.38	10.80	10.80	9.55	9.55	
280606921	SMP	1	681.97	406.16	907.01	415.49	10.85	10.85	9.69	9.69	
280615194	SMP	1	682.03	406.22	907.08	415.50	10.69	10.69	9.77	9.77	
280623550	SMP	1	681.97	406.19	907.10	415.38	11.08	11.08	9.49	9.49	
280631942	SMP	1	681.95	406.25	907.15	415.36	10.84	10.84	9.38	9.38	
280640318	SMP	1	681.95	406.25	907.20	415.55	10.80	10.80	9.85	9.85	
280648562	SMP	1	681.95	406.17	907.21	415.33	10.91	10.91	9.44	9.44	
280656919	SMP	1	681.95	406.17	907.28	415.41	10.97	10.97	9.63	9.63	
280665322	SMP	1	681.97	406.18	907.24	415.46	11.01	11.01	9.51	9.51	
280673543	SMP	1	681.97	406.12	907.28	415.41	10.94	10.94	9.69	9.69	
280681931	SMP	1	681.96	406.08	907.28	415.41	10.97	10.97	9.61	9.61	
280690306	SMP	1	681.87	406.11	907.28	415.41	11.02	11.02	9.65	9.65	
280698686	SMP	1	681.88	406.10	907.21	415.45	10.94	10.94	9.70	9.70	
280706938	SMP	1	682.04	406.29	907.54	415.33	10.84	10.84	9.12	9.12	
280715326	SMP	1	683.24	406.48	908.55	415.74	11.14	11.14	9.57	9.57	
280723674	SMP	1	684.36	406.42	909.77	415.69	11.07	11.07	9.48	9.48	
280732059	SMP	1	685.47	406.41	910.33	415.56	11.08	11.08	9.29	9.29	
280740301	SMP	1	685.40	406.41	910.14	415.53	11.07	11.07	9.12	9.12	
280748686	SMP	1	685.21	406.48	909.98	415.51	11.10	11.10	9.22	9.22	
280757049	SMP	1	685.14	406.41	910.00	415.56	11.04	11.04	9.17	9.17	
280765444	SMP	1	685.07	406.49	910.00	415.56	11.06	11.06	9.29	9.29	
280773671	SMP	1	685.14	406.46	910.04	415.43	10.98	10.98	9.06	9.06	
280782056	SMP	1	685.14	406.41	910.00	415.46	11.00	11.00	9.18	9.18	
280790424	SMP	1	685.14	406.38	910.19	415.51	10.95	10.95	9.20	9.20	
280798810	SMP	1	685.14	406.48	910.11	415.50	10.96	10.96	9.17	9.17	
280807033	SMP	1	685.14	406.38	910.04	415.50	11.14	11.14	9.11	9.11	
280815435	SMP	1	685.15	406.38	910.11	415.49	10.98	10.98	9.23	9.23	
280823790	SMP	1	685.21	406.31	910.18	415.57	11.02	11.02	9.23	9.23	
280832185	SMP	1	685.16	406.33	910.13	415.59	11.00	11.00	9.20	9.20	
280840420	SMP	1	685.27	406.27	910.24	415.49	11.02	11.02	9.19	9.19	
280848804	SMP	1	685.19	406.27	910.20	415.55	11.02	11.02	9.32	9.32	
280857164	SMP	1	685.16	406.27	910.14	415.49	11.06	11.06	9.23	9.23	
280865435	SMP	1	685.19	406.22	910.18	415.47	11.04	11.04	9.23	9.23	
280873789	SMP	1	685.08	406.19	910.13	415.34	11.05	11.05	9.14	9.14	
280882173	SMP	1	685.11	406.07	910.25	415.31	11.03	11.03	9.22	9.22	
280890554	SMP	1	685.58	405.87	910.89	415.11	10.85	10.85	9.49	9.49	
280898805	SMP	1	686.59	405.26	911.81	414.67	11.01	11.01	9.48	9.48	
280907156	SMP	1	687.14	404.79	912.00	414.25	10.85	10.85	9.52	9.52	
280915559	SMP	1	687.22	404.74	911.89	414.20	11.02	11.02	9.59	9.59	
280923914	SMP	1	686.93	404.85	911.81	414.43	10.85	10.85	9.57	9.57	
280932174	SMP	1	686.85	404.86	911.75	414.35	10.83	10.83	9.41	9.41	
280940543	SMP	1	686.79	404.88	911.81	414.33	10.73	10.73	9.32	9.32	
280948923	SMP	1	686.70	404.97	911.82	414.35	10.77	10.77	9.52	9.52	
280957288	SMP	1	686.64	404.97	911.87	414.40	10.87	10.87	9.35	9.35	
280965587	SMP	1	686.70	404.99	911.82	414.35	10.75	10.75	9.51	9.51	
280982297	SMP	1	686.70	405.05	911.89	414.34	10.73	10.73	9.50	9.50	
280990680	SMP	1	686.69	405.06	911.89	414.35	10.80	10.80	9.63	9.63	
280998908	SMP	1	686.70	405.13	911.89	414.42	10.83	10.83	9.59	9.59	
281007285	SMP	1	686.67	405.10	911.96	414.27	10.90	10.90	9.56	9.56	
281015670	SMP	1	686.70	405.06	911.96	414.35	10.81	10.81	9.55	9.55	
281023920	SMP	1	686.63	405.05	911.96	414.35	10.81	10.81	9.48	9.48	
281032283	SMP	1	686.70	405.05	912.02	414.35	10.83	10.83	9.58	9.58	
281040680	SMP	1	686.70	405.05	912.11	414.37	10.81	10.81	9.57	9.57	
281049036	SMP	1	686.71	404.94	912.15	414.29	10.83	10.83	9.46	9.46	
281057284	SMP	1	687.12	404.90	911.92	414.20	10.78	10.78	9.68	9.68	
281065664	SMP	1	686.79	410.34	909.88	415.95	15.06	15.06	10.84	10.84	
281074029	SMP	1	0.00	0.00	913.56	424.47	0.00	0.00	10.27	10.27	
281082425	SMP	1	679.42	419.81	0.00	0.00	5.89	5.89	0.00	0.00	
281090662	SMP	1	676.14	424.61	898.92	426.81	5.29	5.29	7.00	3.00	
281107407	SMP	1	692.21	420.84	857.82	425.26	8.22	8.22	8.18	8.18	
281115800	SMP	1	693.73	421.01	858.10	425.53	7.27	7.27	9.16	9.16	
281124033	SMP	1	692.50	418.94	858.38	424.49	10.37	10.37	11.12	11.12	
281140786	SMP	1	689.66	412.93	882.91	419.65	13.62	13.62	6.81	6.81	
281149154	SMP	1	691.22	415.57	916.12	424.71	11.82	11.82	11.66	11.66	
281157411	SMP	1	688.92	413.51	918.57	421.60	10.34	10.34	17.03	17.03	
281174150	SMP	1	675.28	411.44	921.44	419.28	15.14	15.14	22.02	22.02	
281182421	SMP	1	0.00	0.00	922.15	423.45	0.00	0.00	9.33	9.33	
281190788	SMP	1	671.97	407.46	909.48	412.94	6.14	6.14	12.46	12.46	
281207530	SMP	1	685.77	400.97	910.11	410.76	10.47	10.47	7.72	7.72	
281215797	SMP	1	686.05	401.36	910.73	410.72	9.17	9.17	9.04	9.04	
281224149	SMP	1	686.17	401.41	911.05	410.69	9.97	9.97	9.21	9.21	
281240908	SMP	1	685.40	401.40	910.88	410.90	10.71	10.71	9.17	9.17	
281249161	SMP	1	685.37	401.47	910.90	411.04	10.31	10.31	9.17	9.17	
281257528	SMP	1	685.31	401.63	910.90	411.11	10.38	10.38	9.14	9.14	
281265902	SMP	1	685.19	401.76	910.90	411.20	10.57	10.57	9.07	9.07	
281274294	SMP	1	685.19	401.90	910.88	411.24	10.65	10.65	9.15	9.15	
281282527	SMP	1	685.05	402.00	910.82	411.28	10.42	10.42	9.01	9.01	
281299268	SMP	1	684.90	402.11	910.60	411.48	10.56	10.56	9.22	9.22	
281307648	SMP	1	684.83	402.18	910.60	411.56	10.65	10.65	9.11	9.11	
281315917	SMP	1	684.87	402.29	910.47	411.61	10.76	10.76	9.18	9.18	
281324268	SMP	1	684.78	402.33	910.47	411.57	10.79	10.79	9.13	9.13	
281332670	SMP	1	684.45	402.42	910.34	411.65	10.66	10.66	9.09	9.09	
281340899	SMP	1	684.38	402.57	910.24	411.57	10.83	10.83	9.17	9.17	
281349279	SMP	1	684.22	402.45	910.00	411.62	10.59	10.59	9.17	9.17	
281357648	SMP	1	684.18	402.53	910.03	411.71	10.51	10.51	9.09	9.09	
281366033	SMP	1	684.14	402.59	909.77	411.71	10.42	10.42	9.16	9.16	
281374264	SMP	1	683.81	402.68	909.63	411.71	10.56	10.56	9.22	9.22	
281382660	SMP	1	683.73	402.64	909.52	411.64	10.57	10.57	9.13	9.13	
281391027	SMP	1	683.68	402.69	909.45	411.62	10.69	10.69	9.22	9.22	
281399405	SMP	1	683.60	402.74	909.31	411.62	10.75	10.75	9.29	9.29	
281407646	SMP	1	683.44	402.66	909.25	411.46	10.69	10.69	9.06	9.06	
281416028	SMP	1	683.33	402.72	909.14	411.49	10.57	10.57	9.18	9.18	
281424396	SMP	1	683.22	402.77	908.90	411.51	10.55	10.55	9.31	9.31	
281432786	SMP	1	683.10	402.77	908.76	411.48	10.69	10.69	9.25	9.25	
281441009	SMP	1	683.01	402.84	908.67	411.55	10.64	10.64	9.20	9.20	
281449400	SMP	1	682.84	402.77	908.52	411.48	10.62	10.62	9.11	9.11	
281457768	SMP	1	682.85	402.88	908.58	411.52	10.60	10.60	9.18	9.18	
281466150	SMP	1	682.75	402.97	908.44	411.54	10.70	10.70	9.17	9.17	
281474386	SMP	1	682.73	402.92	908.47	411.50	10.57	10.57	9.14	9.14	
281482787	SMP	1	683.43	402.98	909.04	411.50	10.82	10.82	9.02	9.02	
281491137	SMP	1	684.88	403.09	910.56	411.72	10.63	10.63	9.24	9.24	
281499395	SMP	1	686.10	403.11	911.67	411.84	10.81	10.81	9.32	9.32	
281507765	SMP	1	686.57	403.15	911.64	411.86	10.71	10.71	9.23	9.23	
281516161	SMP	1	686.18	403.18	911.45	411.77	10.80	10.80	9.04	9.04	
281524512	SMP	1	686.08	403.20	911.54	411.89	10.83	10.83	9.16	9.16	
281532784	SMP	1	686.04	403.36	911.47	411.89	10.93	10.93	9.11	9.11	
281541129	SMP	1	686.11	403.39	911.46	411.87	10.85	10.85	9.08	9.08	
281549522	SMP	1	686.15	403.35	911.40	411.91	11.01	11.01	9.21	9.21	
281557896	SMP	1	686.08	403.27	911.47	411.98	10.66	10.66	9.13	9.13	
281566147	SMP	1	686.08	403.32	911.48	412.05	10.78	10.78	9.27	9.27	
281574524	SMP	1	686.23	403.40	911.58	412.04	10.92	10.92	8.96	8.96	
281582910	SMP	1	686.25	403.32	911.63	412.13	10.86	10.86	8.85	8.85	
281591254	SMP	1	686.34	403.40	911.69	412.17	10.86	10.86	8.99	8.99	
281599523	SMP	1	686.49	403.42	911.76	412.23	10.99	10.99	8.89	8.89	
281607889	SMP	1	686.65	403.42	911.87	412.22	10.76	10.76	8.94	8.94	
281616280	SMP	1	686.76	403.47	911.84	412.22	10.77	10.77	8.88	8.88	
281624637	SMP	1	686.88	403.48	912.07	412.28	10.74	10.74	8.96	8.96	
281632910	SMP	1	686.81	403.54	912.16	412.40	10.68	10.68	8.93	8.93	
281641251	SMP	1	687.04	403.48	912.26	412.43	10.66	10.66	9.12	9.12	
281649653	SMP	1	687.16	403.42	912.42	412.43	10.55	10.55	8.97	8.97	
281657893	SMP	1	687.24	403.43	912.47	412.46	10.85	10.85	8.95	8.95	
281666274	SMP	1	687.68	403.55	912.60	412.70	10.77	10.77	9.13	9.13	
281674630	SMP	1	688.17	404.15	913.11	413.33	10.72	10.72	9.11	9.11	
281691276	SMP	1	688.41	404.19	913.21	413.43	10.76	10.76	9.05	9.05	
281699631	SMP	1	688.61	404.19	913.34	413.50	10.83	10.83	9.04	9.04	
281708030	SMP	1	688.68	404.05	913.56	413.51	10.67	10.67	9.10	9.10	
281716391	SMP	1	688.83	404.21	913.61	413.53	10.64	10.64	9.12	9.12	
281724650	SMP	1	688.94	404.05	913.78	413.58	10.48	10.48	9.02	9.02	
281733011	SMP	1	689.07	404.11	913.90	413.64	10.55	10.55	9.10	9.10	
281741387	SMP	1	689.15	404.08	913.83	413.56	10.58	10.58	8.82	8.82	
281749750	SMP	1	689.15	404.12	913.97	413.61	10.55	10.55	8.98	8.98	
281758027	SMP	1	689.27	404.12	914.13	413.65	10.72	10.72	8.95	8.95	
281766383	SMP	1	689.29	404.07	914.20	413.65	10.63	10.63	8.92	8.92	
281774752	SMP	1	689.57	404.08	914.32	413.68	10.53	10.53	8.94	8.94	
281783130	SMP	1	689.50	404.07	914.33	413.68	10.56	10.56	8.92	8.92	
281791375	SMP	1	689.70	404.15	914.40	413.67	10.60	10.60	8.95	8.95	
281799750	SMP	1	689.77	404.08	914.46	413.75	10.53	10.53	8.89	8.89	
281808147	SMP	1	689.75	404.16	914.60	413.79	10.54	10.54	8.94	8.94	
281816379	SMP	1	689.82	404.16	914.67	413.86	10.52	10.52	9.02	9.02	
281824773	SMP	1	689.98	404.12	914.71	413.86	10.48	10.48	8.96	8.96	
281833132	SMP	1	690.09	404.16	914.75	413.79	10.44	10.44	8.91	8.91	
281841501	SMP	1	690.16	404.14	914.82	413.84	10.52	10.52	8.93	8.93	
281849748	SMP	1	690.19	404.13	914.88	413.84	10.53	10.53	8.90	8.90	
281858146	SMP	1	690.36	404.14	914.94	413.83	10.57	10.57	8.90	8.90	
281866495	SMP	1	690.25	404.15	914.97	413.84	10.52	10.52	8.90	8.90	
281874872	SMP	1	690.29	404.20	915.06	413.89	10.60	10.60	8.92	8.92	
281883129	SMP	1	690.39	404.15	915.14	413.99	10.59	10.59	8.87	8.87	
281891512	SMP	1	690.41	404.12	915.12	413.95	10.58	10.58	8.88	8.88	
281899868	SMP	1	690.57	404.22	915.14	413.95	10.56	10.56	9.00	9.00	
281908268	SMP	1	690.52	404.14	915.20	414.01	10.44	10.44	8.89	8.89	
281916494	SMP	1	690.57	404.15	915.32	414.00	10.53	10.53	8.85	8.85	
281924887	SMP	1	690.64	404.15	915.32	414.07	10.52	10.52	9.02	9.02	
281933252	SMP	1	690.64	404.22	915.35	414.08	10.51	10.51	9.12	9.12	
281941624	SMP	1	690.80	404.27	915.53	414.15	10.45	10.45	9.10	9.10	
281949905	SMP	1	690.87	404.20	915.53	414.08	10.54	10.54	8.97	8.97	
281958274	SMP	1	690.92	404.18	915.60	414.15	10.50	10.50	9.01	9.01	
281966620	SMP	1	691.00	404.28	915.60	414.23	10.57	10.57	8.96	8.96	
281974872	SMP	1	691.10	404.07	915.67	414.28	10.51	10.51	8.94	8.94	
281983250	SMP	1	691.08	404.16	915.78	414.31	10.49	10.49	8.97	8.97	
281991627	SMP	1	691.25	404.16	915.86	414.29	10.58	10.58	8.82	8.82	
281999994	SMP	1	691.29	404.20	915.94	414.26	10.61	10.61	8.79	8.79	
282008269	SMP	1	691.27	404.12	916.10	414.33	10.57	10.57	8.95	8.95	
282016638	SMP	1	691.43	404.15	916.11	414.33	10.56	10.56	9.04	9.04	
282025015	SMP	1	691.55	404.05	916.23	414.32	10.66	10.66	9.03	9.03	
282033374	SMP	1	691.57	404.08	916.42	414.36	10.64	10.64	9.14	9.14	
282041686	SMP	1	691.67	404.00	916.58	414.35	10.48	10.48	9.04	9.04	
282049990	SMP	1	691.98	404.02	916.54	414.44	10.46	10.46	9.18	9.18	
282058389	SMP	1	692.07	404.07	916.74	414.51	10.52	10.52	9.19	9.19	
282066741	SMP	1	692.17	403.98	916.84	414.56	10.60	10.60	9.27	9.27	
282074996	SMP	1	692.19	403.90	916.94	414.41	10.49	10.49	9.10	9.10	
282083374	SMP	1	692.46	403.49	917.11	414.05	10.66	10.66	9.00	9.00	
282091753	SMP	1	692.83	403.38	917.20	414.07	10.60	10.60	9.07	9.07	
282108369	SMP	1	693.03	403.47	917.61	414.29	10.43	10.43	9.03	9.03	
282116768	SMP	1	693.14	403.48	917.78	414.35	10.53	10.53	9.08	9.08	
282125116	SMP	1	693.27	403.57	917.94	414.47	10.70	10.70	9.11	9.11	
282133380	SMP	1	693.66	403.48	918.11	414.38	10.45	10.45	9.05	9.05	
282141743	SMP	1	693.86	403.49	918.35	414.51	10.62	10.62	9.04	9.04	
282150123	SMP	1	694.00	403.41	918.58	414.50	10.39	10.39	9.14	9.14	
282158483	SMP	1	694.22	403.34	918.74	414.66	10.61	10.61	9.29	9.29	
282166757	SMP	1	694.45	403.39	919.03	414.72	10.59	10.59	9.36	9.36	
282175104	SMP	1	694.86	403.28	919.20	414.65	10.49	10.49	8.94	8.94	
282183495	SMP	1	695.09	403.33	919.53	414.68	10.44	10.44	9.06	9.06	
282191866	SMP	1	695.36	403.28	919.78	414.69	10.49	10.49	9.27	9.27	
282200120	SMP	1	695.50	403.22	919.96	414.76	10.64	10.64	9.01	9.01	
282208481	SMP	1	695.88	403.05	920.18	414.78	10.59	10.59	9.02	9.02	
282216885	SMP	1	696.12	403.00	920.33	414.79	10.56	10.56	9.24	9.24	
282225233	SMP	1	696.41	403.05	920.71	414.90	10.60	10.60	9.33	9.33	
282233504	SMP	1	696.68	402.84	921.03	414.80	10.56	10.56	9.01	9.01	
282241864	SMP	1	697.01	402.91	921.18	414.85	10.42	10.42	9.00	9.00	
282258617	SMP	1	697.48	402.77	921.79	415.05	10.54	10.54	9.25	9.25	
282266866	SMP	1	697.77	402.80	922.02	415.06	10.64	10.64	8.91	8.91	
282275232	SMP	1	698.03	402.83	922.15	415.04	10.37	10.37	9.13	9.13	
282283608	SMP	1	698.24	402.78	922.52	415.03	10.29	10.29	9.15	9.15	
282291877	SMP	1	698.34	402.84	922.68	415.18	10.69	10.69	9.00	9.00	
282300234	SMP	1	698.68	402.84	922.91	415.21	10.65	10.65	8.95	8.95	
282308605	SMP	1	698.86	402.80	923.11	415.22	10.29	10.29	9.12	9.12	
282316985	SMP	1	699.10	402.83	923.23	415.33	10.43	10.43	9.20	9.20	
282325249	SMP	1	699.12	402.95	923.49	415.35	10.50	10.50	9.03	9.03	
282333603	SMP	1	699.32	402.73	923.65	415.43	10.56	10.56	9.08	9.08	
282342001	SMP	1	699.48	402.84	923.77	415.53	10.59	10.59	9.11	9.11	
282350357	SMP	1	699.55	402.84	923.94	415.48	10.57	10.57	9.21	9.21	
282358605	SMP	1	699.78	402.84	923.98	415.46	10.59	10.59	9.19	9.19	
282366982	SMP	1	699.98	402.91	924.18	415.54	10.50	10.50	9.15	9.15	
282375366	SMP	1	700.41	403.05	924.82	415.76	10.69	10.69	9.22	9.22	
282383726	SMP	1	701.20	403.28	925.18	415.93	10.52	10.52	9.17	9.17	
282391999	SMP	1	701.15	403.13	925.25	415.85	10.41	10.41	8.98	8.98	
282400353	SMP	1	701.32	403.00	925.32	415.92	10.49	10.49	9.17	9.17	
282408732	SMP	1	701.30	402.99	925.45	415.84	10.59	10.59	9.04	9.04	
282417113	SMP	1	701.30	403.00	925.61	415.91	10.45	10.45	9.36	9.36	
282433736	SMP	1	701.44	402.73	925.81	415.81	10.52	10.52	9.30	9.30	
282442107	SMP	1	701.58	402.79	925.96	415.88	10.61	10.61	9.26	9.26	
282450378	SMP	1	701.64	402.69	926.03	415.72	10.56	10.56	9.37	9.37	
282458722	SMP	1	701.67	402.57	926.03	415.65	10.60	10.60	9.35	9.35	
282467121	SMP	1	701.68	402.60	926.10	415.65	10.47	10.47	9.18	9.18	
282475469	SMP	1	701.96	402.48	926.20	415.58	10.46	10.46	9.14	9.14	
282483730	SMP	1	701.79	402.51	926.27	415.65	10.47	10.47	9.27	9.27	
282492103	SMP	1	701.86	402.35	926.34	415.58	10.43	10.43	9.22	9.22	
282500489	SMP	1	702.00	402.38	926.49	415.50	10.48	10.48	9.13	9.13	
282508837	SMP	1	702.01	402.22	926.49	415.57	10.41	10.41	9.21	9.21	
282517129	SMP	1	701.91	402.30	926.42	415.51	10.61	10.61	9.23	9.23	
282525476	SMP	1	702.02	402.27	926.47	415.54	10.66	10.66	9.19	9.19	
282533862	SMP	1	702.11	402.24	926.56	415.57	10.48	10.48	9.23	9.23	
282542225	SMP	1	702.04	402.27	926.51	415.60	10.63	10.63	9.29	9.29	
282550488	SMP	1	702.21	401.83	926.54	415.10	10.66	10.66	9.22	9.22	
282558841	SMP	1	701.99	400.71	926.21	413.86	10.52	10.52	9.16	9.16	
282567239	SMP	1	701.96	399.66	925.90	413.08	10.61	10.61	9.12	9.12	
282575602	SMP	1	702.29	399.31	925.61	412.79	10.47	10.47	9.21	9.21	
282583857	SMP	1	702.12	399.56	925.68	413.02	10.53	10.53	9.24	9.24	
282592220	SMP	1	702.00	399.74	925.74	413.06	10.55	10.55	9.11	9.11	
282600606	SMP	1	701.97	399.74	925.74	413.07	10.49	10.49	9.34	9.34	
282608833	SMP	1	701.67	399.60	925.67	412.92	10.64	10.64	9.30	9.30	
282617237	SMP	1	701.50	399.52	925.58	412.90	10.78	10.78	9.31	9.31	
282625589	SMP	1	701.38	399.48	925.54	412.79	10.66	10.66	9.24	9.24	
282633977	SMP	1	701.31	399.54	925.37	412.79	10.82	10.82	9.46	9.46	
282642221	SMP	1	701.11	399.45	925.34	412.74	10.61	10.61	9.22	9.22	
282650724	SMP	1	700.84	399.40	925.14	412.61	10.63	10.63	9.26	9.26	
282658965	SMP	1	700.69	399.34	925.10	412.59	10.63	10.63	9.14	9.14	
282667365	SMP	1	700.48	399.44	924.85	412.54	10.81	10.81	9.30	9.30	
282675584	SMP	1	700.28	399.43	924.73	412.67	10.82	10.82	9.26	9.26	
282683971	SMP	1	700.07	399.53	924.58	412.59	10.49	10.49	9.36	9.36	
282692343	SMP	1	699.95	399.54	924.37	412.57	10.76	10.76	9.18	9.18	
282708979	SMP	1	699.37	399.64	924.10	412.48	10.73	10.73	9.26	9.26	
282717346	SMP	1	699.14	399.63	923.87	412.32	10.62	10.62	9.32	9.32	
282725725	SMP	1	698.96	399.64	923.67	412.39	10.59	10.59	9.17	9.17	
282734082	SMP	1	698.84	399.54	923.52	412.34	10.59	10.59	9.11	9.11	
282742373	SMP	1	698.65	399.64	923.30	412.24	10.60	10.60	9.25	9.25	
282750713	SMP	1	698.34	399.66	923.18	412.15	10.71	10.71	9.45	9.45	
282759097	SMP	1	698.00	399.66	922.95	412.13	10.53	10.53	9.21	9.21	
282767467	SMP	1	697.97	399.76	922.78	412.06	10.63	10.63	9.40	9.40	
282775707	SMP	1	697.79	399.64	922.63	412.06	10.62	10.62	9.24	9.24	
282784085	SMP	1	697.59	399.75	922.44	411.98	10.62	10.62	9.19	9.19	
282792486	SMP	1	697.33	399.76	922.25	412.03	10.62	10.62	9.30	9.30	
282800712	SMP	1	697.41	399.90	922.44	412.19	10.60	10.60	9.37	9.37	
282809085	SMP	1	698.01	400.22	922.78	412.40	10.75	10.75	9.27	9.27	
282817464	SMP	1	698.43	400.62	923.00	412.64	10.78	10.78	9.31	9.31	
282825854	SMP	1	698.06	400.43	922.73	412.54	10.89	10.89	9.37	9.37	
282834081	SMP	1	697.94	400.44	922.70	412.60	10.78	10.78	9.54	9.54	
282842482	SMP	1	697.85	400.50	922.55	412.55	10.67	10.67	9.50	9.50	
282850833	SMP	1	697.64	400.39	922.67	412.64	10.81	10.81	9.44	9.44	
282859214	SMP	1	697.64	400.46	922.65	412.59	10.90	10.90	9.45	9.45	
282867462	SMP	1	697.57	400.53	922.66	412.65	10.90	10.90	9.45	9.45	
282875836	SMP	1	697.57	400.54	922.59	412.65	10.97	10.97	9.47	9.47	
282884213	SMP	1	697.56	400.63	922.63	412.69	10.91	10.91	9.41	9.41	
282892605	SMP	1	697.56	400.63	922.65	412.63	10.91	10.91	9.43	9.43	
282900836	SMP	1	697.60	400.74	922.70	412.74	10.81	10.81	9.61	9.61	
282909203	SMP	1	697.62	400.77	922.74	412.72	11.12	11.12	9.50	9.50	
282917586	SMP	1	697.74	400.74	922.73	412.76	10.93	10.93	9.58	9.58	
282925967	SMP	1	697.83	400.67	922.85	412.71	11.13	11.13	9.55	9.55	
282934211	SMP	1	697.74	400.63	922.92	412.67	10.92	10.92	9.51	9.51	
282942602	SMP	1	697.82	400.59	922.92	412.67	10.95	10.95	9.45	9.45	
282950955	SMP	1	697.97	400.51	922.98	412.60	10.79	10.79	9.50	9.50	
282959216	SMP	1	697.96	400.40	923.11	412.60	11.09	11.09	9.31	9.31	
282967579	SMP	1	698.19	400.47	923.16	412.60	11.05	11.05	9.57	9.57	
282975955	SMP	1	698.25	400.43	923.38	412.61	10.91	10.91	9.64	9.64	
282984325	SMP	1	697.92	400.36	922.94	412.40	10.77	10.77	9.41	9.41	
282992598	SMP	1	696.51	399.98	921.77	412.11	11.00	11.00	9.73	9.73	
283000951	SMP	1	694.85	399.58	920.14	411.69	11.18	11.18	9.61	9.61	
283009329	SMP	1	693.52	399.19	918.28	411.37	10.95	10.95	9.55	9.55	
283025968	SMP	1	692.17	399.08	916.26	411.12	10.79	10.79	9.54	9.54	
283034346	SMP	1	692.80	399.21	916.69	411.30	10.94	10.94	9.58	9.58	
283042704	SMP	1	692.70	399.10	916.98	411.29	10.89	10.89	9.69	9.69	
283051089	SMP	1	692.80	399.06	917.03	411.34	10.91	10.91	9.70	9.70	
283059320	SMP	1	692.95	399.07	917.17	411.33	10.89	10.89	9.58	9.58	
283067719	SMP	1	692.94	399.01	917.40	411.24	10.74	10.74	9.41	9.41	
283076079	SMP	1	692.95	398.94	917.47	411.17	10.77	10.77	9.57	9.57	
283084459	SMP	1	693.14	398.81	917.56	411.06	10.70	10.70	9.64	9.64	
283092703	SMP	1	693.23	398.74	917.77	411.06	10.74	10.74	9.63	9.63	
283101084	SMP	1	693.28	398.68	917.92	411.02	10.68	10.68	9.64	9.64	
283109444	SMP	1	693.33	398.63	917.97	411.02	10.94	10.94	9.68	9.68	
283117714	SMP	1	693.37	398.65	918.11	410.95	10.75	10.75	9.80	9.80	
283126072	SMP	1	693.55	398.55	918.15	411.02	10.93	10.93	9.53	9.53	
283134465	SMP	1	693.49	398.61	918.28	411.09	10.85	10.85	9.61	9.61	
283142827	SMP	1	693.62	398.58	918.30	411.07	10.69	10.69	9.57	9.57	
283151083	SMP	1	693.61	398.69	918.41	411.03	10.71	10.71	9.58	9.58	
283159441	SMP	1	693.66	398.70	918.36	411.07	10.76	10.76	9.44	9.44	
283167842	SMP	1	693.66	398.75	918.41	411.12	10.70	10.70	9.42	9.42	
283176189	SMP	1	693.58	398.84	918.41	411.26	10.74	10.74	9.55	9.55	
283184450	SMP	1	693.58	398.91	918.38	411.26	10.76	10.76	9.49	9.49	
283192823	SMP	1	693.57	398.98	918.31	411.37	10.75	10.75	9.55	9.55	
283201213	SMP	1	693.40	398.95	918.28	411.37	10.67	10.67	9.50	9.50	
283209572	SMP	1	693.32	398.97	918.24	411.40	10.77	10.77	9.53	9.53	
283217839	SMP	1	693.38	399.04	918.21	411.36	10.75	10.75	9.47	9.47	
283226195	SMP	1	693.44	399.06	918.12	411.39	10.68	10.68	9.55	9.55	
283234582	SMP	1	693.34	399.06	918.16	411.33	10.71	10.71	9.47	9.47	
283242945	SMP	1	693.29	399.03	918.08	411.36	10.67	10.67	9.49	9.49	
283251205	SMP	1	693.15	399.09	917.99	411.40	10.76	10.76	9.57	9.57	
283259565	SMP	1	693.07	399.07	917.96	411.27	10.77	10.77	9.54	9.54	
283267967	SMP	1	693.07	399.15	917.84	411.29	10.85	10.85	9.64	9.64	
283276184	SMP	1	692.96	399.12	917.75	411.33	10.66	10.66	9.38	9.38	
283284572	SMP	1	692.94	399.11	917.68	411.28	10.76	10.76	9.32	9.32	
283292942	SMP	1	692.75	399.15	917.68	411.26	10.90	10.90	9.34	9.34	
283301326	SMP	1	692.66	399.20	917.52	411.33	10.89	10.89	9.24	9.24	
283309560	SMP	1	692.58	399.26	917.45	411.28	10.87	10.87	9.30	9.30	
283317960	SMP	1	692.30	399.23	917.28	411.26	10.74	10.74	9.51	9.51	
283326312	SMP	1	692.29	399.38	917.16	411.32	10.64	10.64	9.51	9.51	
283334700	SMP	1	692.16	399.31	917.17	411.24	10.82	10.82	9.45	9.45	
283342937	SMP	1	692.10	399.34	917.08	411.29	10.72	10.72	9.44	9.44	
283351326	SMP	1	692.01	399.28	917.04	411.31	10.89	10.89	9.53	9.53	
283359683	SMP	1	691.96	399.32	916.82	411.33	10.93	10.93	9.51	9.51	
283368084	SMP	1	691.92	399.33	916.82	411.24	10.90	10.90	9.57	9.57	
283376310	SMP	1	691.80	399.30	916.84	411.07	10.94	10.94	9.29	9.29	
283384693	SMP	1	691.76	399.28	916.73	411.06	10.88	10.88	9.33	9.33	
283393065	SMP	1	691.68	399.12	916.75	411.09	10.99	10.99	9.51	9.51	
283401450	SMP	1	691.62	399.19	916.74	410.93	11.00	11.00	9.52	9.52	
283409676	SMP	1	691.70	399.17	916.63	410.99	10.97	10.97	9.46	9.46	
283418075	SMP	1	691.62	399.19	916.68	410.93	10.98	10.98	9.46	9.46	
283426435	SMP	1	692.01	398.80	917.13	410.68	10.81	10.81	9.51	9.51	
283434695	SMP	1	692.39	398.32	917.35	410.29	10.75	10.75	9.42	9.42	
283443060	SMP	1	692.64	398.23	917.30	410.18	11.00	11.00	9.39	9.39	
283451450	SMP	1	692.62	398.36	917.26	410.37	10.87	10.87	9.31	9.31	
283459799	SMP	1	692.44	398.41	917.31	410.54	10.78	10.78	9.28	9.28	
283468078	SMP	1	692.48	398.50	917.39	410.51	10.87	10.87	9.35	9.35	
283476426	SMP	1	692.55	398.50	917.37	410.51	10.89	10.89	9.25	9.25	
283484815	SMP	1	692.48	398.41	917.42	410.53	10.88	10.88	9.36	9.36	
283493194	SMP	1	692.50	398.45	917.41	410.46	11.02	11.02	9.29	9.29	
283501461	SMP	1	692.55	398.31	917.47	410.52	10.96	10.96	9.30	9.30	
283509804	SMP	1	692.45	398.26	917.53	410.48	10.90	10.90	9.21	9.21	
283518202	SMP	1	692.58	398.29	917.53	410.41	10.94	10.94	9.46	9.46	
283526565	SMP	1	692.56	398.22	917.67	410.48	10.99	10.99	9.34	9.34	
283534817	SMP	1	692.57	398.27	917.81	410.42	10.99	10.99	9.24	9.24	
283543190	SMP	1	692.62	398.17	917.57	410.34	10.88	10.88	9.13	9.13	
283551569	SMP	1	692.16	397.86	917.17	410.00	10.97	10.97	9.26	9.26	
283559919	SMP	1	692.38	397.77	917.05	410.12	10.90	10.90	9.35	9.35	
283568201	SMP	1	692.55	397.91	917.28	410.11	10.83	10.83	9.34	9.34	
283576561	SMP	1	692.53	397.98	917.35	410.10	10.87	10.87	9.38	9.38	
283584941	SMP	1	692.67	397.82	917.41	410.11	10.78	10.78	9.31	9.31	
283593181	SMP	1	692.68	397.76	917.61	409.98	10.96	10.96	9.16	9.16	
283601564	SMP	1	692.69	397.63	917.68	409.86	10.87	10.87	9.28	9.28	
283609925	SMP	1	692.76	397.64	917.76	409.85	10.85	10.85	9.35	9.35	
283618327	SMP	1	692.76	397.51	917.91	409.83	10.86	10.86	9.49	9.49	
283626554	SMP	1	692.85	397.51	917.84	409.75	10.94	10.94	9.51	9.51	
283634944	SMP	1	692.80	397.37	917.99	409.75	10.91	10.91	9.41	9.41	
283643305	SMP	1	692.92	397.45	918.06	409.82	10.91	10.91	9.30	9.30	
283651694	SMP	1	692.81	397.42	918.13	409.83	10.78	10.78	9.32	9.32	
283659914	SMP	1	692.98	397.49	918.22	409.92	10.88	10.88	9.09	9.09	
283668328	SMP	1	692.99	397.63	918.29	409.93	10.88	10.88	9.13	9.13	
283676670	SMP	1	693.13	397.74	918.26	409.96	10.86	10.86	9.24	9.24	
283685059	SMP	1	693.11	397.70	918.41	410.06	10.67	10.67	9.14	9.14	
283693302	SMP	1	693.23	397.70	918.47	410.06	10.76	10.76	9.26	9.26	
283701718	SMP	1	693.31	397.73	918.63	410.07	10.72	10.72	9.03	9.03	
283710050	SMP	1	693.41	397.61	918.70	410.15	10.75	10.75	9.17	9.17	
283726704	SMP	1	693.53	397.62	918.87	410.14	10.57	10.57	9.21	9.21	
283735050	SMP	1	693.67	397.58	918.99	410.14	10.65	10.65	9.12	9.12	
283743440	SMP	1	693.69	397.54	919.22	410.21	10.59	10.59	9.37	9.37	
283751673	SMP	1	693.81	397.60	919.27	410.20	10.50	10.50	9.42	9.42	
283760043	SMP	1	693.93	397.61	919.36	410.31	10.62	10.62	9.11	9.11	
283768421	SMP	1	694.09	397.66	919.56	410.31	10.65	10.65	9.09	9.09	
283776815	SMP	1	694.19	397.73	919.67	410.41	10.71	10.71	9.00	9.00	
283785044	SMP	1	694.48	397.68	919.82	410.35	10.79	10.79	9.08	9.08	
283793440	SMP	1	694.28	397.55	919.97	410.47	10.71	10.71	9.19	9.19	
283801797	SMP	1	694.42	397.48	919.98	410.47	10.73	10.73	9.29	9.29	
283810168	SMP	1	694.62	397.48	920.19	410.40	10.86	10.86	9.30	9.30	
283818421	SMP	1	694.52	397.42	920.20	410.40	10.79	10.79	9.18	9.18	
283826811	SMP	1	694.73	397.68	920.13	410.61	10.71	10.71	9.23	9.23	
283835168	SMP	1	694.66	398.68	919.57	411.67	10.64	10.64	9.33	9.33	
283844113	SMP	1	694.60	400.12	919.15	413.03	10.84	10.84	9.19	9.19	
352956230	SMP	1	654.30	448.73	0.00	0.00	9.97	9.97	0.00	0.00	
352965005	SMP	1	655.22	446.91	0.00	0.00	10.25	10.25	0.00	0.00	
352973094	SMP	1	656.31	445.12	926.12	455.61	10.25	10.25	6.39	6.39	
352985461	SMP	1	650.55	499.15	909.42	497.08	5.33	5.33	4.00	2.00	
352997961	SMP	1	659.46	439.40	0.00	0.00	11.13	11.13	0.00	0.00	
353006367	SMP	1	660.71	438.26	0.00	0.00	12.01	12.01	0.00	0.00	
353014605	SMP	1	661.65	436.99	930.70	451.01	11.53	11.53	5.00	5.00	
353031334	SMP	1	663.14	435.13	0.00	0.00	11.58	11.58	0.00	0.00	
353039703	SMP	1	663.86	434.23	0.00	0.00	10.27	10.27	0.00	0.00	
353047942	SMP	1	665.31	434.28	0.00	0.00	9.87	9.87	0.00	0.00	
353056313	SMP	1	666.69	434.61	939.33	458.67	9.59	9.59	2.00	2.00	
353073073	SMP	1	669.96	435.84	827.17	459.67	10.07	10.07	3.00	4.00	
353081374	SMP	1	670.89	436.21	827.54	461.92	9.62	9.62	4.00	5.00	
353089699	SMP	1	671.57	436.57	827.64	463.95	9.43	9.43	4.00	5.00	
353106450	SMP	1	673.42	437.06	830.04	467.50	9.31	9.31	4.00	5.00	
353114697	SMP	1	674.96	437.21	0.00	0.00	9.21	9.21	0.00	0.00	
353123076	SMP	1	676.35	437.61	0.00	0.00	9.30	9.30	0.00	0.00	
353131454	SMP	1	677.51	438.19	0.00	0.00	9.32	9.32	0.00	0.00	
353139697	SMP	1	678.20	438.60	0.00	0.00	9.52	9.52	0.00	0.00	
353148064	SMP	1	679.08	439.28	0.00	0.00	9.12	9.12	0.00	0.00	
353156444	SMP	1	679.99	440.24	0.00	0.00	9.43	9.43	0.00	0.00	
353164819	SMP	1	681.76	442.18	0.00	0.00	3.30	3.30	0.00	0.00	
353173061	SMP	1	0.00	0.00	0.00	0.00	0.00	0.00	0.00	0.00	
353181447	SMP	1	0.00	0.00	0.00	0.00	0.00	0.00	0.00	0.00	
353189834	SMP	1	0.00	0.00	834.45	465.52	0.00	0.00	3.00	3.00	
353198205	SMP	1	0.00	0.00	0.00	0.00	0.00	0.00	0.00	0.00	
353206436	SMP	1	0.00	0.00	867.66	447.56	0.00	0.00	7.43	7.43	
353214827	SMP	1	0.00	0.00	0.00	0.00	0.00	0.00	0.00	0.00	
353223193	SMP	1	0.00	0.00	0.00	0.00	0.00	0.00	0.00	0.00	
353231559	SMP	1	0.00	0.00	836.33	470.33	0.00	0.00	3.00	3.00	
353239809	SMP	1	0.00	0.00	0.00	0.00	0.00	0.00	0.00	0.00	
353248181	SMP	1	0.00	0.00	0.00	0.00	0.00	0.00	0.00	0.00	
353256551	SMP	1	0.00	0.00	841.87	486.00	0.00	0.00	2.00	2.00	
353264933	SMP	1	603.19	442.03	0.00	0.00	5.98	5.98	0.00	0.00	
353273196	SMP	1	0.00	0.00	0.00	0.00	0.00	0.00	0.00	0.00	
353281568	SMP	1	0.00	0.00	864.49	447.07	0.00	0.00	12.52	12.52	
353289940	SMP	1	0.00	0.00	863.48	447.35	0.00	0.00	12.86	12.86	
353298180	SMP	1	0.00	0.00	863.33	448.55	0.00	0.00	13.44	13.44	
353306551	SMP	1	0.00	0.00	862.14	448.60	0.00	0.00	12.46	12.46	
353314934	SMP	1	0.00	0.00	860.92	449.10	0.00	0.00	11.48	11.48	
353323315	SMP	1	0.00	0.00	860.46	450.00	0.00	0.00	9.90	9.90	
353480988	SMP	1	0.00	0.00	0.00	0.00	0.00	0.00	0.00	0.00	
353553952	SMP	1	723.17	441.27	947.61	433.21	10.27	10.27	9.00	9.00	
353562073	SMP	1	723.53	441.16	948.06	433.03	10.62	10.62	8.87	8.87	
353570418	SMP	1	723.95	440.98	948.64	432.84	10.66	10.66	9.04	9.04	
353587187	SMP	1	724.88	440.85	949.81	432.80	10.54	10.54	9.24	9.24	
353595430	SMP	1	725.40	440.73	950.44	432.72	10.66	10.66	8.96	8.96	
353603804	SMP	1	725.93	440.61	951.17	432.80	10.42	10.42	9.27	9.27	
353612163	SMP	1	726.46	440.63	951.84	432.87	10.79	10.79	9.29	9.29	
353620565	SMP	1	727.05	440.40	952.39	432.75	10.78	10.78	9.16	9.16	
353628797	SMP	1	727.46	440.30	952.99	432.88	10.79	10.79	9.42	9.42	
353637176	SMP	1	727.84	440.10	953.57	432.70	10.70	10.70	9.17	9.17	
353653931	SMP	1	728.89	439.42	954.69	432.49	10.86	10.86	9.30	9.30	
353662168	SMP	1	729.34	439.05	955.48	432.17	11.02	11.02	9.50	9.50	
353670546	SMP	1	729.96	438.92	955.90	432.11	11.10	11.10	9.44	9.44	
353678935	SMP	1	730.34	438.77	956.60	431.99	11.00	11.00	9.21	9.21	
353687164	SMP	1	730.93	438.69	957.16	432.05	10.95	10.95	9.37	9.37	
353695566	SMP	1	731.41	438.77	957.67	432.22	11.02	11.02	9.28	9.28	
353703906	SMP	1	731.74	438.85	958.18	432.40	10.77	10.77	9.65	9.65	
353720547	SMP	1	732.64	439.39	959.11	433.20	11.17	11.17	9.70	9.70	
353728924	SMP	1	733.02	439.60	959.51	433.35	11.20	11.20	9.40	9.40	
353737291	SMP	1	733.52	439.69	960.06	433.33	11.19	11.19	9.65	9.65	
353745661	SMP	1	734.59	439.16	961.05	432.89	11.28	11.28	9.34	9.34	
353753936	SMP	1	735.26	438.85	961.16	432.51	11.06	11.06	9.32	9.32	
353762297	SMP	1	735.47	439.06	961.38	432.81	10.87	10.87	9.63	9.63	
353770663	SMP	1	735.44	439.33	961.53	433.14	10.98	10.98	9.53	9.53	
353779045	SMP	1	735.39	439.70	961.72	433.34	10.97	10.97	9.37	9.37	
353795675	SMP	1	735.85	440.22	962.00	433.70	11.16	11.16	9.46	9.46	
353804042	SMP	1	735.97	440.48	962.15	433.98	11.18	11.18	9.70	9.70	
353812426	SMP	1	736.11	440.91	962.35	434.27	11.31	11.31	9.88	9.88	
353820651	SMP	1	736.09	441.26	962.39	434.47	11.16	11.16	9.73	9.73	
353829059	SMP	1	736.04	441.51	962.38	434.73	11.17	11.17	9.67	9.67	
353837419	SMP	1	736.03	441.85	962.24	434.95	11.26	11.26	9.68	9.68	
353845662	SMP	1	735.92	442.01	962.20	435.04	11.35	11.35	9.78	9.78	
353854036	SMP	1	735.83	442.18	961.97	435.05	11.13	11.13	9.71	9.71	
353862428	SMP	1	735.56	442.12	961.86	434.90	11.10	11.10	9.52	9.52	
353870786	SMP	1	735.40	442.08	961.59	434.87	11.34	11.34	9.64	9.64	
353879057	SMP	1	735.17	442.06	961.26	434.73	11.51	11.51	9.86	9.86	
353887407	SMP	1	734.91	441.84	961.05	434.37	11.37	11.37	9.83	9.83	
353895798	SMP	1	734.41	441.79	960.71	434.28	11.10	11.10	9.50	9.50	
353904204	SMP	1	734.21	441.81	960.03	433.96	11.47	11.47	9.71	9.71	
353912418	SMP	1	733.85	441.84	959.70	433.98	11.46	11.46	9.63	9.63	
353920782	SMP	1	733.36	442.07	959.07	433.91	11.35	11.35	9.80	9.80	
353929180	SMP	1	732.97	442.04	958.63	433.81	11.56	11.56	9.55	9.55	
353937570	SMP	1	732.56	442.23	958.06	433.60	11.40	11.40	9.62	9.62	
353945777	SMP	1	731.97	442.25	957.59	433.72	11.17	11.17	9.61	9.61	
353954158	SMP	1	731.43	442.33	956.91	433.52	11.56	11.56	9.66	9.66	
353962550	SMP	1	730.89	442.37	956.21	433.58	11.27	11.27	9.86	9.86	
353979162	SMP	1	729.37	442.39	954.84	433.26	11.32	11.32	9.76	9.76	
353987562	SMP	1	728.98	442.27	954.03	433.10	11.26	11.26	9.70	9.70	
353995908	SMP	1	728.34	442.37	953.22	432.91	11.49	11.49	9.54	9.54	
354004152	SMP	1	727.34	442.36	952.57	432.83	11.23	11.23	9.50	9.50	
354012536	SMP	1	726.89	442.51	951.77	432.81	11.40	11.40	9.56	9.56	
354029292	SMP	1	725.34	442.94	950.11	432.97	11.16	11.16	9.64	9.64	
354037532	SMP	1	724.55	443.09	949.28	433.19	11.15	11.15	9.52	9.52	
354045919	SMP	1	723.84	443.54	948.51	433.37	11.42	11.42	9.50	9.50	
354054316	SMP	1	722.98	443.77	947.54	433.55	11.37	11.37	9.48	9.48	
354070926	SMP	1	718.54	443.89	943.61	433.24	11.57	11.57	9.57	9.57	
354079271	SMP	1	716.04	443.83	940.66	432.96	11.54	11.54	9.67	9.67	
354087709	SMP	1	713.48	444.00	938.12	432.83	11.15	11.15	9.87	9.87	
354104285	SMP	1	711.79	444.59	935.69	432.87	11.39	11.39	9.64	9.64	
354112675	SMP	1	710.83	444.82	934.83	432.76	11.07	11.07	9.63	9.63	
354121060	SMP	1	709.92	444.98	933.90	432.69	10.94	10.94	9.64	9.64	
354129396	SMP	1	709.10	445.33	932.90	432.69	11.16	11.16	9.74	9.74	
354137651	SMP	1	708.00	445.64	931.91	432.84	11.04	11.04	9.58	9.58	
354146044	SMP	1	707.27	445.71	931.12	432.90	11.07	11.07	9.68	9.68	
354154400	SMP	1	706.41	446.12	930.27	432.83	11.04	11.04	9.64	9.64	
354162670	SMP	1	705.63	446.48	929.53	432.95	11.19	11.19	9.83	9.83	
354171017	SMP	1	704.85	446.71	928.71	432.90	11.13	11.13	9.57	9.57	
354179394	SMP	1	704.08	447.04	927.90	432.91	10.97	10.97	9.75	9.75	
354196032	SMP	1	702.48	447.53	926.26	432.76	11.31	11.31	9.64	9.64	
354204445	SMP	1	701.86	447.67	925.49	432.66	11.19	11.19	9.53	9.53	
354212775	SMP	1	701.23	447.87	924.79	432.42	11.23	11.23	9.44	9.44	
354221125	SMP	1	700.67	447.95	924.11	432.36	11.17	11.17	9.90	9.90	
354237797	SMP	1	699.31	448.52	922.71	432.08	11.29	11.29	9.45	9.45	
354246166	SMP	1	698.84	448.71	922.12	432.06	11.35	11.35	9.72	9.72	
354254501	SMP	1	698.10	448.99	921.46	432.05	11.35	11.35	9.59	9.59	
354262768	SMP	1	697.70	449.28	920.85	432.00	11.26	11.26	9.67	9.67	
354271187	SMP	1	697.07	449.61	920.34	431.92	11.34	11.34	9.39	9.39	
354279537	SMP	1	696.65	449.76	919.83	431.91	11.38	11.38	9.74	9.74	
354296142	SMP	1	695.95	450.13	918.83	431.69	11.30	11.30	9.51	9.51	
354304539	SMP	1	695.50	450.32	918.51	431.59	11.22	11.22	9.35	9.35	
354312894	SMP	1	695.19	450.27	918.08	431.53	11.31	11.31	9.74	9.74	
354321201	SMP	1	694.87	449.87	917.78	430.76	11.34	11.34	9.56	9.56	
354329522	SMP	1	694.54	448.70	917.20	429.48	11.26	11.26	9.46	9.46	
354337892	SMP	1	694.90	447.65	916.87	428.58	10.90	10.90	9.51	9.51	
354346263	SMP	1	694.64	447.77	916.65	428.41	11.16	11.16	9.40	9.40	
354354566	SMP	1	694.42	448.16	916.43	428.36	11.31	11.31	9.42	9.42	
354362893	SMP	1	694.21	448.25	916.29	428.22	11.22	11.22	9.46	9.46	
354371250	SMP	1	693.90	448.24	916.14	428.24	11.16	11.16	9.75	9.75	
354387932	SMP	1	693.80	448.29	916.07	428.12	11.02	11.02	9.80	9.80	
354396287	SMP	1	693.64	448.33	916.04	428.01	11.12	11.12	9.61	9.61	
354404608	SMP	1	693.53	448.36	916.07	427.85	11.01	11.01	9.50	9.50	
354413029	SMP	1	693.52	448.38	916.07	427.78	11.06	11.06	9.36	9.36	
354421269	SMP	1	693.43	448.41	916.07	427.70	11.00	11.00	9.30	9.30	
354429657	SMP	1	693.45	448.38	916.07	427.77	11.03	11.03	9.36	9.36	
354437959	SMP	1	693.59	448.38	916.14	427.70	11.08	11.08	9.34	9.34	
354446391	SMP	1	693.78	448.86	916.40	428.15	11.08	11.08	9.46	9.46	
354454643	SMP	1	695.14	450.43	917.33	429.69	11.26	11.26	9.44	9.44	
354463033	SMP	1	696.92	451.85	918.21	431.46	11.32	11.32	9.88	9.88	
354479629	SMP	1	699.31	454.09	920.29	433.54	11.54	11.54	9.37	9.37	
354488031	SMP	1	699.12	454.20	920.55	433.77	11.37	11.37	9.44	9.44	
354496391	SMP	1	698.78	454.29	920.86	433.83	11.53	11.53	9.52	9.52	
354504762	SMP	1	699.08	454.35	921.26	434.19	11.54	11.54	9.55	9.55	
354513019	SMP	1	699.14	454.34	921.45	434.31	11.58	11.58	9.49	9.49	
354521413	SMP	1	699.46	454.44	921.90	434.45	11.63	11.63	9.47	9.47	
354529758	SMP	1	699.62	454.16	922.15	434.48	11.50	11.50	9.66	9.66	
354538152	SMP	1	699.79	454.30	922.49	434.53	11.26	11.26	9.50	9.50	
354546387	SMP	1	699.94	454.30	922.81	434.57	11.64	11.64	9.61	9.61	
354554755	SMP	1	700.15	454.23	923.20	434.53	11.46	11.46	9.31	9.31	
354563139	SMP	1	700.42	454.07	923.46	434.63	11.63	11.63	9.34	9.34	
354571510	SMP	1	700.50	453.96	923.84	434.73	11.46	11.46	9.55	9.55	
354588138	SMP	1	700.98	454.12	924.42	435.02	11.43	11.43	9.62	9.62	
354596529	SMP	1	701.19	454.04	924.77	435.20	11.42	11.42	9.61	9.61	
354604875	SMP	1	701.48	454.05	925.10	435.30	11.53	11.53	9.84	9.84	
354613126	SMP	1	701.49	454.09	925.38	435.21	11.43	11.43	9.52	9.52	
354621505	SMP	1	701.91	454.00	925.63	435.47	11.27	11.27	9.45	9.45	
354629897	SMP	1	701.85	454.09	925.95	435.35	11.51	11.51	9.40	9.40	
354638119	SMP	1	701.98	454.05	926.06	435.49	11.32	11.32	9.69	9.69	
354646523	SMP	1	702.04	453.91	926.35	435.49	11.48	11.48	9.35	9.35	
354654880	SMP	1	702.20	453.93	926.50	435.70	11.56	11.56	9.58	9.58	
354663249	SMP	1	702.32	453.79	926.63	435.68	11.19	11.19	9.49	9.49	
354671505	SMP	1	702.46	453.76	926.82	435.64	11.41	11.41	9.57	9.57	
354679893	SMP	1	702.57	453.77	926.96	435.60	11.33	11.33	9.50	9.50	
354688262	SMP	1	702.70	453.90	927.03	435.59	11.56	11.56	9.51	9.51	
354696651	SMP	1	702.93	453.82	927.24	435.73	11.52	11.52	9.47	9.47	
354704869	SMP	1	703.29	453.48	927.68	435.60	11.68	11.68	9.49	9.49	
354713262	SMP	1	703.36	453.48	927.59	435.51	11.74	11.74	9.31	9.31	
354721634	SMP	1	703.35	453.63	927.64	435.63	11.71	11.71	9.37	9.37	
354730025	SMP	1	703.35	453.59	927.72	435.73	11.63	11.63	9.45	9.45	
354738240	SMP	1	703.28	453.69	927.78	435.67	11.60	11.60	9.54	9.54	
354746647	SMP	1	703.28	453.62	927.84	435.67	11.71	11.71	9.59	9.59	
354754998	SMP	1	703.20	453.85	927.79	435.76	11.78	11.78	9.39	9.39	
354763377	SMP	1	703.20	453.71	927.79	435.76	11.46	11.46	9.39	9.39	
354771626	SMP	1	703.10	453.66	927.77	435.73	11.56	11.56	9.55	9.55	
354780011	SMP	1	703.08	453.81	927.81	435.76	11.64	11.64	9.55	9.55	
354788369	SMP	1	703.02	453.74	927.79	435.95	11.44	11.44	9.76	9.76	
354796646	SMP	1	702.97	453.87	927.72	435.83	11.58	11.58	9.67	9.67	
354804994	SMP	1	702.75	453.98	927.65	435.96	11.52	11.52	9.60	9.60	
354813368	SMP	1	702.73	454.02	927.70	435.99	11.40	11.40	9.59	9.59	
354821747	SMP	1	702.73	454.17	927.65	436.10	11.41	11.41	9.63	9.63	
354830006	SMP	1	702.68	454.29	927.59	436.19	11.24	11.24	9.80	9.80	
354838379	SMP	1	702.62	454.39	927.52	436.38	11.42	11.42	9.77	9.77	
354846770	SMP	1	702.53	454.51	927.56	436.30	11.42	11.42	9.57	9.57	
354855120	SMP	1	702.50	454.49	927.49	436.38	11.51	11.51	9.59	9.59	
354863370	SMP	1	702.48	454.59	927.42	436.31	11.57	11.57	9.62	9.62	
354871744	SMP	1	702.43	454.66	927.34	436.38	11.70	11.70	9.66	9.66	
354880133	SMP	1	702.30	454.67	927.39	436.39	11.82	11.82	9.70	9.70	
354896750	SMP	1	702.36	454.67	927.34	436.39	11.70	11.70	9.73	9.73	
354905135	SMP	1	702.29	454.74	927.29	436.36	11.59	11.59	9.70	9.70	
354913497	SMP	1	702.29	454.81	927.34	436.43	11.51	11.51	9.74	9.74	
354921868	SMP	1	702.33	454.97	927.41	436.50	11.45	11.45	9.84	9.84	
354930124	SMP	1	702.33	454.90	927.41	436.43	11.33	11.33	9.48	9.48	
354938491	SMP	1	702.46	454.97	927.43	436.68	11.35	11.35	9.66	9.66	
354946859	SMP	1	702.48	454.84	927.50	436.74	11.36	11.36	9.60	9.60	
354955136	SMP	1	702.62	454.86	927.58	436.77	11.37	11.37	9.55	9.55	
354963499	SMP	1	702.67	455.01	927.69	436.71	11.45	11.45	9.53	9.53	
354971865	SMP	1	702.87	455.04	927.75	436.65	11.51	11.51	9.49	9.49	
354980249	SMP	1	702.96	454.84	927.97	436.70	11.34	11.34	9.74	9.74	
354988501	SMP	1	703.11	454.91	928.07	436.71	11.54	11.54	9.67	9.67	
354996863	SMP	1	703.11	454.90	928.28	436.61	11.56	11.56	9.55	9.55	
355005257	SMP	1	703.75	454.78	928.77	436.66	11.46	11.46	9.44	9.44	
355013612	SMP	1	704.20	454.83	929.39	436.86	11.23	11.23	9.73	9.73	
355030246	SMP	1	704.67	454.85	929.66	436.92	11.57	11.57	9.56	9.56	
355038618	SMP	1	704.80	454.75	929.83	436.98	11.65	11.65	9.67	9.67	
355047008	SMP	1	704.78	454.69	930.04	437.12	11.57	11.57	9.68	9.68	
355055231	SMP	1	705.05	454.64	930.28	437.10	11.38	11.38	9.64	9.64	
355063632	SMP	1	705.43	454.74	930.45	437.16	11.50	11.50	9.64	9.64	
355071990	SMP	1	705.64	454.71	930.79	437.16	11.66	11.66	9.75	9.75	
355080361	SMP	1	705.80	454.61	930.83	437.13	11.66	11.66	9.65	9.65	
355088615	SMP	1	706.09	454.49	931.21	437.16	11.61	11.61	9.59	9.59	
355097009	SMP	1	706.15	454.55	931.46	437.14	11.54	11.54	9.54	9.54	
355105351	SMP	1	706.43	454.51	931.69	437.33	11.46	11.46	9.67	9.67	
355113632	SMP	1	706.69	454.49	931.93	437.30	11.38	11.38	9.53	9.53	
355121983	SMP	1	706.88	454.37	932.14	437.38	11.38	11.38	9.78	9.78	
355130352	SMP	1	707.12	454.34	932.40	437.42	11.27	11.27	9.65	9.65	
355138735	SMP	1	707.26	454.43	932.60	437.58	11.62	11.62	9.64	9.64	
355147001	SMP	1	707.50	454.35	932.81	437.56	11.34	11.34	9.54	9.54	
355155347	SMP	1	707.76	454.25	932.99	437.57	11.18	11.18	9.68	9.68	
355163756	SMP	1	707.92	454.29	933.24	437.58	11.14	11.14	9.63	9.63	
355180360	SMP	1	708.15	454.33	933.64	437.74	11.34	11.34	9.52	9.52	
355188753	SMP	1	708.38	454.30	933.84	437.73	11.35	11.35	9.53	9.53	
355197111	SMP	1	708.62	454.18	933.94	437.74	11.23	11.23	9.76	9.76	
355205476	SMP	1	708.76	454.22	933.98	437.69	11.24	11.24	9.61	9.61	
355213733	SMP	1	708.91	454.23	934.16	437.70	11.43	11.43	9.70	9.70	
355222112	SMP	1	708.95	454.12	934.34	437.77	11.29	11.29	9.53	9.53	
355230477	SMP	1	709.10	454.12	934.41	437.77	11.25	11.25	9.72	9.72	
355238878	SMP	1	709.13	454.11	934.69	437.85	11.34	11.34	9.54	9.54	
355247105	SMP	1	710.10	454.17	935.37	437.84	11.43	11.43	9.46	9.46	
355255476	SMP	1	710.75	454.00	935.88	437.96	10.69	10.69	9.59	9.59	
355263857	SMP	1	710.78	453.95	935.88	438.03	10.75	10.75	9.66	9.66	
355272118	SMP	1	710.70	454.10	935.89	438.03	11.00	11.00	9.65	9.65	
355280478	SMP	1	710.71	454.15	935.77	438.06	11.01	11.01	9.80	9.80	
355288873	SMP	1	710.76	454.10	935.98	438.06	11.05	11.05	9.70	9.70	
355297229	SMP	1	710.62	454.08	935.91	438.13	11.17	11.17	9.70	9.70	
355305484	SMP	1	710.48	454.04	935.92	438.06	11.02	11.02	9.68	9.68	
355313860	SMP	1	710.69	454.17	935.92	438.06	11.22	11.22	9.70	9.70	
355322226	SMP	1	710.69	454.03	935.95	438.10	11.02	11.02	9.64	9.64	
355330599	SMP	1	710.69	454.18	935.85	438.20	11.03	11.03	9.80	9.80	
355338870	SMP	1	710.69	454.18	935.92	438.13	11.24	11.24	9.64	9.64	
355347230	SMP	1	710.79	454.19	935.97	438.25	10.96	10.96	9.61	9.61	
355355598	SMP	1	710.61	454.30	935.97	438.25	11.10	11.10	9.61	9.61	
355363980	SMP	1	710.74	454.29	935.97	438.33	11.17	11.17	9.42	9.42	
355372226	SMP	1	710.69	454.34	935.89	438.43	11.06	11.06	9.56	9.56	
355380598	SMP	1	710.61	454.48	935.89	438.54	11.07	11.07	9.46	9.46	
355388998	SMP	1	710.61	454.62	935.82	438.57	11.02	11.02	9.44	9.44	
355397388	SMP	1	710.56	454.66	935.81	438.59	11.19	11.19	9.53	9.53	
355405602	SMP	1	710.52	454.75	935.80	438.67	10.97	10.97	9.54	9.54	
355413977	SMP	1	710.58	454.76	935.86	438.64	10.91	10.91	9.49	9.49	
355422365	SMP	1	710.53	454.75	935.80	438.64	11.12	11.12	9.61	9.61	
355430710	SMP	1	710.52	454.82	935.81	438.74	11.08	11.08	9.50	9.50	
355438990	SMP	1	710.59	454.68	935.75	438.69	10.90	10.90	9.53	9.53	
355447349	SMP	1	710.53	454.82	935.79	438.71	10.98	10.98	9.60	9.60	
355455717	SMP	1	710.59	454.74	935.71	438.68	10.92	10.92	9.54	9.54	
355463979	SMP	1	710.50	454.73	935.79	438.67	11.04	11.04	9.55	9.55	
355472350	SMP	1	710.55	454.70	935.81	438.66	11.26	11.26	9.41	9.41	
355480719	SMP	1	710.46	454.73	935.72	438.66	11.19	11.19	9.47	9.47	
355489115	SMP	1	710.36	454.74	935.67	438.66	11.23	11.23	9.50	9.50	
355497345	SMP	1	710.49	454.55	935.73	438.66	11.11	11.11	9.39	9.39	
355505715	SMP	1	710.38	454.73	935.63	438.62	11.38	11.38	9.43	9.43	
355514101	SMP	1	710.24	454.61	935.54	438.57	11.33	11.33	9.50	9.50	
355522488	SMP	1	710.28	454.62	935.64	438.60	11.30	11.30	9.37	9.37	
355530715	SMP	1	709.67	454.51	935.23	438.52	11.19	11.19	9.69	9.69	
355539112	SMP	1	708.33	454.84	934.18	438.45	11.28	11.28	9.68	9.68	
355547469	SMP	1	706.20	455.10	932.21	438.57	11.55	11.55	9.50	9.50	
355555845	SMP	1	703.96	455.03	929.99	438.59	11.39	11.39	9.86	9.86	
355572477	SMP	1	700.14	455.18	925.54	438.41	10.80	10.80	9.28	9.28	
355580854	SMP	1	698.81	455.30	923.62	438.77	10.94	10.94	9.67	9.67	
355589220	SMP	1	698.29	455.37	922.76	438.63	10.76	10.76	9.34	9.34	
355605851	SMP	1	698.12	455.41	922.93	438.68	10.66	10.66	9.79	9.79	
355614225	SMP	1	697.96	455.44	922.68	438.56	10.89	10.89	9.50	9.50	
355622460	SMP	1	697.81	455.51	922.68	438.55	11.12	11.12	9.58	9.58	
355630824	SMP	1	697.71	455.38	922.51	438.43	11.08	11.08	9.53	9.53	
355639232	SMP	1	697.58	455.35	922.43	438.56	11.01	11.01	9.69	9.69	
355647594	SMP	1	697.33	455.40	922.40	438.48	10.95	10.95	9.76	9.76	
355655836	SMP	1	697.30	455.29	922.23	438.45	10.75	10.75	9.72	9.72	
355664219	SMP	1	697.16	455.29	922.14	438.40	10.86	10.86	9.80	9.80	
355672586	SMP	1	697.01	455.35	921.99	438.34	11.01	11.01	9.70	9.70	
355680954	SMP	1	696.86	455.46	921.99	438.33	10.92	10.92	9.74	9.74	
355689232	SMP	1	696.79	455.39	921.92	438.24	10.98	10.98	9.64	9.64	
355697591	SMP	1	696.77	455.43	921.89	438.24	10.96	10.96	9.52	9.52	
355705970	SMP	1	696.68	455.39	921.90	438.31	11.06	11.06	9.65	9.65	
355714342	SMP	1	696.61	455.47	921.89	438.24	11.05	11.05	9.52	9.52	
355722590	SMP	1	696.68	455.39	921.79	438.33	11.07	11.07	9.65	9.65	
355730967	SMP	1	696.54	455.39	921.79	438.26	10.91	10.91	9.56	9.56	
355739356	SMP	1	696.54	455.46	921.82	438.37	10.92	10.92	9.66	9.66	
355747711	SMP	1	696.54	455.46	921.83	438.26	10.90	10.90	9.61	9.61	
355755963	SMP	1	696.47	455.39	921.83	438.31	10.91	10.91	9.64	9.64	
355764338	SMP	1	696.47	455.39	921.71	438.19	11.01	11.01	9.44	9.44	
355772722	SMP	1	696.47	455.32	921.64	438.12	10.89	10.89	9.35	9.35	
355780947	SMP	1	696.32	455.54	921.64	438.05	10.82	10.82	9.28	9.28	
355789349	SMP	1	696.32	455.47	921.64	438.19	10.94	10.94	9.42	9.42	
355797723	SMP	1	696.35	455.48	921.60	438.20	10.94	10.94	9.60	9.60	
355806081	SMP	1	696.21	455.55	921.51	438.00	10.73	10.73	9.24	9.24	
355814336	SMP	1	696.18	455.56	921.44	438.14	10.84	10.84	9.32	9.32	
355822714	SMP	1	696.11	455.50	921.37	438.14	10.76	10.76	9.37	9.37	
355831076	SMP	1	696.10	455.58	921.28	438.11	10.86	10.86	9.26	9.26	
355839476	SMP	1	695.90	455.62	921.28	438.33	10.94	10.94	9.58	9.58	
355847708	SMP	1	695.86	455.69	921.11	438.14	10.92	10.92	9.48	9.48	
355856078	SMP	1	695.74	455.60	921.04	438.14	10.84	10.84	9.49	9.49	
355864460	SMP	1	695.78	455.56	921.01	438.17	11.02	11.02	9.47	9.47	
355872827	SMP	1	695.75	455.51	920.93	438.11	10.81	10.81	9.57	9.57	
355881070	SMP	1	695.54	455.46	920.90	438.26	10.88	10.88	9.61	9.61	
355889470	SMP	1	695.53	455.54	920.82	438.09	10.89	10.89	9.35	9.35	
355897835	SMP	1	695.53	455.54	920.71	438.05	10.90	10.90	9.29	9.29	
355906204	SMP	1	695.37	455.66	920.71	438.06	11.01	11.01	9.31	9.31	
355914478	SMP	1	695.32	455.70	920.64	438.12	10.85	10.85	9.35	9.35	
355922828	SMP	1	695.30	455.72	920.58	438.13	10.92	10.92	9.28	9.28	
355931198	SMP	1	695.21	455.70	920.45	438.09	10.99	10.99	9.06	9.06	
355939472	SMP	1	695.23	455.75	920.41	438.05	11.10	11.10	8.99	8.99	
355947827	SMP	1	695.14	455.82	920.44	438.07	10.93	10.93	9.22	9.22	
355956201	SMP	1	695.01	455.89	920.35	437.97	10.95	10.95	9.06	9.06	
355964582	SMP	1	694.97	455.95	920.28	438.05	10.85	10.85	9.09	9.09	
355972828	SMP	1	694.94	455.89	920.23	438.10	10.85	10.85	9.27	9.27	
355981194	SMP	1	694.92	455.94	920.14	438.19	10.87	10.87	9.52	9.52	
355989593	SMP	1	694.85	456.03	920.14	438.19	11.03	11.03	9.60	9.60	
355997952	SMP	1	694.78	455.95	920.07	438.33	10.88	10.88	9.68	9.68	
356006209	SMP	1	694.82	455.97	920.08	438.14	10.92	10.92	9.48	9.48	
356014579	SMP	1	695.35	455.68	920.79	438.00	11.08	11.08	9.53	9.53	
356022964	SMP	1	696.62	455.16	922.08	437.58	10.96	10.96	9.69	9.69	
356031321	SMP	1	697.89	454.65	923.39	437.11	10.82	10.82	9.67	9.67	
356039594	SMP	1	699.08	454.61	924.31	437.05	11.05	11.05	9.35	9.35	
356047949	SMP	1	699.26	454.53	924.24	437.13	11.10	11.10	9.67	9.67	
356056326	SMP	1	698.93	454.71	924.10	437.20	11.17	11.17	9.45	9.45	
356064705	SMP	1	698.92	454.81	924.28	437.20	11.27	11.27	9.43	9.43	
356072946	SMP	1	698.99	454.83	924.35	437.27	11.17	11.17	9.32	9.32	
356081322	SMP	1	699.00	454.82	924.41	437.45	11.23	11.23	9.45	9.45	
356089718	SMP	1	699.11	454.80	924.58	437.46	11.14	11.14	9.37	9.37	
356097952	SMP	1	699.25	454.81	924.72	437.61	11.33	11.33	9.57	9.57	
356106319	SMP	1	699.16	454.86	924.84	437.54	11.50	11.50	9.49	9.49	
356114696	SMP	1	699.38	454.81	924.99	437.59	11.33	11.33	9.78	9.78	
356123075	SMP	1	699.38	454.95	925.03	437.52	11.35	11.35	9.63	9.63	
356131314	SMP	1	699.42	454.90	925.07	437.56	11.42	11.42	9.52	9.52	
356139712	SMP	1	699.56	454.97	925.13	437.78	11.57	11.57	9.72	9.72	
356148074	SMP	1	699.46	454.93	925.12	437.76	11.59	11.59	9.73	9.73	
356156442	SMP	1	699.58	454.90	925.29	437.99	11.55	11.55	9.96	9.96	
356164697	SMP	1	699.66	454.95	925.30	437.69	11.53	11.53	9.59	9.59	
356173073	SMP	1	699.74	455.02	925.35	437.92	11.61	11.61	9.81	9.81	
356181432	SMP	1	699.74	454.95	925.59	438.07	11.40	11.40	10.00	10.00	
356189833	SMP	1	699.81	454.87	925.83	438.12	11.27	11.27	10.02	10.02	
356198074	SMP	1	699.87	454.87	925.90	438.19	11.37	11.37	9.76	9.76	
356206438	SMP	1	700.10	454.91	925.92	438.23	11.48	11.48	9.72	9.72	
356214817	SMP	1	700.06	454.90	926.01	438.17	11.45	11.45	9.60	9.60	
356223199	SMP	1	700.03	454.98	926.11	438.28	11.39	11.39	9.78	9.78	
356231432	SMP	1	700.03	455.02	926.24	438.18	11.51	11.51	9.41	9.41	
356239832	SMP	1	700.21	455.07	926.37	438.25	11.53	11.53	9.44	9.44	
356248189	SMP	1	700.38	454.95	926.35	438.36	11.35	11.35	9.35	9.35	
356256444	SMP	1	700.48	455.01	926.53	438.44	11.41	11.41	9.31	9.31	
356264825	SMP	1	700.47	455.07	926.58	438.61	11.43	11.43	9.62	9.62	
356273199	SMP	1	700.55	455.07	926.72	438.71	11.30	11.30	9.89	9.89	
356289814	SMP	1	700.52	455.24	926.80	438.78	11.26	11.26	9.69	9.69	
356298211	SMP	1	699.81	455.66	925.98	439.12	11.53	11.53	9.66	9.66	
356306562	SMP	1	698.66	456.46	924.92	439.81	11.41	11.41	9.86	9.86	
356314937	SMP	1	697.61	456.69	923.65	440.01	11.03	11.03	9.83	9.83	
356331572	SMP	1	696.68	456.96	922.17	440.36	11.09	11.09	9.68	9.68	
356339931	SMP	1	697.05	456.81	922.44	440.29	11.15	11.15	9.55	9.55	
356348312	SMP	1	697.02	456.77	922.45	440.27	11.23	11.23	9.24	9.24	
356356563	SMP	1	697.00	456.84	922.53	440.39	11.20	11.20	9.36	9.36	
356364930	SMP	1	697.06	456.82	922.52	440.39	11.04	11.04	9.25	9.25	
356373328	SMP	1	697.05	456.96	922.59	440.57	11.18	11.18	9.63	9.63	
356381687	SMP	1	697.04	457.01	922.63	440.65	11.04	11.04	9.44	9.44	
356389940	SMP	1	697.19	456.83	922.69	440.73	11.07	11.07	9.62	9.62	
356398313	SMP	1	697.06	456.98	922.76	440.59	11.12	11.12	9.44	9.44	
356406689	SMP	1	697.12	457.04	922.79	440.64	11.20	11.20	9.44	9.44	
356414926	SMP	1	697.12	456.96	922.86	440.71	10.99	10.99	9.65	9.65	
356423328	SMP	1	697.15	457.08	922.93	440.71	11.10	11.10	9.73	9.73	
356431684	SMP	1	697.15	457.13	923.05	440.82	10.99	10.99	9.90	9.90	
356440057	SMP	1	697.20	457.13	923.08	440.93	10.93	10.93	9.78	9.78	
356448310	SMP	1	697.28	457.17	923.08	440.93	11.07	11.07	9.73	9.73	
356456693	SMP	1	697.36	457.03	923.14	440.96	11.06	11.06	9.81	9.81	
356465050	SMP	1	697.41	457.05	923.22	440.68	11.15	11.15	9.48	9.48	
356473448	SMP	1	697.40	457.23	923.29	440.96	11.27	11.27	9.84	9.84	
356481679	SMP	1	697.48	457.26	923.29	440.89	11.21	11.21	9.70	9.70	
356490066	SMP	1	697.62	457.13	923.39	440.80	11.23	11.23	9.46	9.46	
356498437	SMP	1	697.63	457.18	923.40	440.78	11.20	11.20	9.44	9.44	
356506810	SMP	1	697.73	457.17	923.61	440.96	11.25	11.25	9.67	9.67	
356515049	SMP	1	697.85	457.11	923.72	440.90	11.22	11.22	9.57	9.57	
356523448	SMP	1	697.89	457.04	923.83	440.91	11.20	11.20	9.52	9.52	
356531806	SMP	1	698.08	457.04	923.93	441.09	11.13	11.13	9.51	9.51	
356540181	SMP	1	698.41	456.66	924.41	440.85	11.16	11.16	9.79	9.79	
356548438	SMP	1	698.68	456.54	924.63	440.74	11.06	11.06	9.46	9.46	
356556799	SMP	1	698.68	456.61	924.55	440.77	11.13	11.13	9.76	9.76	
356565158	SMP	1	698.72	456.63	924.61	440.81	11.15	11.15	9.50	9.50	
356573442	SMP	1	698.86	456.67	924.65	440.64	11.24	11.24	9.21	9.21	
356590192	SMP	1	698.86	456.76	924.86	440.79	11.02	11.02	9.67	9.67	
356598573	SMP	1	699.11	456.70	925.07	441.02	10.95	10.95	9.76	9.76	
356606788	SMP	1	699.17	456.67	925.05	440.96	11.08	11.08	9.89	9.89	
356615175	SMP	1	699.23	456.73	925.19	441.05	11.11	11.11	10.01	10.01	
356623551	SMP	1	699.35	456.63	925.26	440.90	11.23	11.23	9.72	9.72	
356631932	SMP	1	699.36	456.58	925.36	440.91	11.16	11.16	9.58	9.58	
356640181	SMP	1	699.56	456.63	925.43	441.05	11.26	11.26	9.75	9.75	
356648570	SMP	1	699.60	456.54	925.51	440.83	11.14	11.14	9.44	9.44	
356656922	SMP	1	699.61	456.54	925.56	440.97	11.00	11.00	9.60	9.60	
356665294	SMP	1	699.71	456.48	925.63	440.88	10.93	10.93	9.51	9.51	
356673548	SMP	1	699.78	456.51	925.74	441.07	11.06	11.06	9.54	9.54	
356681930	SMP	1	699.81	456.51	925.76	441.05	11.07	11.07	9.53	9.53	
356690295	SMP	1	699.94	456.51	925.90	441.19	11.13	11.13	9.71	9.71	
356698693	SMP	1	700.02	456.54	925.98	441.27	11.11	11.11	9.67	9.67	
356706920	SMP	1	700.05	456.47	926.04	441.21	10.94	10.94	9.50	9.50	
356715294	SMP	1	700.15	456.55	926.09	441.31	11.01	11.01	9.73	9.73	
356723673	SMP	1	700.25	456.55	926.17	441.27	11.25	11.25	9.60	9.60	
356731939	SMP	1	700.31	456.44	926.27	441.33	11.20	11.20	9.69	9.69	
356740296	SMP	1	700.27	456.54	926.31	441.35	11.20	11.20	9.55	9.55	
356748694	SMP	1	700.41	456.55	926.36	441.28	11.20	11.20	9.53	9.53	
356757041	SMP	1	700.48	456.55	926.37	441.14	11.27	11.27	9.29	9.29	
356765286	SMP	1	700.53	456.47	926.45	441.22	11.19	11.19	9.21	9.21	
356773671	SMP	1	700.56	456.49	926.52	441.36	11.02	11.02	9.39	9.39	
356782064	SMP	1	700.63	456.49	926.52	441.32	11.06	11.06	9.26	9.26	
356790416	SMP	1	700.64	456.59	926.57	441.44	10.97	10.97	9.33	9.33	
356798689	SMP	1	700.74	456.53	926.61	441.50	11.10	11.10	9.62	9.62	
356807032	SMP	1	700.78	456.56	926.64	441.49	11.05	11.05	9.62	9.62	
356815411	SMP	1	701.23	456.38	927.28	441.61	11.11	11.11	9.74	9.74	
356823792	SMP	1	702.53	455.94	928.68	441.28	11.19	11.19	10.27	10.27	
356832063	SMP	1	704.31	455.56	930.19	440.69	11.34	11.34	9.50	9.50	
356848779	SMP	1	707.78	455.15	933.38	440.62	11.17	11.17	9.44	9.44	
356857182	SMP	1	708.33	455.16	933.81	440.59	11.50	11.50	9.51	9.51	
356865417	SMP	1	707.85	455.00	933.43	440.50	11.16	11.16	9.56	9.56	
356873786	SMP	1	707.83	454.99	933.60	440.41	11.38	11.38	9.35	9.35	
356882168	SMP	1	707.83	454.97	933.75	440.56	11.46	11.46	9.40	9.40	
356890425	SMP	1	707.90	454.89	933.83	440.55	11.48	11.48	9.62	9.62	
356898787	SMP	1	708.10	454.92	933.93	440.64	11.18	11.18	9.71	9.71	
356907181	SMP	1	707.97	454.90	933.90	440.55	11.53	11.53	9.62	9.62	
356915536	SMP	1	708.12	454.97	933.97	440.65	11.50	11.50	9.86	9.86	
356923794	SMP	1	708.14	454.98	934.05	440.76	11.20	11.20	9.63	9.63	
356932166	SMP	1	708.03	455.02	934.19	440.70	11.63	11.63	9.47	9.47	
356940542	SMP	1	708.19	455.06	934.12	440.69	11.51	11.51	9.39	9.39	
356948899	SMP	1	708.31	455.16	934.26	440.83	11.45	11.45	9.65	9.65	
356957179	SMP	1	708.29	455.17	934.19	440.91	11.19	11.19	9.51	9.51	
356965535	SMP	1	708.22	455.19	934.24	440.83	11.24	11.24	9.41	9.41	
356973913	SMP	1	708.36	455.19	934.26	441.05	11.27	11.27	9.80	9.80	
356982287	SMP	1	708.28	455.25	934.28	441.00	11.43	11.43	9.57	9.57	
356990548	SMP	1	708.34	455.17	934.34	440.97	11.07	11.07	9.47	9.47	
356998899	SMP	1	708.29	455.28	934.36	440.98	11.28	11.28	9.39	9.39	
357007299	SMP	1	708.33	455.23	934.35	440.88	11.26	11.26	9.43	9.43	
357015669	SMP	1	708.38	455.16	934.43	440.97	11.16	11.16	9.54	9.54	
357023900	SMP	1	708.45	455.08	934.44	440.93	11.10	11.10	9.52	9.52	
357032289	SMP	1	708.41	455.07	934.58	440.88	11.35	11.35	9.61	9.61	
357040661	SMP	1	708.41	455.02	934.55	440.93	11.23	11.23	9.63	9.63	
357049020	SMP	1	708.54	454.95	934.59	440.94	11.01	11.01	9.60	9.60	
357057297	SMP	1	708.44	454.86	934.67	440.88	11.47	11.47	9.77	9.77	
357065661	SMP	1	708.54	454.71	934.63	440.69	11.08	11.08	9.31	9.31	
357074032	SMP	1	708.59	454.75	934.69	440.72	11.17	11.17	9.39	9.39	
357082288	SMP	1	708.59	454.70	934.77	440.76	11.17	11.17	9.75	9.75	
357090666	SMP	1	708.68	454.64	934.74	440.71	11.02	11.02	9.60	9.60	
357099028	SMP	1	708.61	454.57	934.82	440.57	11.09	11.09	9.41	9.41	
357107422	SMP	1	708.63	454.57	934.74	440.63	11.06	11.06	9.79	9.79	
357115651	SMP	1	708.61	454.64	934.83	440.65	11.17	11.17	9.56	9.56	
357124027	SMP	1	708.61	454.57	934.81	440.49	11.22	11.22	9.46	9.46	
357132409	SMP	1	708.61	454.57	934.74	440.59	11.16	11.16	9.43	9.43	
357140789	SMP	1	708.56	454.53	934.68	440.63	11.08	11.08	9.58	9.58	
357149017	SMP	1	708.61	454.57	934.66	440.48	11.21	11.21	9.37	9.37	
357157422	SMP	1	708.54	454.47	934.66	440.48	11.30	11.30	9.30	9.30	
357165776	SMP	1	708.70	454.50	934.80	440.43	11.14	11.14	9.43	9.43	
357174146	SMP	1	709.54	454.55	935.57	440.55	11.34	11.34	9.68	9.68	
357182405	SMP	1	710.43	454.24	936.20	440.36	10.92	10.92	9.83	9.83	
357190794	SMP	1	710.58	454.30	936.34	440.28	10.98	10.98	9.56	9.56	
357199142	SMP	1	710.35	454.16	936.03	440.31	11.07	11.07	9.66	9.66	
357207425	SMP	1	710.28	454.30	936.08	440.22	11.38	11.38	9.41	9.41	
357215779	SMP	1	709.93	454.29	935.94	440.17	11.36	11.36	9.37	9.37	
357224157	SMP	1	709.94	454.23	935.86	440.15	11.15	11.15	9.44	9.44	
357232529	SMP	1	709.86	454.13	935.84	440.20	11.00	11.00	9.58	9.58	
357240780	SMP	1	709.73	454.09	935.80	440.03	11.13	11.13	9.59	9.59	
357249138	SMP	1	709.72	454.20	935.70	440.13	11.04	11.04	9.80	9.80	
357257540	SMP	1	709.57	454.28	935.50	440.01	11.14	11.14	9.66	9.66	
357265895	SMP	1	709.45	454.27	935.49	440.02	11.13	11.13	9.55	9.55	
357274155	SMP	1	709.59	454.14	935.26	439.99	10.81	10.81	9.60	9.60	
357282527	SMP	1	709.20	454.27	935.15	439.90	11.32	11.32	9.44	9.44	
357290907	SMP	1	709.08	454.34	934.92	439.81	11.41	11.41	9.52	9.52	
357299262	SMP	1	708.91	454.33	934.99	439.88	11.29	11.29	9.64	9.64	
357307538	SMP	1	708.84	454.26	934.73	439.92	11.02	11.02	9.78	9.78	
357315898	SMP	1	708.65	454.37	934.64	439.90	11.17	11.17	9.60	9.60	
357324265	SMP	1	708.65	454.45	934.54	439.87	11.15	11.15	9.62	9.62	
357332650	SMP	1	708.73	454.42	934.34	439.88	11.03	11.03	9.57	9.57	
357340892	SMP	1	708.57	454.42	934.20	439.80	11.20	11.20	9.68	9.68	
357349266	SMP	1	708.36	454.41	934.06	439.73	11.38	11.38	9.57	9.57	
357357663	SMP	1	707.95	454.53	933.84	439.73	11.45	11.45	9.58	9.58	
357366018	SMP	1	707.86	454.60	933.79	439.68	11.30	11.30	9.57	9.57	
357374263	SMP	1	707.79	454.54	933.62	439.72	11.34	11.34	9.54	9.54	
357382647	SMP	1	707.78	454.53	933.48	439.70	11.27	11.27	9.65	9.65	
357391036	SMP	1	707.69	454.46	933.33	439.87	11.09	11.09	9.73	9.73	
357399255	SMP	1	707.67	454.51	933.27	439.59	11.05	11.05	9.56	9.56	
357407657	SMP	1	707.49	454.45	933.07	439.57	11.08	11.08	9.64	9.64	
357416017	SMP	1	707.14	454.60	932.95	439.56	11.32	11.32	9.82	9.82	
357424388	SMP	1	706.92	454.76	932.75	439.54	11.65	11.65	9.47	9.47	
357432646	SMP	1	706.82	454.71	932.64	439.66	11.44	11.44	9.45	9.45	
357441021	SMP	1	706.70	454.73	932.51	439.56	11.34	11.34	9.52	9.52	
357449379	SMP	1	706.56	454.74	932.38	439.53	11.35	11.35	9.76	9.76	
357457782	SMP	1	706.64	454.69	932.19	439.36	10.99	10.99	9.71	9.71	
357466015	SMP	1	705.99	454.83	931.80	439.36	11.45	11.45	9.50	9.50	
357474389	SMP	1	705.84	454.83	931.59	439.48	11.45	11.45	9.49	9.49	
357482777	SMP	1	705.84	454.84	931.59	439.36	11.32	11.32	9.39	9.39	
357491153	SMP	1	705.76	454.84	931.51	439.41	11.39	11.39	9.53	9.53	
357499377	SMP	1	705.71	454.78	931.48	439.41	11.29	11.29	9.70	9.70	
357516157	SMP	1	705.62	454.89	931.32	439.19	11.36	11.36	9.56	9.56	
357524502	SMP	1	705.54	454.82	931.30	439.22	11.36	11.36	9.61	9.61	
357532779	SMP	1	705.47	454.82	931.26	439.27	11.28	11.28	9.79	9.79	
357541132	SMP	1	705.37	454.69	931.21	439.19	11.37	11.37	9.64	9.64	
357549502	SMP	1	705.41	454.81	931.14	439.26	11.35	11.35	9.80	9.80	
357557760	SMP	1	705.44	454.69	931.19	439.24	11.16	11.16	9.63	9.63	
357566150	SMP	1	705.49	454.74	931.21	439.19	11.19	11.19	9.64	9.64	
357574527	SMP	1	705.44	454.62	931.21	439.26	11.27	11.27	9.77	9.77	
357582907	SMP	1	705.49	454.74	931.21	439.26	11.34	11.34	9.77	9.77	
357591133	SMP	1	705.58	454.69	931.21	439.27	11.26	11.26	9.78	9.78	
357599513	SMP	1	705.55	454.67	931.21	439.26	11.30	11.30	9.79	9.79	
357607885	SMP	1	705.55	454.67	931.26	439.26	11.30	11.30	9.71	9.71	
357616266	SMP	1	705.48	454.74	931.28	439.34	11.31	11.31	9.82	9.82	
357624505	SMP	1	705.55	454.75	931.28	439.33	11.39	11.39	9.82	9.82	
357632903	SMP	1	705.54	454.82	931.27	439.30	11.28	11.28	9.69	9.69	
357641263	SMP	1	705.68	454.80	931.34	439.34	11.16	11.16	9.65	9.65	
357649634	SMP	1	705.61	454.80	931.41	439.26	11.14	11.14	9.60	9.60	
357657883	SMP	1	705.70	454.76	931.46	439.33	11.25	11.25	9.59	9.59	
357666263	SMP	1	705.70	454.76	931.48	439.34	11.28	11.28	9.57	9.57	
357674621	SMP	1	705.80	454.63	931.50	439.41	11.18	11.18	9.73	9.73	
357683026	SMP	1	705.80	454.63	931.52	439.36	11.28	11.28	9.66	9.66	
357691253	SMP	1	705.87	454.70	931.52	439.29	11.24	11.24	9.37	9.37	
357699627	SMP	1	705.92	454.78	931.61	439.35	11.46	11.46	9.38	9.38	
357708005	SMP	1	706.01	454.77	931.66	439.40	11.41	11.41	9.37	9.37	
357716273	SMP	1	706.07	454.69	931.75	439.35	11.26	11.26	9.35	9.35	
357724621	SMP	1	706.45	454.66	931.87	439.43	11.07	11.07	9.80	9.80	
357733019	SMP	1	706.45	454.52	931.95	439.53	10.87	10.87	9.86	9.86	
357741380	SMP	1	706.43	454.60	932.09	439.40	11.12	11.12	9.71	9.71	
357749630	SMP	1	706.44	454.59	932.07	439.40	10.90	10.90	9.74	9.74	
357758002	SMP	1	706.62	454.62	932.14	439.47	10.95	10.95	9.85	9.85	
357766397	SMP	1	706.40	454.61	932.21	439.42	11.09	11.09	9.82	9.82	
357774737	SMP	1	706.59	454.62	932.22	439.48	11.10	11.10	9.73	9.73	
357783024	SMP	1	706.61	454.73	932.33	439.36	11.18	11.18	9.63	9.63	
357791374	SMP	1	706.64	454.60	932.36	439.48	11.20	11.20	9.72	9.72	
357799754	SMP	1	706.86	454.61	932.59	439.48	11.45	11.45	9.44	9.44	
357816388	SMP	1	708.43	454.52	934.13	439.49	11.31	11.31	9.69	9.69	
357824748	SMP	1	708.55	454.41	934.11	439.43	11.23	11.23	9.66	9.66	
357833130	SMP	1	708.55	454.41	934.08	439.48	11.23	11.23	9.73	9.73	
357841499	SMP	1	708.62	454.48	934.08	439.47	11.42	11.42	9.63	9.63	
357849748	SMP	1	708.62	454.48	934.27	439.52	11.42	11.42	9.53	9.53	
357858143	SMP	1	708.55	454.45	934.41	439.67	11.27	11.27	9.61	9.61	
357866500	SMP	1	708.62	454.40	934.49	439.69	11.15	11.15	9.55	9.55	
357874743	SMP	1	708.74	454.33	934.62	439.71	11.17	11.17	9.52	9.52	
357883127	SMP	1	708.88	454.33	934.72	439.67	11.16	11.16	9.44	9.44	
357891513	SMP	1	709.05	454.33	934.88	439.67	11.31	11.31	9.61	9.61	
357899860	SMP	1	709.28	454.30	934.95	439.66	11.10	11.10	9.49	9.49	
357908138	SMP	1	709.36	454.16	935.06	439.66	11.28	11.28	9.71	9.71	
357916496	SMP	1	709.29	454.28	935.13	439.66	10.88	10.88	9.70	9.70	
357924872	SMP	1	709.48	454.27	935.27	439.70	11.01	11.01	9.41	9.41	
357933257	SMP	1	709.42	454.27	935.42	439.76	11.08	11.08	9.41	9.41	
357941495	SMP	1	709.49	454.27	935.55	439.90	11.07	11.07	9.65	9.65	
357949874	SMP	1	709.67	454.35	935.51	439.98	11.08	11.08	9.58	9.58	
357958263	SMP	1	709.68	454.26	935.64	440.05	10.96	10.96	9.63	9.63	
357966616	SMP	1	709.75	454.26	935.65	440.09	11.00	11.00	9.51	9.51	
357974870	SMP	1	709.76	454.33	935.72	440.08	11.10	11.10	9.57	9.57	
357983249	SMP	1	709.66	454.31	935.80	440.09	11.05	11.05	9.59	9.59	
357991629	SMP	1	709.73	454.31	935.87	440.09	11.16	11.16	9.53	9.53	
357999986	SMP	1	709.84	454.33	935.90	440.12	11.13	11.13	9.58	9.58	
358008257	SMP	1	709.97	454.19	936.05	440.05	11.15	11.15	9.47	9.47	
358016619	SMP	1	710.07	454.14	936.19	440.15	11.12	11.12	9.65	9.65	
358025000	SMP	1	710.21	454.23	936.22	440.11	11.32	11.32	9.45	9.45	
358033246	SMP	1	710.18	454.19	936.37	440.24	11.19	11.19	9.67	9.67	
358041611	SMP	1	710.28	454.08	936.38	440.16	11.01	11.01	9.58	9.58	
358049989	SMP	1	710.26	454.13	936.49	440.22	10.97	10.97	9.40	9.40	
358058387	SMP	1	710.45	454.19	936.52	440.31	11.15	11.15	9.48	9.48	
358066618	SMP	1	710.45	454.27	936.59	440.37	11.20	11.20	9.38	9.38	
358074992	SMP	1	710.53	454.21	936.62	440.33	11.02	11.02	9.56	9.56	
358083368	SMP	1	710.56	454.27	936.69	440.41	11.14	11.14	9.44	9.44	
358091756	SMP	1	710.57	454.16	936.68	440.47	11.00	11.00	9.40	9.40	
358099978	SMP	1	710.63	454.22	936.81	440.42	11.04	11.04	9.43	9.43	
358108380	SMP	1	710.64	454.17	936.65	440.47	11.00	11.00	9.29	9.29	
358116736	SMP	1	710.66	454.13	936.75	440.53	11.03	11.03	9.54	9.54	
358125111	SMP	1	710.63	454.22	936.75	440.53	10.90	10.90	9.47	9.47	
358133366	SMP	1	710.64	454.17	936.75	440.53	10.86	10.86	9.50	9.50	
358141745	SMP	1	710.64	454.30	936.81	440.63	11.12	11.12	9.63	9.63	
358150108	SMP	1	710.64	454.31	936.68	440.54	11.06	11.06	9.56	9.56	
358158506	SMP	1	710.64	454.30	936.73	440.54	11.08	11.08	9.51	9.51	
358166734	SMP	1	710.57	454.23	936.66	440.57	10.94	10.94	9.44	9.44	
358175113	SMP	1	710.57	454.24	936.66	440.57	10.98	10.98	9.44	9.44	
358183507	SMP	1	710.50	454.26	936.58	440.58	11.06	11.06	9.45	9.45	
358191746	SMP	1	710.82	454.17	936.81	440.56	11.06	11.06	9.65	9.65	
358200103	SMP	1	711.16	454.21	937.06	440.57	11.34	11.34	9.79	9.79	
358208506	SMP	1	710.95	454.22	937.00	440.61	11.23	11.23	9.88	9.88	
358216860	SMP	1	710.91	454.10	936.81	440.46	11.08	11.08	9.78	9.78	
358225123	SMP	1	710.75	454.01	936.82	440.42	10.91	10.91	9.50	9.50	
358233493	SMP	1	710.79	453.93	936.81	440.42	10.87	10.87	9.52	9.52	
358241858	SMP	1	710.72	454.00	936.73	440.41	11.04	11.04	9.63	9.63	
358250225	SMP	1	710.65	453.93	936.73	440.34	10.96	10.96	9.71	9.71	
358258501	SMP	1	710.62	454.06	936.51	440.27	11.14	11.14	9.76	9.76	
358266865	SMP	1	710.53	453.92	936.45	440.21	11.12	11.12	9.70	9.70	
358275229	SMP	1	710.48	454.03	936.43	440.21	11.21	11.21	9.84	9.84	
358283608	SMP	1	710.35	453.82	936.34	440.16	11.19	11.19	9.66	9.66	
358291868	SMP	1	710.16	453.92	936.28	440.18	11.05	11.05	9.79	9.79	
358300225	SMP	1	710.15	453.93	936.04	440.12	11.10	11.10	9.86	9.86	
358308621	SMP	1	709.89	453.99	935.90	440.05	11.20	11.20	9.88	9.88	
358316981	SMP	1	709.84	454.03	935.75	440.18	11.15	11.15	9.88	9.88	
358325244	SMP	1	709.65	454.14	935.65	440.02	11.24	11.24	9.81	9.81	
358333611	SMP	1	709.63	454.10	935.58	440.09	11.02	11.02	9.84	9.84	
358341979	SMP	1	709.58	454.05	935.50	440.12	11.02	11.02	9.93	9.93	
358350218	SMP	1	709.51	454.23	935.41	440.12	11.12	11.12	10.05	10.05	
358358618	SMP	1	709.36	454.41	935.22	440.10	11.57	11.57	10.01	10.01	
358366977	SMP	1	709.16	454.34	935.20	440.10	11.55	11.55	9.75	9.75	
358375347	SMP	1	709.02	454.34	935.07	440.18	11.37	11.37	9.90	9.90	
358383604	SMP	1	708.84	454.20	934.98	440.18	11.52	11.52	10.10	10.10	
358392008	SMP	1	708.86	454.30	934.98	440.24	11.38	11.38	10.13	10.13	
358400345	SMP	1	708.75	454.36	934.91	440.17	11.68	11.68	10.12	10.12	
358408733	SMP	1	708.99	454.22	934.78	440.21	11.41	11.41	9.90	9.90	
358416969	SMP	1	709.06	454.36	934.77	440.18	11.40	11.40	9.98	9.98	
358425350	SMP	1	708.95	454.29	934.70	440.20	11.37	11.37	9.93	9.93	
358433735	SMP	1	708.84	454.35	934.73	440.17	11.44	11.44	9.95	9.95	
358442101	SMP	1	708.84	454.35	934.65	440.09	11.37	11.37	9.97	9.97	
358450371	SMP	1	708.87	454.34	934.61	440.19	11.33	11.33	10.06	10.06	
358458735	SMP	1	708.76	454.21	934.57	439.96	11.15	11.15	9.80	9.80	
358467112	SMP	1	708.65	454.20	934.56	439.98	11.31	11.31	9.98	9.98	
358475466	SMP	1	708.69	454.29	934.50	439.92	11.20	11.20	9.81	9.81	
358483727	SMP	1	708.78	454.17	934.55	439.83	11.15	11.15	10.00	10.00	
358492104	SMP	1	708.71	454.10	934.53	439.81	11.30	11.30	9.92	9.92	
358500461	SMP	1	708.70	454.10	934.42	439.81	11.08	11.08	9.87	9.87	
358508732	SMP	1	708.62	454.07	934.36	439.73	11.57	11.57	10.03	10.03	
358517103	SMP	1	708.61	454.08	934.44	439.70	11.58	11.58	10.06	10.06	
358525463	SMP	1	708.98	453.73	934.76	439.48	11.49	11.49	9.76	9.76	
358533848	SMP	1	709.19	453.50	934.83	439.25	11.37	11.37	9.83	9.83	
358542097	SMP	1	709.25	453.43	934.66	439.33	11.43	11.43	9.86	9.86	
358550461	SMP	1	709.19	453.50	934.60	439.29	11.45	11.45	9.91	9.91	
358558860	SMP	1	709.12	453.50	934.65	439.26	11.47	11.47	9.98	9.98	
358567218	SMP	1	709.02	453.47	934.60	439.24	11.33	11.33	10.04	10.04	
358575471	SMP	1	709.05	453.50	934.60	439.24	11.42	11.42	10.16	10.16	
358583847	SMP	1	709.12	453.43	934.58	439.23	11.44	11.44	10.10	10.10	
358592227	SMP	1	709.19	453.43	934.61	439.19	11.45	11.45	10.04	10.04	
358600589	SMP	1	709.19	453.36	934.60	439.06	11.46	11.46	9.97	9.97	
358608857	SMP	1	709.05	453.46	934.58	439.09	11.49	11.49	9.96	9.96	
358617216	SMP	1	709.16	453.46	934.59	439.07	11.47	11.47	10.04	10.04	
358625586	SMP	1	709.09	453.39	934.65	439.02	11.55	11.55	9.79	9.79	
358633971	SMP	1	709.12	453.29	934.70	438.97	11.52	11.52	9.79	9.79	
358642223	SMP	1	709.13	453.30	934.63	439.05	11.43	11.43	10.25	10.25	
358650593	SMP	1	708.89	453.35	934.70	438.98	11.48	11.48	10.09	10.09	
358658985	SMP	1	708.93	453.15	934.76	439.05	11.27	11.27	10.00	10.00	
358667213	SMP	1	708.92	453.22	934.83	439.05	11.16	11.16	9.88	9.88	
358675590	SMP	1	709.04	453.25	934.90	438.98	11.16	11.16	9.95	9.95	
358683971	SMP	1	709.20	453.36	934.97	439.05	11.28	11.28	10.04	10.04	
358692340	SMP	1	709.48	453.26	935.06	439.10	10.98	10.98	9.95	9.95	
358700586	SMP	1	709.60	453.13	935.06	439.17	11.01	11.01	9.87	9.87	
358708978	SMP	1	709.76	453.25	935.27	439.23	11.28	11.28	9.87	9.87	
358717336	SMP	1	709.84	453.28	935.47	439.23	11.29	11.29	9.71	9.71	
358725707	SMP	1	709.95	453.30	935.46	439.18	11.20	11.20	9.79	9.79	
358733964	SMP	1	710.05	453.33	935.59	439.33	11.36	11.36	9.92	9.92	
358742346	SMP	1	710.09	453.25	935.65	439.27	11.39	11.39	9.66	9.66	
358750711	SMP	1	709.91	453.25	935.80	439.26	11.23	11.23	9.84	9.84	
358759100	SMP	1	710.10	453.22	935.83	439.25	11.21	11.21	9.74	9.74	
358767341	SMP	1	710.34	453.30	935.96	439.31	10.94	10.94	9.90	9.90	
358775708	SMP	1	710.48	453.14	936.07	439.27	10.92	10.92	9.81	9.81	
358784094	SMP	1	710.69	453.11	936.14	439.34	10.91	10.91	9.84	9.84	
358792488	SMP	1	710.83	453.04	936.33	439.26	10.88	10.88	9.69	9.69	
358800697	SMP	1	710.92	453.22	936.44	439.27	11.13	11.13	9.66	9.66	
358809099	SMP	1	710.91	453.19	936.41	439.32	11.12	11.12	9.72	9.72	
358817460	SMP	1	711.10	453.19	936.54	439.28	11.24	11.24	9.38	9.38	
358825705	SMP	1	711.24	453.00	936.60	439.36	11.11	11.11	9.45	9.45	
358834096	SMP	1	711.30	453.05	936.80	439.33	11.11	11.11	9.73	9.73	
358842464	SMP	1	711.42	452.91	936.80	439.27	10.96	10.96	9.74	9.74	
358850827	SMP	1	711.30	452.97	936.90	439.29	10.84	10.84	9.67	9.67	
358859099	SMP	1	711.56	453.00	936.96	439.31	11.15	11.15	9.86	9.86	
358867452	SMP	1	711.73	452.89	937.12	439.26	10.96	10.96	9.84	9.84	
358875825	SMP	1	711.83	452.90	937.19	439.43	10.72	10.72	9.89	9.89	
358884211	SMP	1	711.81	452.83	937.31	439.36	10.94	10.94	9.83	9.83	
358892468	SMP	1	711.84	452.80	937.47	439.40	10.97	10.97	9.69	9.69	
358900819	SMP	1	711.91	452.87	937.47	439.32	11.26	11.26	9.53	9.53	
358917599	SMP	1	712.08	452.83	937.68	439.56	10.97	10.97	9.40	9.40	
358925816	SMP	1	712.22	452.83	937.66	439.49	10.97	10.97	9.37	9.37	
358934223	SMP	1	712.29	452.83	937.68	439.48	10.91	10.91	9.26	9.26	
358942565	SMP	1	712.29	452.83	937.84	439.47	11.02	11.02	9.43	9.43	
358950954	SMP	1	712.41	452.90	937.84	439.47	10.96	10.96	9.56	9.56	
358959203	SMP	1	712.42	452.80	937.92	439.54	10.92	10.92	9.68	9.68	
358967583	SMP	1	712.35	452.87	937.94	439.52	11.03	11.03	9.67	9.67	
358975944	SMP	1	712.32	452.76	937.91	439.61	10.94	10.94	9.68	9.68	
358984221	SMP	1	712.28	452.86	937.95	439.54	10.98	10.98	9.85	9.85	
358992570	SMP	1	712.42	452.77	938.02	439.65	10.83	10.83	9.63	9.63	
359000951	SMP	1	712.35	452.84	937.99	439.60	11.18	11.18	9.73	9.73	
359009325	SMP	1	712.42	452.77	938.02	439.57	10.88	10.88	9.66	9.66	
359017587	SMP	1	712.42	452.86	938.03	439.65	11.12	11.12	9.64	9.64	
359025939	SMP	1	712.56	452.88	938.09	439.73	10.94	10.94	9.66	9.66	
359034349	SMP	1	712.55	452.79	938.06	439.66	10.96	10.96	9.72	9.72	
359042688	SMP	1	712.47	452.92	938.05	439.80	11.05	11.05	9.82	9.82	
359050947	SMP	1	712.53	452.86	938.03	439.72	11.10	11.10	9.74	9.74	
359059329	SMP	1	712.26	452.77	937.91	439.55	11.04	11.04	9.72	9.72	
359067709	SMP	1	712.36	452.64	937.91	439.48	11.00	11.00	9.79	9.79	
359076073	SMP	1	712.50	452.72	937.91	439.48	11.26	11.26	9.73	9.73	
359084344	SMP	1	712.55	452.64	937.95	439.60	11.09	11.09	9.59	9.59	
359092696	SMP	1	712.55	452.71	938.00	439.57	11.28	11.28	9.64	9.64	
359101078	SMP	1	712.49	452.63	937.98	439.58	11.00	11.00	9.64	9.64	
359109444	SMP	1	712.50	452.79	938.07	439.56	11.24	11.24	9.84	9.84	
359117705	SMP	1	712.48	452.78	938.04	439.56	10.97	10.97	9.74	9.74	
359126063	SMP	1	712.54	452.71	938.06	439.54	11.25	11.25	9.73	9.73	
359134466	SMP	1	712.61	452.70	938.14	439.64	11.09	11.09	9.72	9.72	
359142822	SMP	1	712.55	452.82	938.17	439.64	11.18	11.18	9.53	9.53	
359151068	SMP	1	712.61	452.69	938.13	439.59	11.20	11.20	9.72	9.72	
359159449	SMP	1	712.68	452.77	938.20	439.72	11.14	11.14	9.76	9.76	
359167838	SMP	1	712.69	452.81	938.32	439.68	11.00	11.00	9.60	9.60	
359176057	SMP	1	712.73	452.78	938.31	439.72	10.92	10.92	9.52	9.52	
359184467	SMP	1	712.74	452.83	938.25	439.72	11.21	11.21	9.66	9.66	
359192815	SMP	1	712.80	452.78	938.58	439.69	10.99	10.99	9.51	9.51	
359201205	SMP	1	713.12	452.60	938.79	439.60	10.92	10.92	9.42	9.42	
359209444	SMP	1	713.23	452.71	938.73	439.60	10.95	10.95	9.40	9.40	
359217837	SMP	1	713.24	452.78	938.84	439.73	11.04	11.04	9.55	9.55	
359226184	SMP	1	713.16	452.85	938.87	439.74	10.99	10.99	9.54	9.54	
359234587	SMP	1	713.24	452.71	938.94	439.85	10.74	10.74	9.58	9.58	
359242805	SMP	1	713.29	452.83	939.00	439.83	10.91	10.91	9.49	9.49	
359251190	SMP	1	713.45	452.77	938.99	439.81	11.00	11.00	9.50	9.50	
359259568	SMP	1	713.38	452.89	939.13	439.95	11.10	11.10	9.61	9.61	
359267958	SMP	1	713.40	452.94	939.06	439.95	11.03	11.03	9.63	9.63	
359276178	SMP	1	713.47	452.98	939.13	440.03	10.98	10.98	9.53	9.53	
359284584	SMP	1	713.53	452.97	939.05	439.98	10.99	10.99	9.77	9.77	
359292939	SMP	1	713.59	452.98	939.13	440.06	10.87	10.87	9.68	9.68	
359301311	SMP	1	713.39	453.00	939.26	440.01	11.01	11.01	9.62	9.62	
359309574	SMP	1	713.53	453.03	939.21	440.04	10.90	10.90	9.69	9.69	
359317948	SMP	1	713.32	453.00	939.43	440.02	10.93	10.93	9.46	9.46	
359326301	SMP	1	713.32	452.93	939.41	440.09	10.75	10.75	9.53	9.53	
359334583	SMP	1	713.42	452.97	939.55	440.14	10.78	10.78	9.25	9.25	
359342929	SMP	1	713.56	452.89	939.62	440.11	10.69	10.69	9.31	9.31	
359351308	SMP	1	713.63	453.00	939.68	440.16	10.82	10.82	9.39	9.39	
359359689	SMP	1	713.70	453.02	939.66	440.29	10.71	10.71	9.43	9.43	
359367943	SMP	1	713.83	452.93	939.74	440.22	10.92	10.92	9.33	9.33	
359376305	SMP	1	713.88	452.95	939.80	440.27	10.79	10.79	9.54	9.54	
359384705	SMP	1	714.06	452.95	939.90	440.28	10.86	10.86	9.37	9.37	
359393061	SMP	1	714.16	453.00	939.96	440.38	11.02	11.02	9.66	9.66	
359401313	SMP	1	714.25	452.96	940.05	440.33	10.99	10.99	9.63	9.63	
359409687	SMP	1	714.25	452.96	940.12	440.43	10.97	10.97	9.77	9.77	
359418072	SMP	1	714.33	453.01	940.19	440.42	10.90	10.90	9.77	9.77	
359426423	SMP	1	714.13	453.17	940.12	440.40	11.12	11.12	9.72	9.72	
359434700	SMP	1	712.98	453.26	939.17	440.51	10.91	10.91	9.62	9.62	
359443049	SMP	1	710.95	453.29	937.36	440.62	11.01	11.01	9.64	9.64	
359451444	SMP	1	708.97	453.26	935.36	440.51	10.90	10.90	9.63	9.63	
359459810	SMP	1	707.27	453.47	933.24	440.80	10.98	10.98	9.59	9.59	
359468069	SMP	1	705.72	453.48	931.37	440.98	10.89	10.89	9.81	9.81	
359484799	SMP	1	705.23	453.57	930.43	441.12	10.77	10.77	9.79	9.79	
359493077	SMP	1	705.23	453.65	930.69	441.34	10.84	10.84	10.39	10.39	
359501435	SMP	1	705.21	453.65	930.66	441.21	10.94	10.94	9.97	9.97	
359509799	SMP	1	705.25	453.64	930.69	441.15	10.99	10.99	9.95	9.95	
359518188	SMP	1	705.23	453.57	930.73	441.29	10.85	10.85	10.18	10.18	
359526434	SMP	1	705.27	453.51	930.75	441.37	10.89	10.89	10.19	10.19	
359534797	SMP	1	705.23	453.57	930.72	441.22	10.83	10.83	9.96	9.96	
359543198	SMP	1	705.18	453.41	930.86	441.14	10.76	10.76	9.90	9.90	
359551552	SMP	1	705.16	453.43	930.79	441.14	10.88	10.88	9.89	9.89	
359559796	SMP	1	705.10	453.44	930.83	441.03	10.80	10.80	9.90	9.90	
359568182	SMP	1	705.00	453.48	930.79	441.14	10.82	10.82	9.89	9.89	
359576570	SMP	1	704.97	453.59	930.70	440.99	10.87	10.87	9.86	9.86	
359584917	SMP	1	704.89	453.59	930.65	441.00	10.86	10.86	9.92	9.92	
359593196	SMP	1	704.72	453.56	930.57	440.95	10.79	10.79	9.78	9.78	
359601551	SMP	1	704.72	453.56	930.57	440.84	10.99	10.99	9.67	9.67	
359609928	SMP	1	704.65	453.52	930.45	441.04	10.81	10.81	9.95	9.95	
359618305	SMP	1	704.51	453.65	930.31	441.04	11.02	11.02	9.92	9.92	
359626559	SMP	1	704.44	453.73	930.13	441.02	11.09	11.09	9.62	9.62	
359634928	SMP	1	703.91	453.97	929.84	441.11	10.62	10.62	9.79	9.79	
359643318	SMP	1	703.14	454.22	928.86	441.26	10.67	10.67	9.68	9.68	
359651547	SMP	1	702.95	454.37	928.52	441.12	10.73	10.73	9.29	9.29	
359659930	SMP	1	703.01	454.31	928.51	441.14	10.79	10.79	9.64	9.64	
359668302	SMP	1	702.86	454.41	928.51	441.14	10.85	10.85	9.52	9.52	
359676671	SMP	1	702.67	454.40	928.32	441.20	10.96	10.96	9.37	9.37	
359684911	SMP	1	702.46	454.47	928.03	441.42	10.79	10.79	9.70	9.70	
359693313	SMP	1	702.29	454.56	927.82	441.28	10.77	10.77	9.66	9.66	
359701684	SMP	1	702.11	454.58	927.64	441.23	10.91	10.91	9.44	9.44	
359710045	SMP	1	701.96	454.66	927.52	441.19	10.96	10.96	9.44	9.44	
359718300	SMP	1	701.77	454.64	927.29	441.28	10.75	10.75	9.66	9.66	
359735054	SMP	1	701.40	454.81	926.93	441.33	10.91	10.91	9.66	9.66	
359743437	SMP	1	701.18	454.79	926.78	441.13	10.91	10.91	9.42	9.42	
359751682	SMP	1	701.06	454.86	926.64	441.19	10.81	10.81	9.44	9.44	
359760034	SMP	1	700.89	454.88	926.52	441.07	10.68	10.68	9.50	9.50	
359768439	SMP	1	700.75	454.88	926.29	441.04	10.64	10.64	9.43	9.43	
359776797	SMP	1	700.63	454.94	926.21	441.12	10.69	10.69	9.52	9.52	
359785041	SMP	1	700.54	454.90	926.02	441.03	10.61	10.61	9.28	9.28	
359793425	SMP	1	700.47	454.93	926.00	441.21	10.78	10.78	9.62	9.62	
359801805	SMP	1	700.39	454.93	925.86	441.03	10.76	10.76	9.35	9.35	
359810030	SMP	1	700.25	454.97	925.79	441.00	10.95	10.95	9.47	9.47	
359818437	SMP	1	700.27	454.86	925.72	440.92	10.92	10.92	9.25	9.25	
359826794	SMP	1	700.23	454.93	925.79	440.99	10.82	10.82	9.68	9.68	
359835165	SMP	1	700.16	454.90	925.72	441.00	10.85	10.85	9.69	9.69	
359843414	SMP	1	700.14	454.93	925.69	441.11	10.95	10.95	9.37	9.37	
359851800	SMP	1	700.23	454.94	925.72	441.00	10.87	10.87	9.67	9.67	
359860159	SMP	1	700.16	454.85	925.71	441.09	10.88	10.88	9.46	9.46	
359868573	SMP	1	700.20	454.87	925.72	440.99	10.80	10.80	9.28	9.28	
359876790	SMP	1	700.21	454.93	925.79	441.14	10.97	10.97	9.46	9.46	
359885162	SMP	1	700.28	454.88	925.77	441.04	10.83	10.83	9.38	9.38	
359893539	SMP	1	700.24	454.93	925.86	441.14	10.83	10.83	9.55	9.55	
359901926	SMP	1	700.29	454.84	925.87	441.17	10.94	10.94	9.49	9.49	
359910158	SMP	1	700.30	454.89	925.93	441.14	10.95	10.95	9.47	9.47	
359918559	SMP	1	700.32	454.86	925.93	441.07	10.75	10.75	9.49	9.49	
359926903	SMP	1	700.32	454.84	925.94	441.03	10.87	10.87	9.34	9.34	
359935282	SMP	1	700.39	454.86	925.93	441.00	10.79	10.79	9.39	9.39	
359943537	SMP	1	700.42	454.81	926.02	441.17	10.95	10.95	9.52	9.52	
359951930	SMP	1	700.45	454.88	926.02	441.17	10.89	10.89	9.52	9.52	
359960271	SMP	1	700.49	454.90	926.09	441.10	11.11	11.11	9.38	9.38	
359968554	SMP	1	700.46	454.93	926.10	441.14	10.86	10.86	9.42	9.42	
359976908	SMP	1	700.55	454.89	926.10	441.35	10.90	10.90	9.69	9.69	
359985288	SMP	1	700.55	454.87	926.18	441.14	10.73	10.73	9.43	9.43	
359993667	SMP	1	700.61	454.80	926.21	441.12	10.86	10.86	9.28	9.28	
360001923	SMP	1	700.63	454.87	926.29	441.12	10.75	10.75	9.22	9.22	
360010287	SMP	1	700.74	454.80	926.28	441.11	10.70	10.70	9.17	9.17	
360018680	SMP	1	700.70	454.85	926.52	441.02	10.74	10.74	9.20	9.20	
360027027	SMP	1	700.77	454.83	926.51	441.14	10.92	10.92	9.45	9.45	
360035287	SMP	1	700.77	454.83	926.52	441.05	10.73	10.73	9.08	9.08	
360043660	SMP	1	700.89	454.84	926.48	441.13	10.81	10.81	9.26	9.26	
360052043	SMP	1	700.92	454.70	926.54	441.34	10.80	10.80	9.40	9.40	
360060396	SMP	1	701.06	454.75	926.58	441.13	10.95	10.95	9.22	9.22	
360068676	SMP	1	701.02	454.77	926.54	441.14	10.90	10.90	9.17	9.17	
360077039	SMP	1	701.16	454.72	926.73	441.14	10.90	10.90	9.55	9.55	
360085405	SMP	1	701.47	454.69	927.10	441.35	10.77	10.77	9.62	9.62	
360093786	SMP	1	701.61	454.74	927.09	441.39	10.91	10.91	9.64	9.64	
360102046	SMP	1	701.51	454.70	927.02	441.39	10.97	10.97	9.70	9.70	
360110394	SMP	1	701.44	454.70	927.02	441.32	10.81	10.81	9.70	9.70	
360118798	SMP	1	701.51	454.62	927.08	441.35	10.90	10.90	9.81	9.81	
360127025	SMP	1	701.51	454.62	927.09	441.31	10.90	10.90	9.70	9.70	
360135400	SMP	1	701.54	454.48	927.07	441.14	10.80	10.80	9.51	9.51	
360143780	SMP	1	701.61	454.55	927.15	441.14	10.86	10.86	9.61	9.61	
360152173	SMP	1	701.61	454.54	927.16	441.10	10.95	10.95	9.40	9.40	
360160388	SMP	1	701.61	454.48	927.08	441.07	10.84	10.84	9.40	9.40	
360168799	SMP	1	701.68	454.40	927.15	441.07	10.87	10.87	9.42	9.42	
360177154	SMP	1	701.67	454.47	927.22	441.00	10.90	10.90	9.52	9.52	
360185523	SMP	1	701.74	454.33	927.21	440.88	10.92	10.92	9.60	9.60	
360193780	SMP	1	701.74	454.47	927.26	440.93	10.96	10.96	9.54	9.54	
360202167	SMP	1	701.81	454.35	927.26	440.90	11.06	11.06	9.70	9.70	
360210527	SMP	1	701.75	454.33	927.35	440.67	10.99	10.99	9.40	9.40	
360218922	SMP	1	701.79	454.31	927.28	440.68	10.85	10.85	9.33	9.33	
360227142	SMP	1	701.82	454.21	927.30	440.82	11.01	11.01	9.43	9.43	
360235525	SMP	1	701.82	454.19	927.37	440.74	10.91	10.91	9.50	9.50	
360243907	SMP	1	701.82	454.15	927.35	440.72	10.79	10.79	9.45	9.45	
360252285	SMP	1	701.78	454.13	927.38	440.75	10.76	10.76	9.65	9.65	
360260511	SMP	1	701.83	454.00	927.38	440.78	10.82	10.82	9.57	9.57	
360268922	SMP	1	701.77	453.94	927.38	440.68	10.75	10.75	9.59	9.59	
360277274	SMP	1	701.70	453.93	927.30	440.57	10.66	10.66	9.32	9.32	
360285520	SMP	1	701.71	453.80	927.34	440.76	10.69	10.69	9.66	9.66	
360293899	SMP	1	701.70	453.78	927.30	440.60	10.83	10.83	9.41	9.41	
360302283	SMP	1	701.57	453.81	927.30	440.88	10.89	10.89	9.83	9.83	
360310632	SMP	1	701.58	453.65	927.21	440.81	10.96	10.96	9.56	9.56	
360318917	SMP	1	701.52	453.74	927.18	440.61	10.92	10.92	9.39	9.39	
360327272	SMP	1	701.43	453.68	927.08	440.72	10.96	10.96	9.50	9.50	
360335645	SMP	1	701.37	453.64	927.01	440.72	10.95	10.95	9.62	9.62	
360344022	SMP	1	701.24	453.60	926.93	440.50	10.83	10.83	9.14	9.14	
360352278	SMP	1	701.17	453.59	926.86	440.57	10.95	10.95	9.32	9.32	
360360638	SMP	1	701.03	453.69	926.69	440.52	10.97	10.97	9.25	9.25	
360369040	SMP	1	700.87	453.66	926.58	440.39	11.10	11.10	9.14	9.14	
360377390	SMP	1	700.75	453.54	926.47	440.46	10.99	10.99	9.27	9.27	
360385651	SMP	1	700.58	453.56	926.34	440.56	10.96	10.96	9.52	9.52	
360394023	SMP	1	700.36	453.54	926.10	440.43	10.96	10.96	9.39	9.39	
360402411	SMP	1	700.27	453.57	926.01	440.63	11.06	11.06	9.89	9.89	
360410757	SMP	1	700.10	453.59	925.72	440.32	10.92	10.92	9.26	9.26	
360419038	SMP	1	699.95	453.68	925.63	440.36	10.79	10.79	9.41	9.41	
360427389	SMP	1	699.77	453.57	925.32	440.13	11.07	11.07	8.99	8.99	
360435774	SMP	1	699.22	453.49	924.90	440.22	10.89	10.89	9.40	9.40	
360444017	SMP	1	698.89	453.57	924.53	439.97	10.91	10.91	9.33	9.33	
360452406	SMP	1	698.90	453.58	924.44	439.97	10.87	10.87	9.56	9.56	
360460753	SMP	1	698.82	453.54	924.19	439.93	11.07	11.07	9.18	9.18	
360469160	SMP	1	698.64	453.42	924.14	440.00	10.92	10.92	9.35	9.35	
360477395	SMP	1	698.44	453.35	923.86	439.87	10.81	10.81	9.55	9.55	
360485767	SMP	1	698.18	453.35	923.64	439.75	10.80	10.80	9.22	9.22	
360494147	SMP	1	698.09	453.42	923.57	439.68	10.90	10.90	9.40	9.40	
360502527	SMP	1	697.87	453.51	923.31	439.72	10.93	10.93	9.58	9.58	
360510773	SMP	1	697.81	453.42	923.20	439.70	11.09	11.09	9.52	9.52	
360527532	SMP	1	697.42	453.51	922.86	439.64	10.92	10.92	9.34	9.34	
360535881	SMP	1	697.28	453.49	922.69	439.66	10.94	10.94	9.30	9.30	
360544160	SMP	1	697.13	453.53	922.58	439.54	10.93	10.93	9.29	9.29	
360552512	SMP	1	697.00	453.56	922.45	439.39	10.96	10.96	9.06	9.06	
360560888	SMP	1	696.90	453.60	922.30	439.43	11.04	11.04	9.23	9.23	
360569265	SMP	1	696.76	453.65	922.07	439.40	11.11	11.11	9.23	9.23	
360577523	SMP	1	696.60	453.61	921.98	439.57	10.83	10.83	9.68	9.68	
360585882	SMP	1	696.51	453.62	921.75	439.42	11.00	11.00	9.25	9.25	
360594283	SMP	1	696.23	453.69	921.60	439.28	10.91	10.91	9.30	9.30	
360602516	SMP	1	696.07	453.65	921.49	439.37	10.81	10.81	9.26	9.26	
360610880	SMP	1	695.92	453.78	921.29	439.21	10.82	10.82	9.23	9.23	
360619270	SMP	1	695.80	453.79	921.16	439.24	10.91	10.91	9.64	9.64	
360627632	SMP	1	695.65	453.78	920.93	439.14	10.87	10.87	9.55	9.55	
360635870	SMP	1	695.48	453.72	920.83	439.19	11.00	11.00	9.61	9.61	
360644276	SMP	1	695.28	453.75	920.64	438.83	11.13	11.13	9.39	9.39	
360652636	SMP	1	695.16	453.77	920.39	438.84	10.90	10.90	9.57	9.57	
360661003	SMP	1	694.90	453.72	920.22	438.93	10.91	10.91	9.56	9.56	
360669261	SMP	1	694.76	453.64	920.07	438.80	10.75	10.75	9.44	9.44	
360677627	SMP	1	694.46	453.68	919.78	438.64	11.03	11.03	9.33	9.33	
360686004	SMP	1	694.23	453.70	919.58	438.42	10.89	10.89	9.03	9.03	
360694403	SMP	1	693.96	453.78	919.32	438.28	10.79	10.79	9.23	9.23	
360702638	SMP	1	693.70	453.71	918.98	438.28	10.75	10.75	9.43	9.43	
360719381	SMP	1	693.18	453.83	918.52	438.01	10.98	10.98	9.20	9.20	
360727754	SMP	1	692.86	453.88	918.15	438.00	10.93	10.93	9.34	9.34	
360736019	SMP	1	692.55	453.96	917.86	438.14	10.88	10.88	9.52	9.52	
360744384	SMP	1	692.35	454.02	917.56	437.89	10.85	10.85	9.34	9.34	
360752779	SMP	1	692.10	454.12	917.29	437.89	10.79	10.79	9.16	9.16	
360761010	SMP	1	691.82	454.21	917.00	437.92	10.80	10.80	9.15	9.15	
360769375	SMP	1	691.59	454.27	916.78	438.01	10.94	10.94	9.47	9.47	
360777750	SMP	1	691.37	454.30	916.56	437.72	11.00	11.00	9.39	9.39	
360786145	SMP	1	691.03	454.38	916.26	437.90	10.70	10.70	9.54	9.54	
360794381	SMP	1	690.80	454.56	916.08	437.95	10.99	10.99	9.13	9.13	
360802771	SMP	1	690.75	454.53	915.93	437.87	11.00	11.00	9.30	9.30	
360811122	SMP	1	690.53	454.61	915.73	437.85	11.09	11.09	9.49	9.49	
360819496	SMP	1	690.41	454.64	915.51	437.84	11.09	11.09	9.51	9.51	
360827750	SMP	1	690.29	454.62	915.42	437.82	10.95	10.95	9.51	9.51	
360836144	SMP	1	690.15	454.69	915.24	437.84	10.98	10.98	9.38	9.38	
360844488	SMP	1	690.04	454.79	915.16	437.96	10.91	10.91	9.59	9.59	
360852898	SMP	1	690.04	454.83	915.08	438.14	10.92	10.92	9.87	9.87	
360861118	SMP	1	689.91	454.78	915.01	437.96	10.90	10.90	9.39	9.39	
360877862	SMP	1	689.80	454.84	914.93	437.94	11.04	11.04	9.36	9.36	
360886262	SMP	1	689.73	454.80	914.85	438.02	11.12	11.12	9.42	9.42	
360894508	SMP	1	689.73	454.77	914.78	437.94	11.04	11.04	9.33	9.33	
360902872	SMP	1	689.70	454.78	914.83	437.91	10.99	10.99	9.49	9.49	
360911270	SMP	1	689.56	454.82	914.78	437.87	11.12	11.12	9.59	9.59	
360919501	SMP	1	689.55	454.71	914.78	437.81	11.05	11.05	9.47	9.47	
360927869	SMP	1	689.52	454.74	914.62	437.70	11.04	11.04	9.36	9.36	
360936250	SMP	1	689.45	454.75	914.64	437.67	11.04	11.04	9.38	9.38	
360944643	SMP	1	689.51	454.70	914.71	437.75	10.97	10.97	9.52	9.52	
360952866	SMP	1	689.83	454.56	915.20	437.82	11.01	11.01	9.80	9.80	
360961262	SMP	1	690.63	454.37	916.00	437.56	10.94	10.94	9.95	9.95	
360969619	SMP	1	691.18	454.23	916.30	437.32	11.01	11.01	9.44	9.44	
360977989	SMP	1	691.17	454.23	916.21	437.33	11.08	11.08	9.97	9.97	
360986251	SMP	1	690.97	454.33	916.12	437.30	11.08	11.08	9.52	9.52	
360994639	SMP	1	690.90	454.33	916.09	437.33	11.00	11.00	9.55	9.55	
361002991	SMP	1	690.98	454.33	916.14	437.12	11.13	11.13	9.50	9.50	
361011387	SMP	1	691.05	454.28	916.28	437.26	11.08	11.08	9.44	9.44	
361019622	SMP	1	691.05	454.21	916.28	437.12	11.03	11.03	9.78	9.78	
361027989	SMP	1	691.13	454.17	916.28	436.92	10.90	10.90	9.37	9.37	
361036372	SMP	1	691.19	454.16	916.33	437.01	10.80	10.80	9.50	9.50	
361044747	SMP	1	691.22	454.08	916.54	437.08	10.95	10.95	9.77	9.77	
361052980	SMP	1	691.36	453.94	916.63	436.92	10.96	10.96	9.51	9.51	
361061384	SMP	1	691.47	453.98	916.79	437.04	11.04	11.04	9.62	9.62	
361069738	SMP	1	691.62	453.88	916.90	436.98	11.07	11.07	9.74	9.74	
361077996	SMP	1	691.73	453.94	917.07	437.00	11.07	11.07	9.68	9.68	
361094755	SMP	1	691.99	453.70	917.30	437.03	11.01	11.01	9.79	9.79	
361103110	SMP	1	692.14	453.71	917.41	436.84	11.03	11.03	9.59	9.59	
361111366	SMP	1	692.47	453.39	917.72	436.71	11.06	11.06	9.44	9.44	
361119750	SMP	1	692.69	453.25	917.86	436.66	11.02	11.02	9.38	9.38	
361128103	SMP	1	692.97	453.05	918.10	436.47	11.30	11.30	9.29	9.29	
361136511	SMP	1	693.27	452.74	918.48	436.21	11.16	11.16	8.91	8.91	
361144726	SMP	1	693.90	452.48	919.18	436.00	11.09	11.09	9.50	9.50	
361153106	SMP	1	694.97	452.13	920.12	435.90	11.12	11.12	9.66	9.66	
361161485	SMP	1	695.27	451.79	920.42	435.54	11.40	11.40	9.56	9.56	
361169876	SMP	1	695.50	451.45	920.59	435.12	11.24	11.24	9.45	9.45	
361178103	SMP	1	695.94	451.10	920.97	434.83	11.06	11.06	9.72	9.72	
361186506	SMP	1	696.19	450.69	921.26	434.45	11.29	11.29	9.36	9.36	
361194862	SMP	1	696.56	450.23	921.60	433.86	11.23	11.23	9.50	9.50	
361211495	SMP	1	697.17	449.27	922.23	433.17	11.30	11.30	9.74	9.74	
361219862	SMP	1	697.45	448.68	922.60	432.43	11.36	11.36	9.34	9.34	
361228245	SMP	1	697.65	448.22	922.97	432.19	11.02	11.02	9.79	9.79	
361236476	SMP	1	698.02	447.76	923.21	431.54	11.09	11.09	9.44	9.44	
361244876	SMP	1	698.20	447.31	923.52	430.90	11.11	11.11	9.50	9.50	
361253233	SMP	1	698.52	446.73	923.81	430.76	11.20	11.20	9.95	9.95	
361261624	SMP	1	698.76	446.33	924.12	430.30	10.96	10.96	9.59	9.59	
361269861	SMP	1	698.88	445.82	924.40	429.87	10.70	10.70	9.65	9.65	
361286614	SMP	1	699.47	445.05	924.97	429.30	10.95	10.95	9.47	9.47	
361294986	SMP	1	699.70	444.80	925.12	429.12	11.04	11.04	9.59	9.59	
361303242	SMP	1	699.90	444.42	925.37	428.78	11.00	11.00	9.55	9.55	
361311600	SMP	1	700.09	444.24	925.59	428.70	11.27	11.27	9.78	9.78	
361320003	SMP	1	700.21	443.97	925.74	428.32	11.11	11.11	9.32	9.32	
361336600	SMP	1	700.47	443.61	926.16	428.24	11.22	11.22	9.69	9.69	
361344997	SMP	1	700.51	443.48	926.27	427.95	11.18	11.18	9.65	9.65	
361353352	SMP	1	700.65	443.35	926.44	428.04	11.08	11.08	9.79	9.79	
361361730	SMP	1	700.70	443.23	926.55	428.05	10.97	10.97	9.81	9.81	
361369985	SMP	1	700.80	443.28	926.62	428.04	10.97	10.97	9.87	9.87	
361378352	SMP	1	700.80	443.17	926.70	428.00	10.90	10.90	9.61	9.61	
361386722	SMP	1	700.77	443.23	926.77	428.06	10.89	10.89	9.73	9.73	
361394997	SMP	1	700.80	443.24	926.78	428.07	10.93	10.93	9.65	9.65	
361403355	SMP	1	700.71	443.33	926.79	428.03	11.08	11.08	9.53	9.53	
361411729	SMP	1	700.68	443.42	926.71	428.17	10.97	10.97	9.44	9.44	
361420108	SMP	1	701.09	443.40	927.22	428.30	11.06	11.06	9.79	9.79	
361428349	SMP	1	702.08	442.97	928.19	427.93	10.74	10.74	9.75	9.75	
361436724	SMP	1	703.32	442.64	929.15	427.47	11.10	11.10	9.76	9.76	
361445116	SMP	1	704.21	442.18	930.07	427.00	10.78	10.78	9.61	9.61	
361453481	SMP	1	704.26	442.12	929.82	427.04	10.87	10.87	9.75	9.75	
361461726	SMP	1	703.80	442.37	929.63	427.28	11.03	11.03	9.44	9.44	
361470102	SMP	1	703.75	442.50	929.62	427.26	11.05	11.05	9.53	9.53	
361478479	SMP	1	703.54	442.50	929.29	427.33	11.08	11.08	9.52	9.52	
361486839	SMP	1	703.34	442.55	929.35	427.37	10.88	10.88	9.55	9.55	
361495117	SMP	1	703.33	442.71	929.35	427.37	10.91	10.91	9.58	9.58	
361503473	SMP	1	703.35	442.88	929.35	427.58	11.16	11.16	9.68	9.68	
361511859	SMP	1	703.34	443.03	929.41	427.76	11.00	11.00	9.43	9.43	
361520228	SMP	1	703.25	443.14	929.39	427.89	10.93	10.93	9.50	9.50	
361528483	SMP	1	703.16	443.34	929.53	427.94	11.05	11.05	9.44	9.44	
361536846	SMP	1	703.16	443.48	929.46	428.06	11.11	11.11	9.47	9.47	
361545240	SMP	1	703.22	443.61	929.47	428.25	11.05	11.05	9.52	9.52	
361553603	SMP	1	703.12	443.72	929.53	428.41	11.01	11.01	9.33	9.33	
361561848	SMP	1	703.21	443.94	929.55	428.60	11.10	11.10	9.45	9.45	
361570235	SMP	1	703.31	443.98	929.64	428.75	11.07	11.07	9.50	9.50	
361578593	SMP	1	703.31	444.10	929.84	428.85	11.15	11.15	9.59	9.59	
361586831	SMP	1	703.40	444.10	929.92	428.94	10.94	10.94	9.55	9.55	
361595235	SMP	1	703.44	444.15	929.99	429.14	10.95	10.95	9.28	9.28	
361603602	SMP	1	703.55	444.27	930.13	429.19	11.15	11.15	9.48	9.48	
361611964	SMP	1	703.64	444.25	930.34	429.23	11.06	11.06	9.73	9.73	
361620222	SMP	1	703.78	444.27	930.42	429.34	11.11	11.11	9.60	9.60	
361636980	SMP	1	703.94	444.34	930.66	429.44	11.22	11.22	9.12	9.12	
361645439	SMP	1	704.07	444.31	930.83	429.55	11.20	11.20	9.53	9.53	
361653607	SMP	1	704.22	444.45	930.84	429.49	11.28	11.28	9.63	9.63	
361661956	SMP	1	704.27	444.33	931.00	429.63	11.14	11.14	9.64	9.64	
361670359	SMP	1	704.34	444.41	931.28	429.85	11.09	11.09	9.57	9.57	
361678706	SMP	1	704.46	444.42	931.21	429.77	11.14	11.14	9.44	9.44	
361686965	SMP	1	704.53	444.36	931.48	429.83	11.06	11.06	9.34	9.34	
361695362	SMP	1	704.61	444.48	931.57	429.81	11.20	11.20	9.36	9.36	
361703727	SMP	1	704.62	444.49	931.60	430.01	11.05	11.05	9.41	9.41	
361712079	SMP	1	704.68	444.53	931.74	430.04	11.01	11.01	9.47	9.47	
361720359	SMP	1	704.83	444.91	931.72	430.42	10.89	10.89	9.32	9.32	
361728705	SMP	1	705.03	446.27	931.41	431.59	11.24	11.24	9.41	9.41	
361737084	SMP	1	705.21	447.85	931.03	433.15	11.62	11.62	9.50	9.50	
361745336	SMP	1	705.54	448.52	930.97	433.98	11.44	11.44	9.82	9.82	
361753732	SMP	1	705.40	448.37	931.05	433.83	11.34	11.34	9.60	9.60	
361762096	SMP	1	705.26	448.21	931.28	433.64	11.42	11.42	9.41	9.41	
361770486	SMP	1	705.30	448.31	931.48	433.73	11.25	11.25	9.57	9.57	
361778699	SMP	1	705.33	448.43	931.47	433.94	11.37	11.37	9.49	9.49	
361787078	SMP	1	705.34	448.55	931.61	434.01	11.62	11.62	9.60	9.60	
361795463	SMP	1	705.46	448.65	931.70	434.07	11.39	11.39	9.72	9.72	
361803847	SMP	1	705.40	448.64	931.77	434.22	11.37	11.37	9.83	9.83	
361812077	SMP	1	705.61	448.85	931.87	434.35	11.41	11.41	9.64	9.64	
361820481	SMP	1	705.42	448.95	932.01	434.35	11.70	11.70	9.57	9.57	
361828822	SMP	1	705.51	449.06	932.19	434.55	11.44	11.44	9.47	9.47	
361837212	SMP	1	705.68	449.13	932.18	434.69	11.32	11.32	9.38	9.38	
361853840	SMP	1	705.69	449.40	932.41	434.90	11.45	11.45	9.35	9.35	
361862209	SMP	1	705.59	449.47	932.55	435.06	11.56	11.56	9.43	9.43	
361870587	SMP	1	705.68	449.62	932.66	435.00	11.58	11.58	9.18	9.18	
361878831	SMP	1	705.61	449.69	932.79	435.43	11.53	11.53	9.65	9.65	
361887204	SMP	1	705.73	449.80	932.79	435.42	11.40	11.40	10.12	10.12	
361895602	SMP	1	705.73	449.87	932.76	435.63	11.40	11.40	10.18	10.18	
361903836	SMP	1	705.80	449.91	932.83	435.75	11.25	11.25	9.79	9.79	
361912203	SMP	1	705.86	450.01	932.90	435.96	11.44	11.44	9.98	9.98	
361920583	SMP	1	705.96	450.17	932.97	436.05	11.42	11.42	9.91	9.91	
361928963	SMP	1	705.88	450.19	933.05	435.98	11.39	11.39	9.56	9.56	
361937194	SMP	1	705.84	450.18	932.96	436.15	11.28	11.28	9.77	9.77	
361945594	SMP	1	705.73	450.31	933.07	436.33	11.25	11.25	10.00	10.00	
361953961	SMP	1	705.73	450.47	933.02	436.43	11.50	11.50	9.74	9.74	
361962327	SMP	1	705.66	450.54	932.99	436.36	11.59	11.59	9.71	9.71	
361970579	SMP	1	705.61	450.55	932.99	436.34	11.55	11.55	9.32	9.32	
361978963	SMP	1	705.42	450.68	932.99	436.56	11.45	11.45	9.47	9.47	
361987321	SMP	1	705.65	450.71	932.97	436.76	11.24	11.24	9.65	9.65	
361995722	SMP	1	705.39	450.81	933.02	436.92	11.55	11.55	9.86	9.86	
362003950	SMP	1	705.15	450.92	932.83	436.98	11.55	11.55	10.24	10.24	
362012338	SMP	1	705.19	450.86	932.77	437.06	11.37	11.37	9.84	9.84	
362020706	SMP	1	705.09	450.99	932.76	437.05	11.31	11.31	9.78	9.78	
362029080	SMP	1	704.95	451.12	932.73	437.21	11.33	11.33	9.70	9.70	
362037316	SMP	1	704.89	451.18	932.60	437.33	11.28	11.28	9.66	9.66	
362045719	SMP	1	704.77	451.35	932.63	437.27	11.28	11.28	9.58	9.58	
362054078	SMP	1	704.66	451.40	932.49	437.35	11.38	11.38	9.39	9.39	
362062332	SMP	1	704.46	451.65	932.28	437.57	11.40	11.40	9.66	9.66	
362079085	SMP	1	703.58	451.96	931.45	438.04	11.26	11.26	9.98	9.98	
362087443	SMP	1	703.65	451.92	931.38	438.05	11.42	11.42	10.30	10.30	
362095700	SMP	1	703.58	452.04	931.45	438.12	11.28	11.28	10.03	10.03	
362104088	SMP	1	703.51	452.10	931.54	438.13	11.20	11.20	9.75	9.75	
362112436	SMP	1	703.37	452.25	931.56	438.13	11.41	11.41	9.67	9.67	
362120843	SMP	1	703.23	452.31	931.47	438.13	11.24	11.24	9.52	9.52	
362129057	SMP	1	703.19	452.49	931.28	438.44	11.11	11.11	9.53	9.53	
362137452	SMP	1	702.96	452.57	931.20	438.45	10.95	10.95	9.57	9.57	
362145827	SMP	1	702.87	452.71	931.12	438.63	11.36	11.36	9.61	9.61	
362154213	SMP	1	702.80	452.81	931.16	438.80	11.40	11.40	9.63	9.63	
362162445	SMP	1	702.71	452.97	931.19	439.09	11.28	11.28	9.70	9.70	
362170841	SMP	1	702.71	453.23	931.17	439.37	11.17	11.17	9.85	9.85	
362179187	SMP	1	702.57	453.49	931.16	439.45	11.30	11.30	9.66	9.66	
362187569	SMP	1	702.51	453.74	931.07	439.60	11.51	11.51	9.72	9.72	
362195829	SMP	1	702.49	453.85	931.05	439.72	11.29	11.29	9.51	9.51	
362204205	SMP	1	702.39	454.13	931.12	440.13	11.25	11.25	9.52	9.52	
362212558	SMP	1	702.51	454.35	930.99	440.36	11.22	11.22	9.68	9.68	
362220838	SMP	1	702.55	454.51	931.28	440.42	11.30	11.30	9.48	9.48	
362229189	SMP	1	702.50	454.66	931.19	440.48	11.56	11.56	9.48	9.48	
362237563	SMP	1	702.47	454.84	931.25	440.86	11.30	11.30	9.52	9.52	
362245940	SMP	1	702.58	455.01	931.37	441.00	11.10	11.10	9.60	9.60	
362254304	SMP	1	702.55	455.21	931.54	441.27	11.18	11.18	9.75	9.75	
362262569	SMP	1	702.57	455.31	931.62	441.55	11.34	11.34	10.08	10.08	
362270963	SMP	1	702.66	455.39	931.62	441.60	11.24	11.24	10.10	10.10	
362287560	SMP	1	702.78	455.57	931.81	441.86	11.11	11.11	9.92	9.92	
362295959	SMP	1	702.97	455.65	932.05	441.90	11.17	11.17	9.49	9.49	
362304323	SMP	1	703.10	455.72	932.15	442.32	11.18	11.18	9.97	9.97	
362312685	SMP	1	703.18	455.66	932.39	442.21	11.15	11.15	9.61	9.61	
362320955	SMP	1	703.32	455.80	932.37	442.41	11.21	11.21	9.70	9.70	
362329310	SMP	1	703.48	455.87	932.70	442.34	11.26	11.26	9.78	9.78	
362337676	SMP	1	703.60	455.99	932.76	442.68	11.16	11.16	9.82	9.82	
362346081	SMP	1	703.82	456.03	932.80	442.70	11.37	11.37	9.84	9.84	
362354313	SMP	1	703.89	456.09	933.10	442.74	11.30	11.30	9.64	9.64	
362362683	SMP	1	704.03	456.14	933.33	442.98	11.24	11.24	9.57	9.57	
362379427	SMP	1	704.40	456.28	933.62	443.20	11.23	11.23	9.96	9.96	
362387696	SMP	1	704.52	456.28	933.72	443.35	11.29	11.29	9.66	9.66	
362396067	SMP	1	704.61	456.36	933.87	443.42	11.16	11.16	9.72	9.72	
362404455	SMP	1	704.84	456.44	933.94	443.35	11.16	11.16	9.57	9.57	
362412673	SMP	1	705.25	456.36	934.55	443.27	11.19	11.19	9.30	9.30	
362421081	SMP	1	706.27	455.67	935.70	443.23	11.75	11.75	9.43	9.43	
362429422	SMP	1	707.72	454.75	937.38	442.48	10.88	10.88	9.08	9.08	
362437808	SMP	1	709.82	453.90	938.19	441.79	11.05	11.05	9.67	9.67	
362446071	SMP	1	710.91	453.42	939.38	441.47	10.98	10.98	8.84	8.84	
362462812	SMP	1	710.49	453.70	939.05	441.74	11.03	11.03	9.37	9.37	
362471187	SMP	1	710.94	453.79	939.34	441.80	11.27	11.27	9.56	9.56	
362479440	SMP	1	710.92	453.78	939.49	441.87	11.26	11.26	9.27	9.27	
362487802	SMP	1	711.25	453.77	939.58	441.98	11.08	11.08	9.40	9.40	
362496203	SMP	1	711.41	453.83	940.00	442.12	11.10	11.10	9.73	9.73	
362504553	SMP	1	711.62	453.77	940.20	442.23	10.98	10.98	9.57	9.57	
362512818	SMP	1	711.69	453.96	940.35	442.34	11.23	11.23	9.72	9.72	
362521188	SMP	1	712.17	453.91	940.63	442.54	11.24	11.24	9.57	9.57	
362529554	SMP	1	712.24	453.97	940.87	442.47	11.10	11.10	9.41	9.41	
362537803	SMP	1	712.43	453.94	941.19	442.62	11.11	11.11	9.59	9.59	
362546201	SMP	1	712.68	453.87	941.41	442.73	11.04	11.04	9.24	9.24	
362554558	SMP	1	712.73	453.93	941.61	442.90	11.25	11.25	9.53	9.53	
362562923	SMP	1	713.26	454.06	941.93	442.76	11.30	11.30	9.38	9.38	
362571196	SMP	1	713.31	453.92	942.13	442.81	11.05	11.05	9.54	9.54	
362579545	SMP	1	713.55	454.03	942.47	442.89	11.10	11.10	9.21	9.21	
362587920	SMP	1	713.76	453.79	942.50	443.02	11.18	11.18	9.49	9.49	
362596325	SMP	1	714.11	453.92	942.87	443.10	11.19	11.19	9.62	9.62	
362604556	SMP	1	714.27	453.80	943.13	443.10	10.91	10.91	9.42	9.42	
362621299	SMP	1	714.75	453.63	943.66	443.18	11.07	11.07	9.44	9.44	
362629706	SMP	1	715.07	453.75	943.75	443.25	11.31	11.31	9.59	9.59	
362637943	SMP	1	715.22	453.77	944.07	443.20	11.29	11.29	9.43	9.43	
362646287	SMP	1	715.52	453.53	944.37	443.16	11.01	11.01	9.60	9.60	
362654691	SMP	1	715.77	453.56	944.60	443.30	11.15	11.15	9.37	9.37	
362663039	SMP	1	716.11	453.44	944.89	443.39	11.29	11.29	9.36	9.36	
362671297	SMP	1	716.29	453.29	945.07	443.31	10.91	10.91	9.98	9.98	
362679681	SMP	1	716.62	453.35	945.42	443.31	11.06	11.06	9.51	9.51	
362688059	SMP	1	716.72	453.22	945.68	443.46	10.92	10.92	9.55	9.55	
362696318	SMP	1	717.19	453.20	945.96	443.39	11.05	11.05	9.42	9.42	
362704695	SMP	1	717.35	453.09	946.14	443.32	10.86	10.86	9.42	9.42	
362713041	SMP	1	717.60	453.07	946.43	443.45	10.99	10.99	9.51	9.51	
362721420	SMP	1	717.76	453.03	946.67	443.49	10.76	10.76	9.30	9.30	
362729673	SMP	1	718.19	453.08	946.97	443.56	11.16	11.16	9.56	9.56	
362746432	SMP	1	718.76	452.96	947.57	443.74	11.03	11.03	9.48	9.48	
362754808	SMP	1	718.96	452.90	947.94	443.74	11.03	11.03	9.53	9.53	
362763058	SMP	1	719.32	452.85	948.13	443.73	11.03	11.03	9.41	9.41	
362771413	SMP	1	719.48	452.70	948.41	443.88	10.94	10.94	9.26	9.26	
362779810	SMP	1	719.74	452.49	948.66	444.01	10.95	10.95	9.58	9.58	
362788174	SMP	1	720.02	452.67	949.07	443.98	11.11	11.11	9.47	9.47	
362796427	SMP	1	720.38	452.51	949.33	444.17	10.93	10.93	9.60	9.60	
362804801	SMP	1	720.61	452.45	949.57	444.06	10.94	10.94	9.41	9.41	
362813168	SMP	1	720.69	452.47	949.74	444.37	10.89	10.89	9.54	9.54	
362821542	SMP	1	721.14	452.34	950.07	444.24	10.92	10.92	9.45	9.45	
362829812	SMP	1	721.42	452.49	950.28	444.26	11.15	11.15	9.94	9.94	
362838171	SMP	1	721.62	452.41	950.45	444.53	11.01	11.01	9.89	9.89	
362846541	SMP	1	722.18	452.32	951.20	444.53	10.85	10.85	9.68	9.68	
362863181	SMP	1	723.14	452.37	952.13	444.73	10.84	10.84	9.48	9.48	
362871538	SMP	1	723.32	452.31	952.27	444.73	11.03	11.03	9.39	9.39	
362879913	SMP	1	723.62	452.27	952.43	444.77	11.02	11.02	9.50	9.50	
362888185	SMP	1	723.76	452.32	952.66	444.88	11.12	11.12	9.58	9.58	
362896540	SMP	1	723.96	452.30	952.80	444.88	11.25	11.25	9.42	9.42	
362904935	SMP	1	724.18	452.26	952.92	444.98	11.14	11.14	9.58	9.58	
362913294	SMP	1	724.10	452.14	953.12	445.05	11.09	11.09	9.72	9.72	
362921535	SMP	1	724.35	452.05	953.26	444.98	10.95	10.95	9.47	9.47	
362929914	SMP	1	724.50	452.19	953.44	445.01	10.91	10.91	9.60	9.60	
362938301	SMP	1	724.68	452.08	953.61	444.98	10.90	10.90	9.59	9.59	
362946663	SMP	1	724.85	452.06	953.71	445.04	10.92	10.92	9.61	9.61	
362954934	SMP	1	724.90	452.15	953.80	445.16	11.24	11.24	9.60	9.60	
362963287	SMP	1	725.05	451.90	953.91	445.13	10.83	10.83	9.76	9.76	
362971678	SMP	1	725.19	451.96	953.97	445.20	11.04	11.04	9.77	9.77	
362980041	SMP	1	725.25	451.72	954.13	445.10	10.79	10.79	9.79	9.79	
362988302	SMP	1	725.44	451.81	954.36	445.10	11.04	11.04	9.54	9.54	
362996657	SMP	1	725.50	451.88	954.43	445.12	11.07	11.07	9.55	9.55	
363005057	SMP	1	725.64	451.81	954.53	445.07	10.93	10.93	9.49	9.49	
363013407	SMP	1	725.66	451.79	954.62	445.18	11.12	11.12	9.67	9.67	
363021657	SMP	1	725.75	451.56	954.70	445.18	10.99	10.99	9.75	9.75	
363030035	SMP	1	725.83	451.64	954.80	445.23	11.00	11.00	9.82	9.82	
363038418	SMP	1	725.94	451.58	954.84	445.25	11.10	11.10	9.72	9.72	
363046654	SMP	1	725.81	451.56	954.86	445.23	10.97	10.97	9.70	9.70	
363055052	SMP	1	724.67	451.68	954.06	445.20	11.09	11.09	9.87	9.87	
363063397	SMP	1	722.86	451.71	952.30	445.22	11.16	11.16	9.88	9.88	
363071794	SMP	1	721.06	451.67	950.35	445.11	11.15	11.15	9.74	9.74	
363080038	SMP	1	719.34	451.61	947.97	445.29	11.12	11.12	9.85	9.85	
363088418	SMP	1	717.71	451.71	946.42	445.13	10.84	10.84	9.54	9.54	
363096784	SMP	1	717.16	451.60	945.39	445.28	10.94	10.94	9.61	9.61	
363105180	SMP	1	717.51	451.59	945.75	445.30	11.11	11.11	9.65	9.65	
363113401	SMP	1	717.47	451.68	945.84	445.57	11.04	11.04	10.04	10.04	
363121784	SMP	1	717.44	451.73	945.91	445.38	11.04	11.04	9.71	9.71	
363130154	SMP	1	717.54	451.68	945.98	445.38	11.07	11.07	9.79	9.79	
363138546	SMP	1	717.47	451.61	946.05	445.44	10.93	10.93	9.81	9.81	
363146771	SMP	1	717.47	451.61	946.12	445.59	11.01	11.01	9.91	9.91	
363155174	SMP	1	717.52	451.65	946.34	445.52	11.05	11.05	9.89	9.89	
363163521	SMP	1	717.52	451.65	946.18	445.66	11.10	11.10	10.07	10.07	
363171903	SMP	1	717.54	451.54	946.24	445.62	10.99	10.99	10.00	10.00	
363180154	SMP	1	717.54	451.61	946.26	445.60	11.12	11.12	9.75	9.75	
363188536	SMP	1	717.54	451.54	946.32	445.64	11.02	11.02	9.93	9.93	
363196904	SMP	1	717.54	451.61	946.36	445.63	11.12	11.12	9.74	9.74	
363205177	SMP	1	717.61	451.54	946.36	445.56	11.00	11.00	9.79	9.79	
363213530	SMP	1	717.61	451.47	946.40	445.54	10.96	10.96	9.65	9.65	
363221902	SMP	1	717.68	451.54	946.48	445.44	10.94	10.94	9.64	9.64	
363230282	SMP	1	717.68	451.40	946.49	445.47	10.93	10.93	9.83	9.83	
363238570	SMP	1	717.65	451.43	946.51	445.43	10.83	10.83	9.65	9.65	
363246896	SMP	1	717.53	451.36	946.50	445.32	11.01	11.01	9.63	9.63	
363255299	SMP	1	717.71	451.24	946.58	445.36	10.98	10.98	9.61	9.61	
363263647	SMP	1	717.61	451.22	946.58	445.29	10.87	10.87	9.84	9.84	
363271894	SMP	1	717.76	451.21	946.66	445.28	10.95	10.95	9.78	9.78	
363280274	SMP	1	717.74	451.16	946.62	445.34	10.90	10.90	9.98	9.98	
363288664	SMP	1	717.68	451.18	946.55	445.20	10.92	10.92	9.87	9.87	
363297016	SMP	1	717.69	451.02	946.64	445.05	10.92	10.92	9.67	9.67	
363305294	SMP	1	717.64	451.09	946.63	445.28	10.98	10.98	9.97	9.97	
363313643	SMP	1	717.62	450.99	946.58	445.29	11.05	11.05	9.90	9.90	
363322035	SMP	1	717.62	450.99	946.51	445.14	11.03	11.03	9.78	9.78	
363330448	SMP	1	717.32	451.01	946.30	445.38	10.88	10.88	9.82	9.82	
363338662	SMP	1	716.63	451.18	945.66	445.36	10.92	10.92	9.89	9.89	
363347010	SMP	1	716.56	451.23	945.32	445.42	10.89	10.89	9.69	9.69	
363355419	SMP	1	716.66	451.13	945.44	445.43	10.87	10.87	9.59	9.59	
363363635	SMP	1	716.66	451.20	945.43	445.21	10.95	10.95	9.46	9.46	
363372021	SMP	1	716.56	451.22	945.37	445.50	11.00	11.00	9.59	9.59	
363380408	SMP	1	716.49	451.30	945.36	445.43	11.03	11.03	9.47	9.47	
363388783	SMP	1	716.45	451.23	945.28	445.41	10.99	10.99	9.77	9.77	
363397017	SMP	1	716.35	451.30	945.27	445.48	10.88	10.88	9.84	9.84	
363405416	SMP	1	716.33	451.33	945.16	445.43	11.10	11.10	9.76	9.76	
363422141	SMP	1	716.15	451.32	945.08	445.40	10.83	10.83	9.88	9.88	
363430413	SMP	1	716.14	451.19	945.01	445.41	10.80	10.80	9.79	9.79	
363438767	SMP	1	716.14	451.26	945.01	445.47	10.91	10.91	9.87	9.87	
363447149	SMP	1	716.05	451.30	945.00	445.40	10.91	10.91	9.79	9.79	
363455524	SMP	1	716.03	451.34	944.93	445.26	10.88	10.88	9.69	9.69	
363463773	SMP	1	715.99	451.29	944.93	445.47	10.97	10.97	9.85	9.85	
363472130	SMP	1	715.95	451.26	944.86	445.33	11.17	11.17	9.76	9.76	
363480533	SMP	1	715.93	451.31	944.93	445.41	10.94	10.94	9.77	9.77	
363488900	SMP	1	715.98	451.19	944.86	445.33	11.06	11.06	9.75	9.75	
363497153	SMP	1	715.86	451.21	944.79	445.40	11.10	11.10	9.86	9.86	
363505525	SMP	1	715.91	451.21	944.79	445.40	11.14	11.14	9.74	9.74	
363513904	SMP	1	715.93	451.03	944.85	445.30	10.82	10.82	9.77	9.77	
363522142	SMP	1	715.89	451.15	944.86	445.34	11.06	11.06	9.65	9.65	
363530531	SMP	1	715.88	451.12	944.86	445.40	11.00	11.00	9.75	9.75	
363538891	SMP	1	715.96	451.10	944.93	445.40	11.26	11.26	9.84	9.84	
363547261	SMP	1	716.03	451.10	945.00	445.47	11.16	11.16	9.99	9.99	
363555517	SMP	1	716.10	451.04	945.00	445.33	11.14	11.14	9.84	9.84	
363563885	SMP	1	716.04	451.07	945.10	445.43	11.04	11.04	9.94	9.94	
363572258	SMP	1	716.18	451.03	945.23	445.39	11.14	11.14	9.77	9.77	
363580656	SMP	1	716.28	450.84	945.42	445.41	11.19	11.19	9.50	9.50	
363588889	SMP	1	716.47	450.83	945.52	445.48	11.27	11.27	9.47	9.47	
363597268	SMP	1	716.69	450.68	945.75	445.57	11.20	11.20	9.74	9.74	
363605643	SMP	1	716.85	450.50	945.94	445.65	11.26	11.26	9.97	9.97	
363614016	SMP	1	717.11	450.48	946.16	445.57	11.19	11.19	10.13	10.13	
363622257	SMP	1	717.46	450.17	946.39	445.50	11.01	11.01	9.60	9.60	
363639028	SMP	1	718.03	449.81	947.00	445.70	10.95	10.95	9.96	9.96	
363647374	SMP	1	718.38	449.58	947.32	445.75	11.24	11.24	9.82	9.82	
363655654	SMP	1	718.73	449.39	947.75	445.64	11.13	11.13	9.82	9.82	
363664009	SMP	1	719.74	448.85	948.80	445.49	11.28	11.28	10.04	10.04	
363672383	SMP	1	721.25	447.82	950.68	444.80	10.99	10.99	10.15	10.15	
363680634	SMP	1	723.09	446.85	952.38	443.79	11.09	11.09	9.85	9.85	
363697398	SMP	1	726.55	445.27	954.48	442.83	11.22	11.22	9.69	9.69	
363705766	SMP	1	726.82	445.30	954.92	443.07	11.42	11.42	9.88	9.88	
363714012	SMP	1	727.17	445.26	955.49	443.10	11.33	11.33	9.49	9.49	
363722376	SMP	1	727.64	444.96	956.00	443.34	11.19	11.19	9.85	9.85	
363730774	SMP	1	728.08	444.83	956.53	443.26	11.29	11.29	9.72	9.72	
363747388	SMP	1	728.90	444.59	957.43	443.39	11.42	11.42	9.45	9.45	
363755779	SMP	1	729.38	444.55	957.90	443.70	11.42	11.42	9.62	9.62	
363764122	SMP	1	729.66	444.31	958.27	443.75	10.97	10.97	9.80	9.80	
363772499	SMP	1	729.99	444.27	958.61	443.70	11.31	11.31	9.66	9.66	
363780754	SMP	1	730.40	444.27	958.91	443.83	11.31	11.31	9.76	9.76	
363789144	SMP	1	730.68	444.12	959.19	443.84	11.42	11.42	9.74	9.74	
363797504	SMP	1	731.00	444.16	959.56	443.89	11.07	11.07	9.57	9.57	
363805898	SMP	1	731.15	444.18	959.78	443.97	11.14	11.14	9.79	9.79	
363814118	SMP	1	731.28	444.05	959.85	443.90	11.30	11.30	9.82	9.82	
363822511	SMP	1	731.48	443.90	959.90	443.98	11.10	11.10	9.60	9.60	
363830880	SMP	1	731.71	443.92	960.18	443.94	11.27	11.27	9.50	9.50	
363839135	SMP	1	731.75	443.84	960.19	443.93	11.29	11.29	9.64	9.64	
363847501	SMP	1	731.83	443.81	960.31	444.03	11.43	11.43	9.57	9.57	
363855898	SMP	1	731.74	443.88	960.34	444.07	11.43	11.43	9.63	9.63	
363864240	SMP	1	731.83	443.84	960.35	444.04	11.46	11.46	9.71	9.71	
363872498	SMP	1	731.88	443.88	960.25	444.01	11.54	11.54	9.64	9.64	
363880882	SMP	1	731.85	443.88	960.26	444.16	11.44	11.44	9.69	9.69	
363889259	SMP	1	731.82	443.79	960.24	444.10	11.38	11.38	9.72	9.72	
363897621	SMP	1	731.82	443.79	960.21	444.00	11.38	11.38	9.57	9.57	
363905893	SMP	1	731.76	443.79	960.12	444.12	11.29	11.29	9.64	9.64	
363914245	SMP	1	731.65	443.83	959.98	444.12	11.37	11.37	9.72	9.72	
363922617	SMP	1	731.62	443.72	959.98	443.98	11.43	11.43	9.53	9.53	
363930998	SMP	1	731.57	443.83	959.77	443.98	11.41	11.41	9.67	9.67	
363939289	SMP	1	731.43	443.81	959.76	443.84	11.26	11.26	9.63	9.63	
363947625	SMP	1	731.36	443.75	959.85	443.90	11.22	11.22	9.56	9.56	
363956016	SMP	1	731.39	443.81	959.78	443.90	11.34	11.34	9.54	9.54	
363964363	SMP	1	731.27	443.79	959.63	443.92	11.20	11.20	9.46	9.46	
363972619	SMP	1	731.57	443.28	959.99	443.61	11.19	11.19	9.89	9.89	
363980994	SMP	1	732.32	442.44	960.41	442.51	11.31	11.31	9.60	9.60	
363989384	SMP	1	732.98	441.48	960.55	441.78	11.29	11.29	9.55	9.55	
364006001	SMP	1	733.10	441.66	960.51	441.77	11.38	11.38	9.62	9.62	
364014387	SMP	1	733.07	441.71	960.55	441.88	11.56	11.56	9.76	9.76	
364022744	SMP	1	732.86	441.66	960.49	441.81	11.10	11.10	9.64	9.64	
364030989	SMP	1	732.79	441.63	960.43	441.70	11.24	11.24	9.55	9.55	
364039374	SMP	1	732.63	441.72	960.34	441.73	11.30	11.30	9.52	9.52	
364047741	SMP	1	732.57	441.74	960.42	441.59	11.26	11.26	9.42	9.42	
364056114	SMP	1	732.49	441.74	960.39	441.59	11.25	11.25	9.48	9.48	
364064386	SMP	1	732.45	441.87	960.28	441.50	11.19	11.19	9.48	9.48	
364072749	SMP	1	732.26	441.80	960.21	441.57	11.19	11.19	9.51	9.51	
364081133	SMP	1	732.20	441.81	960.15	441.53	11.20	11.20	9.54	9.54	
364089494	SMP	1	732.14	441.81	960.07	441.53	11.17	11.17	9.64	9.64	
364097757	SMP	1	732.12	441.88	960.12	441.62	11.15	11.15	9.71	9.71	
364106105	SMP	1	732.03	441.84	959.99	441.50	11.21	11.21	9.70	9.70	
364122886	SMP	1	731.85	441.93	959.82	441.52	11.26	11.26	9.48	9.48	
364131114	SMP	1	731.75	441.95	959.72	441.58	11.22	11.22	9.60	9.60	
364139511	SMP	1	731.70	441.90	959.73	441.63	11.19	11.19	9.54	9.54	
364147855	SMP	1	731.54	442.03	959.57	441.62	11.02	11.02	9.42	9.42	
364156110	SMP	1	731.50	442.07	959.56	441.53	11.00	11.00	9.33	9.33	
364164491	SMP	1	731.41	442.02	959.54	441.50	11.08	11.08	9.26	9.26	
364172872	SMP	1	731.26	442.13	959.42	441.42	11.21	11.21	9.17	9.17	
364181232	SMP	1	731.26	442.16	959.42	441.52	11.26	11.26	9.34	9.34	
364189517	SMP	1	731.12	442.20	959.28	441.52	11.32	11.32	9.29	9.29	
364197865	SMP	1	731.12	442.21	959.21	441.39	11.42	11.42	9.39	9.39	
364206233	SMP	1	731.03	442.15	959.09	441.51	11.20	11.20	9.58	9.58	
364214612	SMP	1	730.99	442.23	959.06	441.50	11.33	11.33	9.55	9.55	
364222881	SMP	1	730.82	442.25	959.07	441.59	11.15	11.15	9.83	9.83	
364231229	SMP	1	730.78	442.19	959.00	441.47	11.10	11.10	9.61	9.61	
364239630	SMP	1	730.67	442.29	958.94	441.55	11.13	11.13	9.74	9.74	
364247979	SMP	1	730.57	442.32	958.79	441.54	11.11	11.11	9.60	9.60	
364256231	SMP	1	730.63	442.35	958.76	441.52	11.19	11.19	9.58	9.58	
364264610	SMP	1	731.13	442.09	959.28	441.41	11.16	11.16	9.44	9.44	
364272999	SMP	1	731.65	441.88	959.53	441.09	11.14	11.14	9.58	9.58	
364281345	SMP	1	731.72	441.76	959.37	440.95	11.03	11.03	9.41	9.41	
364289629	SMP	1	731.73	441.82	959.37	441.02	11.02	11.02	9.34	9.34	
364297981	SMP	1	731.50	441.95	959.23	441.08	11.03	11.03	9.31	9.31	
364306362	SMP	1	731.41	442.02	959.26	441.07	11.05	11.05	9.33	9.33	
364314624	SMP	1	731.37	441.95	959.24	440.99	11.08	11.08	9.28	9.28	
364322996	SMP	1	731.44	441.94	959.27	441.05	11.08	11.08	9.27	9.27	
364331346	SMP	1	731.27	441.90	959.19	440.99	11.03	11.03	9.33	9.33	
364339749	SMP	1	731.42	441.92	959.24	441.03	10.97	10.97	9.27	9.27	
364347971	SMP	1	731.30	441.91	959.22	441.01	10.96	10.96	9.40	9.40	
364356353	SMP	1	731.28	441.90	959.21	440.99	10.90	10.90	9.18	9.18	
364364743	SMP	1	731.43	441.97	959.21	440.99	11.05	11.05	9.36	9.36	
364373117	SMP	1	731.33	441.89	959.16	440.94	10.88	10.88	9.29	9.29	
364381349	SMP	1	731.21	441.86	959.26	440.89	10.93	10.93	9.26	9.26	
364389750	SMP	1	731.33	441.87	959.32	441.03	10.87	10.87	9.39	9.39	
364398102	SMP	1	731.27	441.86	959.27	440.95	10.94	10.94	9.27	9.27	
364406474	SMP	1	731.04	441.41	958.99	440.46	11.29	11.29	9.52	9.52	
364414728	SMP	1	730.92	440.73	958.60	439.80	11.11	11.11	9.46	9.46	
364423112	SMP	1	730.98	440.40	958.38	439.49	11.12	11.12	9.47	9.47	
364431470	SMP	1	731.01	440.51	958.25	439.58	11.24	11.24	9.33	9.33	
364439874	SMP	1	731.10	440.62	958.38	439.75	11.09	11.09	9.48	9.48	
364448101	SMP	1	731.01	440.73	958.52	439.73	11.05	11.05	9.51	9.51	
364456474	SMP	1	731.08	440.67	958.49	439.82	11.34	11.34	9.39	9.39	
364464852	SMP	1	731.02	440.66	958.56	439.74	11.02	11.02	9.31	9.31	
364473109	SMP	1	730.96	440.70	958.66	439.78	11.11	11.11	9.34	9.34	
364481469	SMP	1	730.95	440.73	958.75	439.67	11.05	11.05	9.43	9.43	
364489870	SMP	1	731.06	440.66	958.73	439.67	11.18	11.18	9.30	9.30	
364498223	SMP	1	731.09	440.63	958.84	439.68	10.99	10.99	9.52	9.52	
364506487	SMP	1	731.15	440.62	958.90	439.75	11.16	11.16	9.42	9.42	
364514850	SMP	1	731.17	440.55	958.90	439.67	11.03	11.03	9.38	9.38	
364523235	SMP	1	731.09	440.55	958.84	439.75	11.11	11.11	9.46	9.46	
364531588	SMP	1	731.21	440.49	958.92	439.61	11.17	11.17	9.46	9.46	
364539873	SMP	1	731.19	440.37	958.92	439.68	11.10	11.10	9.54	9.54	
364548225	SMP	1	731.15	440.29	958.99	439.61	11.09	11.09	9.54	9.54	
364556596	SMP	1	731.15	440.29	958.99	439.61	11.10	11.10	9.54	9.54	
364564973	SMP	1	731.21	440.15	958.99	439.53	11.03	11.03	9.39	9.39	
364573237	SMP	1	731.28	440.08	958.99	439.46	10.89	10.89	9.49	9.49	
364581583	SMP	1	731.19	440.01	959.06	439.46	11.00	11.00	9.50	9.50	
364589992	SMP	1	731.16	439.97	959.06	439.46	10.98	10.98	9.52	9.52	
364598349	SMP	1	731.19	440.01	959.07	439.33	10.99	10.99	9.54	9.54	
364606594	SMP	1	731.13	439.94	959.07	439.26	11.10	11.10	9.43	9.43	
364614969	SMP	1	731.20	439.94	959.14	439.25	11.11	11.11	9.39	9.39	
364623357	SMP	1	731.72	440.28	959.79	439.73	10.96	10.96	9.47	9.47	
364631591	SMP	1	733.11	441.53	960.68	440.95	11.08	11.08	9.50	9.50	
364639992	SMP	1	734.39	442.71	961.34	442.30	10.77	10.77	9.41	9.41	
364648339	SMP	1	734.81	443.26	961.77	442.81	10.85	10.85	9.55	9.55	
364656713	SMP	1	734.50	443.10	961.56	442.70	11.13	11.13	9.42	9.42	
364664971	SMP	1	734.26	443.02	961.69	442.65	11.02	11.02	9.39	9.39	
364673351	SMP	1	734.16	443.11	961.83	442.80	11.05	11.05	9.42	9.42	
364681714	SMP	1	734.22	443.20	961.90	442.84	10.94	10.94	9.31	9.31	
364690116	SMP	1	734.22	443.20	961.91	442.92	11.02	11.02	9.19	9.19	
364698335	SMP	1	734.18	443.24	961.90	442.92	10.97	10.97	9.35	9.35	
364706714	SMP	1	734.29	443.27	961.91	442.96	10.96	10.96	9.04	9.04	
364715089	SMP	1	734.21	443.27	961.93	442.99	10.83	10.83	9.14	9.14	
364723483	SMP	1	734.36	443.34	961.85	443.05	10.93	10.93	9.18	9.18	
364731704	SMP	1	734.33	443.32	961.99	443.11	10.83	10.83	9.32	9.32	
364740110	SMP	1	734.28	443.27	961.99	443.13	10.75	10.75	9.24	9.24	
364748452	SMP	1	734.40	443.24	962.03	442.99	10.79	10.79	9.10	9.10	
364756857	SMP	1	734.26	443.39	962.03	443.13	10.82	10.82	9.39	9.39	
364765095	SMP	1	734.40	443.24	962.02	443.18	10.69	10.69	9.42	9.42	
364773482	SMP	1	734.33	443.39	962.03	443.17	10.80	10.80	9.42	9.42	
364781828	SMP	1	734.36	443.27	962.06	443.13	10.85	10.85	9.16	9.16	
364790110	SMP	1	734.22	443.27	962.08	443.06	10.99	10.99	9.24	9.24	
364798460	SMP	1	733.36	442.88	961.26	442.60	10.77	10.77	9.30	9.30	
364806841	SMP	1	732.20	442.32	960.01	442.06	10.92	10.92	9.34	9.34	
364815222	SMP	1	731.51	441.52	958.80	441.26	10.89	10.89	9.44	9.44	
364823474	SMP	1	730.84	441.06	957.58	440.69	10.77	10.77	9.43	9.43	
364831827	SMP	1	730.47	441.04	956.93	440.56	10.91	10.91	9.33	9.33	
364840234	SMP	1	730.73	441.16	957.25	440.74	10.86	10.86	9.24	9.24	
364848577	SMP	1	730.59	441.17	957.30	440.71	10.88	10.88	9.51	9.51	
364856829	SMP	1	730.45	441.10	957.32	440.73	10.83	10.83	9.42	9.42	
364865213	SMP	1	730.37	441.10	957.39	440.74	10.84	10.84	9.38	9.38	
364873594	SMP	1	730.33	441.04	957.32	440.59	10.80	10.80	9.28	9.28	
364881951	SMP	1	730.18	441.04	957.32	440.53	10.85	10.85	9.27	9.27	
364890230	SMP	1	730.10	441.10	957.26	440.52	10.82	10.82	9.22	9.22	
364898586	SMP	1	730.01	441.03	957.26	440.55	10.66	10.66	9.30	9.30	
364906954	SMP	1	729.93	440.94	957.24	440.51	10.76	10.76	9.30	9.30	
364915331	SMP	1	729.84	440.98	957.34	440.40	10.78	10.78	9.46	9.46	
364923602	SMP	1	729.91	440.98	957.21	440.42	10.61	10.61	9.33	9.33	
364931946	SMP	1	729.84	440.98	957.32	440.41	10.70	10.70	9.41	9.41	
364940351	SMP	1	729.86	440.91	957.21	440.35	10.63	10.63	9.44	9.44	
364948705	SMP	1	729.74	440.95	957.06	440.29	10.71	10.71	9.35	9.35	
364956958	SMP	1	729.57	440.98	956.99	440.18	10.80	10.80	9.53	9.53	
364965333	SMP	1	729.52	441.16	956.94	440.30	10.94	10.94	9.50	9.50	
364973721	SMP	1	729.50	441.06	956.85	440.31	10.88	10.88	9.41	9.41	
364981945	SMP	1	729.21	440.68	956.42	439.94	10.49	10.49	9.39	9.39	
364990349	SMP	1	728.98	440.25	955.97	439.44	10.70	10.70	9.46	9.46	
364998697	SMP	1	729.07	440.00	955.71	439.16	10.60	10.60	9.26	9.26	
365007086	SMP	1	728.90	440.19	955.79	439.23	10.68	10.68	9.18	9.18	
365015330	SMP	1	729.08	440.37	955.80	439.46	10.69	10.69	9.38	9.38	
365023715	SMP	1	728.97	440.40	955.85	439.47	10.77	10.77	9.23	9.23	
365032067	SMP	1	728.95	440.32	955.80	439.41	10.76	10.76	9.32	9.32	
365040470	SMP	1	728.93	440.39	955.81	439.38	10.86	10.86	9.32	9.32	
365048692	SMP	1	728.87	440.43	955.83	439.50	10.70	10.70	9.39	9.39	
365057074	SMP	1	728.79	440.46	955.81	439.59	10.82	10.82	9.30	9.30	
365065480	SMP	1	728.86	440.46	956.00	439.50	10.84	10.84	9.55	9.55	
365073842	SMP	1	729.07	440.43	956.07	439.50	10.65	10.65	9.57	9.57	
365082064	SMP	1	729.09	440.39	956.14	439.57	10.76	10.76	9.59	9.59	
365090469	SMP	1	729.00	440.58	956.20	439.54	10.69	10.69	9.38	9.38	
365098826	SMP	1	729.04	440.52	956.21	439.54	10.55	10.55	9.22	9.22	
365107073	SMP	1	729.03	440.56	956.32	439.59	10.71	10.71	9.30	9.30	
365115450	SMP	1	729.16	440.57	956.29	439.58	10.69	10.69	9.27	9.27	
365123832	SMP	1	729.25	440.52	956.37	439.61	10.72	10.72	9.26	9.26	
365132196	SMP	1	729.29	440.47	956.43	439.64	10.75	10.75	9.25	9.25	
365148843	SMP	1	729.43	440.41	956.60	439.69	10.71	10.71	9.40	9.40	
365157192	SMP	1	729.50	440.41	956.69	439.60	10.75	10.75	9.17	9.17	
365165588	SMP	1	729.57	440.34	956.75	439.62	10.69	10.69	9.21	9.21	
365182202	SMP	1	729.72	440.34	956.92	439.60	10.82	10.82	9.33	9.33	
365190608	SMP	1	729.78	440.26	956.83	439.59	10.82	10.82	9.42	9.42	
365198947	SMP	1	729.78	440.25	956.99	439.60	10.80	10.80	9.40	9.40	
365215581	SMP	1	729.86	440.29	957.00	439.70	10.84	10.84	9.61	9.61	
365223950	SMP	1	729.88	440.28	957.14	439.70	10.88	10.88	9.46	9.46	
365232326	SMP	1	729.95	440.35	957.11	439.73	10.96	10.96	9.57	9.57	
365248934	SMP	1	729.87	440.41	957.07	439.70	10.91	10.91	9.45	9.45	
365257341	SMP	1	730.01	440.37	957.00	439.63	10.82	10.82	9.43	9.43	
365265557	SMP	1	729.92	440.33	957.00	439.69	10.75	10.75	9.48	9.48	
365282309	SMP	1	729.38	440.56	956.52	439.67	10.78	10.78	9.28	9.28	
365290694	SMP	1	729.28	440.46	956.32	439.65	10.69	10.69	9.31	9.31	
365298959	SMP	1	729.39	440.43	956.38	439.61	10.77	10.77	9.18	9.18	
365315722	SMP	1	729.28	440.47	956.23	439.52	10.79	10.79	9.25	9.25	
365324092	SMP	1	729.10	440.49	956.18	439.50	10.94	10.94	9.21	9.21	
365332311	SMP	1	728.85	440.56	956.12	439.46	10.84	10.84	9.21	9.21	
365349069	SMP	1	728.72	440.53	955.92	439.57	10.77	10.77	9.33	9.33	
365357447	SMP	1	728.62	440.67	955.78	439.49	10.83	10.83	9.09	9.09	
365365690	SMP	1	728.41	440.70	955.41	439.45	10.87	10.87	9.10	9.10	
365382439	SMP	1	727.99	440.79	955.01	439.42	10.72	10.72	9.38	9.38	
365390834	SMP	1	727.97	440.78	954.91	439.39	10.74	10.74	9.29	9.29	
365399059	SMP	1	727.68	440.81	954.73	439.36	10.77	10.77	9.06	9.06	
365415805	SMP	1	727.14	440.93	953.97	439.23	10.70	10.70	9.33	9.33	
365424192	SMP	1	726.86	440.98	953.73	439.29	10.69	10.69	9.26	9.26	
365432435	SMP	1	726.31	441.10	953.46	439.19	10.80	10.80	9.31	9.31	
365440809	SMP	1	726.23	441.12	953.18	439.14	10.79	10.79	9.37	9.37	
365449208	SMP	1	725.79	441.20	952.75	438.96	10.88	10.88	9.15	9.15	
365457437	SMP	1	725.36	441.41	952.43	439.17	10.58	10.58	9.21	9.21	
365465805	SMP	1	724.82	442.50	951.45	440.09	10.72	10.72	9.25	9.25	
365474188	SMP	1	724.15	444.35	950.49	442.06	10.77	10.77	9.61	9.61	
365482557	SMP	1	724.04	446.12	949.47	443.56	10.84	10.84	9.49	9.49	
365490806	SMP	1	723.71	447.49	949.10	444.81	11.06	11.06	9.67	9.67	
365507579	SMP	1	722.95	448.57	948.43	445.05	10.95	10.95	9.34	9.34	
365515918	SMP	1	722.33	448.46	948.18	445.12	11.04	11.04	9.61	9.61	
365524200	SMP	1	721.79	448.53	947.95	445.07	10.83	10.83	9.57	9.57	
365532557	SMP	1	721.44	448.73	947.56	445.07	10.95	10.95	9.79	9.79	
365540935	SMP	1	720.87	448.77	947.17	444.97	10.73	10.73	9.32	9.32	
365549308	SMP	1	720.56	448.94	946.87	444.93	10.66	10.66	9.63	9.63	
365557569	SMP	1	720.13	449.00	946.43	444.99	10.76	10.76	9.80	9.80	
365565918	SMP	1	719.56	449.13	946.17	444.81	10.83	10.83	9.36	9.36	
365582700	SMP	1	718.89	449.33	945.49	444.61	10.97	10.97	9.24	9.24	
365590920	SMP	1	718.55	449.33	945.19	444.69	11.13	11.13	9.32	9.32	
365599322	SMP	1	718.12	449.48	944.80	444.81	11.17	11.17	9.58	9.58	
365607678	SMP	1	717.70	449.61	944.55	444.60	11.15	11.15	9.31	9.31	
365615940	SMP	1	717.46	449.61	944.29	444.67	11.04	11.04	9.58	9.58	
365624312	SMP	1	717.13	449.64	943.84	444.48	10.90	10.90	9.38	9.38	
365632693	SMP	1	716.91	449.70	943.66	444.76	10.84	10.84	9.65	9.65	
365641039	SMP	1	716.62	449.79	943.50	444.57	10.78	10.78	9.35	9.35	
365649322	SMP	1	716.85	449.57	943.75	444.40	10.89	10.89	9.51	9.51	
365657681	SMP	1	717.26	449.25	944.04	443.91	10.67	10.67	9.61	9.61	
365666054	SMP	1	717.11	449.18	943.78	443.81	10.61	10.61	9.30	9.30	
365674434	SMP	1	716.89	449.47	943.50	443.82	10.86	10.86	9.47	9.47	
365682671	SMP	1	716.59	449.41	943.39	443.87	11.00	11.00	9.52	9.52	
365691037	SMP	1	716.39	449.60	943.28	443.88	10.87	10.87	9.36	9.36	
365699447	SMP	1	716.25	449.52	943.24	443.93	10.55	10.55	9.38	9.38	
365707803	SMP	1	716.18	449.59	943.08	444.10	10.68	10.68	9.60	9.60	
365716044	SMP	1	716.09	449.63	943.05	443.90	10.53	10.53	9.42	9.42	
365724427	SMP	1	716.01	449.70	943.02	444.00	10.60	10.60	9.51	9.51	
365732795	SMP	1	715.98	449.76	942.95	444.14	10.67	10.67	9.63	9.63	
365741162	SMP	1	715.83	449.87	942.95	444.00	10.88	10.88	9.54	9.54	
365749524	SMP	1	715.80	449.80	942.91	443.97	10.70	10.70	9.61	9.61	
365757801	SMP	1	715.78	449.80	942.98	444.04	10.52	10.52	9.50	9.50	
365766190	SMP	1	715.86	449.90	942.99	444.09	10.78	10.78	9.29	9.29	
365774429	SMP	1	715.80	449.94	942.98	444.05	10.77	10.77	9.41	9.41	
365782801	SMP	1	715.83	449.90	943.00	444.28	10.51	10.51	9.58	9.58	
365791160	SMP	1	715.98	449.94	943.05	444.16	10.69	10.69	9.58	9.58	
365799564	SMP	1	715.96	449.85	943.05	444.23	10.47	10.47	9.54	9.54	
365807798	SMP	1	716.05	450.00	943.11	444.07	10.71	10.71	9.45	9.45	
365816180	SMP	1	716.03	450.01	943.28	444.20	10.76	10.76	9.42	9.42	
365824549	SMP	1	716.09	450.00	943.40	444.28	10.72	10.72	9.42	9.42	
365832922	SMP	1	716.12	450.04	943.47	444.29	10.59	10.59	9.19	9.19	
365841157	SMP	1	716.12	450.12	943.55	444.33	10.86	10.86	9.03	9.03	
365849558	SMP	1	716.26	450.18	943.67	444.34	10.83	10.83	9.28	9.28	
365857933	SMP	1	716.45	450.22	943.83	444.48	10.93	10.93	9.28	9.28	
365866293	SMP	1	716.38	450.29	943.90	444.56	11.05	11.05	9.34	9.34	
365874547	SMP	1	716.55	450.30	944.02	444.57	10.98	10.98	9.26	9.26	
365882929	SMP	1	716.73	450.48	944.12	444.83	11.07	11.07	9.28	9.28	
365891288	SMP	1	716.91	451.16	944.20	445.41	10.85	10.85	9.35	9.35	
365899689	SMP	1	717.34	452.44	944.29	446.47	11.10	11.10	9.13	9.13	
365907926	SMP	1	717.66	453.26	944.09	447.48	11.10	11.10	9.75	9.75	
365916289	SMP	1	717.62	452.88	944.36	447.26	10.96	10.96	9.65	9.65	
365924672	SMP	1	717.68	452.72	944.63	447.16	10.98	10.98	9.57	9.57	
365932919	SMP	1	717.65	452.77	944.74	447.19	11.06	11.06	9.54	9.54	
365941287	SMP	1	717.74	452.76	944.84	447.26	10.95	10.95	9.62	9.62	
365949682	SMP	1	717.88	452.74	944.99	447.29	10.88	10.88	9.57	9.57	
365958043	SMP	1	717.89	452.88	945.09	447.35	10.82	10.82	9.45	9.45	
365966299	SMP	1	717.97	452.82	945.28	447.34	10.88	10.88	9.82	9.82	
365974669	SMP	1	717.97	452.84	945.34	447.38	11.00	11.00	9.64	9.64	
365983037	SMP	1	717.96	452.87	945.44	447.48	11.08	11.08	9.67	9.67	
365991403	SMP	1	718.02	452.88	945.53	447.55	11.06	11.06	9.56	9.56	
365999740	SMP	1	718.09	452.95	945.62	447.71	11.10	11.10	9.92	9.92	
366008038	SMP	1	718.16	452.92	945.71	447.74	11.18	11.18	9.96	9.96	
366016408	SMP	1	718.14	453.05	945.79	447.79	11.12	11.12	9.92	9.92	
366024791	SMP	1	718.17	453.00	945.93	447.86	11.25	11.25	9.92	9.92	
366033039	SMP	1	718.21	453.25	945.97	447.90	11.30	11.30	9.82	9.82	
366041400	SMP	1	718.27	453.15	946.04	447.98	11.38	11.38	9.71	9.71	
366049802	SMP	1	718.23	453.25	946.07	447.97	11.34	11.34	10.17	10.17	
366058165	SMP	1	718.26	453.28	946.12	447.94	11.27	11.27	10.26	10.26	
366066423	SMP	1	718.26	453.21	946.07	448.12	11.25	11.25	10.04	10.04	
366074787	SMP	1	718.27	453.21	946.21	448.04	11.25	11.25	9.75	9.75	
366083168	SMP	1	718.25	453.30	946.20	447.95	11.26	11.26	10.06	10.06	
366091424	SMP	1	718.19	453.21	946.19	448.05	11.28	11.28	9.60	9.60	
366099806	SMP	1	718.22	453.28	946.16	447.94	11.36	11.36	10.17	10.17	
366108157	SMP	1	718.16	453.24	946.16	448.01	11.38	11.38	10.27	10.27	
366116536	SMP	1	718.21	453.28	946.12	447.95	11.42	11.42	10.06	10.06	
366124786	SMP	1	718.22	453.19	946.16	447.94	11.36	11.36	10.17	10.17	
366133168	SMP	1	718.13	453.08	946.12	447.94	11.34	11.34	10.08	10.08	
366141525	SMP	1	718.13	453.08	946.08	447.87	11.33	11.33	10.20	10.20	
366149923	SMP	1	718.16	453.04	946.19	447.87	11.34	11.34	9.87	9.87	
366158161	SMP	1	718.05	453.10	946.15	447.80	11.30	11.30	9.67	9.67	
366166535	SMP	1	718.20	453.00	946.13	447.84	11.29	11.29	10.43	10.43	
366174910	SMP	1	717.94	452.97	945.95	447.85	11.24	11.24	10.35	10.35	
366183279	SMP	1	717.94	453.01	945.99	447.73	11.32	11.32	10.45	10.45	
366191528	SMP	1	717.99	452.95	946.01	447.74	11.34	11.34	10.46	10.46	
366199925	SMP	1	717.99	452.95	946.02	447.84	11.39	11.39	10.28	10.28	
366208281	SMP	1	718.09	452.74	946.08	447.67	11.40	11.40	9.94	9.94	
366216652	SMP	1	718.47	452.37	946.33	447.23	11.45	11.45	9.62	9.62	
366224908	SMP	1	718.48	452.09	946.28	447.00	11.58	11.58	9.82	9.82	
366233543	SMP	1	718.47	452.10	946.06	447.05	11.49	11.49	9.65	9.65	
366241645	SMP	1	718.52	452.27	946.04	447.12	11.43	11.43	9.94	9.94	
366249921	SMP	1	718.44	452.32	946.03	447.16	11.40	11.40	9.91	9.91	
366258284	SMP	1	718.37	452.33	946.07	447.19	11.38	11.38	9.94	9.94	
366266649	SMP	1	718.31	452.27	945.98	447.12	11.44	11.44	10.13	10.13	
366275029	SMP	1	718.20	452.30	945.98	447.05	11.38	11.38	10.07	10.07	
366283283	SMP	1	718.16	452.35	945.98	447.12	11.49	11.49	10.13	10.13	
366291641	SMP	1	718.10	452.39	945.97	447.05	11.51	11.51	10.07	10.07	
366300046	SMP	1	718.04	452.30	945.97	447.21	11.52	11.52	10.36	10.36	
366308403	SMP	1	718.05	452.35	945.83	447.05	11.45	11.45	10.14	10.14	
366316661	SMP	1	717.87	452.35	945.90	447.05	11.62	11.62	10.11	10.11	
366325029	SMP	1	718.01	452.36	945.83	447.12	11.43	11.43	10.15	10.15	
366333407	SMP	1	717.95	452.32	945.75	447.14	11.58	11.58	10.41	10.41	
366341762	SMP	1	717.88	452.35	945.79	447.15	11.59	11.59	10.19	10.19	
366350040	SMP	1	717.81	452.31	945.68	447.21	11.46	11.46	10.53	10.53	
366358399	SMP	1	717.30	451.77	945.30	446.43	11.55	11.55	9.88	9.88	
366366774	SMP	1	717.22	450.94	944.90	445.83	11.62	11.62	9.76	9.76
[truncated: 2,879,131 more chars]
