# Supplementary material for: Dynamic Patterns of Expertise: The Case of Orthopedic Medical Diagnosis
Source: PLoS One. 2016 Jul 14;11(7):e0158820. doi: 10.1371/journal.pone.0158820 (PMC4945032; doi:10.1371/journal.pone.0158820)
Supplement: S1 Data — The zip files includes 15 main radiographs used in the experiment (in main radiograph folder), all the gathered data (in the eyetracking data folder) and all the result files used for the statistic analysis (hypothesis 1 & 2, newstat, rqanew and rqanew2). (ZIP) [file pone.0158820.s001.zip › fai data/eyetracking data/P07-eye_data Samples.txt]

## Sample Rate:	120
## Separator Type:	Msg
## Trial Count:	1
## Uses Plane File:	False
## Number of Samples:	75718                                                                                                                                                                                                                                                           
## Reversed:	none
## [Run]
## Subject:	P07                                                                                                                                                                                                                                                             
                                                                                                                                                                                                                                                    
## [Calibration]
## Calibration Type:	5-point
## Calibration Area:	1680	1050
## Calibration Point 0:	Position(840;525)
## Calibration Point 1:	Position(420;105)
## Calibration Point 2:	Position(1512;262)
## Calibration Point 3:	Position(1260;945)
## Calibration Point 4:	Position(167;787)
## [Geometry]
## Stimulus Dimension [mm]:	474	297
## Head Distance [mm]:	700
## [Hardware Setup]
## System ID:	IRX0867601-1348
## Operating System :	6.1
## iView X Version:	2.8.26
## [Filter Settings]
## Heuristic:	False
## Heuristic Stage:	0
## Bilateral:	True
## Gaze Cursor Filter:	True
## Saccade Length [px]:	80
## Filter Depth [ms]:	20
## Format:	LEFT, RIGHT, RAW, DIAMETER
## 
Time	Type	Trial	L Raw X [px]	L Raw Y [px]	R Raw X [px]	R Raw Y [px]	L Dia X [px]	L Dia Y [px]	R Dia X [px]	R Dia Y [px]	Aux1
2471112949	SMP	1	0.00	0.00	0.00	0.00	0.00	0.00	0.00	0.00	
2504961743	SMP	1	534.68	455.68	790.01	449.95	11.41	11.41	11.71	11.71	
2504981368	SMP	1	534.27	455.88	789.65	449.85	11.58	11.58	11.32	11.32	
2504987507	SMP	1	534.10	455.84	789.64	449.86	11.66	11.66	11.35	11.35	
2504994202	SMP	1	533.92	455.79	789.50	449.93	11.39	11.39	11.39	11.39	
2505002444	SMP	1	533.70	455.93	789.35	449.96	11.45	11.45	11.56	11.56	
2505010837	SMP	1	533.47	456.00	789.27	449.94	11.30	11.30	11.65	11.65	
2505019249	SMP	1	533.26	456.03	789.12	449.91	11.24	11.24	11.54	11.54	
2505027599	SMP	1	533.04	456.15	789.01	449.94	11.44	11.44	11.72	11.72	
2505035797	SMP	1	532.93	456.01	788.91	449.81	11.44	11.44	11.56	11.56	
2505044185	SMP	1	532.77	455.97	788.64	449.71	11.22	11.22	11.33	11.33	
2505052530	SMP	1	532.48	455.93	788.48	449.58	11.20	11.20	11.35	11.35	
2505060811	SMP	1	532.29	455.92	788.29	449.50	11.58	11.58	11.37	11.37	
2505069158	SMP	1	532.06	455.86	788.13	449.37	11.31	11.31	11.40	11.40	
2505085922	SMP	1	531.64	455.86	787.79	449.14	11.17	11.17	11.41	11.41	
2505094165	SMP	1	531.47	455.91	787.57	449.23	11.13	11.13	11.28	11.28	
2505102542	SMP	1	531.22	456.01	787.36	449.31	11.20	11.20	11.29	11.29	
2505110905	SMP	1	530.98	456.15	787.22	449.42	11.34	11.34	11.28	11.28	
2505119307	SMP	1	530.91	456.14	787.09	449.43	11.19	11.19	11.37	11.37	
2505127540	SMP	1	530.75	456.23	786.94	449.40	11.23	11.23	11.28	11.28	
2505135921	SMP	1	530.43	456.23	786.80	449.29	11.20	11.20	11.38	11.38	
2505144288	SMP	1	530.29	456.23	786.57	449.23	11.21	11.21	11.34	11.34	
2505152659	SMP	1	530.08	456.18	786.36	449.16	11.18	11.18	11.23	11.23	
2505160909	SMP	1	529.98	456.08	786.21	449.14	11.12	11.12	11.57	11.57	
2505169308	SMP	1	529.88	456.04	786.03	449.02	11.20	11.20	11.46	11.46	
2505177656	SMP	1	529.75	455.92	786.03	448.88	11.18	11.18	11.47	11.47	
2505186031	SMP	1	529.70	455.86	785.94	448.72	11.23	11.23	11.65	11.65	
2505194286	SMP	1	530.98	455.23	787.20	448.11	11.28	11.28	11.74	11.74	
2505202678	SMP	1	533.34	453.91	789.06	446.77	11.29	11.29	11.58	11.58	
2505211031	SMP	1	535.50	453.16	790.77	445.74	11.13	11.13	11.21	11.21	
2505219304	SMP	1	537.43	452.42	792.26	444.85	11.30	11.30	11.07	11.07	
2505236031	SMP	1	538.76	452.27	793.33	444.44	11.27	11.27	11.01	11.01	
2505244429	SMP	1	538.52	452.41	793.34	444.66	11.25	11.25	11.01	11.01	
2505252651	SMP	1	538.65	452.41	793.48	444.66	11.22	11.22	10.99	10.99	
2505261060	SMP	1	538.58	452.31	793.47	444.71	11.13	11.13	11.23	11.23	
2505269413	SMP	1	538.44	452.26	793.53	444.57	11.24	11.24	11.04	11.04	
2505277796	SMP	1	538.44	452.12	793.75	444.45	11.11	11.11	11.10	11.10	
2505286021	SMP	1	538.30	451.96	793.65	444.30	11.06	11.06	11.24	11.24	
2505294425	SMP	1	538.18	451.72	793.58	444.03	11.28	11.28	11.17	11.17	
2505302774	SMP	1	538.09	451.49	793.55	443.86	11.37	11.37	11.08	11.08	
2505311164	SMP	1	538.07	451.43	793.56	443.71	11.30	11.30	11.05	11.05	
2505319407	SMP	1	538.07	451.33	793.50	443.66	11.28	11.28	11.11	11.11	
2505327793	SMP	1	538.13	451.33	793.70	443.62	11.25	11.25	11.05	11.05	
2505336152	SMP	1	538.10	451.50	793.81	443.73	11.44	11.44	11.09	11.09	
2505344553	SMP	1	538.08	451.62	793.94	443.75	11.31	11.31	10.99	10.99	
2505352766	SMP	1	539.03	451.71	794.60	443.87	11.53	11.53	11.02	11.02	
2505361158	SMP	1	540.39	451.81	795.77	443.88	11.07	11.07	11.24	11.24	
2505369532	SMP	1	540.86	452.05	796.27	443.94	11.19	11.19	10.78	10.78	
2505377795	SMP	1	540.66	452.08	796.21	444.04	11.29	11.29	10.82	10.82	
2505386138	SMP	1	540.58	452.01	796.32	443.98	11.39	11.39	10.82	10.82	
2505394548	SMP	1	540.68	451.85	796.32	443.80	11.22	11.22	10.92	10.92	
2505402905	SMP	1	540.67	451.57	796.41	443.57	11.35	11.35	10.95	10.95	
2505411161	SMP	1	540.78	451.45	796.61	443.39	11.39	11.39	10.93	10.93	
2505419532	SMP	1	540.72	451.21	796.45	443.24	11.32	11.32	10.97	10.97	
2505427919	SMP	1	540.67	451.22	796.51	443.20	11.52	11.52	11.00	11.00	
2505436261	SMP	1	540.56	451.32	796.53	443.32	11.33	11.33	11.04	11.04	
2505444548	SMP	1	540.47	451.45	796.42	443.48	11.28	11.28	10.91	10.91	
2505452903	SMP	1	540.57	451.67	796.41	443.71	11.10	11.10	10.89	10.89	
2505461285	SMP	1	540.75	451.91	796.68	443.99	11.19	11.19	11.11	11.11	
2505469652	SMP	1	540.95	452.19	796.82	444.18	11.20	11.20	10.93	10.93	
2505477908	SMP	1	541.28	452.29	797.09	444.38	11.00	11.00	10.84	10.84	
2505486270	SMP	1	541.32	452.27	797.19	444.41	11.05	11.05	11.07	11.07	
2505494666	SMP	1	541.21	452.19	797.12	444.34	11.04	11.04	11.05	11.05	
2505503014	SMP	1	541.14	452.07	797.11	444.30	11.05	11.05	10.88	10.88	
2505511288	SMP	1	540.94	452.08	797.01	444.21	11.30	11.30	10.89	10.89	
2505519651	SMP	1	540.88	452.02	796.87	444.22	11.16	11.16	10.94	10.94	
2505528038	SMP	1	540.98	452.05	796.86	444.27	11.23	11.23	10.88	10.88	
2505536257	SMP	1	540.99	452.12	796.95	444.32	11.13	11.13	10.99	10.99	
2505544669	SMP	1	541.20	452.28	797.05	444.48	11.04	11.04	10.91	10.91	
2505553005	SMP	1	541.34	452.41	797.20	444.73	11.09	11.09	11.00	11.00	
2505561398	SMP	1	541.42	452.55	797.32	444.80	11.01	11.01	10.83	10.83	
2505569650	SMP	1	541.47	452.79	797.32	445.04	11.04	11.04	10.70	10.70	
2505578041	SMP	1	541.27	452.98	797.24	445.19	11.11	11.11	10.94	10.94	
2505586382	SMP	1	541.17	453.22	797.05	445.41	11.07	11.07	10.97	10.97	
2505594788	SMP	1	540.73	453.32	796.84	445.52	11.34	11.34	10.88	10.88	
2505603008	SMP	1	540.72	453.26	796.68	445.50	11.13	11.13	11.00	11.00	
2505611400	SMP	1	540.69	453.27	796.79	445.44	11.37	11.37	10.91	10.91	
2505619777	SMP	1	540.91	453.05	796.88	445.13	11.09	11.09	10.89	10.89	
2505628152	SMP	1	541.09	452.94	797.02	444.99	11.27	11.27	10.91	10.91	
2505636389	SMP	1	541.06	452.71	797.00	444.84	11.16	11.16	10.91	10.91	
2505644789	SMP	1	540.75	452.56	796.76	444.61	11.27	11.27	10.89	10.89	
2505653129	SMP	1	540.45	452.52	796.44	444.54	10.98	10.98	10.81	10.81	
2505661513	SMP	1	540.20	452.48	796.26	444.61	10.97	10.97	11.00	11.00	
2505669775	SMP	1	540.07	452.62	796.00	444.68	11.29	11.29	10.85	10.85	
2505678155	SMP	1	540.15	452.72	796.06	444.81	11.23	11.23	10.88	10.88	
2505686513	SMP	1	540.24	452.91	796.19	444.86	11.08	11.08	10.72	10.72	
2505694786	SMP	1	540.35	452.98	796.29	445.04	11.10	11.10	10.57	10.57	
2505703150	SMP	1	540.35	453.19	796.39	445.17	11.15	11.15	10.80	10.80	
2505711531	SMP	1	540.36	453.24	796.31	445.27	11.05	11.05	10.96	10.96	
2505719903	SMP	1	540.21	453.34	796.24	445.23	11.00	11.00	10.96	10.96	
2505728151	SMP	1	539.98	453.32	795.96	445.25	11.28	11.28	11.01	11.01	
2505736504	SMP	1	539.74	453.34	795.75	445.27	11.25	11.25	11.06	11.06	
2505744912	SMP	1	539.67	453.29	795.68	445.13	11.27	11.27	11.10	11.10	
2505753254	SMP	1	539.58	453.16	795.68	444.99	11.33	11.33	11.13	11.13	
2505761512	SMP	1	539.65	453.09	795.69	444.88	11.31	11.31	11.16	11.16	
2505769887	SMP	1	539.66	453.02	795.69	444.82	11.29	11.29	11.14	11.14	
2505778276	SMP	1	539.66	453.16	795.78	444.80	11.26	11.26	11.12	11.12	
2505786624	SMP	1	539.72	453.31	795.70	444.91	11.35	11.35	11.19	11.19	
2505794910	SMP	1	539.52	453.44	795.54	445.12	11.21	11.21	11.09	11.09	
2505803248	SMP	1	539.49	453.62	795.38	445.27	11.07	11.07	11.02	11.02	
2505811632	SMP	1	539.30	453.79	795.27	445.35	11.08	11.08	11.00	11.00	
2505820016	SMP	1	539.31	453.88	795.33	445.42	11.10	11.10	11.07	11.07	
2505828278	SMP	1	539.41	453.91	795.42	445.48	11.19	11.19	11.09	11.09	
2505836634	SMP	1	539.44	453.97	795.42	445.48	11.10	11.10	11.08	11.08	
2505845031	SMP	1	539.49	453.84	795.45	445.41	11.01	11.01	11.06	11.06	
2505853370	SMP	1	539.44	453.73	795.53	445.39	11.05	11.05	11.14	11.14	
2505861633	SMP	1	539.28	453.61	795.29	445.13	11.15	11.15	10.96	10.96	
2505870016	SMP	1	539.28	453.47	795.30	445.06	11.20	11.20	10.97	10.97	
2505878393	SMP	1	539.17	453.34	795.23	444.99	11.20	11.20	11.08	11.08	
2505886620	SMP	1	539.23	453.21	795.15	444.95	11.18	11.18	11.16	11.16	
2505895026	SMP	1	539.28	453.22	795.11	444.83	11.10	11.10	11.18	11.18	
2505903377	SMP	1	539.33	453.20	795.18	444.90	11.22	11.22	11.20	11.20	
2505911762	SMP	1	539.29	453.24	795.34	444.98	11.09	11.09	11.21	11.21	
2505920014	SMP	1	539.33	453.38	795.37	445.05	11.16	11.16	10.98	10.98	
2505928387	SMP	1	539.34	453.55	795.46	445.39	11.11	11.11	11.21	11.21	
2505936745	SMP	1	539.31	453.65	795.35	445.41	11.23	11.23	11.11	11.11	
2505945151	SMP	1	539.28	453.76	795.27	445.55	11.33	11.33	11.24	11.24	
2505953383	SMP	1	539.21	453.86	795.17	445.60	11.40	11.40	11.27	11.27	
2505961756	SMP	1	539.13	453.83	795.04	445.55	11.45	11.45	11.27	11.27	
2505970131	SMP	1	539.18	453.78	795.14	445.54	11.41	11.41	11.35	11.35	
2505978518	SMP	1	539.19	453.65	795.00	445.40	11.43	11.43	11.13	11.13	
2505986750	SMP	1	539.03	453.63	795.12	445.25	11.51	11.51	11.03	11.03	
2505995147	SMP	1	538.96	453.56	795.07	445.21	11.49	11.49	11.21	11.21	
2506003492	SMP	1	538.77	453.60	794.92	445.25	11.42	11.42	11.35	11.35	
2506011786	SMP	1	538.68	453.72	794.60	445.32	11.32	11.32	11.41	11.41	
2506020133	SMP	1	538.49	453.92	794.54	445.52	11.46	11.46	11.26	11.26	
2506028511	SMP	1	538.40	454.12	794.31	445.65	11.30	11.30	11.18	11.18	
2506036872	SMP	1	538.47	454.31	794.40	445.86	11.42	11.42	11.45	11.45	
2506045150	SMP	1	538.49	454.41	794.34	446.00	11.41	11.41	11.40	11.40	
2506053489	SMP	1	538.45	454.61	794.34	446.13	11.34	11.34	11.37	11.37	
2506061881	SMP	1	538.50	454.72	794.25	446.17	11.35	11.35	11.14	11.14	
2506070249	SMP	1	538.32	454.71	794.32	446.13	11.40	11.40	11.17	11.17	
2506078520	SMP	1	538.17	454.71	794.18	446.18	11.63	11.63	11.22	11.22	
2506086862	SMP	1	538.03	454.64	793.92	446.14	11.68	11.68	11.41	11.41	
2506095267	SMP	1	537.96	454.57	793.79	445.96	11.57	11.57	11.37	11.37	
2506103632	SMP	1	537.84	454.55	793.69	445.88	11.68	11.68	11.39	11.39	
2506111886	SMP	1	537.84	454.48	793.64	445.86	11.53	11.53	11.53	11.53	
2506120254	SMP	1	537.76	454.43	793.56	445.79	11.67	11.67	11.62	11.62	
2506128640	SMP	1	537.69	454.48	793.59	445.81	11.58	11.58	11.69	11.69	
2506136989	SMP	1	537.67	454.53	793.50	445.89	11.52	11.52	11.57	11.57	
2506145268	SMP	1	537.47	454.72	793.43	445.98	11.58	11.58	11.69	11.69	
2506153624	SMP	1	537.43	454.94	793.42	446.22	11.32	11.32	11.54	11.54	
2506162003	SMP	1	537.40	455.12	793.35	446.36	11.47	11.47	11.44	11.44	
2506170371	SMP	1	537.24	455.20	793.37	446.48	11.58	11.58	11.42	11.42	
2506187005	SMP	1	537.20	455.25	793.21	446.45	11.55	11.55	11.22	11.22	
2506195394	SMP	1	537.16	455.27	793.10	446.36	11.54	11.54	11.32	11.32	
2506203636	SMP	1	537.13	455.24	793.22	446.45	11.60	11.60	11.37	11.37	
2506211990	SMP	1	537.01	455.17	793.12	446.36	11.52	11.52	11.38	11.38	
2506220378	SMP	1	537.03	455.21	793.05	446.35	11.49	11.49	11.46	11.46	
2506228731	SMP	1	537.08	455.18	792.93	446.27	11.54	11.54	11.42	11.42	
2506236998	SMP	1	536.98	455.23	792.92	446.38	11.39	11.39	11.54	11.54	
2506245371	SMP	1	537.01	455.22	792.99	446.45	11.49	11.49	11.73	11.73	
2506253748	SMP	1	536.97	455.34	793.04	446.55	11.51	11.51	11.61	11.61	
2506262107	SMP	1	537.03	455.46	793.15	446.65	11.73	11.73	11.68	11.68	
2506270367	SMP	1	537.19	455.58	793.10	446.71	11.63	11.63	11.67	11.67	
2506278734	SMP	1	537.17	455.64	793.20	446.86	11.69	11.69	11.59	11.59	
2506287107	SMP	1	537.10	455.71	793.16	447.00	11.76	11.76	11.69	11.69	
2506295483	SMP	1	537.24	455.78	793.16	447.07	11.75	11.75	11.68	11.68	
2506303738	SMP	1	537.23	455.78	793.16	447.07	11.75	11.75	11.73	11.73	
2506312101	SMP	1	537.24	455.78	793.20	447.19	11.70	11.70	11.73	11.73	
2506320494	SMP	1	537.26	455.73	793.20	447.06	11.78	11.78	11.72	11.72	
2506328863	SMP	1	537.32	455.79	793.16	447.01	11.77	11.77	11.65	11.65	
2506337113	SMP	1	537.26	455.72	793.20	447.00	11.69	11.69	11.66	11.66	
2506345474	SMP	1	537.24	455.71	793.20	447.00	11.77	11.77	11.76	11.76	
2506353865	SMP	1	537.23	455.78	793.16	447.07	11.75	11.75	11.73	11.73	
2506362099	SMP	1	537.17	455.78	793.23	447.11	11.74	11.74	11.79	11.79	
2506370484	SMP	1	537.15	455.87	793.10	447.24	11.66	11.66	11.64	11.64	
2506378850	SMP	1	537.13	455.94	793.07	447.32	11.54	11.54	11.58	11.58	
2506387244	SMP	1	537.10	455.99	793.06	447.28	11.61	11.61	11.58	11.58	
2506395503	SMP	1	537.14	456.01	793.03	447.36	11.69	11.69	11.67	11.67	
2506403889	SMP	1	537.08	456.00	793.10	447.43	11.72	11.72	11.73	11.73	
2506412246	SMP	1	537.10	456.07	792.99	447.35	11.73	11.73	11.67	11.67	
2506420627	SMP	1	537.05	456.01	792.96	447.29	11.74	11.74	11.83	11.83	
2506428875	SMP	1	536.98	455.94	792.91	447.22	11.91	11.91	11.77	11.77	
2506437243	SMP	1	536.98	455.81	792.81	447.12	11.83	11.83	11.47	11.47	
2506445623	SMP	1	536.82	455.68	792.75	447.04	11.59	11.59	11.65	11.65	
2506454001	SMP	1	536.76	455.64	792.72	447.00	11.67	11.67	11.64	11.64	
2506462246	SMP	1	536.70	455.64	792.76	446.88	11.70	11.70	11.54	11.54	
2506470623	SMP	1	536.72	455.61	792.81	446.90	11.72	11.72	11.52	11.52	
2506479001	SMP	1	536.71	455.61	792.61	446.81	11.72	11.72	11.62	11.62	
2506487358	SMP	1	536.74	455.73	792.69	446.99	11.65	11.65	11.65	11.65	
2506495617	SMP	1	536.65	455.80	792.73	447.05	11.62	11.62	11.69	11.69	
2506503982	SMP	1	536.71	455.92	792.66	447.07	11.75	11.75	11.56	11.56	
2506512375	SMP	1	536.72	456.00	792.75	447.23	11.71	11.71	11.73	11.73	
2506520623	SMP	1	536.69	456.10	792.75	447.22	11.55	11.55	11.73	11.73	
2506529002	SMP	1	536.75	456.09	792.70	447.24	11.53	11.53	11.74	11.74	
2506537351	SMP	1	536.79	456.10	792.63	447.24	11.76	11.76	11.75	11.75	
2506545743	SMP	1	536.68	456.05	792.77	447.24	11.75	11.75	11.78	11.78	
2506553992	SMP	1	536.68	456.12	792.84	447.22	11.67	11.67	11.56	11.56	
2506562367	SMP	1	536.64	456.07	792.86	447.13	11.61	11.61	11.54	11.54	
2506570883	SMP	1	536.65	456.09	792.74	447.10	11.58	11.58	11.53	11.53	
2506579109	SMP	1	536.70	456.07	792.77	447.17	11.44	11.44	11.68	11.68	
2506587357	SMP	1	535.74	456.32	792.03	447.29	11.71	11.71	11.82	11.82	
2506595734	SMP	1	533.44	456.97	789.51	447.97	12.09	12.09	11.88	11.88	
2506604104	SMP	1	530.90	457.91	787.00	449.00	11.98	11.98	12.03	12.03	
2506612484	SMP	1	529.03	458.77	784.55	449.97	11.87	11.87	11.99	11.99	
2506629129	SMP	1	527.84	458.98	782.98	450.17	12.07	12.07	12.02	12.02	
2506637468	SMP	1	527.46	459.09	782.86	450.17	11.95	11.95	11.96	11.96	
2506645876	SMP	1	527.18	459.06	782.56	450.34	11.86	11.86	12.09	12.09	
2506654097	SMP	1	526.80	459.08	782.27	450.17	11.79	11.79	12.03	12.03	
2506662495	SMP	1	526.51	459.04	782.11	450.11	11.93	11.93	12.12	12.12	
2506670849	SMP	1	526.18	458.99	781.84	450.00	11.89	11.89	11.95	11.95	
2506679122	SMP	1	525.91	458.91	781.48	449.85	11.93	11.93	11.99	11.99	
2506687465	SMP	1	525.39	458.90	781.30	449.84	11.84	11.84	12.09	12.09	
2506695873	SMP	1	525.24	458.92	781.05	449.81	11.94	11.94	11.90	11.90	
2506704228	SMP	1	524.96	458.99	780.81	449.80	11.95	11.95	12.04	12.04	
2506712494	SMP	1	524.64	459.06	780.54	449.67	11.76	11.76	12.09	12.09	
2506720850	SMP	1	524.45	459.14	780.51	449.77	11.71	11.71	12.02	12.02	
2506729247	SMP	1	524.35	459.25	780.32	449.84	11.74	11.74	12.13	12.13	
2506737589	SMP	1	524.13	459.30	780.20	449.87	11.84	11.84	11.81	11.81	
2506745873	SMP	1	523.98	459.37	780.11	449.89	11.79	11.79	11.87	11.87	
2506762608	SMP	1	523.84	459.44	779.91	449.95	11.66	11.66	11.98	11.98	
2506770994	SMP	1	523.75	459.45	779.84	449.96	11.81	11.81	11.97	11.97	
2506779225	SMP	1	523.62	459.49	779.78	449.96	11.65	11.65	11.96	11.96	
2506787597	SMP	1	523.47	459.65	779.64	449.95	11.91	11.91	12.00	12.00	
2506795977	SMP	1	522.64	461.03	778.47	451.38	11.96	11.96	11.80	11.80	
2506804346	SMP	1	521.73	463.13	776.41	453.60	12.06	12.06	12.15	12.15	
2506821003	SMP	1	521.51	464.40	775.65	454.98	11.92	11.92	12.32	12.32	
2506829369	SMP	1	520.98	464.24	775.74	454.52	12.08	12.08	12.13	12.13	
2506837591	SMP	1	520.77	464.60	775.76	455.06	11.93	11.93	12.05	12.05	
2506854352	SMP	1	520.54	464.61	775.64	455.20	11.95	11.95	12.34	12.34	
2506862726	SMP	1	520.39	464.75	775.58	455.10	12.17	12.17	12.28	12.28	
2506870967	SMP	1	520.25	464.72	775.58	455.19	12.08	12.08	12.34	12.34	
2506879337	SMP	1	520.22	464.66	775.42	455.16	12.04	12.04	11.98	11.98	
2506887739	SMP	1	519.92	464.74	775.39	455.25	11.82	11.82	12.06	12.06	
2506896088	SMP	1	519.88	464.72	775.29	455.26	11.94	11.94	12.10	12.10	
2506904338	SMP	1	519.77	464.67	775.22	455.19	11.92	11.92	12.16	12.16	
2506912719	SMP	1	519.31	464.74	774.83	455.17	12.17	12.17	12.25	12.25	
2506921104	SMP	1	517.95	465.05	773.44	455.39	12.14	12.14	11.92	11.92	
2506937715	SMP	1	517.17	464.98	772.35	455.47	11.70	11.70	12.02	12.02	
2506946139	SMP	1	516.98	465.06	772.38	455.47	12.00	12.00	11.95	11.95	
2506954462	SMP	1	516.85	465.15	772.32	455.51	12.22	12.22	12.08	12.08	
2506962843	SMP	1	516.72	465.16	772.25	455.51	12.04	12.04	12.09	12.09	
2506971093	SMP	1	516.69	465.21	772.20	455.46	11.94	11.94	11.76	11.76	
2506979479	SMP	1	516.47	465.31	772.11	455.50	11.83	11.83	12.18	12.18	
2506987821	SMP	1	516.47	465.31	772.07	455.53	11.79	11.79	12.12	12.12	
2506996107	SMP	1	516.45	465.27	772.09	455.49	11.75	11.75	12.08	12.08	
2507004451	SMP	1	516.38	465.21	772.02	455.46	11.79	11.79	12.18	12.18	
2507012839	SMP	1	516.30	465.21	772.07	455.46	11.76	11.76	12.07	12.07	
2507021225	SMP	1	516.30	465.15	772.02	455.39	11.71	11.71	11.96	11.96	
2507029486	SMP	1	516.31	465.03	772.07	455.39	11.61	11.61	11.92	11.92	
2507037843	SMP	1	516.31	465.02	772.07	455.32	11.65	11.65	11.77	11.77	
2507046233	SMP	1	516.30	465.01	772.09	455.32	11.56	11.56	11.96	11.96	
2507054577	SMP	1	516.20	464.99	772.07	455.32	11.46	11.46	11.73	11.73	
2507062842	SMP	1	516.27	464.99	772.11	455.40	11.44	11.44	11.92	11.92	
2507071233	SMP	1	516.26	465.06	772.04	455.40	11.67	11.67	11.93	11.93	
2507079610	SMP	1	516.31	465.03	772.13	455.46	11.61	11.61	11.78	11.78	
2507087985	SMP	1	516.29	465.06	772.15	455.49	11.36	11.36	11.84	11.84	
2507096233	SMP	1	516.29	465.06	772.11	455.51	11.35	11.35	11.43	11.43	
2507104598	SMP	1	516.18	465.18	772.10	455.61	11.49	11.49	11.74	11.74	
2507112991	SMP	1	516.58	465.22	772.41	455.55	11.42	11.42	11.50	11.50	
2507121344	SMP	1	516.59	465.22	772.49	455.61	11.42	11.42	11.57	11.57	
2507129600	SMP	1	516.54	465.21	772.49	455.61	11.46	11.46	11.62	11.62	
2507137962	SMP	1	516.48	465.26	772.34	455.54	11.35	11.35	11.33	11.33	
2507146349	SMP	1	516.45	465.29	772.34	455.54	11.27	11.27	11.31	11.31	
2507154694	SMP	1	516.45	465.29	772.29	455.56	11.27	11.27	11.34	11.34	
2507162953	SMP	1	516.38	465.29	772.22	455.58	11.32	11.32	11.48	11.48	
2507171339	SMP	1	516.34	465.27	772.22	455.63	11.40	11.40	11.29	11.29	
2507179715	SMP	1	516.32	465.32	772.22	455.63	11.32	11.32	11.23	11.23	
2507187939	SMP	1	516.26	465.32	772.15	455.69	11.27	11.27	11.19	11.19	
2507196348	SMP	1	516.31	465.24	772.15	455.69	11.12	11.12	11.19	11.19	
2507204700	SMP	1	516.25	465.28	772.08	455.62	11.06	11.06	11.17	11.17	
2507213081	SMP	1	516.26	465.27	772.12	455.59	11.04	11.04	11.02	11.02	
2507221335	SMP	1	516.22	465.22	772.08	455.56	10.98	10.98	11.16	11.16	
2507229717	SMP	1	516.19	465.13	772.01	455.48	10.86	10.86	11.17	11.17	
2507238064	SMP	1	516.15	465.11	772.01	455.27	11.03	11.03	11.07	11.07	
2507246472	SMP	1	516.08	465.10	771.95	455.25	10.96	10.96	11.01	11.01	
2507254694	SMP	1	516.02	464.98	771.93	455.20	10.92	10.92	11.00	11.00	
2507263085	SMP	1	516.02	464.91	771.93	455.13	10.80	10.80	10.96	10.96	
2507271454	SMP	1	516.03	464.92	771.86	455.11	10.98	10.98	10.85	10.85	
2507279838	SMP	1	516.03	464.85	771.91	455.09	10.85	10.85	10.90	10.90	
2507288061	SMP	1	515.95	464.85	771.84	455.12	10.96	10.96	10.80	10.80	
2507296473	SMP	1	516.01	464.85	771.87	455.09	10.68	10.68	10.68	10.68	
2507304811	SMP	1	515.93	464.91	771.84	455.05	10.87	10.87	10.80	10.80	
2507313205	SMP	1	515.92	464.88	771.79	455.08	10.81	10.81	10.76	10.76	
2507321466	SMP	1	515.79	464.93	771.83	455.13	10.67	10.67	10.87	10.87	
2507329830	SMP	1	515.78	464.94	771.72	455.11	10.73	10.73	10.72	10.72	
2507338184	SMP	1	515.78	464.93	771.80	455.15	10.71	10.71	10.81	10.81	
2507346466	SMP	1	515.72	464.94	771.78	455.15	10.68	10.68	10.82	10.82	
2507354811	SMP	1	515.76	464.90	771.73	455.15	10.68	10.68	10.78	10.78	
2507363201	SMP	1	515.73	464.94	771.71	455.12	10.81	10.81	10.84	10.84	
2507371573	SMP	1	515.72	464.94	771.72	455.13	10.83	10.83	10.81	10.81	
2507379832	SMP	1	515.69	465.00	771.75	455.15	10.79	10.79	10.76	10.76	
2507388200	SMP	1	515.68	464.99	771.75	455.12	10.69	10.69	10.86	10.86	
2507396590	SMP	1	515.70	464.95	771.78	455.13	10.69	10.69	10.84	10.84	
2507404944	SMP	1	515.67	464.95	771.73	455.08	10.71	10.71	10.80	10.80	
2507413203	SMP	1	515.67	465.01	771.74	455.08	10.79	10.79	10.74	10.74	
2507421575	SMP	1	515.64	465.03	771.70	455.16	10.79	10.79	10.72	10.72	
2507429956	SMP	1	515.67	465.11	771.73	455.15	10.90	10.90	10.85	10.85	
2507438311	SMP	1	515.69	465.07	771.68	455.16	10.83	10.83	10.79	10.79	
2507446587	SMP	1	515.69	465.02	771.73	455.15	10.59	10.59	10.78	10.78	
2507454941	SMP	1	515.68	465.00	771.73	455.16	10.65	10.65	10.89	10.89	
2507463325	SMP	1	515.64	465.08	771.73	455.15	10.79	10.79	10.78	10.78	
2507471692	SMP	1	515.70	464.96	771.77	455.12	10.71	10.71	10.84	10.84	
2507479951	SMP	1	515.76	464.88	771.73	455.09	10.61	10.61	10.68	10.68	
2507488308	SMP	1	515.73	464.90	771.73	455.09	10.64	10.64	10.68	10.68	
2507496710	SMP	1	515.76	464.90	771.76	455.05	10.77	10.77	10.68	10.68	
2507504931	SMP	1	515.75	464.84	771.77	455.05	10.88	10.88	10.84	10.84	
2507513328	SMP	1	515.76	464.85	771.78	455.05	10.74	10.74	10.83	10.83	
2507521698	SMP	1	515.80	464.80	771.75	455.05	10.93	10.93	10.70	10.70	
2507530079	SMP	1	515.76	464.90	771.82	455.06	10.99	10.99	10.67	10.67	
2507538304	SMP	1	515.83	464.90	771.83	455.06	10.82	10.82	10.70	10.70	
2507546710	SMP	1	515.79	464.84	771.86	455.11	10.88	10.88	10.61	10.61	
2507555060	SMP	1	515.85	464.89	771.86	455.09	11.04	11.04	10.71	10.71	
2507563446	SMP	1	515.79	464.93	771.87	455.11	10.86	10.86	10.64	10.64	
2507571691	SMP	1	515.77	464.94	771.83	455.16	10.84	10.84	10.73	10.73	
2507580080	SMP	1	515.84	464.89	771.91	455.23	10.79	10.79	10.82	10.82	
2507588425	SMP	1	515.77	464.94	771.82	455.16	10.97	10.97	10.77	10.77	
2507596835	SMP	1	515.69	465.00	771.82	455.25	10.94	10.94	11.06	11.06	
2507605076	SMP	1	515.71	464.99	771.82	455.20	10.94	10.94	10.90	10.90	
2507613437	SMP	1	515.76	464.96	771.81	455.15	10.91	10.91	10.81	10.81	
2507621811	SMP	1	515.69	465.00	771.84	455.16	10.99	10.99	11.03	11.03	
2507630182	SMP	1	515.71	464.95	771.75	455.25	10.99	10.99	11.03	11.03	
2507638433	SMP	1	515.64	465.07	771.77	455.23	10.98	10.98	11.05	11.05	
2507646823	SMP	1	515.64	465.14	771.70	455.30	11.10	11.10	11.11	11.11	
2507655174	SMP	1	515.58	465.15	771.75	455.33	11.00	11.00	11.16	11.16	
2507663429	SMP	1	515.64	465.21	771.68	455.40	10.96	10.96	11.23	11.23	
2507671798	SMP	1	515.59	465.22	771.68	455.47	10.96	10.96	11.20	11.20	
2507680176	SMP	1	515.64	465.22	771.74	455.47	10.96	10.96	11.23	11.23	
2507688540	SMP	1	515.59	465.29	771.74	455.47	11.07	11.07	11.23	11.23	
2507696817	SMP	1	515.64	465.28	771.70	455.51	11.00	11.00	11.19	11.19	
2507705166	SMP	1	515.64	465.28	771.74	455.47	11.00	11.00	11.23	11.23	
2507713550	SMP	1	515.64	465.21	771.74	455.47	11.01	11.01	11.20	11.20	
2507721931	SMP	1	515.66	465.22	771.74	455.47	11.18	11.18	11.23	11.23	
2507730179	SMP	1	515.59	465.15	771.77	455.44	11.10	11.10	11.28	11.28	
2507738540	SMP	1	515.59	465.15	771.75	455.40	11.18	11.18	11.19	11.19	
2507746929	SMP	1	515.65	465.08	771.77	455.37	11.17	11.17	11.18	11.18	
2507755289	SMP	1	515.58	465.08	771.81	455.39	11.19	11.19	11.20	11.20	
2507763562	SMP	1	515.64	465.09	771.81	455.39	11.11	11.11	11.20	11.20	
2507771920	SMP	1	515.58	465.08	771.78	455.35	11.19	11.19	11.18	11.18	
2507780300	SMP	1	515.58	465.15	771.76	455.26	11.23	11.23	11.14	11.14	
2507788671	SMP	1	515.51	465.15	771.71	455.36	11.09	11.09	11.20	11.20	
2507796939	SMP	1	515.45	465.22	771.75	455.26	11.16	11.16	11.10	11.10	
2507808934	SMP	1	515.47	465.21	771.73	455.36	11.31	11.31	11.23	11.23	
2507813701	SMP	1	515.47	465.21	771.79	455.36	11.31	11.31	11.20	11.20	
2507821929	SMP	1	515.51	465.15	771.79	455.37	11.17	11.17	11.26	11.26	
2507830326	SMP	1	515.51	465.22	771.82	455.40	11.21	11.21	11.24	11.24	
2507838685	SMP	1	515.51	465.22	771.82	455.40	11.15	11.15	11.24	11.24	
2507847078	SMP	1	515.54	465.14	771.82	455.40	11.24	11.24	11.24	11.24	
2507855302	SMP	1	515.47	465.14	771.75	455.39	11.32	11.32	11.35	11.35	
2507863704	SMP	1	515.51	465.15	771.82	455.40	11.27	11.27	11.25	11.25	
2507872048	SMP	1	515.51	465.15	771.82	455.39	11.39	11.39	11.32	11.32	
2507880446	SMP	1	515.58	465.22	771.89	455.46	11.35	11.35	11.41	11.41	
2507888677	SMP	1	515.52	465.22	771.96	455.46	11.35	11.35	11.40	11.40	
2507897072	SMP	1	515.66	465.22	772.00	455.52	11.25	11.25	11.35	11.35	
2507905418	SMP	1	515.65	465.23	771.93	455.56	11.33	11.33	11.39	11.39	
2507913819	SMP	1	515.73	465.30	772.00	455.63	11.26	11.26	11.44	11.44	
2507922053	SMP	1	515.70	465.33	772.00	455.69	11.55	11.55	11.33	11.33	
2507930450	SMP	1	515.72	465.36	772.02	455.69	11.44	11.44	11.37	11.37	
2507938797	SMP	1	515.71	465.39	772.13	455.72	11.33	11.33	11.64	11.64	
2507947196	SMP	1	515.71	465.39	772.13	455.72	11.33	11.33	11.64	11.64	
2507955409	SMP	1	515.71	465.39	772.08	455.70	11.35	11.35	11.34	11.34	
2507963819	SMP	1	515.71	465.39	772.06	455.72	11.35	11.35	11.63	11.63	
2507972162	SMP	1	515.72	465.37	772.06	455.72	11.44	11.44	11.63	11.63	
2507980443	SMP	1	515.67	465.35	772.06	455.72	11.46	11.46	11.41	11.41	
2507988793	SMP	1	515.60	465.28	772.03	455.68	11.47	11.47	11.47	11.47	
2507997194	SMP	1	515.60	465.28	771.93	455.66	11.45	11.45	11.77	11.77	
2508005543	SMP	1	515.53	465.28	771.89	455.61	11.42	11.42	11.60	11.60	
2508013817	SMP	1	515.45	465.29	771.82	455.60	11.63	11.63	11.63	11.63	
2508022179	SMP	1	515.53	465.18	771.82	455.53	11.56	11.56	11.51	11.51	
2508030566	SMP	1	515.52	464.78	771.79	455.08	11.47	11.47	11.59	11.59	
2508038917	SMP	1	515.84	462.71	771.85	453.17	11.46	11.46	11.61	11.61	
2508047187	SMP	1	516.19	460.46	771.69	450.89	11.43	11.43	11.16	11.16	
2508063937	SMP	1	516.49	459.66	771.17	450.22	11.23	11.23	11.49	11.49	
2508072315	SMP	1	516.14	459.76	771.24	450.17	11.49	11.49	11.45	11.45	
2508080560	SMP	1	516.07	459.67	771.36	450.04	11.44	11.44	11.23	11.23	
2508097315	SMP	1	516.00	459.47	771.43	449.83	11.42	11.42	11.34	11.34	
2508105666	SMP	1	516.00	459.39	771.52	449.84	11.29	11.29	11.26	11.26	
2508113937	SMP	1	516.00	459.44	771.55	449.77	11.34	11.34	11.31	11.31	
2508122289	SMP	1	515.91	459.45	771.59	449.77	11.38	11.38	11.30	11.30	
2508130692	SMP	1	515.84	459.44	771.59	449.84	11.37	11.37	11.33	11.33	
2508138921	SMP	1	515.80	459.40	771.66	449.77	11.46	11.46	11.39	11.39	
2508147308	SMP	1	515.80	459.40	771.66	449.77	11.25	11.25	11.35	11.35	
2508155670	SMP	1	515.75	459.42	771.70	449.74	11.36	11.36	11.39	11.39	
2508164055	SMP	1	515.77	459.38	771.68	449.71	11.23	11.23	11.34	11.34	
2508172277	SMP	1	515.77	459.38	771.69	449.61	11.23	11.23	11.55	11.55	
2508180699	SMP	1	515.77	459.37	771.73	449.63	11.43	11.43	11.53	11.53	
2508189030	SMP	1	515.71	459.18	771.71	449.48	11.44	11.44	11.48	11.48	
2508197425	SMP	1	515.59	458.37	771.42	448.87	11.33	11.33	11.44	11.44	
2508205662	SMP	1	515.55	457.48	771.05	448.03	11.22	11.22	11.52	11.52	
2508214055	SMP	1	515.65	457.41	770.89	447.82	11.19	11.19	11.59	11.59	
2508222412	SMP	1	515.65	457.48	770.95	447.84	11.23	11.23	11.49	11.49	
2508230810	SMP	1	515.69	457.50	771.07	447.91	11.19	11.19	11.51	11.51	
2508239024	SMP	1	515.60	457.43	771.21	447.84	11.22	11.22	11.39	11.39	
2508247415	SMP	1	515.57	457.39	771.30	447.76	11.27	11.27	11.34	11.34	
2508255883	SMP	1	515.50	457.32	771.20	447.80	11.31	11.31	11.39	11.39	
2508264176	SMP	1	515.50	457.25	771.26	447.76	11.35	11.35	11.37	11.37	
2508272397	SMP	1	515.50	457.25	771.34	447.75	11.29	11.29	11.32	11.32	
2508280804	SMP	1	515.50	457.25	771.48	447.65	11.35	11.35	11.43	11.43	
2508289152	SMP	1	515.57	457.18	771.49	447.66	11.33	11.33	11.52	11.52	
2508297413	SMP	1	515.57	457.13	771.51	447.62	11.41	11.41	11.44	11.44	
2508305790	SMP	1	515.58	457.03	771.49	447.58	11.37	11.37	11.53	11.53	
2508314172	SMP	1	515.56	457.13	771.51	447.55	11.40	11.40	11.43	11.43	
2508322535	SMP	1	515.66	457.03	771.58	447.55	11.38	11.38	11.37	11.37	
2508330804	SMP	1	515.70	457.06	771.56	447.52	11.44	11.44	11.47	11.47	
2508339149	SMP	1	515.64	457.10	771.58	447.55	11.32	11.32	11.35	11.35	
2508347534	SMP	1	515.69	456.76	771.62	447.18	11.24	11.24	11.29	11.29	
2508355910	SMP	1	515.69	456.58	771.73	447.11	11.25	11.25	11.09	11.09	
2508364167	SMP	1	515.68	456.73	771.71	447.23	11.27	11.27	11.26	11.26	
2508372524	SMP	1	515.73	456.79	771.71	447.23	11.27	11.27	11.27	11.27	
2508380926	SMP	1	515.63	456.75	771.78	447.23	11.16	11.16	11.27	11.27	
2508389285	SMP	1	515.69	456.76	771.78	447.23	11.28	11.28	11.20	11.20	
2508397543	SMP	1	515.69	456.83	771.79	447.29	11.20	11.20	11.21	11.21	
2508405905	SMP	1	515.71	456.84	771.69	447.32	11.12	11.12	11.17	11.17	
2508414298	SMP	1	515.69	456.83	771.77	447.30	11.20	11.20	11.19	11.19	
2508422650	SMP	1	515.62	456.79	771.78	447.30	11.05	11.05	11.12	11.12	
2508430924	SMP	1	515.69	456.83	771.82	447.28	11.04	11.04	11.23	11.23	
2508439268	SMP	1	515.48	456.90	771.77	447.32	11.06	11.06	11.10	11.10	
2508447664	SMP	1	515.52	456.90	771.77	447.33	11.01	11.01	11.08	11.08	
2508455902	SMP	1	515.54	456.90	771.73	447.43	11.00	11.00	11.12	11.12	
2508464287	SMP	1	515.52	456.97	771.73	447.44	11.02	11.02	11.16	11.16	
2508472638	SMP	1	515.45	456.97	771.62	447.44	11.03	11.03	11.08	11.08	
2508481044	SMP	1	515.45	456.97	771.64	447.41	10.98	10.98	11.17	11.17	
2508489265	SMP	1	515.45	456.90	771.62	447.47	11.01	11.01	11.11	11.11	
2508497662	SMP	1	515.36	456.91	771.64	447.36	10.92	10.92	11.02	11.02	
2508506031	SMP	1	515.40	456.89	771.63	447.39	10.82	10.82	11.00	11.00	
2508514417	SMP	1	515.35	456.90	771.62	447.25	10.95	10.95	11.05	11.05	
2508522654	SMP	1	515.27	456.83	771.57	447.24	11.04	11.04	11.01	11.01	
2508531048	SMP	1	515.23	456.88	771.60	447.19	11.06	11.06	11.09	11.09	
2508539396	SMP	1	515.16	456.89	771.52	447.12	10.99	10.99	11.07	11.07	
2508547780	SMP	1	515.09	456.96	771.58	447.12	10.94	10.94	11.07	11.07	
2508556028	SMP	1	515.05	456.98	771.38	447.13	11.06	11.06	11.02	11.02	
2508564405	SMP	1	515.03	457.03	771.38	447.19	11.02	11.02	11.09	11.09	
2508572770	SMP	1	515.02	457.05	771.40	447.19	10.98	10.98	11.15	11.15	
2508581165	SMP	1	514.96	457.06	771.38	447.29	10.92	10.92	11.16	11.16	
2508589389	SMP	1	514.94	457.12	771.31	447.29	10.89	10.89	11.07	11.07	
2508597776	SMP	1	514.89	457.14	771.34	447.34	10.95	10.95	11.18	11.18	
2508606146	SMP	1	514.79	457.16	771.27	447.33	10.86	10.86	11.13	11.13	
2508614410	SMP	1	514.77	457.15	771.19	447.35	10.89	10.89	11.26	11.26	
2508622771	SMP	1	514.70	457.15	771.14	447.40	10.89	10.89	11.34	11.34	
2508631178	SMP	1	514.69	457.22	771.13	447.40	10.90	10.90	11.35	11.35	
2508639515	SMP	1	514.62	457.30	771.03	447.46	10.97	10.97	11.47	11.47	
2508647775	SMP	1	514.70	457.29	771.07	447.47	10.96	10.96	11.40	11.40	
2508656148	SMP	1	514.76	457.33	771.00	447.54	11.07	11.07	11.36	11.36	
2508664526	SMP	1	514.61	457.35	771.22	447.50	10.98	10.98	11.25	11.25	
2508672887	SMP	1	514.69	457.48	771.13	447.65	11.12	11.12	11.18	11.18	
2508681161	SMP	1	514.69	457.55	771.09	447.66	11.06	11.06	11.09	11.09	
2508689500	SMP	1	514.62	457.60	771.18	447.73	10.96	10.96	11.09	11.09	
2508697901	SMP	1	514.62	457.67	771.18	447.90	11.02	11.02	11.22	11.22	
2508706262	SMP	1	514.65	457.77	771.05	447.93	10.99	10.99	11.20	11.20	
2508714531	SMP	1	514.65	457.83	771.02	448.04	10.98	10.98	11.14	11.14	
2508722894	SMP	1	514.63	457.91	771.05	448.12	10.98	10.98	11.26	11.26	
2508731287	SMP	1	514.60	457.90	771.00	448.07	10.95	10.95	11.29	11.29	
2508739629	SMP	1	514.60	457.97	770.96	448.17	11.09	11.09	11.21	11.21	
2508747890	SMP	1	514.59	457.98	770.94	448.18	10.98	10.98	11.25	11.25	
2508756263	SMP	1	514.45	457.98	770.85	448.15	11.05	11.05	11.24	11.24	
2508764653	SMP	1	514.45	458.04	770.84	448.16	11.18	11.18	11.25	11.25	
2508773009	SMP	1	514.31	458.04	770.80	448.12	11.14	11.14	11.24	11.24	
2508781281	SMP	1	514.27	458.05	770.74	448.12	11.18	11.18	11.11	11.11	
2508789626	SMP	1	514.28	458.10	770.68	448.05	11.08	11.08	11.14	11.14	
2508798019	SMP	1	514.26	458.05	770.67	448.04	11.00	11.00	11.10	11.10	
2508806261	SMP	1	514.26	457.98	770.51	447.99	11.04	11.04	11.10	11.10	
2508814653	SMP	1	514.21	457.96	770.58	447.98	11.14	11.14	11.15	11.15	
2508823014	SMP	1	514.18	457.98	770.59	447.98	11.24	11.24	11.17	11.17	
2508831407	SMP	1	514.19	457.91	770.51	447.92	11.23	11.23	11.20	11.20	
2508839636	SMP	1	514.19	457.95	770.58	447.88	11.21	11.21	11.25	11.25	
2508848009	SMP	1	514.21	457.88	770.49	447.91	11.23	11.23	11.36	11.36	
2508856383	SMP	1	514.16	457.90	770.54	447.82	11.20	11.20	11.31	11.31	
2508865012	SMP	1	514.09	457.90	770.53	447.82	11.24	11.24	11.34	11.34	
2508872998	SMP	1	514.06	457.88	770.61	447.85	11.23	11.23	11.35	11.35	
2508881403	SMP	1	514.12	457.90	770.53	447.82	11.32	11.32	11.30	11.30	
2508889761	SMP	1	514.19	457.88	770.53	447.89	11.23	11.23	11.36	11.36	
2508898134	SMP	1	514.16	457.98	770.51	447.95	11.48	11.48	11.42	11.42	
2508906383	SMP	1	514.19	458.01	770.64	447.91	11.41	11.41	11.39	11.39	
2508914779	SMP	1	514.10	458.06	770.54	448.00	11.49	11.49	11.34	11.34	
2508923136	SMP	1	514.16	458.13	770.68	448.06	11.52	11.52	11.66	11.66	
2508931528	SMP	1	514.16	458.20	770.65	448.13	11.59	11.59	11.69	11.69	
2508939750	SMP	1	514.11	458.33	770.62	448.16	11.63	11.63	11.67	11.67	
2508948138	SMP	1	514.25	458.24	770.68	448.22	11.42	11.42	11.74	11.74	
2508956506	SMP	1	514.25	458.27	770.53	448.23	11.61	11.61	11.66	11.66	
2508964770	SMP	1	514.25	458.34	770.50	448.33	11.71	11.71	11.79	11.79	
2508973118	SMP	1	514.34	458.27	770.59	448.33	11.69	11.69	11.68	11.68	
2508981523	SMP	1	514.31	458.39	770.64	448.33	11.74	11.74	11.81	11.81	
2508989867	SMP	1	514.34	458.33	770.60	448.38	11.70	11.70	11.80	11.80	
2508998137	SMP	1	514.34	458.33	770.73	448.32	11.70	11.70	11.88	11.88	
2509006515	SMP	1	514.41	458.40	770.79	448.39	11.75	11.75	11.83	11.83	
2509014902	SMP	1	514.38	458.41	770.80	448.46	11.68	11.68	11.82	11.82	
2509023254	SMP	1	514.41	458.46	770.86	448.46	11.70	11.70	11.82	11.82	
2509031503	SMP	1	514.47	458.46	770.76	448.49	11.78	11.78	12.00	12.00	
2509039861	SMP	1	514.48	458.53	770.89	448.49	11.60	11.60	11.91	11.91	
2509048242	SMP	1	514.53	458.47	770.96	448.49	11.67	11.67	11.88	11.88	
2509056633	SMP	1	514.61	458.53	771.03	448.49	11.81	11.81	11.89	11.89	
2509064878	SMP	1	514.68	458.46	771.00	448.51	11.82	11.82	11.86	11.86	
2509073252	SMP	1	514.61	458.45	771.07	448.50	11.87	11.87	11.83	11.83	
2509081630	SMP	1	514.72	458.41	771.10	448.49	11.80	11.80	11.95	11.95	
2509089985	SMP	1	514.74	458.36	771.07	448.51	11.82	11.82	11.93	11.93	
2509098244	SMP	1	514.64	458.37	771.25	448.48	11.79	11.79	11.99	11.99	
2509106610	SMP	1	514.69	458.42	771.16	448.54	11.85	11.85	11.93	11.93	
2509115005	SMP	1	514.72	458.55	771.09	448.62	11.86	11.86	11.98	11.98	
2509123246	SMP	1	514.72	458.54	771.23	448.63	11.83	11.83	12.04	12.04	
2509131627	SMP	1	514.73	458.56	771.22	448.69	11.88	11.88	12.13	12.13	
2509139995	SMP	1	514.77	458.71	771.24	448.71	11.95	11.95	12.11	12.11	
2509148374	SMP	1	514.73	458.77	771.27	448.78	11.91	11.91	12.13	12.13	
2509156611	SMP	1	514.68	458.82	771.17	448.85	11.92	11.92	12.16	12.16	
2509164991	SMP	1	514.66	458.89	771.17	448.86	11.99	11.99	12.12	12.12	
2509173353	SMP	1	514.47	459.02	771.15	448.95	12.04	12.04	12.01	12.01	
2509181745	SMP	1	514.64	458.97	771.15	448.91	12.02	12.02	11.94	11.94	
2509189980	SMP	1	514.49	459.02	771.15	448.95	12.15	12.15	12.03	12.03	
2509198380	SMP	1	514.55	458.97	771.08	448.91	11.99	11.99	11.96	11.96	
2509206735	SMP	1	514.51	458.97	771.05	448.88	12.08	12.08	11.99	11.99	
2509215157	SMP	1	514.39	458.98	770.99	448.88	11.99	11.99	12.01	12.01	
2509223385	SMP	1	514.43	459.03	770.94	448.89	12.04	12.04	12.01	12.01	
2509231768	SMP	1	514.44	458.98	770.95	448.95	11.98	11.98	12.04	12.04	
2509240140	SMP	1	514.35	459.04	770.87	448.95	12.09	12.09	12.11	12.11	
2509248522	SMP	1	514.33	459.08	770.93	449.02	12.12	12.12	12.20	12.20	
2509256751	SMP	1	514.27	459.08	770.87	448.95	12.01	12.01	12.14	12.14	
2509265143	SMP	1	514.29	459.02	770.86	449.01	12.13	12.13	12.24	12.24	
2509273497	SMP	1	514.19	459.05	770.80	448.88	12.14	12.14	12.19	12.19	
2509281768	SMP	1	514.21	459.02	770.76	448.91	12.11	12.11	12.12	12.12	
2509290120	SMP	1	514.10	458.94	770.69	448.84	12.11	12.11	12.22	12.22	
2509298517	SMP	1	514.10	458.99	770.74	448.80	12.18	12.18	12.25	12.25	
2509306866	SMP	1	514.07	458.93	770.76	448.72	12.11	12.11	12.17	12.17	
2509315142	SMP	1	513.96	458.94	770.73	448.68	12.22	12.22	12.21	12.21	
2509323499	SMP	1	513.96	459.01	770.62	448.70	12.13	12.13	12.15	12.15	
2509331889	SMP	1	513.94	459.02	770.57	448.68	12.18	12.18	12.28	12.28	
2509340238	SMP	1	513.93	458.98	770.70	448.69	12.19	12.19	12.26	12.26	
2509348511	SMP	1	513.84	459.08	770.64	448.67	12.19	12.19	12.31	12.31	
2509356862	SMP	1	513.86	459.04	770.65	448.70	12.11	12.11	12.39	12.39	
2509365263	SMP	1	513.86	459.14	770.64	448.82	12.14	12.14	12.45	12.45	
2509373608	SMP	1	513.86	459.18	770.62	448.81	12.20	12.20	12.41	12.41	
2509381887	SMP	1	513.86	459.28	770.59	448.87	12.10	12.10	12.39	12.39	
2509390225	SMP	1	513.80	459.32	770.68	448.95	12.19	12.19	12.43	12.43	
2509398635	SMP	1	513.93	459.27	770.74	448.93	12.18	12.18	12.25	12.25	
2509406984	SMP	1	513.90	459.33	770.65	449.04	12.24	12.24	12.39	12.39	
2509415260	SMP	1	514.45	459.58	770.96	449.35	12.18	12.18	12.22	12.22	
2509423612	SMP	1	516.36	460.78	772.56	450.47	12.46	12.46	12.50	12.50	
2509440259	SMP	1	520.09	463.28	775.51	452.90	12.66	12.66	12.59	12.59	
2509448630	SMP	1	520.57	463.88	776.03	453.35	12.64	12.64	12.35	12.35	
2509456998	SMP	1	520.80	463.85	776.23	453.27	12.42	12.42	12.47	12.47	
2509473636	SMP	1	520.91	464.10	776.52	453.55	12.38	12.38	12.47	12.47	
2509482014	SMP	1	520.97	464.18	776.63	453.68	12.23	12.23	12.37	12.37	
2509490357	SMP	1	520.88	464.33	776.73	453.86	12.43	12.43	12.47	12.47	
2509498757	SMP	1	520.85	464.54	776.78	454.06	12.59	12.59	12.37	12.37	
2509506983	SMP	1	520.81	464.76	776.86	454.34	12.65	12.65	12.33	12.33	
2509515382	SMP	1	520.84	464.99	776.93	454.63	12.51	12.51	12.49	12.49	
2509523739	SMP	1	520.87	465.26	777.06	454.90	12.48	12.48	12.22	12.22	
2509532136	SMP	1	520.94	465.40	777.05	455.06	12.60	12.60	12.32	12.32	
2509540353	SMP	1	520.84	465.53	777.18	455.19	12.47	12.47	12.43	12.43	
2509548753	SMP	1	520.84	465.66	777.33	455.44	12.67	12.67	12.48	12.48	
2509557101	SMP	1	520.84	465.73	777.40	455.44	12.62	12.62	12.59	12.59	
2509565508	SMP	1	520.86	465.77	777.54	455.47	12.47	12.47	12.45	12.45	
2509573735	SMP	1	522.13	466.18	778.53	455.95	12.69	12.69	12.73	12.73	
2509590487	SMP	1	526.51	467.78	781.86	457.32	12.91	12.91	12.64	12.64	
2509598719	SMP	1	527.46	467.83	782.90	457.23	13.03	13.03	12.29	12.29	
2509607126	SMP	1	527.31	468.03	782.91	457.44	12.91	12.91	12.42	12.42	
2509615501	SMP	1	527.34	467.85	782.96	457.12	12.89	12.89	12.39	12.39	
2509623865	SMP	1	527.43	467.75	783.26	457.26	12.79	12.79	12.46	12.46	
2509632114	SMP	1	527.50	467.71	783.30	457.12	12.88	12.88	12.57	12.57	
2509640486	SMP	1	527.39	467.60	783.42	457.04	12.60	12.60	12.57	12.57	
2509648850	SMP	1	527.33	467.62	783.50	456.94	12.75	12.75	12.60	12.60	
2509657249	SMP	1	527.35	467.49	783.60	456.84	12.81	12.81	12.69	12.69	
2509665481	SMP	1	527.41	467.42	783.70	456.76	12.73	12.73	12.49	12.49	
2509673848	SMP	1	527.34	467.36	783.71	456.62	12.72	12.72	12.34	12.34	
2509682229	SMP	1	527.41	467.35	783.78	456.62	12.68	12.68	12.33	12.33	
2509690601	SMP	1	527.40	467.34	783.84	456.62	12.71	12.71	12.33	12.33	
2509698852	SMP	1	527.40	467.27	783.85	456.55	12.64	12.64	12.28	12.28	
2509707253	SMP	1	527.77	467.33	784.34	456.56	12.64	12.64	12.34	12.34	
2509715599	SMP	1	529.68	468.20	785.76	457.54	12.97	12.97	12.82	12.82	
2509723984	SMP	1	531.17	469.05	786.82	458.39	12.38	12.38	12.62	12.62	
2509740603	SMP	1	531.33	469.00	787.29	458.25	12.73	12.73	12.47	12.47	
2509748991	SMP	1	531.25	469.00	787.37	458.25	12.59	12.59	12.44	12.44	
2509757240	SMP	1	531.32	469.03	787.43	458.26	12.84	12.84	12.32	12.32	
2509765615	SMP	1	531.26	468.96	787.41	458.27	12.27	12.27	12.22	12.22	
2509773961	SMP	1	531.32	468.95	787.50	458.26	12.05	12.05	12.37	12.37	
2509782367	SMP	1	531.26	468.95	787.50	458.19	12.11	12.11	12.38	12.38	
2509790589	SMP	1	531.21	468.95	787.48	458.21	12.13	12.13	11.97	11.97	
2509798979	SMP	1	531.24	468.92	787.47	458.23	12.11	12.11	12.15	12.15	
2509807353	SMP	1	531.21	468.95	787.49	458.21	12.13	12.13	11.86	11.86	
2509815732	SMP	1	531.26	468.88	787.55	458.26	12.00	12.00	11.98	11.98	
2509823978	SMP	1	531.26	468.88	787.62	458.30	12.00	12.00	11.87	11.87	
2509832374	SMP	1	531.26	468.88	787.62	458.26	12.00	12.00	11.88	11.88	
2509840717	SMP	1	531.26	468.81	787.60	458.24	11.96	11.96	12.03	12.03	
2509849112	SMP	1	531.26	468.81	787.63	458.21	11.96	11.96	11.80	11.80	
2509857346	SMP	1	531.20	468.74	787.61	458.26	11.91	11.91	11.88	11.88	
2509865731	SMP	1	531.21	468.74	787.64	458.15	11.88	11.88	11.64	11.64	
2509874085	SMP	1	531.18	468.67	787.63	458.11	11.84	11.84	11.57	11.57	
2509882489	SMP	1	531.20	468.67	787.66	458.05	11.87	11.87	11.78	11.78	
2509890705	SMP	1	531.26	468.67	787.64	458.05	11.84	11.84	11.53	11.53	
2509899101	SMP	1	531.26	468.67	787.63	458.08	11.84	11.84	11.57	11.57	
2509907467	SMP	1	531.20	468.67	787.63	458.05	11.87	11.87	11.46	11.46	
2509915854	SMP	1	531.20	468.67	787.65	458.15	11.87	11.87	11.65	11.65	
2509924091	SMP	1	531.14	468.74	787.57	458.21	11.81	11.81	11.47	11.47	
2509932489	SMP	1	531.13	468.74	787.62	458.25	11.85	11.85	11.58	11.58	
2509940878	SMP	1	531.06	468.81	787.55	458.23	11.92	11.92	11.50	11.50	
2509949107	SMP	1	531.03	468.80	787.49	458.30	11.80	11.80	11.50	11.50	
2509957469	SMP	1	530.98	468.84	787.41	458.23	11.71	11.71	11.49	11.49	
2509965854	SMP	1	530.91	468.84	787.40	458.24	11.77	11.77	11.53	11.53	
2509974198	SMP	1	530.84	468.77	787.33	458.21	11.65	11.65	11.74	11.74	
2509982485	SMP	1	530.76	468.77	787.28	458.18	11.65	11.65	11.28	11.28	
2509990837	SMP	1	530.76	468.76	787.12	458.13	11.54	11.54	11.68	11.68	
2509999220	SMP	1	530.77	468.69	787.06	458.11	11.59	11.59	11.41	11.41	
2510007589	SMP	1	530.62	468.69	786.99	457.92	11.54	11.54	11.17	11.17	
2510015849	SMP	1	530.59	468.56	786.97	457.92	11.19	11.19	11.41	11.41	
2510024211	SMP	1	530.53	468.56	786.99	457.90	11.25	11.25	11.12	11.12	
2510032606	SMP	1	530.56	468.55	786.99	457.83	11.25	11.25	11.09	11.09	
2510040959	SMP	1	530.46	468.51	786.94	457.81	11.15	11.15	11.14	11.14	
2510049228	SMP	1	530.25	468.52	786.68	457.71	11.47	11.47	11.06	11.06	
2510057599	SMP	1	530.07	468.54	786.49	457.76	11.19	11.19	11.50	11.50	
2510065989	SMP	1	530.01	468.54	786.47	457.76	11.52	11.52	11.35	11.35	
2510074328	SMP	1	530.02	468.55	786.42	457.69	11.22	11.22	11.42	11.42	
2510082607	SMP	1	529.95	468.55	786.47	457.64	11.48	11.48	11.32	11.32	
2510090948	SMP	1	529.94	468.48	786.40	457.64	11.33	11.33	11.35	11.35	
2510099337	SMP	1	529.94	468.48	786.37	457.59	11.38	11.38	11.07	11.07	
2510107585	SMP	1	529.88	468.48	786.40	457.63	11.35	11.35	11.14	11.14	
2510115968	SMP	1	529.88	468.41	786.40	457.64	11.13	11.13	11.19	11.19	
2510124333	SMP	1	529.81	468.41	786.32	457.56	11.07	11.07	11.20	11.20	
2510132730	SMP	1	529.88	468.40	786.31	457.61	11.05	11.05	11.11	11.11	
2510140951	SMP	1	529.88	468.41	786.33	457.64	11.05	11.05	11.09	11.09	
2510149342	SMP	1	529.95	468.41	786.37	457.59	11.03	11.03	10.93	10.93	
2510157711	SMP	1	530.02	468.40	786.44	457.62	10.79	10.79	11.23	11.23	
2510166096	SMP	1	530.00	468.40	786.47	457.58	10.81	10.81	11.00	11.00	
2510174321	SMP	1	530.00	468.40	786.50	457.69	11.28	11.28	10.87	10.87	
2510182731	SMP	1	530.07	468.40	786.48	457.69	10.89	10.89	10.92	10.92	
2510191071	SMP	1	530.07	468.40	786.50	457.69	10.89	10.89	10.82	10.82	
2510199466	SMP	1	530.14	468.40	786.49	457.76	10.91	10.91	10.97	10.97	
2510207713	SMP	1	530.14	468.40	786.52	457.79	10.97	10.97	10.66	10.66	
2510216089	SMP	1	530.14	468.47	786.61	457.82	10.89	10.89	10.84	10.84	
2510224457	SMP	1	530.21	468.40	786.57	457.86	10.88	10.88	10.82	10.82	
2510232853	SMP	1	530.14	468.47	786.64	457.86	11.01	11.01	10.67	10.67	
2510241065	SMP	1	530.21	468.47	786.57	457.85	10.95	10.95	10.82	10.82	
2510249464	SMP	1	530.21	468.47	786.57	457.86	10.95	10.95	10.89	10.89	
2510257829	SMP	1	530.14	468.40	786.57	457.86	10.84	10.84	10.70	10.70	
2510266086	SMP	1	530.14	468.39	786.61	457.82	10.74	10.74	10.82	10.82	
2510274444	SMP	1	530.04	468.31	786.50	457.76	10.74	10.74	10.86	10.86	
2510282846	SMP	1	529.97	468.28	786.43	457.69	10.73	10.73	10.85	10.85	
2510291198	SMP	1	529.99	468.31	786.42	457.62	10.53	10.53	10.80	10.80	
2510299458	SMP	1	529.92	468.24	786.37	457.56	10.72	10.72	10.76	10.76	
2510307828	SMP	1	529.92	468.16	786.33	457.52	10.75	10.75	10.82	10.82	
2510316221	SMP	1	529.92	468.16	786.30	457.41	10.71	10.71	10.80	10.80	
2510324581	SMP	1	529.85	468.02	786.30	457.38	10.63	10.63	11.06	11.06	
2510332846	SMP	1	529.85	468.02	786.29	457.31	10.76	10.76	10.93	10.93	
2510341184	SMP	1	529.76	467.98	786.27	457.38	10.69	10.69	11.13	11.13	
2510349586	SMP	1	529.75	467.97	786.24	457.17	10.82	10.82	10.71	10.71	
2510357950	SMP	1	529.76	467.96	786.27	457.30	10.82	10.82	10.86	10.86	
2510366214	SMP	1	529.75	467.96	786.30	457.23	10.74	10.74	10.79	10.79	
2510374562	SMP	1	529.68	467.91	786.20	457.24	10.75	10.75	10.85	10.85	
2510383044	SMP	1	529.68	467.91	786.27	457.24	10.68	10.68	10.82	10.82	
2510391315	SMP	1	529.68	467.97	786.18	457.23	10.78	10.78	10.81	10.81	
2510399567	SMP	1	529.61	468.04	786.18	457.23	10.98	10.98	10.81	10.81	
2510407945	SMP	1	529.61	467.98	786.17	457.17	10.88	10.88	10.78	10.78	
2510416334	SMP	1	529.61	468.04	786.21	457.19	10.82	10.82	10.88	10.88	
2524930994	SMP	1	526.97	468.81	782.37	455.59	10.69	10.69	11.08	11.08	
2524939349	SMP	1	526.96	468.85	782.31	455.42	10.69	10.69	11.10	11.10	
2524947716	SMP	1	526.94	468.69	782.37	455.38	10.70	10.70	10.97	10.97	
2524956078	SMP	1	526.95	468.73	782.31	455.35	10.68	10.68	11.15	11.15	
2524964343	SMP	1	527.03	468.68	782.38	455.35	10.74	10.74	11.10	11.10	
2524972705	SMP	1	527.01	468.59	782.38	455.28	10.84	10.84	11.05	11.05	
2524981085	SMP	1	527.01	468.58	782.45	455.28	10.94	10.94	11.03	11.03	
2524989466	SMP	1	527.05	468.63	782.45	455.35	10.95	10.95	11.09	11.09	
2524997716	SMP	1	527.12	468.63	782.59	455.35	10.83	10.83	11.11	11.11	
2525006078	SMP	1	527.19	468.70	782.59	455.35	10.87	10.87	11.06	11.06	
2525014466	SMP	1	527.13	468.63	782.59	455.28	10.84	10.84	11.06	11.06	
2525022703	SMP	1	527.12	468.66	782.59	455.42	10.88	10.88	11.06	11.06	
2525031095	SMP	1	527.18	468.73	782.59	455.35	10.85	10.85	10.97	10.97	
2525039467	SMP	1	527.19	468.73	782.59	455.42	11.01	11.01	10.99	10.99	
2525047854	SMP	1	527.22	468.81	782.64	455.46	10.90	10.90	11.04	11.04	
2525056086	SMP	1	527.15	468.79	782.65	455.48	11.13	11.13	10.95	10.95	
2525064471	SMP	1	527.19	468.80	782.64	455.46	10.92	10.92	10.97	10.97	
2525072827	SMP	1	527.14	468.78	782.56	455.52	10.95	10.95	11.02	11.02	
2525081208	SMP	1	527.09	468.88	782.62	455.58	10.94	10.94	11.03	11.03	
2525089455	SMP	1	527.08	468.89	782.63	455.60	10.95	10.95	11.03	11.03	
2525097853	SMP	1	527.10	468.95	782.57	455.60	11.00	11.00	11.05	11.05	
2525106217	SMP	1	527.04	468.95	782.50	455.60	10.95	10.95	11.07	11.07	
2525114593	SMP	1	527.07	468.96	782.55	455.62	11.02	11.02	11.12	11.12	
2525122827	SMP	1	527.08	468.91	782.58	455.73	10.88	10.88	11.16	11.16	
2525131219	SMP	1	527.08	468.92	782.48	455.68	10.95	10.95	11.22	11.22	
2525139590	SMP	1	527.00	468.91	782.48	455.61	10.92	10.92	11.20	11.20	
2525147960	SMP	1	526.54	468.90	782.02	455.56	11.06	11.06	11.09	11.09	
2525156198	SMP	1	524.74	468.73	780.51	455.30	10.99	10.99	11.17	11.17	
2525164587	SMP	1	522.90	468.34	778.62	454.95	11.41	11.41	11.21	11.21	
2525172948	SMP	1	521.92	468.14	777.56	454.83	11.11	11.11	11.28	11.28	
2525181206	SMP	1	521.97	468.12	777.35	454.84	11.21	11.21	11.41	11.41	
2525189573	SMP	1	521.90	468.04	777.36	454.84	11.00	11.00	11.44	11.44	
2525197966	SMP	1	521.75	468.04	777.28	454.77	11.01	11.01	11.38	11.38	
2525206321	SMP	1	521.75	467.97	777.22	454.78	10.87	10.87	11.32	11.32	
2525214580	SMP	1	521.61	467.97	777.22	454.85	10.90	10.90	11.43	11.43	
2525222944	SMP	1	521.68	467.97	777.25	454.71	11.08	11.08	11.35	11.35	
2525231342	SMP	1	521.54	467.97	777.11	454.78	11.14	11.14	11.42	11.42	
2525239711	SMP	1	521.47	467.97	777.11	454.71	11.10	11.10	11.34	11.34	
2525247960	SMP	1	521.40	467.97	777.04	454.78	11.18	11.18	11.26	11.26	
2525256318	SMP	1	521.40	467.97	776.99	454.76	11.18	11.18	11.28	11.28	
2525264706	SMP	1	521.33	467.90	776.97	454.86	10.97	10.97	11.44	11.44	
2525273067	SMP	1	521.15	467.95	776.93	454.78	11.19	11.19	11.48	11.48	
2525281324	SMP	1	521.14	467.92	776.83	454.79	11.22	11.22	11.36	11.36	
2525289690	SMP	1	521.12	467.93	776.73	454.70	11.20	11.20	11.53	11.53	
2525298085	SMP	1	520.94	467.97	776.65	454.73	11.12	11.12	11.21	11.21	
2525306450	SMP	1	520.84	467.98	776.65	454.74	11.21	11.21	11.29	11.29	
2525314705	SMP	1	520.75	467.90	776.58	454.70	10.79	10.79	11.28	11.28	
2525323071	SMP	1	520.68	467.97	776.56	454.68	10.86	10.86	11.35	11.35	
2525339722	SMP	1	520.60	468.02	776.36	454.77	11.02	11.02	11.59	11.59	
2525348082	SMP	1	520.52	468.09	776.36	454.77	11.19	11.19	11.51	11.51	
2525356448	SMP	1	520.47	468.11	776.22	454.84	11.10	11.10	11.59	11.59	
2525364818	SMP	1	520.33	468.11	776.16	454.80	11.00	11.00	11.38	11.38	
2525373087	SMP	1	520.31	468.23	776.17	454.85	11.20	11.20	11.59	11.59	
2525381443	SMP	1	520.25	468.18	776.06	454.80	11.09	11.09	11.58	11.58	
2525389822	SMP	1	520.17	468.23	775.99	454.80	11.19	11.19	11.60	11.60	
2525398197	SMP	1	520.22	468.12	775.90	454.86	11.07	11.07	11.56	11.56	
2525406446	SMP	1	520.09	468.14	775.90	454.79	11.13	11.13	11.51	11.51	
2525414813	SMP	1	520.09	468.14	775.77	454.78	11.13	11.13	11.43	11.43	
2525423224	SMP	1	520.07	468.14	775.80	454.72	11.16	11.16	11.36	11.36	
2525431581	SMP	1	520.00	468.21	775.68	454.79	11.22	11.22	11.53	11.53	
2525439839	SMP	1	519.99	468.19	775.68	454.79	11.18	11.18	11.43	11.43	
2525448200	SMP	1	519.93	468.21	775.67	454.79	11.15	11.15	11.36	11.36	
2525456571	SMP	1	519.94	468.26	775.72	454.85	11.11	11.11	11.41	11.41	
2525464935	SMP	1	519.93	468.14	775.65	454.83	11.12	11.12	11.32	11.32	
2525473204	SMP	1	519.94	468.19	775.68	454.79	11.28	11.28	11.37	11.37	
2525481579	SMP	1	519.93	468.11	775.70	454.68	11.09	11.09	11.28	11.28	
2525489945	SMP	1	519.85	468.09	775.64	454.69	11.40	11.40	11.41	11.41	
2525498319	SMP	1	519.85	468.07	775.59	454.62	11.24	11.24	11.24	11.24	
2525506565	SMP	1	519.83	468.12	775.65	454.60	11.36	11.36	11.10	11.10	
2525514930	SMP	1	519.83	468.12	775.62	454.60	11.36	11.36	11.15	11.15	
2525523326	SMP	1	519.76	468.20	775.62	454.55	11.32	11.32	11.22	11.22	
2525531559	SMP	1	519.76	468.27	775.58	454.60	11.38	11.38	11.10	11.10	
2525539958	SMP	1	519.69	468.27	775.61	454.65	11.40	11.40	11.13	11.13	
2525548324	SMP	1	519.76	468.34	775.67	454.78	11.38	11.38	11.16	11.16	
2525556691	SMP	1	519.69	468.34	775.61	454.74	11.40	11.40	11.19	11.19	
2525564933	SMP	1	519.76	468.33	775.63	454.83	11.29	11.29	11.24	11.24	
2525573328	SMP	1	519.76	468.34	775.63	454.81	11.38	11.38	11.22	11.22	
2525581685	SMP	1	519.76	468.33	775.67	454.72	11.38	11.38	11.16	11.16	
2525590061	SMP	1	519.76	468.27	775.63	454.83	11.32	11.32	11.27	11.27	
2525598313	SMP	1	519.76	468.33	775.76	454.83	11.45	11.45	11.37	11.37	
2525606684	SMP	1	519.83	468.27	775.73	454.86	11.28	11.28	11.34	11.34	
2525615062	SMP	1	519.86	468.33	775.80	454.86	11.26	11.26	11.32	11.32	
2525623456	SMP	1	519.90	468.27	775.77	454.92	11.27	11.27	11.50	11.50	
2525631688	SMP	1	520.02	468.28	775.82	454.94	11.20	11.20	11.54	11.54	
2525640077	SMP	1	520.04	468.28	775.87	455.02	11.21	11.21	11.62	11.62	
2525648439	SMP	1	520.08	468.36	775.89	455.04	11.39	11.39	11.59	11.59	
2525656808	SMP	1	520.15	468.43	775.96	455.11	11.43	11.43	11.42	11.42	
2525665064	SMP	1	520.16	468.42	776.01	455.19	11.39	11.39	11.53	11.53	
2525673453	SMP	1	520.22	468.54	776.14	455.26	11.37	11.37	11.46	11.46	
2525681806	SMP	1	520.30	468.52	776.13	455.29	11.28	11.28	11.35	11.35	
2525690058	SMP	1	520.34	468.55	776.19	455.31	11.34	11.34	11.32	11.32	
2525698439	SMP	1	520.34	468.54	776.18	455.36	11.39	11.39	11.29	11.29	
2525706802	SMP	1	520.40	468.60	776.18	455.37	11.35	11.35	11.33	11.33	
2525715178	SMP	1	520.37	468.57	776.17	455.45	11.35	11.35	11.29	11.29	
2525723437	SMP	1	520.41	468.61	776.19	455.47	11.30	11.30	11.60	11.60	
2525731803	SMP	1	520.36	468.63	776.16	455.43	11.29	11.29	11.41	11.41	
2525740198	SMP	1	520.36	468.63	776.16	455.50	11.29	11.29	11.44	11.44	
2525748558	SMP	1	520.40	468.60	776.16	455.50	11.27	11.27	11.47	11.47	
2525756804	SMP	1	520.33	468.60	776.16	455.43	11.25	11.25	11.41	11.41	
2525765179	SMP	1	520.38	468.61	776.20	455.47	11.42	11.42	11.46	11.46	
2525773562	SMP	1	520.40	468.53	776.18	455.36	11.26	11.26	11.44	11.44	
2525781927	SMP	1	520.38	468.54	776.16	455.35	11.32	11.32	11.34	11.34	
2525790183	SMP	1	520.41	468.48	776.23	455.22	11.40	11.40	11.19	11.19	
2525798555	SMP	1	521.88	468.85	777.30	455.56	11.41	11.41	11.51	11.51	
2525806928	SMP	1	524.14	469.38	778.86	455.96	11.31	11.31	11.33	11.33	
2525823546	SMP	1	526.77	469.78	781.24	456.42	11.06	11.06	11.30	11.30	
2525832097	SMP	1	526.82	469.76	781.60	456.49	11.15	11.15	11.09	11.09	
2525840333	SMP	1	526.73	469.79	781.50	456.40	11.00	11.00	11.17	11.17	
2525848583	SMP	1	526.72	469.88	781.58	456.49	11.07	11.07	11.22	11.22	
2525856943	SMP	1	526.75	469.89	781.59	456.42	11.08	11.08	11.19	11.19	
2525865338	SMP	1	526.65	469.95	781.64	456.46	11.08	11.08	11.18	11.18	
2525873684	SMP	1	526.65	469.96	781.57	456.39	11.03	11.03	11.07	11.07	
2525881957	SMP	1	526.51	469.96	781.60	456.56	11.13	11.13	11.14	11.14	
2525890313	SMP	1	526.51	470.00	781.58	456.56	11.15	11.15	11.24	11.24	
2525898702	SMP	1	526.51	470.01	781.59	456.56	11.15	11.15	11.18	11.18	
2525907067	SMP	1	526.48	470.06	781.65	456.63	11.20	11.20	11.28	11.28	
2525915319	SMP	1	526.52	470.07	781.61	456.64	11.26	11.26	11.15	11.15	
2525923698	SMP	1	526.41	470.12	781.61	456.64	11.26	11.26	11.15	11.15	
2525932083	SMP	1	526.45	470.17	781.54	456.64	11.18	11.18	11.12	11.12	
2525940435	SMP	1	526.41	470.14	781.58	456.62	11.21	11.21	11.13	11.13	
2525948707	SMP	1	526.40	470.12	781.59	456.64	11.22	11.22	11.18	11.18	
2525957054	SMP	1	526.40	470.10	781.60	456.68	11.19	11.19	11.13	11.13	
2525965455	SMP	1	526.39	470.06	781.61	456.55	10.98	10.98	11.10	11.10	
2525973793	SMP	1	526.47	470.08	781.67	456.53	11.18	11.18	10.87	10.87	
2525982082	SMP	1	526.52	470.05	781.75	456.48	11.20	11.20	10.90	10.90	
2525990421	SMP	1	526.51	470.00	781.81	456.60	11.15	11.15	10.84	10.84	
2525998830	SMP	1	526.51	469.93	781.78	456.51	11.13	11.13	10.92	10.92	
2526007054	SMP	1	526.54	469.93	781.79	456.47	11.12	11.12	10.83	10.83	
2526015456	SMP	1	526.59	469.85	781.82	456.40	11.10	11.10	10.97	10.97	
2526023792	SMP	1	526.59	469.71	781.87	456.32	11.09	11.09	11.21	11.21	
2526032201	SMP	1	526.52	469.63	781.88	456.25	11.16	11.16	11.16	11.16	
2526040445	SMP	1	526.59	469.58	781.88	456.18	11.08	11.08	11.13	11.13	
2526048829	SMP	1	526.58	469.52	781.88	456.11	11.35	11.35	11.15	11.15	
2526057173	SMP	1	526.51	469.39	781.87	456.04	11.23	11.23	11.17	11.17	
2526065532	SMP	1	526.47	469.00	781.72	455.70	11.11	11.11	11.01	11.01	
2526073798	SMP	1	525.90	467.57	781.16	454.14	11.06	11.06	10.95	10.95	
2526082197	SMP	1	525.73	466.13	780.53	452.70	11.16	11.16	11.18	11.18	
2526090546	SMP	1	525.83	465.69	780.36	452.15	11.06	11.06	11.03	11.03	
2526098962	SMP	1	525.87	465.72	780.36	452.35	11.04	11.04	11.24	11.24	
2526107179	SMP	1	525.74	465.65	780.44	452.42	10.97	10.97	11.26	11.26	
2526115561	SMP	1	525.61	465.65	780.36	452.29	10.97	10.97	11.15	11.15	
2526123937	SMP	1	525.56	465.50	780.29	452.22	11.07	11.07	11.05	11.05	
2526132321	SMP	1	525.41	465.42	780.21	452.13	11.06	11.06	11.02	11.02	
2526140550	SMP	1	525.33	465.35	780.22	452.09	10.99	10.99	11.19	11.19	
2526148953	SMP	1	525.18	465.28	780.18	452.11	11.00	11.00	11.20	11.20	
2526157291	SMP	1	525.09	465.17	780.03	452.03	11.02	11.02	11.28	11.28	
2526166193	SMP	1	524.97	465.16	779.97	451.92	11.00	11.00	11.05	11.05	
2526173918	SMP	1	524.84	465.05	779.85	451.81	10.98	10.98	11.07	11.07	
2526182318	SMP	1	524.71	465.03	779.74	451.72	11.06	11.06	10.93	10.93	
2526190660	SMP	1	524.49	464.95	779.60	451.67	10.97	10.97	11.16	11.16	
2526198911	SMP	1	524.26	464.28	779.38	450.97	10.97	10.97	11.15	11.15	
2526215679	SMP	1	523.61	461.38	777.62	447.90	10.99	10.99	11.16	11.16	
2526224045	SMP	1	523.45	461.57	777.45	448.03	10.96	10.96	10.98	10.98	
2526232298	SMP	1	523.38	461.57	777.52	448.10	11.00	11.00	11.17	11.17	
2526249049	SMP	1	522.96	461.33	777.50	447.96	11.21	11.21	11.12	11.12	
2526257419	SMP	1	522.83	461.29	777.50	447.83	11.08	11.08	11.05	11.05	
2526265685	SMP	1	522.77	461.19	777.45	447.72	10.96	10.96	10.92	10.92	
2526274033	SMP	1	522.66	461.05	777.39	447.68	10.97	10.97	10.90	10.90	
2526282439	SMP	1	522.53	461.05	777.48	447.57	11.00	11.00	11.07	11.07	
2526290779	SMP	1	522.48	461.00	777.40	447.55	10.88	10.88	11.06	11.06	
2526299049	SMP	1	522.41	460.90	777.34	447.48	10.91	10.91	11.01	11.01	
2526307421	SMP	1	522.41	460.83	777.41	447.41	10.91	10.91	11.05	11.05	
2526315806	SMP	1	522.28	460.76	777.33	447.31	10.85	10.85	10.99	10.99	
2526324041	SMP	1	522.21	460.75	777.32	447.25	10.88	10.88	10.95	10.95	
2526332439	SMP	1	522.15	460.68	777.39	447.20	10.91	10.91	10.89	10.89	
2526340791	SMP	1	522.15	460.61	777.45	447.19	10.95	10.95	10.95	10.95	
2526349164	SMP	1	522.04	460.58	777.39	447.13	11.08	11.08	10.87	10.87	
2526357415	SMP	1	522.05	460.58	777.45	447.10	11.01	11.01	10.87	10.87	
2526365803	SMP	1	521.98	460.59	777.38	447.12	11.02	11.02	10.87	10.87	
2526374155	SMP	1	521.95	460.65	777.32	447.12	11.02	11.02	10.76	10.76	
2526382559	SMP	1	521.86	460.65	777.38	447.13	10.91	10.91	10.87	10.87	
2526390784	SMP	1	521.86	460.73	777.38	447.19	11.04	11.04	10.89	10.89	
2526399158	SMP	1	521.87	460.87	777.31	447.20	11.17	11.17	10.97	10.97	
2526407538	SMP	1	521.84	460.84	777.31	447.25	11.14	11.14	11.02	11.02	
2526415939	SMP	1	521.84	460.83	777.31	447.27	11.16	11.16	11.00	11.00	
2526424154	SMP	1	521.75	460.83	777.40	447.23	11.11	11.11	11.01	11.01	
2526432562	SMP	1	521.68	460.83	777.17	447.26	11.04	11.04	11.00	11.00	
2526440912	SMP	1	521.64	460.88	777.17	447.25	10.99	10.99	10.96	10.96	
2526449284	SMP	1	521.96	460.94	777.41	447.35	11.07	11.07	11.01	11.01	
2526457536	SMP	1	522.27	460.98	777.73	447.46	10.98	10.98	11.08	11.08	
2526465930	SMP	1	522.19	460.98	777.73	447.44	11.00	11.00	11.14	11.14	
2526474273	SMP	1	522.14	460.98	777.73	447.51	11.00	11.00	11.18	11.18	
2526482556	SMP	1	522.12	460.98	777.66	447.45	10.93	10.93	11.20	11.20	
2526490898	SMP	1	522.19	461.05	777.73	447.45	10.97	10.97	11.07	11.07	
2526499281	SMP	1	522.19	461.05	777.69	447.47	10.94	10.94	11.13	11.13	
2526507681	SMP	1	522.19	461.05	777.79	447.53	10.94	10.94	11.15	11.15	
2526515919	SMP	1	522.19	461.05	777.77	447.57	11.02	11.02	10.95	10.95	
2526524273	SMP	1	522.19	461.05	777.77	447.64	11.02	11.02	10.98	10.98	
2526532679	SMP	1	522.19	461.12	777.76	447.61	10.98	10.98	10.99	10.99	
2526541047	SMP	1	522.22	461.14	777.77	447.57	10.94	10.94	11.03	11.03	
2526549281	SMP	1	522.21	461.19	777.71	447.58	10.92	10.92	11.08	11.08	
2526557663	SMP	1	522.16	461.18	777.63	447.65	10.92	10.92	11.35	11.35	
2526566050	SMP	1	522.23	461.18	777.65	447.69	10.90	10.90	11.09	11.09	
2526574395	SMP	1	522.18	461.19	777.62	447.72	10.86	10.86	11.18	11.18	
2526582678	SMP	1	522.17	461.16	777.65	447.61	10.87	10.87	10.98	10.98	
2526591022	SMP	1	522.18	461.12	777.58	447.54	10.90	10.90	10.99	10.99	
2526599403	SMP	1	522.21	461.09	777.63	447.54	10.84	10.84	10.96	10.96	
2526607780	SMP	1	522.13	461.05	777.68	447.49	10.95	10.95	11.13	11.13	
2526616039	SMP	1	522.06	460.98	777.59	447.46	10.99	10.99	11.17	11.17	
2526624401	SMP	1	522.13	460.91	777.69	447.45	10.98	10.98	11.08	11.08	
2526632802	SMP	1	522.09	460.87	777.63	447.37	11.15	11.15	11.18	11.18	
2526641032	SMP	1	522.06	460.84	777.52	447.31	11.13	11.13	11.17	11.17	
2526649403	SMP	1	522.06	460.77	777.59	447.23	11.13	11.13	11.09	11.09	
2526657779	SMP	1	522.10	460.74	777.61	447.12	11.09	11.09	11.09	11.09	
2526666167	SMP	1	522.08	460.68	777.65	447.16	11.04	11.04	11.07	11.07	
2526674401	SMP	1	522.08	460.61	777.66	447.09	11.03	11.03	11.14	11.14	
2526682800	SMP	1	522.01	460.61	777.62	447.05	11.03	11.03	11.07	11.07	
2526691141	SMP	1	522.01	460.53	777.61	447.05	11.21	11.21	11.08	11.08	
2526699523	SMP	1	521.98	460.59	777.67	447.06	11.11	11.11	11.11	11.11	
2526707776	SMP	1	522.02	460.53	777.68	447.06	11.19	11.19	11.11	11.11	
2526716163	SMP	1	522.04	460.57	777.69	447.05	11.10	11.10	11.14	11.14	
2526724510	SMP	1	522.07	460.59	777.69	447.05	11.09	11.09	11.14	11.14	
2526732924	SMP	1	522.13	460.61	777.75	447.13	11.04	11.04	11.18	11.18	
2526741163	SMP	1	522.05	460.59	777.68	447.07	11.08	11.08	11.09	11.09	
2526749537	SMP	1	522.01	460.65	777.66	447.09	11.16	11.16	11.12	11.12	
2526757904	SMP	1	522.02	460.72	777.54	447.12	11.17	11.17	11.09	11.09	
2526766292	SMP	1	522.01	460.72	777.65	447.16	11.11	11.11	11.11	11.11	
2526774511	SMP	1	522.02	460.79	777.58	447.16	11.05	11.05	11.11	11.11	
2526782919	SMP	1	522.01	460.79	777.56	447.15	11.10	11.10	11.07	11.07	
2526791277	SMP	1	521.98	460.73	777.62	447.16	10.98	10.98	11.05	11.05	
2526799643	SMP	1	521.94	460.78	777.59	447.16	11.07	11.07	11.18	11.18	
2526807900	SMP	1	521.94	460.87	777.50	447.16	11.10	11.10	11.12	11.12	
2526816282	SMP	1	521.87	460.87	777.50	447.16	11.24	11.24	11.08	11.08	
2526824632	SMP	1	521.87	460.86	777.50	447.23	11.21	11.21	11.09	11.09	
2526832916	SMP	1	521.87	460.87	777.47	447.19	11.21	11.21	11.12	11.12	
2526841271	SMP	1	521.87	460.86	777.50	447.16	11.14	11.14	11.13	11.13	
2526849644	SMP	1	521.86	460.88	777.51	447.16	11.18	11.18	11.20	11.20	
2526858023	SMP	1	521.86	460.80	777.43	447.16	11.31	11.31	11.21	11.21	
2526866288	SMP	1	521.85	460.78	777.50	447.09	11.28	11.28	11.28	11.28	
2526874631	SMP	1	521.85	460.72	777.56	447.14	11.26	11.26	11.38	11.38	
2526883044	SMP	1	521.79	460.71	777.56	447.14	11.27	11.27	11.37	11.37	
2526891384	SMP	1	521.81	460.64	777.42	447.02	11.34	11.34	11.21	11.21	
2526899638	SMP	1	521.81	460.63	777.42	447.02	11.35	11.35	11.21	11.21	
2526908023	SMP	1	521.81	460.57	777.50	447.00	11.46	11.46	11.20	11.20	
2526916408	SMP	1	521.81	460.64	777.49	447.00	11.49	11.49	11.32	11.32	
2526924753	SMP	1	521.82	460.57	777.49	447.00	11.46	11.46	11.28	11.28	
2526933038	SMP	1	521.88	460.57	777.48	447.01	11.51	11.51	11.26	11.26	
2526941390	SMP	1	521.87	460.64	777.50	446.97	11.57	11.57	11.60	11.60	
2526949765	SMP	1	521.81	460.64	777.51	447.03	11.53	11.53	11.62	11.62	
2526958142	SMP	1	521.80	460.64	777.47	447.12	11.68	11.68	11.56	11.56	
2526966406	SMP	1	521.83	460.71	777.50	447.09	11.53	11.53	11.53	11.53	
2526974752	SMP	1	521.79	460.72	777.56	447.14	11.38	11.38	11.39	11.39	
2526983164	SMP	1	521.78	460.78	777.58	447.18	11.48	11.48	11.65	11.65	
2526991376	SMP	1	521.78	460.85	777.46	447.21	11.40	11.40	11.62	11.62	
2526999761	SMP	1	521.70	460.80	777.51	447.25	11.35	11.35	11.44	11.44	
2527008146	SMP	1	521.73	460.90	777.46	447.23	11.38	11.38	11.34	11.34	
2527016527	SMP	1	521.64	460.96	777.37	447.29	11.36	11.36	11.28	11.28	
2527024758	SMP	1	521.59	461.00	777.34	447.34	11.45	11.45	11.31	11.31	
2527033165	SMP	1	521.58	461.09	777.30	447.30	11.50	11.50	11.07	11.07	
2527041530	SMP	1	521.52	461.15	777.29	447.36	11.49	11.49	11.24	11.24	
2527049900	SMP	1	521.58	461.22	777.28	447.41	11.51	11.51	11.29	11.29	
2527058126	SMP	1	521.60	461.32	777.18	447.46	11.46	11.46	11.29	11.29	
2527066514	SMP	1	521.61	461.38	777.18	447.49	11.58	11.58	11.23	11.23	
2527074868	SMP	1	521.47	461.45	777.17	447.58	11.44	11.44	11.51	11.51	
2527083259	SMP	1	521.47	461.45	777.12	447.59	11.44	11.44	11.48	11.48	
2527091492	SMP	1	521.33	461.45	777.05	447.60	11.41	11.41	11.43	11.43	
2527099878	SMP	1	521.42	461.41	777.01	447.64	11.39	11.39	11.50	11.50	
2527108263	SMP	1	521.40	461.52	777.01	447.64	11.50	11.50	11.54	11.54	
2527116636	SMP	1	521.42	461.41	777.01	447.57	11.35	11.35	11.48	11.48	
2527124868	SMP	1	521.42	461.34	777.06	447.57	11.38	11.38	11.45	11.45	
2527133300	SMP	1	521.46	461.31	777.03	447.50	11.30	11.30	11.47	11.47	
2527141626	SMP	1	521.53	461.32	777.09	447.46	11.42	11.42	11.28	11.28	
2527149880	SMP	1	521.45	461.24	777.05	447.46	11.45	11.45	11.27	11.27	
2527158243	SMP	1	521.43	461.23	777.10	447.43	11.45	11.45	11.33	11.33	
2527166646	SMP	1	521.50	461.13	777.03	447.36	11.24	11.24	11.48	11.48	
2527174994	SMP	1	521.43	461.16	777.16	447.34	11.27	11.27	11.36	11.36	
2527183251	SMP	1	521.43	461.16	777.03	447.36	11.31	11.31	11.56	11.56	
2527191613	SMP	1	521.51	461.18	777.03	447.36	11.39	11.39	11.50	11.50	
2527199998	SMP	1	521.40	461.22	777.10	447.36	11.30	11.30	11.43	11.43	
2527208366	SMP	1	521.44	461.24	777.07	447.41	11.19	11.19	11.44	11.44	
2527216625	SMP	1	521.34	461.23	777.00	447.41	11.33	11.33	11.56	11.56	
2527224988	SMP	1	521.34	461.30	777.00	447.41	11.40	11.40	11.66	11.66	
2527233383	SMP	1	521.20	461.25	776.93	447.41	11.51	11.51	11.42	11.42	
2527242670	SMP	1	521.13	461.24	776.88	447.47	11.59	11.59	11.68	11.68	
2527250028	SMP	1	521.20	461.24	776.92	447.45	11.55	11.55	11.83	11.83	
2527258394	SMP	1	521.25	461.21	776.92	447.45	11.50	11.50	11.72	11.72	
2527266715	SMP	1	521.20	461.17	776.93	447.34	11.55	11.55	11.45	11.45	
2527275130	SMP	1	521.10	461.20	776.92	447.39	11.50	11.50	11.70	11.70	
2527283416	SMP	1	521.27	461.21	776.91	447.41	11.49	11.49	11.75	11.75	
2527291756	SMP	1	521.16	461.20	776.99	447.46	11.56	11.56	11.80	11.80	
2527300177	SMP	1	521.16	461.27	776.92	447.52	11.54	11.54	11.75	11.75	
2527308374	SMP	1	521.21	461.24	776.94	447.55	11.56	11.56	11.76	11.76	
2527316733	SMP	1	521.23	461.31	777.01	447.62	11.62	11.62	11.77	11.77	
2527325127	SMP	1	521.26	461.32	777.08	447.62	11.67	11.67	11.67	11.67	
2527333998	SMP	1	521.30	461.35	777.08	447.57	11.70	11.70	11.54	11.54	
2527341748	SMP	1	521.30	461.42	777.14	447.70	11.59	11.59	11.62	11.62	
2527350160	SMP	1	521.35	461.35	777.19	447.71	11.61	11.61	11.74	11.74	
2527358496	SMP	1	521.28	461.36	777.13	447.70	11.70	11.70	11.83	11.83	
2527366896	SMP	1	521.28	461.37	777.20	447.77	11.60	11.60	11.87	11.87	
2527375123	SMP	1	521.31	461.42	777.16	447.78	11.61	11.61	11.60	11.60	
2527383524	SMP	1	521.30	461.42	777.26	447.85	11.65	11.65	11.92	11.92	
2527391860	SMP	1	521.34	461.50	777.14	447.80	11.81	11.81	11.62	11.62	
2527400273	SMP	1	521.28	461.44	777.14	447.84	11.69	11.69	11.91	11.91	
2527408484	SMP	1	521.27	461.55	777.14	447.85	11.87	11.87	11.97	11.97	
2527416919	SMP	1	521.27	461.55	777.07	447.86	11.75	11.75	11.99	11.99	
2527425245	SMP	1	521.25	461.65	776.92	447.87	11.73	11.73	11.80	11.80	
2527441890	SMP	1	518.31	462.53	774.05	448.86	12.03	12.03	11.84	11.84	
2527450264	SMP	1	517.53	462.80	773.21	449.11	11.95	11.95	12.00	12.00	
2527458631	SMP	1	517.47	462.78	772.96	449.09	11.96	11.96	11.97	11.97	
2527466899	SMP	1	517.31	462.67	772.96	448.95	12.06	12.06	11.85	11.85	
2527475267	SMP	1	517.23	462.63	772.89	448.95	11.97	11.97	11.87	11.87	
2527483639	SMP	1	517.07	462.65	772.70	448.92	11.90	11.90	12.00	12.00	
2527492001	SMP	1	517.02	462.57	772.65	448.87	11.89	11.89	12.01	12.01	
2527500261	SMP	1	516.89	462.49	772.58	448.73	11.73	11.73	11.97	11.97	
2527508626	SMP	1	516.87	462.49	772.64	448.75	11.85	11.85	11.93	11.93	
2527517012	SMP	1	516.81	462.35	772.57	448.75	11.69	11.69	11.98	11.98	
2527525382	SMP	1	516.68	462.40	772.51	448.74	11.81	11.81	12.04	12.04	
2527533635	SMP	1	516.49	462.40	772.39	448.68	11.86	11.86	11.87	11.87	
2527542012	SMP	1	516.44	462.35	772.37	448.82	11.75	11.75	11.91	11.91	
2527550389	SMP	1	516.41	462.50	772.27	448.84	11.87	11.87	12.14	12.14	
2527558748	SMP	1	515.61	462.94	771.58	449.17	11.84	11.84	11.93	11.93	
2527567003	SMP	1	513.74	464.54	769.34	450.75	12.21	12.21	12.20	12.20	
2527584142	SMP	1	511.05	467.03	765.39	453.53	12.01	12.01	12.13	12.13	
2527592108	SMP	1	510.94	467.64	765.18	454.20	11.78	11.78	12.33	12.33	
2527600385	SMP	1	510.40	467.50	765.12	453.96	11.83	11.83	12.12	12.12	
2527608742	SMP	1	510.14	467.59	764.98	454.03	11.91	11.91	12.16	12.16	
2527617115	SMP	1	510.10	467.73	764.91	454.24	11.86	11.86	12.22	12.22	
2527625364	SMP	1	509.90	467.83	764.91	454.25	11.95	11.95	12.08	12.08	
2527633752	SMP	1	509.77	467.89	764.91	454.24	11.98	11.98	12.16	12.16	
2527642110	SMP	1	509.62	467.85	764.87	454.23	11.83	11.83	12.16	12.16	
2527650510	SMP	1	509.55	467.86	764.87	454.31	11.70	11.70	12.15	12.15	
2527658728	SMP	1	509.60	467.84	764.84	454.39	11.63	11.63	12.21	12.21	
2527667117	SMP	1	509.49	467.95	764.84	454.37	11.87	11.87	12.07	12.07	
2527675484	SMP	1	509.33	468.03	764.79	454.37	11.73	11.73	12.12	12.12	
2527683876	SMP	1	508.98	468.11	764.58	454.49	11.97	11.97	11.94	11.94	
2527692096	SMP	1	507.58	468.69	763.12	454.98	11.92	11.92	12.15	12.15	
2527708879	SMP	1	505.04	469.31	760.02	455.93	11.95	11.95	12.14	12.14	
2527717230	SMP	1	505.01	469.26	759.88	455.93	12.05	12.05	12.16	12.16	
2527725525	SMP	1	504.87	469.28	760.02	455.86	11.88	11.88	12.18	12.18	
2527733863	SMP	1	504.77	469.28	759.95	455.88	11.97	11.97	12.04	12.04	
2527742242	SMP	1	504.71	469.27	759.95	455.94	11.95	11.95	12.21	12.21	
2527750612	SMP	1	504.63	469.36	759.88	455.95	11.81	11.81	12.12	12.12	
2527758857	SMP	1	504.61	469.35	760.02	456.01	11.64	11.64	12.28	12.28	
2527767226	SMP	1	504.55	469.40	760.02	456.01	11.54	11.54	12.28	12.28	
2527775628	SMP	1	504.47	469.39	760.09	456.10	11.63	11.63	12.33	12.33	
2527783855	SMP	1	504.47	469.40	760.16	456.10	11.63	11.63	12.37	12.37	
2527792247	SMP	1	504.55	469.55	760.09	456.08	11.83	11.83	12.34	12.34	
2527800612	SMP	1	504.46	469.54	760.05	456.12	11.79	11.79	12.18	12.18	
2527808987	SMP	1	504.48	469.55	760.05	456.13	11.77	11.77	12.07	12.07	
2527817220	SMP	1	504.48	469.55	760.02	456.16	11.71	11.71	12.21	12.21	
2527825625	SMP	1	504.38	469.54	760.05	456.13	11.93	11.93	12.09	12.09	
2527833981	SMP	1	504.34	469.60	760.04	456.18	11.90	11.90	12.15	12.15	
2527842365	SMP	1	504.31	469.68	760.04	456.25	12.14	12.14	12.20	12.20	
2527850610	SMP	1	504.02	470.05	759.66	456.55	12.14	12.14	12.08	12.08	
2527858993	SMP	1	503.41	470.62	758.98	457.11	11.89	11.89	12.41	12.41	
2527867352	SMP	1	503.54	470.56	758.97	457.18	11.82	11.82	12.15	12.15	
2527875748	SMP	1	503.54	470.49	759.05	457.19	11.80	11.80	12.29	12.29	
2527883981	SMP	1	503.47	470.61	758.97	457.25	11.65	11.65	12.15	12.15	
2527892359	SMP	1	503.41	470.70	758.97	457.25	11.70	11.70	12.17	12.17	
2527900733	SMP	1	503.41	470.77	758.97	457.32	11.98	11.98	12.19	12.19	
2527909108	SMP	1	503.41	470.76	758.97	457.25	11.92	11.92	12.10	12.10	
2527917349	SMP	1	503.21	470.87	758.97	457.35	12.07	12.07	12.13	12.13	
2527925747	SMP	1	503.41	470.77	758.97	457.36	11.96	11.96	12.21	12.21	
2527934100	SMP	1	503.41	470.77	758.97	457.32	11.80	11.80	12.12	12.12	
2527942356	SMP	1	503.40	470.75	759.07	457.23	11.69	11.69	11.91	11.91	
2527950729	SMP	1	503.47	470.68	759.00	457.23	11.69	11.69	11.84	11.84	
2527959107	SMP	1	503.48	470.70	759.07	457.23	11.66	11.66	11.87	11.87	
2527967463	SMP	1	503.47	470.68	759.07	457.25	11.70	11.70	11.88	11.88	
2527975739	SMP	1	503.48	470.70	759.13	457.25	11.59	11.59	11.81	11.81	
2527984104	SMP	1	503.47	470.68	759.10	457.23	11.55	11.55	11.71	11.71	
2527992479	SMP	1	503.54	470.68	759.14	457.32	11.58	11.58	11.79	11.79	
2528000853	SMP	1	503.54	470.63	759.14	457.31	11.46	11.46	11.59	11.59	
2528009108	SMP	1	503.59	470.62	759.18	457.29	11.48	11.48	11.65	11.65	
2528017462	SMP	1	503.59	470.58	759.25	457.18	11.51	11.51	11.57	11.57	
2528025870	SMP	1	503.59	470.58	759.18	457.18	11.51	11.51	11.54	11.54	
2528034224	SMP	1	503.59	470.53	759.18	457.18	11.36	11.36	11.59	11.59	
2528042484	SMP	1	503.59	470.55	759.18	457.18	11.48	11.48	11.54	11.54	
2528050849	SMP	1	503.54	470.54	759.15	457.21	11.38	11.38	11.51	11.51	
2528059228	SMP	1	503.51	470.56	759.14	457.16	11.40	11.40	11.43	11.43	
2528067582	SMP	1	503.51	470.63	759.18	457.11	11.45	11.45	11.47	11.47	
2528075865	SMP	1	503.59	470.72	759.18	457.11	11.47	11.47	11.42	11.42	
2528084218	SMP	1	503.58	470.74	759.25	457.18	11.41	11.41	11.41	11.41	
2528092604	SMP	1	503.53	470.79	759.28	457.28	11.36	11.36	11.25	11.25	
2528100983	SMP	1	503.58	470.79	759.26	457.40	11.29	11.29	11.53	11.53	
2528109235	SMP	1	503.54	470.93	759.26	457.40	11.49	11.49	11.24	11.24	
2528117582	SMP	1	503.55	470.94	759.20	457.47	11.16	11.16	11.45	11.45	
2528125988	SMP	1	503.59	470.87	759.19	457.41	11.16	11.16	11.32	11.32	
2528134222	SMP	1	503.59	470.88	759.20	457.48	11.13	11.13	11.18	11.18	
2528142598	SMP	1	503.66	470.88	759.26	457.48	11.16	11.16	11.07	11.07	
2528150972	SMP	1	503.68	470.84	759.27	457.47	11.05	11.05	11.17	11.17	
2528159336	SMP	1	503.66	470.81	759.27	457.47	11.12	11.12	11.00	11.00	
2528167587	SMP	1	503.66	470.87	759.28	457.46	11.09	11.09	11.04	11.04	
2528175983	SMP	1	503.69	470.86	759.35	457.47	10.93	10.93	10.99	10.99	
2528184340	SMP	1	503.91	470.85	759.60	457.47	11.12	11.12	11.20	11.20	
2528192722	SMP	1	503.91	470.89	759.70	457.62	11.12	11.12	11.25	11.25	
2528200967	SMP	1	503.95	470.94	759.59	457.64	10.87	10.87	11.10	11.10	
2528209336	SMP	1	503.97	470.96	759.70	457.73	10.81	10.81	11.01	11.01	
2528217703	SMP	1	503.96	471.04	759.76	457.77	10.72	10.72	10.88	10.88	
2528226105	SMP	1	503.95	471.11	759.70	457.90	10.68	10.68	10.89	10.89	
2528234340	SMP	1	503.95	471.18	759.68	457.91	10.78	10.78	10.97	10.97	
2528242726	SMP	1	503.95	471.18	759.59	457.95	10.72	10.72	10.98	10.98	
2528251095	SMP	1	503.95	471.25	759.59	457.93	10.77	10.77	10.84	10.84	
2528259466	SMP	1	503.88	471.25	759.55	457.97	10.75	10.75	10.99	10.99	
2528267699	SMP	1	503.88	471.25	759.59	457.89	10.69	10.69	11.06	11.06	
2528276102	SMP	1	503.81	471.18	759.48	457.89	10.62	10.62	10.85	10.85	
2528284459	SMP	1	503.81	471.18	759.41	457.89	10.73	10.73	11.02	11.02	
2528292723	SMP	1	503.77	471.16	759.42	457.84	10.65	10.65	10.72	10.72	
2528301095	SMP	1	503.72	471.18	759.40	457.76	10.74	10.74	10.97	10.97	
2528309465	SMP	1	503.67	471.09	759.32	457.72	10.69	10.69	10.75	10.75	
2528317825	SMP	1	503.62	471.07	759.25	457.72	10.75	10.75	10.74	10.74	
2528326104	SMP	1	503.55	471.07	759.23	457.59	10.67	10.67	10.73	10.73	
2528334464	SMP	1	503.55	471.00	759.16	457.60	10.67	10.67	10.65	10.65	
2528342840	SMP	1	503.53	470.99	759.19	457.47	10.59	10.59	10.50	10.50	
2528351216	SMP	1	503.50	471.01	759.08	457.55	10.64	10.64	10.87	10.87	
2528359456	SMP	1	503.50	471.02	759.01	457.55	10.64	10.64	10.78	10.78	
2528367818	SMP	1	503.43	471.02	758.93	457.48	10.60	10.60	10.73	10.73	
2528376224	SMP	1	503.36	471.02	758.98	457.53	10.58	10.58	10.76	10.76	
2528384585	SMP	1	503.36	471.03	759.02	457.54	10.48	10.48	10.91	10.91	
2528392838	SMP	1	503.33	471.10	758.95	457.54	10.64	10.64	10.87	10.87	
2528401213	SMP	1	503.30	471.11	758.98	457.54	10.55	10.55	10.82	10.82	
2528409578	SMP	1	503.32	471.13	758.92	457.45	10.31	10.31	10.79	10.79	
2528417957	SMP	1	503.30	471.17	758.95	457.54	10.72	10.72	10.87	10.87	
2528426233	SMP	1	503.30	471.12	758.91	457.53	10.47	10.47	10.86	10.86	
2528434587	SMP	1	503.32	471.20	758.84	457.53	10.31	10.31	10.83	10.83	
2528442962	SMP	1	503.24	471.23	758.91	457.61	10.59	10.59	10.96	10.96	
2528451209	SMP	1	503.17	471.35	758.91	457.71	10.52	10.52	10.83	10.83	
2528459575	SMP	1	503.24	471.37	758.91	457.73	10.38	10.38	10.60	10.60	
2528467944	SMP	1	503.20	471.49	758.91	457.80	10.48	10.48	10.61	10.61	
2528476334	SMP	1	503.28	471.45	758.95	457.78	10.49	10.49	10.51	10.51	
2528484567	SMP	1	503.30	471.43	758.98	457.81	10.37	10.37	10.57	10.57	
2528492953	SMP	1	503.33	471.44	758.98	457.77	10.63	10.63	10.77	10.77	
2528501314	SMP	1	503.34	471.45	758.98	457.77	10.60	10.60	10.60	10.60	
2528509702	SMP	1	503.35	471.42	759.05	457.84	10.41	10.41	10.58	10.58	
2528517940	SMP	1	503.36	471.53	759.06	457.91	10.58	10.58	10.62	10.62	
2528526321	SMP	1	503.37	471.55	759.13	457.91	10.62	10.62	10.65	10.65	
2528534688	SMP	1	503.41	471.49	759.11	457.95	10.67	10.67	10.64	10.64	
2528543091	SMP	1	503.45	471.63	759.18	457.99	10.88	10.88	10.66	10.66	
2528551316	SMP	1	503.54	471.59	759.26	458.06	10.74	10.74	10.71	10.71	
2528559689	SMP	1	503.65	471.57	759.33	458.06	10.94	10.94	10.74	10.74	
2528568074	SMP	1	503.61	471.52	759.33	458.06	10.72	10.72	10.74	10.74	
2528576444	SMP	1	503.62	471.52	759.40	458.06	10.70	10.70	10.87	10.87	
2528584688	SMP	1	503.61	471.52	759.40	457.99	10.93	10.93	10.88	10.88	
2528593074	SMP	1	503.61	471.38	759.34	457.89	10.76	10.76	10.83	10.83	
2528601436	SMP	1	503.68	471.31	759.34	457.89	10.65	10.65	10.88	10.88	
2528609699	SMP	1	503.70	471.30	759.42	457.84	10.70	10.70	10.72	10.72	
2528618062	SMP	1	503.70	471.30	759.47	457.83	10.75	10.75	10.84	10.84	
2528626443	SMP	1	503.81	471.24	759.54	457.76	10.83	10.83	10.76	10.76	
2528634807	SMP	1	503.84	471.30	759.48	457.82	10.81	10.81	10.83	10.83	
2528643072	SMP	1	503.77	471.30	759.48	457.82	10.78	10.78	10.87	10.87	
2528651568	SMP	1	503.78	471.37	759.41	457.89	10.82	10.82	10.88	10.88	
2528660745	SMP	1	503.78	471.37	759.48	457.97	10.83	10.83	10.97	10.97	
2528668205	SMP	1	503.78	471.44	759.48	458.04	10.94	10.94	11.11	11.11	
2528676465	SMP	1	503.81	471.51	759.48	458.04	11.06	11.06	11.03	11.03	
2528684802	SMP	1	503.85	471.45	759.58	458.08	10.90	10.90	11.05	11.05	
2528693214	SMP	1	503.82	471.46	759.55	458.04	10.95	10.95	11.06	11.06	
2528701625	SMP	1	503.81	471.46	759.51	458.08	11.00	11.00	10.93	10.93	
2528709839	SMP	1	503.77	471.44	759.47	458.06	10.94	10.94	10.86	10.86	
2528718202	SMP	1	503.70	471.44	759.41	457.97	10.90	10.90	11.07	11.07	
2528726590	SMP	1	503.68	471.38	759.47	457.99	10.96	10.96	11.20	11.20	
2528734945	SMP	1	503.65	471.40	759.40	457.92	10.91	10.91	11.13	11.13	
2528743212	SMP	1	503.68	471.38	759.40	457.92	10.89	10.89	11.12	11.12	
2528751587	SMP	1	503.70	471.37	759.40	457.92	10.96	10.96	10.93	10.93	
2528759956	SMP	1	503.61	471.39	759.40	457.92	11.09	11.09	11.12	11.12	
2528768210	SMP	1	503.61	471.39	759.40	457.92	11.02	11.02	10.93	10.93	
2528776578	SMP	1	503.61	471.39	759.35	457.92	11.15	11.15	10.77	10.77	
2528786104	SMP	1	503.61	471.37	759.34	457.89	10.99	10.99	10.88	10.88	
2528793335	SMP	1	503.60	471.32	759.35	457.88	11.11	11.11	10.72	10.72	
2528801587	SMP	1	503.60	471.32	759.34	457.80	11.11	11.11	10.63	10.63	
2528809959	SMP	1	503.58	471.15	759.29	457.72	10.92	10.92	10.99	10.99	
2528818335	SMP	1	503.61	470.99	759.32	457.61	10.80	10.80	10.90	10.90	
2528826703	SMP	1	503.57	470.94	759.29	457.48	10.95	10.95	10.85	10.85	
2528834954	SMP	1	503.51	470.93	759.29	457.41	10.95	10.95	10.89	10.89	
2528843326	SMP	1	503.56	470.83	759.26	457.33	10.79	10.79	11.04	11.04	
2528851718	SMP	1	503.54	470.79	759.22	457.25	10.92	10.92	10.94	10.94	
2528860080	SMP	1	503.49	470.69	759.08	457.20	10.83	10.83	10.79	10.79	
2528868348	SMP	1	503.43	470.51	759.05	456.97	10.88	10.88	10.79	10.79	
2528876704	SMP	1	503.41	469.12	758.99	455.53	10.94	10.94	10.95	10.95	
2528885076	SMP	1	503.71	467.73	758.77	454.29	10.86	10.86	10.89	10.89	
2528893503	SMP	1	503.78	467.26	758.58	453.80	10.76	10.76	10.99	10.99	
2528901722	SMP	1	503.73	467.57	758.61	453.98	11.04	11.04	11.05	11.05	
2528910079	SMP	1	503.62	467.49	758.58	454.00	11.02	11.02	10.96	10.96	
2528918464	SMP	1	503.52	467.43	758.55	453.94	11.00	11.00	10.92	10.92	
2528926711	SMP	1	503.43	467.40	758.58	453.86	10.79	10.79	11.00	11.00	
2528935087	SMP	1	503.41	467.31	758.55	453.75	10.91	10.91	10.80	10.80	
2528943453	SMP	1	503.34	467.17	758.58	453.70	10.81	10.81	10.87	10.87	
2528951811	SMP	1	503.27	467.05	758.55	453.66	10.73	10.73	10.89	10.89	
2528960061	SMP	1	503.25	467.09	758.57	453.64	10.83	10.83	10.99	10.99	
2528968460	SMP	1	503.24	467.05	758.58	453.59	10.87	10.87	10.86	10.86	
2528976827	SMP	1	503.24	466.98	758.64	453.65	10.78	10.78	10.87	10.87	
2528985208	SMP	1	503.27	466.98	758.66	453.57	10.73	10.73	11.02	11.02	
2528993456	SMP	1	503.17	467.03	758.64	453.59	10.82	10.82	10.91	10.91	
2529001813	SMP	1	503.17	466.98	758.67	453.49	10.87	10.87	10.94	10.94	
2529010186	SMP	1	503.10	466.19	758.59	452.72	10.94	10.94	10.92	10.92	
2529018544	SMP	1	503.27	464.89	758.23	451.61	10.91	10.91	10.95	10.95	
2529026824	SMP	1	503.52	464.49	758.02	451.23	11.05	11.05	10.90	10.90	
2529035988	SMP	1	503.38	464.63	758.15	451.31	11.03	11.03	11.00	11.00	
2529043568	SMP	1	503.24	464.70	758.14	451.34	11.08	11.08	11.00	11.00	
2529051934	SMP	1	503.25	464.62	758.17	451.17	10.88	10.88	10.91	10.91	
2529060187	SMP	1	503.15	464.51	758.17	451.16	10.86	10.86	10.94	10.94	
2529068539	SMP	1	503.18	464.37	758.23	451.04	10.73	10.73	10.94	10.94	
2529076949	SMP	1	503.16	464.33	758.26	450.99	10.74	10.74	10.82	10.82	
2529085184	SMP	1	503.07	464.37	758.29	450.95	10.85	10.85	10.97	10.97	
2529093562	SMP	1	503.08	464.23	758.21	450.88	10.77	10.77	10.98	10.98	
2529101939	SMP	1	503.07	464.17	758.26	450.85	10.76	10.76	10.92	10.92	
2529110316	SMP	1	502.95	464.22	758.33	450.85	10.77	10.77	10.93	10.93	
2529118543	SMP	1	502.92	464.18	758.39	450.78	10.79	10.79	10.89	10.89	
2529126945	SMP	1	502.87	464.16	758.36	450.69	10.80	10.80	10.95	10.95	
2529135307	SMP	1	502.85	464.11	758.43	450.58	10.76	10.76	10.95	10.95	
2529143681	SMP	1	502.87	464.02	758.37	450.52	10.90	10.90	10.89	10.89	
2529151928	SMP	1	502.94	463.88	758.44	450.45	10.79	10.79	10.90	10.90	
2529160298	SMP	1	502.92	463.71	758.36	450.24	11.00	11.00	10.86	10.86	
2529168678	SMP	1	503.27	462.50	758.50	449.24	10.68	10.68	10.85	10.85	
2529185319	SMP	1	503.68	461.59	758.48	448.38	10.90	10.90	10.76	10.76	
2529193662	SMP	1	503.54	461.71	758.52	448.41	10.90	10.90	10.72	10.72	
2529202070	SMP	1	503.44	461.76	758.60	448.49	10.86	10.86	10.76	10.76	
2529218674	SMP	1	503.36	461.83	758.62	448.49	10.91	10.91	10.75	10.75	
2529227066	SMP	1	503.34	461.85	758.69	448.55	10.82	10.82	10.60	10.60	
2529235422	SMP	1	503.27	461.92	758.71	448.60	10.89	10.89	10.75	10.75	
2529243679	SMP	1	503.33	461.89	758.68	448.68	10.81	10.81	10.83	10.83	
2529252049	SMP	1	503.28	461.97	758.69	448.70	10.82	10.82	10.95	10.95	
2529260425	SMP	1	503.27	461.96	758.66	448.70	10.80	10.80	10.84	10.84	
2529268785	SMP	1	503.23	461.98	758.69	448.68	10.83	10.83	10.87	10.87	
2529277066	SMP	1	503.19	462.05	758.66	448.64	10.90	10.90	10.88	10.88	
2529285432	SMP	1	503.16	462.04	758.69	448.67	10.92	10.92	10.87	10.87	
2529293791	SMP	1	503.05	462.05	758.68	448.68	10.86	10.86	10.90	10.90	
2529302177	SMP	1	503.09	462.00	758.66	448.70	10.80	10.80	10.91	10.91	
2529310431	SMP	1	503.05	462.13	758.66	448.70	10.84	10.84	10.97	10.97	
2529318790	SMP	1	503.06	462.14	758.80	448.71	10.93	10.93	10.94	10.94	
2529327187	SMP	1	503.00	462.18	758.84	448.75	10.96	10.96	10.88	10.88	
2529335544	SMP	1	503.06	462.22	758.80	448.76	10.90	10.90	10.85	10.85	
2529343799	SMP	1	502.95	462.21	758.84	448.72	11.01	11.01	10.92	10.92	
2529352176	SMP	1	502.95	462.21	758.89	448.77	11.01	11.01	10.91	10.91	
2529360541	SMP	1	502.88	462.24	758.87	448.79	10.88	10.88	10.89	10.89	
2529368907	SMP	1	502.94	462.16	758.87	448.76	10.99	10.99	10.90	10.90	
2529377184	SMP	1	502.95	462.13	758.77	448.70	10.92	10.92	10.90	10.90	
2529385544	SMP	1	502.92	462.14	758.73	448.70	10.89	10.89	11.05	11.05	
2529393914	SMP	1	502.96	462.12	758.76	448.68	10.94	10.94	10.99	10.99	
2529402293	SMP	1	502.97	462.04	758.75	448.62	10.89	10.89	10.99	10.99	
2529410556	SMP	1	502.89	461.98	758.76	448.60	10.90	10.90	10.98	10.98	
2529418914	SMP	1	502.90	462.00	758.82	448.55	10.92	10.92	11.07	11.07	
2529427310	SMP	1	502.89	461.98	758.81	448.55	10.94	10.94	10.88	10.88	
2529435540	SMP	1	502.88	461.98	758.76	448.60	11.01	11.01	10.98	10.98	
2529443923	SMP	1	502.90	462.00	758.81	448.58	10.98	10.98	11.08	11.08	
2529452292	SMP	1	502.88	461.98	758.82	448.56	10.94	10.94	11.03	11.03	
2529460670	SMP	1	502.89	461.98	758.74	448.68	10.90	10.90	10.99	10.99	
2529468901	SMP	1	502.88	461.98	758.74	448.61	10.90	10.90	11.00	11.00	
2529477306	SMP	1	502.88	462.05	758.76	448.61	10.92	10.92	11.09	11.09	
2529485661	SMP	1	502.82	462.10	758.82	448.62	10.88	10.88	11.12	11.12	
2529494040	SMP	1	502.76	462.03	758.69	448.67	10.85	10.85	11.11	11.11	
2529502504	SMP	1	502.82	462.04	758.69	448.60	10.89	10.89	11.02	11.02	
2529510674	SMP	1	502.80	462.05	758.70	448.57	10.93	10.93	10.95	10.95	
2529519023	SMP	1	502.73	462.05	758.70	448.50	10.93	10.93	10.99	10.99	
2529527425	SMP	1	502.75	461.98	758.70	448.50	10.94	10.94	10.99	10.99	
2529535671	SMP	1	502.69	461.98	758.56	448.52	11.00	11.00	10.99	10.99	
2529544042	SMP	1	502.66	462.02	758.62	448.46	10.95	10.95	10.90	10.90	
2529552425	SMP	1	502.69	462.03	758.63	448.50	10.93	10.93	10.90	10.90	
2529560654	SMP	1	502.67	461.98	758.63	448.50	10.96	10.96	10.99	10.99	
2529569022	SMP	1	502.62	462.03	758.61	448.55	10.93	10.93	10.89	10.89	
2529577428	SMP	1	502.65	462.03	758.67	448.58	10.97	10.97	11.00	11.00	
2529585783	SMP	1	502.67	461.98	758.70	448.56	10.97	10.97	10.96	10.96	
2529594027	SMP	1	502.71	461.98	758.69	448.55	10.84	10.84	10.97	10.97	
2529602407	SMP	1	502.66	461.98	758.63	448.53	10.96	10.96	10.89	10.89	
2529610788	SMP	1	502.58	461.91	758.63	448.46	10.95	10.95	10.88	10.88	
2529619150	SMP	1	502.59	461.79	758.61	448.41	10.98	10.98	10.84	10.84	
2529627423	SMP	1	502.66	461.73	758.57	448.38	10.97	10.97	10.94	10.94	
2529635785	SMP	1	502.56	461.68	758.63	448.31	10.94	10.94	10.97	10.97	
2529644166	SMP	1	502.61	461.66	758.59	448.19	10.94	10.94	11.07	11.07	
2529652532	SMP	1	502.54	461.65	758.52	448.12	10.94	10.94	11.05	11.05	
2529660776	SMP	1	502.54	461.66	758.62	448.17	10.88	10.88	10.96	10.96	
2529669151	SMP	1	502.54	461.66	758.55	448.12	10.88	10.88	11.00	11.00	
2529677546	SMP	1	502.48	461.77	758.43	448.17	10.89	10.89	10.94	10.94	
2529685903	SMP	1	502.37	461.82	758.49	448.22	10.93	10.93	10.95	10.95	
2529694158	SMP	1	502.35	461.83	758.42	448.21	10.99	10.99	10.94	10.94	
2529702533	SMP	1	502.30	461.89	758.56	448.22	10.95	10.95	11.01	11.01	
2529710910	SMP	1	502.23	461.96	758.49	448.22	11.01	11.01	11.20	11.20	
2529719270	SMP	1	502.30	461.89	758.49	448.21	10.99	10.99	11.07	11.07	
2529727548	SMP	1	502.23	461.89	758.43	448.24	11.08	11.08	11.14	11.14	
2529735900	SMP	1	502.23	461.89	758.42	448.22	10.99	10.99	11.12	11.12	
2529744286	SMP	1	502.28	461.77	758.42	448.22	10.93	10.93	11.12	11.12	
2529752531	SMP	1	502.30	461.78	758.49	448.21	10.94	10.94	11.13	11.13	
2529760904	SMP	1	502.31	461.78	758.37	448.24	10.93	10.93	11.12	11.12	
2529769265	SMP	1	502.33	461.78	758.43	448.24	11.00	11.00	10.96	10.96	
2529777667	SMP	1	502.35	461.76	758.50	448.24	10.92	10.92	11.05	11.05	
2529785909	SMP	1	502.42	461.77	758.55	448.31	10.89	10.89	11.02	11.02	
2529794269	SMP	1	502.41	461.81	758.64	448.32	10.87	10.87	10.82	10.82	
2529802652	SMP	1	502.47	461.88	758.48	448.41	10.94	10.94	10.73	10.73	
2529811035	SMP	1	502.47	461.89	758.63	448.50	10.94	10.94	10.99	10.99	
2529819264	SMP	1	502.52	461.90	758.61	448.55	11.01	11.01	11.04	11.04	
2529827662	SMP	1	502.52	461.92	758.70	448.50	10.84	10.84	11.08	11.08	
2529836028	SMP	1	502.52	461.97	758.77	448.52	10.98	10.98	11.07	11.07	
2529844404	SMP	1	502.47	461.98	758.80	448.52	11.00	11.00	11.05	11.05	
2529852652	SMP	1	502.48	461.97	758.70	448.52	10.92	10.92	11.06	11.06	
2529861039	SMP	1	502.47	461.95	758.55	448.55	10.95	10.95	11.03	11.03	
2529869389	SMP	1	502.43	461.91	758.62	448.55	10.96	10.96	11.07	11.07	
2529877769	SMP	1	502.34	461.89	758.46	448.57	11.00	11.00	11.09	11.09	
2529886008	SMP	1	502.27	461.96	758.59	448.48	11.07	11.07	10.99	10.99	
2529894381	SMP	1	502.28	461.97	758.47	448.48	11.05	11.05	10.96	10.96	
2529902755	SMP	1	502.23	461.97	758.45	448.52	11.07	11.07	11.10	11.10	
2529911020	SMP	1	502.30	461.96	758.41	448.52	11.12	11.12	11.15	11.15	
2529919389	SMP	1	502.30	461.96	758.27	448.47	11.13	11.13	11.02	11.02	
2529927771	SMP	1	502.30	461.96	758.30	448.44	11.13	11.13	11.10	11.10	
2529936128	SMP	1	502.23	461.88	758.42	448.34	11.10	11.10	11.17	11.17	
2529944396	SMP	1	502.23	461.86	758.40	448.30	11.07	11.07	11.11	11.11	
2529952757	SMP	1	502.25	461.80	758.30	448.23	11.15	11.15	11.25	11.25	
2529961133	SMP	1	502.19	461.78	758.27	448.19	11.27	11.27	11.33	11.33	
2529969502	SMP	1	502.13	461.74	758.34	448.12	11.23	11.23	11.32	11.32	
2529977773	SMP	1	502.15	461.65	758.34	448.12	11.10	11.10	11.44	11.44	
2529986128	SMP	1	502.15	461.66	758.34	448.05	11.26	11.26	11.42	11.42	
2529994507	SMP	1	502.17	461.64	758.34	448.05	11.17	11.17	11.37	11.37	
2530002877	SMP	1	502.17	461.71	758.34	448.12	11.19	11.19	11.44	11.44	
2530011142	SMP	1	502.13	461.67	758.34	448.12	11.09	11.09	11.44	11.44	
2530019506	SMP	1	502.15	461.69	758.34	448.19	11.22	11.22	11.40	11.40	
2530027885	SMP	1	502.12	461.72	758.38	448.29	11.22	11.22	11.29	11.29	
2530036250	SMP	1	502.24	461.80	758.38	448.29	11.26	11.26	11.25	11.25	
2530044525	SMP	1	502.22	461.88	758.27	448.38	11.26	11.26	11.34	11.34	
2530052877	SMP	1	502.23	461.86	758.34	448.33	11.16	11.16	11.38	11.38	
2530061286	SMP	1	502.19	461.84	758.34	448.33	11.20	11.20	11.28	11.28	
2530069515	SMP	1	502.21	461.92	758.38	448.36	11.16	11.16	11.24	11.24	
2530077892	SMP	1	502.19	461.88	758.47	448.30	11.15	11.15	11.32	11.32	
2530086280	SMP	1	502.25	461.87	758.40	448.33	11.17	11.17	11.29	11.29	
2530094640	SMP	1	502.27	461.89	758.47	448.33	11.27	11.27	11.42	11.42	
2530103013	SMP	1	502.36	461.82	758.41	448.33	11.12	11.12	11.35	11.35	
2530111287	SMP	1	502.28	461.87	758.52	448.27	11.17	11.17	11.41	11.41	
2530119652	SMP	1	502.34	461.82	758.46	448.35	11.02	11.02	11.47	11.47	
2530128029	SMP	1	502.38	461.86	758.48	448.32	11.20	11.20	11.42	11.42	
2530136271	SMP	1	502.45	461.84	758.52	448.38	11.07	11.07	11.39	11.39	
2530144642	SMP	1	502.45	461.84	758.62	448.32	11.08	11.08	11.38	11.38	
2530153026	SMP	1	502.55	461.83	758.66	448.35	11.02	11.02	11.38	11.38	
2530161400	SMP	1	502.56	461.76	758.68	448.25	11.05	11.05	11.34	11.34	
2530169656	SMP	1	502.62	461.77	758.72	448.27	11.04	11.04	11.40	11.40	
2530178026	SMP	1	502.55	461.69	758.79	448.21	11.16	11.16	11.37	11.37	
2530186349	SMP	1	502.68	461.68	758.78	448.26	11.27	11.27	11.34	11.34	
2530194771	SMP	1	502.76	461.63	758.87	448.19	11.21	11.21	11.21	11.21	
2530203032	SMP	1	502.76	461.65	758.91	448.21	11.30	11.30	11.34	11.34	
2530211405	SMP	1	502.76	461.58	758.98	448.21	11.38	11.38	11.34	11.34	
2530220137	SMP	1	502.82	461.57	759.04	448.21	11.33	11.33	11.44	11.44	
2530228026	SMP	1	502.89	461.57	759.10	448.24	11.31	11.31	11.44	11.44	
2530236405	SMP	1	502.93	461.62	759.07	448.28	11.38	11.38	11.45	11.45	
2530244770	SMP	1	502.97	461.58	759.22	448.23	11.48	11.48	11.56	11.56	
2530253517	SMP	1	503.00	461.64	759.22	448.30	11.56	11.56	11.52	11.52	
2530261406	SMP	1	503.11	461.65	759.36	448.23	11.39	11.39	11.57	11.57	
2530269772	SMP	1	503.12	461.73	759.34	448.26	11.38	11.38	11.45	11.45	
2530278144	SMP	1	503.49	461.90	759.61	448.52	11.18	11.18	11.62	11.62	
2530286532	SMP	1	505.45	463.13	761.04	449.64	11.54	11.54	11.63	11.63	
2530294761	SMP	1	507.56	464.74	762.61	451.19	11.55	11.55	11.70	11.70	
2530303160	SMP	1	509.63	465.75	764.32	452.23	11.89	11.89	11.70	11.70	
2530319901	SMP	1	510.64	466.24	765.37	452.47	11.62	11.62	11.65	11.65	
2530328128	SMP	1	510.71	466.23	765.65	452.42	11.64	11.64	11.56	11.56	
2530336526	SMP	1	510.73	466.43	765.82	452.59	11.67	11.67	11.71	11.71	
2530344875	SMP	1	510.79	466.39	766.03	452.65	11.71	11.71	11.74	11.74	
2530353277	SMP	1	510.84	466.47	766.01	452.60	11.67	11.67	11.57	11.57	
2530361501	SMP	1	510.87	466.57	766.12	452.73	11.80	11.80	11.81	11.81	
2530369909	SMP	1	510.84	466.51	766.26	452.73	11.66	11.66	11.70	11.70	
2530378251	SMP	1	510.94	466.55	766.36	452.78	11.68	11.68	11.59	11.59	
2530386529	SMP	1	510.98	466.54	766.48	452.89	11.65	11.65	11.83	11.83	
2530403264	SMP	1	511.09	466.59	766.69	452.76	11.74	11.74	11.71	11.71	
2530411645	SMP	1	511.05	466.57	766.65	452.78	11.78	11.78	11.76	11.76	
2530419877	SMP	1	511.10	466.60	766.78	452.78	11.84	11.84	11.90	11.90	
2530428256	SMP	1	511.19	466.50	766.87	452.79	11.88	11.88	11.82	11.82	
2530436627	SMP	1	511.73	466.75	767.52	452.96	11.75	11.75	11.82	11.82	
2530445012	SMP	1	513.94	467.82	769.08	453.90	12.00	12.00	11.87	11.87	
2530453237	SMP	1	515.94	468.49	770.73	454.59	12.07	12.07	11.87	11.87	
2530461638	SMP	1	517.06	468.43	771.87	454.49	11.84	11.84	11.68	11.68	
2530470009	SMP	1	517.70	468.76	772.55	454.67	12.14	12.14	11.56	11.56	
2530478379	SMP	1	517.61	468.96	772.58	454.86	12.12	12.12	11.58	11.58	
2530486632	SMP	1	517.63	468.98	772.73	454.88	11.95	11.95	11.44	11.44	
2530494987	SMP	1	517.77	469.01	772.85	454.88	11.77	11.77	11.68	11.68	
2530503354	SMP	1	517.78	469.04	772.99	455.02	11.84	11.84	11.86	11.86	
2530511764	SMP	1	517.81	469.09	773.09	455.08	11.81	11.81	11.77	11.77	
2530519992	SMP	1	517.84	469.10	773.15	455.07	11.94	11.94	11.70	11.70	
2530528378	SMP	1	517.88	469.15	773.22	455.08	11.93	11.93	11.63	11.63	
2530536753	SMP	1	517.95	469.09	773.35	455.17	11.88	11.88	11.85	11.85	
2530545003	SMP	1	517.98	469.10	773.38	455.15	12.01	12.01	11.61	11.61	
2530553358	SMP	1	518.05	469.06	773.50	455.16	11.88	11.88	11.55	11.55	
2530570138	SMP	1	518.16	469.09	773.64	455.20	11.93	11.93	11.51	11.51	
2530578355	SMP	1	518.25	469.15	773.80	455.33	11.71	11.71	11.73	11.73	
2530586766	SMP	1	518.36	469.14	773.94	455.41	11.58	11.58	11.71	11.71	
2530595105	SMP	1	518.38	469.15	774.00	455.47	11.88	11.88	11.70	11.70	
2530603497	SMP	1	518.99	469.54	774.50	455.77	11.96	11.96	11.54	11.54	
2530611748	SMP	1	520.62	470.32	775.54	456.74	11.50	11.50	11.86	11.86	
2530620123	SMP	1	521.35	470.71	776.11	457.08	11.62	11.62	11.60	11.60	
2530628480	SMP	1	521.43	470.82	776.33	457.24	11.73	11.73	11.64	11.64	
2530636885	SMP	1	521.26	470.88	776.40	457.26	11.94	11.94	11.54	11.54	
2530645111	SMP	1	521.34	470.89	776.49	457.28	11.86	11.86	11.44	11.44	
2530653488	SMP	1	521.38	470.92	776.55	457.37	11.62	11.62	11.44	11.44	
2530661864	SMP	1	521.45	470.92	776.71	457.42	11.54	11.54	11.53	11.53	
2530670247	SMP	1	521.43	471.03	776.62	457.41	11.74	11.74	11.55	11.55	
2530678481	SMP	1	521.36	471.00	776.70	457.46	11.51	11.51	11.52	11.52	
2530686887	SMP	1	521.31	471.13	776.60	457.40	11.54	11.54	11.41	11.41	
2530695226	SMP	1	521.31	471.13	776.69	457.47	11.62	11.62	11.55	11.55	
2530703482	SMP	1	521.29	471.10	776.69	457.44	11.59	11.59	11.30	11.30	
2530711861	SMP	1	521.29	471.04	776.71	457.43	11.52	11.52	11.27	11.27	
2530720253	SMP	1	521.22	471.04	776.63	457.49	11.49	11.49	11.37	11.37	
2530728596	SMP	1	521.22	471.01	776.67	457.35	11.50	11.50	11.29	11.29	
2530736882	SMP	1	521.22	470.93	776.64	457.27	11.41	11.41	11.34	11.34	
2530745228	SMP	1	521.23	470.93	776.64	457.27	11.39	11.39	11.32	11.32	
2530753610	SMP	1	521.24	470.85	776.60	457.15	11.43	11.43	11.28	11.28	
2530761983	SMP	1	521.24	470.78	776.61	457.15	11.44	11.44	11.28	11.28	
2530770245	SMP	1	521.09	470.80	776.47	457.02	11.69	11.69	11.33	11.33	
2530778594	SMP	1	520.63	470.69	776.12	457.01	11.41	11.41	11.56	11.56	
2530787025	SMP	1	520.67	470.70	776.10	456.97	11.13	11.13	11.14	11.14	
2530795351	SMP	1	520.70	470.70	776.03	456.97	11.28	11.28	11.19	11.19	
2530803606	SMP	1	520.71	470.68	776.11	457.02	11.00	11.00	11.38	11.38	
2530811979	SMP	1	520.68	470.72	776.18	457.06	11.05	11.05	11.37	11.37	
2530820377	SMP	1	520.73	470.72	776.12	457.02	11.12	11.12	11.28	11.28	
2530828719	SMP	1	520.73	470.79	776.15	457.08	11.06	11.06	11.16	11.16	
2530837003	SMP	1	520.66	470.80	776.16	457.10	11.15	11.15	11.09	11.09	
2530845541	SMP	1	520.59	470.87	776.15	457.17	11.05	11.05	10.95	10.95	
2530853740	SMP	1	520.56	470.87	776.14	457.24	11.05	11.05	10.99	10.99	
2530862114	SMP	1	520.55	470.90	776.08	457.24	11.08	11.08	10.97	10.97	
2530870363	SMP	1	520.56	471.01	776.11	457.25	11.04	11.04	10.88	10.88	
2530878713	SMP	1	520.54	470.97	776.06	457.24	11.08	11.08	10.93	10.93	
2530887124	SMP	1	520.54	471.04	776.06	457.24	11.02	11.02	10.99	10.99	
2530895358	SMP	1	520.54	471.04	776.06	457.31	11.02	11.02	10.97	10.97	
2530903727	SMP	1	520.54	471.11	776.11	457.30	11.07	11.07	10.89	10.89	
2530912110	SMP	1	520.54	471.11	776.06	457.31	11.07	11.07	10.97	10.97	
2530920488	SMP	1	520.54	471.18	776.07	457.25	11.05	11.05	10.94	10.94	
2530928713	SMP	1	520.54	471.20	776.11	457.38	11.06	11.06	10.96	10.96	
2530937126	SMP	1	520.54	471.25	776.06	457.46	10.93	10.93	11.02	11.02	
2530945475	SMP	1	520.61	471.18	776.13	457.39	10.99	10.99	11.07	11.07	
2530953858	SMP	1	520.62	471.19	776.14	457.39	11.02	11.02	10.99	10.99	
2530962096	SMP	1	520.69	471.13	776.18	457.44	10.87	10.87	11.08	11.08	
2530970493	SMP	1	520.70	471.16	776.13	457.45	10.87	10.87	11.08	11.08	
2530978839	SMP	1	520.69	471.20	776.20	457.46	10.85	10.85	11.18	11.18	
2530987247	SMP	1	520.70	471.16	776.19	457.40	10.79	10.79	10.82	10.82	
2530995466	SMP	1	520.75	471.06	776.18	457.37	10.83	10.83	10.93	10.93	
2531003848	SMP	1	520.70	471.09	776.18	457.30	10.82	10.82	10.94	10.94	
2531012224	SMP	1	520.82	471.05	776.20	457.38	10.84	10.84	11.03	11.03	
2531020615	SMP	1	520.82	471.06	776.27	457.45	10.73	10.73	11.08	11.08	
2531028833	SMP	1	520.88	471.10	776.28	457.39	10.74	10.74	11.07	11.07	
2531037246	SMP	1	520.88	471.10	776.32	457.44	10.74	10.74	10.96	10.96	
2531045591	SMP	1	520.88	471.10	776.27	457.45	10.74	10.74	11.08	11.08	
2531053857	SMP	1	520.88	471.17	776.25	457.45	10.84	10.84	10.93	10.93	
2531062223	SMP	1	520.88	471.17	776.18	457.59	10.77	10.77	11.05	11.05	
2531070610	SMP	1	520.86	471.17	776.19	457.61	10.59	10.59	10.91	10.91	
2531078956	SMP	1	520.88	471.17	776.13	457.60	10.72	10.72	11.17	11.17	
2531087244	SMP	1	520.93	471.17	776.18	457.56	10.70	10.70	10.99	10.99	
2531095599	SMP	1	520.95	471.17	776.27	457.59	10.69	10.69	10.95	10.95	
2531103979	SMP	1	520.88	471.24	776.19	457.55	10.82	10.82	10.93	10.93	
2531112356	SMP	1	520.88	471.24	776.25	457.63	10.82	10.82	10.86	10.86	
2531120608	SMP	1	520.88	471.31	776.19	457.58	10.74	10.74	10.83	10.83	
2531128960	SMP	1	520.81	471.31	776.20	457.60	10.77	10.77	10.81	10.81	
2531137365	SMP	1	520.81	471.31	776.18	457.56	10.75	10.75	10.81	10.81	
2531145721	SMP	1	520.81	471.31	776.16	457.68	10.67	10.67	10.70	10.70	
2531153971	SMP	1	520.81	471.38	776.11	457.61	10.72	10.72	10.72	10.72	
2531162342	SMP	1	520.81	471.45	776.12	457.64	10.68	10.68	10.65	10.65	
2531170733	SMP	1	520.79	471.45	776.16	457.75	10.63	10.63	10.77	10.77	
2531179083	SMP	1	520.80	471.53	776.06	457.71	10.73	10.73	10.81	10.81	
2531187508	SMP	1	520.82	471.46	776.09	457.69	10.62	10.62	10.68	10.68	
2531195705	SMP	1	520.84	471.52	776.16	457.76	10.79	10.79	10.71	10.71	
2531204086	SMP	1	520.81	471.50	776.09	457.75	10.81	10.81	10.72	10.72	
2531212338	SMP	1	520.78	471.53	776.10	457.71	10.63	10.63	10.75	10.75	
2531220745	SMP	1	520.82	471.46	776.11	457.64	10.62	10.62	10.69	10.69	
2531229078	SMP	1	520.82	471.46	776.06	457.64	10.62	10.62	10.68	10.68	
2531237486	SMP	1	520.82	471.46	776.12	457.67	10.62	10.62	10.86	10.86	
2531245710	SMP	1	520.81	471.45	776.07	457.64	10.68	10.68	10.68	10.68	
2531254089	SMP	1	520.81	471.38	776.11	457.61	10.72	10.72	10.78	10.78	
2531262459	SMP	1	520.81	471.31	776.11	457.60	10.67	10.67	10.86	10.86	
2535703475	SMP	1	483.51	495.35	739.71	477.95	11.19	11.19	11.29	11.29	
2535708737	SMP	1	482.97	495.04	739.08	478.08	11.29	11.29	11.23	11.23	
2535717040	SMP	1	482.59	494.57	738.39	478.15	10.65	10.65	11.47	11.47	
2535733663	SMP	1	481.40	495.23	737.11	478.27	10.78	10.78	11.44	11.44	
2535742052	SMP	1	480.91	494.91	736.48	478.28	9.61	9.61	11.48	11.48	
2535750279	SMP	1	480.42	495.43	736.00	478.28	10.73	10.73	11.41	11.41	
2535758648	SMP	1	480.00	495.54	735.49	478.25	10.77	10.77	11.47	11.47	
2535767028	SMP	1	479.55	495.79	735.08	478.21	10.80	10.80	11.67	11.67	
2535775421	SMP	1	479.17	495.83	734.59	478.23	11.31	11.31	11.50	11.50	
2535783658	SMP	1	478.69	496.14	734.17	478.15	11.13	11.13	11.53	11.53	
2535800417	SMP	1	477.87	496.31	733.33	478.12	11.16	11.16	11.56	11.56	
2535808773	SMP	1	477.57	496.43	732.96	478.14	11.31	11.31	11.89	11.89	
2535817039	SMP	1	477.21	496.49	732.59	478.13	11.24	11.24	11.59	11.59	
2535825400	SMP	1	476.81	496.79	732.24	478.24	11.24	11.24	11.68	11.68	
2535833767	SMP	1	476.55	497.03	731.90	478.30	11.32	11.32	11.67	11.67	
2535842153	SMP	1	476.24	497.16	731.57	478.30	11.35	11.35	11.60	11.60	
2535850399	SMP	1	476.67	496.70	731.85	477.99	11.42	11.42	12.07	12.07	
2535858765	SMP	1	478.73	494.40	733.82	475.73	11.71	11.71	12.01	12.01	
2535867166	SMP	1	481.26	492.17	735.88	473.16	11.72	11.72	12.16	12.16	
2535875525	SMP	1	483.73	490.32	737.77	471.16	11.75	11.75	11.95	11.95	
2535883765	SMP	1	485.67	489.26	739.53	469.96	11.92	11.92	12.12	12.12	
2535900556	SMP	1	486.44	488.49	740.52	468.97	11.74	11.74	12.37	12.37	
2535908772	SMP	1	486.09	488.03	740.47	468.59	12.05	12.05	12.27	12.27	
2535917151	SMP	1	486.11	487.48	740.61	468.06	11.97	11.97	12.26	12.26	
2535925521	SMP	1	486.11	487.04	740.60	467.45	12.13	12.13	12.08	12.08	
2535933881	SMP	1	486.08	486.44	740.83	466.98	11.81	11.81	12.06	12.06	
2535942162	SMP	1	486.11	486.11	740.93	466.57	12.09	12.09	12.06	12.06	
2535950517	SMP	1	486.18	485.48	741.00	466.09	11.86	11.86	12.06	12.06	
2535967267	SMP	1	486.47	484.54	741.46	465.17	11.70	11.70	11.92	11.92	
2535975522	SMP	1	486.73	484.14	741.78	464.81	11.85	11.85	11.93	11.93	
2535983893	SMP	1	486.97	483.82	742.05	464.55	11.92	11.92	11.87	11.87	
2535992251	SMP	1	487.19	483.43	742.32	464.31	11.75	11.75	11.94	11.94	
2536000649	SMP	1	487.47	483.19	742.65	463.99	11.55	11.55	11.66	11.66	
2536008904	SMP	1	487.79	482.78	742.97	463.75	11.72	11.72	11.74	11.74	
2536017266	SMP	1	487.98	482.67	743.23	463.72	11.79	11.79	11.88	11.88	
2536025653	SMP	1	488.30	482.40	743.53	463.46	11.52	11.52	11.83	11.83	
2536034018	SMP	1	488.75	482.19	743.86	463.35	11.60	11.60	11.78	11.78	
2536042253	SMP	1	489.03	482.02	744.25	463.29	11.76	11.76	11.67	11.67	
2536059039	SMP	1	489.80	481.68	744.99	463.13	11.51	11.51	11.85	11.85	
2536067253	SMP	1	490.11	481.48	745.37	463.14	11.56	11.56	11.66	11.66	
2536075651	SMP	1	490.47	481.47	745.79	463.07	11.54	11.54	11.68	11.68	
2536084004	SMP	1	490.91	481.39	746.25	463.16	11.62	11.62	11.78	11.78	
2536092384	SMP	1	491.82	481.29	747.03	463.24	11.63	11.63	11.95	11.95	
2536100635	SMP	1	494.09	481.50	749.11	463.59	11.76	11.76	11.88	11.88	
2536117386	SMP	1	498.52	482.06	752.95	464.19	11.60	11.60	11.68	11.68	
2536125777	SMP	1	499.48	482.18	753.91	464.44	11.63	11.63	11.45	11.45	
2536134023	SMP	1	499.57	482.14	754.47	464.62	12.00	12.00	11.87	11.87	
2536150779	SMP	1	500.66	481.90	755.66	464.67	11.67	11.67	11.78	11.78	
2536159157	SMP	1	501.24	481.74	756.29	464.68	11.73	11.73	11.52	11.52	
2536167370	SMP	1	501.68	481.59	756.90	464.62	11.70	11.70	11.72	11.72	
2536175752	SMP	1	502.19	481.35	757.47	464.70	11.74	11.74	11.89	11.89	
2536184135	SMP	1	502.74	481.11	757.87	464.39	11.78	11.78	11.39	11.39	
2536192510	SMP	1	503.23	480.85	758.59	464.39	11.77	11.77	11.56	11.56	
2536209120	SMP	1	504.23	480.18	759.72	464.03	11.75	11.75	11.73	11.73	
2536217517	SMP	1	504.73	479.90	760.29	463.81	11.78	11.78	11.66	11.66	
2536225753	SMP	1	505.28	479.45	760.84	463.44	11.70	11.70	11.61	11.61	
2536234129	SMP	1	507.30	479.17	762.66	463.34	11.91	11.91	11.79	11.79	
2536242650	SMP	1	509.98	478.98	765.09	463.28	12.12	12.12	11.87	11.87	
2536259135	SMP	1	512.73	478.17	768.03	462.69	11.98	11.98	11.99	11.99	
2536267504	SMP	1	512.98	477.77	768.65	462.41	12.07	12.07	11.84	11.84	
2536275879	SMP	1	513.73	477.40	769.37	462.15	11.88	11.88	11.74	11.74	
2536292506	SMP	1	515.03	476.42	770.80	461.70	11.99	11.99	11.82	11.82	
2536300893	SMP	1	515.68	476.06	771.66	461.52	12.15	12.15	11.94	11.94	
2536309252	SMP	1	516.30	475.72	772.26	461.25	12.02	12.02	11.89	11.89	
2536317621	SMP	1	516.89	475.36	773.13	461.13	12.13	12.13	11.83	11.83	
2536334256	SMP	1	518.38	474.91	774.60	460.91	12.28	12.28	12.08	12.08	
2536342632	SMP	1	518.89	474.63	775.48	460.89	12.23	12.23	11.89	11.89	
2536351007	SMP	1	519.75	474.52	776.19	460.84	12.06	12.06	11.83	11.83	
2536359259	SMP	1	520.38	474.42	776.97	460.96	12.18	12.18	12.04	12.04	
2536367615	SMP	1	520.94	474.33	777.73	461.03	12.36	12.36	12.11	12.11	
2536384268	SMP	1	522.30	474.16	779.15	461.05	12.40	12.40	12.23	12.23	
2536392615	SMP	1	522.91	473.97	779.73	461.08	12.33	12.33	12.14	12.14	
2536401006	SMP	1	523.53	473.84	780.41	461.12	12.57	12.57	12.25	12.25	
2536409379	SMP	1	524.10	473.56	781.15	461.05	12.42	12.42	12.26	12.26	
2536417616	SMP	1	524.76	473.35	781.75	461.12	12.69	12.69	12.33	12.33	
2536426002	SMP	1	525.31	473.21	782.27	460.90	12.68	12.68	12.24	12.24	
2536442749	SMP	1	526.48	472.76	783.61	460.77	12.64	12.64	12.37	12.37	
2536451000	SMP	1	526.94	472.43	784.10	460.69	12.40	12.40	12.24	12.24	
2536459373	SMP	1	527.48	472.27	784.74	460.62	12.83	12.83	12.40	12.40	
2536467739	SMP	1	528.05	471.91	785.33	460.54	12.60	12.60	12.46	12.46	
2536476138	SMP	1	529.19	471.27	786.25	459.96	12.45	12.45	12.31	12.31	
2536492742	SMP	1	530.10	470.60	787.27	459.51	12.59	12.59	12.43	12.43	
2536501132	SMP	1	530.52	470.48	787.70	459.37	12.89	12.89	12.50	12.50	
2536509493	SMP	1	530.91	470.16	788.10	459.19	12.75	12.75	12.30	12.30	
2536517740	SMP	1	531.16	469.90	788.32	459.04	12.57	12.57	12.66	12.66	
2536526129	SMP	1	531.50	469.64	788.80	458.91	12.60	12.60	12.57	12.57	
2536534488	SMP	1	531.76	469.35	789.13	458.71	12.71	12.71	12.27	12.27	
2536542731	SMP	1	532.06	469.19	789.27	458.46	12.47	12.47	12.42	12.42	
2536551132	SMP	1	532.15	469.03	789.50	458.28	12.54	12.54	12.43	12.43	
2536559492	SMP	1	532.34	468.88	789.85	458.23	12.63	12.63	12.46	12.46	
2536567861	SMP	1	532.63	468.73	790.08	458.16	12.45	12.45	12.49	12.49	
2536584498	SMP	1	532.95	468.59	790.29	457.95	12.50	12.50	12.36	12.36	
2536592872	SMP	1	533.05	468.50	790.46	458.02	12.32	12.32	12.64	12.64	
2536601244	SMP	1	533.17	468.48	790.53	457.93	12.34	12.34	12.35	12.35	
2536617869	SMP	1	533.22	468.53	790.82	457.96	12.52	12.52	12.58	12.58	
2536626246	SMP	1	533.24	468.46	790.82	457.96	12.45	12.45	12.51	12.51	
2536634612	SMP	1	533.17	468.46	790.89	458.02	12.48	12.48	12.54	12.54	
2536651231	SMP	1	533.16	468.46	790.78	458.07	12.50	12.50	12.48	12.48	
2536659634	SMP	1	533.08	468.43	790.59	457.93	12.33	12.33	12.30	12.30	
2536667981	SMP	1	532.98	468.47	790.51	458.03	12.45	12.45	12.60	12.60	
2536676231	SMP	1	532.89	468.48	790.32	457.97	12.38	12.38	12.51	12.51	
2536684608	SMP	1	532.70	468.63	790.23	457.99	12.62	12.62	12.24	12.24	
2536692986	SMP	1	532.54	468.69	790.04	457.96	12.61	12.61	12.38	12.38	
2536701352	SMP	1	532.25	468.59	789.86	457.92	12.41	12.41	12.46	12.46	
2536709635	SMP	1	531.98	468.68	789.53	457.91	12.46	12.46	12.47	12.47	
2536717983	SMP	1	531.88	468.73	789.40	457.77	12.41	12.41	12.24	12.24	
2536726356	SMP	1	531.56	468.73	789.20	457.66	12.47	12.47	12.53	12.53	
2536734607	SMP	1	530.84	468.61	788.52	457.47	12.46	12.46	12.52	12.52	
2536751368	SMP	1	529.84	468.40	787.25	457.24	12.37	12.37	12.63	12.63	
2536759745	SMP	1	529.75	468.52	787.08	457.02	12.72	12.72	12.33	12.33	
2536767978	SMP	1	529.55	468.48	786.91	456.97	12.59	12.59	12.39	12.39	
2536776346	SMP	1	529.30	468.51	786.77	456.90	12.54	12.54	12.51	12.51	
2536784746	SMP	1	529.08	468.40	786.53	456.77	12.51	12.51	12.71	12.71	
2536793108	SMP	1	528.86	468.37	786.41	456.73	12.51	12.51	12.59	12.59	
2536801351	SMP	1	528.66	468.46	786.10	456.57	12.58	12.58	12.50	12.50	
2536809743	SMP	1	528.59	468.53	785.95	456.58	12.74	12.74	12.36	12.36	
2536818103	SMP	1	528.46	468.59	785.81	456.55	12.63	12.63	12.42	12.42	
2536826475	SMP	1	528.19	468.69	785.67	456.54	12.67	12.67	12.52	12.52	
2536834743	SMP	1	528.03	468.63	785.46	456.54	12.54	12.54	12.71	12.71	
2536843109	SMP	1	527.16	468.79	784.69	456.46	12.62	12.62	12.54	12.54	
2536851489	SMP	1	524.52	468.94	782.08	456.66	12.91	12.91	12.90	12.90	
2536868109	SMP	1	518.62	469.07	775.93	457.08	12.67	12.67	12.93	12.93	
2536876478	SMP	1	516.80	469.52	773.69	457.20	12.59	12.59	12.79	12.79	
2536884853	SMP	1	516.40	469.58	772.97	457.31	12.66	12.66	12.87	12.87	
2536893106	SMP	1	516.17	469.66	772.93	457.22	12.58	12.58	13.02	13.02	
2536901473	SMP	1	515.58	469.89	772.30	457.30	12.61	12.61	12.99	12.99	
2536909872	SMP	1	515.33	469.97	771.94	457.23	12.62	12.62	12.84	12.84	
2536918223	SMP	1	514.77	470.20	771.63	457.39	12.48	12.48	12.81	12.81	
2536926474	SMP	1	514.37	470.34	771.19	457.36	12.59	12.59	12.92	12.92	
2536943232	SMP	1	513.55	470.62	770.47	457.33	12.62	12.62	13.09	13.09	
2536951612	SMP	1	512.93	470.76	770.04	457.30	12.64	12.64	13.01	13.01	
2536959864	SMP	1	512.50	470.82	769.65	457.24	12.54	12.54	13.09	13.09	
2536968224	SMP	1	512.02	470.91	769.07	457.12	12.44	12.44	13.16	13.16	
2536976587	SMP	1	511.56	471.01	768.69	457.07	12.71	12.71	13.13	13.13	
2536984987	SMP	1	511.05	471.10	768.12	456.84	12.71	12.71	13.11	13.11	
2536993232	SMP	1	510.49	471.10	767.72	456.79	12.78	12.78	13.19	13.19	
2537009965	SMP	1	509.50	471.14	766.75	456.61	12.75	12.75	13.25	13.25	
2537018345	SMP	1	509.10	471.29	766.26	456.47	12.83	12.83	13.22	13.22	
2537026608	SMP	1	508.64	471.25	765.92	456.33	12.81	12.81	13.18	13.18	
2537034962	SMP	1	508.25	471.31	765.40	456.26	12.86	12.86	13.10	13.10	
2537043380	SMP	1	507.86	471.40	764.99	456.17	12.71	12.71	13.31	13.31	
2537051599	SMP	1	507.40	471.54	764.69	456.14	12.89	12.89	13.13	13.13	
2537059971	SMP	1	507.06	471.61	764.14	456.07	12.94	12.94	13.26	13.26	
2537068349	SMP	1	506.58	471.74	763.76	456.13	12.96	12.96	13.40	13.40	
2537084979	SMP	1	505.77	471.95	762.98	456.01	12.97	12.97	13.33	13.33	
2537093353	SMP	1	505.47	472.13	762.70	456.06	13.01	13.01	13.44	13.44	
2537101715	SMP	1	505.13	472.10	762.38	456.02	12.90	12.90	13.21	13.21	
2537110085	SMP	1	504.78	472.27	761.94	455.98	13.16	13.16	13.36	13.36	
2537118370	SMP	1	504.49	472.42	761.66	456.04	13.14	13.14	13.46	13.46	
2537126731	SMP	1	504.16	472.51	761.36	455.96	13.11	13.11	13.38	13.38	
2537135104	SMP	1	503.86	472.65	761.03	455.99	13.14	13.14	13.38	13.38	
2537143477	SMP	1	503.64	472.81	760.71	456.09	13.13	13.13	13.53	13.53	
2537151741	SMP	1	502.93	472.98	760.12	456.01	13.07	13.07	13.38	13.38	
2537160088	SMP	1	501.62	473.24	758.72	456.17	13.20	13.20	13.41	13.41	
2537176860	SMP	1	501.09	473.44	757.88	456.12	13.25	13.25	13.43	13.43	
2537185084	SMP	1	500.79	473.51	757.58	456.14	13.09	13.09	13.38	13.38	
2537193485	SMP	1	500.45	473.57	757.32	456.11	13.15	13.15	13.17	13.17	
2537201834	SMP	1	500.13	473.68	756.96	456.06	13.26	13.26	13.45	13.45	
2537210084	SMP	1	499.89	473.72	756.72	456.10	13.01	13.01	13.41	13.41	
2537218467	SMP	1	499.57	473.75	756.47	456.09	13.23	13.23	13.25	13.25	
2537226850	SMP	1	499.41	473.78	756.07	456.00	13.21	13.21	13.49	13.49	
2537235203	SMP	1	499.12	473.89	755.80	455.95	13.25	13.25	13.43	13.43	
2537243486	SMP	1	498.85	473.94	755.58	455.92	13.24	13.24	13.34	13.34	
2537251840	SMP	1	498.57	473.96	755.40	456.02	13.22	13.22	13.43	13.43	
2537260211	SMP	1	498.29	474.00	754.99	455.93	13.13	13.13	13.13	13.13	
2537268587	SMP	1	498.02	474.08	754.78	455.84	13.37	13.37	13.28	13.28	
2537285229	SMP	1	497.39	474.31	754.24	455.95	13.19	13.19	13.40	13.40	
2537293596	SMP	1	497.10	474.36	753.89	455.94	13.27	13.27	13.31	13.31	
2537301959	SMP	1	496.82	474.45	753.64	455.90	13.38	13.38	13.37	13.37	
2537310203	SMP	1	496.61	474.50	753.42	455.95	13.20	13.20	13.34	13.34	
2537318601	SMP	1	496.35	474.59	752.96	455.91	13.29	13.29	13.29	13.29	
2537326960	SMP	1	496.08	474.68	752.86	455.82	13.36	13.36	13.17	13.17	
2537335331	SMP	1	495.78	474.70	752.51	455.87	13.19	13.19	13.28	13.28	
2537343593	SMP	1	495.57	474.73	752.23	455.92	13.23	13.23	13.40	13.40	
2537351964	SMP	1	495.25	474.75	751.95	455.80	13.12	13.12	13.27	13.27	
2537360326	SMP	1	495.08	474.85	751.65	455.83	13.15	13.15	13.34	13.34	
2537368596	SMP	1	494.25	474.98	750.78	455.85	13.33	13.33	13.35	13.35	
2537376959	SMP	1	493.28	475.29	749.65	456.21	13.15	13.15	13.50	13.50	
2537393707	SMP	1	492.70	475.46	749.07	456.18	13.35	13.35	13.33	13.33	
2537401960	SMP	1	492.53	475.43	748.81	456.06	13.17	13.17	13.34	13.34	
2537410337	SMP	1	492.26	475.35	748.67	456.11	13.16	13.16	13.53	13.53	
2537418698	SMP	1	491.97	475.46	748.33	456.08	13.31	13.31	13.14	13.14	
2537427101	SMP	1	491.67	475.47	748.10	455.88	13.38	13.38	13.43	13.43	
2537435325	SMP	1	491.47	475.35	747.80	455.81	13.10	13.10	13.31	13.31	
2537443698	SMP	1	491.16	475.26	747.62	455.63	13.09	13.09	13.36	13.36	
2537452082	SMP	1	490.89	475.09	747.32	455.47	13.30	13.30	13.28	13.28	
2537460469	SMP	1	490.72	474.94	747.08	455.24	13.31	13.31	13.46	13.46	
2537468693	SMP	1	490.39	474.76	746.86	455.00	13.29	13.29	13.41	13.41	
2537477098	SMP	1	490.11	474.53	746.49	454.65	13.32	13.32	13.50	13.50	
2537485447	SMP	1	489.79	474.42	746.24	454.39	13.44	13.44	13.36	13.36	
2537493822	SMP	1	489.48	474.30	745.98	454.20	13.24	13.24	13.45	13.45	
2537502075	SMP	1	489.24	474.17	745.69	454.14	13.03	13.03	13.55	13.55	
2537518832	SMP	1	488.82	474.08	745.06	453.76	13.34	13.34	13.43	13.43	
2537527084	SMP	1	488.74	473.92	745.12	453.52	13.36	13.36	13.47	13.47	
2537535448	SMP	1	489.55	473.37	745.77	452.97	13.33	13.33	13.55	13.55	
2537543817	SMP	1	489.60	473.07	745.89	452.51	13.47	13.47	13.52	13.52	
2537552221	SMP	1	489.33	472.73	745.51	452.23	13.64	13.64	13.58	13.58	
2537560454	SMP	1	489.06	472.45	745.27	451.89	13.58	13.58	13.69	13.69	
2537568819	SMP	1	488.77	472.10	744.98	451.46	13.50	13.50	13.80	13.80	
2537577207	SMP	1	488.55	471.66	744.77	451.07	13.39	13.39	13.53	13.53	
2537585581	SMP	1	488.40	471.25	744.67	450.60	13.38	13.38	13.49	13.49	
2537593822	SMP	1	488.24	470.87	744.48	450.24	13.59	13.59	13.60	13.60	
2537610595	SMP	1	488.21	470.16	744.38	449.54	13.56	13.56	13.50	13.50	
2537618938	SMP	1	488.03	469.94	744.29	449.27	13.63	13.63	13.57	13.57	
2537627217	SMP	1	487.95	469.73	744.14	449.00	13.74	13.74	13.63	13.63	
2537635562	SMP	1	487.79	469.47	743.99	448.80	13.67	13.67	13.64	13.64	
2537643941	SMP	1	487.64	469.32	743.95	448.56	13.69	13.69	13.70	13.70	
2537652332	SMP	1	487.73	469.19	743.89	448.44	13.71	13.71	13.89	13.89	
2537660578	SMP	1	487.72	468.95	743.88	448.17	13.65	13.65	13.86	13.86	
2537668935	SMP	1	487.72	468.75	743.83	448.04	13.52	13.52	13.63	13.63	
2537677343	SMP	1	488.17	467.77	744.13	447.06	13.79	13.79	13.76	13.76	
2537685560	SMP	1	489.04	465.30	744.68	444.72	13.67	13.67	13.71	13.71	
2537702314	SMP	1	491.02	462.55	745.51	441.78	13.63	13.63	13.54	13.54	
2537710709	SMP	1	491.12	462.20	745.63	441.32	13.62	13.62	13.71	13.71	
2537718940	SMP	1	490.86	462.32	745.62	441.45	13.50	13.50	13.55	13.55	
2537735680	SMP	1	490.63	462.36	745.72	441.28	13.59	13.59	13.71	13.71	
2537744090	SMP	1	490.56	462.30	745.61	441.21	13.62	13.62	13.71	13.71	
2537752316	SMP	1	490.51	462.31	745.76	441.13	13.68	13.68	13.53	13.53	
2537760689	SMP	1	490.32	462.41	745.69	441.14	13.64	13.64	13.80	13.80	
2537769063	SMP	1	490.22	462.47	745.65	441.07	13.66	13.66	13.76	13.76	
2537777457	SMP	1	490.12	462.38	745.70	441.04	13.76	13.76	13.82	13.82	
2537785693	SMP	1	490.11	462.35	745.73	440.87	13.82	13.82	13.83	13.83	
2537794086	SMP	1	490.05	462.32	745.59	440.81	13.74	13.74	13.66	13.66	
2537802431	SMP	1	489.91	462.25	745.46	440.80	13.66	13.66	13.64	13.64	
2537810809	SMP	1	489.85	462.18	745.42	440.68	13.60	13.60	13.49	13.49	
2537819070	SMP	1	489.76	462.12	745.30	440.54	13.57	13.57	13.67	13.67	
2537827443	SMP	1	489.47	462.14	745.30	440.54	13.55	13.55	13.56	13.56	
2537835824	SMP	1	489.35	462.19	745.23	440.57	13.70	13.70	13.69	13.69	
2537844089	SMP	1	489.25	462.28	745.12	440.54	13.69	13.69	13.75	13.75	
2537852441	SMP	1	489.24	462.33	745.08	440.67	13.58	13.58	13.75	13.75	
2537860812	SMP	1	489.26	462.46	745.04	440.60	13.67	13.67	13.69	13.69	
2537869191	SMP	1	489.26	462.52	745.11	440.73	13.70	13.70	13.72	13.72	
2537877446	SMP	1	489.20	462.65	745.03	440.74	13.94	13.94	13.62	13.62	
2537885803	SMP	1	489.14	462.65	744.97	440.71	13.89	13.89	13.66	13.66	
2537894207	SMP	1	489.23	462.75	745.03	440.74	13.70	13.70	13.69	13.69	
2537902565	SMP	1	489.23	462.70	744.98	440.71	13.78	13.78	13.63	13.63	
2537910811	SMP	1	489.14	462.65	744.97	440.63	13.85	13.85	13.69	13.69	
2537919183	SMP	1	489.20	462.58	745.02	440.54	13.81	13.81	13.62	13.62	
2537927570	SMP	1	489.19	462.47	745.03	440.45	13.71	13.71	13.57	13.57	
2537935925	SMP	1	489.26	462.41	744.99	440.35	13.58	13.58	13.44	13.44	
2537944204	SMP	1	489.31	462.22	745.24	440.29	13.64	13.64	13.54	13.54	
2537952560	SMP	1	489.58	462.18	745.52	440.18	13.55	13.55	13.35	13.35	
2537960937	SMP	1	489.65	462.08	745.53	440.16	13.46	13.46	13.57	13.57	
2537969309	SMP	1	489.83	461.97	745.62	440.12	13.61	13.61	13.37	13.37	
2537977571	SMP	1	489.88	461.86	745.87	440.01	13.48	13.48	13.69	13.69	
2537985924	SMP	1	490.10	461.75	746.01	439.95	13.64	13.64	13.66	13.66	
2537994329	SMP	1	490.76	460.97	746.48	439.41	13.71	13.71	13.48	13.48	
2538002675	SMP	1	491.51	460.08	747.09	438.38	13.64	13.64	13.50	13.50	
2538010931	SMP	1	491.70	459.69	747.22	438.17	13.30	13.30	13.53	13.53	
2538019309	SMP	1	491.78	459.65	747.38	438.10	13.45	13.45	13.54	13.54	
2538027695	SMP	1	491.87	459.53	747.39	437.99	13.56	13.56	13.37	13.37	
2538035921	SMP	1	492.04	459.26	747.47	437.73	13.79	13.79	13.40	13.40	
2538052701	SMP	1	492.47	458.92	747.93	437.47	13.70	13.70	13.52	13.52	
2538061052	SMP	1	492.60	458.85	748.25	437.48	13.52	13.52	13.57	13.57	
2538069315	SMP	1	492.52	458.75	748.26	437.40	13.65	13.65	13.52	13.52	
2538077678	SMP	1	492.81	458.58	748.39	437.46	13.56	13.56	13.48	13.48	
2538086049	SMP	1	493.05	458.48	748.70	437.32	13.51	13.51	13.50	13.50	
2538102687	SMP	1	493.57	458.38	749.17	437.29	13.60	13.60	13.53	13.53	
2538111056	SMP	1	493.58	458.29	749.32	437.40	13.67	13.67	13.58	13.58	
2538119431	SMP	1	493.71	458.25	749.41	437.31	13.69	13.69	13.66	13.66	
2538127822	SMP	1	494.02	458.09	749.74	437.24	13.53	13.53	13.51	13.51	
2538136053	SMP	1	494.39	457.99	750.18	437.25	13.75	13.75	13.61	13.61	
2538144444	SMP	1	496.12	457.86	751.82	437.29	13.80	13.80	13.49	13.49	
2538152811	SMP	1	499.40	457.84	754.37	437.27	13.84	13.84	13.82	13.82	
2538161176	SMP	1	501.91	458.00	756.64	437.41	13.79	13.79	13.68	13.68	
2538177804	SMP	1	505.34	458.12	760.10	437.70	13.97	13.97	13.73	13.73	
2538186174	SMP	1	505.52	458.05	760.41	437.62	14.14	14.14	13.41	13.41	
2538194432	SMP	1	505.69	457.90	760.96	437.62	13.68	13.68	13.73	13.73	
2538211176	SMP	1	506.68	457.61	762.05	437.60	13.96	13.96	13.41	13.41	
2538219548	SMP	1	507.17	457.46	762.64	437.60	13.87	13.87	13.90	13.90	
2538227802	SMP	1	507.55	457.27	763.31	437.50	13.90	13.90	13.82	13.82	
2538236165	SMP	1	508.21	457.10	763.65	437.39	13.84	13.84	13.63	13.63	
2538244564	SMP	1	508.71	456.93	764.30	437.38	13.91	13.91	13.83	13.83	
2538252925	SMP	1	509.09	456.60	764.78	437.37	13.76	13.76	13.48	13.48	
2538269549	SMP	1	509.91	456.33	765.58	437.20	13.87	13.87	13.57	13.57	
2538277930	SMP	1	510.32	456.11	766.12	437.20	13.89	13.89	13.70	13.70	
2538286294	SMP	1	510.77	456.05	766.68	437.28	13.97	13.97	13.80	13.80	
2538294535	SMP	1	511.09	455.98	766.90	437.25	13.92	13.92	13.57	13.57	
2538302933	SMP	1	511.50	455.88	767.39	437.32	13.75	13.75	13.71	13.71	
2538311295	SMP	1	511.83	455.87	767.53	437.33	13.86	13.86	13.66	13.66	
2538319664	SMP	1	512.02	455.69	767.99	437.43	13.99	13.99	13.76	13.76	
2538327922	SMP	1	512.31	455.67	768.21	437.38	14.08	14.08	13.76	13.76	
2538336301	SMP	1	512.60	455.56	768.47	437.41	14.00	14.00	13.63	13.63	
2538352918	SMP	1	512.94	455.38	768.91	437.45	13.96	13.96	13.65	13.65	
2538361313	SMP	1	513.21	455.27	769.21	437.39	14.03	14.03	13.59	13.59	
2538369663	SMP	1	513.45	455.17	769.30	437.38	13.95	13.95	13.83	13.83	
2538378037	SMP	1	513.57	455.14	769.46	437.39	14.14	14.14	13.72	13.72	
2538386288	SMP	1	513.84	455.12	769.52	437.39	14.09	14.09	13.69	13.69	
2538394682	SMP	1	514.12	455.10	769.66	437.44	13.85	13.85	13.67	13.67	
2538403036	SMP	1	514.14	455.05	769.87	437.48	13.88	13.88	13.64	13.64	
2538411434	SMP	1	514.14	455.11	770.06	437.50	13.92	13.92	13.79	13.79	
2538419656	SMP	1	514.37	454.97	770.16	437.50	14.03	14.03	13.88	13.88	
2538428033	SMP	1	514.34	454.92	770.33	437.51	14.01	14.01	13.85	13.85	
2538436411	SMP	1	514.52	455.01	770.40	437.58	13.92	13.92	13.77	13.77	
2538444797	SMP	1	514.82	455.06	770.35	437.58	13.99	13.99	13.87	13.87	
2538453037	SMP	1	514.83	455.00	770.47	437.54	13.98	13.98	13.52	13.52	
2538461437	SMP	1	514.88	454.91	770.55	437.54	13.76	13.76	13.91	13.91	
2538469781	SMP	1	514.96	454.87	770.52	437.32	13.87	13.87	13.61	13.61	
2538478157	SMP	1	515.02	454.70	770.75	437.35	14.05	14.05	13.70	13.70	
2538486410	SMP	1	515.03	454.56	770.70	437.23	13.91	13.91	13.85	13.85	
2538494797	SMP	1	515.08	454.53	770.84	437.19	14.01	14.01	13.88	13.88	
2538503153	SMP	1	515.19	454.43	770.81	437.07	14.06	14.06	13.82	13.82	
2538511431	SMP	1	515.15	454.28	770.97	437.07	13.98	13.98	13.80	13.80	
2538519782	SMP	1	515.32	454.24	771.08	437.13	13.89	13.89	13.70	13.70	
2538528165	SMP	1	515.39	454.31	771.13	437.12	14.13	14.13	13.85	13.85	
2538536545	SMP	1	515.38	455.00	770.98	437.89	13.88	13.88	13.89	13.89	
2538544796	SMP	1	515.21	456.89	770.30	439.75	14.13	14.13	14.03	14.03	
2538553158	SMP	1	515.14	458.34	769.84	441.34	14.04	14.04	14.20	14.20	
2538561554	SMP	1	515.33	458.98	769.75	442.00	14.40	14.40	14.27	14.27	
2538569906	SMP	1	515.35	458.82	770.06	441.91	14.29	14.29	14.18	14.18	
2538578157	SMP	1	515.23	458.65	770.27	441.73	14.25	14.25	14.16	14.16	
2538586533	SMP	1	515.33	458.81	770.31	441.98	14.23	14.23	14.11	14.11	
2538594912	SMP	1	515.44	458.85	770.45	442.00	14.31	14.31	14.17	14.17	
2538603275	SMP	1	515.50	458.81	770.59	442.03	14.39	14.39	14.20	14.20	
2538611549	SMP	1	515.52	458.78	770.82	442.00	14.39	14.39	14.27	14.27	
2538619900	SMP	1	515.67	458.69	771.02	442.07	14.30	14.30	14.32	14.32	
2538628277	SMP	1	515.79	458.66	771.02	442.16	14.27	14.27	14.17	14.17	
2538636656	SMP	1	515.80	458.69	771.19	442.17	14.16	14.16	13.98	13.98	
2538644910	SMP	1	515.91	458.72	771.27	442.19	14.30	14.30	14.16	14.16	
2538653286	SMP	1	515.99	458.63	771.33	442.23	14.21	14.21	14.10	14.10	
2538661674	SMP	1	516.07	458.62	771.38	442.20	14.17	14.17	14.16	14.16	
2538669900	SMP	1	516.10	458.53	771.58	442.34	13.96	13.96	14.26	14.26	
2538678280	SMP	1	516.30	458.55	771.72	442.16	14.17	14.17	14.16	14.16	
2538686653	SMP	1	516.31	458.40	771.87	442.17	14.31	14.31	14.17	14.17	
2538695036	SMP	1	516.38	458.27	772.02	442.15	14.40	14.40	14.23	14.23	
2538703270	SMP	1	516.49	458.16	772.04	441.96	14.46	14.46	14.03	14.03	
2538711673	SMP	1	516.52	458.02	772.18	441.82	14.56	14.56	14.05	14.05	
2538728403	SMP	1	516.70	457.84	772.38	441.78	14.31	14.31	14.24	14.24	
2538736665	SMP	1	516.88	457.81	772.43	441.78	14.40	14.40	14.13	14.13	
2538745030	SMP	1	516.99	457.76	772.63	441.91	14.35	14.35	14.34	14.34	
2538753407	SMP	1	517.01	457.70	772.89	441.94	14.40	14.40	14.28	14.28	
2538761782	SMP	1	517.33	457.81	773.12	442.06	14.43	14.43	14.19	14.19	
2538770041	SMP	1	517.50	457.88	773.18	442.17	14.53	14.53	14.27	14.27	
2538778396	SMP	1	517.87	458.35	773.41	442.74	14.42	14.42	14.28	14.28	
2538786788	SMP	1	518.11	459.85	773.07	444.21	14.41	14.41	14.11	14.11	
2538795149	SMP	1	518.58	460.81	773.16	445.36	14.43	14.43	14.32	14.32	
2538803396	SMP	1	518.74	460.57	773.55	445.25	14.64	14.64	14.68	14.68	
2538811780	SMP	1	518.91	460.10	773.88	444.74	14.62	14.62	14.21	14.21	
2538820156	SMP	1	519.06	460.27	774.21	445.04	14.33	14.33	14.26	14.26	
2538828391	SMP	1	519.21	460.25	774.39	445.15	14.46	14.46	14.42	14.42	
2538836803	SMP	1	519.17	460.18	774.54	445.12	14.47	14.47	14.24	14.24	
2538845149	SMP	1	519.47	460.20	775.01	445.15	14.79	14.79	14.26	14.26	
2538853523	SMP	1	519.78	460.22	775.23	445.28	14.70	14.70	14.29	14.29	
2538861777	SMP	1	520.17	460.33	775.46	445.44	14.39	14.39	14.65	14.65	
2538870149	SMP	1	520.17	460.44	775.89	445.63	14.68	14.68	14.18	14.18	
2538878514	SMP	1	520.63	460.48	776.21	445.82	14.71	14.71	14.59	14.59	
2538895162	SMP	1	521.15	460.77	776.76	446.13	14.25	14.25	14.36	14.36	
2538903515	SMP	1	521.24	460.83	777.14	446.22	14.53	14.53	14.44	14.44	
2538911914	SMP	1	521.63	460.77	777.41	446.33	14.59	14.59	14.51	14.51	
2538920261	SMP	1	521.87	460.52	777.54	446.28	14.54	14.54	14.53	14.53	
2538928513	SMP	1	522.14	460.52	777.82	446.19	14.33	14.33	14.54	14.54	
2538936892	SMP	1	522.20	460.46	778.02	446.12	14.67	14.67	14.48	14.48	
2538945278	SMP	1	522.41	460.27	778.36	446.05	14.78	14.78	14.43	14.43	
2538953639	SMP	1	522.77	460.08	778.58	446.02	14.70	14.70	14.36	14.36	
2538961919	SMP	1	523.07	459.98	779.01	446.08	14.54	14.54	14.24	14.24	
2538970258	SMP	1	523.20	459.93	779.21	446.11	14.63	14.63	14.19	14.19	
2538978639	SMP	1	523.69	460.06	779.45	446.37	14.78	14.78	14.62	14.62	
2538986907	SMP	1	525.21	460.65	780.66	447.20	14.26	14.26	14.72	14.72	
2539003678	SMP	1	528.69	462.09	783.67	449.04	14.85	14.85	14.63	14.63	
2539012024	SMP	1	528.97	461.99	784.25	449.06	14.57	14.57	14.37	14.37	
2539020264	SMP	1	529.08	462.12	784.53	449.25	14.56	14.56	14.44	14.44	
2539028637	SMP	1	529.48	462.11	784.98	449.42	14.48	14.48	14.37	14.37	
2539037029	SMP	1	529.85	462.10	785.38	449.44	14.66	14.66	14.44	14.44	
2539045390	SMP	1	530.13	461.97	785.86	449.51	14.52	14.52	14.40	14.40	
2539062014	SMP	1	530.80	461.56	786.54	449.33	14.42	14.42	14.24	14.24	
2539070394	SMP	1	531.16	461.40	786.98	449.37	14.55	14.55	14.39	14.39	
2539078768	SMP	1	531.42	461.32	787.20	449.41	14.45	14.45	14.25	14.25	
2539087013	SMP	1	531.69	461.34	787.69	449.50	14.43	14.43	14.17	14.17	
2539095439	SMP	1	532.10	461.31	788.08	449.58	14.23	14.23	14.33	14.33	
2539103763	SMP	1	532.47	461.28	788.55	449.72	14.15	14.15	14.13	14.13	
2539112134	SMP	1	532.79	461.41	788.91	449.97	14.49	14.49	14.27	14.27	
2539120388	SMP	1	533.17	461.34	789.30	450.02	14.14	14.14	14.12	14.12	
2539128782	SMP	1	533.54	461.34	789.61	450.17	14.02	14.02	14.10	14.10	
2539137139	SMP	1	533.74	461.30	790.03	450.20	14.39	14.39	14.16	14.16	
2539153780	SMP	1	534.45	461.03	790.78	450.31	14.29	14.29	14.27	14.27	
2539162128	SMP	1	534.80	460.96	791.08	450.07	14.26	14.26	14.06	14.06	
2539170522	SMP	1	535.20	460.73	791.51	450.15	14.37	14.37	13.79	13.79	
2539178762	SMP	1	535.53	460.54	791.84	450.08	14.30	14.30	14.28	14.28	
2539187132	SMP	1	535.88	460.43	792.26	449.96	14.45	14.45	14.11	14.11	
2539195516	SMP	1	536.32	460.33	792.63	450.04	14.20	14.20	14.00	14.00	
2539203879	SMP	1	536.72	460.47	793.06	450.16	14.31	14.31	14.02	14.02	
2539212136	SMP	1	536.95	460.46	793.56	450.39	14.20	14.20	14.03	14.03	
2539220532	SMP	1	537.37	460.63	793.99	450.56	14.08	14.08	13.79	13.79	
2539237263	SMP	1	538.20	460.83	794.78	451.07	14.17	14.17	14.11	14.11	
2539245528	SMP	1	538.59	460.86	795.26	451.19	14.00	14.00	13.73	13.73	
2539253880	SMP	1	539.17	460.95	795.95	451.34	14.20	14.20	14.15	14.15	
2539262258	SMP	1	540.20	460.51	796.72	451.16	14.20	14.20	14.23	14.23	
2539270629	SMP	1	541.59	459.71	797.99	450.48	14.10	14.10	13.61	13.61	
2539278894	SMP	1	542.57	459.28	798.65	450.10	13.80	13.80	13.48	13.48	
2539295625	SMP	1	543.63	459.10	799.85	450.26	13.84	13.84	13.93	13.93	
2539303891	SMP	1	544.11	459.02	800.46	450.44	14.16	14.16	13.90	13.90	
2539312253	SMP	1	544.83	458.95	801.20	450.57	13.89	13.89	13.96	13.96	
2539320624	SMP	1	545.43	458.86	801.96	450.78	13.82	13.82	13.89	13.89	
2539329013	SMP	1	546.13	458.97	802.65	450.99	13.99	13.99	14.02	14.02	
2539345630	SMP	1	547.53	458.92	804.36	451.59	14.04	14.04	13.93	13.93	
2539354007	SMP	1	548.28	458.90	805.16	451.84	14.03	14.03	14.04	14.04	
2539362386	SMP	1	549.07	458.87	806.05	451.99	14.13	14.13	13.79	13.79	
2539370619	SMP	1	549.98	458.73	806.91	452.15	13.86	13.86	13.96	13.96	
2539379045	SMP	1	550.75	458.53	807.84	452.26	13.87	13.87	13.89	13.89	
2539395752	SMP	1	552.40	458.04	809.73	452.44	13.84	13.84	13.82	13.82	
2539404015	SMP	1	553.26	457.81	810.60	452.52	13.89	13.89	13.95	13.95	
2539412378	SMP	1	554.23	457.59	811.60	452.65	13.80	13.80	13.58	13.58	
2539429116	SMP	1	555.98	457.21	813.56	452.99	14.11	14.11	13.76	13.76	
2539437377	SMP	1	556.74	457.04	814.43	453.15	13.94	13.94	13.88	13.88	
2539445752	SMP	1	557.82	456.92	815.43	453.44	13.86	13.86	14.08	14.08	
2539454122	SMP	1	558.60	456.85	816.39	453.81	14.05	14.05	13.95	13.95	
2539470761	SMP	1	560.47	455.99	818.27	453.56	13.80	13.80	14.00	14.00	
2539479116	SMP	1	561.47	455.61	819.22	453.37	13.99	13.99	13.84	13.84	
2539487506	SMP	1	562.21	455.49	819.94	453.63	13.98	13.98	13.83	13.83	
2539504115	SMP	1	563.65	455.17	821.63	454.04	13.98	13.98	13.82	13.82	
2539512515	SMP	1	564.37	454.96	822.44	454.05	13.99	13.99	13.82	13.82	
2539520875	SMP	1	565.18	454.84	823.22	454.07	14.08	14.08	14.02	14.02	
2539529116	SMP	1	565.90	454.59	823.93	454.09	13.99	13.99	14.24	14.24	
2539545877	SMP	1	567.19	454.47	825.24	454.35	14.18	14.18	14.14	14.14	
2539554249	SMP	1	567.76	454.37	826.08	454.52	14.17	14.17	13.99	13.99	
2539562496	SMP	1	568.42	454.44	826.69	454.70	14.09	14.09	13.97	13.97	
2539570872	SMP	1	569.06	454.43	827.35	454.95	14.21	14.21	14.11	14.11	
2539579237	SMP	1	569.55	454.33	828.00	455.09	14.31	14.31	14.15	14.15	
2539595887	SMP	1	570.61	454.33	829.17	455.42	14.36	14.36	14.12	14.12	
2539604234	SMP	1	571.20	454.34	829.80	455.55	14.17	14.17	14.07	14.07	
2539612641	SMP	1	571.56	454.24	830.34	455.56	14.40	14.40	14.10	14.10	
2539620856	SMP	1	572.27	454.10	830.77	455.62	14.52	14.52	14.07	14.07	
2539629233	SMP	1	572.51	453.97	831.28	455.61	14.28	14.28	14.15	14.15	
2539637613	SMP	1	573.12	453.88	831.75	455.69	14.27	14.27	14.08	14.08	
2539646004	SMP	1	573.54	453.86	832.30	455.78	14.29	14.29	14.09	14.09	
2539662617	SMP	1	574.41	453.87	833.15	456.10	14.31	14.31	14.03	14.03	
2539671007	SMP	1	574.88	454.01	833.58	456.42	14.35	14.35	14.13	14.13	
2539679364	SMP	1	575.28	454.00	834.11	456.59	14.21	14.21	14.27	14.27	
2539687607	SMP	1	576.25	453.95	834.86	456.53	14.25	14.25	13.96	13.96	
2539695995	SMP	1	576.71	453.98	835.24	456.58	14.26	14.26	13.99	13.99	
2539704360	SMP	1	576.96	454.04	835.51	456.87	14.28	14.28	14.03	14.03	
2539712732	SMP	1	577.27	454.03	835.79	456.91	14.34	14.34	14.21	14.21	
2539720997	SMP	1	577.49	453.94	836.13	457.06	14.30	14.30	14.12	14.12	
2539729362	SMP	1	577.71	453.98	836.27	457.02	14.26	14.26	13.97	13.97	
2539746106	SMP	1	578.02	453.87	836.71	457.26	14.36	14.36	14.22	14.22	
2539754371	SMP	1	578.21	453.74	836.92	457.25	14.23	14.23	14.24	14.24	
2539762738	SMP	1	578.30	453.70	837.09	457.30	14.20	14.20	14.05	14.05	
2539771095	SMP	1	578.39	453.71	837.06	457.38	14.28	14.28	14.05	14.05	
2539779509	SMP	1	578.46	453.71	837.09	457.44	14.39	14.39	14.12	14.12	
2539787727	SMP	1	578.45	453.82	837.21	457.48	14.26	14.26	14.21	14.21	
2539796101	SMP	1	578.48	453.80	837.33	457.56	14.35	14.35	14.19	14.19	
2539804486	SMP	1	578.40	453.81	837.28	457.58	14.32	14.32	14.16	14.16	
2539812738	SMP	1	578.30	453.79	837.20	457.54	14.22	14.22	14.17	14.17	
2539821101	SMP	1	578.31	453.70	837.14	457.54	14.29	14.29	14.12	14.12	
2539829500	SMP	1	578.20	453.61	837.03	457.37	14.30	14.30	14.15	14.15	
2539837853	SMP	1	578.20	453.47	836.99	457.29	14.27	14.27	14.16	14.16	
2539846103	SMP	1	578.14	453.29	836.84	457.08	14.27	14.27	14.27	14.27	
2539854485	SMP	1	577.99	453.16	836.76	456.91	14.41	14.41	14.10	14.10	
2539862860	SMP	1	577.98	453.02	836.74	456.74	14.41	14.41	14.07	14.07	
2539871226	SMP	1	578.14	452.76	836.84	456.47	14.27	14.27	14.09	14.09	
2539879504	SMP	1	578.14	452.64	836.78	456.28	14.33	14.33	14.24	14.24	
2539887845	SMP	1	577.98	452.53	836.61	456.16	14.23	14.23	14.32	14.32	
2539896226	SMP	1	578.05	452.53	836.61	456.15	14.31	14.31	14.22	14.22	
2539904604	SMP	1	578.08	452.50	836.67	456.11	14.18	14.18	14.12	14.12	
2539912861	SMP	1	578.14	452.51	836.82	456.17	14.21	14.21	14.20	14.20	
2539921218	SMP	1	578.12	452.39	836.91	456.21	14.25	14.25	14.23	14.23	
2539929619	SMP	1	578.20	452.33	836.98	456.15	14.22	14.22	14.19	14.19	
2539937968	SMP	1	578.28	452.25	837.13	456.08	14.09	14.09	14.16	14.16	
2539946228	SMP	1	578.34	452.08	837.14	455.91	14.21	14.21	14.17	14.17	
2539954607	SMP	1	578.37	451.95	837.33	455.87	14.19	14.19	14.07	14.07	
2539962990	SMP	1	578.55	451.78	837.42	455.75	14.31	14.31	13.98	13.98	
2539971218	SMP	1	578.74	451.69	837.60	455.68	14.07	14.07	14.20	14.20	
2539979618	SMP	1	578.81	451.40	837.72	455.65	14.07	14.07	14.07	14.07	
2539987970	SMP	1	578.93	451.36	837.86	455.53	14.29	14.29	13.99	13.99	
2539996340	SMP	1	579.06	451.19	838.02	455.57	14.13	14.13	14.06	14.06	
2540004599	SMP	1	579.26	451.11	838.18	455.50	14.09	14.09	13.97	13.97	
2540012978	SMP	1	579.35	450.97	838.43	455.64	13.96	13.96	13.96	13.96	
2540021345	SMP	1	579.47	451.04	838.46	455.66	14.09	14.09	13.84	13.84	
2540029742	SMP	1	579.70	451.08	838.75	455.74	14.15	14.15	14.00	14.00	
2540037963	SMP	1	579.90	451.07	838.92	455.74	14.31	14.31	13.93	13.93	
2540046342	SMP	1	580.01	450.91	839.09	455.77	14.13	14.13	14.11	14.11	
2540054726	SMP	1	580.30	450.94	839.27	455.75	14.12	14.12	13.96	13.96	
2540063101	SMP	1	580.46	450.81	839.43	455.64	14.11	14.11	13.61	13.61	
2540071339	SMP	1	580.73	450.67	839.78	455.77	14.03	14.03	13.91	13.91	
2540079752	SMP	1	580.83	450.43	840.00	455.58	14.01	14.01	13.92	13.92	
2540088091	SMP	1	580.96	450.20	840.10	455.39	14.19	14.19	13.82	13.82	
2540096464	SMP	1	581.16	450.13	840.24	455.35	14.06	14.06	13.81	13.81	
2540113106	SMP	1	581.46	449.84	840.43	455.02	14.06	14.06	13.88	13.88	
2540121471	SMP	1	581.57	449.91	840.56	455.07	14.12	14.12	13.98	13.98	
2540129730	SMP	1	580.58	449.84	839.83	455.12	14.23	14.23	14.07	14.07	
2540138109	SMP	1	578.77	449.66	838.16	455.07	14.15	14.15	14.09	14.09	
2540146464	SMP	1	578.17	449.47	837.29	455.10	14.08	14.08	13.98	13.98	
2540154862	SMP	1	578.31	449.63	837.43	455.17	14.13	14.13	13.92	13.92	
2540163096	SMP	1	578.67	449.65	837.55	455.22	13.99	13.99	14.34	14.34	
2540171462	SMP	1	578.80	449.74	837.83	455.37	13.93	13.93	14.18	14.18	
2540179846	SMP	1	578.87	449.74	837.98	455.46	14.04	14.04	13.95	13.95	
2540188212	SMP	1	579.03	449.71	838.12	455.53	14.14	14.14	14.13	14.13	
2540196456	SMP	1	579.16	449.62	838.39	455.47	14.17	14.17	13.95	13.95	
2540204851	SMP	1	579.20	449.56	838.44	455.51	14.00	14.00	14.19	14.19	
2540213219	SMP	1	579.41	449.38	838.60	455.47	13.78	13.78	13.94	13.94	
2540221596	SMP	1	579.60	449.46	838.81	455.56	13.85	13.85	14.07	14.07	
2540229849	SMP	1	579.62	449.36	838.89	455.50	13.84	13.84	14.04	14.04	
2540238210	SMP	1	579.66	449.35	839.01	455.50	13.93	13.93	14.08	14.08	
2540254961	SMP	1	579.81	449.39	839.25	455.33	13.99	13.99	13.92	13.92	
2540263230	SMP	1	579.84	449.31	839.34	455.27	13.93	13.93	14.04	14.04	
2540271584	SMP	1	579.91	449.31	839.42	455.26	13.91	13.91	14.07	14.07	
2540279960	SMP	1	579.95	449.22	839.55	455.29	13.93	13.93	14.21	14.21	
2540288210	SMP	1	580.02	449.16	839.56	455.04	13.96	13.96	14.07	14.07	
2540296589	SMP	1	580.05	449.03	839.68	454.94	13.90	13.90	14.06	14.06	
2540304956	SMP	1	580.07	448.95	839.82	454.87	13.97	13.97	13.96	13.96	
2540313356	SMP	1	580.11	448.84	839.91	454.73	13.95	13.95	13.97	13.97	
2540321578	SMP	1	580.12	448.73	839.93	454.61	13.88	13.88	14.00	14.00	
2540329965	SMP	1	580.16	448.62	840.06	454.45	14.26	14.26	14.01	14.01	
2540338334	SMP	1	580.09	448.55	839.97	454.24	14.18	14.18	13.98	13.98	
2540346713	SMP	1	580.10	448.40	840.07	454.10	14.11	14.11	13.99	13.99	
2540354960	SMP	1	580.07	448.38	840.02	453.96	14.03	14.03	14.13	14.13	
2540363359	SMP	1	579.89	448.35	839.84	453.81	13.89	13.89	14.05	14.05	
2540371702	SMP	1	579.68	448.24	839.76	453.66	14.02	14.02	13.90	13.90	
2540380077	SMP	1	579.54	448.15	839.51	453.33	14.02	14.02	14.05	14.05	
2540388331	SMP	1	579.30	448.03	839.39	453.18	13.91	13.91	13.69	13.69	
2540396721	SMP	1	578.99	448.03	839.22	453.02	13.93	13.93	14.08	14.08	
2540413452	SMP	1	578.50	448.02	838.67	452.71	13.88	13.88	13.81	13.81	
2540421718	SMP	1	578.02	448.09	838.36	452.77	13.75	13.75	14.00	14.00	
2540430084	SMP	1	577.69	448.27	837.97	452.79	13.88	13.88	13.98	13.98	
2540438449	SMP	1	577.21	448.38	837.60	452.78	13.71	13.71	13.83	13.83	
2540446711	SMP	1	576.91	448.81	837.32	452.96	13.88	13.88	13.62	13.62	
2540455095	SMP	1	576.49	449.02	836.89	453.08	13.68	13.68	13.83	13.83	
2540463444	SMP	1	576.07	449.23	836.48	453.02	13.76	13.76	13.53	13.53	
2540471840	SMP	1	575.55	449.48	836.14	453.02	13.59	13.59	13.64	13.64	
2540480080	SMP	1	575.03	449.66	835.52	452.89	13.66	13.66	13.61	13.61	
2540488447	SMP	1	574.47	449.68	835.04	452.83	13.48	13.48	13.60	13.60	
2540496836	SMP	1	573.77	449.65	834.42	452.41	13.44	13.44	13.37	13.37	
2540513457	SMP	1	572.34	449.47	832.76	451.78	13.22	13.22	13.52	13.52	
2540521830	SMP	1	571.83	449.64	832.33	451.62	13.44	13.44	13.53	13.53	
2540530207	SMP	1	571.19	449.79	831.86	451.56	13.58	13.58	13.59	13.59	
2540538572	SMP	1	570.61	449.85	831.26	451.48	13.29	13.29	13.40	13.40	
2540546844	SMP	1	570.03	450.07	830.82	451.51	13.29	13.29	13.54	13.54	
2540555201	SMP	1	569.62	450.34	830.27	451.59	13.20	13.20	13.15	13.15	
2540571944	SMP	1	568.57	450.94	829.26	451.84	13.24	13.24	13.37	13.37	
2540580207	SMP	1	567.91	451.13	828.79	451.92	13.21	13.21	13.34	13.34	
2540588581	SMP	1	567.49	451.40	828.28	451.96	13.29	13.29	13.32	13.32	
2540596944	SMP	1	567.02	451.50	827.79	451.83	13.12	13.12	13.17	13.17	
2540605210	SMP	1	566.55	451.61	827.14	451.70	13.17	13.17	13.07	13.07	
2540613572	SMP	1	565.98	451.62	826.78	451.63	12.83	12.83	13.01	13.01	
2540621947	SMP	1	566.21	452.03	826.69	451.65	13.34	13.34	13.05	13.05	
2540630331	SMP	1	566.25	452.39	826.52	451.84	13.05	13.05	13.16	13.16	
2540638572	SMP	1	565.41	452.41	825.93	451.64	13.24	13.24	13.23	13.23	
2540655327	SMP	1	564.38	452.45	825.04	451.44	13.00	13.00	12.78	12.78	
2540663720	SMP	1	564.05	452.76	824.63	451.47	12.97	12.97	13.02	13.02	
2540671936	SMP	1	563.72	452.95	824.15	451.41	12.88	12.88	13.05	13.05	
2540680315	SMP	1	563.19	453.10	823.79	451.43	12.74	12.74	12.94	12.94	
2540688700	SMP	1	562.84	453.23	823.43	451.38	12.94	12.94	13.09	13.09	
2540697077	SMP	1	562.39	453.37	822.97	451.43	12.85	12.85	12.83	12.83	
2540705307	SMP	1	562.15	453.62	822.65	451.38	12.99	12.99	12.99	12.99	
2540722089	SMP	1	561.43	453.82	821.89	451.17	12.88	12.88	12.74	12.74	
2540730437	SMP	1	561.08	453.93	821.63	451.11	12.98	12.98	12.88	12.88	
2540738709	SMP	1	560.76	453.97	821.30	451.09	12.84	12.84	12.81	12.81	
2540747069	SMP	1	560.38	454.09	821.11	451.03	12.97	12.97	12.75	12.75	
2540755445	SMP	1	560.18	454.31	820.76	451.03	13.01	13.01	12.87	12.87	
2540763700	SMP	1	560.08	454.40	820.61	451.15	12.77	12.77	12.90	12.90	
2540772075	SMP	1	559.81	454.64	820.33	451.21	12.82	12.82	12.90	12.90	
2540780443	SMP	1	559.58	454.88	820.16	451.42	12.87	12.87	13.01	13.01	
2540788836	SMP	1	559.31	455.17	820.03	451.44	13.04	13.04	12.86	12.86	
2540797066	SMP	1	559.32	455.44	819.89	451.71	12.91	12.91	12.91	12.91	
2540805442	SMP	1	559.65	456.24	820.03	452.34	13.09	13.09	12.94	12.94	
2540813825	SMP	1	559.97	456.82	820.27	452.89	12.82	12.82	13.03	13.03	
2540822187	SMP	1	559.74	456.73	820.08	452.76	13.03	13.03	12.91	12.91	
2540830435	SMP	1	559.50	456.78	819.95	452.72	13.13	13.13	13.09	13.09	
2540838830	SMP	1	559.47	456.74	819.94	452.74	13.07	13.07	12.77	12.77	
2540847192	SMP	1	559.31	456.81	819.84	452.58	13.11	13.11	12.82	12.82	
2540855569	SMP	1	559.30	456.72	819.71	452.50	12.96	12.96	12.93	12.93	
2540863824	SMP	1	559.13	456.68	819.63	452.47	13.05	13.05	13.03	13.03	
2540872190	SMP	1	559.11	456.59	819.56	452.38	12.91	12.91	12.97	12.97	
2540880555	SMP	1	559.04	456.57	819.49	452.39	13.18	13.18	13.06	13.06	
2540888951	SMP	1	558.89	456.57	819.42	452.39	13.07	13.07	13.09	13.09	
2540897199	SMP	1	558.75	456.43	819.42	452.39	13.10	13.10	13.09	13.09	
2540905558	SMP	1	558.76	456.50	819.35	452.42	13.16	13.16	13.10	13.10	
2540913942	SMP	1	558.59	456.53	819.37	452.46	13.22	13.22	13.06	13.06	
2540922196	SMP	1	558.49	456.41	819.29	452.45	13.27	13.27	13.01	13.01	
2540930558	SMP	1	558.45	456.45	819.15	452.41	13.31	13.31	13.23	13.23	
2540938949	SMP	1	558.45	456.16	819.25	452.15	13.13	13.13	13.24	13.24	
2540947311	SMP	1	559.01	455.25	819.63	451.32	13.12	13.12	13.13	13.13	
2540955580	SMP	1	559.17	454.89	819.71	450.82	13.35	13.35	13.24	13.24	
2540963942	SMP	1	559.11	454.66	819.52	450.54	13.30	13.30	13.23	13.23	
2540972312	SMP	1	558.99	454.50	819.50	450.36	13.11	13.11	13.11	13.11	
2540980674	SMP	1	558.77	454.24	819.37	450.08	13.06	13.06	13.43	13.43	
2540988947	SMP	1	558.68	454.05	819.31	449.83	13.49	13.49	13.26	13.26	
2540997309	SMP	1	558.55	453.85	819.20	449.66	13.44	13.44	12.98	12.98	
2541014054	SMP	1	558.48	453.48	819.27	449.34	13.43	13.43	13.29	13.29	
2541022309	SMP	1	558.41	453.34	819.28	449.18	13.30	13.30	13.49	13.49	
2541030686	SMP	1	558.41	453.26	819.21	449.10	13.47	13.47	13.49	13.49	
2541039048	SMP	1	558.36	453.18	819.10	448.91	13.53	13.53	13.18	13.18	
2541047457	SMP	1	558.36	453.11	819.18	448.68	13.58	13.58	13.07	13.07	
2541055677	SMP	1	558.31	452.95	819.16	448.51	13.45	13.45	13.23	13.23	
2541064058	SMP	1	558.36	452.86	819.23	448.43	13.59	13.59	13.52	13.52	
2541072438	SMP	1	558.40	452.72	819.37	448.15	13.45	13.45	13.47	13.47	
2541080811	SMP	1	558.48	452.55	819.46	447.81	13.49	13.49	13.18	13.18	
2541089051	SMP	1	558.78	452.34	819.63	447.13	13.23	13.23	12.60	12.60	
2541097450	SMP	1	556.37	451.43	817.93	446.42	16.88	16.88	16.59	16.59	
2541105796	SMP	1	534.09	460.46	0.00	0.00	11.49	11.49	0.00	0.00	
2541114051	SMP	1	0.00	0.00	0.00	0.00	0.00	0.00	0.00	0.00	
2541122438	SMP	1	0.00	0.00	801.69	459.97	0.00	0.00	10.76	10.76	
2541130806	SMP	1	0.00	0.00	0.00	0.00	0.00	0.00	0.00	0.00	
2541139192	SMP	1	547.70	471.08	0.00	0.00	16.92	16.92	0.00	0.00	
2541147447	SMP	1	0.00	0.00	823.05	459.18	0.00	0.00	12.45	12.45	
2541155812	SMP	1	0.00	0.00	810.77	453.62	0.00	0.00	10.65	10.65	
2541164178	SMP	1	0.00	0.00	809.09	452.34	0.00	0.00	12.85	12.85	
2541180809	SMP	1	552.01	458.26	811.44	451.25	16.30	16.30	14.79	14.79	
2541189170	SMP	1	551.87	462.35	810.88	452.03	20.88	20.88	14.26	14.26	
2541197558	SMP	1	550.69	456.14	811.81	451.80	12.76	12.76	11.79	11.79	
2541205934	SMP	1	549.88	456.13	811.69	451.99	13.73	13.73	11.80	11.80	
2541222542	SMP	1	550.86	457.17	811.68	453.12	12.16	12.16	13.09	13.09	
2541230944	SMP	1	550.61	457.65	811.49	453.45	12.64	12.64	13.31	13.31	
2541239290	SMP	1	550.27	458.05	811.39	453.85	12.88	12.88	13.54	13.54	
2541247539	SMP	1	550.24	458.30	811.21	453.81	12.99	12.99	13.34	13.34	
2541255923	SMP	1	550.03	458.57	810.74	453.98	12.87	12.87	13.44	13.44	
2541264302	SMP	1	549.84	458.61	810.61	454.11	13.26	13.26	13.54	13.54	
2541272549	SMP	1	549.27	458.66	810.36	454.08	13.12	13.12	13.30	13.30	
2541280945	SMP	1	549.14	458.72	810.18	453.96	13.06	13.06	13.40	13.40	
2541289289	SMP	1	548.86	458.67	809.74	453.84	13.29	13.29	13.48	13.48	
2541297667	SMP	1	548.41	458.70	809.46	453.90	13.11	13.11	13.67	13.67	
2541305919	SMP	1	548.12	458.72	809.11	453.70	13.06	13.06	13.49	13.49	
2541314299	SMP	1	547.76	458.70	808.60	453.53	13.26	13.26	13.50	13.50	
2541322660	SMP	1	547.33	458.84	808.22	453.47	13.15	13.15	13.42	13.42	
2541331069	SMP	1	546.87	458.98	807.83	453.46	13.41	13.41	13.58	13.58	
2541347666	SMP	1	546.10	459.18	807.14	453.35	13.41	13.41	13.48	13.48	
2541356059	SMP	1	545.75	459.29	806.62	453.41	13.06	13.06	13.38	13.38	
2541364422	SMP	1	545.17	459.46	806.18	453.46	13.47	13.47	13.52	13.52	
2541372664	SMP	1	544.86	459.44	805.77	453.41	13.35	13.35	13.43	13.43	
2541381048	SMP	1	544.44	459.68	805.35	453.49	13.36	13.36	13.33	13.33	
2541389439	SMP	1	544.00	459.69	804.82	453.30	13.32	13.32	13.46	13.46	
2541397790	SMP	1	543.55	459.97	804.48	453.48	13.44	13.44	13.46	13.46	
2541406058	SMP	1	543.09	460.01	804.14	453.33	13.47	13.47	13.52	13.52	
2541414420	SMP	1	542.69	460.13	803.77	453.34	13.40	13.40	13.55	13.55	
2541431034	SMP	1	541.98	460.21	803.15	453.27	13.40	13.40	13.54	13.54	
2541439418	SMP	1	541.84	460.45	802.74	453.32	13.38	13.38	13.56	13.56	
2541447795	SMP	1	541.30	460.75	802.43	453.47	13.48	13.48	13.32	13.32	
2541456167	SMP	1	541.13	460.80	802.22	453.55	13.50	13.50	13.41	13.41	
2541464437	SMP	1	540.80	461.00	801.94	453.59	13.53	13.53	13.42	13.42	
2541472779	SMP	1	540.74	461.31	801.69	453.76	13.28	13.28	13.54	13.54	
2541481159	SMP	1	540.37	461.44	801.60	453.97	13.27	13.27	13.70	13.70	
2541489540	SMP	1	540.24	461.64	801.33	454.01	13.20	13.20	13.28	13.28	
2541497793	SMP	1	540.10	461.73	801.19	454.13	13.53	13.53	13.44	13.44	
2541506160	SMP	1	539.97	461.91	801.17	454.12	13.29	13.29	13.63	13.63	
2541514557	SMP	1	539.74	461.92	800.91	454.18	13.09	13.09	13.57	13.57	
2541522912	SMP	1	539.83	461.99	800.87	454.13	13.20	13.20	13.60	13.60	
2541531162	SMP	1	540.07	461.64	800.87	453.72	13.27	13.27	13.43	13.43	
2541539536	SMP	1	539.98	461.21	800.93	453.35	13.09	13.09	13.44	13.44	
2541547914	SMP	1	540.11	461.25	800.78	453.33	13.06	13.06	13.39	13.39	
2541556284	SMP	1	540.09	461.39	800.62	453.39	13.13	13.13	13.28	13.28	
2541564569	SMP	1	539.71	461.57	800.61	453.47	13.08	13.08	13.24	13.24	
2541572903	SMP	1	539.68	461.66	800.49	453.57	13.16	13.16	13.30	13.30	
2541581283	SMP	1	539.62	461.71	800.42	453.50	13.10	13.10	13.16	13.16	
2541589535	SMP	1	539.48	461.62	800.14	453.50	13.03	13.03	13.12	13.12	
2541597916	SMP	1	539.34	461.62	800.09	453.46	13.02	13.02	13.25	13.25	
2541614655	SMP	1	539.18	461.70	799.84	453.21	12.80	12.80	13.33	13.33	
2541622930	SMP	1	538.74	461.58	799.72	453.23	12.88	12.88	13.25	13.25	
2541631285	SMP	1	538.78	461.57	799.52	453.09	12.99	12.99	13.07	13.07	
2541639654	SMP	1	538.59	461.63	799.51	453.00	13.12	13.12	13.19	13.19	
2541648041	SMP	1	538.48	461.56	799.45	452.99	12.91	12.91	13.29	13.29	
2541656286	SMP	1	538.31	461.65	799.12	452.92	13.01	13.01	13.19	13.19	
2541664653	SMP	1	538.19	461.66	799.17	452.90	12.83	12.83	13.12	13.12	
2541673043	SMP	1	538.12	461.75	798.98	452.84	12.95	12.95	13.19	13.19	
2541681406	SMP	1	538.04	461.84	798.81	452.92	12.71	12.71	12.96	12.96	
2541689649	SMP	1	537.65	461.86	798.75	452.88	12.83	12.83	13.04	13.04	
2541698038	SMP	1	537.59	461.91	798.66	452.94	13.15	13.15	13.02	13.02	
2541706420	SMP	1	537.71	461.90	798.60	453.03	13.04	13.04	13.01	13.01	
2541714774	SMP	1	537.71	462.02	798.48	453.09	12.95	12.95	12.97	12.97	
2541723044	SMP	1	537.62	462.04	798.52	453.22	12.79	12.79	13.11	13.11	
2541731407	SMP	1	537.55	462.11	798.45	453.23	12.85	12.85	13.13	13.13	
2541739775	SMP	1	537.55	462.18	798.39	453.37	12.91	12.91	13.08	13.08	
2541748031	SMP	1	537.51	462.35	798.24	453.33	13.06	13.06	12.94	12.94	
2541756409	SMP	1	537.53	462.44	798.16	453.41	13.08	13.08	13.01	13.01	
2541764781	SMP	1	537.51	462.48	798.08	453.55	12.75	12.75	13.00	13.00	
2541773167	SMP	1	537.56	462.63	798.04	453.65	12.79	12.79	13.04	13.04	
2541781402	SMP	1	537.41	462.62	798.00	453.70	12.77	12.77	13.10	13.10	
2541789772	SMP	1	536.78	462.28	797.35	453.43	12.84	12.84	12.95	12.95	
2541798159	SMP	1	536.54	462.10	796.95	453.21	12.84	12.84	12.95	12.95	
2541806521	SMP	1	536.62	462.18	797.01	453.25	12.79	12.79	13.00	13.00	
2541814767	SMP	1	536.65	462.32	796.96	453.49	12.69	12.69	13.24	13.24	
2541823161	SMP	1	536.69	462.49	797.03	453.63	12.96	12.96	12.76	12.76	
2541831533	SMP	1	536.69	462.46	797.00	453.68	12.65	12.65	12.86	12.86	
2541839897	SMP	1	536.61	462.48	796.91	453.71	12.74	12.74	12.91	12.91	
2541848153	SMP	1	536.48	462.61	796.82	453.72	13.02	13.02	12.86	12.86	
2541856795	SMP	1	536.42	462.54	796.63	453.76	12.73	12.73	13.03	13.03	
2541864891	SMP	1	536.30	462.57	796.62	453.67	12.65	12.65	13.00	13.00	
2541873285	SMP	1	536.26	462.51	796.54	453.70	12.65	12.65	13.01	13.01	
2541881513	SMP	1	536.10	462.56	796.41	453.63	12.61	12.61	13.06	13.06	
2541889890	SMP	1	536.03	462.49	796.34	453.56	12.59	12.59	12.99	12.99	
2541898277	SMP	1	535.98	462.48	796.23	453.48	12.63	12.63	12.93	12.93	
2541906527	SMP	1	535.91	462.48	796.16	453.41	12.57	12.57	12.83	12.83	
2541914890	SMP	1	535.87	462.38	796.12	453.37	12.82	12.82	12.76	12.76	
2541923283	SMP	1	535.69	462.34	796.00	453.32	12.82	12.82	12.92	12.92	
2541931563	SMP	1	535.71	462.21	795.96	453.29	12.73	12.73	12.82	12.82	
2541939889	SMP	1	535.64	462.14	795.93	453.16	12.66	12.66	12.91	12.91	
2541948273	SMP	1	535.55	462.11	795.67	453.10	12.82	12.82	12.94	12.94	
2541956657	SMP	1	535.31	462.08	795.61	452.96	12.58	12.58	12.80	12.80	
2541965010	SMP	1	535.32	461.94	795.49	452.95	12.50	12.50	12.81	12.81	
2541973276	SMP	1	535.25	461.94	795.48	452.91	12.51	12.51	12.79	12.79	
2541981613	SMP	1	535.25	461.81	795.47	452.69	12.45	12.45	12.83	12.83	
2541990014	SMP	1	535.49	460.94	795.55	451.81	12.47	12.47	12.67	12.67	
2541998322	SMP	1	535.76	460.61	795.40	451.42	12.57	12.57	12.63	12.63	
2542006637	SMP	1	535.68	460.58	795.26	451.42	12.53	12.53	12.78	12.78	
2542015017	SMP	1	535.43	460.79	795.24	451.51	12.47	12.47	12.64	12.64	
2542031705	SMP	1	535.41	460.82	795.30	451.63	12.43	12.43	12.75	12.75	
2542040007	SMP	1	535.43	460.80	795.35	451.70	12.47	12.47	12.81	12.81	
2542048362	SMP	1	535.48	460.89	795.40	451.57	12.49	12.49	12.71	12.71	
2542056767	SMP	1	535.43	460.87	795.45	451.64	12.41	12.41	12.70	12.70	
2542065012	SMP	1	535.56	460.86	795.47	451.64	12.38	12.38	12.58	12.58	
2542073389	SMP	1	535.62	460.90	795.53	451.74	12.42	12.42	12.63	12.63	
2542081762	SMP	1	535.82	460.86	795.62	451.83	12.36	12.36	12.61	12.61	
2542090129	SMP	1	535.80	460.93	795.63	451.86	12.38	12.38	12.42	12.42	
2542098391	SMP	1	535.94	460.98	795.89	451.93	12.38	12.38	12.57	12.57	
2542106756	SMP	1	535.99	460.93	796.12	451.98	12.35	12.35	12.41	12.41	
2542115132	SMP	1	536.13	460.93	796.12	452.03	12.47	12.47	12.47	12.47	
2542123514	SMP	1	536.25	460.87	796.31	452.00	12.44	12.44	12.50	12.50	
2542131786	SMP	1	536.43	460.87	796.40	452.10	12.53	12.53	12.65	12.65	
2542148526	SMP	1	536.80	460.92	796.71	452.27	12.42	12.42	12.58	12.58	
2542156909	SMP	1	536.90	460.90	796.99	452.35	12.36	12.36	12.53	12.53	
2542165148	SMP	1	536.99	460.93	797.05	452.34	12.43	12.43	12.44	12.44	
2542173505	SMP	1	537.14	460.81	797.15	452.36	12.35	12.35	12.51	12.51	
2542181815	SMP	1	537.32	460.73	797.25	452.26	12.60	12.60	12.75	12.75	
2542190266	SMP	1	537.41	460.69	797.37	452.20	12.56	12.56	12.74	12.74	
2542198503	SMP	1	537.47	460.58	797.62	452.23	12.46	12.46	12.65	12.65	
2542206900	SMP	1	537.71	460.55	797.66	452.22	12.63	12.63	12.73	12.73	
2542215225	SMP	1	537.87	460.53	797.76	452.16	12.62	12.62	12.64	12.64	
2542223633	SMP	1	537.90	460.44	797.77	452.14	12.57	12.57	12.44	12.44	
2542231956	SMP	1	537.96	460.44	797.98	452.14	12.58	12.58	12.48	12.48	
2542240262	SMP	1	538.05	460.45	798.06	452.21	12.61	12.61	12.30	12.30	
2542248623	SMP	1	538.10	460.31	798.09	452.21	12.53	12.53	12.56	12.56	
2542256895	SMP	1	538.08	460.32	798.06	452.21	12.51	12.51	12.28	12.28	
2542265252	SMP	1	536.60	460.41	796.56	452.37	12.87	12.87	12.88	12.88	
2542273632	SMP	1	534.50	460.40	794.20	452.48	12.98	12.98	13.05	13.05	
2542281944	SMP	1	532.68	460.28	791.99	452.45	12.59	12.59	12.77	12.77	
2542298629	SMP	1	532.43	460.09	791.83	452.34	12.82	12.82	12.96	12.96	
2542307001	SMP	1	532.31	460.02	791.77	452.32	12.58	12.58	12.92	12.92	
2542315385	SMP	1	532.30	459.95	791.69	452.20	12.85	12.85	12.71	12.71	
2542323619	SMP	1	532.23	459.86	791.70	452.15	12.76	12.76	12.90	12.90	
2542332058	SMP	1	532.21	459.87	791.74	452.03	12.66	12.66	12.87	12.87	
2542340368	SMP	1	532.15	459.75	791.70	452.07	12.53	12.53	12.93	12.93	
2542348749	SMP	1	532.04	459.85	791.74	452.03	12.64	12.64	13.03	13.03	
2542357007	SMP	1	532.04	459.89	791.74	452.10	12.75	12.75	13.04	13.04	
2542365419	SMP	1	531.84	460.01	791.67	452.10	13.07	13.07	13.09	13.09	
2542373745	SMP	1	531.93	460.04	791.58	452.10	12.84	12.84	13.09	13.09	
2542382112	SMP	1	531.70	460.09	791.65	452.17	12.98	12.98	13.14	13.14	
2542390367	SMP	1	531.72	460.20	791.58	452.23	12.99	12.99	13.20	13.20	
2542398752	SMP	1	531.62	460.19	791.51	452.17	12.90	12.90	13.02	13.02	
2542407129	SMP	1	531.56	460.20	791.30	452.17	12.90	12.90	12.96	12.96	
2542415391	SMP	1	531.41	460.17	791.26	452.19	12.96	12.96	13.05	13.05	
2542423744	SMP	1	531.30	460.24	791.19	452.17	13.09	13.09	13.15	13.15	
2542432112	SMP	1	531.25	460.27	791.17	452.24	13.18	13.18	13.20	13.20	
2542440495	SMP	1	531.14	460.41	791.01	452.25	13.15	13.15	13.31	13.31	
2542448744	SMP	1	531.01	460.41	790.95	452.30	13.14	13.14	13.19	13.19	
2542457128	SMP	1	531.01	460.41	790.91	452.39	13.11	13.11	13.20	13.20	
2542465459	SMP	1	530.99	460.50	790.93	452.42	13.14	13.14	13.29	13.29	
2542473870	SMP	1	530.93	460.54	790.75	452.46	13.00	13.00	13.26	13.26	
2542482151	SMP	1	530.85	460.62	790.70	452.54	13.06	13.06	13.32	13.32	
2542490492	SMP	1	530.76	460.68	790.58	452.61	13.15	13.15	13.41	13.41	
2542498867	SMP	1	530.64	460.68	790.59	452.58	13.21	13.21	13.34	13.34	
2542507245	SMP	1	530.52	460.70	790.51	452.54	13.25	13.25	13.39	13.39	
2542515522	SMP	1	530.46	460.71	790.41	452.60	13.18	13.18	13.47	13.47	
2542523863	SMP	1	530.39	460.68	790.19	452.48	13.07	13.07	13.28	13.28	
2542532226	SMP	1	530.25	460.68	790.11	452.41	13.14	13.14	13.32	13.32	
2542540613	SMP	1	530.12	460.55	790.07	452.30	13.09	13.09	13.31	13.31	
2542548865	SMP	1	530.02	460.52	789.93	452.28	13.11	13.11	13.20	13.20	
2542557247	SMP	1	529.96	460.44	789.88	452.23	13.13	13.13	13.28	13.28	
2542565640	SMP	1	529.78	460.48	789.75	452.16	13.11	13.11	13.52	13.52	
2542573861	SMP	1	529.73	460.44	789.61	452.13	13.07	13.07	13.26	13.26	
2542582274	SMP	1	529.52	460.49	789.40	452.02	13.17	13.17	13.14	13.14	
2542590616	SMP	1	529.34	460.41	789.21	451.93	13.29	13.29	13.34	13.34	
2542598991	SMP	1	529.28	460.42	789.08	451.91	13.13	13.13	13.32	13.32	
2542607255	SMP	1	529.07	460.36	789.02	451.80	13.06	13.06	13.05	13.05	
2542615628	SMP	1	528.99	460.31	788.89	451.77	13.02	13.02	13.26	13.26	
2542623984	SMP	1	528.91	460.23	788.80	451.79	13.12	13.12	13.48	13.48	
2542632369	SMP	1	528.63	460.35	788.64	451.83	13.10	13.10	13.29	13.29	
2542640618	SMP	1	528.49	460.28	788.58	451.66	13.02	13.02	13.41	13.41	
2542657368	SMP	1	528.40	460.27	788.27	451.58	13.21	13.21	13.32	13.32	
2542665676	SMP	1	528.25	460.34	788.12	451.57	13.18	13.18	13.24	13.24	
2542673990	SMP	1	528.07	460.28	788.12	451.56	13.04	13.04	13.17	13.17	
2542682353	SMP	1	527.83	460.48	787.81	451.77	13.03	13.03	13.34	13.34	
2542690749	SMP	1	526.93	461.22	786.67	452.32	13.08	13.08	13.36	13.36	
2542699086	SMP	1	525.97	461.68	785.59	452.80	13.00	13.00	13.18	13.18	
2542707367	SMP	1	525.37	461.96	784.94	453.09	12.95	12.95	13.36	13.36	
2542715759	SMP	1	525.24	462.16	784.84	453.30	12.93	12.93	13.30	13.30	
2542724108	SMP	1	525.14	462.20	784.88	453.33	12.87	12.87	13.26	13.26	
2542732351	SMP	1	525.01	462.26	784.71	453.41	12.63	12.63	13.30	13.30	
2542740748	SMP	1	524.89	462.32	784.52	453.33	12.88	12.88	13.23	13.23	
2542749123	SMP	1	524.71	462.38	784.32	453.33	12.96	12.96	13.17	13.17	
2542757490	SMP	1	524.53	462.48	784.25	453.39	13.03	13.03	13.20	13.20	
2542765756	SMP	1	524.32	462.48	784.08	453.35	12.82	12.82	13.09	13.09	
2542774120	SMP	1	524.17	462.45	783.91	453.38	12.86	12.86	13.16	13.16	
2542782480	SMP	1	523.91	462.58	783.79	453.33	12.83	12.83	13.17	13.17	
2542790869	SMP	1	523.74	462.57	783.60	453.28	13.02	13.02	13.21	13.21	
2542807485	SMP	1	523.47	462.60	783.16	453.26	13.01	13.01	13.01	13.01	
2542815889	SMP	1	523.32	462.58	783.03	453.25	12.95	12.95	13.15	13.15	
2542824224	SMP	1	523.17	462.55	782.91	453.17	12.89	12.89	13.10	13.10	
2542832484	SMP	1	522.99	462.55	782.79	453.18	13.06	13.06	13.26	13.26	
2542840863	SMP	1	522.86	462.57	782.67	453.16	12.90	12.90	13.36	13.36	
2542849241	SMP	1	522.65	462.62	782.63	453.04	12.94	12.94	13.25	13.25	
2542857603	SMP	1	522.56	462.55	782.44	453.02	13.12	13.12	13.18	13.18	
2542865910	SMP	1	522.48	462.48	782.25	452.97	12.96	12.96	13.07	13.07	
2542874229	SMP	1	522.39	462.48	782.07	452.86	12.90	12.90	13.36	13.36	
2542882603	SMP	1	522.28	462.51	782.00	452.86	12.96	12.96	13.38	13.38	
2542890869	SMP	1	522.22	462.43	781.99	452.86	12.81	12.81	13.27	13.27	
2542899242	SMP	1	522.17	462.51	781.91	452.87	13.04	13.04	13.23	13.23	
2542907591	SMP	1	522.09	462.57	781.84	452.96	12.97	12.97	13.21	13.21	
2542916008	SMP	1	521.99	462.63	781.80	453.02	13.05	13.05	13.33	13.33	
2542924220	SMP	1	521.94	462.62	781.77	453.07	12.94	12.94	13.25	13.25	
2542932599	SMP	1	521.89	462.71	781.77	453.09	13.04	13.04	13.32	13.32	
2542940977	SMP	1	521.89	462.78	781.72	453.15	13.09	13.09	13.43	13.43	
2542949360	SMP	1	521.75	462.85	781.71	453.22	13.03	13.03	13.44	13.44	
2542957609	SMP	1	521.75	462.85	781.67	453.27	13.01	13.01	13.39	13.39	
2542966019	SMP	1	521.71	462.85	781.61	453.24	13.24	13.24	13.32	13.32	
2542974343	SMP	1	521.71	462.88	781.55	453.30	13.19	13.19	13.29	13.29	
2542982719	SMP	1	521.63	462.85	781.38	453.26	13.14	13.14	13.15	13.15	
2542990974	SMP	1	521.70	462.78	781.54	453.24	13.17	13.17	13.26	13.26	
2542999366	SMP	1	522.82	462.29	782.64	452.83	13.26	13.26	13.30	13.30	
2543007718	SMP	1	524.14	461.80	783.89	452.28	13.27	13.27	13.74	13.74	
2543016140	SMP	1	524.85	461.62	784.38	451.92	13.17	13.17	13.43	13.43	
2543024343	SMP	1	525.02	461.55	784.44	451.92	13.39	13.39	13.45	13.45	
2543032730	SMP	1	524.76	461.62	784.29	451.86	13.23	13.23	13.24	13.24	
2543041101	SMP	1	524.70	461.75	784.16	451.79	13.39	13.39	13.28	13.28	
2543049391	SMP	1	524.56	461.75	784.17	451.77	13.30	13.30	13.37	13.37	
2543057722	SMP	1	524.49	461.75	784.13	451.72	13.35	13.35	13.37	13.37	
2543066157	SMP	1	524.35	461.67	783.98	451.72	13.08	13.08	13.30	13.30	
2543074470	SMP	1	524.24	461.67	783.94	451.70	13.14	13.14	13.39	13.39	
2543082729	SMP	1	524.17	461.74	783.87	451.68	13.42	13.42	13.40	13.40	
2543091097	SMP	1	524.08	461.78	783.82	451.67	13.44	13.44	13.42	13.42	
2543099479	SMP	1	523.99	461.75	783.79	451.69	13.25	13.25	13.51	13.51	
2543107838	SMP	1	523.99	461.72	783.65	451.69	13.26	13.26	13.44	13.44	
2543116153	SMP	1	523.93	461.78	783.65	451.68	13.41	13.41	13.58	13.58	
2543124474	SMP	1	523.85	461.76	783.64	451.67	13.27	13.27	13.53	13.53	
2543132846	SMP	1	523.84	461.76	783.64	451.67	13.47	13.47	13.55	13.55	
2543141226	SMP	1	524.00	461.45	783.77	451.42	13.28	13.28	13.63	13.63	
2543157859	SMP	1	524.65	460.93	783.94	450.97	13.41	13.41	13.55	13.55	
2543166237	SMP	1	524.35	461.00	783.93	451.15	13.18	13.18	13.67	13.67	
2543174602	SMP	1	524.33	461.03	783.89	451.20	13.16	13.16	13.87	13.87	
2543182833	SMP	1	524.33	461.10	783.93	451.11	13.14	13.14	13.66	13.66	
2543191230	SMP	1	524.26	461.10	783.92	451.13	13.09	13.09	13.63	13.63	
2543199595	SMP	1	524.24	461.12	783.97	451.10	13.19	13.19	13.51	13.51	
2543207844	SMP	1	524.26	461.10	783.92	451.19	13.18	13.18	13.72	13.72	
2543216240	SMP	1	524.17	461.12	783.92	451.19	13.17	13.17	13.72	13.72	
2543224589	SMP	1	524.19	461.10	783.85	451.13	13.17	13.17	13.55	13.55	
2543232956	SMP	1	524.17	461.10	783.75	451.23	13.24	13.24	13.66	13.66	
2543241228	SMP	1	524.10	461.03	783.66	451.24	13.17	13.17	13.62	13.62	
2543249591	SMP	1	524.09	461.04	783.70	451.18	13.34	13.34	13.59	13.59	
2543257972	SMP	1	524.02	461.03	783.66	451.17	13.26	13.26	13.57	13.57	
2543266376	SMP	1	524.07	460.98	783.63	451.16	13.36	13.36	13.67	13.67	
2543274586	SMP	1	524.01	460.93	783.56	451.07	13.12	13.12	13.57	13.57	
2543282954	SMP	1	524.01	460.90	783.56	451.00	13.19	13.19	13.60	13.60	
2543291351	SMP	1	524.07	460.84	783.57	450.99	13.18	13.18	13.63	13.63	
2543299714	SMP	1	524.10	460.75	783.61	450.96	13.09	13.09	13.61	13.61	
2543307959	SMP	1	523.99	460.72	783.57	450.89	13.15	13.15	13.53	13.53	
2543316350	SMP	1	524.00	460.68	783.57	450.74	13.14	13.14	13.46	13.46	
2543324711	SMP	1	524.09	460.59	783.57	450.81	13.18	13.18	13.64	13.64	
2543333090	SMP	1	524.05	460.59	783.60	450.69	13.05	13.05	13.53	13.53	
2543341352	SMP	1	524.09	460.56	783.59	450.72	13.19	13.19	13.56	13.56	
2543349719	SMP	1	524.10	460.55	783.66	450.64	13.08	13.08	13.50	13.50	
2543358095	SMP	1	524.06	460.49	783.73	450.56	13.03	13.03	13.28	13.28	
2543366474	SMP	1	524.16	460.45	783.79	450.58	12.95	12.95	13.41	13.41	
2543374710	SMP	1	524.17	460.47	783.77	450.59	13.07	13.07	13.41	13.41	
2543383075	SMP	1	524.11	460.51	783.82	450.60	13.02	13.02	13.36	13.36	
2543391483	SMP	1	524.25	460.42	783.87	450.54	13.17	13.17	13.28	13.28	
2543399740	SMP	1	524.27	460.48	783.82	450.67	13.03	13.03	13.38	13.38	
2543408084	SMP	1	524.56	460.54	784.09	450.64	13.20	13.20	13.33	13.33	
2543416475	SMP	1	526.32	460.54	785.81	450.72	13.20	13.20	13.58	13.58	
2543424833	SMP	1	528.77	460.68	788.10	450.66	13.32	13.32	13.47	13.47	
2543433074	SMP	1	531.12	460.81	790.21	450.72	13.44	13.44	13.40	13.40	
2543449913	SMP	1	535.10	460.86	793.69	450.76	13.25	13.25	13.52	13.52	
2543458210	SMP	1	535.22	460.87	793.85	450.65	13.35	13.35	13.41	13.41	
2543466548	SMP	1	535.09	460.91	793.89	450.70	13.36	13.36	13.37	13.37	
2543474829	SMP	1	535.32	460.83	794.09	450.64	13.18	13.18	13.27	13.27	
2543483201	SMP	1	535.29	460.78	794.14	450.57	13.16	13.16	13.22	13.22	
2543491580	SMP	1	535.35	460.84	794.21	450.57	13.13	13.13	13.05	13.05	
2543499880	SMP	1	535.35	460.70	794.29	450.59	13.15	13.15	13.19	13.19	
2543508194	SMP	1	535.44	460.64	794.48	450.60	13.12	13.12	13.22	13.22	
2543524849	SMP	1	535.44	460.57	794.64	450.59	13.09	13.09	13.08	13.08	
2543533198	SMP	1	535.59	460.60	794.70	450.54	13.20	13.20	13.18	13.18	
2543541591	SMP	1	535.59	460.53	794.71	450.47	13.23	13.23	13.08	13.08	
2543549960	SMP	1	535.59	460.46	794.84	450.37	13.19	13.19	13.15	13.15	
2543558205	SMP	1	535.68	460.41	794.87	450.35	13.28	13.28	13.23	13.23	
2543566614	SMP	1	535.72	460.31	794.90	450.42	13.15	13.15	13.42	13.42	
2543574972	SMP	1	535.69	460.22	794.92	450.29	13.08	13.08	13.27	13.27	
2543583322	SMP	1	535.74	460.11	794.99	450.27	13.02	13.02	13.20	13.20	
2543591600	SMP	1	535.84	460.08	795.02	450.21	13.10	13.10	13.10	13.10	
2543599993	SMP	1	535.88	459.99	795.19	450.23	12.98	12.98	12.98	12.98	
2543608324	SMP	1	535.95	460.05	795.39	450.25	13.06	13.06	13.00	13.00	
2543616709	SMP	1	536.03	459.97	795.41	450.25	13.05	13.05	12.95	12.95	
2543624951	SMP	1	536.03	459.99	795.55	450.32	13.09	13.09	12.95	12.95	
2543633314	SMP	1	536.14	460.00	795.56	450.32	13.06	13.06	12.95	12.95	
2543641719	SMP	1	536.21	460.07	795.63	450.32	13.10	13.10	12.99	12.99	
2543650072	SMP	1	536.28	460.07	795.68	450.34	13.26	13.26	13.24	13.24	
2543658323	SMP	1	536.35	459.99	795.77	450.30	13.16	13.16	12.83	12.83	
2543666743	SMP	1	536.39	460.02	795.90	450.27	13.13	13.13	12.87	12.87	
2543675075	SMP	1	536.46	459.95	795.84	450.30	13.05	13.05	13.13	13.13	
2543683319	SMP	1	536.46	459.95	795.93	450.29	13.10	13.10	12.84	12.84	
2543691708	SMP	1	536.57	459.82	795.95	450.30	12.94	12.94	13.13	13.13	
2543700100	SMP	1	536.60	459.78	795.96	450.31	12.95	12.95	13.22	13.22	
2543708454	SMP	1	536.57	459.68	795.99	450.29	12.89	12.89	13.21	13.21	
2543716709	SMP	1	536.57	459.66	795.99	450.29	12.89	12.89	13.12	13.12	
2543725071	SMP	1	536.58	459.67	796.06	450.22	13.10	13.10	13.10	13.10	
2543733442	SMP	1	536.58	459.67	796.02	450.14	12.97	12.97	13.12	13.12	
2543741833	SMP	1	536.64	459.71	796.09	450.13	12.95	12.95	13.09	13.09	
2543750068	SMP	1	536.66	459.66	796.17	450.12	12.97	12.97	13.11	13.11	
2543758450	SMP	1	537.12	459.46	796.62	449.86	13.02	13.02	13.15	13.15	
2543766848	SMP	1	537.85	459.26	797.13	449.71	13.00	13.00	13.17	13.17	
2543775193	SMP	1	537.89	459.24	797.18	449.66	12.90	12.90	12.96	12.96	
2543783438	SMP	1	537.81	459.16	797.21	449.62	13.01	13.01	12.93	12.93	
2543791850	SMP	1	537.82	459.17	797.28	449.62	12.96	12.96	12.95	12.95	
2543800230	SMP	1	537.93	459.11	797.25	449.67	12.68	12.68	13.10	13.10	
2543808565	SMP	1	538.02	459.08	797.39	449.60	12.80	12.80	12.97	12.97	
2543816848	SMP	1	537.98	459.08	797.39	449.57	13.03	13.03	13.19	13.19	
2543825206	SMP	1	538.12	459.02	797.52	449.58	12.83	12.83	12.76	12.76	
2543833558	SMP	1	538.12	459.02	797.62	449.57	12.80	12.80	12.82	12.82	
2543841952	SMP	1	538.25	459.02	797.81	449.65	12.70	12.70	13.05	13.05	
2543850192	SMP	1	538.31	459.09	797.82	449.80	12.97	12.97	13.23	13.23	
2543858569	SMP	1	538.45	459.09	798.02	449.80	12.94	12.94	13.08	13.08	
2543866983	SMP	1	538.52	459.09	798.06	449.83	12.92	12.92	13.17	13.17	
2543875205	SMP	1	538.65	459.09	798.19	449.88	12.93	12.93	13.05	13.05	
2543883559	SMP	1	538.68	459.08	798.25	449.95	12.88	12.88	13.10	13.10	
2543891951	SMP	1	538.76	459.03	798.28	450.08	12.72	12.72	13.03	13.03	
2543900333	SMP	1	538.82	459.10	798.36	450.10	12.77	12.77	13.00	13.00	
2543908562	SMP	1	538.90	459.09	798.45	450.15	12.69	12.69	12.84	12.84	
2543916985	SMP	1	538.90	459.09	798.45	450.15	12.63	12.63	12.90	12.90	
2543925313	SMP	1	539.09	459.08	798.61	450.14	12.69	12.69	12.90	12.90	
2543933677	SMP	1	539.81	458.87	799.15	449.93	12.70	12.70	12.91	12.91	
2543941946	SMP	1	540.17	458.82	799.53	449.84	12.72	12.72	12.96	12.96	
2543958697	SMP	1	540.15	458.89	799.50	449.86	12.71	12.71	12.95	12.95	
2543967104	SMP	1	540.15	458.82	799.53	449.88	12.72	12.72	12.98	12.98	
2543975302	SMP	1	540.17	458.83	799.57	449.93	12.74	12.74	12.95	12.95	
2543983680	SMP	1	540.16	458.82	799.57	449.86	12.77	12.77	12.84	12.84	
2543992059	SMP	1	540.22	458.75	799.53	449.78	12.71	12.71	12.93	12.93	
2544000484	SMP	1	540.16	458.68	799.53	449.74	12.70	12.70	12.85	12.85	
2544008672	SMP	1	540.18	458.63	799.59	449.70	12.73	12.73	12.89	12.89	
2544017128	SMP	1	540.17	458.54	799.50	449.59	12.56	12.56	12.60	12.60	
2544025425	SMP	1	540.05	458.51	799.50	449.52	12.45	12.45	12.65	12.65	
2544033681	SMP	1	540.29	458.45	799.56	449.51	12.56	12.56	12.83	12.83	
2544042059	SMP	1	540.23	458.41	799.64	449.47	12.48	12.48	12.94	12.94	
2544050477	SMP	1	540.20	458.37	799.60	449.49	12.52	12.52	13.11	13.11	
2544058804	SMP	1	540.20	458.37	799.62	449.47	12.52	12.52	13.10	13.10	
2544067084	SMP	1	540.14	458.32	799.65	449.40	12.41	12.41	13.07	13.07	
2544075438	SMP	1	540.16	458.33	799.64	449.47	12.41	12.41	12.93	12.93	
2544083806	SMP	1	540.20	458.37	799.64	449.53	12.48	12.48	12.94	12.94	
2544092184	SMP	1	540.17	458.37	799.62	449.53	12.43	12.43	12.92	12.92	
2544100440	SMP	1	540.20	458.40	799.72	449.59	12.48	12.48	12.94	12.94	
2544108796	SMP	1	540.17	458.45	799.65	449.52	12.48	12.48	12.83	12.83	
2544117233	SMP	1	540.19	458.51	799.58	449.51	12.47	12.47	12.59	12.59	
2544125557	SMP	1	540.24	458.56	799.64	449.52	12.54	12.54	12.62	12.62	
2544133811	SMP	1	540.31	458.56	799.68	449.64	12.61	12.61	12.98	12.98	
2544142180	SMP	1	540.26	458.58	799.71	449.62	12.72	12.72	12.89	12.89	
2544150805	SMP	1	540.26	458.54	799.79	449.59	12.73	12.73	12.61	12.61	
2544158930	SMP	1	540.39	458.73	799.72	449.62	12.63	12.63	12.60	12.60	
2544167216	SMP	1	540.28	458.68	799.75	449.58	12.50	12.50	12.48	12.48	
2544175548	SMP	1	540.28	458.69	799.74	449.62	12.46	12.46	12.76	12.76	
2544183926	SMP	1	540.35	458.76	799.82	449.65	12.53	12.53	12.51	12.51	
2544192173	SMP	1	540.25	458.72	799.82	449.71	12.52	12.52	12.77	12.77	
2544200580	SMP	1	540.31	458.77	799.89	449.71	12.48	12.48	12.58	12.58	
2544208918	SMP	1	540.37	458.74	799.99	449.77	12.46	12.46	12.75	12.75	
2544217361	SMP	1	540.40	458.70	800.10	449.83	12.47	12.47	12.80	12.80	
2544225545	SMP	1	540.47	458.70	800.17	449.83	12.56	12.56	12.83	12.83	
2544233918	SMP	1	540.53	458.70	800.29	449.82	12.46	12.46	12.95	12.95	
2544242296	SMP	1	540.58	458.60	800.24	449.84	12.37	12.37	13.03	13.03	
2544250719	SMP	1	540.73	458.71	800.31	449.84	12.36	12.36	12.96	12.96	
2544258917	SMP	1	540.77	458.59	800.35	449.84	12.50	12.50	13.00	13.00	
2544267353	SMP	1	540.76	458.57	800.42	449.77	12.63	12.63	12.93	12.93	
2544275667	SMP	1	541.03	458.56	800.51	449.66	12.55	12.55	12.61	12.61	
2544284046	SMP	1	541.82	458.07	801.14	449.32	12.33	12.33	12.47	12.47	
2544292313	SMP	1	542.39	457.78	801.38	448.99	12.49	12.49	12.92	12.92	
2544300676	SMP	1	542.37	457.88	801.51	449.09	12.47	12.47	12.78	12.78	
2544309035	SMP	1	542.32	457.81	801.63	449.19	12.43	12.43	12.83	12.83	
2544317488	SMP	1	542.40	457.81	801.66	449.19	12.59	12.59	12.74	12.74	
2544325675	SMP	1	542.52	457.88	801.81	449.22	12.63	12.63	12.78	12.78	
2544334045	SMP	1	542.59	457.82	801.92	449.23	12.58	12.58	12.64	12.64	
2544342420	SMP	1	542.60	457.82	801.92	449.16	12.50	12.50	12.65	12.65	
2544350672	SMP	1	542.57	457.72	801.95	449.21	12.41	12.41	12.59	12.59	
2544359039	SMP	1	542.67	457.75	802.00	449.27	12.29	12.29	12.77	12.77	
2544367449	SMP	1	542.69	457.78	802.07	449.27	12.32	12.32	12.78	12.78	
2544375787	SMP	1	542.71	457.86	802.21	449.24	12.33	12.33	12.72	12.72	
2544384036	SMP	1	542.88	457.84	802.17	449.21	12.29	12.29	12.70	12.70	
2544392419	SMP	1	542.86	457.88	802.17	449.21	12.29	12.29	12.77	12.77	
2544400796	SMP	1	542.89	457.85	802.21	449.24	12.33	12.33	12.86	12.86	
2544409163	SMP	1	542.89	457.85	802.21	449.24	12.50	12.50	12.86	12.86	
2544417445	SMP	1	542.89	457.75	802.27	449.31	12.37	12.37	12.94	12.94	
2544425785	SMP	1	542.90	457.75	802.28	449.24	12.31	12.31	12.90	12.90	
2544434164	SMP	1	542.87	457.70	802.28	449.24	12.58	12.58	13.03	13.03	
2544442540	SMP	1	542.78	457.59	802.21	449.18	12.40	12.40	12.91	12.91	
2544450809	SMP	1	541.24	456.77	800.82	448.38	12.79	12.79	13.02	13.02	
2544459162	SMP	1	539.73	455.47	798.83	447.03	12.54	12.54	12.92	12.92	
2544467600	SMP	1	538.98	455.09	797.88	446.67	12.50	12.50	12.82	12.82	
2544475907	SMP	1	538.72	454.97	797.46	446.62	12.43	12.43	12.89	12.89	
2544484161	SMP	1	538.91	455.05	797.64	446.61	12.74	12.74	13.05	13.05	
2544492540	SMP	1	538.79	455.08	797.73	446.64	12.57	12.57	13.06	13.06	
2544500929	SMP	1	538.77	455.13	797.85	446.71	12.59	12.59	13.11	13.11	
2544509154	SMP	1	538.57	455.06	797.80	446.62	12.47	12.47	13.14	13.14	
2544517574	SMP	1	538.64	455.06	797.83	446.59	12.63	12.63	13.02	13.02	
2544525925	SMP	1	538.64	455.06	797.84	446.61	12.48	12.48	12.94	12.94	
2544534283	SMP	1	538.64	455.07	797.83	446.59	12.66	12.66	12.87	12.87	
2544542543	SMP	1	538.64	455.06	797.84	446.62	12.48	12.48	12.85	12.85	
2544550915	SMP	1	538.64	455.13	797.87	446.63	12.59	12.59	12.91	12.91	
2544559283	SMP	1	538.64	455.06	798.02	446.69	12.63	12.63	12.97	12.97	
2544567687	SMP	1	538.71	455.13	797.99	446.73	12.55	12.55	13.03	13.03	
2544575916	SMP	1	538.78	455.13	798.01	446.78	12.57	12.57	13.09	13.09	
2544584286	SMP	1	538.78	455.14	798.09	446.79	12.57	12.57	13.04	13.04	
2544592661	SMP	1	538.71	455.21	798.13	446.88	12.46	12.46	13.04	13.04	
2544601073	SMP	1	538.84	455.25	798.22	446.97	12.57	12.57	13.12	13.12	
2544609278	SMP	1	538.84	455.31	798.23	446.97	12.44	12.44	13.13	13.13	
2544617976	SMP	1	538.87	455.43	798.31	447.10	12.61	12.61	13.01	13.01	
2544626030	SMP	1	539.01	455.43	798.42	447.21	12.54	12.54	13.03	13.03	
2544634402	SMP	1	539.09	455.41	798.44	447.21	12.52	12.52	13.04	13.04	
2544642659	SMP	1	539.17	455.41	798.64	447.24	12.58	12.58	13.05	13.05	
2544651048	SMP	1	539.23	455.45	798.75	447.35	12.62	12.62	13.14	13.14	
2544659408	SMP	1	539.37	455.40	798.74	447.34	12.64	12.64	13.14	13.14	
2544667692	SMP	1	539.31	455.42	798.74	447.34	12.65	12.65	13.14	13.14	
2544676027	SMP	1	539.36	455.33	798.84	447.30	12.75	12.75	13.24	13.24	
2544684402	SMP	1	539.46	455.38	798.69	447.17	12.72	12.72	13.01	13.01	
2544692783	SMP	1	539.46	455.31	798.72	447.21	12.72	12.72	13.06	13.06	
2544701046	SMP	1	539.53	455.29	798.70	447.13	12.99	12.99	12.95	12.95	
2544709398	SMP	1	539.47	455.21	798.72	447.06	12.93	12.93	12.96	12.96	
2544717812	SMP	1	539.48	455.13	798.72	447.06	12.87	12.87	12.96	12.96	
2544726149	SMP	1	539.49	455.14	798.72	446.99	12.95	12.95	12.88	12.88	
2544734400	SMP	1	539.32	455.05	798.79	446.92	12.69	12.69	12.92	12.92	
2544742777	SMP	1	538.38	454.11	797.63	445.96	12.67	12.67	12.84	12.84	
2544751159	SMP	1	537.25	452.63	796.06	444.60	12.72	12.72	12.97	12.97	
2544759530	SMP	1	536.65	451.41	794.99	443.60	12.62	12.62	12.92	12.92	
2544776174	SMP	1	536.45	451.29	794.85	443.50	12.57	12.57	13.02	13.02	
2544784519	SMP	1	536.31	451.32	794.92	443.43	12.71	12.71	12.86	12.86	
2544792913	SMP	1	536.25	451.24	794.81	443.35	12.65	12.65	12.81	12.81	
2544801154	SMP	1	536.17	451.27	794.95	443.30	12.63	12.63	12.69	12.69	
2544809529	SMP	1	536.17	451.35	794.88	443.33	12.53	12.53	12.86	12.86	
2544817908	SMP	1	536.20	451.38	794.81	443.35	12.59	12.59	12.85	12.85	
2544826152	SMP	1	536.14	451.48	794.91	443.43	12.66	12.66	12.89	12.89	
2544834521	SMP	1	536.14	451.48	795.04	443.42	12.62	12.62	12.80	12.80	
2544842911	SMP	1	536.07	451.55	794.98	443.50	12.68	12.68	12.89	12.89	
2544851269	SMP	1	536.03	451.60	795.06	443.45	12.64	12.64	12.85	12.85	
2544859541	SMP	1	535.96	451.67	794.93	443.50	12.62	12.62	12.86	12.86	
2544867912	SMP	1	535.98	451.69	794.93	443.53	12.52	12.52	12.91	12.91	
2544876283	SMP	1	535.98	451.69	795.02	443.55	12.55	12.55	12.84	12.84	
2544884638	SMP	1	536.01	451.67	795.05	443.55	12.61	12.61	12.85	12.85	
2544892914	SMP	1	535.91	451.72	795.18	443.51	12.64	12.64	12.76	12.76	
2544901281	SMP	1	535.92	451.72	795.15	443.53	12.59	12.59	12.78	12.78	
2544909651	SMP	1	535.86	451.66	795.17	443.37	12.63	12.63	12.76	12.76	
2544918031	SMP	1	536.02	451.64	795.17	443.45	12.58	12.58	12.74	12.74	
2544926274	SMP	1	535.98	451.64	795.18	443.44	12.57	12.57	12.76	12.76	
2544934638	SMP	1	535.95	451.57	795.02	443.39	12.59	12.59	12.61	12.61	
2544943030	SMP	1	535.98	451.55	795.17	443.45	12.63	12.63	12.77	12.77	
2544951398	SMP	1	536.10	451.49	795.08	443.26	12.74	12.74	12.53	12.53	
2544959651	SMP	1	536.18	451.48	795.14	443.27	12.74	12.74	12.51	12.51	
2544968031	SMP	1	536.14	451.48	795.14	443.18	12.72	12.72	12.43	12.43	
2544976394	SMP	1	536.06	451.39	795.14	443.18	12.61	12.61	12.49	12.49	
2544984663	SMP	1	535.99	451.32	795.21	443.12	12.63	12.63	12.72	12.72	
2544993029	SMP	1	535.89	451.17	795.05	443.08	12.65	12.65	12.77	12.77	
2545001366	SMP	1	535.34	450.73	794.58	442.74	12.54	12.54	12.62	12.62	
2545009779	SMP	1	535.16	450.56	794.13	442.37	12.49	12.49	12.69	12.69	
2545018043	SMP	1	535.39	450.48	794.27	442.37	12.45	12.45	12.55	12.55	
2545026397	SMP	1	535.32	450.62	794.32	442.41	12.43	12.43	12.65	12.65	
2545034717	SMP	1	535.34	450.58	794.39	442.41	12.42	12.42	12.50	12.50	
2545043154	SMP	1	535.23	450.54	794.39	442.41	12.49	12.49	12.54	12.54	
2545051401	SMP	1	535.20	450.60	794.32	442.41	12.54	12.54	12.62	12.62	
2545059773	SMP	1	535.16	450.60	794.30	442.49	12.57	12.57	12.58	12.58	
2545068103	SMP	1	535.15	450.69	794.32	442.48	12.51	12.51	12.57	12.57	
2545076528	SMP	1	535.08	450.67	794.32	442.48	12.68	12.68	12.74	12.74	
2545084774	SMP	1	535.09	450.71	794.27	442.57	12.71	12.71	12.82	12.82	
2545093153	SMP	1	534.99	450.75	794.24	442.59	12.58	12.58	12.85	12.85	
2545101460	SMP	1	534.98	450.75	794.20	442.57	12.74	12.74	12.86	12.86	
2545109892	SMP	1	534.85	450.75	794.25	442.62	12.71	12.71	12.94	12.94	
2545118157	SMP	1	534.81	450.65	794.05	442.55	12.69	12.69	12.86	12.86	
2545126522	SMP	1	534.71	450.66	794.13	442.60	12.80	12.80	12.85	12.85	
2545134905	SMP	1	534.80	450.62	794.06	442.53	12.67	12.67	12.79	12.79	
2545143280	SMP	1	534.73	450.60	793.99	442.50	12.60	12.60	12.86	12.86	
2545151545	SMP	1	534.67	450.53	793.92	442.43	12.66	12.66	12.92	12.92	
2545159900	SMP	1	534.57	450.44	793.87	442.29	12.54	12.54	12.79	12.79	
2545168454	SMP	1	534.53	450.44	793.86	442.17	12.59	12.59	12.57	12.57	
2545176514	SMP	1	534.51	450.38	793.71	442.09	12.80	12.80	12.52	12.52	
2545184886	SMP	1	534.17	450.51	793.34	442.06	12.75	12.75	12.49	12.49	
2545193270	SMP	1	532.73	450.69	792.07	442.23	12.76	12.76	12.82	12.82	
2545201588	SMP	1	530.55	450.93	789.79	442.57	12.80	12.80	12.72	12.72	
2545209888	SMP	1	528.99	451.16	787.96	442.80	12.58	12.58	12.59	12.59	
2545226757	SMP	1	528.44	451.35	787.43	442.87	12.69	12.69	12.80	12.80	
2545234958	SMP	1	528.32	451.35	787.24	442.85	12.49	12.49	12.67	12.67	
2545243255	SMP	1	528.23	451.25	787.19	442.80	12.65	12.65	12.64	12.64	
2545251639	SMP	1	528.00	451.28	787.13	442.79	12.43	12.43	12.79	12.79	
2545260005	SMP	1	527.91	451.31	787.07	442.83	12.61	12.61	12.76	12.76	
2545268344	SMP	1	527.76	451.27	787.01	442.89	12.54	12.54	12.77	12.77	
2545276639	SMP	1	527.76	451.35	787.04	442.87	12.49	12.49	12.74	12.74	
2545285012	SMP	1	527.62	451.33	786.82	442.88	12.78	12.78	12.45	12.45	
2545293381	SMP	1	527.62	451.35	786.85	442.94	12.74	12.74	12.42	12.42	
2545301698	SMP	1	527.47	451.43	786.84	442.94	12.59	12.59	12.42	12.42	
2545310001	SMP	1	527.34	451.41	786.97	443.09	12.61	12.61	12.71	12.71	
2545318405	SMP	1	527.34	451.48	786.83	443.10	12.57	12.57	12.70	12.70	
2545326753	SMP	1	527.27	451.52	786.82	443.11	12.50	12.50	12.65	12.65	
2545335014	SMP	1	527.27	451.61	786.76	443.18	12.42	12.42	12.66	12.66	
2545343377	SMP	1	527.22	451.62	786.88	443.18	12.37	12.37	12.66	12.66	
2545351751	SMP	1	527.23	451.61	786.85	443.17	12.41	12.41	12.64	12.64	
2545360129	SMP	1	527.11	451.65	786.73	443.23	12.36	12.36	12.69	12.69	
2545368449	SMP	1	527.22	451.76	786.85	443.24	12.39	12.39	12.76	12.76	
2545376748	SMP	1	527.08	451.83	786.74	443.25	12.49	12.49	12.78	12.78	
2545385115	SMP	1	527.08	451.75	786.63	443.30	12.61	12.61	12.77	12.77	
2545393504	SMP	1	527.03	451.82	786.64	443.30	12.40	12.40	12.90	12.90	
2545401796	SMP	1	526.91	451.76	786.50	443.30	12.52	12.52	12.80	12.80	
2545410126	SMP	1	526.81	451.79	786.50	443.23	12.60	12.60	12.88	12.88	
2545418525	SMP	1	526.78	451.77	786.32	443.19	12.64	12.64	12.85	12.85	
2545426872	SMP	1	526.73	451.65	786.33	443.16	12.81	12.81	12.86	12.86	
2545435165	SMP	1	526.59	451.60	786.24	443.11	12.68	12.68	12.91	12.91	
2545443498	SMP	1	526.46	451.53	786.15	442.96	12.67	12.67	12.88	12.88	
2545451872	SMP	1	526.48	451.55	786.06	442.84	12.64	12.64	12.72	12.72	
2545460247	SMP	1	526.41	451.46	786.03	442.75	12.59	12.59	12.77	12.77	
2545468565	SMP	1	526.44	451.42	785.85	442.71	12.77	12.77	12.80	12.80	
2545476867	SMP	1	526.37	451.35	785.91	442.68	12.78	12.78	12.87	12.87	
2545485234	SMP	1	526.36	451.32	785.75	442.65	12.80	12.80	12.88	12.88	
2545493503	SMP	1	526.38	451.26	785.75	442.59	12.89	12.89	12.91	12.91	
2545501915	SMP	1	526.25	451.21	785.73	442.54	13.00	13.00	12.98	12.98	
2545510250	SMP	1	526.24	451.22	785.71	442.52	12.99	12.99	12.95	12.95	
2545518633	SMP	1	526.18	451.15	785.71	442.52	12.99	12.99	12.95	12.95	
2545526863	SMP	1	526.32	451.25	785.77	442.52	12.95	12.95	12.95	12.95	
2545535285	SMP	1	526.29	451.29	785.68	442.54	12.93	12.93	12.92	12.92	
2545543623	SMP	1	526.30	451.31	785.75	442.61	12.97	12.97	12.93	12.93	
2545551977	SMP	1	526.20	451.32	785.75	442.59	13.00	13.00	12.96	12.96	
2545560245	SMP	1	526.21	451.40	785.69	442.62	13.03	13.03	12.90	12.90	
2545568656	SMP	1	526.07	451.46	785.80	442.62	12.98	12.98	12.95	12.95	
2545577000	SMP	1	526.21	451.47	785.75	442.66	13.09	13.09	12.94	12.94	
2545585351	SMP	1	526.26	451.45	785.90	442.73	13.13	13.13	13.09	13.09	
2545593615	SMP	1	526.29	451.48	785.89	442.79	13.12	13.12	13.20	13.20	
2545602041	SMP	1	526.27	451.52	785.73	442.79	13.18	13.18	13.24	13.24	
2545610365	SMP	1	526.27	451.59	785.80	442.83	13.23	13.23	13.17	13.17	
2545618748	SMP	1	526.35	451.59	785.76	442.82	13.24	13.24	13.22	13.22	
2545626989	SMP	1	526.41	451.57	785.89	442.78	13.18	13.18	13.36	13.36	
2545635404	SMP	1	526.41	451.57	785.86	442.83	13.18	13.18	13.38	13.38	
2545643744	SMP	1	526.41	451.61	785.90	442.83	13.21	13.21	13.39	13.39	
2545651994	SMP	1	526.38	451.57	785.95	442.83	13.25	13.25	13.40	13.40	
2545660364	SMP	1	526.60	451.53	786.00	442.86	13.21	13.21	13.41	13.41	
2545668800	SMP	1	526.48	451.51	786.07	442.87	13.31	13.31	13.40	13.40	
2545677113	SMP	1	526.50	451.51	786.08	442.89	13.27	13.27	13.50	13.50	
2545685359	SMP	1	526.55	451.47	786.13	442.83	13.30	13.30	13.44	13.44	
2545693739	SMP	1	526.62	451.47	786.19	442.80	13.74	13.74	13.49	13.49	
2545702167	SMP	1	526.61	451.34	786.10	442.86	13.62	13.62	13.64	13.64	
2545710487	SMP	1	526.62	451.28	786.29	442.78	13.45	13.45	13.86	13.86	
2545718756	SMP	1	526.69	451.28	786.20	442.79	13.45	13.45	13.66	13.66	
2545727108	SMP	1	526.64	451.26	786.17	442.79	13.63	13.63	13.77	13.77	
2545735528	SMP	1	526.56	451.28	786.18	442.76	13.53	13.53	13.82	13.82	
2545743870	SMP	1	525.79	451.62	785.21	442.93	13.80	13.80	13.72	13.72	
2545752108	SMP	1	524.72	451.75	784.00	443.30	13.95	13.95	13.82	13.82	
2545760494	SMP	1	524.42	451.78	783.66	443.37	13.51	13.51	13.85	13.85	
2545768920	SMP	1	524.60	451.87	783.81	443.32	13.91	13.91	13.92	13.92	
2545777238	SMP	1	524.53	451.83	783.89	443.35	13.83	13.83	14.01	14.01	
2545785479	SMP	1	524.46	451.83	783.82	443.34	13.78	13.78	13.94	13.94	
2545793858	SMP	1	524.37	451.84	783.82	443.34	13.77	13.77	13.94	13.94	
2545802263	SMP	1	524.41	451.80	783.89	443.35	13.79	13.79	13.98	13.98	
2545810484	SMP	1	524.53	451.80	783.82	443.28	13.82	13.82	13.99	13.99	
2545818879	SMP	1	524.51	451.77	783.82	443.35	13.63	13.63	13.99	13.99	
2545827232	SMP	1	524.37	451.77	783.93	443.31	13.69	13.69	13.98	13.98	
2545835603	SMP	1	524.40	451.77	783.88	443.32	13.69	13.69	14.07	14.07	
2545843862	SMP	1	524.45	451.76	783.93	443.27	13.89	13.89	14.06	14.06	
2545852234	SMP	1	524.38	451.76	783.88	443.39	13.83	13.83	14.18	14.18	
2545860606	SMP	1	524.44	451.75	783.74	443.42	13.87	13.87	14.25	14.25	
2545868999	SMP	1	524.32	451.80	783.83	443.37	13.97	13.97	14.23	14.23	
2545877232	SMP	1	524.41	451.70	783.80	443.36	13.65	13.65	14.22	14.22	
2545885615	SMP	1	524.22	451.66	783.76	443.44	13.98	13.98	14.27	14.27	
2545893979	SMP	1	524.28	451.62	783.58	443.36	13.66	13.66	14.28	14.28	
2545902358	SMP	1	524.15	451.62	783.58	443.29	13.68	13.68	14.32	14.32	
2545910601	SMP	1	524.17	451.60	783.67	443.18	13.96	13.96	14.24	14.24	
2545919006	SMP	1	524.09	451.70	783.60	443.21	13.96	13.96	14.41	14.41	
2545927352	SMP	1	524.09	451.65	783.47	443.17	14.02	14.02	14.28	14.28	
2545935727	SMP	1	523.97	451.67	783.46	443.12	13.99	13.99	14.30	14.30	
2545943980	SMP	1	523.90	451.77	783.47	443.19	14.06	14.06	14.33	14.33	
2545952366	SMP	1	523.71	451.78	783.47	443.22	14.14	14.14	14.39	14.39	
2545960727	SMP	1	523.78	451.81	783.53	443.23	14.06	14.06	14.31	14.31	
2545968992	SMP	1	523.94	451.87	783.38	443.31	14.07	14.07	14.36	14.36	
2545977363	SMP	1	523.69	451.93	783.40	443.25	14.11	14.11	14.35	14.35	
2545985734	SMP	1	523.74	451.95	783.40	443.32	14.03	14.03	14.33	14.33	
2545994102	SMP	1	523.65	451.94	783.36	443.32	14.10	14.10	14.43	14.43	
2546002349	SMP	1	523.74	451.92	783.31	443.41	14.10	14.10	14.30	14.30	
2546010722	SMP	1	523.67	451.92	783.52	443.40	14.12	14.12	14.15	14.15	
2546019126	SMP	1	523.70	451.93	783.51	443.34	14.02	14.02	14.18	14.18	
2546027474	SMP	1	523.82	451.90	783.55	443.31	14.11	14.11	14.32	14.32	
2546035719	SMP	1	523.77	451.87	783.47	443.39	14.04	14.04	14.14	14.14	
2546044099	SMP	1	523.87	451.84	783.58	443.36	14.13	14.13	14.32	14.32	
2546052479	SMP	1	523.76	451.87	783.51	443.41	14.10	14.10	14.30	14.30	
2546060849	SMP	1	523.79	451.85	783.66	443.42	14.05	14.05	14.25	14.25	
2546069115	SMP	1	523.81	451.93	783.63	443.49	14.23	14.23	14.26	14.26	
2546077473	SMP	1	523.86	451.91	783.55	443.55	14.14	14.14	14.27	14.27	
2546085851	SMP	1	523.86	451.96	783.54	443.61	14.12	14.12	14.21	14.21	
2546094223	SMP	1	523.83	451.97	783.55	443.62	14.12	14.12	14.25	14.25	
2546102470	SMP	1	523.98	452.03	783.64	443.59	13.96	13.96	14.23	14.23	
2546110846	SMP	1	523.97	452.03	783.60	443.65	13.99	13.99	14.18	14.18	
2546119253	SMP	1	523.78	452.12	783.48	443.68	14.10	14.10	14.15	14.15	
2546127471	SMP	1	523.87	452.10	783.33	443.65	14.02	14.02	14.21	14.21	
2546144226	SMP	1	523.87	451.96	783.42	443.56	14.08	14.08	14.17	14.17	
2546152670	SMP	1	523.70	452.01	783.39	443.52	14.03	14.03	14.17	14.17	
2546160863	SMP	1	523.63	452.03	783.36	443.48	14.22	14.22	14.12	14.12	
2546169211	SMP	1	523.66	451.96	783.32	443.40	14.07	14.07	14.15	14.15	
2546177622	SMP	1	523.40	451.94	783.26	443.34	14.10	14.10	14.15	14.15	
2546185969	SMP	1	523.39	451.87	783.22	443.31	14.14	14.14	14.12	14.12	
2546194219	SMP	1	523.52	451.85	783.11	443.19	14.05	14.05	14.03	14.03	
2546202596	SMP	1	523.37	451.82	783.18	443.19	14.13	14.13	14.16	14.16	
2546210979	SMP	1	523.43	451.77	783.06	443.22	13.98	13.98	14.18	14.18	
2546219342	SMP	1	523.36	451.76	783.07	443.20	14.11	14.11	14.03	14.03	
2546227607	SMP	1	523.36	451.70	782.99	443.12	14.07	14.07	14.10	14.10	
2546235958	SMP	1	523.29	451.66	783.06	443.07	14.13	14.13	14.04	14.04	
2546244343	SMP	1	523.37	451.67	783.02	443.08	14.10	14.10	14.09	14.09	
2546252724	SMP	1	523.34	451.73	783.12	443.09	14.11	14.11	14.16	14.16	
2546260991	SMP	1	523.29	451.70	783.16	443.05	13.97	13.97	14.10	14.10	
2546269332	SMP	1	523.40	451.66	783.02	443.08	13.82	13.82	14.09	14.09	
2546277731	SMP	1	523.32	451.73	783.10	443.02	14.01	14.01	14.02	14.02	
2546285957	SMP	1	523.33	451.78	783.00	443.15	14.02	14.02	14.10	14.10	
2546294343	SMP	1	523.31	451.81	783.10	443.17	13.97	13.97	14.07	14.07	
2546303131	SMP	1	523.38	451.81	783.13	443.18	14.02	14.02	14.11	14.11	
2546311089	SMP	1	523.31	451.82	783.05	443.24	14.01	14.01	14.10	14.10	
2546319330	SMP	1	523.37	451.84	782.93	443.23	14.03	14.03	14.10	14.10	
2546327730	SMP	1	523.30	451.91	782.91	443.27	14.01	14.01	14.11	14.11	
2546336077	SMP	1	523.29	452.00	782.85	443.24	13.99	13.99	14.21	14.21	
2546344466	SMP	1	523.29	451.86	783.03	443.26	13.95	13.95	14.12	14.12	
2546352714	SMP	1	523.39	451.93	782.92	443.26	13.97	13.97	14.19	14.19	
2546361097	SMP	1	523.39	452.00	782.98	443.29	14.00	14.00	14.16	14.16	
2546369450	SMP	1	523.23	451.85	783.18	443.21	13.98	13.98	14.15	14.15	
2546377849	SMP	1	523.24	451.95	783.05	443.27	13.94	13.94	14.22	14.22	
2546386087	SMP	1	523.31	451.90	783.16	443.16	14.03	14.03	14.13	14.13	
2546394462	SMP	1	523.36	452.00	783.10	443.22	14.07	14.07	14.11	14.11	
2546402836	SMP	1	523.53	451.84	783.18	443.10	14.06	14.06	14.25	14.25	
2546411213	SMP	1	524.27	451.68	784.01	443.05	13.82	13.82	14.21	14.21	
2546419458	SMP	1	526.68	451.41	786.26	442.78	14.29	14.29	14.76	14.76	
2546436222	SMP	1	532.11	451.30	791.47	442.60	14.38	14.38	14.34	14.34	
2546444588	SMP	1	534.72	451.38	793.70	442.64	14.30	14.30	14.24	14.24	
2546452846	SMP	1	536.74	451.46	795.58	442.68	14.23	14.23	14.60	14.60	
2546469587	SMP	1	539.52	451.59	797.85	442.55	14.47	14.47	14.07	14.07	
2546477849	SMP	1	539.39	451.59	798.00	442.60	14.49	14.49	14.15	14.15	
2546486195	SMP	1	539.31	451.48	798.00	442.52	14.41	14.41	14.22	14.22	
2546494587	SMP	1	539.51	451.55	798.13	442.47	14.44	14.44	14.30	14.30	
2546502958	SMP	1	539.52	451.59	798.31	442.55	14.47	14.47	14.41	14.41	
2546511219	SMP	1	539.51	451.55	798.32	442.52	14.43	14.43	14.28	14.28	
2546519570	SMP	1	539.51	451.55	798.33	442.54	14.44	14.44	14.29	14.29	
2546527971	SMP	1	539.45	451.59	798.48	442.61	14.41	14.41	14.49	14.49	
2546536324	SMP	1	539.30	451.52	798.50	442.59	14.40	14.40	14.35	14.35	
2546544594	SMP	1	539.33	451.53	798.37	442.61	14.44	14.44	14.37	14.37	
2546552954	SMP	1	539.24	451.63	798.43	442.66	14.38	14.38	14.63	14.63	
2546561342	SMP	1	539.23	451.69	798.48	442.75	14.36	14.36	14.69	14.69	
2546569698	SMP	1	539.20	451.73	798.30	442.68	14.45	14.45	14.39	14.39	
2546577973	SMP	1	539.16	451.69	798.30	442.62	14.40	14.40	14.42	14.42	
2546586327	SMP	1	539.12	451.74	798.30	442.68	14.46	14.46	14.45	14.45	
2546594704	SMP	1	539.14	451.73	798.30	442.61	14.51	14.51	14.42	14.42	
2546603079	SMP	1	539.08	451.73	798.23	442.61	14.49	14.49	14.46	14.46	
2546611331	SMP	1	539.08	451.67	798.23	442.61	14.42	14.42	14.46	14.46	
2546619690	SMP	1	539.08	451.67	798.34	442.59	14.43	14.43	14.44	14.44	
2546628088	SMP	1	539.08	451.73	798.23	442.54	14.51	14.51	14.38	14.38	
2546636328	SMP	1	539.14	451.67	798.28	442.57	14.43	14.43	14.46	14.46	
2546644705	SMP	1	539.06	451.64	798.34	442.59	14.42	14.42	14.48	14.48	
2546653071	SMP	1	539.14	451.60	798.38	442.55	14.40	14.40	14.50	14.50	
2546661460	SMP	1	539.01	451.54	798.48	442.55	14.62	14.62	14.68	14.68	
2546669692	SMP	1	539.00	451.50	798.63	442.52	14.31	14.31	14.66	14.66	
2546678123	SMP	1	539.11	451.46	798.43	442.49	14.42	14.42	14.49	14.49	
2546686440	SMP	1	539.00	451.50	798.51	442.40	14.43	14.43	14.35	14.35	
2546694825	SMP	1	539.01	451.42	798.38	442.32	14.32	14.32	14.45	14.45	
2546703074	SMP	1	539.40	451.48	798.53	442.37	14.54	14.54	14.73	14.73	
2546711451	SMP	1	540.35	451.17	799.44	442.24	14.31	14.31	14.80	14.80	
2546728194	SMP	1	541.63	451.51	800.41	442.17	14.70	14.70	14.08	14.08	
2546736460	SMP	1	541.34	451.48	800.32	442.21	14.36	14.36	14.09	14.09	
2546744825	SMP	1	541.34	451.49	800.28	442.39	14.36	14.36	14.18	14.18	
2546753193	SMP	1	541.37	451.47	800.43	442.31	14.26	14.26	14.03	14.03	
2546761577	SMP	1	541.47	451.46	800.48	442.28	14.36	14.36	14.14	14.14	
2546769817	SMP	1	541.35	451.47	800.52	442.34	14.26	14.26	14.03	14.03	
2546778192	SMP	1	541.34	451.55	800.59	442.32	14.38	14.38	14.05	14.05	
2546786585	SMP	1	541.41	451.55	800.59	442.38	14.38	14.38	14.11	14.11	
2546794817	SMP	1	541.41	451.62	800.53	442.45	14.38	14.38	13.94	13.94	
2546803186	SMP	1	541.39	451.59	800.61	442.43	14.23	14.23	14.03	14.03	
2546811570	SMP	1	541.34	451.45	800.69	442.39	14.15	14.15	14.06	14.06	
2546819955	SMP	1	541.51	451.55	800.73	442.44	14.17	14.17	13.94	13.94	
2546828191	SMP	1	541.29	451.50	800.62	442.46	14.08	14.08	13.77	13.77	
2546836585	SMP	1	541.45	451.62	800.80	442.62	13.99	13.99	13.95	13.95	
2546844944	SMP	1	541.44	451.56	800.75	442.59	14.04	14.04	13.77	13.77	
2546853313	SMP	1	541.62	451.63	800.88	442.66	14.02	14.02	13.99	13.99	
2546861568	SMP	1	541.62	451.65	800.80	442.71	13.80	13.80	13.92	13.92	
2546869942	SMP	1	541.67	451.73	800.83	442.81	13.86	13.86	13.93	13.93	
2546878309	SMP	1	541.67	451.73	800.89	442.78	13.91	13.91	13.91	13.91	
2546886705	SMP	1	541.67	451.81	800.97	442.92	13.86	13.86	14.00	14.00	
2546894935	SMP	1	541.69	451.78	800.88	442.83	13.85	13.85	13.93	13.93	
2546903311	SMP	1	541.62	451.85	800.86	442.85	13.84	13.84	13.87	13.87	
2546911692	SMP	1	541.62	451.86	800.92	442.82	13.88	13.88	13.90	13.90	
2546920059	SMP	1	541.60	451.82	800.75	442.84	13.87	13.87	13.82	13.82	
2546928304	SMP	1	541.61	451.81	800.83	442.75	13.88	13.88	13.47	13.47	
2546936701	SMP	1	541.48	451.76	800.82	442.74	13.78	13.78	13.83	13.83	
2546945069	SMP	1	541.54	451.77	800.68	442.74	13.56	13.56	13.87	13.87	
2546953307	SMP	1	541.40	451.72	800.68	442.67	13.46	13.46	13.53	13.53	
2546961700	SMP	1	541.33	451.63	800.71	442.60	13.74	13.74	13.56	13.56	
2546970058	SMP	1	541.99	451.69	801.03	442.82	13.46	13.46	13.86	13.86	
2546978428	SMP	1	542.99	452.36	801.90	443.21	13.53	13.53	13.54	13.54	
2546986700	SMP	1	543.23	452.85	801.98	443.55	13.60	13.60	13.79	13.79	
2546995057	SMP	1	543.04	452.69	801.88	443.47	13.67	13.67	13.46	13.46	
2547003429	SMP	1	542.79	452.52	802.03	443.46	13.38	13.38	13.87	13.87	
2547011808	SMP	1	542.89	452.56	802.08	443.42	13.31	13.31	13.75	13.75	
2547020055	SMP	1	542.91	452.55	802.10	443.46	13.25	13.25	13.86	13.86	
2547028432	SMP	1	542.98	452.53	802.12	443.47	13.56	13.56	13.91	13.91	
2547036824	SMP	1	543.10	452.53	802.17	443.47	13.40	13.40	13.89	13.89	
2547045180	SMP	1	542.91	452.56	802.19	443.48	13.22	13.22	13.83	13.83	
2547053427	SMP	1	542.98	452.59	802.22	443.51	13.18	13.18	13.91	13.91	
2547061811	SMP	1	542.96	452.60	802.29	443.51	13.30	13.30	13.91	13.91	
2547070194	SMP	1	543.09	452.73	802.16	443.50	13.44	13.44	13.85	13.85	
2547078553	SMP	1	543.03	452.72	802.20	443.61	13.65	13.65	13.82	13.82	
2547086822	SMP	1	543.04	452.71	802.17	443.61	13.26	13.26	13.85	13.85	
2547095178	SMP	1	543.12	452.81	802.18	443.66	13.42	13.42	13.86	13.86	
2547103553	SMP	1	543.09	452.87	802.24	443.74	13.64	13.64	13.91	13.91	
2547111807	SMP	1	543.10	452.89	802.25	443.73	13.69	13.69	13.90	13.90	
2547120180	SMP	1	543.10	452.89	802.25	443.74	13.72	13.72	13.92	13.92	
2547128551	SMP	1	543.18	452.91	802.31	443.80	13.74	13.74	13.86	13.86	
2547136947	SMP	1	543.18	452.98	802.33	443.82	13.41	13.41	13.80	13.80	
2547145185	SMP	1	543.19	452.91	802.43	443.84	13.73	13.73	13.86	13.86	
2547153555	SMP	1	543.43	452.99	802.50	443.84	13.74	13.74	13.68	13.68	
2547161936	SMP	1	543.45	452.94	802.55	443.87	13.53	13.53	13.93	13.93	
2547170307	SMP	1	543.44	452.93	802.52	443.89	13.52	13.52	13.90	13.90	
2547178549	SMP	1	543.55	452.91	802.60	443.80	13.59	13.59	13.98	13.98	
2547186941	SMP	1	543.52	452.91	802.60	443.76	13.81	13.81	13.63	13.63	
2547195306	SMP	1	543.40	452.78	802.67	443.76	13.76	13.76	14.00	14.00	
2547203672	SMP	1	543.63	452.93	802.68	443.74	13.83	13.83	13.94	13.94	
2547211926	SMP	1	543.65	452.81	802.85	443.71	13.77	13.77	13.96	13.96	
2547220300	SMP	1	543.65	452.71	802.85	443.81	13.64	13.64	14.15	14.15	
2547228670	SMP	1	543.72	452.71	802.94	443.79	13.61	13.61	14.12	14.12	
2547237064	SMP	1	543.72	452.68	802.92	443.77	13.68	13.68	14.25	14.25	
2547245305	SMP	1	543.74	452.69	802.93	443.82	13.62	13.62	14.17	14.17	
2547253672	SMP	1	543.65	452.76	802.75	443.73	13.93	13.93	13.99	13.99	
2547262054	SMP	1	542.12	453.49	801.60	444.43	14.21	14.21	14.30	14.30	
2547270304	SMP	1	540.27	454.44	799.48	445.37	14.27	14.27	14.53	14.53	
2547278668	SMP	1	539.00	455.31	797.89	446.30	14.34	14.34	14.80	14.80	
2547287062	SMP	1	538.89	456.00	797.37	447.08	14.69	14.69	14.98	14.98	
2547295416	SMP	1	539.03	455.83	797.67	446.93	14.53	14.53	14.86	14.86	
2547303667	SMP	1	538.77	455.75	797.72	446.84	14.55	14.55	14.86	14.86	
2547312048	SMP	1	538.70	455.97	797.57	447.03	14.54	14.54	14.70	14.70	
2547320428	SMP	1	538.63	456.04	797.60	447.22	14.53	14.53	14.92	14.92	
2547328792	SMP	1	538.62	455.99	797.62	447.18	14.54	14.54	14.85	14.85	
2547337058	SMP	1	538.57	456.01	797.63	447.16	14.50	14.50	14.81	14.81	
2547345419	SMP	1	538.43	456.05	797.77	447.23	14.55	14.55	14.94	14.94	
2547353792	SMP	1	538.46	456.06	797.73	447.20	14.65	14.65	14.88	14.88	
2547362175	SMP	1	538.41	456.03	797.73	447.27	14.64	14.64	14.88	14.88	
2547370416	SMP	1	538.37	456.09	797.76	447.18	14.74	14.74	14.90	14.90	
2547378801	SMP	1	538.30	456.05	797.74	447.13	14.76	14.76	14.62	14.62	
2547387191	SMP	1	538.30	456.05	797.67	447.13	14.76	14.76	14.58	14.58	
2547395542	SMP	1	538.23	456.05	797.73	447.27	14.79	14.79	14.90	14.90	
2547403793	SMP	1	538.30	456.05	797.78	447.18	14.79	14.79	14.98	14.98	
2547412169	SMP	1	538.23	456.05	797.82	447.17	14.82	14.82	15.01	15.01	
2547420548	SMP	1	538.23	456.09	797.76	447.13	14.83	14.83	14.86	14.86	
2547428789	SMP	1	538.24	455.99	797.82	447.17	14.74	14.74	15.00	15.00	
2547437183	SMP	1	538.24	456.03	797.82	447.17	14.84	14.84	15.00	15.00	
2547445540	SMP	1	538.28	455.97	797.78	447.18	14.96	14.96	14.60	14.60	
2547453920	SMP	1	538.28	455.90	797.73	447.13	14.86	14.86	14.96	14.96	
2547462172	SMP	1	538.28	455.90	797.68	447.05	14.83	14.83	14.95	14.95	
2547470542	SMP	1	538.21	455.96	797.68	447.05	14.90	14.90	14.95	14.95	
2547478909	SMP	1	538.14	455.96	797.76	447.00	14.93	14.93	15.04	15.04	
2547487305	SMP	1	538.14	455.96	797.67	447.00	14.93	14.93	14.89	14.89	
2547495537	SMP	1	538.05	455.96	797.66	447.01	14.95	14.95	14.98	14.98	
2547503908	SMP	1	538.10	456.14	797.60	446.99	15.02	15.02	14.92	14.92	
2547512290	SMP	1	537.93	456.15	797.46	447.00	14.95	14.95	15.08	15.08	
2547528925	SMP	1	536.50	456.21	796.04	447.14	14.86	14.86	14.99	14.99	
2547537289	SMP	1	536.68	456.17	796.12	447.08	14.68	14.68	14.84	14.84	
2547545669	SMP	1	536.75	456.18	796.26	447.14	14.61	14.61	14.80	14.80	
2547554032	SMP	1	536.74	456.25	796.15	447.14	14.58	14.58	14.75	14.75	
2547562300	SMP	1	536.77	456.18	796.20	447.15	14.50	14.50	14.63	14.63	
2547570665	SMP	1	536.80	456.22	796.20	447.14	14.36	14.36	14.49	14.49	
2547579042	SMP	1	536.74	456.17	796.08	447.14	14.31	14.31	14.51	14.51	
2547587286	SMP	1	536.69	456.11	796.14	447.21	14.25	14.25	14.37	14.37	
2547595663	SMP	1	536.77	456.19	796.15	447.24	14.22	14.22	14.39	14.39	
2547604025	SMP	1	536.74	456.24	796.15	447.27	14.21	14.21	14.24	14.24	
2547612422	SMP	1	536.76	456.22	796.12	447.31	14.05	14.05	14.22	14.22	
2547620652	SMP	1	536.82	456.25	796.17	447.37	13.97	13.97	14.14	14.14	
2547629037	SMP	1	536.88	456.27	796.24	447.43	13.95	13.95	14.21	14.21	
2547637407	SMP	1	536.84	456.26	796.30	447.45	13.84	13.84	14.13	14.13	
2547645786	SMP	1	536.74	456.31	796.12	447.46	13.87	13.87	14.13	14.13	
2547654031	SMP	1	535.78	456.69	795.19	447.69	13.89	13.89	13.89	13.89	
2547662437	SMP	1	534.49	456.88	793.74	448.06	13.63	13.63	13.92	13.92	
2547670774	SMP	1	534.03	457.09	793.19	448.32	13.78	13.78	13.92	13.92	
2547679158	SMP	1	534.15	457.12	793.19	448.32	13.70	13.70	13.87	13.87	
2547687407	SMP	1	534.11	456.99	793.19	448.20	13.58	13.58	13.76	13.76	
2547695776	SMP	1	534.05	456.98	793.12	448.17	13.56	13.56	13.71	13.71	
2547704147	SMP	1	534.02	456.92	793.03	448.13	13.44	13.44	13.69	13.69	
2547712548	SMP	1	533.98	456.83	792.97	448.09	13.23	13.23	13.69	13.69	
2547720775	SMP	1	533.91	456.70	792.90	447.99	13.16	13.16	13.59	13.59	
2547729157	SMP	1	533.78	456.63	792.79	447.88	12.88	12.88	13.32	13.32	
2547737529	SMP	1	533.70	456.66	792.78	447.82	12.99	12.99	13.27	13.27	
2547745785	SMP	1	533.55	456.56	792.77	447.73	12.91	12.91	13.21	13.21	
2547754147	SMP	1	533.56	456.59	792.72	447.71	12.96	12.96	13.21	13.21	
2547762556	SMP	1	533.56	456.58	792.59	447.57	12.95	12.95	13.02	13.02	
2547770894	SMP	1	533.46	456.49	792.62	447.60	13.04	13.04	13.07	13.07	
2547779159	SMP	1	533.42	456.45	792.64	447.56	12.90	12.90	13.05	13.05	
2547787530	SMP	1	533.45	456.42	792.54	447.49	12.93	12.93	13.04	13.04	
2547795905	SMP	1	533.27	456.41	792.56	447.49	12.89	12.89	13.04	13.04	
2547804274	SMP	1	533.20	456.48	792.55	447.49	12.89	12.89	12.78	12.78	
2547812547	SMP	1	533.27	456.48	792.46	447.49	12.85	12.85	12.76	12.76	
2547820894	SMP	1	533.16	456.52	792.45	447.44	12.64	12.64	12.77	12.77	
2547829288	SMP	1	533.11	456.53	792.41	447.42	12.62	12.62	12.71	12.71	
2547837656	SMP	1	533.12	456.58	792.27	447.41	12.47	12.47	12.74	12.74	
2547845907	SMP	1	533.02	456.55	792.17	447.46	12.46	12.46	12.75	12.75	
2547854268	SMP	1	532.98	456.59	792.13	447.42	12.47	12.47	12.70	12.70	
2547862666	SMP	1	532.98	456.59	792.09	447.48	12.47	12.47	12.50	12.50	
2547871016	SMP	1	532.91	456.60	792.02	447.48	12.50	12.50	12.46	12.46	
2547879280	SMP	1	532.85	456.59	792.02	447.56	12.58	12.58	12.57	12.57	
2547887652	SMP	1	532.79	456.66	792.02	447.48	12.57	12.57	12.46	12.46	
2547896033	SMP	1	532.76	456.62	792.02	447.48	12.61	12.61	12.55	12.55	
2547904261	SMP	1	532.76	456.55	791.96	447.48	12.61	12.61	12.45	12.45	
2547912664	SMP	1	532.70	456.55	791.99	447.37	12.54	12.54	12.46	12.46	
2547921012	SMP	1	532.70	456.55	792.03	447.38	12.58	12.58	12.38	12.38	
2547929398	SMP	1	532.63	456.54	791.96	447.31	12.47	12.47	12.32	12.32	
2547937646	SMP	1	532.63	456.55	791.92	447.37	12.51	12.51	12.54	12.54	
2547946040	SMP	1	532.06	457.40	791.06	448.11	12.43	12.43	12.41	12.41	
2547954388	SMP	1	531.94	458.38	790.68	449.25	12.48	12.48	12.64	12.64	
2547962789	SMP	1	532.09	458.91	790.54	449.88	12.46	12.46	12.59	12.59	
2547971011	SMP	1	531.98	458.77	790.68	449.67	12.39	12.39	12.58	12.58	
2547979400	SMP	1	531.84	458.67	790.79	449.58	12.45	12.45	12.55	12.55	
2547987770	SMP	1	531.91	458.79	790.79	449.74	12.34	12.34	12.51	12.51	
2547996153	SMP	1	531.77	458.74	790.78	449.70	12.38	12.38	12.58	12.58	
2548012765	SMP	1	531.74	458.68	790.82	449.65	12.43	12.43	12.60	12.60	
2548021159	SMP	1	531.78	458.61	790.81	449.62	12.39	12.39	12.58	12.58	
2548029516	SMP	1	531.65	458.54	790.78	449.64	12.45	12.45	12.66	12.66	
2548037764	SMP	1	531.58	458.54	790.77	449.56	12.40	12.40	12.58	12.58	
2548046142	SMP	1	531.56	458.63	790.74	449.61	12.64	12.64	12.63	12.63	
2548054511	SMP	1	531.55	458.63	790.73	449.59	12.59	12.59	12.59	12.59	
2548062895	SMP	1	531.59	458.62	790.67	449.64	12.44	12.44	12.63	12.63	
2548071162	SMP	1	531.59	458.69	790.67	449.63	12.46	12.46	12.62	12.62	
2548079513	SMP	1	531.59	458.69	790.67	449.67	12.45	12.45	12.65	12.65	
2548087889	SMP	1	531.55	458.70	790.62	449.65	12.42	12.42	12.58	12.58	
2548096140	SMP	1	531.43	458.80	790.60	449.75	12.42	12.42	12.60	12.60	
2548104514	SMP	1	531.28	458.74	790.55	449.65	12.40	12.40	12.56	12.56	
2548112882	SMP	1	531.27	458.77	790.55	449.72	12.46	12.46	12.69	12.69	
2548121276	SMP	1	531.21	458.81	790.46	449.65	12.53	12.53	12.62	12.62	
2548129526	SMP	1	531.17	458.82	790.39	449.66	12.54	12.54	12.56	12.56	
2548137892	SMP	1	531.21	458.81	790.46	449.70	12.64	12.64	12.72	12.72	
2548146263	SMP	1	531.21	458.80	790.39	449.71	12.53	12.53	12.79	12.79	
2548154635	SMP	1	531.64	459.10	790.67	449.95	12.64	12.64	12.56	12.56	
2548162896	SMP	1	532.11	459.57	791.12	450.41	12.67	12.67	12.63	12.63	
2548171284	SMP	1	532.07	459.65	791.12	450.43	12.74	12.74	12.58	12.58	
2548179632	SMP	1	531.99	459.52	791.14	450.43	12.74	12.74	12.52	12.52	
2548188007	SMP	1	531.96	459.53	791.08	450.34	12.73	12.73	12.54	12.54	
2548196280	SMP	1	531.93	459.52	791.14	450.27	12.78	12.78	12.67	12.67	
2548204640	SMP	1	531.95	459.49	791.10	450.29	12.80	12.80	12.74	12.74	
2548213005	SMP	1	531.85	459.45	791.13	450.21	12.81	12.81	12.60	12.60	
2548221401	SMP	1	531.89	459.43	791.07	450.14	12.80	12.80	12.74	12.74	
2548229632	SMP	1	531.82	459.36	791.06	450.11	12.90	12.90	12.70	12.70	
2548238004	SMP	1	531.68	459.36	790.99	450.05	12.94	12.94	12.59	12.59	
2548246386	SMP	1	531.58	459.35	790.90	450.05	12.96	12.96	12.75	12.75	
2548254635	SMP	1	531.46	459.44	790.87	450.02	13.04	13.04	12.62	12.62	
2548263011	SMP	1	531.58	459.35	790.91	450.04	13.03	13.03	12.74	12.74	
2548271401	SMP	1	531.55	459.34	790.87	450.04	13.14	13.14	12.72	12.72	
2548279754	SMP	1	531.51	459.35	790.87	450.05	13.09	13.09	12.65	12.65	
2548288001	SMP	1	531.51	459.42	790.94	450.05	13.15	13.15	12.66	12.66	
2548296383	SMP	1	531.43	459.42	790.94	450.05	13.23	13.23	12.66	12.66	
2548304759	SMP	1	531.45	459.44	790.89	450.07	13.11	13.11	12.72	12.72	
2548313121	SMP	1	531.53	459.49	790.86	450.11	13.22	13.22	12.84	12.84	
2548321399	SMP	1	531.43	459.42	790.87	450.12	13.23	13.23	12.72	12.72	
2548329749	SMP	1	531.41	459.40	790.92	450.08	13.19	13.19	12.89	12.89	
2548338127	SMP	1	531.48	459.39	790.87	450.12	13.19	13.19	12.64	12.64	
2548346505	SMP	1	531.48	459.40	790.94	450.07	13.20	13.20	12.89	12.89	
2548354757	SMP	1	531.55	459.32	790.97	450.12	13.13	13.13	13.07	13.07	
2548363141	SMP	1	531.50	459.42	790.99	450.12	13.23	13.23	13.02	13.02	
2548371525	SMP	1	531.49	460.04	790.75	450.69	12.99	12.99	13.00	13.00	
2548379874	SMP	1	531.13	461.39	789.94	452.08	13.02	13.02	13.11	13.11	
2548396504	SMP	1	531.45	462.63	789.55	453.50	12.91	12.91	12.97	12.97	
2548404876	SMP	1	531.37	462.56	789.95	453.41	12.96	12.96	13.00	13.00	
2548413132	SMP	1	531.16	462.57	789.92	453.48	12.89	12.89	13.06	13.06	
2548421490	SMP	1	531.14	462.72	789.92	453.61	12.94	12.94	12.78	12.78	
2548429890	SMP	1	531.16	462.81	789.93	453.67	13.00	13.00	12.85	12.85	
2548438244	SMP	1	531.05	462.66	789.88	453.60	12.84	12.84	12.81	12.81	
2548446509	SMP	1	531.05	462.73	789.91	453.56	13.04	13.04	12.93	12.93	
2548454877	SMP	1	531.01	462.68	789.93	453.53	12.94	12.94	12.80	12.80	
2548463265	SMP	1	530.98	462.80	789.86	453.54	13.16	13.16	13.09	13.09	
2548471621	SMP	1	530.97	462.58	789.93	453.41	12.84	12.84	12.79	12.79	
2548479891	SMP	1	530.88	462.52	789.85	453.35	13.12	13.12	12.86	12.86	
2548488244	SMP	1	530.87	462.49	789.94	453.24	13.24	13.24	13.04	13.04	
2548496626	SMP	1	530.86	462.41	789.92	453.22	13.13	13.13	12.92	12.92	
2548505054	SMP	1	530.80	462.34	789.85	453.08	13.11	13.11	12.87	12.87	
2548513258	SMP	1	530.73	462.34	789.85	453.16	13.03	13.03	12.93	12.93	
2548521614	SMP	1	530.73	462.27	789.98	453.04	12.89	12.89	12.81	12.81	
2548530011	SMP	1	530.70	462.23	789.85	452.95	13.01	13.01	12.79	12.79	
2548538360	SMP	1	530.73	462.19	789.86	453.07	12.85	12.85	12.94	12.94	
2548546623	SMP	1	530.81	462.17	789.86	452.98	12.87	12.87	12.91	12.91	
2548554995	SMP	1	530.70	462.15	789.96	453.04	12.86	12.86	13.06	13.06	
2548563382	SMP	1	530.77	462.22	789.92	452.97	12.94	12.94	12.96	12.96	
2548571626	SMP	1	530.73	462.20	789.93	452.93	12.84	12.84	12.85	12.85	
2548580010	SMP	1	530.70	462.15	789.92	452.97	12.89	12.89	12.96	12.96	
2548588363	SMP	1	530.77	462.15	789.97	453.11	12.88	12.88	13.02	13.02	
2548596748	SMP	1	530.66	462.27	789.93	453.13	12.91	12.91	12.87	12.87	
2548604993	SMP	1	530.73	462.27	790.03	453.15	12.92	12.92	13.04	13.04	
2548613369	SMP	1	530.70	462.23	790.00	453.13	12.85	12.85	13.11	13.11	
2548621733	SMP	1	530.66	462.34	790.04	453.20	12.90	12.90	12.90	12.90	
2548630131	SMP	1	530.66	462.42	790.00	453.14	13.00	13.00	12.92	12.92	
2548638363	SMP	1	530.67	462.42	790.00	453.21	12.95	12.95	12.71	12.71	
2548646753	SMP	1	530.69	462.40	790.00	453.21	13.02	13.02	12.73	12.73	
2548655114	SMP	1	530.72	462.46	790.06	453.27	13.10	13.10	12.80	12.80	
2548663503	SMP	1	530.66	462.42	790.05	453.28	13.00	13.00	12.76	12.76	
2548671734	SMP	1	530.73	462.50	790.01	453.25	13.07	13.07	12.57	12.57	
2548680129	SMP	1	530.68	462.43	789.99	453.27	12.94	12.94	12.66	12.66	
2548688478	SMP	1	530.72	462.39	789.99	453.27	12.94	12.94	12.59	12.59	
2548696876	SMP	1	530.75	462.42	790.01	453.29	12.99	12.99	12.54	12.54	
2548705114	SMP	1	530.68	462.43	790.06	453.21	13.01	13.01	12.62	12.62	
2548713497	SMP	1	530.69	462.35	790.08	453.20	12.78	12.78	12.63	12.63	
2548721852	SMP	1	530.74	462.38	790.15	453.13	12.91	12.91	12.76	12.76	
2548730125	SMP	1	530.74	462.38	790.08	453.25	13.02	13.02	12.79	12.79	
2548738483	SMP	1	530.72	462.34	790.08	453.19	13.01	13.01	12.72	12.72	
2548746863	SMP	1	530.34	462.12	789.79	452.98	12.92	12.92	12.66	12.66	
2548755247	SMP	1	530.11	462.11	789.45	452.93	12.81	12.81	12.61	12.61	
2548763498	SMP	1	530.17	462.07	789.46	452.88	12.78	12.78	12.52	12.52	
2548771853	SMP	1	530.19	461.97	789.51	452.83	12.71	12.71	12.49	12.49	
2548780251	SMP	1	530.19	461.97	789.52	452.82	12.75	12.75	12.60	12.60	
2548788608	SMP	1	530.18	462.01	789.52	452.89	12.71	12.71	12.60	12.60	
2548796861	SMP	1	530.10	462.01	789.47	452.87	12.68	12.68	12.62	12.62	
2548805235	SMP	1	530.13	461.97	789.53	452.81	12.71	12.71	12.52	12.52	
2548813613	SMP	1	530.10	461.94	789.52	452.89	12.58	12.58	12.66	12.66	
2548821982	SMP	1	530.16	461.85	789.60	452.88	12.38	12.38	12.71	12.71	
2548830250	SMP	1	530.15	461.98	789.48	452.90	12.76	12.76	12.54	12.54	
2548838602	SMP	1	530.10	461.96	789.52	452.82	12.66	12.66	12.55	12.55	
2548846984	SMP	1	530.08	461.91	789.51	452.83	12.48	12.48	12.49	12.49	
2548855356	SMP	1	530.10	462.03	789.46	452.88	12.60	12.60	12.52	12.52	
2548863625	SMP	1	530.04	461.99	789.46	452.88	12.39	12.39	12.47	12.47	
2548871975	SMP	1	530.03	462.03	789.42	452.89	12.45	12.45	12.42	12.42	
2548880381	SMP	1	530.11	462.04	789.32	452.88	12.36	12.36	12.54	12.54	
2548888598	SMP	1	530.18	462.00	789.53	452.96	12.55	12.55	12.78	12.78	
2548896980	SMP	1	531.53	462.10	790.63	453.01	12.70	12.70	12.67	12.67	
2548905357	SMP	1	533.32	462.08	792.17	453.04	12.81	12.81	12.95	12.95	
2548913742	SMP	1	534.05	462.00	792.71	452.73	12.72	12.72	12.65	12.65	
2548921970	SMP	1	533.87	461.99	792.66	452.84	12.73	12.73	12.61	12.61	
2548930379	SMP	1	533.81	462.01	792.65	452.75	12.81	12.81	12.51	12.51	
2548938721	SMP	1	533.85	461.93	792.69	452.69	12.49	12.49	12.47	12.47	
2548947119	SMP	1	533.81	461.93	792.74	452.65	12.57	12.57	12.43	12.43	
2548955358	SMP	1	533.81	461.85	792.69	452.66	12.55	12.55	12.49	12.49	
2548963742	SMP	1	533.83	461.78	792.74	452.60	12.51	12.51	12.39	12.39	
2548972103	SMP	1	533.81	461.85	792.87	452.59	12.57	12.57	12.35	12.35	
2548980493	SMP	1	533.81	461.85	792.81	452.61	12.55	12.55	12.50	12.50	
2548988719	SMP	1	533.71	461.79	792.90	452.56	12.54	12.54	12.42	12.42	
2548997104	SMP	1	533.61	461.73	792.90	452.55	12.44	12.44	12.29	12.29	
2549005477	SMP	1	533.58	461.76	792.80	452.51	12.56	12.56	12.57	12.57	
2549013868	SMP	1	533.50	461.87	792.83	452.52	12.55	12.55	12.34	12.34	
2549022093	SMP	1	533.51	461.83	792.83	452.52	12.56	12.56	12.32	12.32	
2549030493	SMP	1	533.50	461.87	792.87	452.52	12.69	12.69	12.25	12.25	
2549038845	SMP	1	533.50	461.87	792.87	452.54	12.69	12.69	12.35	12.35	
2549047101	SMP	1	533.49	461.87	792.82	452.54	12.73	12.73	12.42	12.42	
2549055472	SMP	1	533.48	461.90	792.76	452.59	12.77	12.77	12.49	12.49	
2549063861	SMP	1	533.50	461.87	792.77	452.58	12.69	12.69	12.45	12.45	
2549072229	SMP	1	533.43	461.87	792.83	452.59	12.65	12.65	12.56	12.56	
2549080490	SMP	1	533.51	461.83	792.90	452.71	12.51	12.51	12.57	12.57	
2549088841	SMP	1	533.80	462.05	792.84	452.72	12.64	12.64	12.57	12.57	
2549097224	SMP	1	533.81	461.87	792.84	452.71	12.51	12.51	12.58	12.58	
2549105597	SMP	1	533.73	461.66	792.78	452.41	12.69	12.69	12.36	12.36	
2549113856	SMP	1	533.48	460.83	792.59	451.50	12.49	12.49	12.27	12.27	
2549122210	SMP	1	533.74	460.54	792.55	451.41	12.53	12.53	12.50	12.50	
2549130618	SMP	1	533.81	460.79	792.60	451.52	12.46	12.46	12.46	12.46	
2549138961	SMP	1	533.75	460.85	792.50	451.59	12.52	12.52	12.35	12.35	
2549147220	SMP	1	533.78	460.87	792.70	451.74	12.42	12.42	12.44	12.44	
2549155596	SMP	1	533.78	460.87	792.83	451.88	12.42	12.42	12.41	12.41	
2549163993	SMP	1	533.78	461.00	792.90	451.81	12.47	12.47	12.33	12.33	
2549172342	SMP	1	533.74	461.05	792.91	451.89	12.63	12.63	12.29	12.29	
2549180610	SMP	1	533.74	461.05	792.91	451.89	12.63	12.63	12.29	12.29	
2549188957	SMP	1	533.74	461.05	792.91	451.96	12.59	12.59	12.36	12.36	
2549197354	SMP	1	533.67	461.05	792.91	451.96	12.60	12.60	12.36	12.36	
2549205731	SMP	1	533.66	461.00	792.84	451.89	12.51	12.51	12.30	12.30	
2549213979	SMP	1	533.63	461.09	792.83	451.89	12.64	12.64	12.30	12.30	
2549222330	SMP	1	533.60	460.96	792.76	451.89	12.37	12.37	12.31	12.31	
2549230731	SMP	1	533.56	460.95	792.70	451.81	12.45	12.45	12.31	12.31	
2549238962	SMP	1	533.56	460.87	792.70	451.74	12.39	12.39	12.39	12.39	
2549247341	SMP	1	533.57	460.82	792.62	451.67	12.55	12.55	12.34	12.34	
2549255724	SMP	1	533.46	460.80	792.62	451.60	12.44	12.44	12.28	12.28	
2549264102	SMP	1	533.49	460.72	792.53	451.62	12.30	12.30	12.38	12.38	
2549272333	SMP	1	533.42	460.64	792.52	451.56	12.23	12.23	12.31	12.31	
2549280730	SMP	1	533.48	460.70	792.59	451.56	12.56	12.56	12.39	12.39	
2549289082	SMP	1	533.49	460.64	792.62	451.51	12.28	12.28	12.32	12.32	
2549297462	SMP	1	533.43	460.67	792.59	451.56	12.49	12.49	12.43	12.43	
2549305714	SMP	1	533.13	460.59	792.40	451.42	12.34	12.34	12.47	12.47	
2549314093	SMP	1	532.52	460.42	791.78	451.35	12.35	12.35	12.37	12.37	
2549322464	SMP	1	532.49	460.45	791.57	451.37	12.02	12.02	12.45	12.45	
2549330861	SMP	1	532.39	460.54	791.60	451.32	12.20	12.20	12.37	12.37	
2549339078	SMP	1	532.40	460.52	791.56	451.39	12.19	12.19	12.48	12.48	
2549347469	SMP	1	532.37	460.69	791.61	451.48	12.35	12.35	12.35	12.35	
2549355837	SMP	1	532.35	460.73	791.61	451.52	12.32	12.32	12.32	12.32	
2549364230	SMP	1	532.30	460.75	791.57	451.60	12.29	12.29	12.41	12.41	
2549372455	SMP	1	532.28	460.79	791.58	451.61	12.32	12.32	12.35	12.35	
2549380816	SMP	1	532.29	460.84	791.64	451.60	12.39	12.39	12.24	12.24	
2549389203	SMP	1	532.28	460.89	791.63	451.65	12.37	12.37	12.31	12.31	
2549397462	SMP	1	532.34	461.00	791.67	451.66	12.50	12.50	12.31	12.31	
2549405834	SMP	1	532.28	460.96	791.62	451.74	12.44	12.44	12.36	12.36	
2549414216	SMP	1	532.31	460.99	791.72	451.71	12.40	12.40	12.38	12.38	
2549422575	SMP	1	532.33	460.98	791.74	451.73	12.35	12.35	12.31	12.31	
2549430848	SMP	1	532.39	460.94	791.70	451.79	12.45	12.45	12.21	12.21	
2549439222	SMP	1	532.41	460.89	791.77	451.81	12.39	12.39	12.24	12.24	
2549447591	SMP	1	532.48	460.89	791.79	451.85	12.32	12.32	12.25	12.25	
2549455957	SMP	1	532.51	460.91	791.86	451.85	12.31	12.31	12.25	12.25	
2549464222	SMP	1	532.59	460.96	791.93	451.85	12.44	12.44	12.31	12.31	
2549472585	SMP	1	532.56	460.95	791.95	451.87	12.52	12.52	12.33	12.33	
2549480970	SMP	1	532.65	460.96	792.00	451.85	12.45	12.45	12.38	12.38	
2549489333	SMP	1	532.70	460.97	792.00	451.82	12.44	12.44	12.34	12.34	
2549497588	SMP	1	532.73	460.82	792.05	451.77	12.18	12.18	12.23	12.23	
2549505968	SMP	1	532.74	460.84	792.13	451.83	12.29	12.29	12.49	12.49	
2549514340	SMP	1	533.14	460.89	792.53	451.85	12.32	12.32	12.37	12.37	
2549522696	SMP	1	535.32	461.49	794.11	452.36	12.40	12.40	12.45	12.45	
2549539343	SMP	1	539.64	462.23	797.73	453.15	12.36	12.36	12.23	12.23	
2549547699	SMP	1	540.77	462.69	798.75	453.62	12.30	12.30	12.35	12.35	
2549555969	SMP	1	540.46	462.80	798.75	453.62	12.65	12.65	12.36	12.36	
2549564327	SMP	1	540.49	462.72	798.91	453.61	12.33	12.33	12.22	12.22	
2549572711	SMP	1	540.45	462.82	798.92	453.69	12.40	12.40	12.27	12.27	
2549581086	SMP	1	540.50	462.80	798.98	453.69	12.40	12.40	12.25	12.25	
2549589325	SMP	1	540.46	462.87	799.06	453.76	12.44	12.44	12.28	12.28	
2549597695	SMP	1	540.48	462.84	799.07	453.76	12.37	12.37	12.28	12.28	
2549606093	SMP	1	540.43	462.81	799.11	453.78	12.28	12.28	12.15	12.15	
2549614447	SMP	1	540.42	462.80	799.20	453.74	12.35	12.35	12.00	12.00	
2549622697	SMP	1	540.49	462.87	799.20	453.81	12.45	12.45	12.06	12.06	
2549631086	SMP	1	540.42	462.87	799.21	453.81	12.34	12.34	12.17	12.17	
2549639448	SMP	1	540.44	462.83	799.20	453.81	12.43	12.43	12.08	12.08	
2549647818	SMP	1	540.48	462.90	799.26	453.88	12.70	12.70	12.17	12.17	
2549656090	SMP	1	540.48	462.90	799.34	453.89	12.70	12.70	12.09	12.09	
2549664451	SMP	1	540.48	462.90	799.36	453.91	12.70	12.70	12.02	12.02	
2549672838	SMP	1	540.52	462.84	799.37	453.90	12.43	12.43	12.26	12.26	
2549681206	SMP	1	540.49	462.87	799.37	453.82	12.45	12.45	11.90	11.90	
2549689460	SMP	1	540.51	462.78	799.39	453.88	12.31	12.31	12.30	12.30	
2549697820	SMP	1	540.49	462.79	799.47	453.86	12.32	12.32	12.39	12.39	
2549706215	SMP	1	540.49	462.72	799.52	453.81	12.33	12.33	12.25	12.25	
2549714444	SMP	1	540.42	462.72	799.40	453.76	12.35	12.35	12.32	12.32	
2549722821	SMP	1	540.42	462.72	799.43	453.67	12.35	12.35	12.13	12.13	
2549731196	SMP	1	540.35	462.72	799.40	453.67	12.28	12.28	12.32	12.32	
2549739572	SMP	1	540.35	462.80	799.44	453.64	12.30	12.30	12.44	12.44	
2549747814	SMP	1	540.35	462.87	799.37	453.65	12.27	12.27	12.46	12.46	
2549756221	SMP	1	540.35	462.94	799.34	453.67	12.32	12.32	12.38	12.38	
2549764571	SMP	1	540.22	462.95	799.34	453.74	12.28	12.28	12.44	12.44	
2549772946	SMP	1	540.21	462.95	799.40	453.74	12.23	12.23	12.46	12.46	
2549781196	SMP	1	540.21	463.02	799.36	453.76	12.34	12.34	12.50	12.50	
2549789570	SMP	1	540.26	463.00	799.33	453.91	12.53	12.53	12.51	12.51	
2549797936	SMP	1	540.21	462.96	799.37	453.96	12.29	12.29	12.50	12.50	
2549806332	SMP	1	540.26	463.03	799.35	453.83	12.28	12.28	12.46	12.46	
2549814575	SMP	1	540.26	463.00	799.37	453.92	12.46	12.46	12.45	12.45	
2549822943	SMP	1	540.28	463.05	799.38	453.99	12.62	12.62	12.50	12.50	
2549831316	SMP	1	540.33	463.07	799.43	453.97	12.59	12.59	12.52	12.52	
2549839691	SMP	1	540.28	463.04	799.49	454.04	12.55	12.55	12.57	12.57	
2549847934	SMP	1	540.40	463.07	799.40	453.99	12.66	12.66	12.42	12.42	
2549856331	SMP	1	540.44	463.13	799.44	454.04	12.71	12.71	12.58	12.58	
2549864691	SMP	1	540.45	463.14	799.54	454.15	12.70	12.70	12.74	12.74	
2549872937	SMP	1	540.51	463.14	799.59	454.22	12.76	12.76	12.61	12.61	
2549881322	SMP	1	540.61	463.12	799.64	454.29	12.50	12.50	12.95	12.95	
2549889687	SMP	1	541.27	462.83	800.38	453.99	12.52	12.52	12.38	12.38	
2549906306	SMP	1	543.08	462.20	801.41	453.14	12.39	12.39	12.20	12.20	
2549914713	SMP	1	543.08	462.00	801.41	452.89	12.28	12.28	12.35	12.35	
2549923053	SMP	1	542.98	462.00	801.36	452.89	12.32	12.32	12.19	12.19	
2549931446	SMP	1	542.94	462.01	801.43	452.96	12.40	12.40	12.19	12.19	
2549939685	SMP	1	542.94	461.93	801.46	452.95	12.30	12.30	12.27	12.27	
2549948077	SMP	1	542.87	461.93	801.39	452.88	12.28	12.28	12.12	12.12	
2549956431	SMP	1	542.87	461.93	801.43	452.84	12.38	12.38	12.23	12.23	
2549964829	SMP	1	542.74	461.69	801.37	452.78	12.04	12.04	12.10	12.10	
2549973054	SMP	1	542.73	461.72	801.31	452.62	12.26	12.26	12.19	12.19	
2549981438	SMP	1	542.70	461.66	801.34	452.59	12.17	12.17	12.28	12.28	
2549989815	SMP	1	542.57	461.63	801.22	452.51	12.37	12.37	12.19	12.19	
2549998191	SMP	1	542.49	461.51	801.25	452.54	12.06	12.06	12.15	12.15	
2550006428	SMP	1	542.52	461.51	801.16	452.52	12.19	12.19	12.12	12.12	
2550014827	SMP	1	542.45	461.44	801.09	452.38	12.21	12.21	12.16	12.16	
2550023177	SMP	1	542.49	461.40	801.07	452.31	12.21	12.21	12.20	12.20	
2550031436	SMP	1	542.40	461.40	801.07	452.26	12.09	12.09	12.12	12.12	
2550039807	SMP	1	542.27	461.42	801.07	452.31	12.16	12.16	12.23	12.23	
2550048204	SMP	1	542.33	461.39	800.99	452.26	12.15	12.15	12.08	12.08	
2550056547	SMP	1	542.26	461.40	801.00	452.24	12.19	12.19	12.07	12.07	
2550064828	SMP	1	542.20	461.40	800.99	452.19	12.26	12.26	12.11	12.11	
2550073184	SMP	1	542.18	461.46	800.99	452.25	12.30	12.30	12.22	12.22	
2550081561	SMP	1	542.12	461.49	801.07	452.31	12.35	12.35	12.13	12.13	
2550089934	SMP	1	542.08	461.41	800.96	452.22	12.03	12.03	12.26	12.26	
2550098192	SMP	1	542.01	461.50	800.92	452.29	12.03	12.03	12.22	12.22	
2550106546	SMP	1	542.03	461.50	800.94	452.26	12.04	12.04	12.20	12.20	
2550114946	SMP	1	542.02	461.52	801.00	452.26	12.07	12.07	12.12	12.12	
2550123297	SMP	1	541.96	461.55	800.92	452.30	12.04	12.04	12.19	12.19	
2550131566	SMP	1	541.97	461.57	800.92	452.30	12.05	12.05	12.15	12.15	
2550139933	SMP	1	541.98	461.57	800.99	452.29	12.06	12.06	12.16	12.16	
2550148316	SMP	1	541.94	461.57	800.95	452.27	12.01	12.01	12.11	12.11	
2550156669	SMP	1	542.04	461.55	800.99	452.30	11.96	11.96	12.20	12.20	
2550164954	SMP	1	541.96	461.55	800.95	452.26	12.04	12.04	12.04	12.04	
2550173294	SMP	1	541.95	461.52	800.92	452.27	12.09	12.09	12.20	12.20	
2550181681	SMP	1	541.95	461.45	800.96	452.25	12.00	12.00	12.14	12.14	
2550189943	SMP	1	541.97	461.46	800.99	452.19	12.01	12.01	12.19	12.19	
2550198314	SMP	1	541.96	461.44	800.99	452.19	12.05	12.05	12.18	12.18	
2550206666	SMP	1	541.42	461.51	800.51	452.20	12.09	12.09	12.11	12.11	
2550215072	SMP	1	539.03	461.49	798.50	452.11	12.53	12.53	12.26	12.26	
2550231679	SMP	1	532.60	461.35	792.06	452.35	12.31	12.31	12.32	12.32	
2550240069	SMP	1	529.62	461.43	789.00	452.52	12.20	12.20	12.32	12.32	
2550248422	SMP	1	527.28	461.60	786.33	452.71	12.07	12.07	12.68	12.68	
2550265059	SMP	1	524.85	462.01	782.91	453.12	12.06	12.06	12.29	12.29	
2550273428	SMP	1	524.66	462.04	782.74	452.98	12.20	12.20	12.37	12.37	
2550281808	SMP	1	524.15	462.33	782.42	452.98	12.17	12.17	12.84	12.84	
2550290039	SMP	1	523.60	462.33	781.90	452.96	12.13	12.13	12.17	12.17	
2550298439	SMP	1	522.81	462.43	781.28	452.91	12.09	12.09	12.65	12.65	
2550306794	SMP	1	522.13	462.60	780.57	452.75	12.06	12.06	12.42	12.42	
2550315176	SMP	1	521.18	462.69	779.61	452.42	12.11	12.11	12.35	12.35	
2550323426	SMP	1	520.12	462.84	778.56	451.97	12.13	12.13	12.38	12.38	
2550340182	SMP	1	517.40	462.99	775.78	450.85	12.12	12.12	12.44	12.44	
2550348429	SMP	1	515.73	462.99	774.24	450.17	12.07	12.07	12.78	12.78	
2550356795	SMP	1	513.98	463.17	772.30	449.43	12.16	12.16	12.65	12.65	
2550365168	SMP	1	511.99	463.35	770.05	448.61	12.06	12.06	12.78	12.78	
2550381820	SMP	1	507.66	463.99	765.37	447.31	12.04	12.04	12.56	12.56	
2550390163	SMP	1	505.37	464.50	762.72	446.79	11.97	11.97	12.42	12.42	
2550398557	SMP	1	502.91	465.12	760.07	446.37	12.20	12.20	12.28	12.28	
2550415172	SMP	1	497.99	466.35	754.42	445.66	12.06	12.06	12.37	12.37	
2550423562	SMP	1	495.44	467.16	751.58	445.36	12.01	12.01	12.28	12.28	
2550431917	SMP	1	493.02	467.95	748.67	445.20	12.12	12.12	12.45	12.45	
2550448545	SMP	1	488.04	469.61	743.03	444.96	12.13	12.13	12.35	12.35	
2550456925	SMP	1	485.69	470.42	740.19	444.75	12.09	12.09	12.33	12.33	
2550465305	SMP	1	483.36	471.33	737.61	444.61	12.12	12.12	12.53	12.53	
2550481914	SMP	1	477.50	472.41	730.57	444.42	11.62	11.62	9.86	9.86	
2550490307	SMP	1	467.93	494.40	0.00	0.00	27.52	27.52	0.00	0.00	
2550498671	SMP	1	456.85	502.26	0.00	0.00	4.21	4.21	0.00	0.00	
2550506922	SMP	1	453.92	506.78	721.37	465.22	15.30	15.30	9.67	9.67	
2550523673	SMP	1	451.75	510.48	689.01	465.63	9.05	9.05	8.22	8.22	
2550532045	SMP	1	443.53	511.74	690.85	465.06	16.31	16.31	13.81	13.81	
2550540288	SMP	1	465.92	496.47	688.92	464.42	13.06	13.06	12.68	12.68	
2550557042	SMP	1	455.97	494.35	0.00	0.00	18.20	18.20	0.00	0.00	
2550565434	SMP	1	450.30	494.03	0.00	0.00	13.06	13.06	0.00	0.00	
2550573664	SMP	1	441.63	494.06	0.00	0.00	12.27	12.27	0.00	0.00	
2550582036	SMP	1	439.87	494.02	0.00	0.00	16.03	16.03	0.00	0.00	
2550590413	SMP	1	449.55	485.20	714.89	450.24	13.98	13.98	15.15	15.15	
2550607024	SMP	1	447.31	482.36	697.55	440.94	10.62	10.62	11.81	11.81	
2550615433	SMP	1	445.32	483.02	695.13	442.06	8.68	8.68	10.46	10.46	
2550623947	SMP	1	445.93	483.11	695.35	441.63	11.91	11.91	14.23	14.23	
2550640412	SMP	1	442.41	484.17	690.85	441.49	11.28	11.28	11.50	11.50	
2550648784	SMP	1	440.81	484.86	689.12	441.98	11.42	11.42	11.87	11.87	
2550657161	SMP	1	439.36	485.46	687.45	442.15	11.71	11.71	11.67	11.67	
2550673777	SMP	1	436.55	486.48	684.50	442.25	11.59	11.59	11.92	11.92	
2550682177	SMP	1	435.23	486.85	683.11	442.27	11.85	11.85	12.24	12.24	
2550690543	SMP	1	434.00	487.14	681.78	442.03	12.05	12.05	12.11	12.11	
2550707164	SMP	1	431.78	487.43	679.24	441.67	12.01	12.01	12.27	12.27	
2550715535	SMP	1	430.68	487.52	678.21	441.40	11.94	11.94	12.17	12.17	
2550723905	SMP	1	429.72	487.56	677.05	441.19	11.80	11.80	12.14	12.14	
2550732147	SMP	1	428.77	487.58	676.08	440.87	11.73	11.73	12.20	12.20	
2550740546	SMP	1	427.84	487.70	675.14	440.67	11.81	11.81	12.26	12.26	
2550748947	SMP	1	426.95	487.91	674.34	440.47	12.01	12.01	12.10	12.10	
2550757286	SMP	1	426.24	487.98	673.43	440.41	11.94	11.94	12.10	12.10	
2550773907	SMP	1	424.83	488.17	672.05	440.25	12.14	12.14	12.25	12.25	
2550782285	SMP	1	424.41	488.08	671.40	440.03	11.89	11.89	12.22	12.22	
2550790655	SMP	1	425.04	487.48	671.97	439.21	12.15	12.15	12.20	12.20	
2550798912	SMP	1	425.49	487.25	672.08	438.73	12.06	12.06	12.53	12.53	
2550807270	SMP	1	425.04	487.12	671.63	438.35	12.19	12.19	12.44	12.44	
2550815673	SMP	1	424.36	487.11	671.13	438.11	12.26	12.26	12.37	12.37	
2550824018	SMP	1	423.89	487.12	670.64	438.05	12.25	12.25	12.53	12.53	
2550832278	SMP	1	423.53	487.32	670.28	437.92	12.25	12.25	12.43	12.43	
2550840654	SMP	1	423.27	487.35	669.88	437.95	12.06	12.06	12.32	12.32	
2550857278	SMP	1	422.56	487.81	669.35	437.92	12.31	12.31	12.50	12.50	
2550865655	SMP	1	422.38	488.03	669.27	438.01	12.15	12.15	12.49	12.49	
2550874021	SMP	1	422.34	488.26	669.01	438.10	12.24	12.24	12.37	12.37	
2550882404	SMP	1	422.10	488.55	668.87	438.26	12.35	12.35	12.50	12.50	
2550890672	SMP	1	421.99	488.84	668.87	438.43	12.20	12.20	12.59	12.59	
2550899021	SMP	1	421.92	489.10	668.86	438.55	12.27	12.27	12.62	12.62	
2550907393	SMP	1	421.95	489.31	668.92	438.85	12.19	12.19	12.47	12.47	
2550915775	SMP	1	421.91	489.70	668.89	439.05	12.26	12.26	12.39	12.39	
2550924020	SMP	1	421.99	489.84	669.01	439.26	12.13	12.13	12.51	12.51	
2550932395	SMP	1	422.15	489.96	669.18	439.35	12.07	12.07	12.40	12.40	
2550940789	SMP	1	422.22	490.10	669.32	439.50	12.13	12.13	12.41	12.41	
2550949142	SMP	1	422.33	490.14	669.45	439.52	12.33	12.33	12.45	12.45	
2550957392	SMP	1	422.46	490.18	669.54	439.55	12.13	12.13	12.43	12.43	
2550965775	SMP	1	422.59	490.19	669.77	439.49	12.06	12.06	12.54	12.54	
2550974145	SMP	1	422.73	490.05	669.90	439.44	12.17	12.17	12.32	12.32	
2550982513	SMP	1	422.78	489.89	670.22	439.37	12.02	12.02	12.34	12.34	
2550990787	SMP	1	422.96	489.88	670.33	439.33	12.06	12.06	12.46	12.46	
2550999135	SMP	1	423.09	489.74	670.48	439.27	12.03	12.03	12.37	12.37	
2551007526	SMP	1	423.21	489.59	670.61	439.11	11.98	11.98	12.44	12.44	
2551015778	SMP	1	423.36	489.48	670.74	439.02	12.03	12.03	12.24	12.24	
2551024145	SMP	1	423.50	489.35	670.88	438.95	11.77	11.77	12.22	12.22	
2551032521	SMP	1	423.62	489.19	670.98	438.82	11.90	11.90	12.33	12.33	
2551040911	SMP	1	423.58	489.16	671.10	438.65	11.91	11.91	12.28	12.28	
2551049137	SMP	1	423.66	489.02	671.19	438.61	11.88	11.88	12.43	12.43	
2551057515	SMP	1	423.67	488.89	671.26	438.50	11.77	11.77	12.41	12.41	
2551065901	SMP	1	423.54	488.77	671.15	438.37	11.71	11.71	12.44	12.44	
2551074262	SMP	1	422.55	487.64	670.11	437.43	11.73	11.73	12.28	12.28	
2551082507	SMP	1	421.31	485.75	668.50	435.51	11.85	11.85	12.02	12.02	
2551090907	SMP	1	421.16	483.90	667.01	433.93	11.73	11.73	12.12	12.12	
2551099266	SMP	1	420.48	483.08	666.26	432.63	11.39	11.39	12.03	12.03	
2551107640	SMP	1	420.11	482.76	665.76	432.21	11.52	11.52	12.13	12.13	
2551115892	SMP	1	419.65	482.85	665.59	432.15	11.56	11.56	12.14	12.14	
2551132674	SMP	1	418.70	482.74	664.96	431.67	11.58	11.58	11.83	11.83	
2551141021	SMP	1	418.22	482.77	664.40	431.39	11.64	11.64	12.02	12.02	
2551149267	SMP	1	417.70	482.83	663.98	431.14	11.56	11.56	11.96	11.96	
2551157628	SMP	1	417.09	482.88	663.48	430.94	11.62	11.62	12.17	12.17	
2551166044	SMP	1	416.53	482.91	663.03	430.64	11.51	11.51	11.83	11.83	
2551174266	SMP	1	415.78	482.97	662.51	430.35	11.39	11.39	11.82	11.82	
2551182645	SMP	1	415.31	482.98	661.65	430.21	11.52	11.52	12.09	12.09	
2551191041	SMP	1	414.60	483.08	661.20	429.85	11.48	11.48	11.84	11.84	
2551199398	SMP	1	413.93	483.09	660.35	429.60	11.42	11.42	12.00	12.00	
2551207628	SMP	1	413.19	483.26	659.43	429.41	11.74	11.74	12.11	12.11	
2551224402	SMP	1	411.48	483.46	657.85	428.87	11.61	11.61	12.03	12.03	
2551232761	SMP	1	410.66	483.52	656.81	428.69	11.41	11.41	11.94	11.94	
2551241026	SMP	1	409.78	483.70	655.86	428.49	11.58	11.58	11.98	11.98	
2551257766	SMP	1	408.09	484.11	653.82	428.18	11.59	11.59	12.11	12.11	
2551266158	SMP	1	407.18	484.34	652.87	428.02	11.69	11.69	11.94	11.94	
2551274373	SMP	1	406.23	484.62	651.92	427.92	11.67	11.67	11.99	11.99	
2551282760	SMP	1	405.29	484.96	650.87	427.87	11.64	11.64	12.01	12.01	
2551299515	SMP	1	403.51	485.36	648.65	427.69	11.63	11.63	12.04	12.04	
2551307756	SMP	1	402.49	484.44	647.25	426.59	11.51	11.51	12.00	12.00	
2551316141	SMP	1	401.70	484.04	645.82	425.85	11.50	11.50	11.66	11.66	
2551332763	SMP	1	400.01	485.05	643.98	426.07	11.43	11.43	11.92	11.92	
2551341131	SMP	1	399.12	485.34	643.10	426.06	11.65	11.65	11.80	11.80	
2551349511	SMP	1	398.33	485.67	642.19	426.03	11.57	11.57	11.72	11.72	
2551366135	SMP	1	396.69	486.28	640.45	426.10	11.46	11.46	12.06	12.06	
2551374523	SMP	1	396.02	486.63	639.78	426.15	11.75	11.75	12.07	12.07	
2551382885	SMP	1	395.36	487.02	638.86	426.21	11.64	11.64	12.00	12.00	
2551391250	SMP	1	394.62	487.22	638.17	426.23	11.51	11.51	11.95	11.95	
2551407886	SMP	1	393.47	487.71	636.74	426.21	11.65	11.65	12.20	12.20	
2551416254	SMP	1	392.78	487.88	636.17	426.19	11.71	11.71	12.12	12.12	
2551424637	SMP	1	392.29	488.04	635.36	426.14	11.88	11.88	12.01	12.01	
2551432882	SMP	1	391.87	488.02	634.91	426.15	11.68	11.68	12.15	12.15	
2551441258	SMP	1	391.49	488.24	634.28	426.10	11.80	11.80	12.26	12.26	
2551458022	SMP	1	390.83	488.23	633.59	426.01	11.72	11.72	12.28	12.28	
2551466251	SMP	1	390.39	488.22	633.21	425.95	11.91	11.91	12.10	12.10	
2551474645	SMP	1	390.16	488.29	632.96	425.96	11.95	11.95	12.16	12.16	
2551482998	SMP	1	390.06	488.32	632.74	425.95	11.92	11.92	12.19	12.19	
2551491247	SMP	1	390.00	488.30	632.46	425.87	11.92	11.92	12.14	12.14	
2551499635	SMP	1	389.96	488.26	632.48	425.77	11.94	11.94	12.22	12.22	
2551507998	SMP	1	389.86	488.30	632.48	425.84	12.05	12.05	12.24	12.24	
2551516366	SMP	1	389.94	488.27	632.63	425.85	12.05	12.05	12.14	12.14	
2551524641	SMP	1	390.04	488.18	632.69	425.95	11.98	11.98	12.25	12.25	
2551532997	SMP	1	390.08	488.18	632.83	426.02	12.08	12.08	12.31	12.31	
2551541369	SMP	1	390.16	488.18	633.22	425.97	12.08	12.08	12.33	12.33	
2551549751	SMP	1	391.00	488.06	633.88	426.02	12.13	12.13	12.51	12.51	
2551557995	SMP	1	393.15	487.91	635.90	426.09	12.32	12.32	12.53	12.53	
2551566370	SMP	1	395.44	487.98	638.09	426.06	12.64	12.64	12.76	12.76	
2551583141	SMP	1	397.34	487.84	640.06	426.03	12.49	12.49	12.80	12.80	
2551591364	SMP	1	397.48	487.76	640.33	425.98	12.49	12.49	12.67	12.67	
2551599768	SMP	1	397.91	487.67	641.17	426.00	12.53	12.53	12.70	12.70	
2551608110	SMP	1	398.40	487.56	641.43	425.99	12.44	12.44	12.68	12.68	
2551616499	SMP	1	398.97	487.33	642.15	425.86	12.44	12.44	12.92	12.92	
2551633133	SMP	1	399.89	486.99	643.19	425.81	12.76	12.76	12.89	12.89	
2551641491	SMP	1	400.44	486.55	643.98	425.66	12.49	12.49	13.10	13.10	
2551649744	SMP	1	401.10	486.33	644.77	425.45	12.73	12.73	13.05	13.05	
2551658117	SMP	1	401.68	486.04	645.34	425.35	12.78	12.78	12.93	12.93	
2551666490	SMP	1	402.15	485.67	646.22	425.26	12.84	12.84	13.19	13.19	
2551683134	SMP	1	403.57	484.79	647.86	424.91	12.93	12.93	12.95	12.95	
2551691488	SMP	1	404.36	484.44	648.73	424.72	12.91	12.91	12.99	12.99	
2551699882	SMP	1	405.08	483.91	649.46	424.57	12.94	12.94	13.18	13.18	
2551708241	SMP	1	405.87	483.47	650.46	424.32	12.85	12.85	13.17	13.17	
2551716492	SMP	1	406.48	482.98	651.29	424.19	13.03	13.03	13.29	13.29	
2551733250	SMP	1	408.15	481.99	653.14	423.81	13.14	13.14	13.40	13.40	
2551741617	SMP	1	408.96	481.43	654.15	423.51	12.93	12.93	13.17	13.17	
2551749865	SMP	1	409.68	481.05	654.94	423.43	13.06	13.06	13.42	13.42	
2551758243	SMP	1	410.34	480.49	656.01	423.17	13.06	13.06	13.42	13.42	
2551774986	SMP	1	412.10	479.44	657.66	422.86	13.15	13.15	13.46	13.46	
2551783257	SMP	1	412.93	478.90	658.83	422.67	13.13	13.13	13.44	13.44	
2551791603	SMP	1	413.76	478.46	659.69	422.52	13.11	13.11	13.53	13.53	
2551808231	SMP	1	415.31	477.64	661.67	422.44	13.35	13.35	13.47	13.47	
2551816616	SMP	1	416.07	477.19	662.72	422.40	13.29	13.29	13.55	13.55	
2551825022	SMP	1	417.04	476.91	663.84	422.32	13.36	13.36	13.75	13.75	
2551841605	SMP	1	418.86	476.15	665.76	422.35	13.43	13.43	13.64	13.64	
2551850003	SMP	1	419.52	475.90	666.81	422.36	13.24	13.24	13.59	13.59	
2551858351	SMP	1	420.28	475.61	668.00	422.32	13.39	13.39	13.48	13.48	
2551866743	SMP	1	421.41	475.21	669.03	422.34	13.28	13.28	13.40	13.40	
2551883383	SMP	1	423.19	474.68	670.95	422.61	13.33	13.33	13.60	13.60	
2551891734	SMP	1	423.82	474.43	671.96	422.69	13.25	13.25	13.71	13.71	
2551900108	SMP	1	424.79	474.11	672.85	422.85	13.31	13.31	13.62	13.62	
2551916746	SMP	1	429.74	473.15	677.53	423.05	13.27	13.27	13.84	13.84	
2551925112	SMP	1	432.22	472.78	679.98	422.98	13.44	13.44	13.55	13.55	
2551933488	SMP	1	433.97	472.29	681.98	423.05	13.27	13.27	13.47	13.47	
2551950109	SMP	1	435.83	471.64	684.31	423.29	13.28	13.28	13.57	13.57	
2551958496	SMP	1	436.71	471.17	685.21	423.33	13.35	13.35	13.54	13.54	
2551966740	SMP	1	437.74	470.83	686.49	423.28	13.33	13.33	13.34	13.34	
2551975102	SMP	1	438.83	470.36	687.74	423.33	13.13	13.13	13.33	13.33	
2551991861	SMP	1	440.92	469.31	690.36	423.23	13.19	13.19	13.36	13.36	
2552000115	SMP	1	441.91	468.72	691.23	423.05	13.16	13.16	13.06	13.06	
2552008478	SMP	1	443.01	468.15	692.73	422.96	13.22	13.22	13.21	13.21	
2552025238	SMP	1	445.08	466.80	695.03	422.54	13.08	13.08	13.27	13.27	
2552033480	SMP	1	446.12	466.21	696.25	422.24	13.12	13.12	13.13	13.13	
2552041855	SMP	1	447.34	465.48	697.29	421.93	12.79	12.79	12.95	12.95	
2552058593	SMP	1	449.22	464.15	699.56	421.59	12.99	12.99	13.14	13.14	
2552066877	SMP	1	450.30	463.65	700.56	421.40	12.72	12.72	13.03	13.03	
2552075217	SMP	1	451.21	463.03	701.69	421.13	12.95	12.95	13.17	13.17	
2552091977	SMP	1	452.93	461.97	703.78	420.76	12.88	12.88	12.70	12.70	
2552100228	SMP	1	454.04	461.62	704.83	420.61	12.75	12.75	12.87	12.87	
2552108603	SMP	1	454.86	461.21	705.73	420.61	12.80	12.80	13.00	13.00	
2552125347	SMP	1	456.45	460.50	707.59	420.48	12.78	12.78	12.80	12.80	
2552133618	SMP	1	457.39	460.21	708.54	420.52	12.76	12.76	12.80	12.80	
2552141967	SMP	1	458.07	460.07	709.42	420.60	12.79	12.79	12.96	12.96	
2552158602	SMP	1	459.63	459.72	710.89	420.82	12.59	12.59	12.92	12.92	
2552166978	SMP	1	460.26	459.57	711.76	420.98	12.65	12.65	12.83	12.83	
2552175362	SMP	1	460.92	459.45	712.39	421.13	12.72	12.72	12.83	12.83	
2552191977	SMP	1	462.20	459.46	713.80	421.61	12.68	12.68	13.01	13.01	
2552200361	SMP	1	462.48	459.35	714.42	421.65	12.60	12.60	12.82	12.82	
2552208711	SMP	1	461.66	459.66	713.82	422.20	12.77	12.77	12.69	12.69	
2552217099	SMP	1	460.47	460.00	712.37	422.71	12.78	12.78	12.89	12.89	
2552225347	SMP	1	459.94	460.05	711.37	423.06	12.67	12.67	12.76	12.76	
2552233726	SMP	1	460.34	459.97	711.83	423.23	12.42	12.42	12.66	12.66	
2552242087	SMP	1	460.69	459.80	712.27	423.27	12.57	12.57	13.04	13.04	
2552250487	SMP	1	461.01	459.78	712.59	423.25	12.41	12.41	12.68	12.68	
2552258711	SMP	1	461.40	459.64	713.00	423.26	12.34	12.34	12.84	12.84	
2552267101	SMP	1	461.68	459.41	713.32	423.27	12.51	12.51	12.76	12.76	
2552275467	SMP	1	462.02	459.29	713.72	423.16	12.34	12.34	12.73	12.73	
2552283845	SMP	1	462.26	459.12	714.03	423.06	12.34	12.34	12.84	12.84	
2552300465	SMP	1	462.61	458.70	714.61	422.83	12.41	12.41	12.59	12.59	
2552308859	SMP	1	462.93	458.63	715.00	422.85	12.47	12.47	12.40	12.40	
2552317101	SMP	1	463.18	458.48	715.21	422.73	12.23	12.23	12.69	12.69	
2552325462	SMP	1	463.31	458.29	715.06	422.69	12.38	12.38	12.72	12.72	
2552333840	SMP	1	463.54	458.17	715.61	422.77	12.34	12.34	12.67	12.67	
2552342218	SMP	1	463.79	458.11	715.84	422.74	12.50	12.50	12.56	12.56	
2552350459	SMP	1	464.04	458.01	715.98	422.69	12.51	12.51	12.76	12.76	
2552358852	SMP	1	464.07	457.91	716.02	422.63	12.25	12.25	12.70	12.70	
2552367218	SMP	1	464.18	457.79	716.30	422.63	12.30	12.30	12.48	12.48	
2552375587	SMP	1	464.51	457.78	716.31	422.71	12.31	12.31	12.62	12.62	
2552383839	SMP	1	464.59	457.68	716.64	422.78	12.34	12.34	12.65	12.65	
2552392214	SMP	1	464.81	457.79	716.94	422.92	12.39	12.39	12.61	12.61	
2552400581	SMP	1	464.98	457.77	717.05	422.94	12.28	12.28	12.64	12.64	
2552408979	SMP	1	465.18	457.79	717.27	423.02	12.28	12.28	12.53	12.53	
2552417207	SMP	1	465.35	457.84	717.46	423.20	12.52	12.52	12.57	12.57	
2552425585	SMP	1	465.47	458.01	717.80	423.35	12.38	12.38	12.62	12.62	
2552433973	SMP	1	465.06	458.27	717.06	423.59	12.34	12.34	12.74	12.74	
2552442346	SMP	1	464.78	458.29	716.70	423.87	12.37	12.37	12.58	12.58	
2552450580	SMP	1	464.93	458.25	717.04	424.09	12.35	12.35	12.63	12.63	
2552458972	SMP	1	465.19	458.34	717.14	424.07	12.15	12.15	12.76	12.76	
2552467337	SMP	1	465.39	458.29	717.43	424.15	12.28	12.28	12.59	12.59	
2552483960	SMP	1	465.61	458.28	717.69	424.23	12.46	12.46	12.57	12.57	
2552492331	SMP	1	465.78	458.17	717.87	424.30	12.52	12.52	12.71	12.71	
2552500722	SMP	1	466.00	458.16	717.90	424.36	12.44	12.44	12.86	12.86	
2552508947	SMP	1	466.08	458.21	718.23	424.34	12.34	12.34	12.67	12.67	
2552517349	SMP	1	466.14	458.09	718.38	424.32	12.35	12.35	12.72	12.72	
2552525698	SMP	1	466.19	458.05	718.36	424.23	12.26	12.26	12.74	12.74	
2552534081	SMP	1	466.37	458.01	718.50	424.30	12.42	12.42	12.77	12.77	
2552542332	SMP	1	466.41	457.97	718.62	424.30	12.35	12.35	12.68	12.68	
2552550712	SMP	1	466.57	457.97	718.80	424.28	12.41	12.41	12.66	12.66	
2552559070	SMP	1	466.67	457.91	718.83	424.26	12.59	12.59	12.78	12.78	
2552567475	SMP	1	466.68	457.85	718.77	424.26	12.45	12.45	12.84	12.84	
2552575713	SMP	1	466.71	457.84	719.01	424.26	12.57	12.57	12.80	12.80	
2552584085	SMP	1	466.85	457.81	719.02	424.26	12.61	12.61	12.89	12.89	
2552592454	SMP	1	466.86	457.80	719.16	424.26	12.59	12.59	13.07	13.07	
2552600835	SMP	1	466.88	457.79	719.25	424.26	12.61	12.61	13.02	13.02	
2552609067	SMP	1	466.92	457.77	719.25	424.26	12.69	12.69	12.87	12.87	
2552617466	SMP	1	466.95	457.85	719.38	424.33	12.65	12.65	12.90	12.90	
2552625827	SMP	1	467.08	457.90	719.50	424.37	12.54	12.54	13.02	13.02	
2552634080	SMP	1	467.15	457.88	719.62	424.49	12.82	12.82	13.02	13.02	
2552642456	SMP	1	467.33	458.00	719.59	424.61	12.77	12.77	13.05	13.05	
2552650830	SMP	1	467.42	457.97	719.68	424.79	12.85	12.85	13.03	13.03	
2552659192	SMP	1	467.44	458.10	719.81	424.80	12.85	12.85	13.02	13.02	
2552667469	SMP	1	467.47	458.15	720.01	424.87	12.87	12.87	13.18	13.18	
2552675819	SMP	1	467.56	458.30	720.14	425.02	12.88	12.88	13.08	13.08	
2552684199	SMP	1	467.62	458.33	720.11	425.15	12.93	12.93	13.16	13.16	
2552692576	SMP	1	467.66	458.41	720.16	425.19	12.91	12.91	13.21	13.21	
2552700827	SMP	1	467.72	458.45	720.10	425.29	12.87	12.87	13.24	13.24	
2552709194	SMP	1	467.73	458.47	720.20	425.31	12.90	12.90	13.21	13.21	
2552717597	SMP	1	467.78	458.49	720.36	425.35	12.91	12.91	13.36	13.36	
2552725941	SMP	1	467.88	458.45	720.32	425.36	12.94	12.94	13.27	13.27	
2552734200	SMP	1	467.89	458.45	720.35	425.34	13.03	13.03	13.26	13.26	
2552742575	SMP	1	467.88	458.50	720.30	425.37	12.99	12.99	13.35	13.35	
2552750965	SMP	1	467.95	458.47	720.37	425.36	13.06	13.06	13.36	13.36	
2552759309	SMP	1	467.86	458.53	720.37	425.37	13.08	13.08	13.38	13.38	
2552767590	SMP	1	467.81	458.47	720.29	425.36	13.11	13.11	13.45	13.45	
2552775935	SMP	1	467.89	458.48	720.32	425.39	13.17	13.17	13.50	13.50	
2552784324	SMP	1	467.88	458.38	720.39	425.32	13.17	13.17	13.43	13.43	
2552792572	SMP	1	467.86	458.23	720.31	425.32	13.25	13.25	13.47	13.47	
2552800951	SMP	1	468.97	458.05	721.52	425.17	13.57	13.57	13.48	13.48	
2552809325	SMP	1	471.18	457.98	723.61	424.88	13.66	13.66	13.73	13.73	
2552825960	SMP	1	475.39	457.69	727.30	424.58	13.47	13.47	13.53	13.53	
2552834318	SMP	1	475.84	457.68	728.04	424.62	13.94	13.94	13.42	13.42	
2552842712	SMP	1	475.58	457.55	727.65	424.50	13.79	13.79	13.73	13.73	
2552851066	SMP	1	475.68	457.60	727.86	424.49	13.55	13.55	13.48	13.48	
2552859322	SMP	1	475.68	457.62	727.84	424.51	13.58	13.58	13.44	13.44	
2552867697	SMP	1	475.63	457.57	727.99	424.56	13.63	13.63	13.64	13.64	
2552876078	SMP	1	475.68	457.69	728.05	424.51	13.61	13.61	13.41	13.41	
2552884444	SMP	1	475.72	457.71	728.02	424.60	13.71	13.71	13.48	13.48	
2552892706	SMP	1	475.77	457.73	728.08	424.62	13.81	13.81	13.69	13.69	
2552901060	SMP	1	475.77	457.80	728.14	424.64	13.88	13.88	13.53	13.53	
2552909441	SMP	1	475.78	457.80	728.10	424.76	13.87	13.87	13.81	13.81	
2552917822	SMP	1	476.04	457.80	728.40	424.77	13.86	13.86	13.71	13.71	
2552926064	SMP	1	476.11	457.73	728.55	424.73	13.89	13.89	13.78	13.78	
2552934433	SMP	1	476.22	457.77	728.54	424.78	13.72	13.72	13.74	13.74	
2552942833	SMP	1	476.42	457.74	728.74	424.80	13.76	13.76	13.61	13.61	
2552951070	SMP	1	476.45	457.60	728.90	424.88	13.92	13.92	13.75	13.75	
2552959437	SMP	1	476.69	457.56	729.14	424.89	13.94	13.94	13.80	13.80	
2552976197	SMP	1	476.96	457.53	729.57	424.83	13.86	13.86	13.72	13.72	
2552984444	SMP	1	477.24	457.41	729.88	424.91	13.82	13.82	13.83	13.83	
2552992812	SMP	1	477.48	457.47	729.93	424.95	13.66	13.66	13.72	13.72	
2553001206	SMP	1	477.57	457.32	730.28	424.93	13.89	13.89	13.84	13.84	
2553009554	SMP	1	477.74	457.09	730.50	424.89	13.77	13.77	13.80	13.80	
2553017826	SMP	1	478.04	457.06	730.67	424.95	13.54	13.54	13.93	13.93	
2553026176	SMP	1	478.23	456.99	730.90	424.93	13.93	13.93	13.82	13.82	
2553034564	SMP	1	478.43	456.86	731.18	424.89	14.05	14.05	13.78	13.78	
2553042942	SMP	1	478.65	456.72	731.55	424.80	13.87	13.87	13.80	13.80	
2553051194	SMP	1	478.82	456.64	731.72	424.84	13.93	13.93	13.66	13.66	
2553059553	SMP	1	479.06	456.51	731.89	424.82	13.76	13.76	13.86	13.86	
2553067960	SMP	1	479.30	456.46	732.15	424.80	13.72	13.72	13.73	13.73	
2553076297	SMP	1	479.43	456.35	732.43	424.74	13.82	13.82	13.71	13.71	
2553084564	SMP	1	479.63	456.25	732.60	424.77	13.72	13.72	13.61	13.61	
2553092941	SMP	1	480.08	456.22	732.97	424.89	13.68	13.68	13.64	13.64	
2553101314	SMP	1	482.00	456.35	734.57	425.08	13.61	13.61	13.56	13.56	
2553117921	SMP	1	484.79	456.46	737.08	425.28	13.64	13.64	13.75	13.75	
2553126326	SMP	1	484.98	456.40	737.56	425.37	13.70	13.70	13.34	13.34	
2553134684	SMP	1	484.92	456.43	737.59	425.32	13.76	13.76	13.60	13.60	
2553142936	SMP	1	485.13	456.21	737.81	425.39	13.42	13.42	13.52	13.52	
2553151312	SMP	1	485.18	456.18	737.99	425.28	13.27	13.27	13.36	13.36	
2553159684	SMP	1	485.39	456.19	737.99	425.22	13.25	13.25	13.19	13.19	
2553168064	SMP	1	485.40	456.18	738.25	425.28	13.15	13.15	13.23	13.23	
2553176331	SMP	1	485.47	456.14	738.33	425.33	13.23	13.23	13.18	13.18	
2553184693	SMP	1	485.57	456.07	738.45	425.31	13.21	13.21	13.18	13.18	
2553193052	SMP	1	485.66	456.02	738.53	425.24	13.15	13.15	13.13	13.13	
2553201428	SMP	1	485.71	455.87	738.68	425.13	13.07	13.07	13.24	13.24	
2553209680	SMP	1	485.93	455.89	738.90	425.15	13.18	13.18	13.12	13.12	
2553218052	SMP	1	486.08	455.84	739.08	425.13	13.05	13.05	12.97	12.97	
2553226441	SMP	1	486.16	455.82	739.20	425.20	12.83	12.83	13.02	13.02	
2553234800	SMP	1	486.41	455.79	739.35	425.23	12.82	12.82	12.94	12.94	
2553243048	SMP	1	486.54	455.70	739.48	425.27	12.75	12.75	13.08	13.08	
2553259806	SMP	1	486.84	455.74	739.78	425.16	12.62	12.62	12.90	12.90	
2553268191	SMP	1	486.79	455.62	739.96	425.29	12.88	12.88	13.06	13.06	
2553276436	SMP	1	486.93	455.64	740.06	425.30	12.91	12.91	12.83	12.83	
2553284812	SMP	1	487.04	455.59	740.16	425.29	12.82	12.82	12.83	12.83	
2553293165	SMP	1	487.22	455.51	740.31	425.36	12.74	12.74	12.86	12.86	
2553301439	SMP	1	487.27	455.49	740.45	425.41	12.78	12.78	12.71	12.71	
2553309799	SMP	1	487.47	455.57	740.57	425.53	12.50	12.50	12.78	12.78	
2553318181	SMP	1	487.56	455.56	740.85	425.52	12.52	12.52	12.88	12.88	
2553326555	SMP	1	487.68	455.51	740.76	425.51	12.61	12.61	12.75	12.75	
2553334805	SMP	1	487.72	455.48	740.84	425.52	12.58	12.58	12.76	12.76	
2553343162	SMP	1	487.78	455.42	740.95	425.56	12.59	12.59	12.47	12.47	
2553351561	SMP	1	487.87	455.43	741.04	425.55	12.44	12.44	12.77	12.77	
2553359916	SMP	1	487.88	455.34	741.11	425.62	12.50	12.50	12.72	12.72	
2553368182	SMP	1	487.84	455.38	741.20	425.64	12.33	12.33	12.77	12.77	
2553376549	SMP	1	487.91	455.36	741.34	425.58	12.35	12.35	12.81	12.81	
2553384924	SMP	1	488.06	455.33	741.43	425.58	12.37	12.37	12.70	12.70	
2553393287	SMP	1	488.13	455.25	741.36	425.51	12.42	12.42	12.62	12.62	
2553401561	SMP	1	488.24	455.18	741.42	425.59	12.54	12.54	12.59	12.59	
2553409913	SMP	1	488.18	455.12	741.52	425.51	12.53	12.53	12.56	12.56	
2553418304	SMP	1	488.18	454.98	741.46	425.46	12.44	12.44	12.81	12.81	
2553426545	SMP	1	488.18	454.98	741.48	425.38	12.49	12.49	12.82	12.82	
2553434933	SMP	1	488.29	454.82	741.45	425.37	12.38	12.38	12.72	12.72	
2553443285	SMP	1	488.06	454.87	741.44	425.27	12.43	12.43	12.91	12.91	
2553451683	SMP	1	488.10	454.75	741.54	425.32	12.39	12.39	12.91	12.91	
2553459909	SMP	1	488.16	454.75	741.39	425.25	12.45	12.45	12.90	12.90	
2553468303	SMP	1	488.21	454.66	741.45	425.22	12.52	12.52	12.96	12.96	
2553476671	SMP	1	489.37	454.60	742.45	425.25	12.51	12.51	12.80	12.80	
2553485052	SMP	1	490.78	454.65	743.45	425.24	12.33	12.33	12.96	12.96	
2553493282	SMP	1	491.39	454.76	744.06	425.26	12.41	12.41	12.80	12.80	
2553501682	SMP	1	491.29	454.77	744.15	425.33	12.46	12.46	12.76	12.76	
2553510031	SMP	1	491.11	454.74	744.15	425.29	12.56	12.56	12.88	12.88	
2553518421	SMP	1	491.17	454.73	744.17	425.31	12.68	12.68	12.85	12.85	
2553526669	SMP	1	490.97	454.82	744.16	425.43	12.76	12.76	12.85	12.85	
2553535046	SMP	1	491.11	454.81	744.19	425.36	12.60	12.60	12.88	12.88	
2553543403	SMP	1	491.11	454.88	744.06	425.49	12.65	12.65	12.76	12.76	
2553551803	SMP	1	491.06	455.06	744.13	425.43	12.60	12.60	12.76	12.76	
2553560045	SMP	1	491.04	455.10	744.21	425.47	12.73	12.73	12.80	12.80	
2553568425	SMP	1	491.00	455.23	744.29	425.55	12.78	12.78	12.70	12.70	
2553576792	SMP	1	491.01	455.14	744.24	425.62	12.66	12.66	12.67	12.67	
2553585172	SMP	1	490.98	455.20	744.19	425.62	12.65	12.65	12.74	12.74	
2553593402	SMP	1	491.00	455.27	744.18	425.66	12.70	12.70	12.75	12.75	
2553601802	SMP	1	490.91	455.21	744.13	425.69	12.44	12.44	12.74	12.74	
2553610152	SMP	1	490.99	455.28	744.25	425.73	12.51	12.51	12.90	12.90	
2553618413	SMP	1	490.98	455.27	744.26	425.73	12.67	12.67	12.92	12.92	
2553626790	SMP	1	491.06	455.32	744.26	425.78	12.75	12.75	12.90	12.90	
2553635165	SMP	1	490.98	455.28	744.26	425.85	12.68	12.68	12.97	12.97	
2553643527	SMP	1	490.97	455.29	744.27	425.88	12.70	12.70	12.96	12.96	
2553651801	SMP	1	491.01	455.38	744.21	425.77	12.69	12.69	12.81	12.81	
2553660151	SMP	1	491.13	455.31	744.28	425.77	12.70	12.70	12.91	12.91	
2553668542	SMP	1	491.19	455.31	744.25	425.77	12.70	12.70	12.81	12.81	
2553676912	SMP	1	491.19	455.35	744.45	425.84	12.74	12.74	13.18	13.18	
2553685170	SMP	1	491.26	455.29	744.32	425.89	12.73	12.73	13.10	13.10	
2553693524	SMP	1	491.12	455.30	744.41	425.71	12.84	12.84	13.04	13.04	
2553701928	SMP	1	491.19	455.23	744.50	425.77	12.92	12.92	13.13	13.13	
2553710276	SMP	1	491.20	455.17	744.55	425.78	12.80	12.80	13.22	13.22	
2553718536	SMP	1	491.25	455.05	744.48	425.72	12.95	12.95	13.11	13.11	
2553726909	SMP	1	491.27	455.10	744.67	425.74	12.86	12.86	13.17	13.17	
2553735293	SMP	1	491.34	455.10	744.68	425.81	12.84	12.84	13.41	13.41	
2553743646	SMP	1	491.36	455.03	744.73	425.74	12.92	12.92	13.27	13.27	
2553751926	SMP	1	491.50	455.01	744.80	425.75	12.99	12.99	13.20	13.20	
2553760269	SMP	1	491.61	455.05	744.96	425.76	13.00	13.00	13.26	13.26	
2553768667	SMP	1	491.65	455.01	745.12	425.78	13.09	13.09	13.22	13.22	
2553785288	SMP	1	491.90	454.89	745.26	425.91	13.15	13.15	13.32	13.32	
2553793655	SMP	1	491.98	454.96	745.33	425.91	13.12	13.12	13.29	13.29	
2553802028	SMP	1	492.08	454.89	745.36	425.84	13.07	13.07	13.26	13.26	
2553810283	SMP	1	492.17	454.92	745.62	426.00	13.09	13.09	13.41	13.41	
2553818648	SMP	1	492.16	454.91	745.64	426.00	13.15	13.15	13.35	13.35	
2553827046	SMP	1	492.25	454.91	745.73	425.97	13.08	13.08	13.27	13.27	
2553835395	SMP	1	492.25	454.91	745.75	426.05	13.16	13.16	13.24	13.24	
2553843655	SMP	1	492.24	454.85	745.75	426.05	13.07	13.07	13.24	13.24	
2553852028	SMP	1	492.27	454.84	745.75	426.00	13.13	13.13	13.31	13.31	
2553860400	SMP	1	492.37	454.89	745.80	426.04	13.09	13.09	13.29	13.29	
2553868775	SMP	1	492.34	454.95	745.80	425.97	13.17	13.17	13.38	13.38	
2553877040	SMP	1	492.31	454.89	745.79	425.97	13.21	13.21	13.38	13.38	
2553885409	SMP	1	492.31	454.96	745.86	425.97	13.23	13.23	13.45	13.45	
2553893772	SMP	1	492.24	454.92	745.83	425.96	13.19	13.19	13.26	13.26	
2553902148	SMP	1	492.27	454.98	745.84	425.95	13.26	13.26	13.46	13.46	
2553910400	SMP	1	492.25	455.01	745.70	425.94	13.32	13.32	13.38	13.38	
2553918769	SMP	1	492.26	454.96	745.75	425.96	13.28	13.28	13.51	13.51	
2553927164	SMP	1	492.26	454.96	745.84	425.88	13.28	13.28	13.71	13.71	
2553935401	SMP	1	492.27	454.98	745.83	426.01	13.32	13.32	13.92	13.92	
2553943770	SMP	1	492.27	454.95	746.00	426.01	13.39	13.39	13.75	13.75	
2553952154	SMP	1	492.27	454.91	745.95	425.98	13.28	13.28	13.79	13.79	
2553960520	SMP	1	492.37	455.01	745.96	425.96	13.45	13.45	13.70	13.70	
2553968767	SMP	1	492.33	454.92	746.02	426.06	13.29	13.29	13.40	13.40	
2553977165	SMP	1	492.46	455.04	746.01	426.07	13.36	13.36	13.69	13.69	
2553985520	SMP	1	492.49	455.05	746.14	426.15	13.38	13.38	13.64	13.64	
2553993893	SMP	1	492.43	454.99	746.21	426.23	13.39	13.39	13.79	13.79	
2554002159	SMP	1	492.48	454.99	746.33	426.21	13.41	13.41	13.65	13.65	
2554010521	SMP	1	492.59	454.96	746.49	426.33	13.41	13.41	13.67	13.67	
2554018893	SMP	1	492.49	455.05	746.26	426.39	13.33	13.33	13.47	13.47	
2554027287	SMP	1	490.66	455.10	744.77	426.37	13.46	13.46	13.52	13.52	
2554035515	SMP	1	487.97	455.11	742.39	426.48	13.63	13.63	13.84	13.84	
2554043891	SMP	1	485.98	455.34	740.44	426.89	13.50	13.50	13.74	13.74	
2554060652	SMP	1	485.07	455.52	738.54	427.06	13.41	13.41	13.74	13.74	
2554068907	SMP	1	485.11	455.48	738.59	427.09	13.51	13.51	13.86	13.86	
2554077272	SMP	1	485.05	455.50	738.48	427.07	13.52	13.52	13.63	13.63	
2554093892	SMP	1	485.00	455.46	738.53	427.18	13.38	13.38	13.73	13.73	
2554102266	SMP	1	484.94	455.46	738.58	427.13	13.23	13.23	13.49	13.49	
2554110644	SMP	1	485.03	455.51	738.59	427.14	13.32	13.32	13.51	13.51	
2554119022	SMP	1	484.89	455.51	738.36	427.17	13.35	13.35	13.61	13.61	
2554127286	SMP	1	484.90	455.40	738.52	427.14	13.32	13.32	13.55	13.55	
2554135639	SMP	1	484.91	455.29	738.67	427.05	13.22	13.22	13.71	13.71	
2554144014	SMP	1	484.96	455.15	738.83	427.05	13.32	13.32	13.94	13.94	
2554152391	SMP	1	485.05	455.12	739.09	426.95	13.48	13.48	13.85	13.85	
2554160640	SMP	1	485.18	455.05	739.10	426.87	13.43	13.43	13.53	13.53	
2554169013	SMP	1	485.29	455.00	739.24	426.80	13.39	13.39	13.50	13.50	
2554177409	SMP	1	485.45	454.86	739.05	426.85	13.35	13.35	13.69	13.69	
2554185770	SMP	1	485.39	454.76	739.23	426.82	13.48	13.48	13.81	13.81	
2554194010	SMP	1	485.26	454.72	739.38	426.72	13.31	13.31	13.54	13.54	
2554202389	SMP	1	485.40	454.80	739.42	426.69	13.26	13.26	13.50	13.50	
2554210762	SMP	1	485.50	454.78	739.63	426.63	13.25	13.25	13.63	13.63	
2554219130	SMP	1	485.58	454.78	739.57	426.77	13.29	13.29	13.66	13.66	
2554227402	SMP	1	485.61	454.81	739.77	426.77	13.19	13.19	13.64	13.64	
2554235760	SMP	1	485.68	454.75	739.84	426.84	13.20	13.20	13.79	13.79	
2554244130	SMP	1	485.74	454.80	739.67	426.84	13.23	13.23	13.62	13.62	
2554252387	SMP	1	485.65	454.82	739.84	426.95	13.27	13.27	13.75	13.75	
2554260766	SMP	1	485.61	454.92	739.77	426.91	13.33	13.33	13.64	13.64	
2554269134	SMP	1	485.68	454.91	739.75	426.95	13.33	13.33	13.57	13.57	
2554277525	SMP	1	485.71	454.89	739.67	427.03	13.34	13.34	13.52	13.52	
2554285757	SMP	1	485.75	454.98	739.90	426.98	13.35	13.35	13.63	13.63	
2554294126	SMP	1	485.79	454.98	739.81	427.10	13.30	13.30	13.53	13.53	
2554302509	SMP	1	485.73	455.03	739.91	427.05	13.27	13.27	13.40	13.40	
2554310889	SMP	1	485.77	455.12	739.85	427.07	13.32	13.32	13.43	13.43	
2554319131	SMP	1	485.80	455.10	740.01	427.14	13.30	13.30	13.51	13.51	
2554327518	SMP	1	485.80	455.10	739.91	427.11	13.24	13.24	13.45	13.45	
2554335874	SMP	1	485.91	455.05	740.15	427.09	13.31	13.31	13.32	13.32	
2554344254	SMP	1	485.98	455.10	740.11	427.11	13.23	13.23	13.45	13.45	
2554352505	SMP	1	486.05	455.05	740.12	427.05	13.34	13.34	13.44	13.44	
2554360880	SMP	1	486.05	455.10	740.19	427.05	13.19	13.19	13.32	13.32	
2554369252	SMP	1	486.08	455.09	740.24	427.07	13.16	13.16	13.21	13.21	
2554377647	SMP	1	486.11	454.98	740.17	427.04	13.24	13.24	13.15	13.15	
2554385881	SMP	1	486.18	454.98	740.31	427.01	13.28	13.28	13.05	13.05	
2554394250	SMP	1	486.12	454.92	740.30	426.98	13.13	13.13	13.05	13.05	
2554402638	SMP	1	486.12	454.86	740.30	427.02	13.06	13.06	12.96	12.96	
2554410877	SMP	1	486.19	454.85	740.32	427.03	12.98	12.98	12.98	12.98	
2554419242	SMP	1	486.19	454.79	740.30	427.02	13.00	13.00	13.01	13.01	
2554427647	SMP	1	486.20	454.82	740.26	427.08	12.92	12.92	12.88	12.88	
2554436005	SMP	1	485.48	455.23	739.48	427.34	12.86	12.86	12.87	12.87	
2554444248	SMP	1	484.34	455.79	738.46	428.02	12.71	12.71	12.97	12.97	
2554452627	SMP	1	484.40	456.07	738.20	428.32	13.03	13.03	12.91	12.91	
2554461001	SMP	1	484.40	456.08	738.13	428.39	12.97	12.97	12.92	12.92	
2554469376	SMP	1	484.40	456.00	738.23	428.35	12.83	12.83	12.88	12.88	
2554477642	SMP	1	484.26	456.08	738.13	428.33	12.77	12.77	12.83	12.83	
2554485997	SMP	1	484.27	456.15	738.12	428.36	12.75	12.75	12.80	12.80	
2554494396	SMP	1	484.33	456.13	738.08	428.35	12.79	12.79	12.79	12.79	
2554502756	SMP	1	484.18	456.15	738.09	428.45	12.82	12.82	12.78	12.78	
2554510998	SMP	1	484.24	456.15	738.08	428.39	12.66	12.66	12.76	12.76	
2554519372	SMP	1	484.25	456.15	738.01	428.39	12.58	12.58	12.76	12.76	
2554527768	SMP	1	484.24	456.22	738.01	428.46	12.61	12.61	12.75	12.75	
2554536120	SMP	1	484.21	456.17	737.91	428.44	12.52	12.52	12.70	12.70	
2554544377	SMP	1	484.09	456.13	737.92	428.49	12.68	12.68	12.81	12.81	
2554552750	SMP	1	484.03	456.17	737.94	428.52	12.58	12.58	12.65	12.65	
2554561140	SMP	1	483.96	456.18	737.98	428.55	12.58	12.58	12.77	12.77	
2554569367	SMP	1	483.93	456.24	737.95	428.48	12.53	12.53	12.69	12.69	
2554577767	SMP	1	483.93	456.13	737.92	428.48	12.59	12.59	12.61	12.61	
2554586117	SMP	1	483.76	456.20	737.80	428.43	12.62	12.62	12.69	12.69	
2554594494	SMP	1	483.64	456.11	737.87	428.37	12.69	12.69	12.76	12.76	
2554602754	SMP	1	483.64	456.17	737.88	428.36	12.72	12.72	12.69	12.69	
2554611120	SMP	1	483.62	456.12	737.80	428.38	12.73	12.73	12.81	12.81	
2554619488	SMP	1	483.53	456.18	737.73	428.38	12.67	12.67	12.82	12.82	
2554627886	SMP	1	483.66	456.17	737.88	428.31	12.81	12.81	12.77	12.77	
2554636124	SMP	1	484.45	455.51	738.49	427.74	12.48	12.48	12.73	12.73	
2554644492	SMP	1	485.27	454.98	738.94	427.12	12.70	12.70	12.52	12.52	
2554652869	SMP	1	485.91	454.93	739.57	427.02	12.49	12.49	12.43	12.43	
2554661244	SMP	1	486.16	454.78	739.88	426.84	12.36	12.36	12.44	12.44	
2554669488	SMP	1	486.01	454.82	739.83	426.86	12.37	12.37	12.41	12.41	
2554677886	SMP	1	486.05	454.82	739.79	426.91	12.44	12.44	12.46	12.46	
2554686249	SMP	1	486.13	454.82	739.99	426.96	12.32	12.32	12.48	12.48	
2554694614	SMP	1	486.18	454.82	739.81	427.04	12.32	12.32	12.50	12.50	
2554702870	SMP	1	486.11	454.89	739.97	427.03	12.35	12.35	12.62	12.62	
2554711240	SMP	1	486.12	454.83	739.94	427.17	12.33	12.33	12.36	12.36	
2554719610	SMP	1	486.16	454.90	740.00	427.19	12.51	12.51	12.34	12.34	
2554727883	SMP	1	486.26	454.98	740.07	427.25	12.56	12.56	12.35	12.35	
2554736235	SMP	1	486.27	454.96	740.26	427.33	12.46	12.46	12.40	12.40	
2554744609	SMP	1	486.30	455.02	740.45	427.30	12.67	12.67	12.39	12.39	
2554752990	SMP	1	486.36	455.06	740.41	427.47	12.59	12.59	12.59	12.59	
2554761235	SMP	1	486.37	455.05	740.48	427.48	12.55	12.55	12.57	12.57	
2554769613	SMP	1	486.49	454.99	740.55	427.55	12.69	12.69	12.58	12.58	
2554778005	SMP	1	486.48	455.05	740.55	427.56	12.70	12.70	12.50	12.50	
2554786359	SMP	1	486.53	455.11	740.74	427.64	12.63	12.63	12.51	12.51	
2554794609	SMP	1	486.61	455.12	740.77	427.69	12.68	12.68	12.44	12.44	
2554802989	SMP	1	486.60	455.11	740.75	427.65	12.55	12.55	12.43	12.43	
2554811371	SMP	1	486.60	455.11	740.81	427.73	12.60	12.60	12.40	12.40	
2554819733	SMP	1	486.53	455.11	740.76	427.79	12.55	12.55	12.64	12.64	
2554828007	SMP	1	486.53	455.10	740.74	427.72	12.60	12.60	12.40	12.40	
2554836355	SMP	1	486.60	455.10	740.78	427.68	12.67	12.67	12.41	12.41	
2554844735	SMP	1	486.53	455.10	740.68	427.72	12.64	12.64	12.51	12.51	
2554853112	SMP	1	486.90	455.16	740.91	427.79	12.48	12.48	12.57	12.57	
2554861356	SMP	1	488.14	456.13	741.78	428.65	12.55	12.55	12.72	12.72	
2554869740	SMP	1	489.36	457.35	742.70	429.72	13.01	13.01	12.72	12.72	
2554886380	SMP	1	489.61	457.70	742.77	430.09	12.69	12.69	12.76	12.76	
2554894728	SMP	1	489.54	457.63	743.13	430.04	12.75	12.75	12.71	12.71	
2554903121	SMP	1	489.59	457.71	743.21	430.16	12.68	12.68	12.54	12.54	
2554911479	SMP	1	489.60	457.65	743.27	430.17	12.66	12.66	12.64	12.64	
2554919741	SMP	1	489.56	457.68	743.34	430.21	12.60	12.60	12.63	12.63	
2554928110	SMP	1	489.59	457.71	743.36	430.18	12.68	12.68	12.69	12.69	
2554936498	SMP	1	489.60	457.73	743.37	430.28	12.64	12.64	12.87	12.87	
2554944855	SMP	1	489.66	457.79	743.43	430.24	12.63	12.63	12.89	12.89	
2554953119	SMP	1	489.59	457.79	743.50	430.31	12.66	12.66	12.93	12.93	
2554961489	SMP	1	489.48	457.78	743.64	430.38	12.58	12.58	12.99	12.99	
2554969868	SMP	1	489.61	457.85	743.64	430.38	12.57	12.57	12.86	12.86	
2554978234	SMP	1	489.56	457.93	743.60	430.56	12.66	12.66	12.83	12.83	
2554986487	SMP	1	489.59	457.92	743.61	430.56	12.57	12.57	12.82	12.82	
2554994846	SMP	1	489.62	457.99	743.61	430.56	12.77	12.77	12.89	12.89	
2555003247	SMP	1	489.62	458.06	743.61	430.67	12.68	12.68	12.86	12.86	
2555011602	SMP	1	489.51	458.08	743.59	430.71	12.68	12.68	12.77	12.77	
2555019859	SMP	1	489.57	458.14	743.63	430.68	12.77	12.77	12.76	12.76	
2555028235	SMP	1	489.57	458.20	743.76	430.77	12.76	12.76	12.72	12.72	
2555036607	SMP	1	489.53	458.22	743.78	430.81	12.75	12.75	12.66	12.66	
2555044969	SMP	1	489.50	458.28	743.74	430.78	12.88	12.88	12.79	12.79	
2555053242	SMP	1	489.61	458.29	743.82	430.83	12.84	12.84	12.76	12.76	
2555061600	SMP	1	489.56	458.28	743.83	430.84	12.91	12.91	12.77	12.77	
2555069989	SMP	1	489.56	458.35	743.73	430.78	13.00	13.00	12.60	12.60	
2555078227	SMP	1	489.54	458.36	743.78	430.87	12.90	12.90	12.72	12.72	
2555086605	SMP	1	489.54	458.29	743.73	430.90	12.84	12.84	12.70	12.70	
2555094971	SMP	1	489.54	458.29	743.88	430.91	12.90	12.90	12.85	12.85	
2555103370	SMP	1	489.57	458.28	743.86	430.88	12.97	12.97	13.06	13.06	
2555111594	SMP	1	489.54	458.22	743.84	430.86	12.90	12.90	12.97	12.97	
2555119979	SMP	1	489.63	458.21	743.85	430.81	12.87	12.87	12.98	12.98	
2555128356	SMP	1	489.70	458.21	743.92	430.85	12.94	12.94	12.98	12.98	
2555136737	SMP	1	489.70	458.21	743.98	430.85	12.94	12.94	12.95	12.95	
2555144964	SMP	1	489.83	458.14	743.99	430.78	12.89	12.89	12.93	12.93	
2555153365	SMP	1	489.73	458.13	743.93	430.71	12.73	12.73	12.92	12.92	
2555161719	SMP	1	489.88	458.09	743.95	430.79	12.81	12.81	13.17	13.17	
2555170106	SMP	1	489.66	458.02	743.93	430.73	12.73	12.73	13.00	13.00	
2555178360	SMP	1	490.06	458.21	744.27	430.82	12.73	12.73	12.97	12.97	
2555186744	SMP	1	491.65	458.53	745.48	431.28	12.78	12.78	13.00	13.00	
2555195098	SMP	1	493.34	459.01	746.86	431.70	12.89	12.89	12.84	12.84	
2555203485	SMP	1	494.73	459.69	747.99	432.40	12.77	12.77	12.81	12.81	
2555220100	SMP	1	494.74	459.89	748.28	432.62	12.77	12.77	12.92	12.92	
2555228489	SMP	1	494.74	459.89	748.41	432.69	12.66	12.66	12.86	12.86	
2555236720	SMP	1	494.83	459.98	748.55	432.76	12.48	12.48	12.92	12.92	
2555245104	SMP	1	494.85	459.98	748.66	432.85	12.47	12.47	12.93	12.93	
2555253472	SMP	1	494.77	459.93	748.67	432.85	12.37	12.37	12.87	12.87	
2555261846	SMP	1	494.77	459.88	748.70	432.75	12.45	12.45	12.61	12.61	
2555270091	SMP	1	494.83	459.92	748.77	432.75	12.54	12.54	12.61	12.61	
2555278487	SMP	1	494.84	459.94	748.77	432.70	12.67	12.67	12.43	12.43	
2555286840	SMP	1	494.89	459.92	748.79	432.71	12.41	12.41	12.52	12.52	
2555295216	SMP	1	494.86	459.92	748.89	432.78	12.66	12.66	12.38	12.38	
2555303467	SMP	1	495.01	459.84	748.92	432.79	12.49	12.49	12.53	12.53	
2555320230	SMP	1	495.13	459.88	749.00	432.77	12.70	12.70	12.59	12.59	
2555328594	SMP	1	495.23	459.77	749.16	432.77	12.51	12.51	12.65	12.65	
2555336854	SMP	1	495.31	459.85	748.98	432.62	12.70	12.70	12.58	12.58	
2555345211	SMP	1	495.32	459.78	749.15	432.60	12.71	12.71	12.88	12.88	
2555353604	SMP	1	495.38	459.85	749.25	432.66	12.70	12.70	12.76	12.76	
2555361958	SMP	1	495.43	459.79	749.38	432.64	12.70	12.70	12.82	12.82	
2555370237	SMP	1	495.47	459.81	749.41	432.69	12.54	12.54	12.95	12.95	
2555378593	SMP	1	495.69	459.98	749.69	432.88	12.70	12.70	12.91	12.91	
2555386980	SMP	1	497.28	460.66	750.60	433.52	12.68	12.68	12.54	12.54	
2555395205	SMP	1	498.74	461.58	751.74	434.51	12.45	12.45	12.85	12.85	
2555403604	SMP	1	499.54	462.48	752.38	435.33	12.73	12.73	12.94	12.94	
2555411954	SMP	1	499.27	462.83	752.28	435.67	12.67	12.67	12.77	12.77	
2555420346	SMP	1	499.10	462.45	752.43	435.39	12.72	12.72	12.70	12.70	
2555428589	SMP	1	499.37	462.62	752.66	435.73	12.67	12.67	12.76	12.76	
2555436976	SMP	1	499.51	462.72	752.87	435.74	12.79	12.79	12.63	12.63	
2555445328	SMP	1	499.51	462.72	752.99	435.76	12.76	12.76	12.62	12.62	
2555453726	SMP	1	499.59	462.62	753.20	435.87	12.66	12.66	12.78	12.78	
2555461953	SMP	1	499.76	462.53	753.45	435.88	12.57	12.57	12.85	12.85	
2555470343	SMP	1	499.76	462.51	753.47	435.91	12.66	12.66	12.71	12.71	
2555478721	SMP	1	499.94	462.51	753.59	435.81	12.57	12.57	12.87	12.87	
2555487090	SMP	1	500.10	462.50	753.79	436.00	12.56	12.56	12.88	12.88	
2555503713	SMP	1	500.40	462.62	754.13	436.15	12.95	12.95	12.92	12.92	
2555512099	SMP	1	500.54	462.55	754.32	436.20	12.92	12.92	12.92	12.92	
2555520456	SMP	1	500.62	462.51	754.47	436.25	12.91	12.91	13.02	13.02	
2555537083	SMP	1	500.85	462.45	754.68	436.36	12.64	12.64	12.84	12.84	
2555545459	SMP	1	501.00	462.51	754.82	436.45	12.69	12.69	13.09	13.09	
2555553740	SMP	1	501.09	462.51	754.95	436.52	12.72	12.72	13.11	13.11	
2555562074	SMP	1	501.15	462.47	755.23	436.58	12.89	12.89	13.05	13.05	
2555570484	SMP	1	501.21	462.43	755.26	436.51	12.86	12.86	13.04	13.04	
2555578822	SMP	1	501.36	462.36	755.35	436.49	12.97	12.97	13.12	13.12	
2555587080	SMP	1	501.37	462.22	755.44	436.42	12.94	12.94	13.08	13.08	
2555595454	SMP	1	501.48	462.21	755.54	436.47	13.10	13.10	13.14	13.14	
2555603833	SMP	1	501.55	462.21	755.65	436.44	13.12	13.12	13.25	13.25	
2555612197	SMP	1	501.62	462.15	755.72	436.46	13.06	13.06	13.12	13.12	
2555620475	SMP	1	501.83	462.14	755.88	436.59	13.01	13.01	13.32	13.32	
2555628819	SMP	1	501.87	462.16	756.01	436.59	12.88	12.88	13.20	13.20	
2555637204	SMP	1	501.92	462.17	756.14	436.62	12.83	12.83	13.11	13.11	
2555645580	SMP	1	502.03	462.17	756.15	436.55	12.93	12.93	13.17	13.17	
2555653833	SMP	1	502.07	462.17	756.27	436.58	12.98	12.98	13.17	13.17	
2555662192	SMP	1	502.13	462.09	756.41	436.58	12.93	12.93	13.11	13.11	
2555670600	SMP	1	502.24	462.04	756.48	436.61	12.94	12.94	13.27	13.27	
2555678941	SMP	1	502.26	461.92	756.64	436.64	12.98	12.98	13.37	13.37	
2555687212	SMP	1	502.35	462.02	756.64	436.64	13.07	13.07	13.39	13.39	
2555695583	SMP	1	502.41	462.08	756.73	436.56	13.16	13.16	13.23	13.23	
2555703959	SMP	1	502.43	462.17	756.77	436.63	13.05	13.05	13.30	13.30	
2555712197	SMP	1	502.57	462.24	756.86	436.78	13.13	13.13	13.32	13.32	
2555720588	SMP	1	502.62	462.29	756.99	436.92	13.13	13.13	13.47	13.47	
2555728939	SMP	1	502.74	462.50	757.06	436.97	13.18	13.18	13.37	13.37	
2555737326	SMP	1	502.75	462.53	757.20	437.14	13.24	13.24	13.44	13.44	
2555745580	SMP	1	502.90	462.58	757.35	437.26	13.11	13.11	13.47	13.47	
2555753954	SMP	1	502.98	462.82	757.32	437.38	13.21	13.21	13.32	13.32	
2555762315	SMP	1	503.03	462.77	757.48	437.48	13.06	13.06	13.26	13.26	
2555770715	SMP	1	503.04	462.85	757.54	437.51	13.04	13.04	13.28	13.28	
2555778942	SMP	1	503.05	462.83	757.56	437.53	13.05	13.05	13.39	13.39	
2555787325	SMP	1	503.10	462.84	757.56	437.59	13.09	13.09	13.45	13.45	
2555795696	SMP	1	502.80	463.23	757.31	437.86	13.06	13.06	13.48	13.48	
2555804091	SMP	1	502.08	463.90	756.53	438.63	13.41	13.41	13.63	13.63	
2555812318	SMP	1	502.16	464.09	756.37	439.00	13.44	13.44	13.74	13.74	
2555820714	SMP	1	502.28	463.88	756.53	438.72	13.23	13.23	13.55	13.55	
2555829062	SMP	1	502.26	463.90	756.59	438.78	13.27	13.27	13.69	13.69	
2555837448	SMP	1	502.24	463.88	756.59	438.79	13.22	13.22	13.64	13.64	
2555845696	SMP	1	502.31	463.91	756.59	438.79	13.29	13.29	13.69	13.69	
2555854081	SMP	1	502.32	463.90	756.66	438.78	13.38	13.38	13.76	13.76	
2555862434	SMP	1	502.25	463.83	756.70	438.79	13.41	13.41	13.67	13.67	
2555870713	SMP	1	502.32	463.83	756.71	438.79	13.34	13.34	13.66	13.66	
2555879062	SMP	1	502.30	463.77	756.80	438.73	13.31	13.31	13.75	13.75	
2555887451	SMP	1	502.28	463.73	756.86	438.78	13.34	13.34	13.85	13.85	
2555895818	SMP	1	502.30	463.76	756.81	438.78	13.50	13.50	13.87	13.87	
2555904077	SMP	1	502.17	463.64	756.81	438.81	13.23	13.23	13.72	13.72	
2555912432	SMP	1	502.23	463.74	756.78	438.79	13.37	13.37	13.77	13.77	
2555920830	SMP	1	502.23	463.81	756.82	438.91	13.53	13.53	13.86	13.86	
2555929182	SMP	1	502.21	463.83	756.70	438.93	13.50	13.50	13.82	13.82	
2555937452	SMP	1	502.11	463.90	756.68	439.00	13.42	13.42	13.49	13.49	
2555945829	SMP	1	501.29	463.98	756.05	438.86	13.51	13.51	13.87	13.87	
2555954195	SMP	1	498.75	464.17	753.75	439.01	14.05	14.05	14.09	14.09	
2555962559	SMP	1	495.47	464.20	750.56	439.15	14.06	14.06	14.27	14.27	
2555970837	SMP	1	492.77	464.17	747.78	439.28	13.59	13.59	14.04	14.04	
2555987570	SMP	1	490.28	464.24	744.36	439.30	13.78	13.78	14.20	14.20	
2555995959	SMP	1	490.38	464.35	744.66	439.38	13.50	13.50	14.53	14.53	
2556004185	SMP	1	489.99	464.35	744.32	439.46	13.60	13.60	14.00	14.00	
2556012560	SMP	1	489.90	464.36	744.05	439.45	13.68	13.68	14.10	14.10	
2556020938	SMP	1	489.63	464.52	744.05	439.47	13.64	13.64	14.12	14.12	
2556029189	SMP	1	489.48	464.55	743.91	439.53	13.50	13.50	14.22	14.22	
2556037560	SMP	1	489.34	464.55	743.93	439.60	13.58	13.58	14.29	14.29	
2556045952	SMP	1	489.23	464.69	743.84	439.56	13.75	13.75	14.14	14.14	
2556054310	SMP	1	489.12	464.72	743.79	439.56	13.87	13.87	14.21	14.21	
2556062566	SMP	1	488.95	464.72	743.63	439.47	13.74	13.74	14.21	14.21	
2556070938	SMP	1	488.98	464.81	743.60	439.50	13.70	13.70	14.39	14.39	
2556079309	SMP	1	488.68	464.74	743.57	439.45	13.62	13.62	14.50	14.50	
2556087688	SMP	1	488.67	464.69	743.57	439.38	13.57	13.57	14.42	14.42	
2556095953	SMP	1	488.57	464.75	743.48	439.33	13.58	13.58	14.29	14.29	
2556104306	SMP	1	488.48	464.77	743.42	439.34	13.66	13.66	14.34	14.34	
2556112680	SMP	1	488.23	464.84	743.35	439.30	13.76	13.76	14.22	14.22	
2556121065	SMP	1	486.69	464.96	741.88	439.33	13.73	13.73	14.26	14.26	
2556129307	SMP	1	484.80	464.61	739.69	439.29	13.82	13.82	14.09	14.09	
2556137676	SMP	1	484.34	464.47	738.68	439.25	13.34	13.34	14.04	14.04	
2556146073	SMP	1	484.47	464.39	738.68	439.15	13.32	13.32	13.98	13.98	
2556154434	SMP	1	484.34	464.47	738.89	439.15	13.33	13.33	14.01	14.01	
2556162677	SMP	1	484.19	464.47	738.76	439.32	13.42	13.42	13.96	13.96	
2556171061	SMP	1	484.21	464.50	738.79	439.26	13.38	13.38	13.90	13.90	
2556179449	SMP	1	484.05	464.50	738.79	439.29	13.29	13.29	13.87	13.87	
2556187807	SMP	1	484.01	464.44	738.75	439.31	13.21	13.21	13.82	13.82	
2556196071	SMP	1	484.07	464.48	738.81	439.37	13.31	13.31	13.77	13.77	
2556204429	SMP	1	484.01	464.51	738.81	439.49	13.30	13.30	13.58	13.58	
2556212800	SMP	1	484.00	464.61	738.84	439.52	13.27	13.27	13.77	13.77	
2556221057	SMP	1	483.90	464.68	738.77	439.55	13.09	13.09	13.63	13.63	
2556229433	SMP	1	483.86	464.78	738.72	439.64	13.07	13.07	13.45	13.45	
2556237797	SMP	1	483.84	464.85	738.71	439.67	12.99	12.99	13.48	13.48	
2556246213	SMP	1	483.78	464.96	738.68	439.74	13.09	13.09	13.39	13.39	
2556254429	SMP	1	483.65	465.05	738.71	439.91	13.08	13.08	13.34	13.34	
2556262799	SMP	1	483.59	465.10	738.68	439.89	13.06	13.06	13.37	13.37	
2556271195	SMP	1	483.52	465.18	738.63	439.96	13.08	13.08	13.44	13.44	
2556279550	SMP	1	483.52	465.18	738.53	439.94	12.87	12.87	13.40	13.40	
2556287794	SMP	1	483.48	465.23	738.48	439.97	12.94	12.94	13.22	13.22	
2556296188	SMP	1	483.43	465.21	738.42	439.97	12.89	12.89	13.18	13.18	
2556304566	SMP	1	483.32	465.25	738.38	439.98	12.97	12.97	13.20	13.20	
2556321175	SMP	1	483.21	465.18	738.28	439.79	12.84	12.84	13.13	13.13	
2556329551	SMP	1	483.20	465.23	738.14	439.75	12.75	12.75	12.97	12.97	
2556337932	SMP	1	483.15	465.19	738.05	439.75	12.68	12.68	12.83	12.83	
2556346288	SMP	1	483.06	465.17	737.97	439.76	12.55	12.55	12.94	12.94	
2556354564	SMP	1	482.98	465.11	737.96	439.66	12.62	12.62	12.88	12.88	
2556362918	SMP	1	482.91	465.10	737.82	439.68	12.51	12.51	12.87	12.87	
2556371318	SMP	1	482.85	465.10	737.77	439.67	12.40	12.40	12.86	12.86	
2556379551	SMP	1	482.78	465.10	737.70	439.60	12.46	12.46	12.85	12.85	
2556387931	SMP	1	482.66	465.14	737.63	439.54	12.54	12.54	12.87	12.87	
2556396284	SMP	1	482.60	465.20	737.56	439.59	12.50	12.50	12.97	12.97	
2556404684	SMP	1	482.57	465.23	737.47	439.63	12.71	12.71	12.76	12.76	
2556412917	SMP	1	482.51	465.21	737.53	439.60	12.74	12.74	12.80	12.80	
2556421299	SMP	1	482.20	465.29	737.08	439.66	12.41	12.41	12.61	12.61	
2556429671	SMP	1	481.25	465.54	736.15	439.94	12.56	12.56	12.52	12.52	
2556438059	SMP	1	480.95	465.64	735.58	439.93	12.34	12.34	12.63	12.63	
2556446286	SMP	1	480.85	465.68	735.61	439.98	12.34	12.34	12.47	12.47	
2556454683	SMP	1	480.85	465.75	735.61	439.98	12.28	12.28	12.47	12.47	
2556463043	SMP	1	480.85	465.75	735.58	440.07	12.26	12.26	12.52	12.52	
2556471426	SMP	1	480.75	465.80	735.51	440.07	12.26	12.26	12.59	12.59	
2556479670	SMP	1	480.78	465.86	735.49	440.15	12.16	12.16	12.37	12.37	
2556488051	SMP	1	480.73	465.92	735.54	440.04	12.11	12.11	12.46	12.46	
2556496412	SMP	1	480.67	465.86	735.50	440.18	12.05	12.05	12.38	12.38	
2556504814	SMP	1	480.67	465.91	735.50	440.17	12.17	12.17	12.34	12.34	
2556513038	SMP	1	480.67	465.93	735.39	440.25	12.14	12.14	12.37	12.37	
2556521419	SMP	1	480.64	465.99	735.39	440.25	12.21	12.21	12.37	12.37	
2556529792	SMP	1	480.66	465.99	735.39	440.25	12.18	12.18	12.40	12.40	
2556538045	SMP	1	480.67	465.94	735.39	440.32	12.13	12.13	12.42	12.42	
2556546407	SMP	1	480.57	465.87	735.41	440.26	12.06	12.06	12.34	12.34	
2556554810	SMP	1	480.55	465.86	735.41	440.19	12.01	12.01	12.23	12.23	
2556563159	SMP	1	480.49	465.82	735.57	440.03	12.11	12.11	12.21	12.21	
2556571428	SMP	1	480.44	465.67	735.37	440.03	12.01	12.01	12.33	12.33	
2556579790	SMP	1	480.64	465.32	735.34	439.80	11.60	11.60	12.24	12.24	
2556588171	SMP	1	479.39	465.42	736.57	438.57	13.18	13.18	10.37	10.37	
2556596528	SMP	1	0.00	0.00	733.43	438.26	0.00	0.00	11.53	11.53	
2556604788	SMP	1	476.81	490.26	744.47	447.41	33.83	33.83	11.28	11.28	
2556621537	SMP	1	468.57	490.76	0.00	0.00	11.18	11.18	0.00	0.00	
2556629914	SMP	1	468.09	491.56	0.00	0.00	11.79	11.79	0.00	0.00	
2556638157	SMP	1	483.07	483.61	0.00	0.00	13.90	13.90	0.00	0.00	
2556646532	SMP	1	479.95	483.16	740.91	450.51	14.36	14.36	21.59	21.59	
2556663286	SMP	1	0.00	0.00	748.38	447.82	0.00	0.00	12.83	12.83	
2556671547	SMP	1	0.00	0.00	749.04	447.37	0.00	0.00	15.56	15.56	
2556679938	SMP	1	462.11	478.22	737.53	440.30	14.14	14.14	13.27	13.27	
2556696532	SMP	1	482.04	467.10	733.43	439.67	11.97	11.97	7.91	7.91	
2556704907	SMP	1	480.00	464.21	734.37	438.89	12.12	12.12	12.81	12.81	
2556713284	SMP	1	479.01	464.46	735.57	438.49	10.79	10.79	11.19	11.19	
2556729904	SMP	1	480.54	464.37	735.38	439.46	11.13	11.13	11.81	11.81	
2556738298	SMP	1	480.44	464.79	735.39	439.63	11.49	11.49	12.09	12.09	
2556746651	SMP	1	480.51	464.93	735.38	439.79	11.65	11.65	12.19	12.19	
2556763280	SMP	1	480.44	465.15	735.41	439.82	11.94	11.94	12.24	12.24	
2556771660	SMP	1	480.47	465.15	735.38	439.77	11.99	11.99	12.22	12.22	
2556780035	SMP	1	480.45	465.16	735.35	439.81	12.10	12.10	12.25	12.25	
2556788410	SMP	1	480.40	465.19	735.28	439.81	11.97	11.97	12.33	12.33	
2556796669	SMP	1	480.24	465.28	735.28	439.81	12.26	12.26	12.27	12.27	
2556805037	SMP	1	480.26	465.41	735.30	439.77	12.26	12.26	12.29	12.29	
2556813404	SMP	1	480.23	465.45	735.28	439.75	12.35	12.35	12.31	12.31	
2556821784	SMP	1	480.23	465.41	735.33	439.79	12.19	12.19	12.34	12.34	
2556830030	SMP	1	480.24	465.48	735.31	439.85	12.20	12.20	12.36	12.36	
2556838397	SMP	1	480.29	465.52	735.33	439.87	12.38	12.38	12.31	12.31	
2556846797	SMP	1	480.32	465.51	735.31	439.92	12.19	12.19	12.44	12.44	
2556855023	SMP	1	480.32	465.60	735.37	440.00	12.36	12.36	12.53	12.53	
2556863395	SMP	1	480.26	465.66	735.43	440.02	12.23	12.23	12.45	12.45	
2556871784	SMP	1	480.44	465.61	735.55	439.96	12.34	12.34	12.53	12.53	
2556880158	SMP	1	480.50	465.54	735.54	439.92	12.28	12.28	12.60	12.60	
2556888399	SMP	1	480.51	465.56	735.54	439.98	12.31	12.31	12.55	12.55	
2556896797	SMP	1	480.51	465.61	735.62	440.06	12.40	12.40	12.50	12.50	
2556905150	SMP	1	480.64	465.64	735.72	440.12	12.46	12.46	12.38	12.38	
2556913519	SMP	1	480.73	465.62	735.80	440.20	12.41	12.41	12.47	12.47	
2556921777	SMP	1	480.81	465.67	735.80	440.20	12.58	12.58	12.41	12.41	
2556930166	SMP	1	480.93	465.66	735.94	440.27	12.54	12.54	12.55	12.55	
2556938522	SMP	1	480.94	465.72	735.94	440.34	12.59	12.59	12.59	12.59	
2556946912	SMP	1	480.91	465.79	736.09	440.43	12.64	12.64	12.74	12.74	
2556955147	SMP	1	480.91	465.79	736.11	440.39	12.60	12.60	12.67	12.67	
2556963517	SMP	1	480.99	465.80	736.21	440.52	12.57	12.57	12.93	12.93	
2556971900	SMP	1	481.01	465.83	736.23	440.50	12.61	12.61	12.84	12.84	
2556980275	SMP	1	481.04	465.80	736.21	440.58	12.63	12.63	12.85	12.85	
2556988516	SMP	1	481.07	465.82	736.21	440.58	12.58	12.58	12.85	12.85	
2556996916	SMP	1	481.12	465.81	736.20	440.59	12.69	12.69	12.94	12.94	
2557005272	SMP	1	481.12	465.84	736.21	440.58	12.70	12.70	12.92	12.92	
2557013522	SMP	1	481.08	465.80	736.29	440.52	12.63	12.63	12.88	12.88	
2557021904	SMP	1	481.09	465.77	736.23	440.45	12.83	12.83	12.90	12.90	
2557030268	SMP	1	480.91	465.74	735.95	440.40	12.80	12.80	12.86	12.86	
2557038636	SMP	1	480.78	465.64	735.81	440.37	12.82	12.82	12.72	12.72	
2557046909	SMP	1	480.83	465.62	735.71	440.25	12.87	12.87	12.57	12.57	
2557055277	SMP	1	480.84	465.63	735.82	440.23	12.88	12.88	12.60	12.60	
2557063643	SMP	1	480.80	465.53	735.79	440.18	12.80	12.80	12.64	12.64	
2557072029	SMP	1	480.80	465.50	735.77	440.15	12.88	12.88	12.53	12.53	
2557080266	SMP	1	480.85	465.41	735.83	440.06	12.72	12.72	12.61	12.61	
2557088633	SMP	1	480.83	465.35	735.85	440.05	12.67	12.67	12.72	12.72	
2557097032	SMP	1	480.86	465.36	735.79	440.03	12.71	12.71	12.66	12.66	
2557105392	SMP	1	480.79	465.36	735.81	440.05	12.69	12.69	12.66	12.66	
2557113657	SMP	1	480.85	465.41	735.83	440.05	12.72	12.72	12.71	12.71	
2557122021	SMP	1	480.76	465.35	735.74	440.10	12.59	12.59	12.70	12.70	
2557130390	SMP	1	480.75	465.44	735.79	440.04	12.72	12.72	12.65	12.65	
2557138766	SMP	1	480.76	465.42	735.75	440.05	12.70	12.70	12.57	12.57	
2557147034	SMP	1	480.71	465.48	735.75	440.06	12.72	12.72	12.51	12.51	
2557155388	SMP	1	480.81	465.48	735.83	440.08	12.85	12.85	12.53	12.53	
2557163761	SMP	1	480.73	465.57	735.76	440.15	12.88	12.88	12.54	12.54	
2557172023	SMP	1	480.73	465.64	735.74	440.23	12.85	12.85	12.59	12.59	
2557180399	SMP	1	480.73	465.71	735.70	440.24	12.82	12.82	12.58	12.58	
2557188766	SMP	1	480.72	465.74	735.70	440.24	12.75	12.75	12.56	12.56	
2557197156	SMP	1	480.79	465.81	735.73	440.35	12.83	12.83	12.69	12.69	
2557205384	SMP	1	480.80	465.83	735.71	440.39	12.87	12.87	12.67	12.67	
2557213768	SMP	1	480.79	465.81	735.79	440.42	12.76	12.76	12.89	12.89	
2557222142	SMP	1	480.79	465.91	735.83	440.50	12.94	12.94	12.79	12.79	
2557230513	SMP	1	480.80	465.84	735.83	440.47	12.87	12.87	12.88	12.88	
2557238764	SMP	1	480.73	465.84	735.87	440.50	12.85	12.85	12.81	12.81	
2557247157	SMP	1	480.87	465.83	735.81	440.47	12.86	12.86	12.95	12.95	
2557255517	SMP	1	480.89	465.77	735.88	440.47	12.86	12.86	12.97	12.97	
2557263884	SMP	1	480.91	465.74	735.94	440.44	12.83	12.83	12.86	12.86	
2557272143	SMP	1	480.92	465.70	735.95	440.40	12.86	12.86	12.82	12.82	
2557280511	SMP	1	480.95	465.67	736.05	440.41	12.86	12.86	12.86	12.86	
2557288877	SMP	1	480.98	465.71	736.07	440.42	12.93	12.93	12.93	12.93	
2557297273	SMP	1	480.99	465.68	736.06	440.41	12.91	12.91	12.93	12.93	
2557305517	SMP	1	481.03	465.64	736.12	440.48	12.95	12.95	12.99	12.99	
2557313880	SMP	1	481.01	465.66	736.14	440.45	12.94	12.94	12.90	12.90	
2557322258	SMP	1	481.10	465.67	736.13	440.48	12.95	12.95	13.03	13.03	
2557330506	SMP	1	481.76	465.49	736.71	440.37	12.91	12.91	12.74	12.74	
2557338880	SMP	1	482.69	465.26	737.74	440.13	13.06	13.06	13.16	13.16	
2557347277	SMP	1	483.24	465.12	738.15	439.94	12.98	12.98	12.80	12.80	
2557355630	SMP	1	483.08	465.11	738.07	439.89	12.62	12.62	13.04	13.04	
2557363878	SMP	1	483.10	465.05	738.12	439.83	12.75	12.75	13.12	13.12	
2557372264	SMP	1	483.07	464.93	738.12	439.76	12.47	12.47	13.03	13.03	
2557380629	SMP	1	483.25	464.47	738.15	439.45	12.28	12.28	12.64	12.64	
2557388997	SMP	1	482.72	473.56	739.60	438.57	24.91	24.91	10.68	10.68	
2557397271	SMP	1	0.00	0.00	739.58	445.55	0.00	0.00	19.08	19.08	
2557405641	SMP	1	483.20	479.49	0.00	0.00	18.33	18.33	0.00	0.00	
2557414002	SMP	1	488.98	480.56	0.00	0.00	10.40	10.40	0.00	0.00	
2557422380	SMP	1	471.36	494.91	710.95	457.25	10.56	10.56	4.28	4.28	
2557438999	SMP	1	484.68	482.91	0.00	0.00	11.73	11.73	0.00	0.00	
2557447380	SMP	1	481.86	479.48	0.00	0.00	14.50	14.50	0.00	0.00	
2557455751	SMP	1	476.90	476.00	0.00	0.00	15.67	15.67	0.00	0.00	
2557463998	SMP	1	474.36	474.70	751.86	449.19	9.67	9.67	15.22	15.22	
2557480771	SMP	1	0.00	0.00	737.21	446.17	0.00	0.00	10.97	10.97	
2557489021	SMP	1	484.56	467.20	736.90	439.65	13.18	13.18	9.96	9.96	
2557497385	SMP	1	482.64	462.91	738.01	439.05	13.59	13.59	12.42	12.42	
2557514130	SMP	1	484.36	463.28	738.62	438.49	11.85	11.85	12.19	12.19	
2557522383	SMP	1	483.02	463.78	738.70	439.03	12.34	12.34	12.81	12.81	
2557530754	SMP	1	483.27	463.98	738.75	439.30	12.47	12.47	12.99	12.99	
2557547498	SMP	1	483.33	464.47	738.70	439.58	12.83	12.83	13.26	13.26	
2557555774	SMP	1	483.40	464.53	738.83	439.72	13.01	13.01	13.18	13.18	
2557564114	SMP	1	483.45	464.70	738.85	439.81	13.13	13.13	13.21	13.21	
2557572508	SMP	1	483.51	464.75	738.90	439.83	13.07	13.07	13.29	13.29	
2557580872	SMP	1	483.51	464.82	738.97	439.90	13.20	13.20	13.18	13.18	
2557589131	SMP	1	483.57	464.83	738.96	439.94	13.14	13.14	13.27	13.27	
2557597488	SMP	1	483.69	464.85	739.07	439.98	13.12	13.12	13.45	13.45	
2557605888	SMP	1	483.77	464.89	739.14	440.05	13.09	13.09	13.47	13.47	
2557614258	SMP	1	483.79	464.97	739.19	440.17	13.15	13.15	13.25	13.25	
2557622509	SMP	1	483.87	464.96	739.40	440.19	13.24	13.24	13.10	13.10	
2557630883	SMP	1	483.83	465.07	739.47	440.27	13.35	13.35	13.12	13.12	
2557639258	SMP	1	483.95	465.10	739.47	440.34	13.26	13.26	13.21	13.21	
2557647612	SMP	1	484.00	465.15	739.47	440.41	13.26	13.26	13.33	13.33	
2557655887	SMP	1	484.09	465.17	739.51	440.46	13.13	13.13	13.29	13.29	
2557664241	SMP	1	484.09	465.23	739.62	440.62	13.15	13.15	13.46	13.46	
2557672627	SMP	1	484.12	465.27	739.66	440.65	13.18	13.18	13.52	13.52	
2557680875	SMP	1	484.14	465.35	739.70	440.68	13.25	13.25	13.53	13.53	
2557689249	SMP	1	484.25	465.34	739.66	440.72	13.22	13.22	13.56	13.56	
2557697613	SMP	1	484.18	465.27	739.72	440.73	13.20	13.20	13.52	13.52	
2557706007	SMP	1	484.21	465.28	739.66	440.72	13.17	13.17	13.58	13.58	
2557714235	SMP	1	484.18	465.27	739.66	440.72	13.27	13.27	13.58	13.58	
2557722618	SMP	1	484.14	465.28	739.66	440.72	13.27	13.27	13.67	13.67	
2557730990	SMP	1	484.21	465.21	739.61	440.69	13.13	13.13	13.59	13.59	
2557739383	SMP	1	484.15	465.20	739.68	440.69	13.30	13.30	13.66	13.66	
2557747607	SMP	1	484.19	465.17	739.61	440.62	13.34	13.34	13.60	13.60	
2557756006	SMP	1	484.20	465.18	739.62	440.62	13.33	13.33	13.68	13.68	
2557764357	SMP	1	484.08	465.14	739.61	440.55	13.39	13.39	13.57	13.57	
2557772755	SMP	1	484.07	465.16	739.54	440.48	13.44	13.44	13.49	13.49	
2557780992	SMP	1	483.94	465.22	739.54	440.48	13.36	13.36	13.39	13.39	
2557789373	SMP	1	483.38	465.46	738.76	440.72	13.30	13.30	13.51	13.51	
2557797731	SMP	1	482.64	465.61	737.93	441.00	13.34	13.34	13.38	13.38	
2557814381	SMP	1	482.70	465.68	737.89	440.98	13.18	13.18	13.32	13.32	
2557822740	SMP	1	482.76	465.69	737.96	440.99	13.26	13.26	13.18	13.18	
2557831130	SMP	1	482.76	465.68	737.96	440.99	13.06	13.06	13.20	13.20	
2557839358	SMP	1	482.78	465.70	738.00	441.12	13.17	13.17	13.31	13.31	
2557847739	SMP	1	482.71	465.78	738.05	441.15	12.92	12.92	13.38	13.38	
2557856111	SMP	1	482.79	465.83	738.12	441.18	12.92	12.92	13.23	13.23	
2557864496	SMP	1	482.86	465.91	738.10	441.25	12.93	12.93	13.18	13.18	
2557872737	SMP	1	482.80	465.96	738.18	441.34	13.09	13.09	13.28	13.28	
2557881126	SMP	1	482.84	465.98	738.19	441.41	13.08	13.08	13.29	13.29	
2557889488	SMP	1	482.86	466.02	738.27	441.46	12.98	12.98	13.24	13.24	
2557897857	SMP	1	482.87	466.02	738.34	441.48	12.98	12.98	13.27	13.27	
2557906110	SMP	1	482.94	466.15	738.37	441.51	12.98	12.98	13.24	13.24	
2557914491	SMP	1	482.93	466.03	738.42	441.51	12.85	12.85	13.23	13.23	
2557922855	SMP	1	483.06	466.05	738.49	441.51	12.79	12.79	13.29	13.29	
2557931252	SMP	1	483.14	466.04	738.47	441.56	12.69	12.69	13.03	13.03	
2557939479	SMP	1	483.22	466.03	738.60	441.53	12.89	12.89	13.02	13.02	
2557947860	SMP	1	483.28	466.03	738.70	441.55	12.93	12.93	13.17	13.17	
2557956230	SMP	1	483.38	465.93	738.76	441.49	12.86	12.86	13.02	13.02	
2557964608	SMP	1	483.43	465.92	738.89	441.53	12.84	12.84	13.18	13.18	
2557972852	SMP	1	483.58	465.82	738.98	441.51	12.92	12.92	13.15	13.15	
2557981247	SMP	1	483.65	465.81	739.05	441.48	12.83	12.83	13.02	13.02	
2557989614	SMP	1	483.73	465.74	739.18	441.53	12.71	12.71	13.24	13.24	
2557997851	SMP	1	483.73	465.71	739.27	441.53	12.73	12.73	13.12	13.12	
2558014612	SMP	1	483.96	465.64	739.38	441.47	12.94	12.94	13.14	13.14	
2558022984	SMP	1	484.05	465.57	739.45	441.56	12.80	12.80	13.20	13.20	
2558031231	SMP	1	484.07	465.68	739.52	441.54	12.81	12.81	13.32	13.32	
2558039611	SMP	1	484.10	465.68	739.51	441.54	12.89	12.89	13.17	13.17	
2558047970	SMP	1	484.17	465.68	739.59	441.57	12.86	12.86	13.17	13.17	
2558056375	SMP	1	484.24	465.69	739.70	441.63	12.89	12.89	13.13	13.13	
2558064594	SMP	1	484.31	465.69	739.76	441.63	12.88	12.88	13.16	13.16	
2558072984	SMP	1	484.31	465.69	739.81	441.67	12.98	12.98	13.02	13.02	
2558081352	SMP	1	484.31	465.69	739.81	441.62	12.95	12.95	13.14	13.14	
2558089736	SMP	1	484.35	465.75	739.77	441.64	13.03	13.03	13.17	13.17	
2558097975	SMP	1	484.40	465.74	739.82	441.67	12.95	12.95	13.11	13.11	
2558106362	SMP	1	484.36	465.73	739.81	441.76	12.97	12.97	13.22	13.22	
2558114728	SMP	1	484.48	465.69	739.82	441.76	12.85	12.85	13.18	13.18	
2558123104	SMP	1	484.49	465.69	739.81	441.76	12.87	12.87	13.19	13.19	
2558131350	SMP	1	484.48	465.72	739.81	441.76	12.86	12.86	13.19	13.19	
2558139731	SMP	1	484.38	465.72	739.81	441.76	13.03	13.03	13.19	13.19	
2558148089	SMP	1	484.34	465.72	739.81	441.69	13.09	13.09	13.22	13.22	
2558156366	SMP	1	484.29	465.67	739.79	441.71	13.06	13.06	13.31	13.31	
2558164717	SMP	1	484.32	465.68	739.78	441.64	12.97	12.97	13.20	13.20	
2558173108	SMP	1	484.27	465.64	739.78	441.57	12.89	12.89	13.28	13.28	
2558181471	SMP	1	484.22	465.65	739.74	441.52	12.96	12.96	13.27	13.27	
2558189743	SMP	1	484.20	465.73	739.71	441.57	13.08	13.08	13.34	13.34	
2558198093	SMP	1	484.14	465.73	739.59	441.55	13.07	13.07	13.44	13.44	
2558206487	SMP	1	484.06	465.80	739.64	441.54	13.09	13.09	13.43	13.43	
2558214840	SMP	1	484.06	465.75	739.66	441.55	13.11	13.11	13.52	13.52	
2558223099	SMP	1	484.29	465.86	739.78	441.64	13.15	13.15	13.40	13.40	
2558231470	SMP	1	485.57	466.41	740.77	442.13	13.15	13.15	13.58	13.58	
2558239861	SMP	1	486.90	467.05	741.88	442.74	13.26	13.26	13.59	13.59	
2558248209	SMP	1	486.94	467.27	741.87	443.01	13.72	13.72	13.70	13.70	
2558256489	SMP	1	486.77	467.14	741.84	442.90	13.53	13.53	13.66	13.66	
2558264837	SMP	1	486.70	467.04	741.95	442.88	13.47	13.47	13.62	13.62	
2558273223	SMP	1	486.74	467.18	741.94	442.94	13.57	13.57	13.60	13.60	
2558281594	SMP	1	486.87	467.16	742.07	442.95	13.54	13.54	13.73	13.73	
2558289853	SMP	1	486.92	467.10	742.15	443.00	13.41	13.41	13.60	13.60	
2558298205	SMP	1	486.89	467.19	742.19	443.00	13.58	13.58	13.54	13.54	
2558306611	SMP	1	486.86	467.21	742.19	443.00	13.60	13.60	13.56	13.56	
2558314839	SMP	1	486.90	467.21	742.19	443.07	13.63	13.63	13.57	13.57	
2558323221	SMP	1	486.83	467.27	742.31	443.17	13.59	13.59	13.74	13.74	
2558331607	SMP	1	486.85	467.14	742.28	443.14	13.58	13.58	13.64	13.64	
2558339973	SMP	1	486.85	467.28	742.34	443.19	13.68	13.68	13.76	13.76	
2558348205	SMP	1	486.93	467.20	742.41	443.19	13.79	13.79	13.72	13.72	
2558356612	SMP	1	486.87	467.16	742.34	443.12	13.50	13.50	13.79	13.79	
2558364974	SMP	1	486.93	467.16	742.40	443.16	13.62	13.62	13.80	13.80	
2558373349	SMP	1	487.03	467.11	742.33	443.09	13.47	13.47	13.83	13.83	
2558381592	SMP	1	487.00	467.10	742.40	443.16	13.53	13.53	13.93	13.93	
2558389975	SMP	1	486.99	466.97	742.35	443.00	13.50	13.50	13.89	13.89	
2558398331	SMP	1	486.97	466.89	742.35	443.00	13.50	13.50	13.86	13.86	
2558406731	SMP	1	486.95	466.87	742.35	442.93	13.73	13.73	13.95	13.95	
2558414955	SMP	1	486.93	466.82	742.35	442.86	13.45	13.45	13.90	13.90	
2558423340	SMP	1	486.88	466.77	742.31	442.89	13.64	13.64	13.71	13.71	
2558431717	SMP	1	486.84	466.80	742.31	442.85	13.79	13.79	13.81	13.81	
2558440093	SMP	1	486.77	466.77	742.31	442.70	13.70	13.70	13.94	13.94	
2558448331	SMP	1	486.77	466.75	742.30	442.65	13.65	13.65	13.93	13.93	
2558456732	SMP	1	486.70	466.68	742.22	442.62	13.51	13.51	14.00	14.00	
2558465078	SMP	1	486.62	466.60	742.20	442.53	13.37	13.37	13.87	13.87	
2558473353	SMP	1	486.63	466.63	742.18	442.59	13.62	13.62	13.94	13.94	
2558481714	SMP	1	486.61	466.58	742.12	442.52	13.62	13.62	13.94	13.94	
2558490091	SMP	1	486.56	466.56	742.18	442.52	13.52	13.52	13.95	13.95	
2558498459	SMP	1	486.42	466.56	742.05	442.45	13.44	13.44	13.90	13.90	
2558506729	SMP	1	486.40	466.48	742.02	442.51	13.39	13.39	14.05	14.05	
2558515076	SMP	1	486.33	466.61	741.95	442.52	13.47	13.47	13.88	13.88	
2558523463	SMP	1	486.26	466.67	741.97	442.47	13.42	13.42	13.91	13.91	
2558531841	SMP	1	486.26	466.69	741.95	442.52	13.66	13.66	13.82	13.82	
2558540093	SMP	1	486.18	466.72	741.91	442.51	13.69	13.69	13.87	13.87	
2558548452	SMP	1	486.21	466.80	741.88	442.52	13.53	13.53	13.86	13.86	
2558556856	SMP	1	486.05	466.78	741.74	442.59	13.59	13.59	13.87	13.87	
2558565206	SMP	1	486.13	466.80	741.73	442.52	13.64	13.64	13.84	13.84	
2558573469	SMP	1	486.04	466.81	741.63	442.55	13.56	13.56	13.77	13.77	
2558581835	SMP	1	486.01	466.80	741.59	442.61	13.53	13.53	13.71	13.71	
2558590215	SMP	1	486.06	466.80	741.58	442.54	13.56	13.56	13.62	13.62	
2558598570	SMP	1	486.01	466.81	741.59	442.50	13.51	13.51	13.60	13.60	
2558606849	SMP	1	486.06	466.79	741.47	442.54	13.56	13.56	13.57	13.57	
2558615211	SMP	1	486.07	466.44	741.62	442.24	13.24	13.24	13.61	13.61	
2558623585	SMP	1	486.34	465.89	741.69	441.69	13.29	13.29	13.51	13.51	
2558631832	SMP	1	486.31	465.89	741.64	441.67	13.27	13.27	13.69	13.69	
2558640209	SMP	1	486.34	465.89	741.58	441.68	13.26	13.26	13.63	13.63	
2558648570	SMP	1	486.25	465.93	741.60	441.72	13.39	13.39	13.53	13.53	
2558656970	SMP	1	486.22	465.93	741.60	441.72	13.32	13.32	13.54	13.54	
2558665197	SMP	1	486.16	465.81	741.60	441.65	13.32	13.32	13.44	13.44	
2558673586	SMP	1	486.16	465.73	741.55	441.62	13.31	13.31	13.60	13.60	
2558681958	SMP	1	486.13	465.77	741.48	441.55	13.23	13.23	13.53	13.53	
2558690334	SMP	1	486.13	465.69	741.48	441.57	13.27	13.27	13.34	13.34	
2558698572	SMP	1	486.11	465.72	741.48	441.57	13.14	13.14	13.34	13.34	
2558706970	SMP	1	486.04	465.69	741.46	441.49	13.25	13.25	13.35	13.35	
2558715318	SMP	1	486.00	465.71	741.41	441.50	13.23	13.23	13.29	13.29	
2558723704	SMP	1	485.98	465.63	741.39	441.49	13.16	13.16	13.34	13.34	
2558731951	SMP	1	485.93	465.63	741.39	441.49	13.16	13.16	13.34	13.34	
2558740339	SMP	1	485.95	465.64	741.32	441.49	13.14	13.14	13.33	13.33	
2558748689	SMP	1	485.93	465.58	741.40	441.46	13.11	13.11	13.30	13.30	
2558757099	SMP	1	485.94	465.60	741.41	441.50	13.19	13.19	13.29	13.29	
2558765314	SMP	1	485.96	465.62	741.35	441.50	12.96	12.96	13.29	13.29	
2558773705	SMP	1	485.60	465.45	741.11	441.44	13.09	13.09	13.39	13.39	
2558782074	SMP	1	484.65	465.05	740.02	440.92	13.08	13.08	13.31	13.31	
2558790331	SMP	1	484.44	464.72	739.29	440.81	12.92	12.92	13.25	13.25	
2558798713	SMP	1	484.42	464.88	739.26	440.89	12.86	12.86	13.26	13.26	
2558807094	SMP	1	484.42	464.81	739.36	440.92	12.81	12.81	13.23	13.23	
2558815440	SMP	1	484.42	464.81	739.45	440.90	12.77	12.77	13.24	13.24	
2558823700	SMP	1	484.44	464.68	739.45	440.90	12.82	12.82	13.32	13.32	
2558832078	SMP	1	484.29	464.69	739.42	440.79	13.02	13.02	13.22	13.22	
2558840452	SMP	1	484.24	464.69	739.53	440.72	12.87	12.87	13.26	13.26	
2558848818	SMP	1	484.24	464.62	739.44	440.73	12.85	12.85	13.26	13.26	
2558857091	SMP	1	484.24	464.62	739.44	440.59	12.81	12.81	13.15	13.15	
2558865437	SMP	1	484.15	464.62	739.39	440.65	12.73	12.73	13.12	13.12	
2558873839	SMP	1	484.18	464.58	739.43	440.46	12.68	12.68	13.13	13.13	
2558882197	SMP	1	484.13	464.65	739.44	440.51	12.76	12.76	13.19	13.19	
2558890452	SMP	1	484.06	464.68	739.33	440.50	12.66	12.66	13.06	13.06	
2558898815	SMP	1	484.06	464.61	739.36	440.46	12.83	12.83	13.03	13.03	
2558907212	SMP	1	484.09	464.63	739.33	440.50	12.67	12.67	13.13	13.13	
2558915563	SMP	1	483.87	464.59	739.36	440.46	12.73	12.73	13.03	13.03	
2558923823	SMP	1	483.99	464.61	739.36	440.39	12.83	12.83	13.01	13.01	
2558932195	SMP	1	484.04	464.55	739.33	440.43	12.83	12.83	13.05	13.05	
2558940578	SMP	1	483.98	464.54	739.36	440.48	12.65	12.65	13.08	13.08	
2558948807	SMP	1	484.07	464.55	739.39	440.44	12.73	12.73	12.93	12.93	
2558957209	SMP	1	484.11	464.50	739.43	440.39	12.63	12.63	13.05	13.05	
2558965557	SMP	1	484.10	464.52	739.39	440.44	12.63	12.63	12.96	12.96	
2558973948	SMP	1	484.12	464.55	739.46	440.44	12.87	12.87	12.91	12.91	
2558982191	SMP	1	484.19	464.50	739.53	440.51	12.84	12.84	12.97	12.97	
2558990581	SMP	1	484.26	464.50	739.70	440.58	12.76	12.76	13.09	13.09	
2558998932	SMP	1	483.92	464.68	739.40	440.65	12.86	12.86	13.00	13.00	
2559007330	SMP	1	483.25	464.97	738.60	441.03	12.89	12.89	12.97	12.97	
2559015557	SMP	1	483.29	465.12	738.46	441.19	12.94	12.94	13.10	13.10	
2559023941	SMP	1	483.34	465.17	738.60	441.18	12.87	12.87	12.70	12.70	
2559032314	SMP	1	483.34	465.14	738.74	441.17	12.82	12.82	12.84	12.84	
2559040699	SMP	1	483.34	465.14	738.72	441.19	12.82	12.82	12.81	12.81	
2559048928	SMP	1	483.28	465.15	738.73	441.23	12.84	12.84	12.90	12.90	
2559057333	SMP	1	483.37	465.21	738.71	441.23	12.88	12.88	12.64	12.64	
2559065687	SMP	1	483.34	465.21	738.72	441.28	12.86	12.86	12.88	12.88	
2559074070	SMP	1	483.34	465.14	738.68	441.26	12.84	12.84	12.94	12.94	
2559082320	SMP	1	483.30	465.16	738.71	441.30	12.88	12.88	12.68	12.68	
2559090688	SMP	1	483.24	465.15	738.71	441.23	12.83	12.83	12.82	12.82	
2559099048	SMP	1	483.27	465.07	738.65	441.27	12.82	12.82	12.99	12.99	
2559107452	SMP	1	483.26	465.04	738.64	441.27	12.89	12.89	13.03	13.03	
2559115687	SMP	1	483.18	465.04	738.64	441.13	12.86	12.86	12.99	12.99	
2559124062	SMP	1	483.15	465.01	738.60	441.11	12.85	12.85	12.97	12.97	
2559132445	SMP	1	483.04	464.96	738.60	441.03	12.84	12.84	13.02	13.02	
2559140689	SMP	1	483.04	464.85	738.53	440.97	12.82	12.82	12.99	12.99	
2559149051	SMP	1	483.10	464.82	738.53	440.89	12.79	12.79	13.03	13.03	
2559157452	SMP	1	483.13	464.82	738.53	440.88	13.03	13.03	13.11	13.11	
2559165797	SMP	1	483.08	464.74	738.51	440.84	13.01	13.01	13.13	13.13	
2559174086	SMP	1	483.03	464.69	738.51	440.77	12.98	12.98	13.14	13.14	
2559182437	SMP	1	483.00	464.80	738.49	440.78	13.13	13.13	13.22	13.22	
2559190828	SMP	1	482.99	464.68	738.55	440.77	13.27	13.27	13.22	13.22	
2559199171	SMP	1	482.94	464.69	738.51	440.76	13.17	13.17	13.14	13.14	
2559207444	SMP	1	483.01	464.69	738.45	440.73	13.11	13.11	13.19	13.19	
2559215799	SMP	1	482.94	464.76	738.50	440.71	13.06	13.06	13.15	13.15	
2559224186	SMP	1	483.01	464.76	738.51	440.75	13.13	13.13	13.17	13.17	
2559232555	SMP	1	482.93	464.75	738.56	440.78	13.11	13.11	13.25	13.25	
2559240828	SMP	1	482.93	464.89	738.49	440.75	13.17	13.17	13.17	13.17	
2559249172	SMP	1	482.93	464.89	738.44	440.82	13.17	13.17	13.14	13.14	
2559257571	SMP	1	483.01	464.90	738.50	440.85	13.20	13.20	13.18	13.18	
2559266094	SMP	1	483.58	464.88	738.92	440.91	13.11	13.11	13.20	13.20	
2559274188	SMP	1	485.80	464.96	741.13	440.87	13.44	13.44	13.34	13.34	
2559282553	SMP	1	488.78	464.86	743.67	440.83	13.58	13.58	13.62	13.62	
2559290933	SMP	1	491.29	464.85	745.96	440.68	13.67	13.67	13.30	13.30	
2559307554	SMP	1	495.93	464.93	750.41	440.75	13.75	13.75	13.13	13.13	
2559315948	SMP	1	497.68	464.92	751.98	440.75	13.54	13.54	13.40	13.40	
2559324301	SMP	1	498.82	464.89	753.11	440.77	13.46	13.46	13.30	13.30	
2559340920	SMP	1	498.61	464.89	753.13	440.56	13.66	13.66	13.13	13.13	
2559349299	SMP	1	498.74	464.90	753.45	440.73	13.59	13.59	13.36	13.36	
2559357682	SMP	1	498.74	464.88	753.54	440.63	13.57	13.57	13.21	13.21	
2559365918	SMP	1	498.74	464.88	753.56	440.64	13.57	13.57	13.30	13.30	
2559374321	SMP	1	498.76	464.80	753.63	440.63	13.70	13.70	13.33	13.33	
2559382668	SMP	1	498.76	464.80	753.69	440.59	13.70	13.70	13.47	13.47	
2559391048	SMP	1	498.83	464.73	753.79	440.53	13.66	13.66	13.49	13.49	
2559399296	SMP	1	498.82	464.68	753.87	440.46	13.76	13.76	13.48	13.48	
2559407685	SMP	1	498.89	464.68	753.90	440.43	13.71	13.71	13.38	13.38	
2559416036	SMP	1	498.93	464.59	754.00	440.45	13.64	13.64	13.28	13.28	
2559424438	SMP	1	498.96	464.60	754.08	440.50	13.79	13.79	13.29	13.29	
2559432671	SMP	1	498.98	464.57	754.05	440.40	13.72	13.72	13.18	13.18	
2559441049	SMP	1	498.97	464.56	754.08	440.36	13.78	13.78	13.21	13.21	
2559449420	SMP	1	499.05	464.57	754.07	440.47	13.73	13.73	13.28	13.28	
2559457688	SMP	1	499.06	464.59	754.08	440.44	13.69	13.69	13.17	13.17	
2559466036	SMP	1	499.06	464.59	754.15	440.44	13.75	13.75	13.25	13.25	
2559474445	SMP	1	499.06	464.61	754.15	440.51	13.73	13.73	13.25	13.25	
2559482787	SMP	1	499.07	464.58	754.17	440.52	13.90	13.90	13.12	13.12	
2559491052	SMP	1	499.09	464.61	754.14	440.53	13.85	13.85	13.13	13.13	
2559499420	SMP	1	499.12	464.69	754.16	440.47	13.86	13.86	13.13	13.13	
2559507801	SMP	1	499.13	464.67	754.32	440.66	13.69	13.69	13.25	13.25	
2559516159	SMP	1	499.16	464.65	754.31	440.58	13.69	13.69	13.22	13.22	
2559524433	SMP	1	499.15	464.65	754.42	440.68	13.62	13.62	13.43	13.43	
2559532782	SMP	1	499.16	464.67	754.50	440.73	13.74	13.74	13.38	13.38	
2559541170	SMP	1	499.22	464.65	754.56	440.69	13.62	13.62	13.45	13.45	
2559549558	SMP	1	499.23	464.55	754.50	440.66	13.74	13.74	13.34	13.34	
2559557799	SMP	1	499.23	464.54	754.58	440.70	13.67	13.67	13.42	13.42	
2559566156	SMP	1	499.25	464.58	754.55	440.68	13.65	13.65	13.44	13.44	
2559574565	SMP	1	499.29	464.38	754.60	440.56	13.55	13.55	13.29	13.29	
2559582908	SMP	1	499.28	464.48	754.63	440.57	13.64	13.64	13.24	13.24	
2559591169	SMP	1	499.23	464.41	754.60	440.58	13.46	13.46	13.26	13.26	
2559599546	SMP	1	499.21	464.42	754.63	440.50	13.56	13.56	13.30	13.30	
2559607920	SMP	1	499.16	464.47	754.59	440.51	13.48	13.48	13.16	13.16	
2559616175	SMP	1	499.21	464.45	754.60	440.52	13.35	13.35	13.18	13.18	
2559624553	SMP	1	499.16	464.47	754.62	440.47	13.38	13.38	13.09	13.09	
2559632905	SMP	1	499.28	464.50	754.63	440.45	13.24	13.24	13.18	13.18	
2559641299	SMP	1	499.23	464.55	754.64	440.43	13.32	13.32	13.11	13.11	
2559649541	SMP	1	499.22	464.41	754.64	440.43	13.21	13.21	13.11	13.11	
2559657918	SMP	1	499.24	464.52	754.69	440.46	13.37	13.37	13.01	13.01	
2559666283	SMP	1	499.25	464.42	754.75	440.42	13.11	13.11	13.03	13.03	
2559674684	SMP	1	499.34	464.39	754.73	440.44	13.07	13.07	13.16	13.16	
2559682914	SMP	1	500.06	464.36	755.30	440.44	13.02	13.02	13.02	13.02	
2559691292	SMP	1	500.41	464.41	755.58	440.43	13.17	13.17	12.70	12.70	
2559699664	SMP	1	500.35	464.41	755.60	440.46	13.17	13.17	12.65	12.65	
2559708045	SMP	1	500.32	464.36	755.47	440.38	13.05	13.05	12.52	12.52	
2559716275	SMP	1	500.34	464.40	755.61	440.46	12.98	12.98	12.52	12.52	
2559724670	SMP	1	500.48	464.40	755.80	440.62	13.12	13.12	12.83	12.83	
2559733024	SMP	1	500.55	464.40	755.81	440.65	13.14	13.14	12.79	12.79	
2559741426	SMP	1	500.62	464.40	755.93	440.76	13.13	13.13	12.76	12.76	
2559749661	SMP	1	500.64	464.47	755.96	440.72	13.23	13.23	12.66	12.66	
2559758041	SMP	1	500.74	464.47	756.11	440.74	12.92	12.92	12.64	12.64	
2559766399	SMP	1	500.74	464.40	756.20	440.73	12.93	12.93	12.64	12.64	
2559774678	SMP	1	500.74	464.42	756.18	440.74	12.95	12.95	12.62	12.62	
2559783034	SMP	1	500.77	464.50	756.19	440.73	12.94	12.94	12.57	12.57	
2559791410	SMP	1	500.78	464.56	756.25	440.81	12.98	12.98	12.63	12.63	
2559799798	SMP	1	500.76	464.51	756.20	440.77	12.72	12.72	12.44	12.44	
2559808038	SMP	1	500.81	464.51	756.22	440.80	12.80	12.80	12.44	12.44	
2559816398	SMP	1	500.78	464.49	756.20	440.83	12.89	12.89	12.50	12.50	
2559824804	SMP	1	500.69	464.51	756.18	440.74	12.89	12.89	12.51	12.51	
2559833151	SMP	1	500.69	464.49	756.11	440.75	12.90	12.90	12.45	12.45	
2559841409	SMP	1	500.70	464.43	756.05	440.75	12.85	12.85	12.47	12.47	
2559849778	SMP	1	500.63	464.43	756.00	440.67	12.78	12.78	12.29	12.29	
2559858158	SMP	1	500.63	464.43	755.95	440.71	12.78	12.78	12.57	12.57	
2559866539	SMP	1	500.62	464.27	755.90	440.63	12.79	12.79	12.25	12.25	
2559874801	SMP	1	500.58	464.38	755.85	440.63	12.70	12.70	12.28	12.28	
2559883152	SMP	1	500.62	464.26	755.77	440.57	12.66	12.66	12.31	12.31	
2559891538	SMP	1	500.31	464.30	755.63	440.50	12.53	12.53	12.47	12.47	
2559899906	SMP	1	499.25	464.02	754.69	440.12	12.59	12.59	12.44	12.44	
2559908157	SMP	1	498.39	463.61	753.65	439.86	12.74	12.74	12.46	12.46	
2559916520	SMP	1	498.32	463.59	753.39	439.95	12.42	12.42	12.62	12.62	
2559924922	SMP	1	498.27	463.62	753.46	440.03	12.51	12.51	12.56	12.56	
2559933142	SMP	1	498.29	463.68	753.46	440.02	12.44	12.44	12.69	12.69	
2559941526	SMP	1	498.22	463.72	753.46	440.02	12.47	12.47	12.67	12.67	
2559949897	SMP	1	498.16	463.70	753.39	440.03	12.34	12.34	12.58	12.58	
2559958284	SMP	1	498.12	463.77	753.39	440.04	12.59	12.59	12.62	12.62	
2559966515	SMP	1	498.06	463.83	753.39	440.04	12.33	12.33	12.62	12.62	
2559974921	SMP	1	498.03	463.91	753.35	440.06	12.48	12.48	12.60	12.60	
2559983267	SMP	1	498.01	463.98	753.28	440.06	12.44	12.44	12.51	12.51	
2559991659	SMP	1	498.01	463.98	753.32	440.18	12.30	12.30	12.58	12.58	
2559999901	SMP	1	498.08	464.05	753.32	440.24	12.35	12.35	12.72	12.72	
2560008279	SMP	1	498.02	464.12	753.33	440.22	12.38	12.38	12.65	12.65	
2560016647	SMP	1	497.97	464.14	753.37	440.29	12.34	12.34	12.62	12.62	
2560025045	SMP	1	497.95	464.13	753.30	440.36	12.38	12.38	12.72	12.72	
2560033265	SMP	1	497.95	464.20	753.33	440.36	12.36	12.36	12.77	12.77	
2560041651	SMP	1	497.94	464.19	753.40	440.29	12.45	12.45	12.77	12.77	
2560050023	SMP	1	498.01	464.20	753.37	440.36	12.36	12.36	12.62	12.62	
2560058408	SMP	1	498.02	464.20	753.40	440.36	12.36	12.36	12.80	12.80	
2560066638	SMP	1	498.01	464.19	753.40	440.29	12.39	12.39	12.72	12.72	
2560075040	SMP	1	498.14	464.12	753.51	440.18	12.41	12.41	12.67	12.67	
2560083388	SMP	1	498.17	464.09	753.64	440.06	12.58	12.58	12.68	12.68	
2560091647	SMP	1	498.38	463.64	753.48	439.25	12.23	12.23	11.83	11.83	
2560100019	SMP	1	499.94	463.73	754.76	439.08	9.16	9.16	13.53	13.53	
2560108398	SMP	1	497.30	468.28	768.76	448.27	14.10	14.10	16.22	16.22	
2560116764	SMP	1	486.26	475.00	737.04	448.57	13.20	13.20	9.78	9.78	
2560133416	SMP	1	493.95	474.30	0.00	0.00	12.38	12.38	0.00	0.00	
2560141776	SMP	1	487.82	474.97	0.00	0.00	11.77	11.77	0.00	0.00	
2560150139	SMP	1	485.20	473.42	0.00	0.00	10.23	10.23	0.00	0.00	
2560158396	SMP	1	482.32	471.97	0.00	0.00	10.20	10.20	0.00	0.00	
2560166762	SMP	1	481.42	468.18	766.54	452.29	12.58	12.58	20.27	20.27	
2560183529	SMP	1	496.55	465.68	754.86	442.62	17.23	17.23	15.04	15.04	
2560191788	SMP	1	499.90	463.20	752.96	442.69	11.60	11.60	15.75	15.75	
2560200144	SMP	1	499.64	462.80	751.65	438.72	12.84	12.84	11.09	11.09	
2560216896	SMP	1	498.81	462.92	754.57	439.12	11.94	11.94	12.49	12.49	
2560225143	SMP	1	498.77	463.35	754.07	438.86	12.30	12.30	11.52	11.52	
2560233512	SMP	1	498.77	463.47	754.12	439.26	12.45	12.45	11.83	11.83	
2560250144	SMP	1	498.87	463.69	754.16	439.86	12.44	12.44	12.39	12.39	
2560258534	SMP	1	498.84	463.76	754.22	440.01	12.48	12.48	12.45	12.45	
2560266887	SMP	1	498.84	463.82	754.29	440.16	12.44	12.44	12.51	12.51	
2560283520	SMP	1	498.78	463.85	754.30	440.27	12.44	12.44	12.71	12.71	
2560291893	SMP	1	498.81	463.95	754.27	440.26	12.52	12.52	12.61	12.61	
2560300275	SMP	1	498.70	463.88	754.29	440.27	12.54	12.54	12.70	12.70	
2560316887	SMP	1	498.69	463.90	754.27	440.26	12.56	12.56	12.51	12.51	
2560325280	SMP	1	498.69	463.97	754.27	440.26	12.64	12.64	12.51	12.51	
2560333629	SMP	1	498.69	463.90	754.23	440.27	12.61	12.61	12.68	12.68	
2560342011	SMP	1	498.62	463.97	754.23	440.27	12.65	12.65	12.67	12.67	
2560350261	SMP	1	498.60	464.02	754.23	440.19	12.79	12.79	12.60	12.60	
2560358639	SMP	1	498.54	464.03	754.22	440.26	12.74	12.74	12.59	12.59	
2560367013	SMP	1	498.53	464.16	754.16	440.26	12.93	12.93	12.63	12.63	
2560375406	SMP	1	498.53	464.17	754.12	440.34	12.93	12.93	12.64	12.64	
2560383628	SMP	1	498.61	464.22	754.22	440.41	12.93	12.93	12.75	12.75	
2560392010	SMP	1	499.53	464.37	754.92	440.67	12.72	12.72	12.87	12.87	
2560400383	SMP	1	500.57	464.72	755.59	440.72	12.85	12.85	12.54	12.54	
2560408761	SMP	1	501.05	464.84	755.97	441.01	12.73	12.73	12.55	12.55	
2560416998	SMP	1	500.92	464.89	756.05	441.11	12.68	12.68	12.71	12.71	
2560425402	SMP	1	500.76	464.89	756.11	441.17	12.49	12.49	12.74	12.74	
2560433747	SMP	1	500.82	464.94	756.07	441.20	12.55	12.55	12.71	12.71	
2560442013	SMP	1	500.92	464.96	756.11	441.24	12.68	12.68	12.75	12.75	
2560450383	SMP	1	500.97	464.95	756.14	441.30	12.82	12.82	12.76	12.76	
2560458763	SMP	1	500.95	464.97	756.15	441.29	12.68	12.68	12.81	12.81	
2560467121	SMP	1	501.03	464.97	756.26	441.34	12.76	12.76	12.77	12.77	
2560475396	SMP	1	501.02	464.98	756.37	441.37	12.78	12.78	12.93	12.93	
2560483747	SMP	1	501.09	465.01	756.37	441.50	12.85	12.85	13.01	13.01	
2560492139	SMP	1	501.10	465.08	756.39	441.54	12.80	12.80	12.97	12.97	
2560500508	SMP	1	501.16	465.15	756.44	441.55	12.82	12.82	12.75	12.75	
2560508757	SMP	1	501.08	465.22	756.37	441.62	12.87	12.87	12.71	12.71	
2560525495	SMP	1	501.08	465.27	756.56	441.76	12.81	12.81	12.85	12.85	
2560533898	SMP	1	501.11	465.24	756.50	441.74	12.64	12.64	12.98	12.98	
2560542124	SMP	1	501.17	465.30	756.51	441.74	12.67	12.67	12.99	12.99	
2560550498	SMP	1	501.12	465.33	756.43	441.63	12.65	12.65	12.65	12.65	
2560558880	SMP	1	501.19	465.23	756.56	441.80	12.63	12.63	12.95	12.95	
2560567251	SMP	1	501.12	465.15	756.62	441.77	12.61	12.61	12.91	12.91	
2560575496	SMP	1	501.16	465.15	756.62	441.70	12.53	12.53	12.85	12.85	
2560583899	SMP	1	501.19	465.15	756.52	441.66	12.52	12.52	12.79	12.79	
2560592242	SMP	1	501.13	465.06	756.43	441.56	12.64	12.64	12.60	12.60	
2560600500	SMP	1	501.12	465.04	756.44	441.55	12.75	12.75	12.64	12.64	
2560608875	SMP	1	501.12	464.97	756.46	441.54	12.61	12.61	12.82	12.82	
2560617260	SMP	1	501.10	464.97	756.46	441.47	12.69	12.69	12.83	12.83	
2560625625	SMP	1	501.12	464.91	756.50	441.50	12.64	12.64	12.89	12.89	
2560633893	SMP	1	500.39	464.92	755.90	441.47	12.82	12.82	12.85	12.85	
2560642241	SMP	1	498.90	464.69	754.66	441.14	13.10	13.10	12.90	12.90	
2560650622	SMP	1	498.96	464.62	754.18	441.22	12.62	12.62	12.77	12.77	
2560659001	SMP	1	499.09	464.58	754.31	441.30	12.49	12.49	13.02	13.02	
2560667244	SMP	1	499.04	464.61	754.34	441.26	12.52	12.52	13.01	13.01	
2560675626	SMP	1	499.05	464.73	754.39	441.28	12.73	12.73	12.90	12.90	
2560684014	SMP	1	498.97	464.69	754.33	441.25	12.73	12.73	12.84	12.84	
2560692367	SMP	1	498.97	464.76	754.33	441.18	12.83	12.83	12.83	12.83	
2560700616	SMP	1	498.97	464.76	754.41	441.25	12.78	12.78	12.89	12.89	
2560708994	SMP	1	499.02	464.80	754.41	441.31	12.79	12.79	12.98	12.98	
2560717364	SMP	1	498.98	464.90	754.49	441.33	13.00	13.00	12.95	12.95	
2560725744	SMP	1	499.05	464.91	754.56	441.40	13.05	13.05	12.94	12.94	
2560734104	SMP	1	499.05	464.91	754.56	441.40	12.89	12.89	12.95	12.95	
2560742366	SMP	1	499.08	465.00	754.63	441.47	12.92	12.92	13.10	13.10	
2560750738	SMP	1	499.05	465.02	754.65	441.45	12.94	12.94	12.92	12.92	
2560758992	SMP	1	499.11	465.04	754.71	441.50	12.76	12.76	12.99	12.99	
2560767369	SMP	1	499.19	465.02	754.86	441.57	12.71	12.71	12.86	12.86	
2560775736	SMP	1	499.28	465.06	754.89	441.55	12.97	12.97	13.23	13.23	
2560784132	SMP	1	499.36	465.05	754.99	441.63	12.85	12.85	13.18	13.18	
2560792363	SMP	1	499.41	465.02	755.09	441.64	12.80	12.80	13.07	13.07	
2560800743	SMP	1	499.52	464.99	755.13	441.65	12.79	12.79	13.00	13.00	
2560809113	SMP	1	499.64	464.94	755.20	441.60	12.76	12.76	13.24	13.24	
2560817493	SMP	1	499.71	464.88	755.27	441.60	12.97	12.97	13.20	13.20	
2560825731	SMP	1	499.78	464.81	755.40	441.61	13.09	13.09	13.14	13.14	
2560834137	SMP	1	499.88	464.75	755.49	441.53	13.06	13.06	13.15	13.15	
2560842483	SMP	1	499.97	464.73	755.56	441.52	13.07	13.07	13.24	13.24	
2560850864	SMP	1	499.97	464.78	755.57	441.54	13.24	13.24	13.11	13.11	
2560859131	SMP	1	500.10	464.74	755.63	441.54	13.29	13.29	13.14	13.14	
2560867493	SMP	1	500.08	464.64	755.67	441.47	13.24	13.24	13.27	13.27	
2560875861	SMP	1	500.19	464.57	755.68	441.44	13.09	13.09	13.30	13.30	
2560884252	SMP	1	500.12	464.57	755.74	441.47	13.10	13.10	13.21	13.21	
2560892491	SMP	1	500.20	464.54	755.84	441.46	13.03	13.03	13.50	13.50	
2560900858	SMP	1	500.19	464.51	755.88	441.48	13.00	13.00	13.41	13.41	
2560909235	SMP	1	500.14	464.54	755.85	441.51	13.09	13.09	13.38	13.38	
2560917484	SMP	1	500.14	464.40	755.87	441.44	13.11	13.11	13.42	13.42	
2560925865	SMP	1	500.13	464.40	755.89	441.44	13.09	13.09	13.40	13.40	
2560934254	SMP	1	500.20	464.40	755.86	441.43	13.07	13.07	13.32	13.32	
2560942604	SMP	1	500.85	464.55	756.32	441.47	13.30	13.30	13.29	13.29	
2560950858	SMP	1	502.05	464.57	757.21	441.53	13.23	13.23	13.11	13.11	
2560959233	SMP	1	502.71	464.72	757.84	441.65	13.20	13.20	13.31	13.31	
2560967610	SMP	1	502.54	464.70	757.75	441.63	13.18	13.18	13.34	13.34	
2560975978	SMP	1	502.31	464.62	757.68	441.53	13.24	13.24	13.37	13.37	
2560984247	SMP	1	502.34	464.64	757.70	441.56	13.21	13.21	13.24	13.24	
2560992611	SMP	1	502.40	464.58	757.75	441.56	13.23	13.23	13.32	13.32	
2561000986	SMP	1	502.33	464.58	757.76	441.56	13.25	13.25	13.44	13.44	
2561009355	SMP	1	502.33	464.58	757.80	441.60	13.19	13.19	13.52	13.52	
2561017607	SMP	1	502.33	464.58	757.77	441.49	13.20	13.20	13.34	13.34	
2561025974	SMP	1	502.26	464.58	757.75	441.49	13.22	13.22	13.35	13.35	
2561034375	SMP	1	502.30	464.51	757.77	441.47	13.19	13.19	13.48	13.48	
2561042726	SMP	1	502.24	464.45	757.76	441.42	13.15	13.15	13.39	13.39	
2561050985	SMP	1	502.18	464.46	757.71	441.46	13.20	13.20	13.35	13.35	
2561059353	SMP	1	502.14	464.40	757.74	441.34	13.30	13.30	13.18	13.18	
2561067729	SMP	1	502.14	464.39	757.71	441.33	13.13	13.13	13.20	13.20	
2561075976	SMP	1	502.07	464.45	757.71	441.33	13.17	13.17	13.16	13.16	
2561084368	SMP	1	502.01	464.48	757.71	441.32	13.22	13.22	13.16	13.16	
2561092734	SMP	1	502.06	464.46	757.64	441.33	13.26	13.26	13.18	13.18	
2561101099	SMP	1	502.03	464.59	757.64	441.33	13.22	13.22	13.18	13.18	
2561109351	SMP	1	502.01	464.58	757.71	441.39	13.23	13.23	13.24	13.24	
2561117736	SMP	1	502.03	464.59	757.70	441.39	13.25	13.25	13.27	13.27	
2561126098	SMP	1	502.05	464.55	757.72	441.37	13.10	13.10	13.34	13.34	
2561134508	SMP	1	502.08	464.55	757.78	441.37	13.23	13.23	13.38	13.38	
2561142734	SMP	1	502.03	464.45	757.76	441.35	13.19	13.19	13.34	13.34	
2561151097	SMP	1	502.10	464.37	757.79	441.30	13.16	13.16	13.36	13.36	
2561159481	SMP	1	502.17	464.44	757.86	441.31	13.23	13.23	13.34	13.34	
2561167848	SMP	1	502.28	464.34	757.86	441.05	13.22	13.22	13.16	13.16	
2561176104	SMP	1	502.51	464.16	757.94	440.74	13.18	13.18	12.88	12.88	
2561192891	SMP	1	504.78	463.14	759.74	440.13	10.07	10.07	11.38	11.38	
2561201214	SMP	1	489.77	476.20	0.00	0.00	15.10	15.10	0.00	0.00	
2561209472	SMP	1	492.52	478.29	0.00	0.00	12.61	12.61	0.00	0.00	
2561217842	SMP	1	495.46	478.91	0.00	0.00	9.70	9.70	0.00	0.00	
2561226220	SMP	1	496.69	480.50	720.21	458.05	10.11	10.11	8.18	8.18	
2561242872	SMP	1	494.53	480.16	759.41	469.11	9.63	9.63	27.62	27.62	
2561251219	SMP	1	496.77	476.77	0.00	0.00	16.86	16.86	0.00	0.00	
2561259603	SMP	1	493.54	474.51	0.00	0.00	16.90	16.90	0.00	0.00	
2561267845	SMP	1	491.84	473.12	0.00	0.00	11.75	11.75	0.00	0.00	
2561276232	SMP	1	483.36	468.86	0.00	0.00	13.03	13.03	0.00	0.00	
2561284607	SMP	1	499.73	465.50	766.00	447.88	14.44	14.44	14.29	14.29	
2561301225	SMP	1	498.64	461.98	755.52	443.50	17.36	17.36	18.45	18.45	
2561309599	SMP	1	501.88	462.46	755.04	443.60	12.79	12.79	15.95	15.95	
2561317976	SMP	1	500.87	462.35	757.43	439.40	12.88	12.88	13.33	13.33	
2561334592	SMP	1	500.83	462.76	757.38	439.65	13.04	13.04	13.27	13.27	
2561342985	SMP	1	500.78	462.93	756.64	439.32	13.21	13.21	12.31	12.31	
2561351336	SMP	1	500.75	463.04	756.71	439.60	13.31	13.31	12.50	12.50	
2561367972	SMP	1	500.72	463.20	756.67	440.17	13.51	13.51	13.04	13.04	
2561376350	SMP	1	500.72	463.12	756.70	440.26	13.37	13.37	13.13	13.13	
2561384716	SMP	1	500.72	463.22	756.65	440.28	13.36	13.36	13.59	13.59	
2561392955	SMP	1	500.65	463.22	756.65	440.30	13.44	13.44	13.51	13.51	
2561401357	SMP	1	500.69	463.31	756.54	440.40	13.54	13.54	13.63	13.63	
2561409710	SMP	1	500.69	463.31	756.63	440.37	13.40	13.40	13.59	13.59	
2561418085	SMP	1	500.55	463.34	756.63	440.44	13.37	13.37	13.67	13.67	
2561426343	SMP	1	500.49	463.41	756.57	440.46	13.41	13.41	13.65	13.65	
2561434710	SMP	1	500.48	463.41	756.54	440.44	13.45	13.45	13.45	13.45	
2561451461	SMP	1	500.42	463.56	756.53	440.58	13.55	13.55	13.52	13.52	
2561459727	SMP	1	500.41	463.62	756.53	440.58	13.70	13.70	13.52	13.52	
2561468087	SMP	1	500.34	463.62	756.47	440.63	13.72	13.72	13.61	13.61	
2561476467	SMP	1	500.41	463.70	756.47	440.71	13.87	13.87	13.57	13.57	
2561484839	SMP	1	500.36	463.60	756.45	440.71	13.86	13.86	13.62	13.62	
2561493101	SMP	1	500.34	463.57	756.45	440.64	13.88	13.88	13.61	13.61	
2561501454	SMP	1	500.42	463.59	756.45	440.64	13.89	13.89	13.61	13.61	
2561509847	SMP	1	500.46	463.57	756.45	440.70	13.97	13.97	13.72	13.72	
2561518204	SMP	1	500.13	463.70	756.15	440.63	14.05	14.05	13.82	13.82	
2561526462	SMP	1	499.30	463.72	755.28	440.66	14.08	14.08	13.75	13.75	
2561534838	SMP	1	499.26	463.76	755.15	440.69	14.13	14.13	14.00	14.00	
2561543215	SMP	1	499.40	463.69	755.22	440.63	14.13	14.13	13.82	13.82	
2561551463	SMP	1	499.42	463.69	755.21	440.59	14.13	14.13	13.84	13.84	
2561559854	SMP	1	499.42	463.62	755.34	440.64	14.08	14.08	13.91	13.91	
2561568205	SMP	1	499.40	463.62	755.33	440.59	14.15	14.15	13.94	13.94	
2561576595	SMP	1	499.40	463.54	755.26	440.60	14.03	14.03	14.02	14.02	
2561584836	SMP	1	499.46	463.54	755.26	440.53	14.03	14.03	13.97	13.97	
2561593217	SMP	1	499.40	463.53	755.33	440.52	13.97	13.97	13.99	13.99	
2561601574	SMP	1	499.41	463.38	755.19	440.46	13.82	13.82	13.96	13.96	
2561609975	SMP	1	499.46	463.38	755.34	440.44	13.70	13.70	13.91	13.91	
2561618197	SMP	1	499.43	463.31	755.27	440.48	13.78	13.78	13.99	13.99	
2561626581	SMP	1	499.42	463.38	755.28	440.45	13.78	13.78	14.07	14.07	
2561634955	SMP	1	499.38	463.36	755.29	440.48	13.74	13.74	13.90	13.90	
2561643337	SMP	1	499.37	463.37	755.31	440.48	13.72	13.72	13.78	13.78	
2561651570	SMP	1	499.38	463.43	755.27	440.49	13.74	13.74	13.60	13.60	
2561659969	SMP	1	499.44	463.45	755.34	440.46	13.75	13.75	13.43	13.43	
2561668320	SMP	1	499.44	463.43	755.31	440.55	13.62	13.62	13.43	13.43	
2561676722	SMP	1	499.45	463.46	755.25	440.55	13.50	13.50	13.44	13.44	
2561684956	SMP	1	499.41	463.47	755.31	440.55	13.49	13.49	13.43	13.43	
2561693338	SMP	1	499.42	463.41	755.28	440.53	13.35	13.35	13.44	13.44	
2561701704	SMP	1	499.42	463.47	755.33	440.60	13.40	13.40	13.36	13.36	
2561710096	SMP	1	499.48	463.47	755.31	440.62	13.45	13.45	13.34	13.34	
2561718319	SMP	1	499.42	463.48	755.33	440.61	13.40	13.40	13.36	13.36	
2561726706	SMP	1	499.42	463.54	755.34	440.60	13.34	13.34	13.39	13.39	
2561735085	SMP	1	499.48	463.48	755.27	440.60	13.34	13.34	13.41	13.41	
2561743332	SMP	1	499.48	463.47	755.33	440.61	13.34	13.34	13.36	13.36	
2561751692	SMP	1	499.49	463.47	755.36	440.52	13.34	13.34	13.28	13.28	
2561760089	SMP	1	499.48	463.47	755.29	440.52	13.34	13.34	13.30	13.30	
2561768443	SMP	1	499.48	463.40	755.27	440.53	13.29	13.29	13.36	13.36	
2561776708	SMP	1	499.42	463.34	755.35	440.53	13.26	13.26	13.25	13.25	
2561785077	SMP	1	499.42	463.33	755.29	440.45	13.19	13.19	13.21	13.21	
2561793482	SMP	1	499.41	463.26	755.26	440.41	13.15	13.15	13.16	13.16	
2561801820	SMP	1	499.41	463.21	755.19	440.40	13.12	13.12	13.21	13.21	
2561810091	SMP	1	499.34	463.27	755.26	440.31	13.18	13.18	13.15	13.15	
2561818441	SMP	1	499.37	463.23	755.26	440.32	13.08	13.08	13.10	13.10	
2561826826	SMP	1	500.01	463.16	755.81	440.30	13.29	13.29	13.29	13.29	
2561835197	SMP	1	500.42	463.27	756.12	440.33	13.14	13.14	13.28	13.28	
2561843465	SMP	1	500.28	463.27	756.05	440.38	13.18	13.18	13.41	13.41	
2561851813	SMP	1	500.20	463.27	755.98	440.38	13.24	13.24	13.42	13.42	
2561860210	SMP	1	500.20	463.25	756.08	440.41	13.09	13.09	13.26	13.26	
2561868569	SMP	1	500.26	463.27	756.08	440.41	13.13	13.13	13.29	13.29	
2561876832	SMP	1	500.26	463.20	756.12	440.45	13.09	13.09	13.49	13.49	
2561885198	SMP	1	500.27	463.26	756.15	440.48	13.16	13.16	13.34	13.34	
2561893585	SMP	1	500.27	463.26	756.20	440.45	13.16	13.16	13.31	13.31	
2561901813	SMP	1	500.28	463.27	756.19	440.51	13.18	13.18	13.36	13.36	
2561910209	SMP	1	500.35	463.27	756.23	440.51	13.16	13.16	13.30	13.30	
2561918560	SMP	1	500.42	463.27	756.26	440.61	13.14	13.14	13.21	13.21	
2561926954	SMP	1	500.55	463.34	756.34	440.60	13.22	13.22	13.26	13.26	
2561935202	SMP	1	500.56	463.27	756.34	440.60	13.17	13.17	13.18	13.18	
2561943575	SMP	1	500.62	463.34	756.52	440.67	13.20	13.20	13.34	13.34	
2561951935	SMP	1	500.69	463.34	756.54	440.63	13.18	13.18	13.27	13.27	
2561960332	SMP	1	500.75	463.35	756.54	440.70	13.24	13.24	13.32	13.32	
2561968560	SMP	1	500.76	463.29	756.63	440.74	13.17	13.17	13.33	13.33	
2561976953	SMP	1	500.79	463.26	756.63	440.74	13.21	13.21	13.38	13.38	
2561985328	SMP	1	500.84	463.32	756.65	440.75	13.31	13.31	13.40	13.40	
2561993698	SMP	1	500.86	463.33	756.72	440.82	13.38	13.38	13.38	13.38	
2562001933	SMP	1	500.84	463.39	756.72	440.82	13.36	13.36	13.37	13.37	
2562010330	SMP	1	500.89	463.33	756.67	440.83	13.45	13.45	13.42	13.42	
2562018684	SMP	1	500.89	463.46	756.72	440.87	13.68	13.68	13.40	13.40	
2562027072	SMP	1	500.86	463.38	756.72	440.82	13.56	13.56	13.56	13.56	
2562035316	SMP	1	500.81	463.42	756.70	440.78	13.61	13.61	13.58	13.58	
2562043710	SMP	1	500.28	463.31	756.20	440.84	13.66	13.66	13.73	13.73	
2562052059	SMP	1	499.59	463.22	755.56	440.63	13.30	13.30	13.35	13.35	
2562060327	SMP	1	499.82	463.25	755.47	440.70	13.42	13.42	13.44	13.44	
2562068680	SMP	1	499.81	463.21	755.47	440.63	13.54	13.54	13.56	13.56	
2562077074	SMP	1	499.73	463.11	755.60	440.56	13.48	13.48	13.46	13.46	
2562085442	SMP	1	499.85	463.06	755.55	440.47	13.48	13.48	13.53	13.53	
2562093695	SMP	1	499.76	463.09	755.56	440.46	13.73	13.73	13.29	13.29	
2562102053	SMP	1	499.78	463.05	755.58	440.38	13.55	13.55	13.35	13.35	
2562110477	SMP	1	499.79	462.99	755.58	440.37	13.67	13.67	13.57	13.57	
2562118806	SMP	1	499.72	462.99	755.60	440.36	13.75	13.75	13.72	13.72	
2562127071	SMP	1	499.78	462.87	755.60	440.35	13.73	13.73	13.86	13.86	
2562135438	SMP	1	499.79	462.89	755.59	440.26	13.99	13.99	13.56	13.56	
2562143818	SMP	1	499.81	462.84	755.63	440.30	13.88	13.88	13.70	13.70	
2562152173	SMP	1	499.86	462.83	755.69	440.29	14.03	14.03	13.53	13.53	
2562160451	SMP	1	499.98	462.88	755.73	440.21	13.88	13.88	13.56	13.56	
2562168815	SMP	1	500.02	462.90	755.76	440.28	13.93	13.93	13.73	13.73	
2562177197	SMP	1	500.02	462.91	755.81	440.28	13.83	13.83	13.60	13.60	
2562185563	SMP	1	500.02	462.98	755.81	440.28	13.89	13.89	13.76	13.76	
2562193842	SMP	1	500.06	462.90	755.82	440.27	13.78	13.78	13.74	13.74	
2562202180	SMP	1	500.07	462.95	755.94	440.44	13.79	13.79	13.89	13.89	
2562210575	SMP	1	500.16	462.98	755.96	440.42	13.79	13.79	13.72	13.72	
2562218805	SMP	1	500.18	462.99	756.03	440.49	13.78	13.78	13.83	13.83	
2562227185	SMP	1	500.52	463.00	756.22	440.48	13.75	13.75	13.69	13.69	
2562235567	SMP	1	501.42	462.98	756.94	440.53	13.82	13.82	13.88	13.88	
2562243939	SMP	1	501.59	463.05	757.17	440.46	13.70	13.70	13.72	13.72	
2562252170	SMP	1	501.33	463.00	757.09	440.54	13.86	13.86	13.64	13.64	
2562260572	SMP	1	501.25	462.97	757.04	440.59	13.75	13.75	13.80	13.80	
2562268923	SMP	1	501.40	463.00	757.15	440.62	13.87	13.87	13.83	13.83	
2562277316	SMP	1	501.47	463.00	757.23	440.60	13.79	13.79	13.80	13.80	
2562285557	SMP	1	501.48	463.03	757.24	440.67	13.88	13.88	13.87	13.87	
2562293950	SMP	1	501.49	463.02	757.31	440.59	13.79	13.79	13.77	13.77	
2562302295	SMP	1	501.54	462.96	757.33	440.61	13.78	13.78	13.74	13.74	
2562310694	SMP	1	501.56	462.95	757.33	440.54	13.72	13.72	13.60	13.60	
2562318924	SMP	1	501.60	462.83	757.38	440.53	13.70	13.70	13.84	13.84	
2562327304	SMP	1	501.58	462.89	757.44	440.46	13.64	13.64	13.33	13.33	
2562335677	SMP	1	501.65	462.76	757.46	440.43	13.61	13.61	13.71	13.71	
2562344059	SMP	1	501.62	462.75	757.54	440.46	13.72	13.72	13.30	13.30	
2562352294	SMP	1	501.62	462.75	757.50	440.52	13.69	13.69	13.41	13.41	
2562369066	SMP	1	501.66	462.78	757.53	440.44	13.63	13.63	13.69	13.69	
2562377300	SMP	1	501.62	462.76	757.53	440.51	13.63	13.63	13.43	13.43	
2562385692	SMP	1	501.67	462.84	757.46	440.58	13.66	13.66	13.54	13.54	
2562394053	SMP	1	501.63	462.88	757.38	440.57	13.62	13.62	13.47	13.47	
2562402454	SMP	1	501.56	462.88	757.44	440.65	13.63	13.63	13.58	13.58	
2562410676	SMP	1	501.56	462.95	757.37	440.67	13.63	13.63	13.48	13.48	
2562419048	SMP	1	501.48	462.98	757.30	440.74	13.62	13.62	13.54	13.54	
2562427427	SMP	1	501.53	463.03	757.30	440.73	13.62	13.62	13.67	13.67	
2562435815	SMP	1	501.63	463.02	757.34	440.77	13.68	13.68	13.72	13.72	
2562444049	SMP	1	502.60	463.28	758.07	440.86	13.58	13.58	13.71	13.71	
2562452420	SMP	1	503.41	463.45	758.58	441.01	13.69	13.69	13.44	13.44	
2562460799	SMP	1	503.43	463.54	758.66	441.12	13.59	13.59	13.40	13.40	
2562469173	SMP	1	503.06	463.47	758.43	441.02	13.78	13.78	13.39	13.39	
2562477418	SMP	1	503.01	463.46	758.43	441.03	13.60	13.60	13.43	13.43	
2562485816	SMP	1	503.02	463.54	758.50	441.13	13.55	13.55	13.45	13.45	
2562494168	SMP	1	503.05	463.57	758.50	441.11	13.59	13.59	13.47	13.47	
2562502547	SMP	1	503.03	463.66	758.43	441.11	13.59	13.59	13.50	13.50	
2562510797	SMP	1	503.00	463.67	758.50	441.18	13.61	13.61	13.51	13.51	
2562519171	SMP	1	502.96	463.66	758.50	441.18	13.63	13.63	13.49	13.49	
2562527538	SMP	1	502.96	463.59	758.54	441.24	13.52	13.52	13.40	13.40	
2562535806	SMP	1	502.96	463.61	758.47	441.17	13.49	13.49	13.48	13.48	
2562544187	SMP	1	502.96	463.59	758.41	441.11	13.58	13.58	13.54	13.54	
2562552549	SMP	1	502.96	463.59	758.41	441.10	13.58	13.58	13.57	13.57	
2562560931	SMP	1	502.97	463.57	758.46	441.02	13.39	13.39	13.36	13.36	
2562569167	SMP	1	502.88	463.56	758.37	441.02	13.47	13.47	13.49	13.49	
2562577541	SMP	1	502.86	463.57	758.34	441.02	13.44	13.44	13.52	13.52	
2562585935	SMP	1	502.72	463.60	758.33	441.05	13.59	13.59	13.38	13.38	
2562594298	SMP	1	502.78	463.67	758.22	441.07	13.69	13.69	13.43	13.43	
2562602539	SMP	1	502.72	463.67	758.31	441.08	13.56	13.56	13.40	13.40	
2562610917	SMP	1	502.72	463.74	758.38	441.15	13.63	13.63	13.41	13.41	
2562619288	SMP	1	502.75	463.76	758.31	441.16	13.47	13.47	13.44	13.44	
2562627664	SMP	1	502.68	463.82	758.33	441.24	13.54	13.54	13.43	13.43	
2562635934	SMP	1	502.75	463.75	758.33	441.24	13.47	13.47	13.48	13.48	
2562644286	SMP	1	502.75	463.82	758.40	441.24	13.48	13.48	13.41	13.41	
2562652659	SMP	1	502.68	463.89	758.40	441.31	13.55	13.55	13.40	13.40	
2562661038	SMP	1	502.68	463.82	758.36	441.30	13.50	13.50	13.30	13.30	
2562669295	SMP	1	502.79	463.85	758.41	441.30	13.63	13.63	13.34	13.34	
2562677660	SMP	1	502.77	463.82	758.41	441.30	13.46	13.46	13.40	13.40	
2562686058	SMP	1	502.89	463.87	758.40	441.27	13.51	13.51	13.43	13.43	
2562694289	SMP	1	502.90	463.87	758.44	441.31	13.51	13.51	13.12	13.12	
2562702659	SMP	1	502.96	463.90	758.44	441.36	13.46	13.46	13.23	13.23	
2562711035	SMP	1	502.91	463.90	758.56	441.43	13.46	13.46	13.24	13.24	
2562719409	SMP	1	502.98	463.95	758.55	441.37	13.60	13.60	13.46	13.46	
2562727652	SMP	1	503.00	463.96	758.63	441.45	13.64	13.64	13.52	13.52	
2562736053	SMP	1	502.70	464.04	758.35	441.61	13.54	13.54	13.61	13.61	
2562744403	SMP	1	501.41	464.09	757.23	441.79	13.56	13.56	13.69	13.69	
2562752784	SMP	1	500.81	464.11	756.47	441.70	13.75	13.75	13.52	13.52	
2562761033	SMP	1	501.27	464.02	756.60	441.71	13.49	13.49	13.67	13.67	
2562769406	SMP	1	501.28	464.10	756.67	441.71	13.56	13.56	13.73	13.73	
2562777784	SMP	1	501.28	464.09	756.74	441.78	13.55	13.55	13.83	13.83	
2562786174	SMP	1	501.28	464.02	756.69	441.73	13.55	13.55	13.74	13.74	
2562794427	SMP	1	501.22	464.08	756.60	441.76	13.60	13.60	13.72	13.72	
2562802788	SMP	1	501.20	464.01	756.68	441.72	13.59	13.59	13.79	13.79	
2562811160	SMP	1	501.16	464.00	756.71	441.73	13.51	13.51	13.86	13.86	
2562819534	SMP	1	501.16	464.01	756.69	441.72	13.62	13.62	13.86	13.86	
2562827785	SMP	1	501.15	464.07	756.69	441.65	13.62	13.62	13.76	13.76	
2562836171	SMP	1	501.12	464.01	756.69	441.59	13.65	13.65	13.66	13.66	
2562844529	SMP	1	501.09	464.01	756.67	441.63	13.63	13.63	13.64	13.64	
2562852778	SMP	1	501.05	463.94	756.69	441.59	13.57	13.57	13.66	13.66	
2562861158	SMP	1	501.12	463.98	756.69	441.58	13.67	13.67	13.63	13.63	
2562869537	SMP	1	501.08	463.99	756.59	441.53	13.69	13.69	13.84	13.84	
2562877903	SMP	1	501.13	464.01	756.71	441.59	13.78	13.78	13.70	13.70	
2562886170	SMP	1	501.11	463.88	756.77	441.59	13.79	13.79	13.68	13.68	
2562894533	SMP	1	501.02	463.97	756.83	441.58	13.78	13.78	13.68	13.68	
2562902905	SMP	1	501.05	463.95	756.77	441.51	13.76	13.76	13.68	13.68	
2562911279	SMP	1	501.11	463.91	756.83	441.58	13.77	13.77	13.73	13.73	
2562919539	SMP	1	501.05	463.92	756.78	441.59	13.73	13.73	13.77	13.77	
2562927900	SMP	1	501.05	463.98	756.78	441.59	13.65	13.65	13.82	13.82	
2562936292	SMP	1	501.07	464.02	756.76	441.65	13.62	13.62	13.79	13.79	
2562944650	SMP	1	501.02	464.05	756.78	441.73	13.63	13.63	13.92	13.92	
2562952903	SMP	1	501.54	463.60	757.07	441.44	13.55	13.55	13.93	13.93	
2562961277	SMP	1	502.16	462.81	757.52	440.51	13.59	13.59	13.51	13.51	
2562969658	SMP	1	502.33	462.71	757.63	440.24	13.64	13.64	13.73	13.73	
2562978025	SMP	1	502.34	462.93	757.52	440.45	13.54	13.54	13.95	13.95	
2562986296	SMP	1	502.28	462.95	757.54	440.65	13.45	13.45	13.81	13.81	
2562994657	SMP	1	502.32	463.01	757.62	440.59	13.51	13.51	13.59	13.59	
2563003024	SMP	1	502.33	462.94	757.72	440.60	13.44	13.44	13.72	13.72	
2563011284	SMP	1	502.32	463.01	757.72	440.60	13.51	13.51	13.71	13.71	
2563019649	SMP	1	502.39	463.05	757.78	440.59	13.53	13.53	13.75	13.75	
2563028019	SMP	1	502.37	463.08	757.85	440.66	13.63	13.63	13.81	13.81	
2563036416	SMP	1	502.44	463.09	757.75	440.55	13.56	13.56	13.79	13.79	
2563044656	SMP	1	502.42	463.01	757.81	440.62	13.65	13.65	13.84	13.84	
2563053020	SMP	1	502.45	463.00	757.88	440.62	13.65	13.65	13.91	13.91	
2563061401	SMP	1	502.54	462.97	757.98	440.61	13.65	13.65	13.91	13.91	
2563069769	SMP	1	502.60	462.97	758.06	440.68	13.64	13.64	13.93	13.93	
2563078015	SMP	1	502.68	462.98	758.10	440.61	13.59	13.59	13.84	13.84	
2563086414	SMP	1	502.67	463.00	758.17	440.61	13.62	13.62	13.67	13.67	
2563094771	SMP	1	502.74	462.89	758.19	440.66	13.54	13.54	13.84	13.84	
2563103154	SMP	1	502.81	462.90	758.23	440.65	13.52	13.52	13.86	13.86	
2563111402	SMP	1	502.89	462.87	758.31	440.66	13.71	13.71	13.84	13.84	
2563119768	SMP	1	502.77	462.78	758.31	440.65	13.66	13.66	13.81	13.81	
2563128144	SMP	1	502.80	462.77	758.31	440.66	13.61	13.61	13.86	13.86	
2563136530	SMP	1	502.89	462.75	758.33	440.68	13.54	13.54	13.74	13.74	
2563144769	SMP	1	502.85	462.78	758.31	440.70	13.53	13.53	13.75	13.75	
2563153142	SMP	1	502.79	462.80	758.27	440.69	13.51	13.51	13.78	13.78	
2563161518	SMP	1	502.82	462.92	758.31	440.73	13.57	13.57	13.82	13.82	
2563169894	SMP	1	502.82	462.92	758.23	440.72	13.58	13.58	13.66	13.66	
2563178139	SMP	1	502.81	462.93	758.18	440.75	13.53	13.53	13.69	13.69	
2563186536	SMP	1	502.73	463.00	758.21	440.75	13.60	13.60	13.48	13.48	
2563194893	SMP	1	502.74	463.03	758.20	440.78	13.62	13.62	13.71	13.71	
2563203155	SMP	1	502.73	463.01	758.15	440.81	13.54	13.54	13.72	13.72	
2563211521	SMP	1	502.65	463.04	757.94	440.71	13.51	13.51	13.42	13.42	
2563219895	SMP	1	502.67	463.10	757.86	440.66	13.49	13.49	13.73	13.73	
2563228259	SMP	1	502.50	463.21	757.92	440.77	13.40	13.40	13.65	13.65	
2563236532	SMP	1	502.15	463.51	757.64	441.19	13.64	13.64	13.55	13.55	
2563244887	SMP	1	501.88	464.09	757.04	441.80	13.48	13.48	13.66	13.66	
2563253273	SMP	1	501.86	464.28	756.98	441.92	13.70	13.70	13.66	13.66	
2563261640	SMP	1	501.86	464.15	757.04	441.83	13.61	13.61	13.63	13.63	
2563269889	SMP	1	501.83	464.07	757.12	441.84	13.42	13.42	13.74	13.74	
2563278262	SMP	1	501.79	464.13	757.07	441.81	13.47	13.47	13.54	13.54	
2563286654	SMP	1	501.79	464.10	757.06	441.84	13.39	13.39	13.53	13.53	
2563295020	SMP	1	501.73	464.11	757.06	441.77	13.44	13.44	13.53	13.53	
2563303260	SMP	1	501.67	464.03	757.00	441.80	13.33	13.33	13.60	13.60	
2563311638	SMP	1	501.71	464.06	757.05	441.80	13.42	13.42	13.68	13.68	
2563320014	SMP	1	501.67	464.06	757.00	441.80	13.51	13.51	13.77	13.77	
2563328380	SMP	1	501.70	464.11	757.00	441.75	13.55	13.55	13.71	13.71	
2563336652	SMP	1	501.67	464.08	757.00	441.67	13.40	13.40	13.85	13.85	
2563345009	SMP	1	501.61	464.04	756.93	441.67	13.53	13.53	13.85	13.85	
2563353383	SMP	1	501.61	464.10	757.00	441.73	13.49	13.49	13.79	13.79	
2563361638	SMP	1	501.61	464.11	757.04	441.66	13.42	13.42	13.85	13.85	
2563370006	SMP	1	501.61	464.17	756.99	441.76	13.60	13.60	13.87	13.87	
2563378383	SMP	1	501.61	464.11	757.00	441.74	13.67	13.67	13.90	13.90	
2563386779	SMP	1	501.60	464.08	757.08	441.70	13.56	13.56	13.87	13.87	
2563395010	SMP	1	501.66	464.11	757.16	441.67	13.67	13.67	13.79	13.79	
2563403381	SMP	1	501.78	464.09	757.17	441.68	13.63	13.63	13.80	13.80	
2563411758	SMP	1	501.76	464.09	757.21	441.71	13.62	13.62	13.80	13.80	
2563420139	SMP	1	501.76	463.96	757.35	441.66	13.56	13.56	13.85	13.85	
2563428377	SMP	1	501.85	463.96	757.43	441.74	13.53	13.53	13.79	13.79	
2563436779	SMP	1	501.95	463.94	757.46	441.75	13.69	13.69	13.76	13.76	
2563445126	SMP	1	502.02	463.83	757.47	441.79	13.53	13.53	13.76	13.76	
2563453504	SMP	1	501.95	463.87	757.57	441.74	13.61	13.61	13.79	13.79	
2563461755	SMP	1	502.06	463.88	757.61	441.80	13.63	13.63	13.96	13.96	
2563470132	SMP	1	501.63	464.16	757.34	441.93	13.70	13.70	13.82	13.82	
2563486884	SMP	1	501.60	464.50	756.77	442.41	13.37	13.37	13.86	13.86	
2563495149	SMP	1	501.61	464.48	756.88	442.35	13.41	13.41	13.87	13.87	
2563503501	SMP	1	501.61	464.41	756.97	442.32	13.35	13.35	13.90	13.90	
2563520128	SMP	1	501.62	464.44	756.97	442.33	13.42	13.42	13.80	13.80	
2563528516	SMP	1	501.62	464.40	757.05	442.33	13.36	13.36	13.85	13.85	
2563536876	SMP	1	501.62	464.30	757.03	442.26	13.29	13.29	13.85	13.85	
2563545245	SMP	1	501.59	464.24	756.99	442.26	13.35	13.35	13.75	13.75	
2563553518	SMP	1	501.63	464.15	757.11	442.30	13.24	13.24	13.90	13.90	
2563561879	SMP	1	501.56	464.19	756.97	442.18	13.34	13.34	13.81	13.81	
2563570248	SMP	1	501.56	464.09	756.93	442.14	13.39	13.39	13.86	13.86	
2563578628	SMP	1	501.56	464.03	756.92	442.08	13.45	13.45	13.81	13.81	
2563586874	SMP	1	501.52	463.95	756.95	442.00	13.42	13.42	13.83	13.83	
2563595249	SMP	1	501.53	464.01	756.88	441.92	13.50	13.50	13.73	13.73	
2563603638	SMP	1	501.37	464.00	756.82	441.92	13.50	13.50	13.80	13.80	
2563612002	SMP	1	501.40	463.94	756.81	441.85	13.38	13.38	13.69	13.69	
2563620249	SMP	1	501.39	463.97	756.82	441.85	13.43	13.43	13.75	13.75	
2563628622	SMP	1	501.37	463.95	756.81	441.83	13.28	13.28	13.69	13.69	
2563636995	SMP	1	501.32	463.90	756.81	441.83	13.27	13.27	13.73	13.73	
2563645369	SMP	1	501.32	463.94	756.81	441.85	13.43	13.43	13.76	13.76	
2563653635	SMP	1	501.25	463.90	756.81	441.83	13.38	13.38	13.69	13.69	
2563661994	SMP	1	501.17	463.95	756.72	441.91	13.37	13.37	13.68	13.68	
2563670382	SMP	1	501.10	463.98	756.70	441.86	13.48	13.48	13.66	13.66	
2563678624	SMP	1	501.09	464.03	756.67	441.83	13.66	13.66	13.66	13.66	
2563687000	SMP	1	501.56	464.04	756.96	441.83	13.33	13.33	13.58	13.58	
2563695366	SMP	1	502.29	464.05	757.66	441.93	13.39	13.39	13.55	13.55	
2563703754	SMP	1	502.79	464.19	757.88	442.00	13.29	13.29	13.67	13.67	
2563711991	SMP	1	502.82	464.12	757.93	441.90	13.07	13.07	13.36	13.36	
2563720372	SMP	1	502.64	464.11	757.88	441.89	13.14	13.14	13.56	13.56	
2563728755	SMP	1	502.69	464.17	757.86	441.85	13.03	13.03	13.45	13.45	
2563737115	SMP	1	502.67	464.09	757.90	441.86	13.03	13.03	13.58	13.58	
2563745359	SMP	1	502.65	464.14	757.96	441.90	12.98	12.98	13.56	13.56	
2563753757	SMP	1	502.63	464.09	757.96	441.89	13.05	13.05	13.60	13.60	
2563762120	SMP	1	502.61	464.04	757.97	441.89	13.12	13.12	13.51	13.51	
2563770489	SMP	1	502.61	464.04	757.89	441.76	13.08	13.08	13.59	13.59	
2563778745	SMP	1	502.60	464.00	757.89	441.76	13.17	13.17	13.59	13.59	
2563787120	SMP	1	502.65	463.95	757.96	441.72	13.23	13.23	13.59	13.59	
2563795499	SMP	1	502.60	463.90	757.86	441.67	13.21	13.21	13.71	13.71	
2563803884	SMP	1	502.41	463.85	757.91	441.66	13.39	13.39	13.54	13.54	
2563812119	SMP	1	502.37	463.82	757.94	441.58	13.16	13.16	13.42	13.42	
2563820487	SMP	1	502.30	463.80	757.91	441.59	13.26	13.26	13.52	13.52	
2563828867	SMP	1	502.41	463.79	757.94	441.57	13.24	13.24	13.42	13.42	
2563837112	SMP	1	502.36	463.74	757.91	441.52	13.31	13.31	13.44	13.44	
2563845487	SMP	1	502.31	463.73	757.91	441.52	13.39	13.39	13.42	13.42	
2563853893	SMP	1	502.31	463.69	757.89	441.50	13.23	13.23	13.41	13.41	
2563862235	SMP	1	502.34	463.70	757.91	441.52	13.32	13.32	13.47	13.47	
2563870485	SMP	1	502.29	463.64	757.87	441.51	13.29	13.29	13.39	13.39	
2563878869	SMP	1	502.29	463.64	757.83	441.58	13.26	13.26	13.56	13.56	
2563887241	SMP	1	502.31	463.76	757.84	441.52	13.22	13.22	13.40	13.40	
2563895610	SMP	1	502.31	463.76	757.87	441.57	13.15	13.15	13.40	13.40	
2563903880	SMP	1	502.80	463.88	758.03	441.58	13.25	13.25	13.66	13.66	
2563912236	SMP	1	503.76	463.95	758.75	441.74	13.13	13.13	13.35	13.35	
2563920618	SMP	1	504.10	463.98	759.18	441.85	13.10	13.10	13.19	13.19	
2563928988	SMP	1	504.04	464.01	759.10	441.84	12.98	12.98	13.11	13.11	
2563937237	SMP	1	503.88	464.00	759.11	441.82	13.21	13.21	13.19	13.19	
2563945605	SMP	1	503.96	464.02	759.18	441.85	13.04	13.04	13.19	13.19	
2563954007	SMP	1	503.95	463.98	759.18	441.82	13.08	13.08	13.07	13.07	
2563962357	SMP	1	503.94	463.95	759.16	441.80	13.16	13.16	13.14	13.14	
2563970606	SMP	1	503.95	464.00	759.18	441.82	13.26	13.26	13.07	13.07	
2563978987	SMP	1	503.95	463.93	759.18	441.85	13.14	13.14	13.20	13.20	
2563987369	SMP	1	503.97	463.87	759.18	441.75	13.12	13.12	13.01	13.01	
2563995611	SMP	1	503.94	463.83	759.17	441.71	13.09	13.09	13.03	13.03	
2564003998	SMP	1	503.94	463.74	759.18	441.70	13.14	13.14	13.20	13.20	
2564012359	SMP	1	503.94	463.74	759.21	441.62	13.11	13.11	13.02	13.02	
2564020731	SMP	1	503.91	463.67	759.16	441.55	12.98	12.98	13.04	13.04	
2564028980	SMP	1	503.87	463.70	759.17	441.48	12.98	12.98	13.09	13.09	
2564037358	SMP	1	503.80	463.70	759.17	441.47	13.09	13.09	13.10	13.10	
2564045724	SMP	1	503.75	463.70	759.10	441.39	13.08	13.08	13.10	13.10	
2564054122	SMP	1	503.80	463.72	759.11	441.43	13.12	13.12	13.08	13.08	
2564062352	SMP	1	503.73	463.70	759.11	441.37	13.01	13.01	13.09	13.09	
2564070727	SMP	1	503.60	463.81	759.05	441.37	13.12	13.12	13.11	13.11	
2564079106	SMP	1	503.63	463.79	759.04	441.53	12.95	12.95	13.30	13.30	
2564087495	SMP	1	503.56	463.84	758.90	441.41	13.01	13.01	13.27	13.27	
2564095729	SMP	1	503.56	463.88	758.99	441.46	12.97	12.97	13.27	13.27	
2564104120	SMP	1	503.58	463.78	759.04	441.46	13.06	13.06	13.35	13.35	
2564112481	SMP	1	503.51	463.80	759.02	441.44	12.98	12.98	13.24	13.24	
2564120849	SMP	1	503.58	463.76	759.04	441.37	12.98	12.98	13.16	13.16	
2564129107	SMP	1	503.58	463.75	759.11	441.44	13.04	13.04	13.23	13.23	
2564137481	SMP	1	504.03	463.90	759.36	441.64	12.94	12.94	13.09	13.09	
2564145848	SMP	1	505.04	464.53	759.99	442.18	13.06	13.06	13.12	13.12	
2564154114	SMP	1	505.05	464.65	760.05	442.32	12.91	12.91	13.18	13.18	
2564162474	SMP	1	504.87	464.49	759.97	442.20	12.97	12.97	13.05	13.05	
2564170854	SMP	1	504.88	464.48	760.07	442.19	13.05	13.05	13.03	13.03	
2564179232	SMP	1	504.98	464.47	760.07	442.26	13.02	13.02	12.91	12.91	
2564187478	SMP	1	505.06	464.50	760.16	442.26	12.97	12.97	12.92	12.92	
2564195844	SMP	1	505.00	464.61	760.20	442.30	12.88	12.88	13.06	13.06	
2564204248	SMP	1	505.10	464.60	760.30	442.37	13.04	13.04	13.02	13.02	
2564212605	SMP	1	505.04	464.62	760.37	442.43	12.82	12.82	13.05	13.05	
2564220847	SMP	1	505.16	464.59	760.26	442.36	12.85	12.85	13.01	13.01	
2564229247	SMP	1	505.05	464.62	760.37	442.50	12.85	12.85	13.05	13.05	
2564237605	SMP	1	505.10	464.60	760.30	442.44	12.78	12.78	13.04	13.04	
2564245968	SMP	1	505.04	464.68	760.37	442.53	12.93	12.93	12.97	12.97	
2564254238	SMP	1	505.00	464.67	760.28	442.41	12.88	12.88	13.04	13.04	
2564262594	SMP	1	505.01	464.59	760.23	442.46	12.94	12.94	12.95	12.95	
2564270970	SMP	1	504.98	464.63	760.23	442.43	13.02	13.02	13.05	13.05	
2564279355	SMP	1	504.90	464.64	760.12	442.35	12.89	12.89	12.83	12.83	
2564287595	SMP	1	504.89	464.57	760.12	442.34	12.95	12.95	12.89	12.89	
2564295976	SMP	1	504.90	464.57	760.14	442.33	13.01	13.01	12.99	12.99	
2564304363	SMP	1	504.85	464.55	760.14	442.26	13.08	13.08	12.93	12.93	
2564312596	SMP	1	504.74	464.47	759.96	442.12	13.05	13.05	12.97	12.97	
2564320973	SMP	1	504.76	464.40	759.88	442.11	13.07	13.07	12.79	12.79	
2564329346	SMP	1	504.69	464.40	759.92	442.07	13.17	13.17	12.79	12.79	
2564337721	SMP	1	504.69	464.33	759.85	441.93	13.19	13.19	12.70	12.70	
2564345964	SMP	1	504.62	464.26	759.92	442.00	13.11	13.11	12.78	12.78	
2564354359	SMP	1	504.62	464.26	759.85	441.86	13.04	13.04	12.72	12.72	
2564362722	SMP	1	504.56	464.26	759.92	441.93	13.19	13.19	12.80	12.80	
2564371097	SMP	1	504.58	464.24	759.92	441.93	13.08	13.08	12.84	12.84	
2564379352	SMP	1	504.56	464.19	759.90	441.94	13.02	13.02	12.75	12.75	
2564387718	SMP	1	504.52	464.24	759.90	441.94	13.11	13.11	12.80	12.80	
2564396087	SMP	1	504.33	464.55	759.68	442.13	12.88	12.88	12.96	12.96	
2564404481	SMP	1	503.26	465.31	758.54	442.86	13.15	13.15	13.27	13.27	
2564412715	SMP	1	502.69	465.97	757.79	443.66	12.90	12.90	13.12	13.12	
2564421098	SMP	1	502.67	466.27	757.56	443.92	13.17	13.17	13.22	13.22	
2564429469	SMP	1	502.73	466.19	757.69	443.80	13.08	13.08	13.17	13.17	
2564437842	SMP	1	502.59	466.12	757.66	443.76	13.07	13.07	13.13	13.13	
2564446086	SMP	1	502.52	466.19	757.67	443.83	13.09	13.09	13.25	13.25	
2564454480	SMP	1	502.44	466.21	757.67	443.79	12.92	12.92	13.18	13.18	
2564462841	SMP	1	502.46	466.27	757.74	443.80	13.03	13.03	13.27	13.27	
2564471211	SMP	1	502.48	466.23	757.67	443.90	13.03	13.03	13.21	13.21	
2564479477	SMP	1	502.48	466.24	757.76	443.83	13.04	13.04	13.23	13.23	
2564487838	SMP	1	502.46	466.20	757.78	443.85	13.05	13.05	13.23	13.23	
2564496206	SMP	1	502.48	466.24	757.74	443.91	13.02	13.02	13.10	13.10	
2564504476	SMP	1	502.46	466.27	757.84	443.91	13.05	13.05	13.08	13.08	
2564512843	SMP	1	502.53	466.27	757.87	443.89	13.13	13.13	13.05	13.05	
2564521211	SMP	1	502.54	466.30	757.87	443.90	13.03	13.03	12.99	12.99	
2564529588	SMP	1	502.53	466.27	757.99	443.96	13.14	13.14	13.18	13.18	
2564537834	SMP	1	502.59	466.27	757.96	443.95	13.24	13.24	13.14	13.14	
2564546201	SMP	1	502.59	466.20	758.05	443.97	13.14	13.14	13.07	13.07	
2564554603	SMP	1	502.66	466.19	758.11	444.05	13.11	13.11	13.29	13.29	
2564562961	SMP	1	502.66	466.19	758.12	443.96	13.11	13.11	13.17	13.17	
2564571211	SMP	1	502.67	466.19	758.08	443.99	13.20	13.20	13.20	13.20	
2564579592	SMP	1	502.75	466.13	758.20	444.04	13.02	13.02	13.24	13.24	
2564587962	SMP	1	502.82	466.19	758.24	444.05	13.16	13.16	13.24	13.24	
2564596330	SMP	1	502.75	466.12	758.17	444.05	13.16	13.16	13.32	13.32	
2564604606	SMP	1	502.81	466.14	758.31	444.11	13.09	13.09	13.24	13.24	
2564612963	SMP	1	502.88	466.14	758.46	444.12	12.98	12.98	13.27	13.27	
2564621332	SMP	1	502.97	466.21	758.54	444.11	13.06	13.06	13.20	13.20	
2564629710	SMP	1	503.02	466.20	758.50	444.15	13.01	13.01	13.17	13.17	
2564637962	SMP	1	503.74	465.94	759.12	444.02	12.90	12.90	13.20	13.20	
2564646328	SMP	1	505.24	465.05	760.29	443.07	13.09	13.09	12.92	12.92	
2564654727	SMP	1	506.20	464.41	760.99	442.38	12.74	12.74	12.91	12.91	
2564662955	SMP	1	506.51	464.06	761.08	441.78	13.02	13.02	12.59	12.59	
2564671342	SMP	1	506.24	463.99	761.00	441.80	13.04	13.04	12.74	12.74	
2564679715	SMP	1	506.26	464.04	761.05	442.07	12.84	12.84	12.97	12.97	
2564688078	SMP	1	506.24	464.06	761.21	442.11	12.81	12.81	12.93	12.93	
2564696328	SMP	1	506.26	464.04	761.18	442.04	12.84	12.84	13.11	13.11	
2564704720	SMP	1	506.23	464.06	761.26	442.01	12.95	12.95	12.91	12.91	
2564713078	SMP	1	506.24	464.05	761.37	442.01	12.97	12.97	12.82	12.82	
2564721455	SMP	1	506.17	463.99	761.40	442.02	13.10	13.10	12.76	12.76	
2564729707	SMP	1	506.24	464.05	761.46	442.01	12.98	12.98	12.92	12.92	
2564738087	SMP	1	506.20	464.05	761.51	442.03	12.88	12.88	12.94	12.94	
2564746449	SMP	1	506.15	464.06	761.57	442.06	12.96	12.96	13.01	13.01	
2564754843	SMP	1	506.15	464.03	761.56	442.04	12.90	12.90	12.91	12.91	
2564763077	SMP	1	506.05	463.95	761.46	441.94	12.79	12.79	12.88	12.88	
2564771448	SMP	1	506.02	463.95	761.54	442.01	12.80	12.80	13.03	13.03	
2564779830	SMP	1	506.01	463.99	761.49	441.99	12.71	12.71	12.99	12.99	
2564788199	SMP	1	505.99	464.08	761.50	442.00	12.76	12.76	12.95	12.95	
2564796453	SMP	1	505.95	464.10	761.41	441.97	12.71	12.71	12.89	12.89	
2564804843	SMP	1	505.94	464.11	761.49	442.04	12.73	12.73	12.96	12.96	
2564813202	SMP	1	505.92	464.12	761.56	442.04	12.74	12.74	12.89	12.89	
2564821447	SMP	1	505.94	464.06	761.52	442.03	12.69	12.69	12.88	12.88	
2564829827	SMP	1	505.99	464.16	761.45	442.03	12.78	12.78	12.88	12.88	
2564838198	SMP	1	506.00	464.21	761.56	442.13	12.77	12.77	12.88	12.88	
2564846568	SMP	1	506.05	464.27	761.56	442.09	12.84	12.84	12.87	12.87	
2564854846	SMP	1	506.08	464.21	761.57	442.18	12.72	12.72	12.90	12.90	
2564863197	SMP	1	506.07	464.27	761.75	442.27	12.55	12.55	13.04	13.04	
2564871570	SMP	1	506.12	464.36	761.79	442.31	12.71	12.71	12.85	12.85	
2564879953	SMP	1	506.20	464.35	761.81	442.40	12.92	12.92	12.92	12.92	
2564888207	SMP	1	506.22	464.34	761.93	442.47	12.91	12.91	12.91	12.91	
2564896572	SMP	1	506.37	464.36	762.01	442.47	12.98	12.98	12.91	12.91	
2564904964	SMP	1	506.49	464.44	762.04	442.56	12.90	12.90	12.95	12.95	
2564913316	SMP	1	506.48	464.43	762.14	442.64	13.10	13.10	12.81	12.81	
2564921579	SMP	1	506.55	464.50	762.20	442.73	13.06	13.06	12.97	12.97	
2564929958	SMP	1	506.69	464.51	762.13	442.67	12.93	12.93	12.89	12.89	
2564938327	SMP	1	506.69	464.58	762.17	442.76	12.92	12.92	12.82	12.82	
2564946689	SMP	1	506.66	464.59	762.14	442.75	12.89	12.89	12.92	12.92	
2564954959	SMP	1	506.66	464.65	762.24	442.85	12.89	12.89	12.93	12.93	
2564963317	SMP	1	506.70	464.67	762.14	442.92	13.00	13.00	13.06	13.06	
2564971690	SMP	1	506.71	464.65	762.14	442.85	12.96	12.96	13.01	13.01	
2564979958	SMP	1	506.73	464.65	762.24	442.90	13.03	13.03	13.10	13.10	
2564988319	SMP	1	506.76	464.63	762.26	442.85	13.05	13.05	12.99	12.99	
2564996686	SMP	1	506.69	464.51	762.07	442.81	13.03	13.03	13.00	13.00	
2565005081	SMP	1	506.71	464.54	762.13	442.74	13.17	13.17	12.88	12.88	
2565013318	SMP	1	506.71	464.47	762.20	442.66	13.27	13.27	12.98	12.98	
2565021689	SMP	1	506.71	464.47	762.17	442.64	13.20	13.20	12.94	12.94	
2565030065	SMP	1	506.64	464.39	762.21	442.61	13.25	13.25	13.08	13.08	
2565038441	SMP	1	506.71	464.33	762.20	442.64	13.18	13.18	12.87	12.87	
2565046694	SMP	1	506.64	464.33	762.21	442.63	13.20	13.20	12.91	12.91	
2565055081	SMP	1	506.71	464.33	762.25	442.61	13.18	13.18	13.00	13.00	
2565063435	SMP	1	506.71	464.33	762.18	442.52	13.18	13.18	12.90	12.90	
2565071820	SMP	1	506.64	464.33	762.23	442.60	13.21	13.21	12.89	12.89	
2565080073	SMP	1	505.92	464.17	761.61	442.41	13.12	13.12	12.92	12.92	
2565088443	SMP	1	503.95	463.82	759.88	441.85	13.54	13.54	12.93	12.93	
2565096810	SMP	1	502.97	463.30	758.71	441.67	13.30	13.30	13.17	13.17	
2565105207	SMP	1	503.02	463.42	758.34	441.67	13.41	13.41	13.20	13.20	
2565113438	SMP	1	503.09	463.45	758.39	441.75	13.38	13.38	13.17	13.17	
2565121810	SMP	1	503.09	463.52	758.38	441.74	13.39	13.39	13.11	13.11	
2565130188	SMP	1	502.93	463.61	758.32	441.74	13.45	13.45	13.14	13.14	
2565138438	SMP	1	502.94	463.58	758.38	441.84	13.20	13.20	13.16	13.16	
2565146806	SMP	1	502.91	463.71	758.40	441.88	13.28	13.28	13.12	13.12	
2565155199	SMP	1	502.91	463.78	758.40	441.87	13.28	13.28	13.18	13.18	
2565163558	SMP	1	502.94	463.77	758.53	441.86	13.14	13.14	13.14	13.14	
2565171813	SMP	1	502.94	463.75	758.53	441.93	13.16	13.16	13.19	13.19	
2565180191	SMP	1	503.01	463.82	758.61	442.03	13.19	13.19	13.04	13.04	
2565188556	SMP	1	503.01	463.79	758.62	442.05	13.22	13.22	13.05	13.05	
2565196930	SMP	1	502.96	463.85	758.67	442.02	13.28	13.28	13.09	13.09	
2565205206	SMP	1	502.98	463.82	758.84	442.12	13.16	13.16	13.05	13.05	
2565213567	SMP	1	503.04	463.89	758.89	442.17	13.35	13.35	13.14	13.14	
2565221932	SMP	1	503.18	463.81	758.97	442.05	13.26	13.26	13.12	13.12	
2565230328	SMP	1	503.32	463.81	759.05	442.02	13.27	13.27	13.36	13.36	
2565238564	SMP	1	503.39	463.67	759.10	442.05	13.25	13.25	13.35	13.35	
2565246925	SMP	1	503.42	463.63	759.29	442.07	13.33	13.33	13.31	13.31	
2565255322	SMP	1	503.43	463.57	759.36	442.03	13.36	13.36	13.30	13.30	
2565263681	SMP	1	503.62	463.56	759.44	442.01	13.38	13.38	13.29	13.29	
2565271928	SMP	1	503.69	463.48	759.53	441.93	13.31	13.31	13.19	13.19	
2565280311	SMP	1	503.76	463.47	759.53	441.93	13.35	13.35	13.19	13.19	
2565288680	SMP	1	503.86	463.40	759.55	441.90	13.38	13.38	13.19	13.19	
2565296927	SMP	1	503.94	463.38	759.74	441.94	13.38	13.38	13.08	13.08	
2565305329	SMP	1	504.05	463.31	759.94	442.05	13.37	13.37	13.39	13.39	
2565313680	SMP	1	504.05	463.27	759.97	441.97	13.32	13.32	13.41	13.41	
2565322051	SMP	1	504.03	463.16	760.10	442.05	13.43	13.43	13.43	13.43	
2565330303	SMP	1	504.15	463.19	760.12	442.02	13.46	13.46	13.35	13.35	
2565338682	SMP	1	504.19	463.19	760.22	442.14	13.38	13.38	13.43	13.43	
2565347044	SMP	1	504.31	463.22	760.29	442.07	13.41	13.41	13.27	13.27	
2565355450	SMP	1	504.38	463.22	760.35	442.05	13.36	13.36	13.33	13.33	
2565363672	SMP	1	504.44	463.31	760.44	442.15	13.23	13.23	13.33	13.33	
2565372048	SMP	1	504.71	463.04	760.62	441.89	13.44	13.44	13.14	13.14	
2565380433	SMP	1	504.92	462.70	760.70	441.57	13.48	13.48	13.34	13.34	
2565388802	SMP	1	504.98	462.73	760.67	441.59	13.46	13.46	13.31	13.31	
2565397044	SMP	1	504.92	462.82	760.67	441.67	13.50	13.50	13.25	13.25	
2565405439	SMP	1	505.02	462.78	760.75	441.74	13.55	13.55	13.28	13.28	
2565413812	SMP	1	504.92	462.74	760.76	441.66	13.43	13.43	13.28	13.28	
2565422174	SMP	1	504.96	462.76	760.83	441.66	13.58	13.58	13.25	13.25	
2565430424	SMP	1	504.93	462.69	760.87	441.69	13.50	13.50	13.30	13.30	
2565438800	SMP	1	504.93	462.69	760.80	441.62	13.52	13.52	13.31	13.31	
2565447172	SMP	1	505.00	462.69	760.88	441.61	13.49	13.49	13.36	13.36	
2565455438	SMP	1	504.98	462.67	760.93	441.52	13.51	13.51	13.37	13.37	
2565463795	SMP	1	504.94	462.63	760.81	441.53	13.46	13.46	13.23	13.23	
2565472170	SMP	1	504.91	462.63	760.86	441.52	13.40	13.40	13.45	13.45	
2565480577	SMP	1	504.91	462.63	760.87	441.51	13.35	13.35	13.31	13.31	
2565488803	SMP	1	504.85	462.70	760.87	441.52	13.40	13.40	13.35	13.35	
2565497170	SMP	1	504.85	462.70	761.00	441.58	13.40	13.40	13.37	13.37	
2565505563	SMP	1	504.91	462.70	760.98	441.58	13.32	13.32	13.24	13.24	
2565513920	SMP	1	504.91	462.70	760.97	441.52	13.35	13.35	13.26	13.26	
2565522169	SMP	1	504.92	462.69	760.95	441.54	13.32	13.32	13.54	13.54	
2565530545	SMP	1	504.96	462.62	761.05	441.62	13.42	13.42	13.41	13.41	
2565538938	SMP	1	504.95	462.65	761.08	441.59	13.55	13.55	13.33	13.33	
2565547293	SMP	1	504.98	462.68	761.15	441.66	13.44	13.44	13.33	13.33	
2565555560	SMP	1	505.03	462.66	761.25	441.74	13.32	13.32	13.33	13.33	
2565572293	SMP	1	505.25	462.71	761.34	441.77	13.30	13.30	13.28	13.28	
2565580687	SMP	1	505.22	462.78	761.48	441.80	13.33	13.33	13.14	13.14	
2565588918	SMP	1	505.29	462.79	761.56	441.81	13.25	13.25	13.19	13.19	
2565597296	SMP	1	505.48	462.82	761.61	441.85	13.26	13.26	13.11	13.11	
2565605671	SMP	1	505.51	462.83	761.67	441.93	13.21	13.21	13.20	13.20	
2565613925	SMP	1	504.04	462.97	760.59	442.15	13.57	13.57	13.24	13.24	
2565622292	SMP	1	501.65	463.34	757.72	442.45	13.68	13.68	13.64	13.64	
2565639063	SMP	1	496.40	463.47	752.58	443.01	13.34	13.34	13.43	13.43	
2565647289	SMP	1	494.86	463.70	750.47	443.26	13.25	13.25	13.37	13.37	
2565655680	SMP	1	494.59	463.64	749.92	443.37	13.22	13.22	13.41	13.41	
2565672422	SMP	1	494.49	463.46	750.00	443.29	13.19	13.19	13.65	13.65	
2565680686	SMP	1	494.19	463.41	749.89	443.31	13.26	13.26	13.69	13.69	
2565689030	SMP	1	493.87	463.42	749.83	443.24	13.45	13.45	13.55	13.55	
2565705789	SMP	1	493.56	463.28	749.29	443.14	13.12	13.12	13.72	13.72	
2565714039	SMP	1	493.18	463.27	749.07	443.02	13.10	13.10	13.50	13.50	
2565722415	SMP	1	492.88	463.30	748.85	442.98	13.29	13.29	13.75	13.75	
2565730788	SMP	1	492.63	463.35	748.50	442.89	13.23	13.23	13.53	13.53	
2565739185	SMP	1	492.11	463.47	748.14	442.89	13.40	13.40	13.47	13.47	
2565747410	SMP	1	491.75	463.74	747.87	443.19	13.35	13.35	13.60	13.60	
2565755784	SMP	1	491.26	464.17	747.40	443.53	13.03	13.03	13.35	13.35	
2565764161	SMP	1	490.89	464.74	747.08	443.96	13.24	13.24	13.43	13.43	
2565780804	SMP	1	490.28	465.87	746.52	444.93	12.89	12.89	13.48	13.48	
2565789164	SMP	1	489.31	465.86	747.28	444.53	12.86	12.86	12.94	12.94	
2565797549	SMP	1	0.00	0.00	0.00	0.00	0.00	0.00	0.00	0.00	
2565805784	SMP	1	480.07	487.21	732.87	451.39	25.83	25.83	9.10	9.10	
2565822540	SMP	1	486.52	485.17	0.00	0.00	13.23	13.23	0.00	0.00	
2565830913	SMP	1	468.06	495.59	0.00	0.00	3.41	3.41	0.00	0.00	
2565839161	SMP	1	464.57	491.77	0.00	0.00	5.56	5.56	0.00	0.00	
2565847531	SMP	1	0.00	0.00	0.00	0.00	0.00	0.00	0.00	0.00	
2565855910	SMP	1	474.75	482.89	754.41	456.98	13.44	13.44	16.83	16.83	
2565872548	SMP	1	472.19	479.21	740.48	450.19	13.76	13.76	11.18	11.18	
2565880908	SMP	1	485.16	475.63	740.89	451.22	13.04	13.04	9.77	9.77	
2565889303	SMP	1	484.26	475.05	740.97	451.62	18.93	18.93	9.43	9.43	
2565897658	SMP	1	484.12	472.77	741.05	451.69	9.70	9.70	9.61	9.61	
2565905906	SMP	1	487.73	471.77	744.15	451.28	11.74	11.74	13.08	13.08	
2565914292	SMP	1	487.24	471.91	743.95	451.69	12.51	12.51	12.77	12.77	
2565922656	SMP	1	487.07	472.03	744.15	452.16	12.28	12.28	12.75	12.75	
2565931023	SMP	1	487.40	472.55	744.31	452.80	12.18	12.18	12.80	12.80	
2565939291	SMP	1	487.40	472.90	744.61	453.26	12.80	12.80	13.19	13.19	
2565947649	SMP	1	487.65	472.92	744.88	453.47	12.84	12.84	13.19	13.19	
2565956025	SMP	1	487.80	472.83	745.11	453.51	12.87	12.87	13.19	13.19	
2565964278	SMP	1	487.96	472.57	745.40	453.41	13.11	13.11	13.26	13.26	
2565972656	SMP	1	488.21	472.42	745.65	453.31	13.07	13.07	13.47	13.47	
2565981039	SMP	1	488.50	471.99	745.99	453.19	13.01	13.01	13.49	13.49	
2565989419	SMP	1	488.73	471.71	746.25	453.03	12.99	12.99	13.43	13.43	
2565997650	SMP	1	488.95	471.54	746.64	452.84	13.29	13.29	13.30	13.30	
2566006024	SMP	1	489.14	471.27	746.86	452.61	13.22	13.22	13.45	13.45	
2566014400	SMP	1	489.26	471.04	747.13	452.52	13.20	13.20	13.39	13.39	
2566022775	SMP	1	489.43	470.86	747.33	452.38	13.31	13.31	13.32	13.32	
2566031024	SMP	1	489.66	470.57	747.57	452.30	13.23	13.23	13.52	13.52	
2566039419	SMP	1	489.77	470.49	747.80	452.20	13.28	13.28	13.59	13.59	
2566047769	SMP	1	489.78	470.31	747.91	452.10	13.46	13.46	13.46	13.46	
2566056148	SMP	1	489.87	470.22	748.02	452.06	13.49	13.49	13.46	13.46	
2566064401	SMP	1	490.14	470.13	748.29	452.09	13.61	13.61	13.54	13.54	
2566072779	SMP	1	490.18	470.02	748.43	452.22	13.42	13.42	13.71	13.71	
2566089520	SMP	1	490.29	469.86	748.76	452.13	13.28	13.28	13.66	13.66	
2566097790	SMP	1	490.32	469.74	748.80	452.00	13.40	13.40	13.68	13.68	
2566106142	SMP	1	490.31	469.51	748.83	451.94	13.31	13.31	13.57	13.57	
2566114524	SMP	1	490.32	469.26	748.84	451.66	13.39	13.39	13.54	13.54	
2566122771	SMP	1	490.31	468.96	748.94	451.42	13.48	13.48	13.63	13.63	
2566131153	SMP	1	490.28	468.66	748.96	451.13	13.38	13.38	13.58	13.58	
2566139514	SMP	1	490.31	468.44	748.96	451.01	13.19	13.19	13.47	13.47	
2566147911	SMP	1	490.00	468.48	748.90	451.04	13.56	13.56	13.59	13.59	
2566156133	SMP	1	489.04	468.87	747.71	451.53	13.50	13.50	13.65	13.65	
2566164515	SMP	1	488.68	469.21	747.25	451.87	13.45	13.45	13.44	13.44	
2566172895	SMP	1	488.80	469.29	747.43	452.05	13.57	13.57	13.64	13.64	
2566181291	SMP	1	488.87	469.51	747.68	452.20	13.48	13.48	13.61	13.61	
2566189509	SMP	1	488.95	469.63	747.78	452.47	13.24	13.24	13.53	13.53	
2566197913	SMP	1	489.07	469.80	747.94	452.68	13.16	13.16	13.53	13.53	
2566206275	SMP	1	488.94	470.05	747.90	452.96	13.39	13.39	13.33	13.33	
2566214656	SMP	1	488.98	470.22	747.98	453.17	13.31	13.31	13.43	13.43	
2566222896	SMP	1	488.91	470.50	748.10	453.34	13.33	13.33	13.54	13.54	
2566231287	SMP	1	488.91	470.65	748.10	453.51	13.28	13.28	13.54	13.54	
2566248011	SMP	1	489.06	470.79	748.15	453.80	12.99	12.99	13.47	13.47	
2566256282	SMP	1	489.09	470.92	748.30	453.90	13.14	13.14	13.25	13.25	
2566264637	SMP	1	489.02	471.07	748.26	454.12	12.94	12.94	13.32	13.32	
2566281264	SMP	1	489.25	471.39	748.49	454.48	12.93	12.93	13.26	13.26	
2566289651	SMP	1	489.32	471.55	748.58	454.76	12.86	12.86	13.43	13.43	
2566298026	SMP	1	489.42	471.85	748.63	454.99	12.98	12.98	13.26	13.26	
2566306378	SMP	1	489.42	471.96	748.68	455.20	13.06	13.06	13.20	13.20	
2566314653	SMP	1	489.60	471.96	748.95	455.29	12.87	12.87	13.04	13.04	
2566323008	SMP	1	489.69	472.02	749.03	455.37	12.98	12.98	13.11	13.11	
2566331393	SMP	1	489.62	472.09	748.98	455.34	12.87	12.87	13.06	13.06	
2566339765	SMP	1	489.69	471.98	749.05	455.36	12.72	12.72	13.24	13.24	
2566348287	SMP	1	489.63	471.98	749.05	455.29	13.00	13.00	13.16	13.16	
2566356381	SMP	1	489.51	471.89	748.98	455.10	13.00	13.00	13.24	13.24	
2566364779	SMP	1	489.61	471.66	749.00	455.03	12.81	12.81	13.29	13.29	
2566373127	SMP	1	489.54	471.54	748.89	454.96	13.03	13.03	13.23	13.23	
2566381397	SMP	1	489.48	471.47	748.90	454.81	12.98	12.98	13.36	13.36	
2566389760	SMP	1	489.42	471.38	748.88	454.81	12.89	12.89	13.21	13.21	
2566398148	SMP	1	489.35	471.31	748.86	454.74	12.89	12.89	13.18	13.18	
2566406501	SMP	1	489.25	471.25	748.78	454.75	12.84	12.84	13.25	13.25	
2566414789	SMP	1	489.18	471.25	748.77	454.70	12.82	12.82	13.26	13.26	
2566423131	SMP	1	488.97	471.27	748.56	454.63	12.91	12.91	13.24	13.24	
2566431512	SMP	1	488.97	471.07	748.48	454.48	12.74	12.74	13.13	13.13	
2566439759	SMP	1	488.92	470.98	748.38	454.47	12.96	12.96	13.30	13.30	
2566448142	SMP	1	488.71	470.90	748.26	454.26	13.05	13.05	13.12	13.12	
2566456499	SMP	1	488.61	470.79	748.17	454.12	12.95	12.95	13.09	13.09	
2566464893	SMP	1	488.48	470.78	748.03	454.10	12.89	12.89	13.28	13.28	
2566473176	SMP	1	488.44	470.67	748.00	453.93	12.89	12.89	13.23	13.23	
2566481524	SMP	1	488.24	470.71	747.99	454.00	12.90	12.90	13.29	13.29	
2566489883	SMP	1	488.48	470.79	748.10	454.12	12.96	12.96	13.24	13.24	
2566498272	SMP	1	490.20	471.43	749.61	454.80	13.03	13.03	13.35	13.35	
2566506493	SMP	1	492.61	472.30	751.85	455.61	13.21	13.21	13.68	13.68	
2566514894	SMP	1	494.77	472.60	753.94	455.92	13.39	13.39	13.66	13.66	
2566523256	SMP	1	496.23	472.85	755.15	456.21	13.41	13.41	13.51	13.51	
2566531630	SMP	1	496.12	473.13	755.34	456.35	13.57	13.57	13.50	13.50	
2566539884	SMP	1	495.89	473.04	755.50	456.30	13.44	13.44	13.40	13.40	
2566548260	SMP	1	496.03	473.02	755.56	456.31	13.38	13.38	13.40	13.40	
2566556617	SMP	1	496.05	472.91	755.59	456.25	13.43	13.43	13.32	13.32	
2566565022	SMP	1	496.12	472.88	755.67	456.17	13.45	13.45	13.55	13.55	
2566573245	SMP	1	496.11	472.74	755.75	456.06	13.44	13.44	13.60	13.60	
2566590010	SMP	1	496.26	472.66	756.06	456.03	13.39	13.39	13.72	13.72	
2566598252	SMP	1	496.36	472.53	756.19	456.01	13.33	13.33	13.43	13.43	
2566606635	SMP	1	496.56	472.47	756.47	456.09	13.30	13.30	13.45	13.45	
2566615005	SMP	1	496.84	472.59	756.73	456.12	13.53	13.53	13.52	13.52	
2566623396	SMP	1	497.04	472.66	756.83	456.19	13.51	13.51	13.68	13.68	
2566631621	SMP	1	497.27	472.71	757.14	456.36	13.32	13.32	13.58	13.58	
2566640000	SMP	1	497.55	472.78	757.63	456.38	13.32	13.32	13.24	13.24	
2566648378	SMP	1	497.70	472.68	757.78	456.52	13.63	13.63	13.60	13.60	
2566656749	SMP	1	498.10	472.67	758.08	456.48	13.51	13.51	13.60	13.60	
2566665002	SMP	1	498.34	472.61	758.43	456.48	13.46	13.46	13.33	13.33	
2566673390	SMP	1	498.56	472.45	758.71	456.39	13.33	13.33	13.53	13.53	
2566681751	SMP	1	498.95	472.26	758.94	456.35	13.53	13.53	13.75	13.75	
2566690124	SMP	1	499.20	472.08	759.20	456.33	13.39	13.39	13.80	13.80	
2566698371	SMP	1	499.50	471.89	759.63	456.15	13.40	13.40	13.75	13.75	
2566706748	SMP	1	499.80	471.73	759.96	456.07	13.62	13.62	13.67	13.67	
2566723533	SMP	1	500.63	471.54	760.69	456.13	13.40	13.40	13.62	13.62	
2566731762	SMP	1	501.02	471.42	761.05	456.02	13.53	13.53	13.63	13.63	
2566740112	SMP	1	501.37	471.31	761.61	456.26	13.21	13.21	13.70	13.70	
2566748499	SMP	1	501.72	471.38	761.85	456.19	13.32	13.32	13.79	13.79	
2566756754	SMP	1	502.11	471.15	762.20	456.35	13.46	13.46	13.82	13.82	
2566765127	SMP	1	502.50	471.07	762.72	456.32	13.40	13.40	13.68	13.68	
2566773485	SMP	1	503.03	470.90	763.12	456.33	13.58	13.58	13.84	13.84	
2566781886	SMP	1	503.36	470.70	763.59	456.24	13.43	13.43	13.77	13.77	
2566790123	SMP	1	503.70	470.38	764.03	456.04	13.57	13.57	13.66	13.66	
2566806872	SMP	1	504.58	469.95	764.94	455.74	13.64	13.64	13.74	13.74	
2566815247	SMP	1	505.80	469.31	765.98	455.33	13.63	13.63	13.80	13.80	
2566823499	SMP	1	507.17	468.74	767.00	454.87	13.58	13.58	14.04	14.04	
2566831861	SMP	1	507.46	468.66	767.63	454.79	13.42	13.42	13.79	13.79	
2566840303	SMP	1	507.91	468.34	767.98	454.73	13.56	13.56	13.79	13.79	
2566848632	SMP	1	508.29	468.41	768.56	454.86	13.35	13.35	13.67	13.67	
2566856867	SMP	1	508.73	468.36	768.93	454.79	13.49	13.49	13.56	13.56	
2566873632	SMP	1	509.41	468.18	769.81	454.92	13.27	13.27	13.78	13.78	
2566882011	SMP	1	509.85	468.10	770.19	454.90	13.48	13.48	13.51	13.51	
2566890245	SMP	1	510.12	468.04	770.54	454.97	13.55	13.55	13.59	13.59	
2566898635	SMP	1	510.27	468.00	770.93	454.86	13.40	13.40	13.64	13.64	
2566907007	SMP	1	510.72	467.86	771.40	455.06	13.53	13.53	13.65	13.65	
2566915252	SMP	1	511.06	467.80	771.68	454.98	13.46	13.46	13.56	13.56	
2566923617	SMP	1	511.34	467.78	771.82	454.90	13.25	13.25	13.61	13.61	
2566932004	SMP	1	511.55	467.78	772.26	455.06	13.35	13.35	13.42	13.42	
2566940354	SMP	1	511.98	467.82	772.71	455.23	13.38	13.38	13.51	13.51	
2566948624	SMP	1	512.19	467.80	772.82	455.24	13.36	13.36	13.64	13.64	
2566956989	SMP	1	512.48	467.91	773.35	455.50	13.32	13.32	13.36	13.36	
2566973718	SMP	1	513.08	468.08	773.89	455.78	13.38	13.38	13.60	13.60	
2566981990	SMP	1	513.41	468.25	774.35	456.06	13.10	13.10	13.35	13.35	
2566990399	SMP	1	513.62	468.25	774.55	456.32	13.13	13.13	13.41	13.41	
2566998732	SMP	1	514.00	468.46	774.87	456.55	13.47	13.47	13.53	13.53	
2567007074	SMP	1	514.28	468.57	775.44	456.91	13.21	13.21	13.60	13.60	
2567015360	SMP	1	514.55	468.56	775.51	457.01	13.17	13.17	13.46	13.46	
2567023757	SMP	1	514.95	468.65	775.75	457.01	13.25	13.25	13.45	13.45	
2567032100	SMP	1	515.19	468.56	776.36	457.19	13.06	13.06	13.41	13.41	
2567040448	SMP	1	515.48	468.47	776.46	457.24	13.31	13.31	13.19	13.19	
2567048730	SMP	1	515.93	468.35	776.81	457.23	13.02	13.02	13.55	13.55	
2567057116	SMP	1	516.06	468.13	777.09	457.21	13.25	13.25	13.66	13.66	
2567065482	SMP	1	516.27	468.11	777.40	457.30	13.04	13.04	13.18	13.18	
2567082123	SMP	1	516.95	467.99	778.00	457.40	13.25	13.25	13.46	13.46	
2567090476	SMP	1	517.27	468.18	778.40	457.71	13.05	13.05	13.34	13.34	
2567098860	SMP	1	517.48	468.70	778.72	458.37	13.13	13.13	13.51	13.51	
2567107117	SMP	1	517.57	470.48	778.29	460.49	13.14	13.14	13.13	13.13	
2567123840	SMP	1	517.83	476.68	776.82	467.39	13.46	13.46	13.40	13.40	
2567132238	SMP	1	518.21	479.87	776.60	471.14	13.40	13.40	13.47	13.47	
2567140538	SMP	1	518.43	483.11	776.63	474.86	13.13	13.13	13.50	13.50	
2567157214	SMP	1	519.19	488.69	776.70	481.78	12.95	12.95	13.18	13.18	
2567165622	SMP	1	519.81	490.94	777.10	484.74	13.31	13.31	13.51	13.51	
2567173882	SMP	1	520.44	493.20	777.76	487.57	13.13	13.13	13.30	13.30	
2567190574	SMP	1	521.14	495.26	779.75	490.53	13.42	13.42	14.09	14.09	
2567198977	SMP	1	521.71	496.62	780.49	492.44	13.12	13.12	14.10	14.10	
2567207263	SMP	1	522.57	497.80	781.77	494.39	13.10	13.10	13.91	13.91	
2567232237	SMP	1	524.98	500.10	785.70	499.48	13.83	13.83	12.64	12.64	
2567240627	SMP	1	525.91	500.75	786.89	500.87	13.76	13.76	12.00	12.00	
2567248975	SMP	1	526.91	501.10	787.48	501.92	13.94	13.94	13.10	13.10	
2567265596	SMP	1	528.98	501.61	790.42	503.68	14.08	14.08	12.90	12.90	
2567273970	SMP	1	530.09	501.73	791.83	504.45	14.06	14.06	13.18	13.18	
2567282361	SMP	1	531.16	501.83	793.42	505.01	13.99	13.99	13.17	13.17	
2567298971	SMP	1	533.61	501.68	795.97	505.75	14.17	14.17	13.63	13.63	
2567307345	SMP	1	534.86	501.64	797.62	506.35	14.20	14.20	13.22	13.22	
2567315726	SMP	1	535.46	501.44	799.35	506.76	14.06	14.06	13.24	13.24	
2567332347	SMP	1	538.04	501.53	802.17	507.35	13.24	13.24	13.22	13.22	
2567340721	SMP	1	539.22	501.64	803.14	507.98	13.98	13.98	13.16	13.16	
2567349118	SMP	1	539.80	501.79	804.25	508.20	13.75	13.75	13.10	13.10	
2567365721	SMP	1	541.62	502.06	806.07	508.65	13.90	13.90	13.29	13.29	
2567374108	SMP	1	542.45	501.89	807.02	508.86	13.91	13.91	13.23	13.23	
2567382474	SMP	1	543.32	502.15	808.16	509.35	13.20	13.20	13.01	13.01	
2567399095	SMP	1	545.89	503.50	810.20	510.42	12.85	12.85	13.04	13.04	
2567407470	SMP	1	545.97	503.06	811.04	510.57	13.13	13.13	12.19	12.19	
2567415856	SMP	1	546.39	503.14	811.62	510.47	13.06	13.06	12.70	12.70	
2567432467	SMP	1	547.30	503.32	813.36	511.25	12.85	12.85	12.90	12.90	
2567440858	SMP	1	547.20	501.67	813.52	509.57	14.25	14.25	14.82	14.82	
2567449216	SMP	1	547.84	501.95	814.50	508.66	13.49	13.49	15.51	15.51	
2567465842	SMP	1	537.47	509.99	793.33	515.83	15.79	15.79	5.79	5.79	
2567474219	SMP	1	0.00	0.00	0.00	0.00	0.00	0.00	0.00	0.00	
2567482608	SMP	1	519.81	520.96	779.80	517.36	17.19	17.19	7.17	7.17	
2567499214	SMP	1	549.38	512.60	784.77	513.58	19.47	19.47	12.58	12.58	
2567507593	SMP	1	521.41	507.83	786.74	508.37	2.91	2.91	11.70	11.70	
2567515971	SMP	1	0.00	0.00	0.00	0.00	0.00	0.00	0.00	0.00	
2567524212	SMP	1	537.32	493.82	0.00	0.00	16.18	16.18	0.00	0.00	
2567532588	SMP	1	0.00	0.00	826.33	496.08	0.00	0.00	16.57	16.57	
2567540969	SMP	1	545.90	475.98	818.37	482.12	7.40	7.40	12.63	12.63	
2567557582	SMP	1	551.68	472.77	815.51	478.09	13.89	13.89	9.39	9.39	
2567565984	SMP	1	550.69	471.53	817.71	476.59	12.24	12.24	12.74	12.74	
2567723850	SMP	1	0.00	0.00	0.00	0.00	0.00	0.00	0.00	0.00	
2567796588	SMP	1	541.56	467.50	807.25	469.33	13.07	13.07	12.88	12.88	
2567804833	SMP	1	541.29	466.26	806.68	468.01	12.72	12.72	13.07	13.07	
2567813089	SMP	1	540.97	465.11	806.18	466.58	12.72	12.72	12.82	12.82	
2567829829	SMP	1	540.37	463.30	805.05	464.46	12.85	12.85	12.70	12.70	
2567838226	SMP	1	539.72	461.93	804.06	462.70	12.74	12.74	12.94	12.94	
2567846454	SMP	1	538.94	460.27	802.59	460.83	12.58	12.58	12.83	12.83	
2567854915	SMP	1	538.80	459.66	801.77	459.97	12.65	12.65	12.87	12.87	
2637882445	SMP	1	596.91	427.74	853.25	403.79	11.84	11.84	11.94	11.94	
2637889366	SMP	1	596.97	427.51	853.55	403.65	11.74	11.74	11.98	11.98	
2637897658	SMP	1	596.93	427.45	853.62	403.51	11.77	11.77	11.95	11.95	
2637905985	SMP	1	597.17	427.57	853.77	403.65	11.94	11.94	12.08	12.08	
2637914382	SMP	1	597.24	427.71	853.81	403.85	11.98	11.98	11.90	11.90	
2637922826	SMP	1	597.44	427.97	853.84	404.01	11.74	11.74	11.81	11.81	
2637930949	SMP	1	597.37	428.22	853.94	404.22	11.79	11.79	11.73	11.73	
2637939337	SMP	1	597.41	428.42	854.16	404.49	11.81	11.81	11.82	11.82	
2637947690	SMP	1	597.41	428.67	854.04	404.58	11.92	11.92	11.74	11.74	
2637956069	SMP	1	597.47	428.74	854.02	404.66	11.84	11.84	11.67	11.67	
2637964314	SMP	1	597.39	428.63	854.06	404.64	11.81	11.81	11.68	11.68	
2637972698	SMP	1	597.47	428.53	854.19	404.61	11.82	11.82	11.77	11.77	
2637981058	SMP	1	597.50	428.39	854.15	404.37	11.70	11.70	11.86	11.86	
2637989332	SMP	1	597.55	428.17	854.22	404.18	11.76	11.76	11.76	11.76	
2637997681	SMP	1	597.41	428.00	854.11	404.12	11.70	11.70	11.87	11.87	
2638006068	SMP	1	597.56	427.81	854.12	404.02	11.74	11.74	11.76	11.76	
2638014438	SMP	1	597.51	427.77	854.20	404.02	11.79	11.79	11.77	11.77	
2638022684	SMP	1	597.67	427.87	854.34	404.14	11.73	11.73	11.77	11.77	
2638031055	SMP	1	597.76	427.98	854.41	404.33	11.76	11.76	11.75	11.75	
2638039448	SMP	1	597.71	428.19	854.29	404.56	11.73	11.73	11.92	11.92	
2638047815	SMP	1	597.83	428.52	854.38	404.82	11.78	11.78	11.76	11.76	
2638056053	SMP	1	597.91	428.73	854.41	405.09	11.93	11.93	11.72	11.72	
2638064434	SMP	1	597.98	428.98	854.52	405.33	11.73	11.73	11.78	11.78	
2638072810	SMP	1	597.98	429.04	854.43	405.44	11.81	11.81	11.82	11.82	
2638089429	SMP	1	598.15	430.03	854.46	406.44	11.79	11.79	11.69	11.69	
2638097824	SMP	1	598.20	431.65	853.85	408.13	12.00	12.00	11.99	11.99	
2638106180	SMP	1	598.64	432.83	853.68	409.45	11.80	11.80	11.84	11.84	
2638114572	SMP	1	598.73	433.03	853.82	409.93	11.94	11.94	12.09	12.09	
2638122814	SMP	1	598.63	432.79	854.00	409.64	11.98	11.98	11.87	11.87	
2638131192	SMP	1	598.58	432.88	854.07	409.79	11.96	11.96	11.98	11.98	
2638139551	SMP	1	598.72	433.05	854.17	410.13	11.85	11.85	12.12	12.12	
2638147821	SMP	1	598.76	433.15	854.36	410.22	11.93	11.93	12.01	12.01	
2638156169	SMP	1	598.89	433.27	854.59	410.33	11.91	11.91	11.78	11.78	
2638164556	SMP	1	598.91	433.49	854.75	410.52	11.88	11.88	11.87	11.87	
2638172936	SMP	1	599.00	433.76	854.89	410.79	12.00	12.00	12.04	12.04	
2638181181	SMP	1	599.03	433.88	854.91	411.03	12.05	12.05	12.07	12.07	
2638189541	SMP	1	599.08	433.91	855.05	411.12	12.12	12.12	12.04	12.04	
2638197940	SMP	1	599.66	433.89	855.49	411.19	11.90	11.90	12.05	12.05	
2638206306	SMP	1	601.84	434.48	857.01	411.99	12.07	12.07	12.11	12.11	
2638222926	SMP	1	606.34	434.78	861.10	412.41	12.18	12.18	12.21	12.21	
2638231302	SMP	1	607.32	434.42	862.25	412.06	12.13	12.13	12.02	12.02	
2638239689	SMP	1	607.47	434.52	862.48	412.19	12.37	12.37	12.04	12.04	
2638256299	SMP	1	607.78	434.29	863.11	412.19	12.16	12.16	12.20	12.20	
2638264693	SMP	1	608.05	434.35	863.37	412.28	12.25	12.25	11.97	11.97	
2638273039	SMP	1	608.18	434.39	863.71	412.40	12.19	12.19	12.08	12.08	
2638281300	SMP	1	608.33	434.46	864.00	412.62	12.28	12.28	12.12	12.12	
2638289674	SMP	1	608.63	434.49	864.38	412.76	12.31	12.31	11.98	11.98	
2638298061	SMP	1	608.85	434.50	864.58	412.76	12.19	12.19	11.93	11.93	
2638306297	SMP	1	609.11	434.47	864.81	412.91	12.30	12.30	12.28	12.28	
2638314698	SMP	1	609.18	434.48	865.14	412.88	12.25	12.25	12.01	12.01	
2638323040	SMP	1	609.51	434.34	865.35	412.85	12.25	12.25	12.10	12.10	
2638339683	SMP	1	609.94	433.98	865.80	412.60	12.47	12.47	12.07	12.07	
2638348049	SMP	1	610.12	433.84	866.20	412.60	12.27	12.27	12.09	12.09	
2638356429	SMP	1	610.36	433.68	866.43	412.46	12.19	12.19	12.12	12.12	
2638364796	SMP	1	610.64	433.62	866.46	412.39	12.41	12.41	12.12	12.12	
2638373060	SMP	1	610.84	433.68	866.98	412.68	12.18	12.18	12.08	12.08	
2638381424	SMP	1	611.05	433.75	867.23	412.84	12.36	12.36	12.10	12.10	
2638389791	SMP	1	611.27	433.86	867.51	413.01	12.39	12.39	12.20	12.20	
2638398170	SMP	1	611.53	433.95	867.67	413.22	12.56	12.56	12.12	12.12	
2638406425	SMP	1	611.71	434.14	867.99	413.51	12.49	12.49	12.16	12.16	
2638414787	SMP	1	612.08	434.19	868.27	413.64	12.33	12.33	12.21	12.21	
2638423185	SMP	1	612.26	434.20	868.54	413.67	12.37	12.37	12.20	12.20	
2638431542	SMP	1	612.50	434.13	868.77	413.76	12.56	12.56	12.24	12.24	
2638439793	SMP	1	612.72	433.98	869.07	413.83	12.37	12.37	12.07	12.07	
2638448165	SMP	1	612.95	433.90	869.32	413.76	12.36	12.36	12.23	12.23	
2638456546	SMP	1	613.18	433.75	869.55	413.66	12.16	12.16	12.18	12.18	
2638473165	SMP	1	613.67	433.61	870.13	413.75	12.43	12.43	12.14	12.14	
2638481559	SMP	1	613.73	433.32	870.26	413.56	12.41	12.41	12.48	12.48	
2638489910	SMP	1	613.64	432.88	870.10	413.26	12.48	12.48	12.36	12.36	
2638498176	SMP	1	614.05	433.00	870.23	413.42	12.31	12.31	12.38	12.38	
2638506550	SMP	1	614.36	433.13	870.54	413.67	12.61	12.61	12.66	12.66	
2638514919	SMP	1	614.62	433.11	871.07	413.83	12.48	12.48	12.22	12.22	
2638523282	SMP	1	614.94	433.14	871.25	413.80	12.46	12.46	12.16	12.16	
2638531555	SMP	1	615.05	433.07	871.49	413.88	12.18	12.18	12.18	12.18	
2638539904	SMP	1	615.31	432.95	871.81	413.91	12.44	12.44	12.41	12.41	
2638548297	SMP	1	615.42	432.73	872.09	413.86	12.46	12.46	12.17	12.17	
2638556664	SMP	1	615.70	432.63	872.29	413.69	12.26	12.26	12.27	12.27	
2638564919	SMP	1	615.86	432.47	872.50	413.57	12.09	12.09	12.36	12.36	
2638573283	SMP	1	616.02	432.29	872.80	413.55	12.29	12.29	12.26	12.26	
2638581680	SMP	1	616.95	432.12	873.49	413.47	12.28	12.28	12.41	12.41	
2638590027	SMP	1	618.15	431.99	874.50	413.55	12.19	12.19	12.47	12.47	
2638606669	SMP	1	618.34	431.89	874.80	413.46	12.32	12.32	12.04	12.04	
2638615042	SMP	1	618.46	431.88	875.14	413.60	12.42	12.42	12.29	12.29	
2638623282	SMP	1	618.76	431.81	875.41	413.70	12.32	12.32	11.99	11.99	
2638631656	SMP	1	619.12	431.84	875.82	413.73	12.22	12.22	12.16	12.16	
2638640056	SMP	1	619.34	431.76	876.12	413.89	12.32	12.32	12.23	12.23	
2638648406	SMP	1	619.55	431.68	876.40	413.87	12.35	12.35	12.19	12.19	
2638656656	SMP	1	619.98	431.58	876.82	413.86	12.22	12.22	12.28	12.28	
2638665036	SMP	1	620.22	431.27	876.99	413.60	12.39	12.39	12.03	12.03	
2638673414	SMP	1	620.44	431.00	877.39	413.46	12.43	12.43	12.20	12.20	
2638681779	SMP	1	620.63	430.88	877.68	413.52	12.40	12.40	12.27	12.27	
2638690053	SMP	1	620.94	430.87	877.80	413.58	12.23	12.23	12.09	12.09	
2638698403	SMP	1	621.10	430.96	878.07	413.68	12.21	12.21	12.02	12.02	
2638706786	SMP	1	621.24	431.06	878.24	413.88	12.26	12.26	12.28	12.28	
2638715161	SMP	1	621.37	431.26	878.54	414.23	12.45	12.45	12.48	12.48	
2638723404	SMP	1	621.59	431.44	878.74	414.53	12.26	12.26	12.18	12.18	
2638740159	SMP	1	622.23	431.70	879.53	414.83	12.41	12.41	12.11	12.11	
2638748544	SMP	1	622.38	431.70	879.72	414.93	12.25	12.25	12.23	12.23	
2638756773	SMP	1	622.41	431.59	879.85	414.94	12.28	12.28	12.34	12.34	
2638765156	SMP	1	622.37	431.38	879.75	414.86	12.17	12.17	12.37	12.37	
2638773529	SMP	1	622.36	431.13	879.80	414.76	12.41	12.41	12.38	12.38	
2638781790	SMP	1	622.40	430.81	879.82	414.45	12.44	12.44	12.18	12.18	
2638790143	SMP	1	622.68	430.59	880.19	414.36	12.29	12.29	12.48	12.48	
2638798556	SMP	1	622.91	430.43	880.54	414.30	12.32	12.32	12.56	12.56	
2638806905	SMP	1	623.11	430.32	880.75	414.22	12.26	12.26	12.36	12.36	
2638815154	SMP	1	623.29	430.36	880.82	414.28	12.32	12.32	12.35	12.35	
2638823528	SMP	1	623.39	430.44	880.96	414.37	12.42	12.42	12.29	12.29	
2638831914	SMP	1	623.57	430.50	881.02	414.49	12.52	12.52	12.46	12.46	
2638840274	SMP	1	623.70	430.59	881.40	414.64	12.64	12.64	12.37	12.37	
2638848538	SMP	1	623.96	430.63	881.63	414.68	12.56	12.56	12.44	12.44	
2638856926	SMP	1	624.12	430.56	881.87	414.71	12.36	12.36	12.26	12.26	
2638865277	SMP	1	624.25	430.40	882.05	414.72	12.57	12.57	12.42	12.42	
2638873658	SMP	1	623.90	430.14	881.89	414.60	12.40	12.40	12.47	12.47	
2638881903	SMP	1	622.16	430.11	880.26	414.29	12.72	12.72	12.83	12.83	
2638890266	SMP	1	619.70	429.84	877.78	414.16	12.84	12.84	12.74	12.74	
2638898669	SMP	1	616.96	429.80	875.12	414.28	12.87	12.87	12.84	12.84	
2638907025	SMP	1	614.39	429.94	872.40	414.40	12.67	12.67	12.91	12.91	
2638923660	SMP	1	611.05	430.62	868.29	414.90	12.49	12.49	12.65	12.65	
2638932025	SMP	1	611.04	430.82	868.33	414.97	12.54	12.54	12.90	12.90	
2638940271	SMP	1	610.76	431.18	868.39	415.05	12.54	12.54	12.83	12.83	
2638948639	SMP	1	610.45	431.57	867.93	415.21	12.71	12.71	12.97	12.97	
2638957034	SMP	1	610.15	431.90	867.71	415.38	12.45	12.45	13.12	13.12	
2638965400	SMP	1	609.60	432.28	867.33	415.43	12.63	12.63	13.01	13.01	
2638982028	SMP	1	608.44	432.86	866.26	415.43	12.83	12.83	12.97	12.97	
2638990394	SMP	1	607.78	433.03	865.62	415.37	12.48	12.48	12.98	12.98	
2638998777	SMP	1	607.28	433.19	865.03	415.27	12.82	12.82	13.01	13.01	
2639007024	SMP	1	606.56	433.37	864.44	415.17	12.83	12.83	12.96	12.96	
2639015409	SMP	1	605.89	433.59	863.75	415.00	12.77	12.77	13.18	13.18	
2639023758	SMP	1	605.15	433.81	862.92	414.98	12.61	12.61	13.28	13.28	
2639040386	SMP	1	603.71	434.37	861.57	415.04	12.75	12.75	13.19	13.19	
2639048770	SMP	1	602.99	434.77	860.87	414.99	12.71	12.71	13.17	13.17	
2639057138	SMP	1	602.28	435.17	860.22	415.09	12.83	12.83	13.03	13.03	
2639065514	SMP	1	601.62	435.53	859.51	415.16	12.82	12.82	13.04	13.04	
2639082160	SMP	1	600.21	436.10	858.14	415.14	12.77	12.77	13.17	13.17	
2639090506	SMP	1	599.50	436.28	857.43	415.18	12.85	12.85	12.98	12.98	
2639098781	SMP	1	598.83	436.54	856.78	415.04	12.88	12.88	13.32	13.32	
2639107150	SMP	1	598.25	436.67	856.04	414.88	12.68	12.68	13.11	13.11	
2639115518	SMP	1	597.58	436.92	855.43	414.82	12.94	12.94	13.33	13.33	
2639132152	SMP	1	596.11	437.10	853.98	414.53	12.68	12.68	13.03	13.03	
2639140518	SMP	1	595.41	437.37	853.33	414.50	12.88	12.88	13.02	13.02	
2639148889	SMP	1	594.86	437.64	852.61	414.45	12.77	12.77	13.13	13.13	
2639157265	SMP	1	594.21	437.93	852.02	414.53	12.69	12.69	13.16	13.16	
2639165505	SMP	1	593.48	438.30	851.29	414.53	12.86	12.86	13.03	13.03	
2639182284	SMP	1	592.08	438.89	849.83	414.75	12.53	12.53	13.11	13.11	
2639190630	SMP	1	591.41	439.17	849.18	414.66	12.90	12.90	12.77	12.77	
2639198967	SMP	1	590.78	439.44	848.52	414.83	12.86	12.86	13.24	13.24	
2639207266	SMP	1	590.22	439.52	847.82	414.69	12.78	12.78	12.95	12.95	
2639215640	SMP	1	589.49	439.74	847.19	414.59	12.97	12.97	12.92	12.92	
2639232272	SMP	1	588.14	439.95	845.91	414.49	12.63	12.63	12.95	12.95	
2639240630	SMP	1	587.48	440.14	845.30	414.52	12.76	12.76	12.94	12.94	
2639249010	SMP	1	586.72	440.49	844.47	414.57	12.84	12.84	12.89	12.89	
2639257380	SMP	1	585.51	440.92	843.12	414.83	12.78	12.78	12.88	12.88	
2639274001	SMP	1	584.82	441.33	842.30	415.09	12.38	12.38	12.93	12.93	
2639282399	SMP	1	584.44	441.65	841.91	415.19	12.76	12.76	12.91	12.91	
2639290624	SMP	1	583.99	441.85	841.46	415.37	12.58	12.58	12.90	12.90	
2639299015	SMP	1	583.45	442.14	840.96	415.39	12.83	12.83	12.63	12.63	
2639307387	SMP	1	583.14	442.40	840.63	415.51	12.85	12.85	12.69	12.69	
2639315763	SMP	1	582.71	442.53	840.16	415.59	12.68	12.68	12.82	12.82	
2639323997	SMP	1	582.44	442.64	839.85	415.57	12.69	12.69	12.56	12.56	
2639332395	SMP	1	582.12	442.77	839.44	415.57	12.50	12.50	12.94	12.94	
2639340762	SMP	1	581.64	442.82	839.05	415.59	12.64	12.64	12.61	12.61	
2639357384	SMP	1	581.07	442.97	838.41	415.52	12.38	12.38	12.62	12.62	
2639365760	SMP	1	580.83	442.99	838.14	415.48	12.45	12.45	12.58	12.58	
2639374131	SMP	1	580.41	443.15	837.80	415.49	12.61	12.61	12.54	12.54	
2639382510	SMP	1	580.12	443.29	837.42	415.51	12.60	12.60	12.64	12.64	
2639390773	SMP	1	579.93	443.31	837.13	415.43	12.42	12.42	12.66	12.66	
2639399124	SMP	1	579.56	443.42	836.93	415.31	12.60	12.60	12.41	12.41	
2639407505	SMP	1	579.31	443.55	836.57	415.37	12.70	12.70	12.65	12.65	
2639415880	SMP	1	579.11	443.48	836.40	415.33	12.50	12.50	12.71	12.71	
2639424134	SMP	1	578.96	443.48	836.06	415.22	12.37	12.37	12.64	12.64	
2639432502	SMP	1	578.62	443.40	835.76	415.13	12.30	12.30	12.48	12.48	
2639440893	SMP	1	578.34	443.48	835.51	415.02	12.71	12.71	12.74	12.74	
2639449121	SMP	1	578.11	443.51	835.31	414.88	12.46	12.46	12.59	12.59	
2639457501	SMP	1	577.94	443.41	835.08	414.89	12.38	12.38	12.59	12.59	
2639474256	SMP	1	577.66	443.45	834.80	414.66	12.36	12.36	12.68	12.68	
2639482518	SMP	1	577.53	443.57	834.72	414.69	12.39	12.39	12.55	12.55	
2639490876	SMP	1	577.25	443.58	834.53	414.69	12.27	12.27	12.53	12.53	
2639499256	SMP	1	577.14	443.78	834.36	414.79	12.27	12.27	12.48	12.48	
2639515875	SMP	1	576.89	444.01	834.18	415.03	12.33	12.33	12.58	12.58	
2639524267	SMP	1	576.87	444.17	834.14	415.09	12.36	12.36	12.43	12.43	
2639532618	SMP	1	576.81	444.27	833.99	415.18	12.35	12.35	12.46	12.46	
2639540996	SMP	1	576.57	444.44	833.94	415.27	12.65	12.65	12.51	12.51	
2639549252	SMP	1	576.59	444.45	833.87	415.30	12.40	12.40	12.46	12.46	
2639557618	SMP	1	576.36	444.66	833.63	415.51	12.39	12.39	12.70	12.70	
2639565991	SMP	1	575.92	445.09	832.99	415.96	12.37	12.37	12.59	12.59	
2639574388	SMP	1	576.01	445.24	832.92	416.02	12.45	12.45	12.59	12.59	
2639582621	SMP	1	575.82	445.00	833.04	415.86	12.30	12.30	12.74	12.74	
2639590993	SMP	1	575.65	445.02	832.98	415.79	12.44	12.44	12.82	12.82	
2639599371	SMP	1	575.53	445.04	832.90	415.69	12.46	12.46	12.56	12.56	
2639607635	SMP	1	575.51	444.92	832.83	415.64	12.47	12.47	12.72	12.72	
2639615991	SMP	1	575.51	444.75	832.80	415.42	12.47	12.47	12.62	12.62	
2639624390	SMP	1	575.47	444.62	832.76	415.30	12.46	12.46	12.73	12.73	
2639632739	SMP	1	575.32	444.66	832.68	415.13	12.72	12.72	12.59	12.59	
2639640990	SMP	1	575.19	444.57	832.61	414.98	12.73	12.73	12.80	12.80	
2639649370	SMP	1	575.14	444.40	832.63	414.86	12.83	12.83	12.86	12.86	
2639657742	SMP	1	575.06	444.33	832.69	414.69	12.67	12.67	12.82	12.82	
2639666128	SMP	1	574.95	444.18	832.54	414.51	12.66	12.66	12.78	12.78	
2639674387	SMP	1	574.84	444.04	832.40	414.43	12.76	12.76	12.90	12.90	
2639682738	SMP	1	574.59	443.96	832.37	414.24	12.82	12.82	13.03	13.03	
2639691113	SMP	1	574.51	443.85	832.28	414.09	12.90	12.90	12.93	12.93	
2639699494	SMP	1	574.55	443.79	832.22	413.98	12.84	12.84	12.84	12.84	
2639707741	SMP	1	574.40	443.86	832.09	413.85	12.91	12.91	12.83	12.83	
2639716113	SMP	1	574.25	443.88	832.03	413.93	12.82	12.82	13.20	13.20	
2639724505	SMP	1	574.44	444.10	832.20	414.14	12.96	12.96	12.90	12.90	
2639732860	SMP	1	575.92	445.01	833.26	414.90	13.22	13.22	13.24	13.24	
2639741116	SMP	1	577.09	445.74	834.30	415.66	13.51	13.51	13.31	13.31	
2639749492	SMP	1	577.00	445.75	834.42	415.71	13.15	13.15	13.31	13.31	
2639757862	SMP	1	576.69	445.88	834.41	415.60	13.52	13.52	13.35	13.35	
2639766107	SMP	1	576.62	446.20	834.46	415.87	13.39	13.39	13.32	13.32	
2639774503	SMP	1	576.64	446.37	834.50	416.05	12.95	12.95	13.15	13.15	
2639782861	SMP	1	576.63	446.58	834.50	416.34	13.16	13.16	13.27	13.27	
2639791231	SMP	1	576.68	446.70	834.58	416.46	13.28	13.28	13.36	13.36	
2639799486	SMP	1	576.50	446.94	834.65	416.73	13.35	13.35	13.45	13.45	
2639808034	SMP	1	576.43	447.08	834.66	416.90	13.19	13.19	13.40	13.40	
2639816234	SMP	1	576.40	447.26	834.69	417.01	13.20	13.20	13.37	13.37	
2639824624	SMP	1	576.32	447.46	834.63	417.19	13.24	13.24	13.41	13.41	
2639832860	SMP	1	576.18	447.62	834.64	417.34	13.40	13.40	13.42	13.42	
2639841232	SMP	1	576.15	447.71	834.58	417.47	13.42	13.42	13.37	13.37	
2639849608	SMP	1	576.16	447.98	834.69	417.64	13.58	13.58	13.33	13.33	
2639857991	SMP	1	575.99	448.03	834.58	417.73	13.48	13.48	13.54	13.54	
2639866227	SMP	1	575.84	448.10	834.58	417.87	13.42	13.42	13.54	13.54	
2639874623	SMP	1	575.76	448.28	834.51	417.87	13.68	13.68	13.47	13.47	
2639882976	SMP	1	575.67	448.25	834.43	417.94	13.68	13.68	13.52	13.52	
2639891355	SMP	1	575.51	448.18	834.34	417.96	13.63	13.63	13.74	13.74	
2639899607	SMP	1	575.34	448.12	834.27	417.91	13.39	13.39	13.75	13.75	
2639907998	SMP	1	575.32	448.13	834.24	417.75	13.65	13.65	13.69	13.69	
2639916367	SMP	1	575.15	448.01	834.00	417.66	13.66	13.66	13.80	13.80	
2639924626	SMP	1	574.92	447.97	833.94	417.45	13.70	13.70	13.77	13.77	
2639932977	SMP	1	574.80	447.94	833.93	417.30	13.84	13.84	13.70	13.70	
2639941357	SMP	1	574.61	447.75	833.66	417.23	13.53	13.53	13.69	13.69	
2639949742	SMP	1	574.49	447.68	833.62	417.16	13.58	13.58	13.72	13.72	
2639957977	SMP	1	574.33	447.61	833.46	417.00	13.43	13.43	13.83	13.83	
2639966347	SMP	1	574.21	447.59	833.37	416.94	13.42	13.42	13.83	13.83	
2639974748	SMP	1	574.12	447.50	833.31	416.80	13.58	13.58	13.66	13.66	
2639983115	SMP	1	573.97	447.42	833.30	416.85	13.72	13.72	13.86	13.86	
2639991353	SMP	1	573.90	447.40	833.13	416.73	13.81	13.81	13.75	13.75	
2640008109	SMP	1	573.59	447.32	832.91	416.51	13.58	13.58	13.69	13.69	
2640016489	SMP	1	573.58	447.30	832.77	416.50	13.72	13.72	13.69	13.69	
2640024728	SMP	1	573.43	447.30	832.71	416.46	13.57	13.57	13.62	13.62	
2640033107	SMP	1	573.32	447.33	832.54	416.47	13.37	13.37	13.59	13.59	
2640041466	SMP	1	573.17	447.26	832.47	416.47	13.46	13.46	13.52	13.52	
2640049874	SMP	1	573.07	447.37	832.40	416.51	13.44	13.44	13.55	13.55	
2640058096	SMP	1	573.00	447.50	832.31	416.61	13.52	13.52	13.66	13.66	
2640066476	SMP	1	572.77	447.42	832.07	416.59	13.35	13.35	13.73	13.73	
2640074851	SMP	1	572.00	446.82	831.19	415.94	13.45	13.45	13.60	13.60	
2640083108	SMP	1	572.01	446.50	830.79	415.69	13.39	13.39	13.64	13.64	
2640091476	SMP	1	572.06	446.66	830.65	415.75	13.41	13.41	13.62	13.62	
2640099865	SMP	1	572.02	446.96	830.71	416.04	13.30	13.30	13.71	13.71	
2640108240	SMP	1	571.86	447.11	830.76	416.21	13.33	13.33	13.68	13.68	
2640116482	SMP	1	571.85	447.27	830.73	416.34	13.43	13.43	13.66	13.66	
2640124850	SMP	1	571.74	447.32	830.65	416.38	13.39	13.39	13.61	13.61	
2640133230	SMP	1	571.67	447.30	830.65	416.38	13.33	13.33	13.56	13.56	
2640141589	SMP	1	571.68	447.37	830.58	416.54	13.19	13.19	13.55	13.55	
2640149862	SMP	1	571.70	447.41	830.61	416.52	13.03	13.03	13.32	13.32	
2640158215	SMP	1	571.69	447.48	830.65	416.54	13.09	13.09	13.37	13.37	
2640166597	SMP	1	571.63	447.55	830.68	416.63	13.07	13.07	13.15	13.15	
2640174973	SMP	1	571.70	447.58	830.68	416.70	13.07	13.07	13.13	13.13	
2640183237	SMP	1	571.78	447.63	830.75	416.78	13.11	13.11	13.27	13.27	
2640191589	SMP	1	571.76	447.62	830.75	416.77	13.14	13.14	13.29	13.29	
2640199989	SMP	1	571.71	447.37	830.67	416.65	13.00	13.00	13.17	13.17	
2640208346	SMP	1	571.30	445.57	830.07	414.83	13.08	13.08	13.18	13.18	
2640216602	SMP	1	571.70	443.27	829.51	412.79	12.84	12.84	13.08	13.08	
2640224967	SMP	1	571.85	442.32	829.22	411.69	12.86	12.86	12.93	12.93	
2640233357	SMP	1	571.76	442.42	829.12	411.74	12.77	12.77	12.65	12.65	
2640241586	SMP	1	571.65	442.37	829.32	411.77	12.71	12.71	12.78	12.78	
2640249983	SMP	1	571.52	442.15	829.48	411.58	12.70	12.70	13.01	13.01	
2640258334	SMP	1	571.61	442.00	829.55	411.36	12.63	12.63	13.02	13.02	
2640266720	SMP	1	571.53	441.80	829.47	411.22	12.60	12.60	12.78	12.78	
2640274981	SMP	1	571.46	441.65	829.64	411.11	12.58	12.58	12.87	12.87	
2640283347	SMP	1	571.46	441.58	829.64	410.92	12.58	12.58	12.88	12.88	
2640291710	SMP	1	571.64	441.43	829.78	410.85	12.53	12.53	12.99	12.99	
2640300110	SMP	1	571.59	441.34	829.79	410.70	12.52	12.52	12.86	12.86	
2640308346	SMP	1	571.62	441.27	829.93	410.59	12.59	12.59	12.70	12.70	
2640325098	SMP	1	571.77	441.10	830.04	410.44	12.61	12.61	12.68	12.68	
2640333465	SMP	1	571.79	441.10	830.22	410.36	12.50	12.50	12.69	12.69	
2640341715	SMP	1	571.88	440.98	830.23	410.36	12.49	12.49	12.91	12.91	
2640350080	SMP	1	571.97	440.77	830.22	410.19	12.52	12.52	12.76	12.76	
2640358487	SMP	1	571.87	439.47	830.16	409.13	12.30	12.30	12.73	12.73	
2640366839	SMP	1	572.36	438.33	829.99	408.01	12.32	12.32	12.56	12.56	
2640375084	SMP	1	572.63	438.20	829.99	407.97	12.19	12.19	12.34	12.34	
2640383474	SMP	1	572.62	438.48	830.34	408.20	12.54	12.54	12.55	12.55	
2640391838	SMP	1	572.69	438.34	830.53	408.20	12.51	12.51	12.61	12.61	
2640400082	SMP	1	572.88	438.36	830.78	408.22	12.33	12.33	12.55	12.55	
2640408480	SMP	1	573.16	438.25	831.08	408.25	12.27	12.27	12.49	12.49	
2640416844	SMP	1	573.34	438.27	831.29	408.32	12.34	12.34	12.74	12.74	
2640425209	SMP	1	573.63	438.21	831.56	408.43	12.28	12.28	12.62	12.62	
2640433458	SMP	1	573.84	438.23	831.86	408.47	12.41	12.41	12.59	12.59	
2640441839	SMP	1	574.00	438.20	832.17	408.60	12.31	12.31	12.66	12.66	
2640458580	SMP	1	574.69	438.08	832.92	408.77	12.21	12.21	12.55	12.55	
2640466852	SMP	1	574.90	437.95	833.13	408.66	12.31	12.31	12.52	12.52	
2640475198	SMP	1	575.12	437.79	833.63	408.65	12.21	12.21	12.35	12.35	
2640483592	SMP	1	575.29	437.66	833.80	408.64	12.23	12.23	12.76	12.76	
2640491964	SMP	1	575.74	437.54	834.14	408.52	12.40	12.40	12.73	12.73	
2640500214	SMP	1	576.06	437.38	834.65	408.57	12.32	12.32	12.49	12.49	
2640508585	SMP	1	576.48	437.22	834.70	408.55	12.23	12.23	12.67	12.67	
2640516975	SMP	1	576.66	437.10	835.07	408.48	12.38	12.38	12.71	12.71	
2640525318	SMP	1	576.89	436.98	835.57	408.44	12.26	12.26	12.53	12.53	
2640533586	SMP	1	577.17	436.75	835.77	408.45	12.22	12.22	12.62	12.62	
2640542031	SMP	1	577.54	436.62	836.06	408.37	12.39	12.39	12.69	12.69	
2640550340	SMP	1	577.76	436.42	836.36	408.37	12.43	12.43	12.82	12.82	
2640566948	SMP	1	578.45	435.97	837.09	408.17	12.28	12.28	12.76	12.76	
2640575341	SMP	1	578.83	435.77	837.57	408.13	12.37	12.37	12.72	12.72	
2640583704	SMP	1	580.92	435.30	839.17	407.91	12.32	12.32	12.71	12.71	
2640591949	SMP	1	583.91	434.74	841.98	407.55	12.58	12.58	13.01	13.01	
2640600328	SMP	1	586.77	434.35	844.83	407.15	12.72	12.72	12.87	12.87	
2640617099	SMP	1	592.03	433.67	849.72	406.82	12.66	12.66	12.82	12.82	
2640625331	SMP	1	593.88	433.39	851.56	406.77	12.72	12.72	12.66	12.66	
2640633709	SMP	1	594.50	433.11	852.47	406.48	12.60	12.60	12.64	12.64	
2640650454	SMP	1	595.62	432.58	853.82	406.39	12.51	12.51	12.85	12.85	
2640658718	SMP	1	596.11	432.30	854.48	406.43	12.82	12.82	12.70	12.70	
2640667071	SMP	1	596.75	432.26	855.25	406.48	12.97	12.97	12.84	12.84	
2640683830	SMP	1	598.11	431.72	856.68	406.66	12.88	12.88	12.95	12.95	
2640692073	SMP	1	598.72	431.61	857.44	406.68	12.67	12.67	12.73	12.73	
2640700459	SMP	1	599.29	431.36	858.21	406.77	12.94	12.94	12.72	12.72	
2640717201	SMP	1	600.48	431.07	859.34	406.90	13.05	13.05	12.80	12.80	
2640725481	SMP	1	601.15	430.85	859.93	407.04	13.01	13.01	12.74	12.74	
2640733832	SMP	1	601.78	430.75	860.57	407.07	12.90	12.90	12.95	12.95	
2640742196	SMP	1	602.39	430.52	861.38	407.25	13.10	13.10	12.94	12.94	
2640750449	SMP	1	602.89	430.50	861.95	407.36	13.06	13.06	13.01	13.01	
2640758820	SMP	1	603.52	430.30	862.64	407.59	12.93	12.93	13.12	13.12	
2640775566	SMP	1	604.66	430.20	864.00	407.84	13.16	13.16	12.96	12.96	
2640783837	SMP	1	605.27	430.01	864.44	407.97	12.98	12.98	12.90	12.90	
2640792202	SMP	1	605.84	429.98	865.17	408.14	13.11	13.11	12.99	12.99	
2640800576	SMP	1	606.34	429.86	865.59	408.09	13.01	13.01	13.17	13.17	
2640808952	SMP	1	606.96	429.69	866.26	408.22	13.19	13.19	12.92	12.92	
2640817203	SMP	1	607.41	429.45	866.76	408.29	13.00	13.00	13.20	13.20	
2640833939	SMP	1	608.20	429.20	867.90	408.36	12.99	12.99	13.10	13.10	
2640842334	SMP	1	608.79	428.95	868.36	408.31	13.05	13.05	13.08	13.08	
2640850566	SMP	1	609.30	428.76	868.79	408.29	13.02	13.02	13.24	13.24	
2640858917	SMP	1	609.69	428.62	869.15	408.34	13.21	13.21	12.87	12.87	
2640867320	SMP	1	610.07	428.44	869.66	408.40	13.19	13.19	13.23	13.23	
2640875697	SMP	1	610.41	428.22	869.94	408.30	13.15	13.15	13.05	13.05	
2640883939	SMP	1	610.70	428.02	870.46	408.33	13.09	13.09	13.07	13.07	
2640900715	SMP	1	611.52	427.76	871.19	408.23	12.87	12.87	12.99	12.99	
2640908944	SMP	1	611.95	427.64	871.49	408.24	13.04	13.04	13.50	13.50	
2640917337	SMP	1	612.06	427.35	872.02	408.12	13.01	13.01	13.10	13.10	
2640925684	SMP	1	612.49	427.14	872.19	408.11	13.00	13.00	12.96	12.96	
2640934068	SMP	1	612.79	426.95	872.50	407.95	12.94	12.94	12.83	12.83	
2640942316	SMP	1	613.18	426.70	873.08	407.91	12.89	12.89	12.90	12.90	
2640950698	SMP	1	613.45	426.55	873.20	407.88	12.89	12.89	13.03	13.03	
2640959055	SMP	1	613.63	426.43	873.47	407.95	12.85	12.85	12.87	12.87	
2640967451	SMP	1	614.02	426.34	873.86	407.80	12.87	12.87	12.84	12.84	
2640975684	SMP	1	614.32	426.20	874.24	407.93	12.79	12.79	13.04	13.04	
2640984074	SMP	1	614.52	426.23	874.38	407.89	12.84	12.84	12.77	12.77	
2641000822	SMP	1	615.07	426.09	875.10	408.02	12.77	12.77	12.96	12.96	
2641009069	SMP	1	614.82	426.08	874.82	408.03	12.77	12.77	12.86	12.86	
2641017439	SMP	1	614.19	426.14	874.11	408.43	12.72	12.72	12.83	12.83	
2641025813	SMP	1	614.38	426.23	874.18	408.55	12.66	12.66	12.81	12.81	
2641034183	SMP	1	614.68	426.02	874.73	408.54	12.71	12.71	13.14	13.14	
2641042456	SMP	1	615.12	426.02	874.92	408.56	12.61	12.61	12.99	12.99	
2641050805	SMP	1	615.50	425.88	875.34	408.55	12.58	12.58	12.83	12.83	
2641059180	SMP	1	615.78	425.85	875.73	408.71	12.56	12.56	12.91	12.91	
2641067438	SMP	1	615.98	425.77	875.93	408.80	12.48	12.48	12.92	12.92	
2641075811	SMP	1	616.17	425.69	876.21	408.66	12.76	12.76	12.79	12.79	
2641084178	SMP	1	616.61	425.60	876.56	408.84	12.62	12.62	12.79	12.79	
2641092573	SMP	1	616.71	425.49	877.06	408.80	12.57	12.57	12.61	12.61	
2641100806	SMP	1	617.05	425.43	877.39	408.86	12.62	12.62	12.75	12.75	
2641109203	SMP	1	617.45	425.29	877.66	408.93	12.69	12.69	12.79	12.79	
2641117569	SMP	1	617.70	425.20	877.97	408.99	12.64	12.64	12.66	12.66	
2641134190	SMP	1	618.50	424.89	878.66	408.96	12.62	12.62	12.75	12.75	
2641142558	SMP	1	618.75	424.77	878.87	408.86	12.57	12.57	12.71	12.71	
2641150938	SMP	1	618.75	424.74	879.04	408.98	12.59	12.59	12.65	12.65	
2641159302	SMP	1	619.16	424.56	879.39	408.99	12.83	12.83	12.82	12.82	
2641167578	SMP	1	619.39	424.48	879.57	408.92	12.59	12.59	12.86	12.86	
2641175920	SMP	1	619.13	424.18	879.34	408.62	12.64	12.64	12.78	12.78	
2641184304	SMP	1	619.28	423.87	879.24	408.49	12.51	12.51	12.77	12.77	
2641192682	SMP	1	619.56	423.87	879.48	408.61	12.52	12.52	12.69	12.69	
2641200938	SMP	1	619.75	423.79	879.55	408.72	12.44	12.44	12.88	12.88	
2641209301	SMP	1	619.91	423.74	879.77	408.68	12.43	12.43	12.96	12.96	
2641217695	SMP	1	619.94	423.75	879.82	408.61	12.50	12.50	12.81	12.81	
2641225917	SMP	1	619.94	423.68	880.06	408.60	12.53	12.53	12.90	12.90	
2641234313	SMP	1	620.03	423.57	880.22	408.60	12.71	12.71	12.82	12.82	
2641242680	SMP	1	620.20	423.51	880.29	408.53	12.75	12.75	12.76	12.76	
2641251056	SMP	1	620.24	423.48	880.33	408.55	12.65	12.65	12.72	12.72	
2641259292	SMP	1	620.32	423.36	880.47	408.49	12.65	12.65	12.64	12.64	
2641267688	SMP	1	620.35	423.30	880.54	408.48	12.55	12.55	12.63	12.63	
2641276041	SMP	1	620.41	423.30	880.63	408.44	12.73	12.73	12.68	12.68	
2641284429	SMP	1	620.51	423.24	880.67	408.50	12.62	12.62	12.70	12.70	
2641292674	SMP	1	620.48	423.20	880.67	408.43	12.60	12.60	12.72	12.72	
2641301065	SMP	1	620.48	423.13	880.62	408.45	12.62	12.62	12.89	12.89	
2641309427	SMP	1	620.59	423.07	880.58	408.46	12.53	12.53	12.91	12.91	
2641317816	SMP	1	620.51	422.98	880.65	408.39	12.62	12.62	12.73	12.73	
2641326042	SMP	1	620.67	422.95	880.64	408.36	12.50	12.50	12.74	12.74	
2641334426	SMP	1	620.64	422.97	880.83	408.35	12.45	12.45	12.90	12.90	
2641342797	SMP	1	620.63	422.95	880.73	408.29	12.47	12.47	12.72	12.72	
2641351198	SMP	1	620.71	422.97	880.76	408.31	12.43	12.43	12.69	12.69	
2641359416	SMP	1	620.63	422.95	880.85	408.28	12.36	12.36	12.60	12.60	
2641367810	SMP	1	620.72	423.02	880.94	408.23	12.38	12.38	12.47	12.47	
2641376165	SMP	1	620.79	422.93	881.10	408.28	12.33	12.33	12.69	12.69	
2641384435	SMP	1	620.92	422.89	881.15	408.30	12.30	12.30	12.75	12.75	
2641392798	SMP	1	621.00	422.87	881.11	408.28	12.26	12.26	12.70	12.70	
2641401183	SMP	1	621.06	422.83	881.19	408.30	12.25	12.25	12.63	12.63	
2641409544	SMP	1	620.98	422.88	881.24	408.30	12.30	12.30	12.70	12.70	
2641417818	SMP	1	621.08	422.95	881.20	408.27	12.18	12.18	12.66	12.66	
2641426162	SMP	1	621.09	422.90	881.25	408.27	12.14	12.14	12.74	12.74	
2641434544	SMP	1	621.21	422.89	881.25	408.35	12.20	12.20	12.68	12.68	
2641442919	SMP	1	621.21	422.89	881.34	408.34	12.27	12.27	12.58	12.58	
2641451183	SMP	1	621.21	422.89	881.34	408.34	12.29	12.29	12.58	12.58	
2641459533	SMP	1	621.28	422.89	881.41	408.41	12.31	12.31	12.67	12.67	
2641467934	SMP	1	621.25	422.86	881.41	408.41	12.26	12.26	12.60	12.60	
2641476283	SMP	1	621.31	422.86	881.41	408.41	12.31	12.31	12.60	12.60	
2641484551	SMP	1	621.29	422.95	881.41	408.41	12.36	12.36	12.56	12.56	
2641492927	SMP	1	621.29	422.95	881.48	408.41	12.34	12.34	12.58	12.58	
2641501299	SMP	1	621.36	422.86	881.41	408.41	12.33	12.33	12.59	12.59	
2641517915	SMP	1	623.13	423.12	882.78	408.72	12.34	12.34	12.67	12.67	
2641526310	SMP	1	624.87	423.52	884.05	409.33	12.25	12.25	12.66	12.66	
2641534661	SMP	1	626.28	423.97	885.41	409.65	12.32	12.32	12.58	12.58	
2641542915	SMP	1	627.19	424.22	886.21	409.93	12.34	12.34	12.24	12.24	
2641551295	SMP	1	627.22	424.17	886.40	409.97	12.35	12.35	12.55	12.55	
2641559666	SMP	1	626.99	424.07	886.42	409.85	12.24	12.24	12.27	12.27	
2641568032	SMP	1	627.13	424.07	886.60	409.80	12.37	12.37	12.60	12.60	
2641576300	SMP	1	627.11	423.98	886.66	409.68	12.29	12.29	12.29	12.29	
2641584661	SMP	1	627.24	423.98	886.70	409.67	12.36	12.36	12.30	12.30	
2641593044	SMP	1	627.25	423.90	886.61	409.63	12.32	12.32	12.34	12.34	
2641601416	SMP	1	627.09	423.84	886.68	409.56	12.23	12.23	12.56	12.56	
2641609679	SMP	1	627.13	423.79	886.63	409.55	12.34	12.34	12.21	12.21	
2641618032	SMP	1	627.20	423.72	886.59	409.57	12.28	12.28	12.20	12.20	
2641626426	SMP	1	627.19	423.69	886.67	409.57	12.41	12.41	12.57	12.57	
2641634788	SMP	1	627.29	423.60	886.63	409.47	12.45	12.45	12.63	12.63	
2641643036	SMP	1	627.29	423.52	886.71	409.42	12.52	12.52	12.30	12.30	
2641651412	SMP	1	627.27	423.48	886.76	409.39	12.59	12.59	12.35	12.35	
2641659783	SMP	1	627.36	423.45	886.83	409.38	12.56	12.56	12.40	12.40	
2641668153	SMP	1	627.41	423.41	886.90	409.45	12.53	12.53	12.69	12.69	
2641676424	SMP	1	627.43	423.39	886.96	409.45	12.53	12.53	12.50	12.50	
2641684780	SMP	1	627.41	423.41	887.00	409.36	12.47	12.47	12.65	12.65	
2641693155	SMP	1	627.48	423.48	887.07	409.36	12.49	12.49	12.69	12.69	
2641701411	SMP	1	627.41	423.48	887.05	409.48	12.61	12.61	12.61	12.61	
2641709787	SMP	1	627.48	423.55	887.01	409.46	12.49	12.49	12.61	12.61	
2641718157	SMP	1	627.41	423.55	887.11	409.56	12.38	12.38	12.83	12.83	
2641726559	SMP	1	627.40	423.49	887.18	409.56	12.37	12.37	12.77	12.77	
2641734784	SMP	1	627.48	423.48	887.27	409.56	12.30	12.30	12.64	12.64	
2641743154	SMP	1	627.53	423.56	887.27	409.56	12.31	12.31	12.69	12.69	
2641751531	SMP	1	627.60	423.53	887.34	409.58	12.25	12.25	12.82	12.82	
2641759902	SMP	1	627.67	423.53	887.30	409.53	12.31	12.31	12.48	12.48	
2641768149	SMP	1	627.68	423.44	887.52	409.56	12.35	12.35	12.55	12.55	
2641776541	SMP	1	627.74	423.48	887.52	409.47	12.42	12.42	12.47	12.47	
2641784900	SMP	1	627.84	423.48	887.54	409.47	12.31	12.31	12.50	12.50	
2641793280	SMP	1	627.92	423.41	887.62	409.49	12.30	12.30	12.52	12.52	
2641801529	SMP	1	627.85	423.50	887.55	409.45	12.34	12.34	12.48	12.48	
2641809911	SMP	1	627.88	423.44	887.58	409.47	12.37	12.37	12.87	12.87	
2641818273	SMP	1	628.02	423.39	887.66	409.46	12.36	12.36	12.71	12.71	
2641826668	SMP	1	628.07	423.33	887.80	409.53	12.41	12.41	12.83	12.83	
2641834898	SMP	1	628.13	423.33	887.94	409.45	12.40	12.40	12.80	12.80	
2641851652	SMP	1	628.39	423.19	888.24	409.47	12.61	12.61	12.96	12.96	
2641859902	SMP	1	628.46	423.04	888.39	409.43	12.70	12.70	12.77	12.77	
2641868293	SMP	1	628.41	423.01	888.58	409.47	12.59	12.59	12.95	12.95	
2641876640	SMP	1	628.70	423.03	888.63	409.38	12.81	12.81	12.90	12.90	
2641885041	SMP	1	628.78	423.08	888.64	409.47	12.83	12.83	13.18	13.18	
2641893268	SMP	1	628.84	422.98	888.80	409.47	12.65	12.65	12.98	12.98	
2641901649	SMP	1	629.07	423.12	888.89	409.56	12.72	12.72	12.89	12.89	
2641910032	SMP	1	629.88	423.51	889.60	410.02	12.80	12.80	13.00	13.00	
2641918411	SMP	1	630.27	423.74	889.75	410.30	12.82	12.82	13.08	13.08	
2641926637	SMP	1	630.24	423.66	889.82	410.30	12.92	12.92	13.22	13.22	
2641935038	SMP	1	630.35	423.58	890.05	410.28	12.84	12.84	13.08	13.08	
2641943388	SMP	1	630.52	423.59	890.17	410.33	12.91	12.91	13.04	13.04	
2641951776	SMP	1	630.59	423.57	890.32	410.30	13.00	13.00	13.03	13.03	
2641960085	SMP	1	630.69	423.50	890.46	410.35	12.96	12.96	12.90	12.90	
2641968402	SMP	1	630.76	423.44	890.61	410.39	12.84	12.84	13.04	13.04	
2641976763	SMP	1	630.73	423.42	890.59	410.33	12.99	12.99	13.09	13.09	
2641985165	SMP	1	630.85	423.37	890.71	410.32	13.07	13.07	13.19	13.19	
2641993386	SMP	1	630.97	423.32	890.82	410.24	12.92	12.92	13.13	13.13	
2642001771	SMP	1	631.06	423.27	890.93	410.29	13.06	13.06	13.21	13.21	
2642010161	SMP	1	631.13	423.20	890.96	410.23	13.05	13.05	13.15	13.15	
2642018527	SMP	1	631.28	423.16	891.11	410.19	13.05	13.05	13.16	13.16	
2642026760	SMP	1	631.27	423.13	891.17	410.19	12.95	12.95	13.04	13.04	
2642035159	SMP	1	631.32	423.17	891.24	410.19	13.05	13.05	13.13	13.13	
2642043524	SMP	1	630.55	423.22	890.45	410.20	13.03	13.03	13.18	13.18	
2642051775	SMP	1	628.43	423.83	888.39	410.66	13.10	13.10	13.29	13.29	
2642060144	SMP	1	626.69	424.07	886.44	411.12	13.05	13.05	13.40	13.40	
2642068522	SMP	1	625.71	424.05	885.56	411.23	13.24	13.24	13.35	13.35	
2642076888	SMP	1	625.75	423.94	885.67	411.08	13.05	13.05	13.58	13.58	
2642085158	SMP	1	625.78	423.90	885.72	411.09	13.07	13.07	13.59	13.59	
2642093507	SMP	1	625.68	423.94	885.58	411.09	13.09	13.09	13.27	13.27	
2642101934	SMP	1	625.59	423.94	885.59	411.10	13.04	13.04	13.40	13.40	
2642110276	SMP	1	625.59	423.88	885.59	411.10	12.95	12.95	13.36	13.36	
2642118519	SMP	1	625.54	423.86	885.66	411.09	12.82	12.82	13.50	13.50	
2642126886	SMP	1	625.60	423.92	885.60	411.09	12.91	12.91	13.42	13.42	
2642135279	SMP	1	625.76	424.06	885.64	411.11	13.22	13.22	13.50	13.50	
2642143632	SMP	1	625.67	424.04	885.70	411.18	13.09	13.09	13.54	13.54	
2642151894	SMP	1	625.63	424.07	885.63	411.25	13.18	13.18	13.52	13.52	
2642160266	SMP	1	625.54	424.16	885.59	411.22	13.09	13.09	13.48	13.48	
2642168651	SMP	1	625.50	424.21	885.52	411.24	13.08	13.08	13.41	13.41	
2642177004	SMP	1	625.43	424.21	885.54	411.34	13.09	13.09	13.35	13.35	
2642185280	SMP	1	625.29	424.28	885.40	411.28	13.14	13.14	13.31	13.31	
2642193639	SMP	1	625.31	424.25	885.37	411.35	13.20	13.20	13.27	13.27	
2642202016	SMP	1	625.24	424.32	885.17	411.29	13.23	13.23	13.25	13.25	
2642210272	SMP	1	625.09	424.26	885.10	411.24	13.13	13.13	13.23	13.23	
2642218646	SMP	1	624.99	424.32	885.03	411.26	13.28	13.28	13.28	13.28	
2642226999	SMP	1	624.93	424.26	885.02	411.35	13.16	13.16	13.48	13.48	
2642235404	SMP	1	624.86	424.33	885.00	411.36	13.23	13.23	13.49	13.49	
2642243636	SMP	1	624.85	424.31	884.94	411.35	13.27	13.27	13.62	13.62	
2642252012	SMP	1	624.78	424.31	884.87	411.29	13.25	13.25	13.55	13.55	
2642260385	SMP	1	624.70	424.25	884.84	411.31	13.22	13.22	13.64	13.64	
2642268766	SMP	1	624.68	424.24	884.78	411.29	13.24	13.24	13.49	13.49	
2642277001	SMP	1	624.74	424.27	884.78	411.23	13.30	13.30	13.36	13.36	
2642293783	SMP	1	624.56	424.21	884.66	411.17	13.15	13.15	13.44	13.44	
2642302127	SMP	1	624.50	424.21	884.63	411.16	13.15	13.15	13.41	13.41	
2642310402	SMP	1	624.47	424.07	884.54	411.07	12.95	12.95	13.30	13.30	
2642318763	SMP	1	624.37	424.08	884.54	411.00	12.95	12.95	13.32	13.32	
2642327131	SMP	1	624.42	424.05	884.29	410.86	13.04	13.04	13.11	13.11	
2642335515	SMP	1	624.31	423.97	884.26	410.83	13.15	13.15	13.15	13.15	
2642343755	SMP	1	624.31	423.90	884.26	410.76	13.20	13.20	13.09	13.09	
2642352125	SMP	1	624.24	423.90	884.14	410.75	13.19	13.19	13.08	13.08	
2642360525	SMP	1	624.10	423.83	884.10	410.67	13.15	13.15	13.22	13.22	
2642368753	SMP	1	624.08	423.78	884.06	410.72	13.05	13.05	13.22	13.22	
2642377129	SMP	1	623.94	423.85	883.99	410.69	13.08	13.08	13.25	13.25	
2642385519	SMP	1	623.91	423.84	883.89	410.67	12.96	12.96	12.95	12.95	
2642393883	SMP	1	623.85	423.86	883.84	410.69	12.97	12.97	13.00	13.00	
2642402126	SMP	1	623.84	423.91	883.87	410.66	13.01	13.01	12.98	12.98	
2642410521	SMP	1	623.80	423.92	883.92	410.78	13.00	13.00	12.97	12.97	
2642418881	SMP	1	623.95	423.99	883.82	410.77	12.80	12.80	12.89	12.89	
2642427251	SMP	1	623.99	424.04	883.93	410.81	12.72	12.72	12.83	12.83	
2642435506	SMP	1	623.91	423.93	883.91	410.82	12.60	12.60	12.75	12.75	
2642443874	SMP	1	624.02	424.03	883.83	410.81	12.55	12.55	12.83	12.83	
2642452248	SMP	1	624.03	423.99	883.92	410.82	12.56	12.56	12.68	12.68	
2642460640	SMP	1	624.04	423.99	883.86	410.79	12.47	12.47	12.72	12.72	
2642468872	SMP	1	624.05	424.02	883.85	410.76	12.52	12.52	12.74	12.74	
2642477252	SMP	1	624.07	423.96	883.96	410.75	12.47	12.47	12.47	12.47	
2642485625	SMP	1	624.16	423.96	883.99	410.75	12.47	12.47	12.47	12.47	
2642493996	SMP	1	624.28	423.95	884.12	410.75	12.41	12.41	12.29	12.29	
2642502241	SMP	1	623.49	423.88	883.56	410.82	12.39	12.39	12.54	12.54	
2642510645	SMP	1	621.94	424.11	881.74	410.97	12.36	12.36	12.32	12.32	
2642519001	SMP	1	620.38	424.34	879.81	411.39	12.17	12.17	12.46	12.46	
2642527259	SMP	1	619.24	424.39	878.70	411.47	12.14	12.14	12.36	12.36	
2642535621	SMP	1	619.30	424.29	878.47	411.47	12.07	12.07	12.52	12.52	
2642543968	SMP	1	619.26	424.28	878.61	411.44	11.93	11.93	12.56	12.56	
2642552368	SMP	1	619.22	424.29	878.60	411.41	12.01	12.01	12.32	12.32	
2642560638	SMP	1	619.16	424.22	878.63	411.46	11.94	11.94	12.22	12.22	
2642569001	SMP	1	619.12	424.17	878.72	411.41	11.97	11.97	12.25	12.25	
2642577374	SMP	1	619.12	424.16	878.69	411.36	11.95	11.95	12.25	12.25	
2642585747	SMP	1	619.05	424.08	878.75	411.36	11.94	11.94	12.31	12.31	
2642593995	SMP	1	619.12	424.15	878.69	411.24	11.95	11.95	12.21	12.21	
2642602376	SMP	1	619.05	424.08	878.74	411.20	11.92	11.92	12.00	12.00	
2642610770	SMP	1	619.08	424.17	878.69	411.24	11.87	11.87	11.96	11.96	
2642619125	SMP	1	619.19	424.15	878.75	411.23	11.84	11.84	12.03	12.03	
2642627367	SMP	1	619.08	424.17	878.76	411.29	11.85	11.85	12.08	12.08	
2642635750	SMP	1	618.94	424.23	878.81	411.30	12.00	12.00	11.99	11.99	
2642644118	SMP	1	618.97	424.30	878.77	411.32	12.03	12.03	12.05	12.05	
2642652486	SMP	1	618.93	424.30	878.78	411.34	12.04	12.04	12.05	12.05	
2642660769	SMP	1	618.93	424.28	878.77	411.39	12.12	12.12	12.05	12.05	
2642669117	SMP	1	618.86	424.28	878.77	411.39	12.07	12.07	12.05	12.05	
2642677487	SMP	1	618.86	424.21	878.70	411.32	12.04	12.04	12.01	12.01	
2642685743	SMP	1	618.93	424.22	878.63	411.32	11.93	11.93	12.01	12.01	
2642694116	SMP	1	618.83	424.06	878.65	411.21	11.72	11.72	11.99	11.99	
2642702488	SMP	1	618.83	424.05	878.53	411.19	11.87	11.87	11.93	11.93	
2642710893	SMP	1	618.56	424.09	878.49	411.14	12.05	12.05	12.01	12.01	
2642719119	SMP	1	617.33	424.33	877.18	411.32	11.93	11.93	12.11	12.11	
2642735878	SMP	1	614.25	424.64	873.81	411.84	11.94	11.94	12.02	12.02	
2642744245	SMP	1	614.22	424.65	873.49	411.71	12.00	12.00	12.06	12.06	
2642752498	SMP	1	614.13	424.67	873.64	411.74	11.89	11.89	12.19	12.19	
2642760856	SMP	1	613.90	424.76	873.36	411.74	11.78	11.78	12.16	12.16	
2642769258	SMP	1	613.68	424.79	873.31	411.68	11.82	11.82	12.09	12.09	
2642777607	SMP	1	613.52	424.91	873.24	411.71	11.80	11.80	11.99	11.99	
2642785867	SMP	1	613.43	424.95	873.12	411.78	11.79	11.79	12.04	12.04	
2642794240	SMP	1	613.38	424.96	873.03	411.67	11.94	11.94	11.89	11.89	
2642802619	SMP	1	613.22	424.95	872.94	411.63	11.89	11.89	11.93	11.93	
2642810989	SMP	1	613.11	424.93	872.85	411.60	11.86	11.86	12.06	12.06	
2642819255	SMP	1	613.08	424.85	872.77	411.62	11.82	11.82	11.89	11.89	
2642827608	SMP	1	612.97	424.90	872.63	411.65	11.85	11.85	12.04	12.04	
2642835992	SMP	1	612.84	425.01	872.45	411.73	11.98	11.98	12.14	12.14	
2642844241	SMP	1	612.77	425.09	872.43	411.68	11.74	11.74	12.06	12.06	
2642852636	SMP	1	612.60	425.22	872.45	411.72	11.78	11.78	12.10	12.10	
2642860978	SMP	1	612.67	425.26	872.29	411.79	11.74	11.74	12.17	12.17	
2642869371	SMP	1	612.43	425.36	872.14	411.96	11.81	11.81	12.09	12.09	
2642885988	SMP	1	612.15	425.59	871.98	412.08	11.99	11.99	11.87	11.87	
2642894378	SMP	1	612.08	425.72	871.91	412.15	12.05	12.05	11.81	11.81	
2642902736	SMP	1	612.01	425.72	871.82	412.15	11.84	11.84	11.95	11.95	
2642910981	SMP	1	611.98	425.76	871.68	412.19	11.84	11.84	11.98	11.98	
2642919365	SMP	1	611.85	425.95	871.51	412.30	11.98	11.98	12.14	12.14	
2642927744	SMP	1	611.72	426.02	871.44	412.48	11.97	11.97	12.19	12.19	
2642936109	SMP	1	611.59	426.11	871.38	412.41	11.89	11.89	12.00	12.00	
2642944379	SMP	1	611.56	426.20	871.22	412.43	11.93	11.93	11.89	11.89	
2642952730	SMP	1	611.39	426.27	871.12	412.50	11.99	11.99	12.08	12.08	
2642961104	SMP	1	611.35	426.29	871.07	412.51	11.86	11.86	12.09	12.09	
2642969480	SMP	1	611.21	426.33	871.03	412.49	11.98	11.98	12.14	12.14	
2642977747	SMP	1	611.16	426.37	870.86	412.54	11.96	11.96	12.10	12.10	
2642986101	SMP	1	611.03	426.40	870.76	412.50	12.09	12.09	12.18	12.18	
2642994500	SMP	1	610.83	426.54	870.56	412.53	12.19	12.19	12.15	12.15	
2643002727	SMP	1	610.74	426.43	870.47	412.44	12.02	12.02	12.21	12.21	
2643011107	SMP	1	610.62	426.38	870.33	412.46	12.07	12.07	12.05	12.05	
2643019480	SMP	1	610.48	426.37	870.32	412.32	11.91	11.91	12.23	12.23	
2643027855	SMP	1	610.43	426.34	870.09	412.22	11.98	11.98	12.01	12.01	
2643036102	SMP	1	610.30	426.37	870.02	412.10	12.10	12.10	12.03	12.03	
2643044496	SMP	1	610.17	426.25	869.78	412.00	12.15	12.15	12.03	12.03	
2643052851	SMP	1	610.00	426.19	869.69	411.91	12.25	12.25	12.17	12.17	
2643061228	SMP	1	609.37	426.31	869.14	411.96	12.18	12.18	12.21	12.21	
2643069479	SMP	1	608.45	426.51	868.19	412.16	12.14	12.14	12.07	12.07	
2643077851	SMP	1	608.27	426.57	867.92	412.22	12.25	12.25	12.16	12.16	
2643086224	SMP	1	608.21	426.50	867.92	412.08	12.20	12.20	12.11	12.11	
2643094614	SMP	1	608.15	426.50	867.87	412.09	12.18	12.18	12.30	12.30	
2643102856	SMP	1	608.11	426.57	867.78	412.14	12.16	12.16	12.31	12.31	
2643111227	SMP	1	608.02	426.62	867.68	412.17	12.09	12.09	12.29	12.29	
2643119602	SMP	1	608.00	426.70	867.54	412.17	12.15	12.15	12.36	12.36	
2643136235	SMP	1	607.90	426.84	867.57	412.25	12.26	12.26	12.30	12.30	
2643144603	SMP	1	607.88	426.80	867.56	412.23	12.09	12.09	12.44	12.44	
2643152983	SMP	1	607.78	426.90	867.50	412.25	12.28	12.28	12.46	12.46	
2643161222	SMP	1	607.72	426.90	867.45	412.27	12.40	12.40	12.32	12.32	
2643169613	SMP	1	607.60	426.92	867.42	412.15	12.40	12.40	12.39	12.39	
2643177968	SMP	1	607.55	426.90	867.40	412.08	12.30	12.30	12.40	12.40	
2643186348	SMP	1	607.42	426.97	867.23	412.16	12.38	12.38	12.52	12.52	
2643194596	SMP	1	607.36	427.02	867.15	412.15	12.20	12.20	12.50	12.50	
2643202977	SMP	1	607.35	426.91	866.97	412.06	12.42	12.42	12.15	12.15	
2643211340	SMP	1	608.01	425.49	867.50	410.70	12.27	12.27	12.51	12.51	
2643219737	SMP	1	608.84	424.12	867.96	409.40	12.26	12.26	12.38	12.38	
2643227969	SMP	1	609.13	423.98	868.02	409.00	12.21	12.21	12.20	12.20	
2643236351	SMP	1	609.02	424.20	867.88	409.16	12.17	12.17	12.22	12.22	
2643244720	SMP	1	608.79	424.24	867.80	409.31	12.24	12.24	12.45	12.45	
2643253107	SMP	1	608.55	424.27	867.84	409.18	12.27	12.27	12.29	12.29	
2643261332	SMP	1	608.52	424.28	867.68	409.05	12.25	12.25	12.33	12.33	
2643269735	SMP	1	608.31	424.31	867.60	409.08	12.24	12.24	12.37	12.37	
2643278089	SMP	1	608.10	424.32	867.40	409.05	12.24	12.24	12.31	12.31	
2643286466	SMP	1	607.92	424.42	867.22	409.01	12.31	12.31	12.26	12.26	
2643294720	SMP	1	607.74	424.47	867.14	408.99	12.38	12.38	12.05	12.05	
2643303097	SMP	1	607.57	424.50	866.87	409.02	12.42	12.42	12.16	12.16	
2643311468	SMP	1	607.39	424.57	866.73	409.14	12.20	12.20	12.25	12.25	
2643319732	SMP	1	607.10	424.64	866.72	409.14	12.11	12.11	12.41	12.41	
2643328081	SMP	1	607.04	424.73	866.45	409.08	12.10	12.10	12.39	12.39	
2643336465	SMP	1	606.80	424.82	866.31	409.07	12.25	12.25	12.25	12.25	
2643344842	SMP	1	606.63	424.83	866.12	409.12	12.21	12.21	12.24	12.24	
2643353103	SMP	1	606.45	424.96	865.93	409.22	12.23	12.23	12.19	12.19	
2643361451	SMP	1	606.36	424.98	865.89	409.24	12.16	12.16	12.38	12.38	
2643369855	SMP	1	606.20	425.02	865.74	409.22	12.05	12.05	12.40	12.40	
2643378203	SMP	1	606.11	425.02	865.62	409.20	12.09	12.09	12.47	12.47	
2643386467	SMP	1	605.96	425.05	865.57	409.14	12.09	12.09	12.32	12.32	
2643394845	SMP	1	605.95	425.10	865.39	409.11	12.20	12.20	12.24	12.24	
2643403227	SMP	1	605.78	425.15	865.31	409.14	12.18	12.18	12.19	12.19	
2643411601	SMP	1	605.73	425.07	865.17	409.07	12.30	12.30	12.19	12.19	
2643419860	SMP	1	605.71	425.02	865.16	409.08	12.19	12.19	12.12	12.12	
2643428205	SMP	1	605.48	425.05	864.95	408.98	12.07	12.07	12.01	12.01	
2643436586	SMP	1	605.42	424.99	865.05	409.00	12.20	12.20	12.09	12.09	
2643444962	SMP	1	605.26	425.03	865.09	408.94	12.14	12.14	12.16	12.16	
2643453221	SMP	1	605.27	424.98	864.94	408.92	12.02	12.02	12.21	12.21	
2643461575	SMP	1	605.15	425.06	864.85	408.86	12.15	12.15	12.29	12.29	
2643469975	SMP	1	605.06	425.16	864.73	408.94	12.16	12.16	12.49	12.49	
2643478360	SMP	1	605.05	425.16	864.62	408.87	12.14	12.14	12.45	12.45	
2643486593	SMP	1	605.06	425.22	864.63	408.80	12.22	12.22	12.59	12.59	
2643494968	SMP	1	604.95	425.26	864.42	408.80	12.25	12.25	12.51	12.51	
2643503340	SMP	1	604.95	425.26	864.55	408.80	12.21	12.21	12.51	12.51	
2643511585	SMP	1	604.98	425.73	864.43	409.40	12.14	12.14	12.47	12.47	
2643519974	SMP	1	606.05	427.53	864.89	411.08	12.36	12.36	12.45	12.45	
2643528327	SMP	1	606.91	429.24	865.25	412.95	12.47	12.47	12.87	12.87	
2643536710	SMP	1	607.42	430.49	865.37	414.30	12.83	12.83	12.97	12.97	
2643544959	SMP	1	607.37	431.09	865.37	414.69	12.90	12.90	12.85	12.85	
2643553350	SMP	1	607.27	430.75	865.70	414.32	12.91	12.91	12.80	12.80	
2643561698	SMP	1	607.12	430.94	865.79	414.57	12.62	12.62	12.72	12.72	
2643570096	SMP	1	607.12	431.16	865.84	414.83	12.78	12.78	12.79	12.79	
2643578325	SMP	1	607.12	431.23	865.91	414.88	12.83	12.83	12.83	12.83	
2643595076	SMP	1	607.14	431.33	865.99	414.99	12.79	12.79	12.54	12.54	
2643603457	SMP	1	607.14	431.38	866.06	415.06	12.86	12.86	12.72	12.72	
2643611710	SMP	1	607.08	431.45	866.08	415.08	12.87	12.87	12.55	12.55	
2643620082	SMP	1	607.08	431.47	866.08	415.16	12.66	12.66	12.67	12.67	
2643628468	SMP	1	607.07	431.47	866.05	415.17	12.55	12.55	12.70	12.70	
2643636835	SMP	1	606.97	431.53	866.11	415.17	12.59	12.59	12.73	12.73	
2643645088	SMP	1	606.98	431.52	866.09	415.23	12.55	12.55	12.58	12.58	
2643653455	SMP	1	606.99	431.47	866.02	415.20	12.62	12.62	12.78	12.78	
2643661831	SMP	1	606.93	431.43	866.10	415.22	12.55	12.55	12.54	12.54	
2643670075	SMP	1	606.92	431.40	866.03	415.13	12.56	12.56	12.63	12.63	
2643678467	SMP	1	606.90	431.33	866.09	415.09	12.59	12.59	12.54	12.54	
2643686825	SMP	1	606.90	431.33	866.09	415.02	12.64	12.64	12.55	12.55	
2643695204	SMP	1	606.79	431.26	866.10	415.02	12.67	12.67	12.59	12.59	
2643703451	SMP	1	606.77	431.25	865.99	414.97	12.72	12.72	12.94	12.94	
2643711892	SMP	1	606.70	431.17	866.06	414.85	12.82	12.82	12.68	12.68	
2643720197	SMP	1	606.63	431.16	866.06	414.78	12.86	12.86	12.83	12.83	
2643728591	SMP	1	606.56	431.09	865.91	414.69	12.86	12.86	12.66	12.66	
2643736824	SMP	1	606.50	431.01	865.93	414.60	12.92	12.92	12.65	12.65	
2643745201	SMP	1	606.45	430.99	865.97	414.65	12.94	12.94	12.90	12.90	
2643753575	SMP	1	606.44	430.94	865.90	414.57	12.94	12.94	12.68	12.68	
2643761949	SMP	1	606.40	430.88	865.82	414.56	12.82	12.82	12.66	12.66	
2643770190	SMP	1	606.33	430.88	865.90	414.48	12.77	12.77	13.03	13.03	
2643778585	SMP	1	606.28	430.87	865.83	414.42	12.87	12.87	12.90	12.90	
2643786985	SMP	1	606.20	430.85	865.75	414.49	12.89	12.89	12.83	12.83	
2643795318	SMP	1	606.20	430.85	865.75	414.49	12.82	12.82	12.83	12.83	
2643803574	SMP	1	606.16	430.87	865.76	414.48	12.78	12.78	12.98	12.98	
2643811949	SMP	1	606.16	430.94	865.68	414.49	12.72	12.72	12.80	12.80	
2643820316	SMP	1	606.13	430.95	865.69	414.55	12.85	12.85	12.95	12.95	
2643828582	SMP	1	606.12	431.01	865.70	414.62	12.74	12.74	12.88	12.88
[truncated: 4,891,716 more chars]
