# Supplementary material for: Dynamic Patterns of Expertise: The Case of Orthopedic Medical Diagnosis
Source: PLoS One. 2016 Jul 14;11(7):e0158820. doi: 10.1371/journal.pone.0158820 (PMC4945032; doi:10.1371/journal.pone.0158820)
Supplement: S1 Data — The zip files includes 15 main radiographs used in the experiment (in main radiograph folder), all the gathered data (in the eyetracking data folder) and all the result files used for the statistic analysis (hypothesis 1 & 2, newstat, rqanew and rqanew2). (ZIP) [file pone.0158820.s001.zip › fai data/eyetracking data/P08-eye_data Samples.txt]

## Sample Rate:	120
## Separator Type:	Msg
## Trial Count:	1
## Uses Plane File:	False
## Number of Samples:	47157                                                                                                                                                                                                                                                           
## Reversed:	none
## [Run]
## Subject:	P08                                                                                                                                                                                                                                                             
                                                                                                                                                                                                                                                  
## [Calibration]
## Calibration Type:	5-point
## Calibration Area:	1680	1050
## Calibration Point 0:	Position(840;525)
## Calibration Point 1:	Position(420;105)
## Calibration Point 2:	Position(1512;262)
## Calibration Point 3:	Position(1260;945)
## Calibration Point 4:	Position(167;787)
## [Geometry]
## Stimulus Dimension [mm]:	474	297
## Head Distance [mm]:	700
## [Hardware Setup]
## System ID:	IRX0867601-1348
## Operating System :	6.1
## iView X Version:	2.8.26
## [Filter Settings]
## Heuristic:	False
## Heuristic Stage:	0
## Bilateral:	True
## Gaze Cursor Filter:	True
## Saccade Length [px]:	80
## Filter Depth [ms]:	20
## Format:	LEFT, RIGHT, RAW, DIAMETER
## 
Time	Type	Trial	L Raw X [px]	L Raw Y [px]	R Raw X [px]	R Raw Y [px]	L Dia X [px]	L Dia Y [px]	R Dia X [px]	R Dia Y [px]	Aux1
4419050080	SMP	1	0.00	0.00	0.00	0.00	0.00	0.00	0.00	0.00	
4457812313	SMP	1	737.58	469.58	936.11	455.38	9.58	9.58	9.91	9.91	
4457821184	SMP	1	737.74	469.38	936.34	455.37	9.33	9.33	9.32	9.32	
4457828878	SMP	1	737.70	469.39	936.27	455.40	9.37	9.37	9.53	9.53	
4457837306	SMP	1	737.75	469.46	936.24	455.39	9.39	9.39	9.74	9.74	
4457845619	SMP	1	737.84	469.44	936.23	455.42	9.38	9.38	9.52	9.52	
4457853981	SMP	1	737.80	469.46	936.42	455.35	9.39	9.39	9.38	9.38	
4457862234	SMP	1	737.75	469.39	936.40	455.39	9.37	9.37	9.59	9.59	
4457870593	SMP	1	737.77	468.74	936.18	454.76	9.65	9.65	9.60	9.60	
4457878995	SMP	1	737.52	468.03	935.99	453.98	9.67	9.67	9.57	9.57	
4457887347	SMP	1	737.42	467.49	935.78	453.56	9.41	9.41	9.54	9.54	
4457895627	SMP	1	737.60	467.50	935.81	453.58	9.42	9.42	9.85	9.85	
4457903979	SMP	1	737.69	467.43	935.91	453.43	9.33	9.33	9.65	9.65	
4457912361	SMP	1	737.57	467.33	935.79	453.54	9.34	9.34	9.48	9.48	
4457920718	SMP	1	737.60	467.20	935.83	453.42	9.11	9.11	9.53	9.53	
4457928990	SMP	1	737.62	467.13	935.81	453.30	9.44	9.44	9.55	9.55	
4457937351	SMP	1	737.54	467.17	935.95	453.27	9.53	9.53	9.93	9.93	
4457945731	SMP	1	737.62	467.03	935.99	453.11	9.68	9.68	9.49	9.49	
4457954007	SMP	1	737.62	467.02	936.16	452.94	9.60	9.60	9.51	9.51	
4457962356	SMP	1	737.60	466.94	935.99	453.07	9.70	9.70	9.84	9.84	
4457970715	SMP	1	737.74	466.95	936.02	452.96	9.74	9.74	9.53	9.53	
4457979114	SMP	1	737.78	466.75	935.98	452.95	9.77	9.77	9.80	9.80	
4457987341	SMP	1	737.68	466.82	936.07	452.81	9.78	9.78	9.48	9.48	
4457995719	SMP	1	737.65	466.81	935.93	452.80	9.81	9.81	9.50	9.50	
4458004100	SMP	1	737.67	466.88	935.94	452.80	9.72	9.72	9.81	9.81	
4458012484	SMP	1	737.71	466.75	936.14	452.83	9.65	9.65	9.82	9.82	
4458020721	SMP	1	737.56	466.72	935.94	452.65	9.58	9.58	9.68	9.68	
4458029113	SMP	1	737.69	466.72	936.00	452.57	9.77	9.77	9.62	9.62	
4458037471	SMP	1	737.59	466.73	935.93	452.66	9.54	9.54	9.94	9.94	
4458045850	SMP	1	737.59	466.80	936.03	452.59	9.77	9.77	9.58	9.58	
4458054094	SMP	1	737.72	466.74	935.83	452.66	9.59	9.59	9.66	9.66	
4458062474	SMP	1	737.54	466.76	935.98	452.78	9.58	9.58	9.77	9.77	
4458070841	SMP	1	737.55	466.77	936.07	452.68	9.74	9.74	9.60	9.60	
4458079247	SMP	1	737.49	466.85	935.94	452.81	9.84	9.84	9.67	9.67	
4458087461	SMP	1	737.71	466.82	936.00	452.83	9.72	9.72	9.59	9.59	
4458095837	SMP	1	737.60	466.81	935.90	452.67	9.74	9.74	9.81	9.81	
4458104221	SMP	1	737.70	466.88	936.03	452.85	10.03	10.03	9.84	9.84	
4458112477	SMP	1	737.64	466.92	935.90	452.74	9.89	9.89	9.77	9.77	
4458120833	SMP	1	737.54	466.76	935.92	452.86	9.67	9.67	9.63	9.63	
4458129237	SMP	1	737.26	466.81	935.71	452.78	9.69	9.69	10.00	10.00	
4458137581	SMP	1	735.92	466.61	934.53	452.55	10.05	10.05	9.82	9.82	
4458145843	SMP	1	734.25	466.26	933.20	452.04	10.16	10.16	9.86	9.86	
4458154215	SMP	1	732.47	465.81	930.89	451.92	9.58	9.58	10.41	10.41	
4458162601	SMP	1	730.71	465.50	928.94	451.39	9.80	9.80	10.61	10.61	
4458179226	SMP	1	728.07	465.05	925.62	451.02	10.02	10.02	10.52	10.52	
4458187606	SMP	1	726.65	464.99	924.31	450.77	9.98	9.98	10.60	10.60	
4458195960	SMP	1	725.65	464.71	922.74	450.39	9.77	9.77	10.23	10.23	
4458204338	SMP	1	725.01	464.50	921.46	450.02	9.72	9.72	9.96	9.96	
4458220976	SMP	1	724.78	464.44	921.22	449.94	9.50	9.50	9.95	9.95	
4458229340	SMP	1	724.64	464.57	921.28	450.12	9.62	9.62	9.99	9.99	
4458237713	SMP	1	724.61	464.73	921.23	450.05	9.82	9.82	9.78	9.78	
4458245970	SMP	1	724.54	464.87	921.31	450.25	9.92	9.92	10.04	10.04	
4458254286	SMP	1	724.33	464.84	921.04	450.08	9.68	9.68	9.95	9.95	
4458262727	SMP	1	724.26	464.60	920.96	450.10	9.61	9.61	9.93	9.93	
4458270967	SMP	1	724.24	464.66	920.81	450.17	9.79	9.79	10.05	10.05	
4458279335	SMP	1	724.03	464.82	920.67	449.91	9.73	9.73	9.73	9.73	
4458287715	SMP	1	724.00	464.86	920.60	449.95	9.82	9.82	9.78	9.78	
4458296056	SMP	1	723.78	464.93	920.39	449.98	9.79	9.79	9.81	9.81	
4458304323	SMP	1	723.66	464.98	920.70	450.01	10.06	10.06	10.07	10.07	
4458312728	SMP	1	723.50	465.11	920.49	449.91	10.04	10.04	10.00	10.00	
4458321050	SMP	1	723.52	464.92	920.63	450.06	9.86	9.86	10.33	10.33	
4458329370	SMP	1	723.41	464.94	920.55	450.03	9.74	9.74	10.11	10.11	
4458337696	SMP	1	723.38	465.07	920.70	450.18	9.89	9.89	10.34	10.34	
4458346066	SMP	1	723.27	464.84	920.35	449.96	9.76	9.76	10.12	10.12	
4458354392	SMP	1	723.31	464.71	920.42	450.06	9.68	9.68	10.08	10.08	
4458362794	SMP	1	723.24	464.80	920.42	450.13	9.88	9.88	10.33	10.33	
4458371076	SMP	1	723.20	464.91	920.29	450.15	9.83	9.83	10.36	10.36	
4458379438	SMP	1	723.00	464.95	920.32	449.96	9.91	9.91	9.85	9.85	
4458387805	SMP	1	723.03	464.95	920.19	450.07	9.81	9.81	10.13	10.13	
4458396124	SMP	1	722.93	465.03	920.36	450.30	9.86	9.86	10.20	10.20	
4458404434	SMP	1	722.89	465.07	920.31	450.10	9.61	9.61	10.07	10.07	
4458412839	SMP	1	722.82	465.10	920.39	450.10	9.67	9.67	10.10	10.10	
4458421187	SMP	1	723.13	465.04	920.50	450.31	9.73	9.73	10.25	10.25	
4458429478	SMP	1	724.51	464.98	921.60	449.85	9.83	9.83	9.87	9.87	
4458437829	SMP	1	726.04	464.94	923.83	450.13	10.03	10.03	10.27	10.27	
4458446183	SMP	1	727.57	464.55	925.75	449.85	9.76	9.76	10.08	10.08	
4458454533	SMP	1	729.26	464.33	926.98	449.73	9.59	9.59	10.03	10.03	
4458471231	SMP	1	729.42	464.25	926.95	449.72	9.37	9.37	10.07	10.07	
4458479552	SMP	1	729.42	464.41	927.00	449.82	9.42	9.42	10.07	10.07	
4458487881	SMP	1	729.22	464.49	926.88	449.89	9.42	9.42	10.13	10.13	
4458496207	SMP	1	729.28	464.54	926.98	449.68	9.59	9.59	9.64	9.64	
4458504581	SMP	1	729.10	464.62	926.93	449.72	9.56	9.56	9.69	9.69	
4458512953	SMP	1	729.13	464.53	926.76	449.76	9.49	9.49	9.76	9.76	
4458521339	SMP	1	729.02	464.64	926.86	449.95	9.67	9.67	9.65	9.65	
4458529570	SMP	1	728.94	464.46	926.72	449.67	9.59	9.59	9.47	9.47	
4458537963	SMP	1	728.89	464.57	926.68	449.79	9.36	9.36	9.57	9.57	
4458546334	SMP	1	729.24	464.38	926.91	449.78	9.26	9.26	10.03	10.03	
4458554700	SMP	1	730.52	464.28	928.68	449.68	9.18	9.18	9.69	9.69	
4458562953	SMP	1	731.31	464.19	929.75	449.43	9.27	9.27	9.55	9.55	
4458571321	SMP	1	731.36	464.08	929.62	449.38	9.25	9.25	8.75	8.75	
4458579708	SMP	1	731.33	464.04	929.88	449.34	9.12	9.12	8.35	8.35	
4458587963	SMP	1	731.36	464.11	929.69	449.27	9.29	9.29	8.97	8.97	
4458596331	SMP	1	731.34	464.00	929.79	449.23	9.23	9.23	9.56	9.56	
4458604686	SMP	1	731.33	464.00	929.63	449.33	9.16	9.16	9.54	9.54	
4458613071	SMP	1	731.31	463.97	929.80	449.28	9.16	9.16	9.54	9.54	
4458621311	SMP	1	731.43	464.07	929.74	449.29	9.20	9.20	9.40	9.40	
4458629690	SMP	1	731.41	464.09	929.78	449.33	9.08	9.08	9.62	9.62	
4458638084	SMP	1	731.39	464.00	929.81	449.39	9.20	9.20	9.40	9.40	
4458646450	SMP	1	731.41	464.14	929.59	449.51	9.09	9.09	9.68	9.68	
4458654693	SMP	1	731.46	464.08	929.70	449.52	9.22	9.22	9.69	9.69	
4458663072	SMP	1	731.43	464.21	929.81	449.45	9.31	9.31	9.57	9.57	
4458671435	SMP	1	731.57	464.21	929.85	449.40	9.14	9.14	9.56	9.56	
4458679818	SMP	1	731.54	464.25	929.96	449.37	9.12	9.12	9.38	9.38	
4458688083	SMP	1	731.66	464.23	929.86	449.49	9.44	9.44	9.31	9.31	
4458696447	SMP	1	731.71	464.20	930.10	449.67	9.29	9.29	9.55	9.55	
4458704807	SMP	1	731.74	464.27	929.93	449.51	9.53	9.53	9.48	9.48	
4458713195	SMP	1	731.91	464.24	930.19	449.54	9.49	9.49	9.42	9.42	
4458721438	SMP	1	731.81	464.42	929.95	449.76	9.55	9.55	9.46	9.46	
4458729799	SMP	1	732.06	464.31	930.29	449.58	9.66	9.66	9.10	9.10	
4458738206	SMP	1	732.38	464.37	930.55	449.73	9.59	9.59	9.42	9.42	
4458746435	SMP	1	732.66	464.21	930.81	449.83	9.19	9.19	9.40	9.40	
4458754825	SMP	1	732.60	464.29	930.67	449.76	9.17	9.17	9.54	9.54	
4458763195	SMP	1	732.60	464.38	930.87	449.84	9.70	9.70	9.48	9.48	
4458771574	SMP	1	732.71	464.36	930.90	449.81	9.51	9.51	9.60	9.60	
4458779846	SMP	1	732.70	464.24	931.09	449.78	9.40	9.40	9.23	9.23	
4458788206	SMP	1	732.81	464.30	931.05	449.68	9.42	9.42	9.47	9.47	
4458796556	SMP	1	732.81	464.38	931.23	449.85	9.70	9.70	9.25	9.25	
4458804946	SMP	1	732.80	464.38	931.15	449.84	9.66	9.66	9.37	9.37	
4458813193	SMP	1	732.86	464.22	931.08	449.89	9.45	9.45	9.50	9.50	
4458821567	SMP	1	732.93	464.39	931.22	449.73	9.68	9.68	9.42	9.42	
4458829936	SMP	1	732.94	464.47	931.19	449.95	9.63	9.63	9.62	9.62	
4458838329	SMP	1	732.99	464.39	931.29	449.85	9.61	9.61	9.27	9.27	
4458846559	SMP	1	732.99	464.38	931.49	449.70	9.83	9.83	8.92	8.92	
4458854943	SMP	1	733.04	464.46	931.12	449.91	9.75	9.75	9.47	9.47	
4458863312	SMP	1	733.02	464.31	931.46	449.65	9.62	9.62	9.38	9.38	
4458871721	SMP	1	733.14	464.25	931.40	449.75	9.66	9.66	9.42	9.42	
4458879937	SMP	1	733.10	464.31	931.31	449.79	9.76	9.76	9.50	9.50	
4458888324	SMP	1	733.06	464.20	931.59	449.66	9.68	9.68	9.63	9.63	
4458896694	SMP	1	733.19	464.15	931.28	449.62	9.61	9.61	9.31	9.31	
4458904939	SMP	1	733.13	464.17	931.66	449.47	9.75	9.75	9.68	9.68	
4458913307	SMP	1	733.13	464.06	931.38	449.58	9.62	9.62	9.25	9.25	
4458921698	SMP	1	733.12	464.03	931.38	449.63	9.63	9.63	9.14	9.14	
4458930048	SMP	1	733.13	464.08	931.56	449.65	9.65	9.65	9.18	9.18	
4458938447	SMP	1	733.11	464.04	931.09	449.66	9.48	9.48	9.73	9.73	
4458946681	SMP	1	733.07	464.11	931.45	449.43	9.70	9.70	9.07	9.07	
4458955069	SMP	1	733.04	464.11	931.28	449.58	9.62	9.62	9.32	9.32	
4458963430	SMP	1	732.99	464.16	931.43	449.52	9.73	9.73	9.20	9.20	
4458971690	SMP	1	732.97	464.18	931.30	449.60	9.63	9.63	9.45	9.45	
4458980054	SMP	1	732.92	464.17	931.22	449.59	9.83	9.83	9.35	9.35	
4458988450	SMP	1	732.87	464.32	931.29	449.45	9.65	9.65	9.04	9.04	
4458996802	SMP	1	732.94	464.25	931.07	449.65	9.61	9.61	9.70	9.70	
4459005061	SMP	1	732.90	464.19	931.38	449.51	9.54	9.54	8.84	8.84	
4459013430	SMP	1	732.84	464.23	931.13	449.61	9.45	9.45	9.43	9.43	
4459021823	SMP	1	732.87	464.26	931.14	449.66	9.58	9.58	9.46	9.46	
4459030166	SMP	1	732.85	464.27	931.48	449.45	9.58	9.58	8.94	8.94	
4459038444	SMP	1	732.91	464.23	931.14	449.59	9.33	9.33	9.33	9.33	
4459046798	SMP	1	732.88	464.21	931.31	449.47	9.42	9.42	8.98	8.98	
4459055188	SMP	1	732.85	464.23	931.30	449.37	9.41	9.41	8.84	8.84	
4459063558	SMP	1	732.81	464.17	931.08	449.76	9.44	9.44	9.33	9.33	
4459071808	SMP	1	732.81	464.12	931.09	449.61	9.31	9.31	9.45	9.45	
4459080178	SMP	1	732.80	464.25	931.31	449.40	9.39	9.39	8.82	8.82	
4459088570	SMP	1	732.78	464.19	931.27	449.55	9.44	9.44	8.72	8.72	
4459096800	SMP	1	732.72	464.22	930.78	449.70	9.34	9.34	9.75	9.75	
4459105181	SMP	1	732.62	464.12	931.12	449.51	9.54	9.54	9.26	9.26	
4459113548	SMP	1	732.67	464.13	930.96	449.58	9.27	9.27	9.46	9.46	
4459121942	SMP	1	732.54	464.10	931.00	449.56	9.08	9.08	9.25	9.25	
4459130163	SMP	1	732.53	464.28	930.96	449.58	9.31	9.31	9.47	9.47	
4459138566	SMP	1	732.50	464.20	930.82	449.55	9.19	9.19	9.50	9.50	
4459146928	SMP	1	732.42	464.15	930.94	449.41	9.37	9.37	9.25	9.25	
4459155313	SMP	1	732.44	464.21	931.03	449.44	9.30	9.30	8.75	8.75	
4459163550	SMP	1	732.24	464.21	930.73	449.49	9.28	9.28	9.66	9.66	
4459171928	SMP	1	732.34	464.20	930.58	449.49	9.32	9.32	9.47	9.47	
4459180296	SMP	1	732.30	464.27	930.80	449.40	9.32	9.32	8.45	8.45	
4459188691	SMP	1	732.18	464.22	930.69	449.44	9.37	9.37	8.81	8.81	
4459196917	SMP	1	732.25	464.32	930.58	449.42	9.40	9.40	9.05	9.05	
4459205306	SMP	1	732.17	464.18	930.49	449.42	9.31	9.31	8.68	8.68	
4459213675	SMP	1	732.09	464.34	930.66	449.25	9.59	9.59	8.74	8.74	
4459222056	SMP	1	732.09	464.26	930.55	449.28	9.40	9.40	8.74	8.74	
4459230281	SMP	1	731.96	464.24	930.41	449.38	9.59	9.59	8.89	8.89	
4459238689	SMP	1	731.87	464.28	930.37	449.25	9.43	9.43	8.77	8.77	
4459247056	SMP	1	731.87	464.29	930.44	449.40	9.41	9.41	8.83	8.83	
4459255308	SMP	1	731.74	464.29	930.23	449.37	9.42	9.42	9.21	9.21	
4459263673	SMP	1	731.74	464.20	930.36	449.26	9.45	9.45	8.69	8.69	
4459272059	SMP	1	731.67	464.28	930.29	449.33	9.35	9.35	8.59	8.59	
4459280416	SMP	1	731.58	464.30	930.16	449.24	9.17	9.17	8.81	8.81	
4459288685	SMP	1	731.48	464.17	930.06	449.47	9.06	9.06	9.34	9.34	
4459297042	SMP	1	731.50	464.29	929.98	449.35	9.38	9.38	9.15	9.15	
4459305422	SMP	1	731.43	464.31	929.90	449.27	9.18	9.18	9.14	9.14	
4459313796	SMP	1	731.43	464.27	929.85	449.32	9.31	9.31	9.29	9.29	
4459322047	SMP	1	731.34	464.14	929.75	449.33	9.25	9.25	9.26	9.26	
4459330410	SMP	1	731.25	464.39	929.75	449.35	9.57	9.57	9.51	9.51	
4459338808	SMP	1	731.34	464.25	929.70	449.28	9.39	9.39	8.89	8.89	
4459347161	SMP	1	731.31	464.28	929.53	449.50	9.31	9.31	9.45	9.45	
4459355423	SMP	1	731.13	464.49	929.82	449.35	9.55	9.55	8.50	8.50	
4459363793	SMP	1	731.19	464.39	929.67	449.34	9.48	9.48	9.00	9.00	
4459372157	SMP	1	731.22	464.35	929.71	449.27	9.42	9.42	8.77	8.77	
4459380540	SMP	1	731.15	464.41	929.48	449.34	9.60	9.60	9.22	9.22	
4459388809	SMP	1	731.10	464.43	929.44	449.49	9.52	9.52	9.63	9.63	
4459397168	SMP	1	730.95	464.42	929.58	449.32	9.55	9.55	8.93	8.93	
4459405528	SMP	1	730.94	464.52	929.44	449.39	9.60	9.60	9.66	9.66	
4459413792	SMP	1	730.86	464.57	929.39	449.53	9.72	9.72	9.05	9.05	
4459422159	SMP	1	730.74	464.67	929.26	449.51	9.66	9.66	9.25	9.25	
4459430531	SMP	1	730.82	464.50	929.20	449.55	9.45	9.45	9.33	9.33	
4459438928	SMP	1	730.67	464.63	929.19	449.46	9.58	9.58	9.18	9.18	
4459447170	SMP	1	730.57	464.59	928.88	449.64	9.66	9.66	9.85	9.85	
4459455541	SMP	1	730.46	464.48	928.92	449.58	9.32	9.32	9.53	9.53	
4459463915	SMP	1	730.52	464.48	928.72	449.64	9.55	9.55	9.82	9.82	
4459472296	SMP	1	730.54	464.49	929.05	449.44	9.39	9.39	9.40	9.40	
4459480538	SMP	1	730.46	464.51	928.95	449.44	9.52	9.52	9.41	9.41	
4459488926	SMP	1	730.47	464.49	928.95	449.34	9.52	9.52	9.25	9.25	
4459497285	SMP	1	730.45	464.52	928.77	449.32	9.46	9.46	9.69	9.69	
4459505655	SMP	1	730.31	464.57	928.88	449.33	9.81	9.81	9.41	9.41	
4459513933	SMP	1	730.28	464.65	928.74	449.34	9.83	9.83	9.60	9.60	
4459522285	SMP	1	730.22	464.56	928.76	449.29	9.74	9.74	9.55	9.55	
4459530657	SMP	1	730.28	464.48	928.88	449.15	9.76	9.76	9.32	9.32	
4459539047	SMP	1	730.15	464.43	928.77	449.13	9.83	9.83	9.38	9.38	
4459547289	SMP	1	730.14	464.35	928.69	449.14	9.75	9.75	9.64	9.64	
4459555660	SMP	1	730.01	464.36	928.75	449.21	9.86	9.86	9.49	9.49	
4459564034	SMP	1	730.00	464.45	928.52	449.04	9.79	9.79	9.48	9.48	
4459572278	SMP	1	729.96	464.43	928.55	449.01	9.68	9.68	9.35	9.35	
4459580670	SMP	1	729.88	464.40	928.32	449.15	9.95	9.95	9.52	9.52	
4459589046	SMP	1	729.83	464.55	928.46	449.00	9.79	9.79	9.57	9.57	
4459597324	SMP	1	729.86	464.53	928.34	449.01	9.74	9.74	9.25	9.25	
4459605645	SMP	1	729.68	464.59	928.17	449.02	10.08	10.08	9.64	9.64	
4459614003	SMP	1	729.72	464.49	928.38	449.04	9.77	9.77	9.53	9.53	
4459622402	SMP	1	729.50	464.49	928.14	449.09	9.65	9.65	9.54	9.54	
4459630773	SMP	1	729.61	464.49	928.24	449.18	9.67	9.67	9.43	9.43	
4459639045	SMP	1	729.55	464.63	928.15	449.08	9.68	9.68	9.45	9.45	
4459647377	SMP	1	729.50	464.56	927.79	449.23	9.55	9.55	9.81	9.81	
4459655780	SMP	1	729.53	464.52	928.21	449.16	9.70	9.70	9.30	9.30	
4459664060	SMP	1	729.50	464.57	928.01	449.18	9.83	9.83	9.84	9.84	
4459672404	SMP	1	729.48	464.78	927.95	449.25	9.98	9.98	9.79	9.79	
4459680778	SMP	1	729.48	464.78	928.15	449.26	9.94	9.94	9.75	9.75	
4459689167	SMP	1	729.55	464.61	928.07	449.18	9.78	9.78	9.65	9.65	
4459697473	SMP	1	729.62	464.85	928.24	449.18	9.98	9.98	9.51	9.51	
4459705781	SMP	1	729.62	464.70	928.26	449.29	9.74	9.74	9.43	9.43	
4459714154	SMP	1	729.68	464.65	928.45	449.25	9.92	9.92	9.37	9.37	
4459722533	SMP	1	729.69	464.81	928.57	449.15	10.02	10.02	9.14	9.14	
4459730773	SMP	1	729.81	464.75	928.38	449.41	9.96	9.96	9.77	9.77	
4459739164	SMP	1	729.78	464.68	928.28	449.46	10.11	10.11	9.76	9.76	
4459747526	SMP	1	729.78	464.79	928.48	449.38	9.98	9.98	9.57	9.57	
4459755905	SMP	1	729.84	464.77	928.36	449.51	10.08	10.08	9.58	9.58	
4459764152	SMP	1	729.83	464.77	928.57	449.31	10.15	10.15	9.63	9.63	
4459772521	SMP	1	729.84	464.76	928.53	449.34	10.13	10.13	9.41	9.41	
4459780900	SMP	1	729.90	464.68	928.61	449.38	9.93	9.93	9.73	9.73	
4459789288	SMP	1	729.91	464.70	928.66	449.46	9.89	9.89	9.57	9.57	
4459797553	SMP	1	730.00	464.85	928.65	449.39	9.93	9.93	9.65	9.65	
4459805886	SMP	1	729.92	464.78	928.52	449.44	10.06	10.06	9.64	9.64	
4459814233	SMP	1	730.04	464.74	928.42	449.57	10.21	10.21	10.15	10.15	
4459822639	SMP	1	729.97	464.73	928.52	449.37	10.04	10.04	9.27	9.27	
4459830892	SMP	1	729.89	464.80	928.37	449.49	10.01	10.01	9.72	9.72	
4459839284	SMP	1	729.88	464.66	928.60	449.34	10.02	10.02	9.56	9.56	
4459847616	SMP	1	729.89	464.65	928.57	449.31	9.89	9.89	9.32	9.32	
4459856024	SMP	1	729.94	464.73	928.66	449.36	10.10	10.10	9.05	9.05	
4459864275	SMP	1	729.96	464.70	928.52	449.27	9.90	9.90	9.70	9.70	
4459872638	SMP	1	729.82	464.70	928.50	449.21	9.84	9.84	9.76	9.76	
4459881011	SMP	1	729.91	464.62	928.52	449.21	9.99	9.99	9.68	9.68	
4459889284	SMP	1	729.88	464.65	928.63	449.21	9.88	9.88	9.57	9.57	
4459897647	SMP	1	729.77	464.57	928.39	449.27	9.89	9.89	9.65	9.65	
4459906022	SMP	1	729.99	464.61	928.75	449.01	9.77	9.77	9.30	9.30	
4459914344	SMP	1	729.80	464.53	928.55	449.16	9.81	9.81	9.49	9.49	
4459922789	SMP	1	729.73	464.68	928.41	449.27	9.89	9.89	9.50	9.50	
4459931031	SMP	1	729.66	464.61	928.62	449.08	9.74	9.74	9.26	9.26	
4459939398	SMP	1	729.75	464.64	928.62	449.08	9.64	9.64	9.40	9.40	
4459947751	SMP	1	729.74	464.63	928.48	449.05	9.59	9.59	9.55	9.55	
4459956025	SMP	1	729.78	464.67	928.66	449.02	9.95	9.95	9.27	9.27	
4459964380	SMP	1	729.72	464.85	928.52	449.13	9.96	9.96	9.36	9.36	
4459972766	SMP	1	729.88	464.69	928.55	449.02	9.99	9.99	9.31	9.31	
4459981138	SMP	1	729.78	464.59	928.43	449.31	9.63	9.63	9.69	9.69	
4459989390	SMP	1	729.86	464.66	928.60	449.03	9.86	9.86	9.27	9.27	
4459997770	SMP	1	729.79	464.67	928.58	449.16	9.76	9.76	9.23	9.23	
4460006148	SMP	1	729.77	464.59	928.83	449.18	9.85	9.85	9.37	9.37	
4460014503	SMP	1	729.94	464.65	928.68	449.17	9.86	9.86	8.98	8.98	
4460022768	SMP	1	729.87	464.66	928.59	449.20	9.84	9.84	9.62	9.62	
4460031124	SMP	1	729.99	464.62	928.75	449.17	9.79	9.79	8.97	8.97	
4460039514	SMP	1	729.88	464.56	928.73	449.17	9.73	9.73	9.37	9.37	
4460047751	SMP	1	729.99	464.66	928.65	449.05	9.88	9.88	9.49	9.49	
4460056143	SMP	1	729.90	464.70	928.69	449.33	10.01	10.01	9.68	9.68	
4460064496	SMP	1	729.88	464.67	928.69	449.19	9.89	9.89	9.54	9.54	
4460072890	SMP	1	729.81	464.64	928.72	449.09	9.74	9.74	9.47	9.47	
4460081136	SMP	1	729.86	464.74	928.82	449.23	9.91	9.91	9.59	9.59	
4460089523	SMP	1	729.98	464.70	928.65	449.30	9.86	9.86	9.63	9.63	
4460097869	SMP	1	729.81	464.76	928.82	449.24	9.74	9.74	9.59	9.59	
4460106259	SMP	1	729.84	464.74	928.66	449.35	9.96	9.96	9.50	9.50	
4460114498	SMP	1	729.84	464.68	928.67	449.12	9.61	9.61	9.43	9.43	
4460123241	SMP	1	729.70	464.75	928.76	449.30	9.66	9.66	9.55	9.55	
4460131282	SMP	1	729.73	464.80	928.69	449.23	9.71	9.71	9.08	9.08	
4460139651	SMP	1	729.81	464.82	928.61	449.32	9.80	9.80	9.64	9.64	
4460147928	SMP	1	729.71	464.79	928.82	449.03	9.79	9.79	8.61	8.61	
4460157677	SMP	1	729.67	464.79	928.56	449.25	9.67	9.67	9.61	9.61	
4460164663	SMP	1	729.65	464.82	928.52	449.30	9.58	9.58	9.65	9.65	
4460172956	SMP	1	729.62	464.75	928.60	449.32	9.73	9.73	9.28	9.28	
4460181369	SMP	1	729.62	464.85	928.54	449.32	9.80	9.80	9.14	9.14	
4460189680	SMP	1	729.65	464.82	928.51	449.25	9.75	9.75	9.11	9.11	
4460198052	SMP	1	729.55	464.83	928.45	449.33	9.68	9.68	9.53	9.53	
4460206261	SMP	1	729.58	464.82	928.61	449.19	9.73	9.73	9.06	9.06	
4460214647	SMP	1	729.48	464.81	928.47	449.37	9.86	9.86	9.62	9.62	
4460222976	SMP	1	729.50	464.90	928.47	449.29	9.93	9.93	9.56	9.56	
4460231377	SMP	1	729.55	464.80	928.41	449.29	9.74	9.74	9.64	9.64	
4460239645	SMP	1	729.81	464.88	928.54	449.24	9.71	9.71	9.19	9.19	
4460247988	SMP	1	729.57	464.79	928.54	449.22	9.75	9.75	9.08	9.08	
4460256345	SMP	1	729.55	464.76	928.43	449.23	9.63	9.63	9.38	9.38	
4460264757	SMP	1	729.50	464.93	928.38	449.04	9.78	9.78	9.23	9.23	
4460273038	SMP	1	729.41	464.84	928.40	449.24	9.91	9.91	9.41	9.41	
4460281407	SMP	1	729.57	464.85	928.38	449.18	9.68	9.68	9.58	9.58	
4460289723	SMP	1	729.57	464.70	928.43	449.08	9.48	9.48	9.46	9.46	
4460298152	SMP	1	729.40	464.80	928.31	449.30	9.65	9.65	9.40	9.40	
4460306369	SMP	1	729.39	464.88	928.30	449.05	9.74	9.74	9.13	9.13	
4460314759	SMP	1	729.39	464.80	928.09	449.23	9.68	9.68	9.58	9.58	
4460323035	SMP	1	729.41	464.88	928.24	449.19	9.69	9.69	9.31	9.31	
4460331440	SMP	1	729.40	464.94	928.21	449.19	9.84	9.84	9.29	9.29	
4460339744	SMP	1	729.34	464.86	928.09	449.11	9.84	9.84	9.27	9.27	
4460348145	SMP	1	729.33	464.94	928.24	449.18	9.77	9.77	8.87	8.87	
4460356469	SMP	1	729.34	464.89	928.09	449.31	9.83	9.83	9.42	9.42	
4460364773	SMP	1	729.39	464.87	928.02	449.25	9.65	9.65	9.31	9.31	
4460373110	SMP	1	729.34	464.96	928.13	449.34	9.81	9.81	9.33	9.33	
4460381538	SMP	1	729.30	465.00	927.95	449.39	9.60	9.60	9.38	9.38	
4460389801	SMP	1	728.32	465.48	926.95	449.79	9.44	9.44	9.48	9.48	
4460406472	SMP	1	725.85	467.15	923.62	451.44	9.97	9.97	10.13	10.13	
4460415006	SMP	1	725.25	467.65	922.78	452.06	9.71	9.71	10.20	10.20	
4460423210	SMP	1	725.26	467.80	923.09	451.94	9.87	9.87	10.33	10.33	
4460431469	SMP	1	725.13	467.79	923.11	451.96	9.85	9.85	10.32	10.32	
4460439876	SMP	1	725.09	467.87	923.05	452.02	9.84	9.84	10.20	10.20	
4460448273	SMP	1	724.90	467.91	923.04	452.02	9.91	9.91	10.05	10.05	
4460456611	SMP	1	724.81	467.93	922.86	452.24	10.01	10.01	10.58	10.58	
4460464910	SMP	1	724.21	468.01	922.31	452.38	9.75	9.75	10.47	10.47	
4460473227	SMP	1	722.95	468.59	920.84	452.81	10.03	10.03	10.26	10.26	
4460481639	SMP	1	721.92	468.96	919.66	453.24	10.05	10.05	10.51	10.51	
4460498245	SMP	1	721.58	469.19	919.47	453.58	9.94	9.94	10.73	10.73	
4460506624	SMP	1	721.26	469.11	919.25	453.41	9.83	9.83	10.39	10.39	
4460514929	SMP	1	721.14	469.25	919.16	453.43	10.20	10.20	10.35	10.35	
4460523373	SMP	1	721.10	469.13	919.08	453.39	9.89	9.89	10.46	10.46	
4460531602	SMP	1	720.92	469.29	918.97	453.20	10.20	10.20	10.27	10.27	
4460540011	SMP	1	720.90	469.42	918.94	453.41	10.03	10.03	10.54	10.54	
4460548369	SMP	1	720.75	469.45	918.80	453.43	9.91	9.91	10.65	10.65	
4460556618	SMP	1	720.59	469.41	918.32	453.03	9.96	9.96	10.50	10.50	
4460564994	SMP	1	720.45	469.45	918.47	453.40	10.08	10.08	10.62	10.62	
4460573374	SMP	1	720.26	469.40	918.22	453.12	9.94	9.94	10.36	10.36	
4460581746	SMP	1	720.14	469.49	918.24	453.45	9.79	9.79	11.05	11.05	
4460590009	SMP	1	719.76	469.77	917.65	453.48	10.22	10.22	10.90	10.90	
4460598393	SMP	1	718.60	470.50	916.44	454.25	10.41	10.41	10.77	10.77	
4460606742	SMP	1	717.68	470.80	915.21	454.22	10.28	10.28	10.11	10.11	
4460615113	SMP	1	717.38	471.01	914.75	454.25	10.21	10.21	10.24	10.24	
4460623371	SMP	1	717.09	471.12	914.85	454.54	10.05	10.05	10.41	10.41	
4460631724	SMP	1	716.96	471.22	914.58	454.28	10.19	10.19	10.04	10.04	
4460640147	SMP	1	716.81	471.25	914.37	454.30	10.28	10.28	9.84	9.84	
4460648498	SMP	1	716.63	471.30	914.18	454.30	9.83	9.83	9.91	9.91	
4460656741	SMP	1	716.47	471.45	914.34	454.63	10.01	10.01	10.49	10.49	
4460673486	SMP	1	716.20	471.49	914.12	454.68	10.12	10.12	10.45	10.45	
4460681879	SMP	1	716.12	471.66	914.00	454.59	10.13	10.13	10.39	10.39	
4460690105	SMP	1	715.90	471.67	913.79	454.63	10.07	10.07	10.25	10.25	
4460698529	SMP	1	715.86	471.85	913.74	454.73	10.38	10.38	10.50	10.50	
4460706857	SMP	1	715.55	471.79	913.30	454.58	10.23	10.23	10.41	10.41	
4460715132	SMP	1	715.46	471.83	913.32	454.69	10.24	10.24	10.45	10.45	
4460723468	SMP	1	715.45	471.84	913.42	454.79	10.17	10.17	10.75	10.75	
4460731863	SMP	1	715.38	471.91	913.29	454.69	10.30	10.30	10.62	10.62	
4460740223	SMP	1	715.13	471.99	913.10	454.70	10.02	10.02	10.67	10.67	
4460748506	SMP	1	715.11	472.02	913.04	454.67	10.37	10.37	10.57	10.57	
4460756839	SMP	1	715.11	472.02	913.10	454.96	10.24	10.24	10.79	10.79	
4460765284	SMP	1	714.88	472.22	912.81	454.62	10.62	10.62	10.37	10.37	
4460773587	SMP	1	714.52	472.37	912.20	454.99	9.98	9.98	10.57	10.57	
4460781868	SMP	1	714.41	472.57	912.01	454.87	10.16	10.16	10.53	10.53	
4460790224	SMP	1	714.40	472.54	912.30	454.81	10.06	10.06	10.55	10.55	
4460798652	SMP	1	714.18	472.50	912.25	455.04	9.99	9.99	10.57	10.57	
4460806961	SMP	1	714.22	472.51	912.07	454.94	10.28	10.28	10.45	10.45	
4460815253	SMP	1	714.13	472.58	912.13	454.86	10.51	10.51	10.60	10.60	
4460823587	SMP	1	714.00	472.57	912.18	455.13	10.40	10.40	10.60	10.60	
4460831992	SMP	1	714.00	472.48	912.05	454.82	10.13	10.13	10.43	10.43	
4460840358	SMP	1	713.93	472.47	911.98	454.89	10.19	10.19	10.60	10.60	
4460848650	SMP	1	713.91	472.46	911.71	454.76	10.09	10.09	10.09	10.09	
4460856963	SMP	1	713.67	472.46	911.89	454.74	10.26	10.26	10.31	10.31	
4460865342	SMP	1	713.92	472.47	911.88	454.68	10.21	10.21	10.31	10.31	
4460873587	SMP	1	713.68	472.39	911.63	454.70	9.95	9.95	10.19	10.19	
4460881991	SMP	1	713.69	472.52	911.83	454.70	10.14	10.14	10.26	10.26	
4460890347	SMP	1	713.65	472.47	911.69	454.77	10.06	10.06	10.16	10.16	
4460898781	SMP	1	713.66	472.50	911.68	454.75	10.01	10.01	10.33	10.33	
4460906956	SMP	1	713.59	472.51	911.48	454.73	9.89	9.89	10.35	10.35	
4460915373	SMP	1	713.59	472.53	911.54	454.76	9.78	9.78	10.23	10.23	
4460923713	SMP	1	713.53	472.56	911.52	454.65	9.85	9.85	10.23	10.23	
4460932107	SMP	1	713.45	472.55	911.33	454.72	9.85	9.85	10.21	10.21	
4460940341	SMP	1	713.38	472.66	911.52	454.78	9.91	9.91	10.19	10.19	
4460948993	SMP	1	713.48	472.69	911.47	454.83	9.99	9.99	10.20	10.20	
4460957089	SMP	1	713.40	472.59	911.47	454.80	9.76	9.76	10.28	10.28	
4460965517	SMP	1	713.40	472.65	911.49	454.83	9.93	9.93	10.11	10.11	
4460973705	SMP	1	713.38	472.71	911.38	454.75	9.81	9.81	10.03	10.03	
4460982128	SMP	1	713.39	472.63	911.53	454.77	9.80	9.80	10.21	10.21	
4460990467	SMP	1	713.58	472.58	911.71	454.75	9.86	9.86	10.32	10.32	
4460998852	SMP	1	713.60	472.55	911.80	454.70	9.88	9.88	10.27	10.27	
4461007078	SMP	1	713.60	472.58	911.80	454.71	9.79	9.79	10.24	10.24	
4461015491	SMP	1	713.65	472.58	911.71	454.77	9.76	9.76	10.04	10.04	
4461023826	SMP	1	713.60	472.53	911.64	454.61	9.65	9.65	9.82	9.82	
4461032101	SMP	1	713.53	472.51	911.74	454.91	9.65	9.65	10.35	10.35	
4461040465	SMP	1	713.59	472.64	911.85	454.82	9.78	9.78	10.14	10.14	
4461048865	SMP	1	713.66	472.66	911.73	454.78	9.81	9.81	10.40	10.40	
4461057202	SMP	1	713.58	472.56	911.83	454.77	9.63	9.63	9.97	9.97	
4461065497	SMP	1	713.69	472.60	911.77	454.83	9.60	9.60	9.87	9.87	
4461073876	SMP	1	713.59	472.65	911.98	454.83	9.53	9.53	10.13	10.13	
4461082233	SMP	1	713.65	472.55	911.82	454.88	9.66	9.66	10.05	10.05	
4461090587	SMP	1	713.68	472.65	912.05	454.90	9.59	9.59	10.14	10.14	
4461098872	SMP	1	713.82	472.43	912.04	454.79	9.56	9.56	10.12	10.12	
4461107200	SMP	1	713.77	472.52	911.98	454.83	9.63	9.63	9.81	9.81	
4461115614	SMP	1	713.71	472.50	912.04	454.99	9.49	9.49	9.95	9.95	
4461123966	SMP	1	713.86	472.51	911.98	454.89	9.44	9.44	10.06	10.06	
4461132239	SMP	1	713.84	472.58	911.93	454.79	9.55	9.55	9.82	9.82	
4461140584	SMP	1	713.91	472.57	912.02	454.72	9.39	9.39	9.73	9.73	
4461149008	SMP	1	713.79	472.57	912.01	454.75	9.40	9.40	9.59	9.59	
4461157323	SMP	1	713.91	472.53	912.09	454.86	9.23	9.23	9.94	9.94	
4461165616	SMP	1	713.86	472.56	912.04	454.67	9.20	9.20	9.60	9.60	
4461173953	SMP	1	713.89	472.58	911.98	454.84	9.33	9.33	9.75	9.75	
4461182355	SMP	1	713.92	472.53	912.03	454.86	9.23	9.23	9.69	9.69	
4461190584	SMP	1	713.91	472.52	912.08	454.87	9.18	9.18	9.89	9.89	
4461199156	SMP	1	713.93	472.61	912.16	454.87	9.25	9.25	10.00	10.00	
4461207328	SMP	1	713.93	472.69	912.25	454.82	9.37	9.37	9.67	9.67	
4461215740	SMP	1	713.93	472.55	911.96	454.78	9.29	9.29	9.92	9.92	
4461223944	SMP	1	713.98	472.50	912.16	454.84	9.15	9.15	9.78	9.78	
4461232341	SMP	1	713.98	472.46	912.02	454.77	9.12	9.12	9.86	9.86	
4461240707	SMP	1	714.00	472.46	912.20	454.84	9.16	9.16	9.41	9.41	
4461249116	SMP	1	713.98	472.55	911.88	454.62	9.20	9.20	9.23	9.23	
4461257317	SMP	1	714.03	472.47	911.96	454.59	9.10	9.10	9.57	9.57	
4461265750	SMP	1	714.01	472.48	912.01	454.71	8.96	8.96	9.35	9.35	
4461274070	SMP	1	714.12	472.52	912.21	454.88	9.13	9.13	9.47	9.47	
4461282475	SMP	1	714.08	472.61	911.93	454.60	9.42	9.42	9.33	9.33	
4461290706	SMP	1	713.96	472.48	912.08	454.83	9.21	9.21	9.38	9.38	
4461299109	SMP	1	714.09	472.59	912.16	454.56	9.10	9.10	9.48	9.48	
4461307449	SMP	1	714.15	472.53	912.15	454.60	9.13	9.13	9.35	9.35	
4461315860	SMP	1	714.15	472.56	911.99	454.49	9.11	9.11	8.97	8.97	
4461324068	SMP	1	714.18	472.51	912.18	454.78	9.03	9.03	9.30	9.30	
4461332493	SMP	1	714.06	472.53	912.14	454.59	9.21	9.21	9.31	9.31	
4461340833	SMP	1	713.98	472.24	911.85	454.45	8.96	8.96	9.23	9.23	
4461349093	SMP	1	714.09	472.09	912.03	454.39	8.75	8.75	9.48	9.48	
4461357438	SMP	1	714.17	472.05	912.01	454.18	8.78	8.78	9.14	9.14	
4461365838	SMP	1	714.21	472.23	912.13	454.37	8.88	8.88	9.43	9.43	
4461374186	SMP	1	714.23	472.23	912.07	454.40	8.96	8.96	9.37	9.37	
4461382471	SMP	1	714.21	472.16	912.19	454.37	8.96	8.96	9.40	9.40	
4461390828	SMP	1	714.15	472.12	912.14	454.37	8.72	8.72	9.26	9.26	
4461399196	SMP	1	714.26	472.19	912.39	454.41	8.93	8.93	9.32	9.32	
4461407573	SMP	1	714.21	472.09	912.36	454.34	8.76	8.76	9.37	9.37	
4461415850	SMP	1	714.18	472.18	912.27	454.42	8.88	8.88	9.45	9.45	
4461424188	SMP	1	714.18	472.13	912.19	454.37	9.18	9.18	9.36	9.36	
4461432584	SMP	1	714.22	472.21	912.00	454.26	8.79	8.79	9.17	9.17	
4461440940	SMP	1	714.28	472.23	912.26	454.36	9.00	9.00	9.33	9.33	
4461449214	SMP	1	714.09	472.08	912.22	454.32	8.90	8.90	9.25	9.25	
4461457559	SMP	1	714.13	472.11	912.35	454.37	8.82	8.82	9.20	9.20	
4461465956	SMP	1	714.19	472.17	912.10	454.62	8.98	8.98	9.49	9.49	
4461474308	SMP	1	714.18	472.09	912.22	454.30	9.12	9.12	9.32	9.32	
4461482594	SMP	1	714.06	472.04	912.18	454.38	9.09	9.09	9.30	9.30	
4461490936	SMP	1	714.16	472.09	912.33	454.44	8.95	8.95	9.32	9.32	
4461499330	SMP	1	714.12	472.05	912.12	454.37	9.20	9.20	9.46	9.46	
4461507557	SMP	1	714.01	472.09	912.00	454.24	9.09	9.09	9.06	9.06	
4461515963	SMP	1	713.98	471.96	912.04	454.29	9.08	9.08	9.47	9.47	
4461524308	SMP	1	713.98	472.03	912.19	454.37	9.20	9.20	9.66	9.66	
4461532705	SMP	1	713.98	472.05	912.05	454.24	9.13	9.13	9.53	9.53	
4461540979	SMP	1	713.83	471.98	912.06	454.61	9.28	9.28	9.87	9.87	
4461549365	SMP	1	713.69	472.05	911.93	454.31	9.23	9.23	9.60	9.60	
4461557683	SMP	1	713.76	472.12	911.99	454.45	9.34	9.34	9.77	9.77	
4461566089	SMP	1	713.76	472.05	912.00	454.45	9.26	9.26	9.87	9.87	
4461574347	SMP	1	713.62	472.05	911.97	454.49	9.06	9.06	9.75	9.75	
4461582766	SMP	1	713.63	472.12	911.85	454.38	9.32	9.32	9.46	9.46	
4461591059	SMP	1	713.57	472.16	911.77	454.39	9.48	9.48	9.54	9.54	
4461599396	SMP	1	713.57	472.16	911.84	454.57	9.45	9.45	10.02	10.02	
4461607689	SMP	1	713.52	472.15	911.92	454.47	9.45	9.45	9.65	9.65	
4461616222	SMP	1	713.62	472.13	911.82	454.52	9.54	9.54	9.80	9.80	
4461624397	SMP	1	713.58	472.18	911.87	454.39	9.49	9.49	9.79	9.79	
4461633107	SMP	1	713.66	472.23	911.96	454.69	9.52	9.52	9.96	9.96	
4461641054	SMP	1	713.59	472.16	911.94	454.54	9.52	9.52	9.90	9.90	
4461649389	SMP	1	713.60	472.25	912.00	454.61	9.50	9.50	9.96	9.96	
4461657768	SMP	1	713.75	472.25	911.95	454.52	9.30	9.30	10.07	10.07	
4461666070	SMP	1	713.77	472.32	912.06	454.68	9.40	9.40	9.84	9.84	
4461674450	SMP	1	713.85	472.30	911.97	454.54	9.44	9.44	9.50	9.50	
4461683138	SMP	1	713.97	472.26	911.88	454.48	9.41	9.41	9.62	9.62	
4461691109	SMP	1	714.04	472.28	912.07	454.37	9.37	9.37	9.53	9.53	
4461699446	SMP	1	714.11	472.33	912.00	454.66	9.50	9.50	9.68	9.68	
4461707819	SMP	1	714.16	472.31	912.18	454.37	9.17	9.17	9.39	9.39	
4461716132	SMP	1	714.08	472.44	912.35	454.44	9.63	9.63	9.42	9.42	
4461724499	SMP	1	714.19	472.40	912.34	454.54	9.67	9.67	9.63	9.63	
4461732805	SMP	1	714.20	472.39	912.29	454.66	9.66	9.66	9.67	9.67	
4461741178	SMP	1	714.20	472.39	912.49	454.68	9.60	9.60	9.86	9.86	
4461749637	SMP	1	714.30	472.36	912.52	454.67	9.65	9.65	9.78	9.78	
4461757857	SMP	1	714.41	472.46	912.36	454.64	9.71	9.71	9.56	9.56	
4461766246	SMP	1	714.40	472.31	912.48	454.46	9.75	9.75	9.64	9.64	
4461774533	SMP	1	714.40	471.72	912.07	454.01	9.67	9.67	9.63	9.63	
4461782960	SMP	1	714.45	470.99	912.35	453.54	9.60	9.60	9.71	9.71	
4461791261	SMP	1	714.56	470.49	912.24	453.13	9.65	9.65	9.97	9.97	
4461799565	SMP	1	714.58	470.15	912.29	452.96	9.67	9.67	10.07	10.07	
4461807941	SMP	1	714.60	470.22	912.29	452.88	9.71	9.71	9.79	9.79	
4461816239	SMP	1	714.65	470.15	912.43	452.93	9.81	9.81	9.97	9.97	
4461824608	SMP	1	714.63	470.05	912.36	452.82	9.52	9.52	9.66	9.66	
4461832934	SMP	1	714.75	469.99	912.42	452.74	9.53	9.53	9.67	9.67	
4461841296	SMP	1	714.78	469.98	912.50	452.63	9.65	9.65	9.51	9.51	
4461849592	SMP	1	714.78	469.93	912.56	452.77	9.89	9.89	10.02	10.02	
4461857950	SMP	1	714.62	469.55	912.31	452.39	9.70	9.70	10.14	10.14	
4461866365	SMP	1	714.41	468.58	911.71	451.22	9.32	9.32	9.59	9.59	
4461874682	SMP	1	714.58	467.80	911.82	450.73	9.73	9.73	9.96	9.96	
4461882975	SMP	1	714.55	467.58	911.99	450.66	9.64	9.64	10.07	10.07	
4461891309	SMP	1	714.62	467.58	911.88	450.74	9.81	9.81	10.09	10.09	
4461899661	SMP	1	714.59	467.79	911.88	450.51	9.62	9.62	9.85	9.85	
4461908051	SMP	1	714.55	467.68	911.96	450.65	9.63	9.63	10.01	10.01	
4461916377	SMP	1	714.57	467.74	911.86	450.53	9.77	9.77	9.93	9.93	
4461924669	SMP	1	714.63	467.68	911.93	450.53	9.78	9.78	9.92	9.92	
4461933035	SMP	1	714.69	467.50	912.13	450.62	9.55	9.55	9.98	9.98	
4461941430	SMP	1	714.61	467.68	911.79	450.46	9.62	9.62	9.88	9.88	
4461949834	SMP	1	714.60	467.64	912.07	450.59	9.63	9.63	9.89	9.89	
4461958046	SMP	1	714.69	467.60	912.08	450.33	9.80	9.80	9.59	9.59	
4461966494	SMP	1	714.62	467.58	912.22	450.54	9.54	9.54	9.83	9.83	
4461974792	SMP	1	714.72	467.46	912.23	450.52	9.79	9.79	10.02	10.02	
4461983084	SMP	1	714.82	466.95	912.32	450.21	9.59	9.59	10.05	10.05	
4461991421	SMP	1	714.93	466.51	912.35	449.62	9.66	9.66	9.86	9.86	
4461999824	SMP	1	714.98	466.33	911.86	449.15	9.65	9.65	9.65	9.65	
4462008166	SMP	1	715.00	466.41	912.14	449.30	9.75	9.75	9.72	9.72	
4462016487	SMP	1	715.09	466.39	911.95	449.27	9.50	9.50	9.81	9.81	
4462024793	SMP	1	714.95	466.35	911.73	449.08	9.65	9.65	9.40	9.40	
4462033173	SMP	1	714.97	466.46	911.76	449.16	9.71	9.71	9.42	9.42	
4462041551	SMP	1	714.99	466.35	911.97	449.17	9.73	9.73	9.63	9.63	
4462049871	SMP	1	714.95	466.44	912.00	449.21	9.79	9.79	9.62	9.62	
4462058175	SMP	1	714.85	466.45	912.01	449.20	9.81	9.81	9.56	9.56	
4462066591	SMP	1	714.90	466.54	911.90	449.25	9.79	9.79	9.78	9.78	
4462074923	SMP	1	714.83	466.50	912.04	449.36	9.73	9.73	9.69	9.69	
4462083190	SMP	1	714.88	466.58	911.76	449.15	9.71	9.71	9.62	9.62	
4462091548	SMP	1	714.82	466.53	911.79	449.28	9.85	9.85	9.49	9.49	
4462099991	SMP	1	714.85	466.64	912.11	449.47	9.86	9.86	9.92	9.92	
4462108307	SMP	1	714.86	466.61	912.12	449.39	9.88	9.88	10.01	10.01	
4462116604	SMP	1	714.85	466.65	911.99	449.48	9.76	9.76	9.78	9.78	
4462124923	SMP	1	714.81	466.66	911.96	449.38	9.85	9.85	9.88	9.88	
4462133296	SMP	1	714.82	466.68	912.06	449.40	9.87	9.87	9.71	9.71	
4462141671	SMP	1	714.84	466.57	911.75	449.27	9.77	9.77	9.71	9.71	
4462149982	SMP	1	714.90	466.61	912.09	449.50	9.79	9.79	9.99	9.99	
4462158293	SMP	1	714.87	466.59	911.98	449.40	9.73	9.73	9.68	9.68	
4462166651	SMP	1	714.79	466.67	912.01	449.47	9.78	9.78	10.01	10.01	
4462174915	SMP	1	714.78	466.72	912.02	449.41	9.74	9.74	9.77	9.77	
4462183297	SMP	1	714.86	466.64	912.18	449.51	9.66	9.66	9.90	9.90	
4462191668	SMP	1	714.83	466.60	912.15	449.56	9.76	9.76	9.89	9.89	
4462200012	SMP	1	714.93	466.77	912.11	449.47	9.90	9.90	9.91	9.91	
4462208291	SMP	1	714.81	466.69	912.05	449.60	9.87	9.87	9.81	9.81	
4462216705	SMP	1	714.87	466.78	911.75	449.41	9.73	9.73	9.37	9.37	
4462225043	SMP	1	714.86	466.63	912.33	449.68	9.62	9.62	9.97	9.97	
4462233367	SMP	1	714.82	466.88	912.03	449.61	9.69	9.69	9.81	9.81	
4462241667	SMP	1	714.90	467.02	912.39	450.19	9.47	9.47	10.32	10.32	
4462250117	SMP	1	714.77	467.20	912.48	450.13	9.72	9.72	10.18	10.18	
4462258415	SMP	1	714.86	467.11	912.25	450.07	9.50	9.50	9.61	9.61	
4462266772	SMP	1	714.84	467.13	912.25	450.14	9.67	9.67	10.00	10.00	
4462275037	SMP	1	714.69	467.26	912.27	450.20	9.81	9.81	9.77	9.77	
4462283428	SMP	1	714.84	467.12	912.24	450.27	9.57	9.57	10.04	10.04	
4462291794	SMP	1	714.74	467.17	912.31	450.06	9.90	9.90	9.73	9.73	
4462300115	SMP	1	714.72	467.26	912.15	450.10	9.69	9.69	9.69	9.69	
4462308413	SMP	1	714.89	467.30	912.09	450.11	9.70	9.70	9.76	9.76	
4462316820	SMP	1	714.90	467.27	912.11	450.09	9.81	9.81	9.62	9.62	
4462325136	SMP	1	714.96	467.25	912.26	450.18	9.68	9.68	9.86	9.86	
4462333420	SMP	1	714.86	467.33	912.19	450.17	9.69	9.69	9.83	9.83	
4462341791	SMP	1	714.86	467.33	912.23	450.22	9.74	9.74	9.71	9.71	
4462350191	SMP	1	714.64	467.27	911.98	450.01	9.54	9.54	9.45	9.45	
4462358536	SMP	1	714.78	467.35	912.04	450.06	9.65	9.65	9.71	9.71	
4462366857	SMP	1	714.72	467.40	912.20	450.24	9.78	9.78	9.79	9.79	
4462375163	SMP	1	714.82	467.38	911.95	450.14	9.69	9.69	9.64	9.64	
4462383557	SMP	1	714.63	467.37	912.20	450.33	9.81	9.81	9.74	9.74	
4462391916	SMP	1	714.69	467.25	912.09	450.16	9.64	9.64	9.60	9.60	
4462400195	SMP	1	714.69	467.25	911.90	450.20	9.73	9.73	9.88	9.88	
4462408523	SMP	1	714.70	467.33	911.98	450.12	9.74	9.74	9.62	9.62	
4462416939	SMP	1	714.65	467.27	912.06	449.95	9.56	9.56	9.52	9.52	
4462425279	SMP	1	714.54	467.19	912.06	450.03	9.49	9.49	9.56	9.56	
4462433558	SMP	1	714.62	467.19	912.08	450.03	9.54	9.54	9.79	9.79	
4462441912	SMP	1	714.68	467.17	912.12	450.13	9.52	9.52	9.84	9.84	
4462450552	SMP	1	714.61	467.09	911.99	449.80	9.58	9.58	9.49	9.49	
4462458654	SMP	1	714.62	467.04	912.22	449.97	9.40	9.40	9.67	9.67	
4462466980	SMP	1	714.65	467.10	912.23	450.20	9.28	9.28	10.01	10.01	
4462475271	SMP	1	714.61	467.09	912.13	450.15	9.51	9.51	9.98	9.98	
4462483680	SMP	1	714.61	467.09	912.23	450.04	9.59	9.59	9.66	9.66	
4462491917	SMP	1	714.61	467.09	912.31	450.10	9.47	9.47	9.86	9.86	
4462500323	SMP	1	714.61	467.03	912.19	449.99	9.43	9.43	9.71	9.71	
4462508649	SMP	1	714.54	467.16	912.18	449.97	9.63	9.63	9.62	9.62	
4462517053	SMP	1	714.62	467.04	912.12	449.99	9.36	9.36	9.53	9.53	
4462525286	SMP	1	714.62	467.06	912.10	450.05	9.57	9.57	9.98	9.98	
4462533680	SMP	1	714.59	467.16	912.36	450.08	9.57	9.57	9.67	9.67	
4462542030	SMP	1	714.56	467.14	912.12	449.92	9.44	9.44	9.71	9.71	
4462550446	SMP	1	714.62	467.23	912.26	450.06	9.55	9.55	9.84	9.84	
4462558643	SMP	1	714.62	467.19	912.22	449.92	9.76	9.76	9.64	9.64	
4462567101	SMP	1	714.63	467.19	912.30	450.11	9.40	9.40	9.78	9.78	
4462575403	SMP	1	714.63	467.16	912.38	450.12	9.61	9.61	9.67	9.67	
4462583767	SMP	1	714.60	467.12	912.38	450.10	9.50	9.50	9.77	9.77	
4462592031	SMP	1	714.75	467.16	912.29	449.97	9.36	9.36	9.65	9.65	
4462600480	SMP	1	714.77	467.11	912.51	450.19	9.40	9.40	9.88	9.88	
4462608772	SMP	1	714.84	467.05	912.49	449.98	9.40	9.40	9.61	9.61	
4462617389	SMP	1	714.80	467.11	912.72	450.37	9.28	9.28	10.01	10.01	
4462625388	SMP	1	714.93	467.19	912.61	450.12	9.50	9.50	9.90	9.90	
4462633790	SMP	1	715.09	467.16	912.52	449.98	9.35	9.35	9.87	9.87	
4462642152	SMP	1	715.09	467.18	913.01	450.35	9.11	9.11	9.86	9.86	
4462650452	SMP	1	715.21	467.16	912.73	449.91	9.47	9.47	9.70	9.70	
4462658772	SMP	1	715.25	467.06	912.85	450.10	9.52	9.52	9.83	9.83	
4462667200	SMP	1	715.41	467.10	912.54	449.97	9.52	9.52	9.51	9.51	
4462675516	SMP	1	715.41	467.01	912.67	450.10	9.57	9.57	9.77	9.77	
4462683802	SMP	1	715.33	467.02	912.97	450.12	9.47	9.47	9.62	9.62	
4462692150	SMP	1	715.44	466.94	912.97	450.01	9.39	9.39	9.70	9.70	
4462700589	SMP	1	715.49	466.95	912.95	450.17	9.47	9.47	9.73	9.73	
4462708886	SMP	1	715.42	467.06	913.03	450.13	9.52	9.52	9.59	9.59	
4462717198	SMP	1	715.44	467.00	912.96	450.07	9.38	9.38	9.57	9.57	
4462725513	SMP	1	715.46	467.13	913.06	450.25	9.50	9.50	9.90	9.90	
4462733936	SMP	1	715.47	466.89	912.97	450.12	9.30	9.30	9.58	9.58	
4462742270	SMP	1	715.39	467.00	912.80	449.93	9.49	9.49	9.56	9.56	
4462751110	SMP	1	715.42	466.99	913.18	449.98	9.47	9.47	9.60	9.60	
4462758900	SMP	1	715.49	466.84	913.01	450.11	9.24	9.24	9.48	9.48	
4462767239	SMP	1	715.53	466.74	912.87	449.96	9.28	9.28	9.57	9.57	
4462775630	SMP	1	715.44	466.82	912.86	449.87	9.26	9.26	9.42	9.42	
4462783908	SMP	1	715.46	466.86	912.98	449.89	9.42	9.42	9.48	9.48	
4462792269	SMP	1	715.47	466.71	912.87	449.67	9.28	9.28	9.72	9.72	
4462800638	SMP	1	715.46	466.79	912.97	449.81	9.25	9.25	9.41	9.41	
4462808896	SMP	1	715.46	466.81	912.78	449.71	9.35	9.35	9.40	9.40	
4462817290	SMP	1	715.47	466.87	912.97	449.81	9.65	9.65	9.66	9.66	
4462825643	SMP	1	715.38	466.91	913.02	449.71	9.54	9.54	9.70	9.70	
4462834051	SMP	1	715.45	466.77	912.94	449.83	9.48	9.48	9.58	9.58	
4462842254	SMP	1	715.39	466.79	913.11	449.78	9.30	9.30	9.61	9.61	
4462850660	SMP	1	715.38	466.79	913.01	449.71	9.42	9.42	9.59	9.59	
4462859000	SMP	1	715.38	466.79	913.03	449.94	9.36	9.36	9.66	9.66	
4462867383	SMP	1	715.40	466.82	912.78	449.72	9.62	9.62	9.32	9.32	
4462875624	SMP	1	715.35	466.92	912.93	449.86	9.60	9.60	9.47	9.47	
4462884030	SMP	1	715.36	466.90	912.88	449.71	9.48	9.48	9.50	9.50	
4462892393	SMP	1	715.35	466.92	912.78	449.85	9.61	9.61	9.57	9.57	
4462900795	SMP	1	715.27	466.98	912.83	449.65	9.66	9.66	9.47	9.47	
4462908998	SMP	1	715.34	466.91	912.92	449.82	9.60	9.60	9.56	9.56	
4462917423	SMP	1	715.31	466.90	912.76	449.78	9.65	9.65	9.58	9.58	
4462925751	SMP	1	715.29	466.95	912.69	449.74	9.60	9.60	9.52	9.52	
4462934115	SMP	1	715.31	466.83	912.77	449.91	9.59	9.59	9.62	9.62	
4462942376	SMP	1	715.29	466.94	912.74	449.68	9.60	9.60	9.72	9.72	
4462950796	SMP	1	715.17	466.85	912.77	449.68	9.54	9.54	9.62	9.62	
4462959140	SMP	1	715.24	466.82	912.68	449.75	9.51	9.51	9.56	9.56	
4462967425	SMP	1	715.20	466.84	912.93	449.90	9.52	9.52	10.08	10.08	
4462975751	SMP	1	715.27	466.94	912.72	449.73	9.59	9.59	9.61	9.61	
4462984087	SMP	1	715.19	466.77	912.74	449.72	9.56	9.56	9.72	9.72	
4462992442	SMP	1	715.09	466.87	912.83	449.78	9.60	9.60	9.91	9.91	
4463000797	SMP	1	715.02	466.94	912.77	449.71	9.57	9.57	9.87	9.87	
4463009158	SMP	1	715.04	467.00	912.67	449.79	9.61	9.61	9.99	9.99	
4463017549	SMP	1	715.03	466.88	912.70	449.78	9.55	9.55	9.91	9.91	
4463025823	SMP	1	715.08	466.99	912.89	449.87	9.60	9.60	9.88	9.88	
4463034181	SMP	1	715.12	466.91	912.66	449.72	9.58	9.58	9.80	9.80	
4463042497	SMP	1	714.97	466.91	912.61	449.81	9.61	9.61	9.87	9.87	
4463050873	SMP	1	715.12	466.93	912.67	449.86	9.78	9.78	9.84	9.84	
4463059214	SMP	1	715.04	466.88	912.76	449.86	9.71	9.71	9.87	9.87	
4463068145	SMP	1	715.09	466.88	912.68	449.83	9.81	9.81	10.00	10.00	
4463075904	SMP	1	715.04	466.91	912.52	449.61	9.80	9.80	9.65	9.65	
4463084178	SMP	1	715.02	466.95	912.54	449.69	9.58	9.58	9.83	9.83	
4463092551	SMP	1	714.99	466.91	912.51	449.63	9.74	9.74	9.78	9.78	
4463100871	SMP	1	715.10	466.98	912.77	449.72	9.94	9.94	9.96	9.96	
4463109268	SMP	1	715.18	466.80	912.80	449.80	9.67	9.67	9.98	9.98	
4463117571	SMP	1	715.06	466.83	912.88	449.71	9.66	9.66	9.93	9.93	
4463125908	SMP	1	715.10	466.74	912.93	449.97	9.71	9.71	10.18	10.18	
4463134231	SMP	1	715.16	466.86	912.92	449.84	9.61	9.61	10.08	10.08	
4463142596	SMP	1	715.24	466.86	912.96	449.98	9.63	9.63	10.20	10.20	
4463150958	SMP	1	715.23	466.86	912.82	449.72	9.57	9.57	9.82	9.82	
4463159276	SMP	1	715.22	466.83	912.90	449.85	9.67	9.67	10.06	10.06	
4463167627	SMP	1	715.49	466.98	913.28	449.93	9.82	9.82	10.00	10.00	
4463176004	SMP	1	716.82	467.37	914.71	450.45	10.02	10.02	10.42	10.42	
4463184285	SMP	1	718.12	467.51	915.45	450.39	9.95	9.95	10.14	10.14	
4463192659	SMP	1	718.98	467.75	916.07	450.69	10.09	10.09	9.78	9.78	
4463201017	SMP	1	719.17	468.07	916.07	450.61	10.15	10.15	9.77	9.77	
4463209294	SMP	1	719.13	468.08	916.22	450.90	10.11	10.11	10.02	10.02	
4463217682	SMP	1	719.17	468.00	916.32	450.64	10.03	10.03	9.71	9.71	
4463226008	SMP	1	719.24	468.00	916.93	451.33	10.11	10.11	10.48	10.48	
4463234385	SMP	1	719.33	467.94	916.91	451.30	10.14	10.14	10.23	10.23	
4463251048	SMP	1	720.65	468.84	918.42	451.88	10.33	10.33	10.23	10.23	
4463259381	SMP	1	721.90	469.28	919.59	452.60	10.13	10.13	10.76	10.76	
4463267758	SMP	1	722.19	469.58	919.87	452.72	10.35	10.35	10.24	10.24	
4463276091	SMP	1	722.01	469.72	919.88	452.61	10.43	10.43	10.29	10.29	
4463284384	SMP	1	722.02	469.59	920.09	452.90	10.09	10.09	10.43	10.43	
4463292773	SMP	1	722.16	469.65	920.29	452.81	10.08	10.08	10.30	10.30	
4463301131	SMP	1	722.25	469.76	920.21	453.04	10.22	10.22	10.49	10.49	
4463309504	SMP	1	722.25	469.89	920.32	452.98	10.57	10.57	10.45	10.45	
4463317782	SMP	1	722.33	469.90	920.46	453.27	10.52	10.52	10.71	10.71	
4463326138	SMP	1	722.43	469.78	920.50	453.14	10.20	10.20	10.40	10.40	
4463334495	SMP	1	722.51	469.73	920.64	453.11	10.40	10.40	10.61	10.61	
4463342891	SMP	1	722.51	469.79	920.64	452.97	10.50	10.50	10.50	10.50	
4463359498	SMP	1	723.15	469.96	921.20	453.29	10.34	10.34	10.59	10.59	
4463368173	SMP	1	724.51	470.58	922.25	453.93	10.43	10.43	10.38	10.38	
4463376237	SMP	1	724.85	470.81	922.75	454.11	10.35	10.35	10.10	10.10	
4463384528	SMP	1	724.73	470.81	922.68	454.50	10.30	10.30	10.68	10.68	
4463392872	SMP	1	724.63	470.87	922.82	454.31	10.38	10.38	10.45	10.45	
4463401298	SMP	1	724.70	470.80	922.94	454.32	10.28	10.28	10.52	10.52	
4463409611	SMP	1	724.71	470.77	923.07	454.29	10.29	10.29	10.38	10.38	
4463417939	SMP	1	724.80	470.76	923.20	454.22	10.46	10.46	10.34	10.34	
4463426240	SMP	1	725.13	470.71	923.38	454.30	10.12	10.12	10.28	10.28	
4463434646	SMP	1	726.42	471.25	924.46	454.73	10.58	10.58	10.37	10.37	
4463451256	SMP	1	728.05	471.96	925.94	455.38	10.61	10.61	10.42	10.42	
4463459635	SMP	1	727.79	472.02	926.06	455.63	10.51	10.51	10.37	10.37	
4463467992	SMP	1	727.62	472.04	926.06	455.56	10.61	10.61	10.49	10.49	
4463476257	SMP	1	727.75	471.98	926.35	455.62	10.33	10.33	10.49	10.49	
4463484631	SMP	1	727.81	472.16	926.26	455.59	10.54	10.54	10.32	10.32	
4463493013	SMP	1	727.75	472.04	926.38	455.63	10.57	10.57	10.33	10.33	
4463501369	SMP	1	727.87	472.10	926.52	455.67	10.54	10.54	10.19	10.19	
4463509651	SMP	1	727.95	472.11	926.47	455.70	10.53	10.53	10.18	10.18	
4463517999	SMP	1	727.98	472.21	926.61	455.80	10.69	10.69	10.29	10.29	
4463526388	SMP	1	727.99	472.17	926.59	455.83	10.64	10.64	10.40	10.40	
4463534745	SMP	1	727.92	472.23	926.70	455.69	10.78	10.78	10.25	10.25	
4463543009	SMP	1	728.11	472.14	926.59	455.89	10.55	10.55	10.48	10.48	
4463551379	SMP	1	728.02	472.18	926.81	455.88	10.55	10.55	10.49	10.49	
4463559754	SMP	1	728.22	472.23	926.84	455.97	10.50	10.50	10.47	10.47	
4463568130	SMP	1	728.17	472.29	927.09	456.03	10.52	10.52	10.54	10.54	
4463576385	SMP	1	728.24	472.21	927.05	455.97	10.26	10.26	10.32	10.32	
4463584745	SMP	1	728.47	472.22	927.15	456.10	10.36	10.36	10.31	10.31	
4463593132	SMP	1	728.48	472.27	927.26	456.03	10.46	10.46	10.35	10.35	
4463601518	SMP	1	728.58	472.15	927.26	456.14	10.44	10.44	10.42	10.42	
4463609757	SMP	1	728.63	472.34	927.57	456.12	10.78	10.78	10.44	10.44	
4463618134	SMP	1	728.61	472.15	927.49	456.05	10.49	10.49	10.19	10.19	
4463626506	SMP	1	728.53	472.01	927.23	455.83	10.46	10.46	10.20	10.20	
4463634799	SMP	1	728.42	471.92	927.12	455.91	10.46	10.46	10.39	10.39	
4463643131	SMP	1	728.53	471.86	927.46	455.76	10.15	10.15	10.21	10.21	
4463651550	SMP	1	728.68	471.88	927.42	455.81	10.24	10.24	10.34	10.34	
4463659866	SMP	1	728.77	471.77	927.49	455.90	10.08	10.08	10.17	10.17	
4463668166	SMP	1	728.80	471.81	927.67	455.86	10.09	10.09	10.34	10.34	
4463676491	SMP	1	728.84	471.88	927.55	455.91	10.24	10.24	10.15	10.15	
4463684851	SMP	1	728.88	471.87	927.69	455.84	10.12	10.12	10.21	10.21	
4463693251	SMP	1	728.71	471.80	927.77	455.95	10.37	10.37	10.22	10.22	
4463701540	SMP	1	728.89	471.94	927.72	455.99	10.51	10.51	9.95	9.95	
4463709873	SMP	1	728.88	471.80	927.69	455.98	9.81	9.81	10.11	10.11	
4463718226	SMP	1	728.96	471.82	927.72	455.88	10.09	10.09	10.10	10.10	
4463726615	SMP	1	728.83	471.88	927.55	455.98	10.32	10.32	10.28	10.28	
4463734922	SMP	1	729.04	471.67	927.57	456.12	10.03	10.03	10.43	10.43	
4463743248	SMP	1	728.83	471.74	927.79	455.93	10.31	10.31	10.07	10.07	
4463751620	SMP	1	728.91	471.83	927.80	456.00	9.95	9.95	10.37	10.37	
4463759989	SMP	1	728.91	471.81	927.88	455.78	9.83	9.83	10.10	10.10	
4463768279	SMP	1	729.01	471.76	927.85	455.82	9.95	9.95	10.08	10.08	
4463776615	SMP	1	729.20	471.75	927.85	455.74	9.83	9.83	9.82	9.82	
4463784907	SMP	1	728.83	471.65	927.56	455.63	9.94	9.94	10.01	10.01	
4463793250	SMP	1	728.86	471.51	927.61	455.76	9.76	9.76	10.21	10.21	
4463801601	SMP	1	728.90	471.46	927.74	455.60	9.78	9.78	9.77	9.77	
4463809998	SMP	1	728.90	471.61	927.83	455.64	9.86	9.86	9.91	9.91	
4463818279	SMP	1	728.97	471.47	927.78	455.67	9.65	9.65	9.83	9.83	
4463826626	SMP	1	728.97	471.52	927.85	455.67	9.60	9.60	9.79	9.79	
4463835041	SMP	1	728.90	471.65	927.71	455.59	9.71	9.71	9.85	9.85	
4463843373	SMP	1	729.00	471.41	927.90	455.58	9.32	9.32	9.63	9.63	
4463851717	SMP	1	728.90	471.57	927.85	455.68	9.85	9.85	9.62	9.62	
4463859993	SMP	1	728.97	471.71	927.83	455.73	9.74	9.74	10.01	10.01	
4463868400	SMP	1	728.96	471.52	927.88	455.68	9.26	9.26	9.73	9.73	
4463876746	SMP	1	729.00	471.55	928.09	455.57	9.56	9.56	9.52	9.52	
4463885072	SMP	1	729.12	471.58	928.09	455.67	9.34	9.34	9.64	9.64	
4463893368	SMP	1	729.11	471.53	928.05	455.76	9.46	9.46	9.83	9.83	
4463901798	SMP	1	729.07	471.45	928.06	455.64	9.61	9.61	9.73	9.73	
4463910120	SMP	1	729.16	471.47	928.30	455.58	9.37	9.37	9.42	9.42	
4463918446	SMP	1	729.25	471.53	928.21	455.61	9.41	9.41	9.57	9.57	
4463926742	SMP	1	729.23	471.55	928.23	455.68	9.56	9.56	9.71	9.71	
4463935160	SMP	1	729.33	471.41	928.24	455.63	9.25	9.25	9.60	9.60	
4463943495	SMP	1	729.44	471.46	928.44	455.72	9.18	9.18	9.41	9.41	
4463951723	SMP	1	729.34	471.60	928.30	455.70	9.38	9.38	9.68	9.68	
4463960113	SMP	1	729.44	471.50	928.39	455.80	9.32	9.32	9.78	9.78	
4463968481	SMP	1	729.38	471.50	928.33	455.79	9.41	9.41	9.65	9.65	
4463976869	SMP	1	729.35	471.64	928.32	455.78	9.75	9.75	9.55	9.55	
4463985194	SMP	1	729.46	471.56	928.27	455.89	9.34	9.34	9.56	9.56	
4463993492	SMP	1	729.33	471.52	928.41	455.74	9.38	9.38	9.48	9.48	
4464001915	SMP	1	729.46	471.51	928.32	455.69	9.25	9.25	9.72	9.72	
4464010240	SMP	1	729.44	471.59	928.30	455.85	9.20	9.20	9.41	9.41	
4464018557	SMP	1	729.43	471.50	928.32	455.74	9.65	9.65	9.64	9.64	
4464026865	SMP	1	729.39	471.64	928.41	455.71	9.43	9.43	9.22	9.22	
4464035257	SMP	1	729.49	471.48	928.35	455.69	9.56	9.56	9.56	9.56	
4464043613	SMP	1	729.52	471.51	928.43	455.69	9.03	9.03	9.43	9.43	
4464051936	SMP	1	729.56	471.49	928.34	455.66	9.19	9.19	9.25	9.25	
4464060234	SMP	1	729.39	471.55	928.29	455.70	9.14	9.14	9.59	9.59	
4464069152	SMP	1	729.46	471.48	928.22	455.83	9.13	9.13	9.60	9.60	
4464076986	SMP	1	729.39	471.56	928.38	455.77	9.38	9.38	9.40	9.40	
4464085307	SMP	1	729.42	471.48	928.30	455.94	9.09	9.09	9.57	9.57	
4464093607	SMP	1	729.40	471.51	928.29	455.81	9.01	9.01	9.39	9.39	
4464101990	SMP	1	729.35	471.58	928.29	455.74	9.08	9.08	9.42	9.42	
4464110233	SMP	1	729.20	471.64	928.20	455.88	9.18	9.18	9.65	9.65	
4464118677	SMP	1	729.30	471.68	928.06	455.88	9.15	9.15	9.58	9.58	
4464126973	SMP	1	729.39	471.58	928.20	455.78	8.87	8.87	9.59	9.59	
4464135467	SMP	1	729.11	471.69	928.27	455.81	9.23	9.23	9.45	9.45	
4464143608	SMP	1	729.23	471.68	928.27	455.67	9.27	9.27	9.25	9.25	
4464152042	SMP	1	729.39	471.53	928.20	455.70	8.82	8.82	9.44	9.44	
4464160352	SMP	1	729.20	471.59	928.09	455.61	9.10	9.10	9.49	9.49	
4468226407	SMP	1	726.70	451.99	923.66	442.29	9.73	9.73	10.59	10.59	
4468231830	SMP	1	721.28	448.61	917.98	438.05	10.21	10.21	10.25	10.25	
4468256184	SMP	1	720.88	453.07	917.22	441.72	9.74	9.74	10.22	10.22	
4468264562	SMP	1	719.53	453.19	915.83	441.47	9.65	9.65	10.39	10.39	
4468281192	SMP	1	716.78	453.51	913.05	440.60	9.66	9.66	9.92	9.92	
4468289566	SMP	1	715.50	453.66	911.67	440.57	9.54	9.54	10.43	10.43	
4468297910	SMP	1	714.41	453.92	910.49	440.58	9.66	9.66	10.58	10.58	
4468314560	SMP	1	712.36	454.47	908.20	440.23	9.40	9.40	10.38	10.38	
4468322916	SMP	1	711.43	454.94	907.27	440.44	9.65	9.65	10.24	10.24	
4468331183	SMP	1	710.57	455.40	906.36	440.44	9.51	9.51	10.23	10.23	
4468347924	SMP	1	709.26	456.48	904.92	440.96	9.29	9.29	10.08	10.08	
4468356310	SMP	1	708.60	456.95	904.23	441.39	9.42	9.42	10.13	10.13	
4468364534	SMP	1	708.18	457.65	903.70	441.75	9.61	9.61	10.18	10.18	
4468372952	SMP	1	707.71	458.03	903.58	442.44	9.55	9.55	10.40	10.40	
4468381283	SMP	1	707.58	458.39	903.27	442.57	9.40	9.40	10.23	10.23	
4468389678	SMP	1	707.36	458.65	903.09	442.66	9.59	9.59	9.95	9.95	
4468406291	SMP	1	707.24	458.38	902.87	442.89	9.35	9.35	10.22	10.22	
4468414683	SMP	1	707.14	458.14	903.08	442.61	9.55	9.55	10.08	10.08	
4468423061	SMP	1	707.31	457.64	903.27	442.26	9.67	9.67	10.27	10.27	
4468439670	SMP	1	707.62	456.07	903.72	441.30	9.44	9.44	10.44	10.44	
4468448041	SMP	1	707.95	455.27	904.21	440.37	9.61	9.61	9.99	9.99	
4468456410	SMP	1	708.34	454.14	904.45	439.82	9.38	9.38	10.29	10.29	
4468473036	SMP	1	708.48	452.07	904.66	438.54	9.40	9.40	10.67	10.67	
4468481428	SMP	1	708.24	451.15	904.48	437.93	9.44	9.44	10.56	10.56	
4468489651	SMP	1	708.65	450.32	904.84	436.75	9.51	9.51	10.15	10.15	
4468506427	SMP	1	709.35	448.13	906.03	435.05	9.60	9.60	10.01	10.01	
4468514788	SMP	1	709.83	447.05	906.58	434.61	9.65	9.65	10.66	10.66	
4468523051	SMP	1	710.28	446.00	907.07	433.68	9.69	9.69	10.12	10.12	
4468539776	SMP	1	711.05	444.26	908.17	432.51	9.51	9.51	9.92	9.92	
4468548179	SMP	1	711.48	443.63	908.88	432.23	9.54	9.54	10.58	10.58	
4468556398	SMP	1	711.78	443.06	909.20	431.95	9.60	9.60	10.39	10.39	
4468573176	SMP	1	712.25	442.34	909.88	431.49	9.57	9.57	10.40	10.40	
4468581531	SMP	1	712.48	442.06	910.26	431.77	9.62	9.62	10.63	10.63	
4468589776	SMP	1	712.62	442.29	910.65	431.56	9.88	9.88	10.69	10.69	
4468598153	SMP	1	712.72	442.14	910.97	431.66	9.70	9.70	10.42	10.42	
4468606543	SMP	1	712.80	442.35	911.15	431.76	9.80	9.80	10.30	10.30	
4468614906	SMP	1	712.88	442.80	911.27	432.50	9.83	9.83	10.77	10.77	
4468623147	SMP	1	712.84	443.40	911.47	433.12	9.97	9.97	10.91	10.91	
4468631531	SMP	1	712.98	444.05	911.48	433.71	9.90	9.90	10.86	10.86	
4468639909	SMP	1	712.88	444.93	911.67	434.36	9.93	9.93	10.78	10.78	
4468656530	SMP	1	712.27	446.98	911.37	436.16	10.00	10.00	10.75	10.75	
4468664926	SMP	1	711.32	448.19	910.36	437.19	9.89	9.89	10.73	10.73	
4468673269	SMP	1	710.80	449.54	909.68	438.38	9.86	9.86	10.91	10.91	
4468689913	SMP	1	710.73	452.29	909.73	440.25	9.95	9.95	10.48	10.48	
4468698275	SMP	1	710.73	453.69	909.84	441.59	9.97	9.97	10.70	10.70	
4468706669	SMP	1	710.87	454.92	909.98	442.45	10.06	10.06	10.34	10.34	
4468714901	SMP	1	711.01	456.11	910.29	443.61	10.04	10.04	10.38	10.38	
4468731666	SMP	1	711.31	458.28	910.15	445.52	9.86	9.86	10.56	10.56	
4468740025	SMP	1	711.60	459.35	910.64	446.27	9.95	9.95	10.93	10.93	
4468748303	SMP	1	712.00	460.13	910.96	447.10	10.15	10.15	10.82	10.82	
4468765030	SMP	1	712.94	461.18	911.55	447.65	10.06	10.06	10.73	10.73	
4468773417	SMP	1	713.43	461.59	912.14	448.13	9.90	9.90	10.65	10.65	
4468781641	SMP	1	714.23	461.88	912.65	448.18	10.08	10.08	10.73	10.73	
4468798407	SMP	1	715.87	462.06	914.07	448.45	10.33	10.33	10.94	10.94	
4468806771	SMP	1	716.76	461.89	914.96	448.22	10.32	10.32	10.79	10.79	
4468815048	SMP	1	717.65	461.48	915.82	447.97	10.08	10.08	10.90	10.90	
4468823395	SMP	1	718.51	460.89	916.53	447.69	9.97	9.97	10.85	10.85	
4468840049	SMP	1	720.86	459.83	918.64	446.83	10.15	10.15	10.95	10.95	
4468848398	SMP	1	721.90	458.83	919.83	446.02	10.20	10.20	10.64	10.64	
4468856787	SMP	1	723.07	458.13	920.76	445.51	10.07	10.07	10.62	10.62	
4468873392	SMP	1	726.04	455.60	923.79	443.78	10.07	10.07	10.90	10.90	
4468881783	SMP	1	728.08	453.90	925.88	442.40	10.13	10.13	10.57	10.57	
4468890148	SMP	1	729.99	452.38	927.45	440.93	10.16	10.16	10.57	10.57	
4468906776	SMP	1	732.57	450.26	930.13	439.49	10.19	10.19	9.84	9.84	
4468915142	SMP	1	733.71	449.75	931.46	439.17	10.13	10.13	9.41	9.41	
4468923520	SMP	1	734.79	449.04	932.76	438.80	10.10	10.10	9.98	9.98	
4468948523	SMP	1	737.76	447.81	935.82	438.24	10.20	10.20	9.43	9.43	
4468956916	SMP	1	738.63	447.66	936.18	438.75	10.41	10.41	10.52	10.52	
4468965259	SMP	1	739.43	447.46	936.95	438.91	10.38	10.38	10.41	10.41	
4468981911	SMP	1	740.81	447.65	938.22	439.68	10.11	10.11	11.25	11.25	
4468990268	SMP	1	741.60	447.96	938.87	440.00	10.23	10.23	11.16	11.16	
4468998535	SMP	1	742.17	448.25	939.45	440.46	10.28	10.28	11.06	11.06	
4469015267	SMP	1	743.14	449.19	940.67	441.33	10.15	10.15	10.81	10.81	
4469023656	SMP	1	743.48	449.85	941.19	441.95	10.23	10.23	10.75	10.75	
4469031890	SMP	1	744.42	450.28	941.80	442.56	10.35	10.35	10.87	10.87	
4469048648	SMP	1	746.95	450.45	945.32	442.21	10.58	10.58	9.64	9.64	
4469057011	SMP	1	748.50	450.78	945.74	442.66	10.32	10.32	10.60	10.60	
4469065279	SMP	1	749.02	451.17	946.57	443.00	10.27	10.27	10.43	10.43	
4469073626	SMP	1	749.08	451.72	946.39	443.63	10.30	10.30	10.47	10.47	
4469082029	SMP	1	749.34	452.23	946.79	444.01	10.03	10.03	10.28	10.28	
4469098637	SMP	1	749.56	453.09	946.72	444.68	10.11	10.11	10.48	10.48	
4469107027	SMP	1	749.75	453.48	947.32	444.84	10.21	10.21	10.55	10.55	
4469115376	SMP	1	749.96	453.86	947.38	445.09	10.45	10.45	9.91	9.91	
4469123785	SMP	1	750.09	453.92	947.27	445.41	10.25	10.25	10.62	10.62	
4469148762	SMP	1	750.33	454.07	947.31	446.04	10.25	10.25	10.18	10.18	
4469157031	SMP	1	750.46	454.08	947.63	445.76	10.15	10.15	10.32	10.32	
4469165376	SMP	1	750.46	453.93	947.38	445.67	10.31	10.31	10.39	10.39	
4469182145	SMP	1	750.88	453.52	947.57	445.42	10.14	10.14	11.01	11.01	
4469190378	SMP	1	751.00	453.28	947.41	445.11	10.36	10.36	10.79	10.79	
4469198763	SMP	1	750.83	452.99	947.61	445.18	10.45	10.45	11.23	11.23	
4469215510	SMP	1	751.39	452.26	947.19	444.72	10.32	10.32	11.19	11.19	
4469223776	SMP	1	751.29	451.89	947.15	443.95	10.22	10.22	11.02	11.02	
4469232122	SMP	1	751.49	451.53	947.44	443.85	10.31	10.31	11.04	11.04	
4469248886	SMP	1	751.39	451.02	947.49	442.99	10.42	10.42	10.54	10.54	
4469257130	SMP	1	751.55	450.90	947.36	442.88	10.28	10.28	10.71	10.71	
4469265522	SMP	1	751.51	450.60	947.34	442.77	10.25	10.25	10.81	10.81	
4469282255	SMP	1	751.55	450.42	947.07	442.52	10.22	10.22	10.52	10.52	
4469290523	SMP	1	751.14	450.58	946.83	442.60	10.26	10.26	10.93	10.93	
4469298872	SMP	1	750.90	450.60	946.81	442.71	10.06	10.06	10.90	10.90	
4469307269	SMP	1	750.60	451.10	946.27	442.72	10.46	10.46	10.44	10.44	
4469323877	SMP	1	749.76	451.70	945.89	443.18	10.36	10.36	10.51	10.51	
4469332269	SMP	1	749.44	452.23	945.42	443.59	10.65	10.65	10.62	10.62	
4469340624	SMP	1	748.91	452.76	944.95	444.03	10.33	10.33	10.85	10.85	
4469357262	SMP	1	748.04	453.90	943.81	444.82	10.37	10.37	10.99	10.99	
4469365622	SMP	1	747.44	454.60	943.06	445.46	10.40	10.40	11.00	11.00	
4469374217	SMP	1	746.91	455.39	942.74	446.12	10.53	10.53	10.83	10.83	
4469382243	SMP	1	746.25	456.16	942.10	446.60	10.38	10.38	10.62	10.62	
4469390642	SMP	1	745.73	456.83	941.47	447.45	10.37	10.37	10.95	10.95	
4469398991	SMP	1	745.21	457.82	940.71	448.11	10.27	10.27	11.12	11.12	
4469415643	SMP	1	743.91	459.74	939.78	449.96	10.46	10.46	11.15	11.15	
4469423993	SMP	1	743.52	460.78	938.93	450.83	10.66	10.66	10.87	10.87	
4469432390	SMP	1	743.11	461.70	938.66	451.84	10.21	10.21	10.91	10.91	
4469449000	SMP	1	742.23	464.13	938.08	453.65	10.35	10.35	10.91	10.91	
4469457388	SMP	1	741.28	465.75	937.02	455.17	10.40	10.40	10.84	10.84	
4469465745	SMP	1	740.94	467.32	936.51	456.61	10.27	10.27	10.98	10.98	
4469482374	SMP	1	740.10	469.87	935.98	459.10	10.25	10.25	10.95	10.95	
4469490741	SMP	1	739.83	470.96	935.69	460.42	10.33	10.33	11.40	11.40	
4469499139	SMP	1	739.58	472.28	935.52	461.57	10.81	10.81	11.13	11.13	
4469515746	SMP	1	739.12	474.07	934.91	463.47	10.23	10.23	11.17	11.17	
4469524137	SMP	1	738.80	474.90	934.66	464.37	10.27	10.27	11.12	11.12	
4469532489	SMP	1	738.66	475.82	934.64	465.08	10.46	10.46	11.17	11.17	
4469549135	SMP	1	738.32	477.10	934.16	466.58	10.65	10.65	11.26	11.26	
4469557492	SMP	1	738.13	477.37	933.90	467.20	10.36	10.36	11.06	11.06	
4469565885	SMP	1	737.88	477.65	933.75	467.62	10.18	10.18	11.10	11.10	
4469582491	SMP	1	737.49	477.75	933.45	467.77	10.59	10.59	11.55	11.55	
4469590882	SMP	1	737.29	477.72	933.29	467.66	10.84	10.84	11.31	11.31	
4469599239	SMP	1	737.38	477.36	933.07	467.72	10.71	10.71	11.54	11.54	
4469615872	SMP	1	737.50	477.42	932.93	467.72	10.73	10.73	11.40	11.40	
4469624253	SMP	1	737.01	476.72	932.76	467.45	10.33	10.33	11.33	11.33	
4469632498	SMP	1	736.70	476.34	932.60	466.62	11.01	11.01	11.02	11.02	
4469649237	SMP	1	735.83	474.92	931.88	465.61	10.32	10.32	11.17	11.17	
4469657630	SMP	1	735.68	474.39	931.48	464.94	10.77	10.77	11.04	11.04	
4469665856	SMP	1	735.30	474.02	930.99	464.41	10.78	10.78	11.12	11.12	
4469674245	SMP	1	734.87	473.39	930.53	464.00	10.66	10.66	11.38	11.38	
4469682608	SMP	1	734.40	473.23	930.22	463.42	10.82	10.82	11.20	11.20	
4469691004	SMP	1	733.92	472.75	929.53	462.61	10.63	10.63	11.05	11.05	
4469699233	SMP	1	733.22	472.41	928.96	462.23	10.71	10.71	11.12	11.12	
4469716001	SMP	1	731.94	471.70	927.74	461.55	10.39	10.39	11.26	11.26	
4469724364	SMP	1	731.48	471.62	927.07	461.18	10.95	10.95	11.33	11.33	
4469732626	SMP	1	730.77	471.47	926.60	460.68	10.90	10.90	11.29	11.29	
4469740978	SMP	1	730.09	471.32	925.81	460.46	10.87	10.87	11.20	11.20	
4469749367	SMP	1	729.37	471.74	924.85	460.58	10.85	10.85	11.12	11.12	
4469757734	SMP	1	728.25	472.39	923.50	461.05	10.70	10.70	11.21	11.21	
4469774360	SMP	1	726.63	473.17	921.86	461.68	10.80	10.80	11.22	11.22	
4469782732	SMP	1	726.06	473.14	921.45	461.32	11.21	11.21	11.71	11.71	
4469790974	SMP	1	725.44	472.56	921.01	460.71	10.98	10.98	11.47	11.47	
4469799352	SMP	1	724.91	471.87	920.51	460.11	10.80	10.80	11.63	11.63	
4469807748	SMP	1	724.46	471.42	920.09	459.40	11.09	11.09	11.33	11.33	
4469816110	SMP	1	724.12	470.83	919.84	458.80	11.14	11.14	11.43	11.43	
4469832739	SMP	1	723.47	468.96	919.39	457.24	10.95	10.95	11.93	11.93	
4469841105	SMP	1	723.29	468.04	919.00	456.34	11.06	11.06	11.62	11.62	
4469849489	SMP	1	723.12	467.09	918.91	455.48	10.98	10.98	11.55	11.55	
4469857722	SMP	1	723.00	466.44	918.77	454.79	11.45	11.45	11.77	11.77	
4469874494	SMP	1	722.72	464.49	918.78	453.27	11.24	11.24	11.64	11.64	
4469882853	SMP	1	722.76	463.87	918.87	452.62	11.15	11.15	11.62	11.62	
4469891116	SMP	1	722.67	463.19	918.88	451.98	11.32	11.32	11.72	11.72	
4469899476	SMP	1	722.68	462.45	918.97	451.54	11.19	11.19	11.80	11.80	
4469916229	SMP	1	722.71	461.30	919.32	450.96	11.11	11.11	11.72	11.72	
4469924476	SMP	1	723.28	460.87	919.99	450.79	11.02	11.02	11.73	11.73	
4469932864	SMP	1	724.15	461.11	920.76	451.00	11.36	11.36	11.81	11.81	
4469941223	SMP	1	724.13	461.16	920.91	451.01	11.45	11.45	11.62	11.62	
4469949491	SMP	1	723.98	460.94	920.94	451.25	11.41	11.41	11.70	11.70	
4469957837	SMP	1	723.94	461.01	920.96	451.60	11.25	11.25	12.05	12.05	
4469966254	SMP	1	723.85	461.35	920.86	451.83	11.20	11.20	12.00	12.00	
4469974597	SMP	1	723.74	461.42	920.86	452.18	11.22	11.22	11.74	11.74	
4469982867	SMP	1	723.46	461.96	920.98	452.40	11.13	11.13	11.68	11.68	
4469991209	SMP	1	723.29	462.72	920.85	453.22	11.28	11.28	11.69	11.69	
4469999616	SMP	1	723.16	463.42	920.77	453.81	11.41	11.41	11.76	11.76	
4470016228	SMP	1	722.72	464.93	920.54	455.19	11.34	11.34	11.67	11.67	
4470024618	SMP	1	722.49	465.83	920.24	456.08	11.37	11.37	11.87	11.87	
4470032967	SMP	1	722.25	466.77	920.04	457.06	11.37	11.37	11.83	11.83	
4470041358	SMP	1	721.95	467.79	919.67	457.58	11.69	11.69	11.57	11.57	
4470057972	SMP	1	721.37	469.36	919.28	459.06	11.20	11.20	11.65	11.65	
4470066364	SMP	1	721.14	470.20	918.87	459.81	11.41	11.41	11.69	11.69	
4470074719	SMP	1	720.84	471.12	918.56	460.48	11.38	11.38	11.71	11.71	
4470082985	SMP	1	720.60	471.79	918.39	460.95	11.38	11.38	11.94	11.94	
4470099710	SMP	1	720.20	472.86	917.88	461.81	11.61	11.61	11.49	11.49	
4470107990	SMP	1	720.01	473.21	917.79	462.02	11.36	11.36	11.64	11.64	
4470116336	SMP	1	719.93	473.63	917.62	462.31	11.40	11.40	11.39	11.39	
4470124734	SMP	1	719.79	474.03	917.42	462.52	11.00	11.00	11.56	11.56	
4470133091	SMP	1	719.73	474.17	917.39	462.76	11.04	11.04	11.71	11.71	
4470141357	SMP	1	719.82	474.26	917.29	462.77	11.03	11.03	11.57	11.57	
4470149709	SMP	1	719.88	474.31	917.34	462.71	11.17	11.17	11.55	11.55	
4470158110	SMP	1	720.10	474.29	917.49	462.60	11.28	11.28	11.45	11.45	
4470166459	SMP	1	720.18	474.21	917.45	462.51	11.20	11.20	11.48	11.48	
4470174729	SMP	1	720.25	473.94	917.74	462.30	11.49	11.49	11.49	11.49	
4470183089	SMP	1	720.77	473.55	917.88	461.90	10.91	10.91	11.29	11.29	
4470191480	SMP	1	721.04	473.21	918.22	461.55	11.01	11.01	11.11	11.11	
4470199835	SMP	1	721.27	472.91	918.41	461.37	11.21	11.21	11.46	11.46	
4470216487	SMP	1	722.29	472.21	919.30	460.90	11.14	11.14	11.57	11.57	
4470224837	SMP	1	722.70	471.79	919.57	460.69	10.86	10.86	11.53	11.53	
4470233228	SMP	1	722.65	471.54	919.47	460.36	10.85	10.85	11.53	11.53	
4470241459	SMP	1	721.92	471.16	918.89	460.14	11.13	11.13	11.74	11.74	
4470249855	SMP	1	720.99	470.85	917.91	459.81	11.24	11.24	11.80	11.80	
4470258214	SMP	1	720.11	470.76	916.68	459.49	11.13	11.13	11.54	11.54	
4470274842	SMP	1	720.08	470.38	915.99	459.09	10.81	10.81	11.20	11.20	
4470283209	SMP	1	720.74	470.38	916.92	459.45	10.98	10.98	11.72	11.72	
4470291591	SMP	1	721.20	470.35	917.53	459.01	10.65	10.65	10.95	10.95	
4470308213	SMP	1	722.01	470.63	918.09	459.40	10.96	10.96	10.95	10.95	
4470316609	SMP	1	722.43	470.78	918.91	460.10	10.88	10.88	11.65	11.65	
4470324941	SMP	1	723.03	471.18	919.27	459.95	10.79	10.79	11.21	11.21	
4470341595	SMP	1	723.85	471.71	920.20	460.85	10.54	10.54	11.01	11.01	
4470349954	SMP	1	724.25	472.05	920.74	461.47	10.32	10.32	11.44	11.44	
4470358347	SMP	1	724.62	472.33	921.24	461.59	10.66	10.66	11.31	11.31	
4470366576	SMP	1	725.06	472.67	921.62	461.85	10.55	10.55	11.20	11.20	
4470374973	SMP	1	725.51	472.98	922.03	462.13	10.68	10.68	10.79	10.79	
4470383321	SMP	1	725.84	473.06	922.30	462.28	10.65	10.65	10.77	10.77	
4470391727	SMP	1	726.22	473.15	922.72	462.46	10.39	10.39	11.32	11.32	
4470399954	SMP	1	726.50	473.24	923.21	462.63	10.71	10.71	11.20	11.20	
4470408349	SMP	1	726.83	473.26	923.52	462.81	10.58	10.58	11.22	11.22	
4470416700	SMP	1	727.10	473.05	923.88	462.63	10.30	10.30	11.24	11.24	
4470433382	SMP	1	727.78	472.65	924.28	462.18	10.35	10.35	10.75	10.75	
4470441691	SMP	1	727.95	472.32	924.83	462.49	10.29	10.29	11.45	11.45	
4470450100	SMP	1	728.23	472.14	925.30	461.93	10.55	10.55	10.65	10.65	
4470458315	SMP	1	728.57	472.00	925.35	461.97	10.42	10.42	11.03	11.03	
4470466717	SMP	1	728.64	471.58	925.59	461.66	10.21	10.21	11.22	11.22	
4470475076	SMP	1	729.00	471.32	926.02	461.53	10.45	10.45	11.12	11.12	
4470483472	SMP	1	729.26	471.04	926.18	461.33	10.20	10.20	10.80	10.80	
4470491686	SMP	1	729.39	470.83	926.33	461.14	10.41	10.41	10.79	10.79	
4470500152	SMP	1	729.59	470.48	926.41	460.98	10.33	10.33	11.07	11.07	
4470508457	SMP	1	729.48	470.43	926.48	460.63	10.30	10.30	10.75	10.75	
4470516845	SMP	1	729.07	470.06	925.96	460.41	10.43	10.43	10.94	10.94	
4470525077	SMP	1	728.98	469.63	925.90	460.31	10.18	10.18	10.73	10.73	
4470533473	SMP	1	729.04	469.60	925.99	460.32	10.20	10.20	10.84	10.84	
4470541811	SMP	1	729.06	469.65	926.00	460.05	10.37	10.37	10.66	10.66	
4470550219	SMP	1	728.83	469.59	925.70	459.89	10.14	10.14	10.50	10.50	
4470558453	SMP	1	728.75	469.70	925.85	459.97	10.28	10.28	10.64	10.64	
4470566842	SMP	1	728.65	469.82	925.79	460.34	10.27	10.27	11.17	11.17	
4470575203	SMP	1	728.52	469.94	925.43	460.28	10.06	10.06	10.91	10.91	
4470583592	SMP	1	728.20	470.03	925.04	460.23	10.24	10.24	10.53	10.53	
4470591806	SMP	1	727.97	470.28	924.94	460.57	10.36	10.36	11.01	11.01	
4470600216	SMP	1	727.53	470.41	924.54	460.56	10.21	10.21	10.99	10.99	
4470608568	SMP	1	727.15	470.66	924.13	460.61	10.28	10.28	10.67	10.67	
4470616837	SMP	1	726.82	470.98	923.95	461.03	10.36	10.36	11.01	11.01	
4470625194	SMP	1	726.44	470.94	923.45	460.82	10.15	10.15	10.99	10.99	
4470633593	SMP	1	726.08	471.20	923.12	460.74	10.50	10.50	10.50	10.50	
4470641938	SMP	1	725.53	471.57	922.47	460.79	10.34	10.34	10.60	10.60	
4470650211	SMP	1	725.05	471.69	921.98	461.08	10.34	10.34	10.83	10.83	
4470666960	SMP	1	724.04	472.06	920.90	461.31	10.44	10.44	10.66	10.66	
4470675341	SMP	1	723.48	472.47	920.80	461.83	10.49	10.49	11.38	11.38	
4470683562	SMP	1	723.04	472.66	919.85	461.54	10.63	10.63	10.93	10.93	
4470691961	SMP	1	722.55	472.80	919.49	461.86	10.46	10.46	11.20	11.20	
4470700316	SMP	1	722.05	473.13	918.82	461.86	10.49	10.49	10.75	10.75	
4470708715	SMP	1	721.30	473.14	918.14	461.69	10.40	10.40	10.82	10.82	
4470725313	SMP	1	720.13	473.63	917.13	462.16	10.74	10.74	10.86	10.86	
4470733711	SMP	1	719.65	473.76	916.58	462.30	10.30	10.30	11.08	11.08	
4470742054	SMP	1	719.03	473.98	915.83	462.31	10.65	10.65	10.97	10.97	
4470750348	SMP	1	718.39	474.06	915.49	462.52	10.81	10.81	11.33	11.33	
4470758690	SMP	1	717.90	474.29	914.62	462.44	10.77	10.77	11.22	11.22	
4470767084	SMP	1	717.30	474.35	914.01	462.34	10.74	10.74	11.00	11.00	
4470783681	SMP	1	716.07	474.37	912.90	462.60	10.61	10.61	11.41	11.41	
4470792085	SMP	1	715.47	474.56	912.23	462.42	10.85	10.85	11.11	11.11	
4470800431	SMP	1	714.88	474.61	911.80	462.43	10.63	10.63	11.31	11.31	
4470808717	SMP	1	714.26	474.59	911.23	462.14	10.80	10.80	11.02	11.02	
4470817063	SMP	1	713.74	474.53	910.62	462.25	10.83	10.83	11.19	11.19	
4470825456	SMP	1	713.22	474.39	909.86	461.99	10.76	10.76	10.98	10.98	
4470842055	SMP	1	712.59	474.81	909.28	462.08	10.73	10.73	11.25	11.25	
4470850456	SMP	1	712.65	475.32	909.17	462.52	11.10	11.10	11.83	11.83	
4470858805	SMP	1	712.17	475.35	908.89	462.58	10.77	10.77	11.63	11.63	
4470867201	SMP	1	711.40	475.31	908.45	462.38	11.06	11.06	11.59	11.59	
4470875434	SMP	1	710.95	475.41	907.67	462.23	11.03	11.03	11.30	11.30	
4470883826	SMP	1	710.46	475.29	907.28	462.00	11.01	11.01	11.26	11.26	
4470892176	SMP	1	709.87	475.38	906.69	461.94	10.87	10.87	11.46	11.46	
4470908829	SMP	1	708.82	475.61	905.50	461.76	11.28	11.28	11.43	11.43	
4470917180	SMP	1	708.35	475.73	905.10	461.74	10.96	10.96	11.53	11.53	
4470925576	SMP	1	707.85	475.84	904.55	461.82	11.06	11.06	11.73	11.73	
4470933820	SMP	1	707.52	476.17	904.29	461.92	11.22	11.22	11.68	11.68	
4470942192	SMP	1	707.02	476.30	903.89	461.72	10.92	10.92	11.75	11.75	
4470950565	SMP	1	706.70	476.31	903.30	461.67	11.32	11.32	11.19	11.19	
4470958930	SMP	1	706.19	476.74	903.10	461.95	11.38	11.38	11.75	11.75	
4470967180	SMP	1	705.85	476.84	902.55	461.93	11.20	11.20	11.55	11.55	
4470975574	SMP	1	705.67	477.05	902.47	462.22	11.06	11.06	11.98	11.98	
4470992306	SMP	1	705.03	477.54	901.88	462.34	11.15	11.15	11.44	11.44	
4471000575	SMP	1	704.81	477.80	901.63	462.34	11.19	11.19	11.40	11.40	
4471008929	SMP	1	704.60	477.90	901.33	462.58	10.89	10.89	11.16	11.16	
4471017322	SMP	1	704.46	478.19	901.27	462.87	10.98	10.98	11.41	11.41	
4471025676	SMP	1	704.46	478.39	901.10	463.07	11.18	11.18	11.68	11.68	
4471033949	SMP	1	704.40	478.56	901.45	463.22	10.82	10.82	11.28	11.28	
4471042295	SMP	1	704.31	478.85	901.22	463.28	11.23	11.23	11.44	11.44	
4471050702	SMP	1	704.23	478.97	901.14	463.47	11.63	11.63	11.32	11.32	
4471059058	SMP	1	704.38	479.01	901.25	463.75	11.26	11.26	11.49	11.49	
4471067320	SMP	1	704.44	478.91	901.31	463.70	11.27	11.27	11.33	11.33	
4471075677	SMP	1	704.52	478.90	901.17	463.49	11.01	11.01	10.96	10.96	
4471084068	SMP	1	704.56	478.86	901.39	463.59	10.81	10.81	11.05	11.05	
4471092303	SMP	1	704.92	478.76	901.52	463.87	10.89	10.89	11.51	11.51	
4471100698	SMP	1	704.80	478.79	901.66	463.85	10.83	10.83	11.06	11.06	
4471109046	SMP	1	704.32	478.93	901.06	464.00	10.92	10.92	11.42	11.42	
4471117444	SMP	1	704.54	478.93	901.06	464.03	10.76	10.76	11.19	11.19	
4471125677	SMP	1	704.70	478.86	901.48	464.17	10.87	10.87	11.76	11.76	
4471134070	SMP	1	704.80	478.67	901.62	464.03	11.04	11.04	11.38	11.38	
4471142408	SMP	1	705.02	478.56	901.72	463.91	10.98	10.98	11.50	11.50	
4471150820	SMP	1	705.19	478.41	901.85	463.86	10.86	10.86	11.50	11.50	
4471159038	SMP	1	705.26	478.33	902.17	463.98	11.27	11.27	11.65	11.65	
4471167437	SMP	1	705.40	478.38	902.31	463.83	11.41	11.41	11.53	11.53	
4471175797	SMP	1	705.61	478.22	902.14	463.67	10.84	10.84	11.05	11.05	
4471184195	SMP	1	705.62	478.13	902.22	463.49	10.77	10.77	10.82	10.82	
4471192409	SMP	1	705.67	478.16	902.43	463.51	10.79	10.79	11.16	11.16	
4471200821	SMP	1	705.69	478.26	902.45	463.55	11.32	11.32	11.47	11.47	
4471209168	SMP	1	705.59	478.41	902.58	463.65	11.13	11.13	11.59	11.59	
4471217560	SMP	1	705.69	478.38	902.50	463.82	11.02	11.02	11.58	11.58	
4471225794	SMP	1	705.72	478.38	902.50	463.66	10.92	10.92	11.35	11.35	
4471234191	SMP	1	705.67	478.52	902.68	463.91	10.97	10.97	11.62	11.62	
4471242533	SMP	1	705.73	478.59	902.45	463.73	10.89	10.89	11.21	11.21	
4471250819	SMP	1	705.71	478.70	902.57	463.92	10.73	10.73	11.45	11.45	
4471259155	SMP	1	705.72	478.92	902.59	464.10	10.74	10.74	11.18	11.18	
4471267559	SMP	1	705.84	479.00	902.62	464.11	10.66	10.66	11.48	11.48	
4471275925	SMP	1	705.88	479.26	902.61	464.40	10.98	10.98	11.46	11.46	
4471284185	SMP	1	705.80	479.39	902.78	464.44	10.90	10.90	11.74	11.74	
4471292528	SMP	1	705.95	479.38	902.68	464.60	10.65	10.65	11.50	11.50	
4471300939	SMP	1	705.75	479.73	902.53	464.72	10.96	10.96	11.64	11.64	
4471309287	SMP	1	705.03	479.85	901.70	464.97	10.86	10.86	11.30	11.30	
4471317563	SMP	1	705.09	480.10	901.64	465.10	11.07	11.07	11.27	11.27	
4471325921	SMP	1	705.31	480.02	902.04	465.15	10.78	10.78	11.21	11.21	
4471334310	SMP	1	705.36	480.16	902.31	465.45	10.75	10.75	11.83	11.83	
4471342658	SMP	1	705.54	480.21	902.46	465.43	10.74	10.74	11.36	11.36	
4471359316	SMP	1	705.60	480.41	902.44	465.51	11.04	11.04	11.06	11.06	
4471367671	SMP	1	705.75	480.40	902.77	465.70	10.94	10.94	11.53	11.53	
4471376063	SMP	1	705.99	480.32	902.67	465.57	10.77	10.77	11.29	11.29	
4471392665	SMP	1	706.21	480.21	902.80	465.67	10.81	10.81	11.09	11.09	
4471401068	SMP	1	706.32	480.06	903.32	465.86	10.73	10.73	11.37	11.37	
4471409286	SMP	1	706.33	479.97	903.18	465.56	10.92	10.92	11.36	11.36	
4471417682	SMP	1	706.71	479.19	903.58	465.10	10.84	10.84	11.39	11.39	
4471426038	SMP	1	707.17	478.30	903.94	464.24	10.70	10.70	11.40	11.40	
4471434442	SMP	1	707.40	477.74	903.83	463.72	10.85	10.85	11.39	11.39	
4471442652	SMP	1	707.47	477.57	903.86	463.70	10.89	10.89	11.37	11.37	
4471451057	SMP	1	707.50	477.56	904.06	463.85	10.83	10.83	11.63	11.63	
4471459397	SMP	1	707.46	477.63	903.95	463.80	10.82	10.82	11.30	11.30	
4471467804	SMP	1	707.34	477.48	903.99	463.71	10.72	10.72	11.51	11.51	
4471476033	SMP	1	707.32	477.53	903.99	463.63	10.81	10.81	11.52	11.52	
4471484427	SMP	1	707.28	477.44	904.03	463.49	10.63	10.63	11.41	11.41	
4471492770	SMP	1	707.11	477.39	904.00	463.46	10.88	10.88	11.32	11.32	
4471501181	SMP	1	707.15	477.43	903.87	463.44	10.85	10.85	11.23	11.23	
4471510103	SMP	1	707.01	477.53	903.89	463.51	10.88	10.88	11.47	11.47	
4471517808	SMP	1	707.11	477.61	903.85	463.56	11.15	11.15	11.42	11.42	
4471526155	SMP	1	707.08	477.59	903.80	463.68	10.79	10.79	11.56	11.56	
4471534546	SMP	1	706.98	477.81	903.69	463.53	10.94	10.94	11.32	11.32	
4471542776	SMP	1	706.81	477.73	903.54	463.64	10.40	10.40	11.45	11.45	
4471551176	SMP	1	706.71	477.82	903.37	463.44	10.49	10.49	11.05	11.05	
4471559540	SMP	1	706.78	477.92	903.40	463.56	10.75	10.75	11.28	11.28	
4471567924	SMP	1	706.78	478.05	903.35	463.62	10.76	10.76	11.07	11.07	
4471576156	SMP	1	706.66	478.05	903.32	463.48	10.74	10.74	10.90	10.90	
4471584541	SMP	1	706.66	478.16	903.36	463.66	10.94	10.94	10.97	10.97	
4471592902	SMP	1	706.63	478.29	903.11	463.60	10.98	10.98	10.93	10.93	
4471601245	SMP	1	706.45	478.23	903.09	463.86	10.88	10.88	11.01	11.01	
4471609531	SMP	1	706.36	478.33	902.90	463.86	10.69	10.69	10.94	10.94	
4471617930	SMP	1	706.31	478.35	903.12	463.89	10.59	10.59	10.98	10.98	
4471626280	SMP	1	706.41	478.48	903.26	463.99	10.77	10.77	10.97	10.97	
4471634536	SMP	1	706.35	478.55	903.14	464.08	10.89	10.89	11.26	11.26	
4471642903	SMP	1	706.27	478.55	903.12	464.25	10.94	10.94	11.27	11.27	
4471651301	SMP	1	706.31	478.79	902.91	464.23	10.96	10.96	11.18	11.18	
4471659651	SMP	1	706.40	478.69	903.04	464.32	10.69	10.69	11.13	11.13	
4471667917	SMP	1	706.34	478.81	902.71	464.16	10.97	10.97	10.94	10.94	
4471676281	SMP	1	706.46	478.86	903.09	464.27	10.90	10.90	11.03	11.03	
4471684668	SMP	1	706.50	478.98	903.13	464.45	10.90	10.90	11.18	11.18	
4471693022	SMP	1	706.70	478.96	903.17	464.50	10.75	10.75	11.20	11.20	
4471701293	SMP	1	706.71	478.88	903.42	464.88	10.60	10.60	11.26	11.26	
4471709653	SMP	1	706.74	478.96	903.31	464.58	10.70	10.70	11.12	11.12	
4471718038	SMP	1	706.90	478.91	903.54	464.75	10.70	10.70	11.25	11.25	
4471726401	SMP	1	706.99	478.86	903.72	464.92	10.87	10.87	11.55	11.55	
4471734659	SMP	1	707.02	478.87	903.62	464.78	10.91	10.91	11.46	11.46	
4471743019	SMP	1	707.09	478.64	903.81	464.86	10.90	10.90	11.45	11.45	
4471751422	SMP	1	707.15	478.66	903.88	464.82	11.06	11.06	11.49	11.49	
4471759644	SMP	1	707.38	478.58	903.86	464.67	11.07	11.07	11.41	11.41	
4471768040	SMP	1	707.45	478.46	903.97	464.54	10.92	10.92	11.41	11.41	
4471776411	SMP	1	707.56	478.29	904.02	464.31	11.07	11.07	11.35	11.35	
4471784784	SMP	1	707.63	478.18	904.15	464.54	11.08	11.08	11.41	11.41	
4471793031	SMP	1	707.58	478.01	904.25	464.31	10.72	10.72	11.51	11.51	
4471801417	SMP	1	707.62	477.91	904.22	464.42	10.71	10.71	11.41	11.41	
4471809783	SMP	1	707.56	477.87	904.29	463.99	11.12	11.12	11.04	11.04	
4471818158	SMP	1	707.54	477.82	904.09	463.92	10.96	10.96	11.40	11.40	
4471826397	SMP	1	707.62	477.71	904.13	464.00	10.99	10.99	11.31	11.31	
4471834782	SMP	1	707.65	477.73	904.26	463.73	11.35	11.35	11.08	11.08	
4471843144	SMP	1	708.44	477.57	905.20	463.86	11.13	11.13	11.75	11.75	
4471851537	SMP	1	709.82	477.75	906.34	463.84	11.26	11.26	11.70	11.70	
4471859768	SMP	1	711.46	477.42	907.18	463.51	11.13	11.13	11.77	11.77	
4471868170	SMP	1	713.22	477.43	910.01	464.11	11.53	11.53	11.78	11.78	
4471893153	SMP	1	715.79	477.10	912.32	464.20	11.18	11.18	11.91	11.91	
4471901541	SMP	1	715.71	477.21	912.48	464.16	11.38	11.38	11.76	11.76	
4471909892	SMP	1	716.02	477.10	912.94	464.10	10.93	10.93	11.57	11.57	
4471918158	SMP	1	716.16	477.23	913.01	464.31	11.11	11.11	11.43	11.43	
4471926517	SMP	1	716.55	477.23	913.40	464.33	11.33	11.33	11.58	11.58	
4471934939	SMP	1	717.02	477.06	913.91	464.41	11.11	11.11	11.58	11.58	
4471943261	SMP	1	717.32	477.21	914.53	464.41	11.41	11.41	11.26	11.26	
4471951535	SMP	1	717.98	476.98	914.90	464.48	11.31	11.31	11.62	11.62	
4471968272	SMP	1	718.97	476.84	915.78	464.70	10.75	10.75	11.88	11.88	
4471976659	SMP	1	719.45	476.97	916.38	464.73	11.29	11.29	11.49	11.49	
4471984888	SMP	1	720.23	476.77	917.15	464.90	11.05	11.05	11.61	11.61	
4471993278	SMP	1	720.68	476.80	917.72	465.09	11.09	11.09	11.60	11.60	
4472001638	SMP	1	721.29	476.72	918.24	465.11	11.27	11.27	11.68	11.68	
4472010027	SMP	1	721.77	476.67	919.00	465.25	11.03	11.03	11.47	11.47	
4472026636	SMP	1	722.94	476.63	920.34	465.48	11.31	11.31	11.44	11.44	
4472035033	SMP	1	723.60	476.47	921.10	465.49	11.14	11.14	11.08	11.08	
4472043378	SMP	1	724.14	476.46	921.71	465.59	11.27	11.27	11.16	11.16	
4472051651	SMP	1	724.78	476.48	922.10	465.79	11.27	11.27	11.44	11.44	
4472060010	SMP	1	725.19	476.50	923.09	465.70	11.36	11.36	10.90	10.90	
4472068409	SMP	1	725.99	476.13	923.24	465.89	10.97	10.97	11.45	11.45	
4472085013	SMP	1	726.98	476.08	924.80	465.89	11.03	11.03	10.97	10.97	
4472093406	SMP	1	727.66	475.82	925.36	465.75	11.13	11.13	11.00	11.00	
4472101752	SMP	1	728.07	475.71	925.43	466.11	11.23	11.23	11.39	11.39	
4472110028	SMP	1	728.70	475.52	926.27	465.82	10.91	10.91	11.09	11.09	
4472118398	SMP	1	729.22	475.49	926.88	465.95	11.20	11.20	11.46	11.46	
4472126774	SMP	1	729.85	475.24	926.93	466.03	11.10	11.10	11.26	11.26	
4472143378	SMP	1	730.80	474.79	927.99	465.90	10.89	10.89	11.39	11.39	
4472151778	SMP	1	731.37	474.70	928.45	465.79	11.20	11.20	11.47	11.47	
4472160120	SMP	1	731.93	474.51	928.82	465.79	11.19	11.19	11.18	11.18	
4472168521	SMP	1	732.21	474.43	929.41	465.69	11.15	11.15	11.40	11.40	
4472176755	SMP	1	732.86	474.20	929.77	465.70	11.02	11.02	11.44	11.44	
4472185190	SMP	1	733.26	474.15	930.24	465.59	11.26	11.26	11.42	11.42	
4472193498	SMP	1	733.71	473.87	930.73	465.62	10.99	10.99	11.72	11.72	
4472210201	SMP	1	734.58	473.67	931.53	465.59	11.19	11.19	11.53	11.53	
4472218508	SMP	1	734.86	473.44	931.84	465.55	10.89	10.89	11.26	11.26	
4472226900	SMP	1	735.20	473.42	932.23	465.60	11.03	11.03	11.46	11.46	
4472235126	SMP	1	735.65	473.29	932.55	465.60	11.09	11.09	11.60	11.60	
4472243498	SMP	1	735.92	473.26	932.84	465.60	10.93	10.93	11.18	11.18	
4472251879	SMP	1	736.20	472.99	933.12	465.52	10.63	10.63	11.35	11.35	
4472260257	SMP	1	736.43	473.07	933.51	465.50	11.27	11.27	11.26	11.26	
4472268494	SMP	1	736.79	472.92	933.79	465.45	10.77	10.77	11.18	11.18	
4472276897	SMP	1	736.96	472.94	933.89	465.54	10.57	10.57	11.06	11.06	
4472285247	SMP	1	737.32	472.72	934.19	465.56	10.75	10.75	11.32	11.32	
4472293634	SMP	1	737.38	472.90	934.36	465.44	11.11	11.11	11.14	11.14	
4472301874	SMP	1	737.82	472.62	934.64	465.56	10.96	10.96	11.41	11.41	
4472318646	SMP	1	738.14	472.62	934.99	465.48	10.76	10.76	11.05	11.05	
4472326997	SMP	1	738.37	472.74	935.20	465.61	10.92	10.92	11.24	11.24	
4472335270	SMP	1	739.05	472.39	935.80	465.50	10.65	10.65	11.05	11.05	
4472343621	SMP	1	739.59	472.16	936.34	465.04	10.56	10.56	11.25	11.25	
4472352022	SMP	1	739.83	472.00	936.58	464.91	10.61	10.61	11.03	11.03	
4472360377	SMP	1	740.13	471.78	936.77	464.88	10.28	10.28	10.98	10.98	
4472368647	SMP	1	740.09	471.88	936.73	464.88	10.44	10.44	11.06	11.06	
4472376998	SMP	1	740.27	471.92	936.94	464.89	10.43	10.43	11.04	11.04	
4472385390	SMP	1	740.34	471.96	937.01	465.11	10.44	10.44	11.02	11.02	
4472393618	SMP	1	740.48	471.95	937.23	465.15	10.40	10.40	10.95	10.95	
4472402019	SMP	1	740.54	471.94	937.27	465.28	10.57	10.57	11.05	11.05	
4472410371	SMP	1	740.66	472.02	937.38	465.23	10.31	10.31	10.88	10.88	
4472418762	SMP	1	740.78	472.03	937.62	465.14	10.35	10.35	10.72	10.72	
4472426996	SMP	1	740.85	472.15	937.82	465.32	10.69	10.69	10.77	10.77	
4472435392	SMP	1	741.08	472.08	937.92	465.47	10.74	10.74	10.86	10.86	
4472443730	SMP	1	741.25	472.03	938.03	465.56	10.40	10.40	10.85	10.85	
4472452142	SMP	1	741.33	472.06	938.08	465.49	10.41	10.41	10.69	10.69	
4472460355	SMP	1	741.54	471.97	938.27	465.68	10.27	10.27	10.82	10.82	
4472468763	SMP	1	741.65	471.95	938.47	465.56	10.39	10.39	11.12	11.12	
4472477122	SMP	1	741.60	472.02	938.47	465.41	10.35	10.35	10.80	10.80	
4472485513	SMP	1	741.75	471.96	938.58	465.43	10.29	10.29	10.85	10.85	
4472493754	SMP	1	741.91	471.83	938.70	465.50	10.31	10.31	10.88	10.88	
4472502137	SMP	1	742.02	471.74	938.89	465.42	10.22	10.22	10.51	10.51	
4472510493	SMP	1	742.02	471.76	938.90	465.35	10.23	10.23	10.54	10.54	
4472518886	SMP	1	742.10	471.67	938.96	465.38	10.13	10.13	10.63	10.63	
4472527121	SMP	1	742.32	471.64	939.00	465.35	10.14	10.14	10.51	10.51	
4472535511	SMP	1	742.19	471.60	939.09	465.41	10.12	10.12	10.70	10.70	
4472543856	SMP	1	742.44	471.52	939.14	465.40	10.10	10.10	10.78	10.78	
4472560513	SMP	1	742.49	471.53	939.35	465.42	10.19	10.19	10.76	10.76	
4472568861	SMP	1	742.56	471.46	939.37	465.48	10.23	10.23	10.94	10.94	
4472577259	SMP	1	742.48	471.54	939.57	465.37	10.55	10.55	10.80	10.80	
4472585491	SMP	1	742.66	471.31	939.56	465.30	10.23	10.23	10.75	10.75	
4472593874	SMP	1	742.76	471.35	939.65	465.19	10.18	10.18	10.63	10.63	
4472602237	SMP	1	742.81	471.28	939.59	465.36	10.21	10.21	10.66	10.66	
4472610631	SMP	1	742.72	471.32	939.70	465.37	10.30	10.30	10.94	10.94	
4472618866	SMP	1	742.87	471.24	939.71	465.29	10.34	10.34	10.83	10.83	
4472627261	SMP	1	742.89	471.23	939.65	465.32	10.33	10.33	11.01	11.01	
4472635620	SMP	1	742.98	471.10	939.86	465.39	10.40	10.40	11.10	11.10	
4472644005	SMP	1	743.01	471.08	939.86	465.23	10.49	10.49	10.62	10.62	
4472652237	SMP	1	743.08	471.04	939.91	465.33	10.45	10.45	10.81	10.81	
4472660620	SMP	1	743.22	470.95	940.03	465.19	10.33	10.33	10.72	10.72	
4472668984	SMP	1	743.18	470.93	939.96	465.31	10.39	10.39	10.78	10.78	
4472677381	SMP	1	743.17	470.83	940.07	465.15	10.24	10.24	10.86	10.86	
4472685611	SMP	1	743.56	470.98	940.05	465.41	10.40	10.40	10.95	10.95	
4472693992	SMP	1	743.88	471.31	940.59	465.74	10.41	10.41	11.25	11.25	
4472702358	SMP	1	744.02	471.73	940.74	466.11	10.39	10.39	10.86	10.86	
4472710624	SMP	1	744.33	471.97	940.97	466.29	10.17	10.17	10.89	10.89	
4472718988	SMP	1	744.27	471.96	940.93	466.49	10.11	10.11	11.19	11.19	
4472727380	SMP	1	744.40	471.85	941.21	466.33	10.20	10.20	10.73	10.73	
4472735728	SMP	1	744.56	471.88	941.34	466.45	10.31	10.31	11.04	11.04	
4472743998	SMP	1	744.61	472.05	941.41	466.54	10.66	10.66	11.25	11.25	
4472752359	SMP	1	744.83	471.98	941.67	466.64	10.71	10.71	11.27	11.27	
4472760748	SMP	1	745.05	471.85	941.85	466.57	10.51	10.51	11.05	11.05	
4472769103	SMP	1	745.18	471.95	942.10	466.60	10.85	10.85	10.80	10.80	
4472777380	SMP	1	745.35	471.77	942.35	466.51	10.97	10.97	11.12	11.12	
4472785727	SMP	1	745.64	471.79	942.36	466.73	10.40	10.40	11.20	11.20	
4472794120	SMP	1	745.76	471.86	942.81	466.68	10.47	10.47	10.99	10.99	
4472802480	SMP	1	746.09	471.93	942.85	466.71	10.71	10.71	11.08	11.08	
4472810748	SMP	1	746.23	471.83	943.32	466.63	11.12	11.12	11.16	11.16	
4472819130	SMP	1	746.62	471.70	943.40	466.88	10.75	10.75	11.34	11.34	
4472835877	SMP	1	747.16	471.61	944.03	466.77	10.88	10.88	11.07	11.07	
4472844102	SMP	1	747.51	471.61	944.31	467.00	11.06	11.06	11.31	11.31	
4472852500	SMP	1	747.85	471.43	944.56	467.03	10.78	10.78	11.16	11.16	
4472860851	SMP	1	748.08	471.49	944.80	466.97	10.94	10.94	11.32	11.32	
4472869244	SMP	1	748.58	471.36	945.28	466.99	10.80	10.80	11.14	11.14	
4472877481	SMP	1	748.84	471.45	945.39	467.02	10.91	10.91	11.37	11.37	
4472885866	SMP	1	749.03	471.47	945.67	467.07	11.24	11.24	11.05	11.05	
4472894223	SMP	1	749.28	471.29	945.90	467.19	10.68	10.68	11.34	11.34	
4472902492	SMP	1	748.57	471.65	945.42	467.50	11.30	11.30	11.43	11.43	
4472910858	SMP	1	747.88	472.14	944.53	467.93	11.50	11.50	11.71	11.71	
4472919251	SMP	1	747.34	472.10	943.80	468.28	11.21	11.21	11.82	11.82	
4472927617	SMP	1	747.27	472.22	943.70	468.29	11.46	11.46	11.81	11.81	
4472935864	SMP	1	747.58	472.14	944.27	468.26	11.19	11.19	11.92	11.92	
4472944219	SMP	1	747.53	472.24	944.14	468.37	11.46	11.46	12.07	12.07	
4472952618	SMP	1	747.75	472.15	944.62	468.31	11.21	11.21	12.01	12.01	
4472960980	SMP	1	747.70	472.31	944.38	468.37	11.21	11.21	11.79	11.79	
4472969237	SMP	1	747.77	472.24	944.25	468.44	11.02	11.02	12.05	12.05	
4472977600	SMP	1	747.70	472.46	944.26	468.43	11.42	11.42	11.91	11.91	
4472985988	SMP	1	747.62	472.39	944.40	468.53	11.21	11.21	12.10	12.10	
4472994362	SMP	1	747.57	472.36	944.21	468.53	11.25	11.25	11.97	11.97	
4473002617	SMP	1	747.43	472.48	944.25	468.59	11.26	11.26	11.98	11.98	
4473010978	SMP	1	747.43	472.62	944.40	468.60	11.39	11.39	11.87	11.87	
4473019357	SMP	1	747.40	472.64	944.17	468.55	11.33	11.33	12.02	12.02	
4473027596	SMP	1	747.19	472.72	943.89	468.79	11.48	11.48	12.09	12.09	
4473035984	SMP	1	746.98	472.87	943.77	468.82	11.68	11.68	12.24	12.24	
4473044347	SMP	1	747.09	472.89	943.91	468.90	11.52	11.52	12.22	12.22	
4473052738	SMP	1	746.94	472.97	943.75	468.84	11.42	11.42	11.99	11.99	
4473060985	SMP	1	746.79	473.24	943.64	468.83	11.72	11.72	12.15	12.15	
4473069353	SMP	1	746.51	473.26	943.55	468.83	11.53	11.53	12.07	12.07	
4473077720	SMP	1	746.62	473.30	943.41	468.84	11.29	11.29	11.90	11.90	
4473086106	SMP	1	746.48	473.23	943.46	468.83	11.31	11.31	11.85	11.85	
4473094338	SMP	1	746.30	473.30	943.45	468.80	11.14	11.14	11.80	11.80	
4473102736	SMP	1	746.16	473.61	943.02	468.85	11.48	11.48	12.06	12.06	
4473111099	SMP	1	745.41	473.56	942.57	469.04	11.46	11.46	12.01	12.01	
4473119479	SMP	1	744.03	474.44	941.05	469.37	12.55	12.55	12.34	12.34	
4473127717	SMP	1	743.41	474.23	940.37	469.50	12.18	12.18	12.20	12.20	
4473136106	SMP	1	743.05	474.27	940.02	469.44	11.96	11.96	12.51	12.51	
4473152844	SMP	1	742.91	474.36	939.73	469.29	11.72	11.72	12.04	12.04	
4473161110	SMP	1	742.61	474.20	939.72	469.36	11.78	11.78	12.33	12.33	
4473169463	SMP	1	742.49	474.35	939.43	469.36	11.97	11.97	12.11	12.11	
4473177855	SMP	1	742.38	474.28	939.46	469.23	11.89	11.89	12.41	12.41	
4473186214	SMP	1	742.14	474.31	939.01	469.21	11.95	11.95	12.29	12.29	
4473194486	SMP	1	741.90	474.18	939.10	469.24	11.69	11.69	12.21	12.21	
4473202842	SMP	1	741.76	474.31	938.82	469.15	11.81	11.81	12.02	12.02	
4473211233	SMP	1	741.56	474.30	938.69	469.22	11.71	11.71	12.05	12.05	
4473219459	SMP	1	741.29	474.49	938.54	469.18	11.94	11.94	11.99	11.99	
4473227846	SMP	1	741.27	474.36	938.47	469.20	11.53	11.53	12.34	12.34	
4473236211	SMP	1	741.00	474.41	938.26	469.23	11.79	11.79	12.14	12.14	
4473244608	SMP	1	740.76	474.32	938.15	468.94	11.73	11.73	12.36	12.36	
4473252834	SMP	1	740.64	474.57	937.78	468.91	11.87	11.87	12.31	12.31	
4473261229	SMP	1	740.51	474.47	937.56	469.21	11.63	11.63	12.49	12.49	
4473269581	SMP	1	740.33	474.50	937.67	469.15	11.21	11.21	12.28	12.28	
4473277975	SMP	1	740.20	474.84	937.50	469.21	11.70	11.70	12.06	12.06	
4473286210	SMP	1	739.96	474.88	937.26	469.19	11.52	11.52	11.98	11.98	
4473294600	SMP	1	739.83	475.00	937.20	469.28	11.35	11.35	12.10	12.10	
4473302956	SMP	1	739.46	475.10	936.85	469.35	12.10	12.10	12.23	12.23	
4473311355	SMP	1	739.40	475.30	936.62	469.41	11.75	11.75	12.16	12.16	
4473319584	SMP	1	739.13	475.46	936.44	469.53	11.88	11.88	12.04	12.04	
4473327965	SMP	1	739.13	475.60	936.23	469.43	11.78	11.78	11.64	11.64	
4473336354	SMP	1	738.33	475.57	935.65	469.56	11.38	11.38	12.26	12.26	
4473352976	SMP	1	736.81	475.98	933.79	469.44	11.68	11.68	11.56	11.56	
4473361334	SMP	1	736.72	475.98	933.78	469.58	11.57	11.57	11.78	11.78	
4473369724	SMP	1	736.41	476.25	933.56	469.65	11.76	11.76	11.92	11.92	
4473377956	SMP	1	736.19	476.41	933.47	469.71	11.82	11.82	12.10	12.10	
4473386350	SMP	1	736.00	476.32	933.23	469.83	11.62	11.62	12.14	12.14	
4473394704	SMP	1	735.71	476.39	932.97	469.75	11.63	11.63	12.02	12.02	
4473403095	SMP	1	735.38	476.55	932.75	470.03	11.67	11.67	11.73	11.73	
4473411332	SMP	1	735.18	476.61	932.68	469.79	11.52	11.52	11.67	11.67	
4473419717	SMP	1	734.80	476.70	932.26	470.10	11.71	11.71	11.95	11.95	
4473428087	SMP	1	734.78	476.62	931.89	470.00	11.40	11.40	11.94	11.94	
4473436474	SMP	1	734.46	476.82	931.72	470.02	11.62	11.62	11.69	11.69	
4473444698	SMP	1	734.19	476.86	931.42	469.78	11.37	11.37	11.68	11.68	
4473453090	SMP	1	733.97	476.82	931.23	469.99	11.45	11.45	12.03	12.03	
4473469837	SMP	1	733.19	477.04	930.65	470.06	11.81	11.81	11.39	11.39	
4473478097	SMP	1	733.00	476.92	930.45	470.17	11.27	11.27	12.07	12.07	
4473486454	SMP	1	732.72	476.93	930.21	470.03	11.35	11.35	12.03	12.03	
4473494848	SMP	1	732.31	477.01	929.86	470.19	11.52	11.52	12.07	12.07	
4473503200	SMP	1	732.03	477.10	929.69	469.80	11.66	11.66	11.60	11.60	
4473511471	SMP	1	731.77	477.21	929.36	469.75	11.44	11.44	11.90	11.90	
4473519832	SMP	1	731.48	477.24	929.19	469.97	11.64	11.64	11.95	11.95	
4473528217	SMP	1	731.35	477.32	928.80	469.69	11.75	11.75	11.47	11.47	
4473536450	SMP	1	730.94	477.40	928.54	469.87	11.48	11.48	11.81	11.81	
4473544838	SMP	1	730.75	477.52	928.31	469.63	11.57	11.57	11.80	11.80	
4473553194	SMP	1	730.44	477.59	928.04	469.69	11.50	11.50	11.86	11.86	
4473561597	SMP	1	730.20	477.67	927.93	470.13	11.28	11.28	11.96	11.96	
4473569825	SMP	1	730.05	477.71	927.78	469.83	11.36	11.36	11.51	11.51	
4473578207	SMP	1	729.98	477.89	927.50	469.77	11.36	11.36	11.54	11.54	
4473594952	SMP	1	729.57	477.88	927.10	469.56	10.85	10.85	11.61	11.61	
4473603201	SMP	1	729.49	478.06	926.92	469.91	11.06	11.06	11.83	11.83	
4473611574	SMP	1	729.26	478.20	926.91	470.03	11.10	11.10	11.69	11.69	
4473619966	SMP	1	729.03	478.16	926.62	469.77	11.21	11.21	11.32	11.32	
4473628313	SMP	1	729.07	478.26	926.62	470.00	10.75	10.75	11.65	11.65	
4473636593	SMP	1	728.84	478.36	926.44	470.07	11.39	11.39	11.73	11.73	
4473644930	SMP	1	728.72	478.37	926.36	469.84	11.27	11.27	11.55	11.55	
4473653334	SMP	1	728.46	478.52	926.16	470.02	11.44	11.44	11.38	11.38	
4473661705	SMP	1	728.37	478.51	926.04	470.03	11.31	11.31	11.46	11.46	
4473669957	SMP	1	728.35	478.63	925.98	470.09	11.54	11.54	11.80	11.80	
4473678325	SMP	1	728.29	478.65	925.86	470.31	10.97	10.97	11.79	11.79	
4473686712	SMP	1	728.24	478.62	925.80	469.96	11.10	11.10	11.35	11.35	
4473694930	SMP	1	728.01	478.57	925.62	469.79	11.32	11.32	11.15	11.15	
4473703332	SMP	1	728.12	478.67	925.70	470.07	11.21	11.21	11.47	11.47	
4473711697	SMP	1	727.98	478.59	925.67	470.31	11.21	11.21	11.84	11.84	
4473720086	SMP	1	727.90	478.63	925.64	470.31	11.15	11.15	11.77	11.77	
4473728305	SMP	1	727.90	478.78	925.51	470.00	11.17	11.17	11.67	11.67	
4473736713	SMP	1	727.83	478.85	925.49	470.20	11.09	11.09	11.84	11.84	
4473745071	SMP	1	727.78	478.84	925.48	470.29	10.88	10.88	11.77	11.77	
4473753458	SMP	1	727.86	479.00	925.26	470.28	11.30	11.30	11.87	11.87	
4473761693	SMP	1	727.58	479.09	925.23	470.13	11.67	11.67	11.71	11.71	
4473770084	SMP	1	727.36	479.21	924.84	469.92	11.63	11.63	11.35	11.35	
4473778436	SMP	1	727.43	479.08	925.11	470.39	11.52	11.52	11.66	11.66	
4473786832	SMP	1	727.27	479.20	925.01	470.25	11.51	11.51	11.52	11.52	
4473795053	SMP	1	727.38	479.31	925.04	470.40	11.66	11.66	11.60	11.60	
4473803456	SMP	1	727.42	479.40	925.04	470.22	11.76	11.76	11.65	11.65	
4473811816	SMP	1	728.01	479.28	925.56	470.65	11.34	11.34	12.07	12.07	
4473820209	SMP	1	728.35	479.38	926.18	470.47	11.72	11.72	11.54	11.54	
4473828422	SMP	1	728.50	479.31	925.96	470.63	11.06	11.06	11.69	11.69	
4473836835	SMP	1	728.42	479.40	926.10	470.59	11.12	11.12	11.52	11.52	
4473845180	SMP	1	728.43	479.48	925.96	470.67	11.05	11.05	11.61	11.61	
4473853454	SMP	1	728.42	479.50	926.10	470.67	10.94	10.94	11.59	11.59	
4473861812	SMP	1	728.22	479.51	926.10	470.74	11.53	11.53	11.72	11.72	
4473870206	SMP	1	728.21	479.60	925.98	470.77	11.50	11.50	11.76	11.76	
4473878546	SMP	1	728.31	479.64	926.03	470.82	10.88	10.88	11.89	11.89	
4473886832	SMP	1	728.26	479.51	926.11	470.57	11.41	11.41	11.43	11.43	
4473895258	SMP	1	728.19	479.65	926.03	471.06	11.43	11.43	11.94	11.94	
4473903582	SMP	1	728.38	479.72	926.10	470.96	11.04	11.04	11.86	11.86	
4473911940	SMP	1	728.34	479.64	926.15	470.93	11.23	11.23	11.75	11.75	
4473920204	SMP	1	728.24	479.80	926.16	470.79	11.56	11.56	11.63	11.63	
4473928546	SMP	1	728.39	479.76	926.26	470.92	11.50	11.50	11.58	11.58	
4473937046	SMP	1	728.40	479.76	926.15	471.10	11.57	11.57	11.86	11.86	
4473945304	SMP	1	728.39	479.67	926.17	470.93	11.54	11.54	11.62	11.62	
4473953574	SMP	1	728.40	479.69	926.20	470.91	11.52	11.52	11.61	11.61	
4473961932	SMP	1	728.52	479.78	926.22	470.99	11.41	11.41	11.80	11.80	
4473970327	SMP	1	728.47	479.92	926.21	471.00	11.39	11.39	11.50	11.50	
4473978668	SMP	1	728.43	479.63	926.08	471.03	11.44	11.44	11.78	11.78	
4473986953	SMP	1	728.19	479.83	926.05	471.00	11.47	11.47	11.79	11.79	
4473995303	SMP	1	728.32	479.84	926.00	471.11	11.18	11.18	11.84	11.84	
4474003696	SMP	1	728.23	479.80	926.08	471.11	11.53	11.53	11.87	11.87	
4474011933	SMP	1	728.19	479.89	925.91	471.19	11.32	11.32	11.81	11.81	
4474020325	SMP	1	726.96	480.16	924.88	471.19	11.69	11.69	12.02	12.02	
4474028673	SMP	1	725.70	480.47	923.33	471.41	11.56	11.56	11.75	11.75	
4474037084	SMP	1	724.50	480.80	922.07	471.46	11.64	11.64	12.15	12.15	
4474053685	SMP	1	723.90	480.95	921.26	471.31	11.32	11.32	11.63	11.63	
4474062077	SMP	1	723.94	481.13	921.34	471.21	11.40	11.40	11.58	11.58	
4474070431	SMP	1	723.79	481.04	921.10	471.28	11.35	11.35	11.65	11.65	
4474078689	SMP	1	723.74	481.10	920.90	471.26	11.36	11.36	11.11	11.11	
4474087052	SMP	1	723.69	481.15	921.02	471.28	11.27	11.27	11.23	11.23	
4474095443	SMP	1	723.66	481.04	920.89	471.23	11.21	11.21	10.82	10.82	
4474103796	SMP	1	723.65	481.15	920.76	471.26	11.03	11.03	10.97	10.97	
4474112074	SMP	1	723.64	481.19	920.90	471.33	11.43	11.43	11.17	11.17	
4474120425	SMP	1	723.43	481.24	920.94	471.60	11.45	11.45	11.36	11.36	
4474128811	SMP	1	723.39	481.39	920.66	471.37	11.27	11.27	11.09	11.09	
4474137175	SMP	1	723.38	481.36	921.05	471.56	11.52	11.52	11.76	11.76	
4474145435	SMP	1	723.36	481.46	920.91	471.57	11.56	11.56	11.78	11.78	
4474153799	SMP	1	723.33	481.44	920.98	471.58	11.41	11.41	11.95	11.95	
4474162200	SMP	1	723.32	481.44	920.86	471.43	11.63	11.63	11.77	11.77	
4474170420	SMP	1	723.31	481.52	921.05	471.81	11.69	11.69	11.99	11.99	
4474178836	SMP	1	723.26	481.58	921.17	472.19	11.47	11.47	12.10	12.10	
4474187178	SMP	1	723.21	481.65	920.88	471.66	11.53	11.53	11.91	11.91	
4474195568	SMP	1	723.16	481.68	920.99	472.02	11.62	11.62	11.96	11.96	
4474203790	SMP	1	723.05	481.53	920.90	471.66	11.57	11.57	11.72	11.72	
4474212193	SMP	1	723.10	481.62	920.54	471.74	11.55	11.55	11.67	11.67	
4474220542	SMP	1	723.00	481.77	921.07	472.00	11.59	11.59	12.16	12.16	
4474228934	SMP	1	723.01	481.79	920.70	471.72	11.59	11.59	11.75	11.75	
4474237169	SMP	1	722.88	481.69	920.54	471.66	11.47	11.47	11.79	11.79	
4474245566	SMP	1	722.65	481.19	919.88	471.24	11.54	11.54	11.47	11.47	
4474253917	SMP	1	722.72	480.83	919.78	470.76	11.48	11.48	11.39	11.39	
4474262316	SMP	1	722.63	480.74	919.57	470.71	11.51	11.51	11.44	11.44	
4474270548	SMP	1	722.64	480.91	919.55	470.81	11.54	11.54	11.36	11.36	
4474278929	SMP	1	722.62	481.03	919.62	470.91	11.50	11.50	11.43	11.43	
4474287297	SMP	1	722.52	481.00	919.77	471.00	11.30	11.30	11.50	11.50	
4474295685	SMP	1	722.45	481.17	919.82	471.02	11.63	11.63	11.46	11.46	
4474303929	SMP	1	722.45	481.14	919.67	471.05	11.55	11.55	11.17	11.17	
4474312318	SMP	1	722.42	481.17	919.53	471.09	11.71	11.71	11.06	11.06	
4474320680	SMP	1	722.43	481.28	919.71	471.01	11.75	11.75	11.60	11.60	
4474328932	SMP	1	722.35	481.16	919.57	470.89	11.58	11.58	11.25	11.25	
4474337292	SMP	1	722.39	481.16	919.84	471.04	11.42	11.42	11.62	11.62	
4474345681	SMP	1	722.28	481.16	919.49	471.08	11.49	11.49	11.52	11.52	
4474354039	SMP	1	722.22	481.20	919.29	470.86	11.65	11.65	11.14	11.14	
4474362313	SMP	1	722.23	481.12	919.29	470.94	11.49	11.49	11.20	11.20	
4474370664	SMP	1	722.12	481.06	919.18	470.78	11.31	11.31	11.16	11.16	
4474379051	SMP	1	722.16	480.99	919.40	470.96	11.44	11.44	11.64	11.64	
4474387414	SMP	1	722.00	481.02	919.11	470.76	11.31	11.31	11.13	11.13	
4474395683	SMP	1	722.02	481.06	919.12	470.91	11.47	11.47	11.24	11.24	
4474404035	SMP	1	722.04	481.07	919.07	470.86	11.43	11.43	11.14	11.14	
4474412441	SMP	1	721.74	481.06	918.94	470.72	11.63	11.63	10.98	10.98	
4474420790	SMP	1	721.64	481.10	918.96	470.99	11.62	11.62	11.39	11.39	
4474429051	SMP	1	721.57	481.17	918.86	470.90	11.63	11.63	11.41	11.41	
4474437414	SMP	1	721.62	481.19	918.82	470.85	11.63	11.63	11.55	11.55	
4474445802	SMP	1	721.58	481.19	919.00	471.04	11.53	11.53	11.29	11.29	
4474454158	SMP	1	721.41	481.37	918.62	470.92	11.46	11.46	11.00	11.00	
4474462435	SMP	1	721.32	481.31	918.66	471.03	11.49	11.49	11.08	11.08	
4474470781	SMP	1	721.34	481.41	918.54	470.98	11.54	11.54	10.87	10.87	
4474479173	SMP	1	721.20	481.52	918.61	471.07	11.56	11.56	11.09	11.09	
4474487533	SMP	1	721.17	481.67	918.41	470.96	11.53	11.53	10.78	10.78	
4474495804	SMP	1	721.11	481.60	918.44	471.23	11.59	11.59	11.12	11.12	
4474504162	SMP	1	720.96	481.70	918.54	471.00	11.38	11.38	11.53	11.53	
4474512551	SMP	1	721.00	481.64	918.27	471.01	11.17	11.17	11.35	11.35	
4474520796	SMP	1	720.93	481.65	918.10	470.90	11.22	11.22	10.82	10.82	
4474529165	SMP	1	721.02	481.69	918.45	471.13	11.22	11.22	10.89	10.89	
4474537537	SMP	1	721.67	481.73	918.92	471.24	11.28	11.28	10.84	10.84	
4474545906	SMP	1	722.26	481.98	919.54	471.43	11.27	11.27	11.53	11.53	
4474554167	SMP	1	722.30	482.08	919.51	471.55	11.26	11.26	11.43	11.43	
4474562552	SMP	1	722.23	482.11	919.75	471.91	11.31	11.31	11.32	11.32	
4474570910	SMP	1	722.25	482.19	919.68	471.85	11.21	11.21	11.11	11.11	
4474579276	SMP	1	722.12	482.22	919.67	471.68	11.16	11.16	11.03	11.03	
4474587531	SMP	1	722.27	482.06	919.83	471.85	11.08	11.08	11.34	11.34	
4474595913	SMP	1	722.27	482.14	919.45	471.63	11.12	11.12	11.14	11.14	
4474604284	SMP	1	722.35	482.12	919.53	471.67	11.26	11.26	10.60	10.60	
4474612676	SMP	1	722.34	482.09	919.85	471.69	11.04	11.04	10.90	10.90	
4474620911	SMP	1	722.37	482.07	919.67	471.77	11.22	11.22	10.80	10.80	
4474629292	SMP	1	722.28	482.11	919.75	471.69	10.93	10.93	10.71	10.71	
4474637652	SMP	1	722.51	482.02	920.04	471.81	10.97	10.97	11.04	11.04	
4474646049	SMP	1	723.68	481.95	921.38	472.15	10.79	10.79	11.19	11.19	
4474654274	SMP	1	725.31	482.05	923.17	472.18	11.21	11.21	11.50	11.50	
4474662677	SMP	1	727.39	481.86	925.07	472.01	11.31	11.31	11.47	11.47	
4474671031	SMP	1	729.27	481.69	926.98	472.12	11.15	11.15	11.28	11.28	
4474687666	SMP	1	730.89	481.56	928.61	472.07	11.51	11.51	10.74	10.74	
4474696030	SMP	1	730.82	481.62	928.58	472.07	11.17	11.17	10.75	10.75	
4474704416	SMP	1	730.90	481.55	928.73	472.12	11.35	11.35	10.88	10.88	
4474712659	SMP	1	730.88	481.66	928.89	472.04	11.28	11.28	10.64	10.64	
4474721046	SMP	1	731.17	481.51	928.97	472.09	10.60	10.60	10.76	10.76	
4474729402	SMP	1	731.20	481.57	929.01	472.11	11.17	11.17	10.81	10.81	
4474737786	SMP	1	731.27	481.55	929.15	472.13	11.15	11.15	10.75	10.75	
4474746044	SMP	1	731.38	481.52	929.11	472.19	11.20	11.20	10.95	10.95	
4474754411	SMP	1	731.50	481.40	929.30	472.11	10.82	10.82	10.71	10.71	
4474762774	SMP	1	731.51	481.51	929.37	472.16	11.12	11.12	10.94	10.94	
4474771165	SMP	1	731.53	481.45	929.52	472.16	11.31	11.31	10.84	10.84	
4474779397	SMP	1	731.60	481.56	929.49	472.22	11.25	11.25	11.00	11.00	
4474787783	SMP	1	731.86	481.31	929.90	472.13	11.08	11.08	10.89	10.89	
4474796150	SMP	1	731.86	481.13	930.01	472.14	11.04	11.04	10.85	10.85	
4474804536	SMP	1	732.09	481.09	929.98	472.25	10.97	10.97	10.87	10.87	
4474812781	SMP	1	732.02	481.16	930.11	472.28	11.19	11.19	11.08	11.08	
4474821167	SMP	1	732.32	481.12	930.15	472.11	10.93	10.93	10.92	10.92	
4474829519	SMP	1	732.35	480.98	930.37	472.25	10.88	10.88	10.94	10.94	
4474837786	SMP	1	732.37	481.14	930.37	472.04	11.14	11.14	10.91	10.91	
4474846147	SMP	1	732.48	480.97	930.47	472.04	11.26	11.26	10.94	10.94	
4474854535	SMP	1	732.64	480.84	930.55	472.06	10.66	10.66	10.92	10.92	
4474862893	SMP	1	732.59	481.06	930.69	472.01	11.39	11.39	10.73	10.73	
4474871162	SMP	1	732.73	480.86	930.72	472.01	10.76	10.76	10.89	10.89	
4474879539	SMP	1	732.80	480.99	930.77	472.09	10.90	10.90	10.81	10.81	
4474887911	SMP	1	732.92	480.72	930.79	472.15	10.55	10.55	11.10	11.10	
4474896272	SMP	1	732.87	480.78	930.91	472.23	10.61	10.61	10.97	10.97	
4474904536	SMP	1	732.93	480.82	931.01	472.27	10.67	10.67	11.16	11.16	
4474912898	SMP	1	733.01	480.85	931.19	472.05	10.71	10.71	11.12	11.12	
4474921286	SMP	1	733.05	480.86	930.95	472.25	10.71	10.71	11.11	11.11	
4474929650	SMP	1	733.11	480.90	931.25	472.19	11.07	11.07	11.39	11.39	
4474937901	SMP	1	733.10	481.08	931.19	472.12	11.09	11.09	10.96	10.96	
4474946270	SMP	1	732.94	481.12	931.25	472.26	11.65	11.65	11.23	11.23	
4474954647	SMP	1	733.19	481.01	931.14	472.31	11.06	11.06	11.28	11.28	
4474963015	SMP	1	733.44	480.94	931.35	472.09	10.91	10.91	11.23	11.23	
4474971280	SMP	1	733.65	480.57	931.65	471.72	11.28	11.28	11.23	11.23	
4474979638	SMP	1	733.64	480.21	931.59	471.34	10.86	10.86	11.06	11.06	
4474996267	SMP	1	733.68	480.17	931.56	471.46	10.55	10.55	11.25	11.25	
4475004641	SMP	1	733.73	480.28	931.62	471.59	10.65	10.65	11.03	11.03	
4475013029	SMP	1	733.68	480.16	931.68	471.61	10.72	10.72	11.14	11.14	
4475021407	SMP	1	733.81	480.24	931.64	471.62	11.02	11.02	11.19	11.19	
4475029659	SMP	1	733.84	480.17	931.83	471.58	10.78	10.78	10.96	10.96	
4475038020	SMP	1	733.83	480.21	931.85	471.68	10.86	10.86	11.03	11.03	
4475046384	SMP	1	733.78	480.08	931.91	471.64	10.74	10.74	11.17	11.17	
4475054766	SMP	1	733.89	480.03	931.72	471.61	10.92	10.92	11.25	11.25	
4475063009	SMP	1	733.89	480.05	931.86	471.46	11.00	11.00	10.95	10.95	
4475071385	SMP	1	733.81	480.13	931.84	471.44	10.85	10.85	11.02	11.02	
4475079781	SMP	1	733.79	479.93	931.75	471.50	10.62	10.62	11.16	11.16	
4475088138	SMP	1	733.85	480.00	931.93	471.38	10.90	10.90	10.77	10.77	
4475096381	SMP	1	733.74	479.89	931.74	471.43	10.64	10.64	11.13	11.13	
4475104762	SMP	1	733.70	479.78	931.68	471.44	10.43	10.43	10.97	10.97	
4475113135	SMP	1	733.55	479.94	931.65	471.38	10.71	10.71	11.05	11.05	
4475121515	SMP	1	733.33	479.92	931.32	471.22	10.66	10.66	11.17	11.17	
4475129778	SMP	1	732.52	479.81	930.50	470.92	10.95	10.95	10.90	10.90	
4475138136	SMP	1	732.22	479.45	930.16	470.81	10.74	10.74	11.09	11.09	
4475146502	SMP	1	732.26	479.38	929.91	470.77	10.56	10.56	11.19	11.19	
4475154758	SMP	1	732.11	479.32	929.83	470.84	10.46	10.46	11.01	11.01	
4475171526	SMP	1	731.89	479.54	929.70	470.86	10.44	10.44	11.08	11.08	
4475179887	SMP	1	731.66	479.48	929.70	470.84	10.34	10.34	11.11	11.11	
4475188140	SMP	1	731.64	479.65	929.63	470.72	10.66	10.66	11.15	11.15	
4475196506	SMP	1	731.47	479.72	929.44	470.80	10.77	10.77	11.35	11.35	
4475204898	SMP	1	731.33	479.67	929.28	470.87	10.77	10.77	11.40	11.40	
4475213264	SMP	1	731.20	479.76	929.25	470.73	11.03	11.03	10.99	10.99	
4475221520	SMP	1	731.20	479.55	929.10	470.71	10.23	10.23	10.97	10.97	
4475229884	SMP	1	731.01	479.69	929.00	470.66	10.19	10.19	11.11	11.11	
4475238262	SMP	1	731.02	479.55	929.00	470.58	10.09	10.09	10.79	10.79	
4475246627	SMP	1	730.74	479.71	928.84	470.62	10.56	10.56	10.90	10.90	
4475254899	SMP	1	730.75	479.76	928.69	470.65	10.36	10.36	11.16	11.16	
4475263250	SMP	1	730.64	479.65	928.63	470.77	10.43	10.43	11.11	11.11	
4475271638	SMP	1	730.53	479.75	928.74	470.61	10.38	10.38	11.28	11.28	
4475280007	SMP	1	730.50	479.58	928.52	470.52	10.44	10.44	11.20	11.20	
4475288270	SMP	1	730.50	479.70	928.47	470.61	10.76	10.76	11.30	11.30	
4475296624	SMP	1	730.43	479.62	928.41	470.59	10.67	10.67	11.17	11.17	
4475305023	SMP	1	730.15	479.62	928.37	470.54	10.78	10.78	11.27	11.27	
4475313258	SMP	1	730.16	479.68	928.27	470.55	10.66	10.66	11.19	11.19	
4475321641	SMP	1	730.07	479.56	928.11	470.54	10.40	10.40	11.06	11.06	
4475330006	SMP	1	729.95	479.67	928.20	470.61	10.36	10.36	10.77	10.77	
4475338383	SMP	1	729.93	479.58	928.01	470.38	10.23	10.23	10.81	10.81	
4475346630	SMP	1	729.79	479.65	927.87	470.52	10.32	10.32	10.92	10.92	
4475355022	SMP	1	729.78	479.50	927.79	470.52	10.20	10.20	11.00	11.00	
4475363372	SMP	1	729.71	479.69	927.82	470.52	10.35	10.35	11.14	11.14	
4475371766	SMP	1	729.62	479.69	927.55	470.56	10.55	10.55	11.17	11.17	
4475380008	SMP	1	729.64	479.46	927.59	470.29	10.57	10.57	11.35	11.35	
4475388379	SMP	1	729.78	479.25	927.62	470.08	10.71	10.71	11.30	11.30	
4475396746	SMP	1	729.60	479.16	927.41	469.83	10.54	10.54	11.44	11.44	
4475405141	SMP	1	729.60	479.16	927.48	469.77	10.61	10.61	11.40	11.40	
4475413379	SMP	1	729.38	479.37	927.28	469.74	10.86	10.86	11.40	11.40	
4475421761	SMP	1	729.46	479.30	927.28	469.89	10.78	10.78	11.19	11.19	
4475430124	SMP	1	729.31	479.23	927.14	469.81	10.74	10.74	11.28	11.28	
4475438507	SMP	1	729.24	479.31	927.05	469.83	10.70	10.70	11.28	11.28	
4475446754	SMP	1	729.15	479.37	927.05	469.90	10.62	10.62	11.42	11.42	
4475455143	SMP	1	729.16	479.46	927.06	470.02	10.62	10.62	11.45	11.45	
4475463496	SMP	1	729.09	479.31	927.05	469.83	10.39	10.39	11.34	11.34	
4475471753	SMP	1	729.00	479.46	927.00	470.03	10.69	10.69	11.37	11.37	
4475480122	SMP	1	729.05	479.48	926.94	470.10	10.60	10.60	11.30	11.30	
4475488448	SMP	1	728.98	479.54	926.91	470.12	10.32	10.32	11.43	11.43	
4475496865	SMP	1	728.97	479.33	926.90	470.03	10.71	10.71	11.25	11.25	
4475505140	SMP	1	729.01	479.40	926.87	470.11	10.82	10.82	11.34	11.34	
4475513499	SMP	1	729.01	479.50	926.89	469.95	10.44	10.44	11.19	11.19	
4475521899	SMP	1	728.90	479.33	926.93	469.95	10.32	10.32	11.43	11.43	
4475530247	SMP	1	729.10	479.22	927.01	469.89	10.38	10.38	11.30	11.30	
4475538507	SMP	1	729.04	479.33	926.98	470.05	10.52	10.52	11.42	11.42	
4475546864	SMP	1	729.09	479.39	926.98	470.05	10.65	10.65	11.48	11.48	
4475555260	SMP	1	729.11	479.48	927.21	469.96	10.90	10.90	11.28	11.28	
4475563612	SMP	1	729.18	479.33	927.16	469.89	10.48	10.48	11.21	11.21	
4475571879	SMP	1	729.20	479.23	927.21	469.88	10.53	10.53	11.39	11.39	
4475580250	SMP	1	729.25	479.40	927.26	469.97	11.06	11.06	11.51	11.51	
4475588639	SMP	1	729.16	479.35	927.25	469.85	10.84	10.84	11.31	11.31	
4475596988	SMP	1	729.24	479.19	927.33	469.92	10.61	10.61	11.47	11.47	
4475605256	SMP	1	729.26	479.11	927.32	469.82	10.69	10.69	11.31	11.31	
4475613630	SMP	1	729.29	479.24	927.44	469.76	10.70	10.70	11.33	11.33	
4475622007	SMP	1	729.39	479.18	927.47	469.85	10.59	10.59	11.76	11.76	
4475630239	SMP	1	729.48	479.17	927.58	469.81	10.78	10.78	11.41	11.41	
4475638625	SMP	1	729.41	479.25	927.54	469.77	10.83	10.83	11.64	11.64	
4475646984	SMP	1	729.45	479.30	927.43	469.94	10.83	10.83	11.59	11.59	
4475655380	SMP	1	729.46	479.23	927.49	469.93	10.81	10.81	11.23	11.23	
4475663611	SMP	1	729.36	479.62	927.52	469.83	11.00	11.00	11.30	11.30	
4475671996	SMP	1	729.43	479.30	927.74	469.90	10.77	10.77	10.97	10.97	
4475680364	SMP	1	729.36	479.38	927.46	470.01	10.91	10.91	11.26	11.26	
4475688745	SMP	1	729.50	479.39	927.52	469.95	11.09	11.09	11.55	11.55	
4475696978	SMP	1	729.46	479.45	927.59	469.87	10.95	10.95	11.20	11.20	
4475705385	SMP	1	729.52	479.45	927.73	469.90	10.76	10.76	11.00	11.00	
4475713733	SMP	1	729.45	479.45	927.53	469.95	10.80	10.80	11.17	11.17	
4475722128	SMP	1	729.47	479.40	927.67	469.87	10.78	10.78	10.97	10.97	
4475730360	SMP	1	729.58	479.27	927.64	470.11	10.47	10.47	11.28	11.28	
4475738758	SMP	1	729.57	479.32	927.41	470.20	10.68	10.68	11.37	11.37	
4475747095	SMP	1	729.58	479.37	927.71	470.04	10.62	10.62	11.12	11.12	
4475755505	SMP	1	729.70	479.35	927.65	469.98	10.47	10.47	11.13	11.13	
4475763725	SMP	1	729.71	479.39	927.78	470.04	10.49	10.49	11.16	11.16	
4475772122	SMP	1	730.05	479.06	928.11	469.78	10.47	10.47	11.13	11.13	
4475780480	SMP	1	730.56	478.73	928.34	469.35	10.53	10.53	11.15	11.15	
4475788751	SMP	1	730.66	478.69	928.45	469.21	10.52	10.52	10.82	10.82	
4475797092	SMP	1	730.51	478.61	928.57	469.26	10.63	10.63	11.08	11.08	
4475805503	SMP	1	730.71	478.72	928.63	469.19	10.62	10.62	10.78	10.78	
4475813866	SMP	1	730.64	478.50	928.59	469.25	10.35	10.35	11.04	11.04	
4475822124	SMP	1	730.60	478.53	928.44	469.30	10.33	10.33	11.05	11.05	
4475830478	SMP	1	730.56	478.55	928.67	469.19	10.52	10.52	10.74	10.74	
4475838874	SMP	1	730.60	478.61	928.85	469.03	10.51	10.51	10.63	10.63	
4475847216	SMP	1	730.60	478.60	928.56	469.14	10.44	10.44	10.90	10.90	
4475855500	SMP	1	730.50	478.53	928.35	469.25	10.46	10.46	10.87	10.87	
4475863870	SMP	1	730.53	478.68	928.70	469.18	10.50	10.50	10.84	10.84	
4475872249	SMP	1	730.45	478.61	928.44	469.26	10.24	10.24	10.96	10.96	
4475880603	SMP	1	730.51	478.61	928.76	469.07	10.44	10.44	10.78	10.78	
4475888871	SMP	1	730.49	478.63	928.46	469.33	10.50	10.50	10.92	10.92	
4475897213	SMP	1	730.45	478.61	928.41	469.47	10.19	10.19	11.19	11.19	
4475905623	SMP	1	730.51	478.54	928.57	469.11	10.13	10.13	10.84	10.84	
4475913973	SMP	1	730.42	478.79	928.84	469.10	10.67	10.67	10.79	10.79	
4475922247	SMP	1	730.32	478.69	928.43	469.51	10.38	10.38	11.11	11.11	
4475930602	SMP	1	730.42	478.64	928.65	469.22	10.11	10.11	10.82	10.82	
4475938994	SMP	1	730.35	478.71	928.58	469.17	10.48	10.48	10.83	10.83	
4475947216	SMP	1	730.48	478.68	928.62	469.24	10.50	10.50	10.81	10.81	
4475955628	SMP	1	730.35	478.70	928.55	469.36	10.53	10.53	11.09	11.09	
4475963964	SMP	1	730.42	478.72	928.58	469.34	10.47	10.47	10.85	10.85	
4475972363	SMP	1	730.37	478.84	928.71	469.24	10.60	10.60	10.75	10.75	
4475980597	SMP	1	730.42	478.92	928.70	469.30	10.49	10.49	10.84	10.84	
4475988994	SMP	1	730.46	478.83	928.54	469.45	10.45	10.45	11.15	11.15	
4475997336	SMP	1	730.44	478.76	928.79	469.40	10.59	10.59	11.14	11.14	
4476005745	SMP	1	730.46	478.86	928.67	469.43	10.67	10.67	11.10	11.10	
4476013970	SMP	1	730.52	478.79	928.70	469.45	10.45	10.45	11.14	11.14	
4476022366	SMP	1	730.46	478.96	928.60	469.65	10.81	10.81	11.30	11.30	
4476030722	SMP	1	730.44	478.98	928.65	469.49	10.75	10.75	11.25	11.25	
4476039118	SMP	1	730.47	478.91	928.64	469.48	10.63	10.63	11.22	11.22	
4476047356	SMP	1	730.52	478.92	928.56	469.62	10.66	10.66	11.41	11.41	
4476055745	SMP	1	730.46	478.82	928.59	469.61	10.58	10.58	11.39	11.39	
4476064081	SMP	1	730.53	478.75	928.64	469.46	10.62	10.62	11.13	11.13	
4476072490	SMP	1	730.56	478.80	928.61	469.35	10.76	10.76	11.06	11.06	
4476080727	SMP	1	730.45	478.75	928.56	469.45	10.66	10.66	11.20	11.20	
4476089109	SMP	1	730.66	478.68	928.80	469.43	10.63	10.63	11.03	11.03	
4476097462	SMP	1	731.10	478.40	929.06	469.54	10.26	10.26	10.88	10.88	
4476105869	SMP	1	730.97	478.60	928.93	469.25	10.69	10.69	10.98	10.98	
4476114087	SMP	1	730.87	478.49	928.85	469.39	10.55	10.55	11.22	11.22	
4476122492	SMP	1	730.78	478.55	928.82	469.42	10.57	10.57	11.21	11.21	
4476130847	SMP	1	730.67	478.61	928.85	469.18	10.70	10.70	11.04	11.04	
4476139109	SMP	1	730.65	478.54	928.68	469.41	10.59	10.59	11.22	11.22	
4476147472	SMP	1	730.56	478.71	928.69	469.34	10.70	10.70	11.07	11.07	
4476155865	SMP	1	730.42	478.78	928.68	469.25	10.72	10.72	11.04	11.04	
4476164206	SMP	1	730.35	478.79	928.50	469.26	10.92	10.92	10.88	10.88	
4476172478	SMP	1	730.33	478.75	928.80	469.09	10.65	10.65	10.49	10.49	
4476180840	SMP	1	730.33	478.82	928.46	469.37	10.68	10.68	11.01	11.01	
4476189237	SMP	1	730.33	478.75	928.33	469.37	10.34	10.34	11.37	11.37	
4476197575	SMP	1	730.22	478.80	928.35	469.29	10.50	10.50	11.22	11.22	
4476205860	SMP	1	730.18	478.85	928.38	469.41	10.50	10.50	11.41	11.41	
4476214213	SMP	1	730.23	478.95	928.42	469.43	10.68	10.68	11.09	11.09	
4476222611	SMP	1	730.29	478.93	928.42	469.51	10.65	10.65	11.09	11.09	
4476230965	SMP	1	730.18	479.07	928.42	469.31	10.98	10.98	10.89	10.89	
4476239234	SMP	1	730.31	479.14	928.55	469.38	10.90	10.90	10.92	10.92	
4476247575	SMP	1	730.28	478.97	928.55	469.40	10.91	10.91	11.13	11.13	
4476255986	SMP	1	730.42	479.09	928.68	469.39	10.94	10.94	11.04	11.04	
4476264324	SMP	1	730.56	479.09	928.75	469.43	11.01	11.01	11.17	11.17	
4476272604	SMP	1	730.62	479.01	928.71	469.34	10.83	10.83	11.16	11.16	
4476280962	SMP	1	730.70	479.02	928.81	469.50	10.98	10.98	11.12	11.12	
4476289359	SMP	1	730.71	479.00	928.74	469.45	10.85	10.85	11.14	11.14	
4476297575	SMP	1	730.89	479.03	928.92	469.45	10.76	10.76	11.17	11.17	
4476305977	SMP	1	730.99	478.80	928.86	469.74	10.53	10.53	11.75	11.75	
4476314346	SMP	1	730.98	478.76	929.04	469.74	10.52	10.52	11.43	11.43	
4476322727	SMP	1	731.24	478.88	929.14	469.61	10.70	10.70	11.19	11.19	
4476330964	SMP	1	731.18	478.78	929.27	469.52	10.51	10.51	11.05	11.05	
4476339349	SMP	1	731.16	478.76	929.38	469.46	10.71	10.71	11.00	11.00	
4476347707	SMP	1	731.32	478.70	929.44	469.61	10.69	10.69	11.09	11.09	
4476356100	SMP	1	731.35	478.69	929.36	469.60	10.93	10.93	11.11	11.11	
4476364340	SMP	1	731.39	478.78	929.67	469.38	10.80	10.80	10.88	10.88	
4476372718	SMP	1	731.43	478.63	929.64	469.47	10.88	10.88	11.03	11.03	
4476381089	SMP	1	731.41	478.54	929.62	469.51	10.60	10.60	11.06	11.06	
4476389465	SMP	1	731.34	478.75	929.62	469.46	10.98	10.98	11.06	11.06	
4476397703	SMP	1	731.41	478.68	929.54	469.63	10.82	10.82	11.13	11.13	
4476406100	SMP	1	731.48	478.75	929.75	469.41	10.84	10.84	10.87	10.87	
4476414459	SMP	1	731.40	478.76	929.59	469.37	11.02	11.02	10.91	10.91	
4476422862	SMP	1	731.47	478.76	929.61	469.39	10.77	10.77	10.99	10.99	
4476431082	SMP	1	731.45	478.87	929.68	469.54	11.04	11.04	11.10	11.10	
4476439464	SMP	1	731.42	478.78	929.54	469.47	10.89	10.89	11.27	11.27	
4476447823	SMP	1	731.35	478.84	929.64	469.53	11.08	11.08	11.27	11.27	
4476456107	SMP	1	731.49	478.75	929.75	469.48	10.83	10.83	11.04	11.04	
4476464442	SMP	1	731.61	478.82	929.75	469.41	10.74	10.74	11.02	11.02	
4476472843	SMP	1	731.56	478.79	929.88	469.49	10.97	10.97	10.89	10.89	
4476481203	SMP	1	731.67	478.78	929.71	469.61	10.83	10.83	11.33	11.33	
4476489474	SMP	1	731.76	478.85	930.00	469.54	10.95	10.95	11.01	11.01	
4476497816	SMP	1	731.73	478.86	929.85	469.68	10.84	10.84	11.02	11.02	
4476506222	SMP	1	731.96	478.90	929.85	469.75	10.81	10.81	11.13	11.13	
4476514571	SMP	1	731.99	478.82	929.99	469.75	10.51	10.51	10.90	10.90	
4476522848	SMP	1	732.02	478.94	929.88	469.85	10.54	10.54	11.06	11.06	
4476531201	SMP	1	731.97	478.90	930.03	469.91	10.47	10.47	11.10	11.10	
4476539595	SMP	1	732.03	478.92	930.03	469.79	10.45	10.45	11.06	11.06	
4476547938	SMP	1	732.18	478.96	930.24	469.88	10.47	10.47	11.44	11.44	
4476556222	SMP	1	732.18	478.89	930.39	469.92	10.40	10.40	11.10	11.10	
4476564591	SMP	1	732.28	478.96	930.52	469.85	10.67	10.67	11.13	11.13	
4476572969	SMP	1	732.71	478.65	930.91	469.60	10.80	10.80	10.83	10.83	
4476581328	SMP	1	733.11	478.17	931.47	469.22	10.68	10.68	10.49	10.49	
4476589590	SMP	1	733.18	477.84	931.37	469.01	10.56	10.56	10.82	10.82	
4476597935	SMP	1	733.18	477.34	931.15	468.68	10.61	10.61	10.57	10.57	
4476606347	SMP	1	733.05	477.40	931.22	468.41	10.46	10.46	10.58	10.58	
4476614579	SMP	1	733.10	477.34	931.01	468.53	10.53	10.53	10.80	10.80	
4476622964	SMP	1	733.16	477.30	931.29	468.48	10.33	10.33	10.45	10.45	
4476631324	SMP	1	733.08	477.23	931.28	468.47	10.30	10.30	10.54	10.54	
4476639713	SMP	1	733.12	477.20	931.29	468.59	10.34	10.34	10.54	10.54	
4476647942	SMP	1	733.11	477.23	931.19	468.52	10.21	10.21	10.78	10.78	
4476656343	SMP	1	733.14	477.24	931.39	468.44	10.59	10.59	10.65	10.65	
4476664682	SMP	1	733.10	477.17	931.20	468.39	10.62	10.62	10.84	10.84	
4476673094	SMP	1	733.09	477.16	931.37	468.24	10.45	10.45	10.56	10.56	
4476681320	SMP	1	733.13	476.98	931.28	468.29	10.44	10.44	10.79	10.79	
4476689712	SMP	1	732.95	477.13	931.28	468.21	10.66	10.66	10.79	10.79	
4476698054	SMP	1	732.89	477.17	931.20	468.22	10.59	10.59	10.78	10.78	
4476706468	SMP	1	732.83	477.24	931.09	468.29	10.40	10.40	10.84	10.84	
4476714694	SMP	1	732.69	477.24	931.08	468.26	10.45	10.45	10.82	10.82	
4476723086	SMP	1	732.67	477.40	930.86	468.11	10.44	10.44	10.77	10.77	
4476731443	SMP	1	732.69	477.31	930.81	468.29	10.47	10.47	10.86	10.86	
4476739841	SMP	1	732.58	477.41	930.95	468.28	10.54	10.54	10.61	10.61	
4476748055	SMP	1	732.56	477.51	930.79	468.41	10.62	10.62	10.98	10.98	
4476756460	SMP	1	732.41	477.50	930.84	468.40	10.38	10.38	10.84	10.84	
4476764803	SMP	1	732.38	477.54	930.88	468.15	10.45	10.45	10.63	10.63	
4476773082	SMP	1	732.36	477.62	930.79	468.48	10.32	10.32	10.54	10.54	
4476781440	SMP	1	732.44	477.65	930.73	468.38	10.45	10.45	10.73	10.73	
4476789832	SMP	1	732.37	477.83	930.79	468.52	10.38	10.38	10.72	10.72	
4476798191	SMP	1	732.32	477.80	930.71	468.63	10.76	10.76	10.71	10.71	
4476806461	SMP	1	732.55	477.81	931.14	468.64	10.21	10.21	10.55	10.55	
4476814812	SMP	1	732.48	477.92	930.88	468.62	10.43	10.43	10.67	10.67	
4476823209	SMP	1	732.56	477.80	930.73	468.77	10.39	10.39	10.51	10.51	
4476831570	SMP	1	732.57	477.88	931.00	468.70	10.52	10.52	10.45	10.45	
4476839831	SMP	1	732.72	477.91	931.09	468.75	10.55	10.55	10.54	10.54	
4476848195	SMP	1	732.65	477.97	931.14	468.75	10.61	10.61	10.50	10.50	
4476856586	SMP	1	732.77	477.87	931.18	468.99	10.35	10.35	10.75	10.75	
4476864935	SMP	1	732.87	477.80	931.14	468.92	10.46	10.46	10.72	10.72	
4476873205	SMP	1	733.01	477.75	931.06	468.87	10.41	10.41	10.62	10.62	
4476881563	SMP	1	733.14	477.72	931.24	469.12	10.19	10.19	10.87	10.87	
4476889953	SMP	1	733.17	477.76	930.98	468.98	10.33	10.33	10.93	10.93	
4476898305	SMP	1	733.21	477.72	931.38	468.91	10.43	10.43	10.79	10.79	
4476906583	SMP	1	733.32	477.70	931.25	469.06	10.71	10.71	10.96	10.96	
4476914936	SMP	1	733.31	477.59	931.67	469.07	10.36	10.36	10.52	10.52	
4476923349	SMP	1	733.35	477.65	931.45	468.82	10.62	10.62	10.66	10.66	
4476931560	SMP	1	733.49	477.48	931.43	469.08	10.56	10.56	10.54	10.54	
4476939955	SMP	1	733.49	477.69	931.70	468.96	10.85	10.85	10.51	10.51	
4476948295	SMP	1	733.50	477.41	931.56	468.92	10.69	10.69	11.00	11.00	
4476956704	SMP	1	733.42	477.59	931.48	468.86	10.67	10.67	10.90	10.90	
4476964923	SMP	1	733.62	477.44	931.71	468.90	10.60	10.60	10.64	10.64	
4476973323	SMP	1	733.47	477.58	931.77	468.70	10.80	10.80	10.48	10.48	
4476981683	SMP	1	733.14	477.26	931.42	468.55	10.64	10.64	10.35	10.35	
4476990091	SMP	1	733.19	477.26	931.49	468.45	10.71	10.71	10.46	10.46	
4476998294	SMP	1	733.19	477.33	931.14	468.68	10.79	10.79	10.86	10.86	
4477006702	SMP	1	733.17	477.41	931.21	468.68	10.64	10.64	10.76	10.76	
4477015054	SMP	1	733.18	477.39	931.18	468.77	10.57	10.57	10.93	10.93	
4477023449	SMP	1	733.33	477.40	931.51	468.60	10.59	10.59	10.43	10.43	
4477031689	SMP	1	733.23	477.45	931.42	468.76	10.55	10.55	10.87	10.87	
4477040072	SMP	1	733.30	477.47	931.39	468.77	10.67	10.67	10.91	10.91	
4477048419	SMP	1	733.33	477.51	931.23	468.83	10.73	10.73	11.17	11.17	
4477056826	SMP	1	733.46	477.53	931.59	468.77	10.68	10.68	10.79	10.79	
4477065039	SMP	1	733.45	477.53	931.70	468.87	10.63	10.63	10.50	10.50	
4477073446	SMP	1	733.46	477.73	931.75	468.83	10.89	10.89	10.50	10.50	
4477081811	SMP	1	733.61	477.60	931.99	468.80	10.59	10.59	10.71	10.71	
4477090069	SMP	1	733.69	477.60	932.30	468.84	10.65	10.65	10.51	10.51	
4477106797	SMP	1	733.97	477.47	932.10	469.03	10.53	10.53	11.01	11.01	
4477115196	SMP	1	734.16	477.43	932.31	469.07	10.29	10.29	10.99	10.99	
4477123438	SMP	1	734.21	477.45	932.25	469.12	10.68	10.68	11.10	11.10	
4477131823	SMP	1	734.31	477.41	932.65	468.93	10.55	10.55	10.83	10.83	
4477140176	SMP	1	734.50	477.43	933.02	468.94	10.60	10.60	10.49	10.49	
4477148555	SMP	1	734.36	477.10	932.36	468.72	10.69	10.69	10.64	10.64	
4477156794	SMP	1	733.28	476.93	931.08	468.49	10.89	10.89	11.08	11.08	
4477165197	SMP	1	732.97	476.42	930.55	468.25	10.68	10.68	11.29	11.29	
4477173560	SMP	1	732.94	476.28	930.58	467.73	10.74	10.74	11.00	11.00	
4477181923	SMP	1	733.18	476.32	930.66	468.12	10.85	10.85	11.42	11.42	
4477190178	SMP	1	733.38	476.33	930.81	467.96	10.93	10.93	11.18	11.18	
4477198551	SMP	1	733.48	476.27	931.01	467.97	10.83	10.83	11.24	11.24	
4477206922	SMP	1	733.58	476.20	931.16	467.88	10.79	10.79	11.19	11.19	
4477215316	SMP	1	733.64	476.00	931.26	467.95	10.50	10.50	11.19	11.19	
4477223548	SMP	1	733.86	475.93	931.43	468.04	10.36	10.36	11.29	11.29	
4477231924	SMP	1	733.98	476.07	931.53	468.06	10.59	10.59	11.35	11.35	
4477240300	SMP	1	734.11	476.05	931.72	468.04	10.51	10.51	11.26	11.26	
4477248539	SMP	1	734.18	476.12	931.76	468.06	10.86	10.86	11.35	11.35	
4477256922	SMP	1	734.30	476.02	931.94	468.12	10.87	10.87	11.28	11.28	
4477265325	SMP	1	734.33	476.11	931.98	468.03	10.89	10.89	11.18	11.18	
4477273673	SMP	1	734.47	476.18	932.03	468.10	11.17	11.17	11.38	11.38	
4477281917	SMP	1	734.52	476.07	932.21	468.27	10.92	10.92	11.66	11.66	
4477290296	SMP	1	734.59	476.16	932.37	468.11	10.70	10.70	11.30	11.30	
4477298682	SMP	1	734.70	476.17	932.37	468.21	10.79	10.79	11.39	11.39	
4477307047	SMP	1	734.73	476.07	932.45	468.23	10.52	10.52	11.21	11.21	
4477315313	SMP	1	734.91	476.10	932.51	468.28	10.55	10.55	11.21	11.21	
4477323671	SMP	1	734.86	476.23	932.56	468.43	10.71	10.71	11.40	11.40	
4477332051	SMP	1	735.05	476.18	932.60	468.28	10.79	10.79	11.43	11.43	
4477340419	SMP	1	735.12	476.30	932.70	468.26	11.05	11.05	11.31	11.31	
4477348674	SMP	1	735.25	476.21	932.78	468.49	10.75	10.75	11.43	11.43	
4477357043	SMP	1	735.24	476.08	933.01	468.42	10.49	10.49	11.33	11.33	
4477365437	SMP	1	735.23	476.42	933.00	468.37	10.69	10.69	11.41	11.41	
4477373795	SMP	1	735.39	476.41	933.13	468.56	10.87	10.87	11.31	11.31	
4477382035	SMP	1	735.49	476.29	933.24	468.47	10.73	10.73	11.30	11.30	
4477390420	SMP	1	735.56	476.35	933.40	468.55	10.78	10.78	11.31	11.31	
4477398796	SMP	1	735.75	476.36	933.45	468.56	10.72	10.72	11.36	11.36	
4477407175	SMP	1	735.71	476.24	933.40	468.53	10.83	10.83	11.31	11.31	
4477415432	SMP	1	735.36	476.09	932.85	468.78	11.03	11.03	11.51	11.51	
4477423802	SMP	1	735.13	475.94	932.87	468.44	10.74	10.74	11.61	11.61	
4477432176	SMP	1	735.24	476.00	932.84	468.23	10.97	10.97	11.39	11.39	
4477440420	SMP	1	735.46	475.94	933.10	468.32	10.88	10.88	11.35	11.35	
4477448785	SMP	1	735.48	475.92	933.10	468.45	11.00	11.00	11.55	11.55	
4477457160	SMP	1	735.49	475.82	933.11	468.34	10.83	10.83	11.29	11.29	
4477465557	SMP	1	735.59	475.79	933.18	468.31	10.77	10.77	11.26	11.26	
4477473790	SMP	1	735.56	475.81	933.24	468.48	10.90	10.90	11.45	11.45	
4477482158	SMP	1	735.63	475.69	933.27	468.31	10.69	10.69	11.40	11.40	
4477490539	SMP	1	735.60	475.64	933.12	468.21	10.62	10.62	11.50	11.50	
4477498907	SMP	1	735.62	475.63	933.28	468.35	10.62	10.62	11.44	11.44	
4477507161	SMP	1	735.72	475.51	933.18	468.34	10.61	10.61	11.44	11.44	
4477515554	SMP	1	735.65	475.44	933.29	468.19	10.79	10.79	11.54	11.54	
4477523911	SMP	1	735.72	475.30	933.41	468.16	10.38	10.38	11.33	11.33	
4477532302	SMP	1	735.83	475.33	933.55	468.08	10.80	10.80	11.50	11.50	
4477540537	SMP	1	735.87	475.23	933.45	468.10	10.66	10.66	11.04	11.04	
4477548933	SMP	1	735.98	475.09	933.49	468.00	10.54	10.54	11.33	11.33	
4477557288	SMP	1	736.12	475.22	933.62	468.09	10.63	10.63	11.33	11.33	
4477565682	SMP	1	736.18	475.26	933.76	468.00	10.69	10.69	11.28	11.28	
4477573910	SMP	1	736.22	475.21	933.88	468.10	10.70	10.70	11.29	11.29	
4477582280	SMP	1	736.34	475.21	933.88	468.07	10.89	10.89	11.12	11.12	
4477607296	SMP	1	736.72	475.10	934.29	468.17	10.64	10.64	11.26	11.26	
4477615678	SMP	1	736.88	475.16	934.24	468.42	10.63	10.63	11.26	11.26	
4477624028	SMP	1	737.02	475.08	934.50	468.09	10.51	10.51	11.26	11.26	
4477632295	SMP	1	736.93	475.17	934.67	468.42	10.61	10.61	11.42	11.42	
4477640661	SMP	1	737.15	475.23	934.83	468.19	10.61	10.61	11.19	11.19	
4477649052	SMP	1	737.23	475.24	934.74	468.38	10.71	10.71	11.30	11.30	
4477657399	SMP	1	737.26	475.33	934.80	468.38	10.70	10.70	11.22	11.22	
4477665674	SMP	1	737.36	475.24	935.00	468.37	10.45	10.45	11.40	11.40	
4477674042	SMP	1	737.27	475.03	934.84	468.30	10.62	10.62	11.20	11.20	
4477682415	SMP	1	737.49	474.65	934.74	468.07	10.80	10.80	11.23	11.23	
4477690781	SMP	1	737.56	474.30	934.93	467.51	10.65	10.65	11.07	11.07	
4477699042	SMP	1	737.62	474.28	935.00	467.66	10.81	10.81	11.22	11.22	
4477707399	SMP	1	737.62	474.32	935.16	467.58	10.85	10.85	11.15	11.15	
4477715799	SMP	1	737.65	474.26	935.34	467.45	10.71	10.71	11.19	11.19	
4477724152	SMP	1	737.73	474.21	935.25	467.41	10.64	10.64	11.16	11.16	
4477732412	SMP	1	737.78	474.22	935.46	467.61	10.61	10.61	11.16	11.16	
4477740777	SMP	1	737.84	474.16	935.28	467.52	10.57	10.57	10.98	10.98	
4477749165	SMP	1	737.78	474.25	935.37	467.49	10.63	10.63	10.99	10.99	
4477757399	SMP	1	737.88	474.16	935.31	467.55	10.44	10.44	11.21	11.21	
4477765796	SMP	1	737.95	474.14	935.51	467.54	10.54	10.54	11.05	11.05	
4477774146	SMP	1	737.85	474.18	935.18	467.48	10.53	10.53	11.00	11.00	
4477782538	SMP	1	737.94	474.17	935.50	467.55	10.43	10.43	11.20	11.20	
4477790776	SMP	1	737.92	474.08	935.57	467.71	10.47	10.47	11.26	11.26	
4477799157	SMP	1	737.95	473.98	935.51	467.62	10.31	10.31	11.12	11.12	
4477807522	SMP	1	737.92	474.04	935.28	467.35	10.48	10.48	11.09	11.09	
4477815918	SMP	1	737.77	474.04	935.22	467.35	10.37	10.37	10.96	10.96	
4477824144	SMP	1	737.80	474.06	935.43	467.30	10.45	10.45	10.83	10.83	
4477832541	SMP	1	737.75	474.00	935.25	467.30	10.42	10.42	10.79	10.79	
4477840898	SMP	1	737.69	474.08	935.14	467.28	10.42	10.42	10.71	10.71	
4477849292	SMP	1	737.63	474.05	935.18	467.30	10.41	10.41	10.84	10.84	
4477857515	SMP	1	737.60	474.07	935.13	467.22	10.49	10.49	10.84	10.84	
4477865918	SMP	1	737.50	474.17	935.10	467.20	10.53	10.53	10.82	10.82	
4477874276	SMP	1	737.54	474.17	934.96	467.20	10.45	10.45	10.91	10.91	
4477882655	SMP	1	737.61	474.27	934.85	467.14	10.44	10.44	10.83	10.83	
4477890897	SMP	1	737.37	474.16	934.98	467.28	10.49	10.49	11.02	11.02	
4477899286	SMP	1	737.47	474.07	935.00	467.19	10.18	10.18	10.93	10.93	
4477907636	SMP	1	737.38	474.12	934.79	467.16	10.34	10.34	10.70	10.70	
4477915913	SMP	1	737.56	474.15	934.92	467.10	10.32	10.32	10.69	10.69	
4477924274	SMP	1	737.93	473.78	935.35	466.68	10.22	10.22	10.61	10.61	
4477932656	SMP	1	737.92	473.67	935.40	466.79	10.30	10.30	10.53	10.53	
4477941017	SMP	1	737.95	473.78	935.41	466.89	10.30	10.30	10.54	10.54	
4477949280	SMP	1	738.00	473.82	935.40	466.85	10.35	10.35	10.57	10.57	
4477957644	SMP	1	738.03	473.86	935.43	467.07	10.24	10.24	10.91	10.91	
4477966038	SMP	1	738.00	473.83	935.44	467.02	10.35	10.35	10.77	10.77	
4477974398	SMP	1	738.06	473.94	935.61	467.01	10.31	10.31	10.67	10.67	
4477982654	SMP	1	738.16	473.96	935.48	467.02	10.30	10.30	10.68	10.68	
4477991019	SMP	1	738.13	473.74	935.57	466.94	10.19	10.19	10.59	10.59	
4477999406	SMP	1	738.11	473.79	935.57	467.07	10.31	10.31	10.77	10.77	
4478007761	SMP	1	738.21	473.78	935.67	467.01	10.17	10.17	10.79	10.79	
4478016043	SMP	1	738.15	473.77	935.63	467.06	9.99	9.99	10.84	10.84	
4478024384	SMP	1	738.25	473.76	935.63	466.96	10.08	10.08	10.54	10.54	
4478032774	SMP	1	738.22	473.79	935.61	467.10	10.06	10.06	10.57	10.57	
4478041139	SMP	1	738.16	473.72	935.69	467.03	10.06	10.06	10.81	10.81	
4478049411	SMP	1	738.18	473.68	935.78	467.13	10.04	10.04	10.74	10.74	
4478057756	SMP	1	738.07	473.72	935.61	467.07	10.18	10.18	10.85	10.85	
4478066197	SMP	1	738.09	473.77	935.67	466.93	10.15	10.15	10.73	10.73	
4478074387	SMP	1	738.06	473.59	935.47	466.98	10.11	10.11	10.94	10.94	
4478082776	SMP	1	737.97	473.68	935.50	466.96	10.24	10.24	10.65	10.65	
4478091137	SMP	1	737.92	473.74	935.38	466.83	10.23	10.23	10.54	10.54	
4478099523	SMP	1	737.84	473.68	935.26	466.79	10.23	10.23	10.48	10.48	
4478107773	SMP	1	737.78	473.73	935.26	466.91	10.28	10.28	10.45	10.45	
4478116156	SMP	1	737.52	473.59	935.13	466.92	10.18	10.18	10.69	10.69	
4478124505	SMP	1	736.82	473.38	934.74	466.28	10.29	10.29	10.14	10.14	
4478132884	SMP	1	736.00	473.14	933.44	466.41	10.27	10.27	11.01	11.01	
4478141140	SMP	1	735.60	473.09	933.00	466.10	10.38	10.38	10.64	10.64	
4478149520	SMP	1	735.40	472.96	932.51	465.70	10.34	10.34	10.97	10.97	
4478157882	SMP	1	735.28	472.98	932.36	465.55	10.30	10.30	10.68	10.68	
4478166275	SMP	1	735.19	472.93	932.64	465.88	10.35	10.35	10.99	10.99	
4478174521	SMP	1	735.27	473.08	932.37	465.75	10.33	10.33	10.88	10.88	
4478182894	SMP	1	735.20	473.13	932.15	465.60	10.04	10.04	10.53	10.53	
4478191260	SMP	1	735.12	473.23	932.19	465.63	10.37	10.37	10.52	10.52	
4478199629	SMP	1	735.05	473.17	932.23	465.85	10.35	10.35	10.60	10.60	
4478207880	SMP	1	735.23	473.08	932.13	465.77	10.30	10.30	10.75	10.75	
4478216276	SMP	1	735.09	473.24	932.47	465.83	10.38	10.38	10.70	10.70	
4478224632	SMP	1	735.01	473.28	932.51	465.94	10.16	10.16	10.54	10.54	
4478232894	SMP	1	735.02	473.24	932.29	465.97	10.34	10.34	10.67	10.67	
4478241258	SMP	1	735.08	473.25	932.51	465.87	10.33	10.33	10.74	10.74	
4478249654	SMP	1	735.05	473.23	932.30	465.81	10.39	10.39	10.49	10.49	
4478258008	SMP	1	735.08	473.28	932.38	465.91	10.20	10.20	10.77	10.77	
4478266273	SMP	1	735.24	473.28	932.35	465.83	10.35	10.35	10.80	10.80	
4478274629	SMP	1	735.17	473.25	932.49	466.12	10.27	10.27	10.93	10.93	
4478282998	SMP	1	735.12	473.30	932.25	465.82	10.28	10.28	10.64	10.64	
4478291378	SMP	1	735.09	473.17	932.68	466.16	10.26	10.26	10.87	10.87	
4478299641	SMP	1	735.20	473.15	932.57	466.24	10.36	10.36	11.24	11.24	
4478308005	SMP	1	735.09	473.17	932.13	465.89	10.24	10.24	10.49	10.49	
4478316396	SMP	1	735.19	473.24	932.36	465.95	10.24	10.24	10.79	10.79	
4478324752	SMP	1	735.02	473.11	932.48	466.17	10.26	10.26	11.00	11.00	
4478333006	SMP	1	734.95	472.93	932.34	466.00	10.19	10.19	10.78	10.78	
4478341394	SMP	1	734.99	473.08	932.28	465.94	10.36	10.36	10.94	10.94	
4478349764	SMP	1	734.86	473.09	931.93	465.57	10.35	10.35	10.34	10.34	
4478366381	SMP	1	734.61	472.87	931.77	465.68	10.23	10.23	10.59	10.59	
4478374771	SMP	1	734.41	473.03	931.61	465.65	10.19	10.19	10.80	10.80	
4478383125	SMP	1	734.40	472.81	931.49	465.53	10.08	10.08	10.75	10.75	
4478391393	SMP	1	734.16	472.79	931.36	465.75	10.17	10.17	10.88	10.88	
4478399752	SMP	1	733.87	472.79	931.04	465.58	10.15	10.15	10.74	10.74	
4478416511	SMP	1	733.59	472.92	931.00	465.29	10.10	10.10	10.71	10.71	
4478424747	SMP	1	733.48	472.95	930.56	465.22	10.23	10.23	10.39	10.39	
4478433123	SMP	1	733.55	472.74	930.49	464.82	10.28	10.28	10.61	10.61	
4478441496	SMP	1	733.47	472.55	930.54	464.61	10.31	10.31	10.96	10.96	
4478449888	SMP	1	733.28	472.44	930.40	464.35	10.37	10.37	10.69	10.69	
4478458125	SMP	1	733.11	472.58	930.11	464.32	10.59	10.59	10.76	10.76	
4478466509	SMP	1	733.00	472.69	930.30	464.45	10.46	10.46	10.78	10.78	
4478474876	SMP	1	732.81	472.79	930.25	464.61	10.20	10.20	10.85	10.85	
4478483267	SMP	1	732.75	472.89	929.90	464.63	10.29	10.29	10.80	10.80	
4478491497	SMP	1	732.54	472.98	930.08	464.75	10.51	10.51	10.89	10.89	
4478499886	SMP	1	732.40	472.94	929.88	464.84	10.48	10.48	10.88	10.88	
4478508246	SMP	1	732.38	472.92	930.19	464.92	10.35	10.35	11.22	11.22	
4478516623	SMP	1	732.31	472.86	929.24	464.73	10.32	10.32	11.07	11.07	
4478524872	SMP	1	732.29	472.91	929.28	464.76	10.42	10.42	10.86	10.86	
4478533262	SMP	1	732.11	473.06	929.11	464.62	10.41	10.41	10.59	10.59	
4478541620	SMP	1	731.99	473.18	928.90	464.63	10.58	10.58	10.62	10.62	
4478550011	SMP	1	732.02	473.15	928.73	464.61	10.38	10.38	10.91	10.91	
4478558240	SMP	1	731.93	473.10	929.12	464.75	10.39	10.39	10.89	10.89	
4478566630	SMP	1	731.86	473.22	928.79	464.62	10.53	10.53	10.67	10.67	
4478575005	SMP	1	731.76	473.00	929.22	464.80	10.40	10.40	11.00	11.00	
4478583238	SMP	1	731.74	472.98	928.96	464.97	10.36	10.36	11.01	11.01	
4478591614	SMP	1	731.66	473.14	929.05	464.88	10.58	10.58	11.01	11.01	
4478600009	SMP	1	731.57	473.01	929.11	465.14	10.49	10.49	11.26	11.26	
4478608386	SMP	1	731.59	472.94	929.40	464.72	10.70	10.70	10.87	10.87	
4478616627	SMP	1	731.40	472.96	928.24	464.35	10.33	10.33	10.72	10.72	
4478624993	SMP	1	731.31	472.87	928.16	464.35	10.61	10.61	10.91	10.91	
4478633362	SMP	1	731.34	472.93	928.13	464.15	10.50	10.50	10.81	10.81	
4478641737	SMP	1	731.19	472.89	928.27	464.48	10.59	10.59	10.94	10.94	
4478650008	SMP	1	731.11	473.04	928.17	464.52	10.48	10.48	10.55	10.55	
4478658365	SMP	1	731.09	472.80	928.21	464.56	10.45	10.45	11.12	11.12	
4478666743	SMP	1	730.97	473.04	928.26	464.64	10.44	10.44	11.05	11.05	
4478675047	SMP	1	730.90	472.95	928.16	464.56	10.44	10.44	11.06	11.06	
4478683363	SMP	1	730.86	472.93	927.61	464.23	10.31	10.31	10.25	10.25	
4478700118	SMP	1	730.63	472.96	927.75	464.34	10.32	10.32	10.84	10.84	
4478708507	SMP	1	730.38	473.07	927.79	464.45	10.55	10.55	10.58	10.58	
4478716743	SMP	1	730.45	473.00	927.48	464.35	10.54	10.54	10.83	10.83	
4478725131	SMP	1	730.30	473.01	927.63	464.56	10.45	10.45	11.00	11.00	
4478733485	SMP	1	729.99	473.18	927.41	464.46	10.46	10.46	11.01	11.01	
4478741754	SMP	1	729.52	473.14	926.95	464.31	10.46	10.46	11.07	11.07	
4478750096	SMP	1	729.39	472.85	926.48	464.12	10.57	10.57	10.81	10.81	
4478758509	SMP	1	729.42	472.97	926.62	464.27	10.56	10.56	11.04	11.04	
4478766852	SMP	1	729.42	472.94	926.54	464.30	10.51	10.51	11.03	11.03	
4478775128	SMP	1	729.22	472.99	926.49	464.51	10.54	10.54	11.26	11.26	
4478783484	SMP	1	729.26	473.06	925.94	464.01	10.49	10.49	10.92	10.92	
4478791875	SMP	1	729.29	473.06	926.34	464.27	10.48	10.48	11.30	11.30	
4478800231	SMP	1	729.09	473.07	926.10	464.09	10.36	10.36	11.02	11.02	
4478808516	SMP	1	729.18	472.96	925.59	463.79	10.38	10.38	10.87	10.87	
4478816860	SMP	1	729.14	473.01	926.26	464.41	10.51	10.51	11.23	11.23	
4478825250	SMP	1	728.93	473.02	925.78	463.79	10.26	10.26	10.87	10.87	
4478833606	SMP	1	729.09	472.98	925.53	463.73	10.16	10.16	10.97	10.97	
4478841874	SMP	1	729.15	473.00	926.40	464.31	10.31	10.31	11.08	11.08	
4478850223	SMP	1	729.15	472.87	926.39	464.24	10.38	10.38	11.13	11.13	
4478858630	SMP	1	729.19	472.95	925.76	463.83	10.53	10.53	10.97	10.97	
4478866968	SMP	1	729.11	472.99	926.65	464.46	10.46	10.46	11.44	11.44	
4478875246	SMP	1	729.09	472.85	925.77	463.86	10.40	10.40	11.15	11.15	
4478883605	SMP	1	728.95	472.88	925.79	463.84	10.32	10.32	11.14	11.14	
4478891996	SMP	1	728.98	472.98	926.39	464.35	10.28	10.28	11.29	11.29	
4478900215	SMP	1	728.85	472.95	926.12	463.97	10.62	10.62	11.20	11.20	
4478908625	SMP	1	728.83	472.75	925.98	463.87	10.34	10.34	11.05	11.05	
4478916978	SMP	1	728.84	472.83	925.99	464.04	10.45	10.45	11.22	11.22	
4478925328	SMP	1	728.75	472.86	925.92	463.80	10.37	10.37	11.06	11.06	
4478933603	SMP	1	728.62	472.88	926.04	464.00	10.45	10.45	11.14	11.14	
4478941996	SMP	1	728.55	472.96	925.70	463.86	10.72	10.72	11.13	11.13	
4478950351	SMP	1	728.49	472.97	925.91	464.07	10.50	10.50	11.25	11.25	
4478958750	SMP	1	728.28	472.97	926.01	464.07	10.60	10.60	11.24	11.24	
4478966958	SMP	1	728.17	472.99	926.19	464.29	10.46	10.46	11.40	11.40	
4478975367	SMP	1	728.17	473.04	926.04	464.31	10.55	10.55	11.38	11.38	
4478983733	SMP	1	728.20	473.29	925.59	464.23	10.74	10.74	11.42	11.42	
4478992123	SMP	1	727.93	473.27	925.33	463.91	10.45	10.45	11.06	11.06	
4479000337	SMP	1	727.75	473.42	926.40	464.18	10.61	10.61	11.29	11.29	
4479008746	SMP	1	727.86	473.37	925.39	464.18	10.79	10.79	11.35	11.35	
4479017101	SMP	1	727.97	473.32	925.31	464.19	10.48	10.48	11.33	11.33	
4479025494	SMP	1	727.97	473.34	925.31	464.33	10.54	10.54	11.28	11.28	
4479042107	SMP	1	727.77	473.38	925.47	464.19	10.65	10.65	11.33	11.33	
4479050490	SMP	1	727.87	473.45	925.51	464.11	10.69	10.69	11.22	11.22	
4479058723	SMP	1	727.88	473.45	925.34	464.19	10.72	10.72	11.17	11.17	
4479067107	SMP	1	727.80	473.34	925.00	464.02	10.73	10.73	10.96	10.96	
4479075470	SMP	1	727.74	473.38	925.36	464.10	10.79	10.79	11.11	11.11	
4479083866	SMP	1	727.45	473.21	924.55	463.69	10.74	10.74	10.98	10.98	
4479092119	SMP	1	727.36	473.05	924.47	463.66	10.64	10.64	11.24	11.24	
4479100474	SMP	1	727.52	472.85	924.89	463.80	10.76	10.76	11.39	11.39	
4479108848	SMP	1	727.74	472.74	924.90	463.60	10.42	10.42	11.50	11.50	
4479117234	SMP	1	727.52	472.72	924.79	463.83	10.64	10.64	11.37	11.37	
4479133848	SMP	1	727.53	472.66	924.79	463.61	10.65	10.65	11.32	11.32	
4479142243	SMP	1	727.37	472.61	925.09	463.72	10.78	10.78	11.30	11.30	
4479150580	SMP	1	727.40	472.57	924.78	463.65	10.82	10.82	11.29	11.29	
4479158858	SMP	1	727.26	472.71	924.28	463.57	10.69	10.69	11.45	11.45	
4479167218	SMP	1	727.31	472.80	924.23	463.38	10.60	10.60	11.23	11.23	
4479175614	SMP	1	727.26	472.72	925.07	463.86	10.68	10.68	11.80	11.80	
4479183954	SMP	1	727.32	472.79	924.09	463.37	10.73	10.73	11.12	11.12	
4479192236	SMP	1	727.18	472.84	924.32	463.84	10.76	10.76	11.63	11.63	
4479200578	SMP	1	727.10	472.85	924.22	463.64	10.69	10.69	11.29	11.29	
4479208983	SMP	1	727.14	472.82	924.91	463.85	10.50	10.50	11.67	11.67	
4479217217	SMP	1	727.00	472.93	924.13	463.82	10.46	10.46	11.48	11.48	
4479225610	SMP	1	727.07	473.11	923.87	463.52	10.41	10.41	11.18	11.18	
4479233978	SMP	1	727.02	473.17	924.12	464.15	10.62	10.62	11.53	11.53	
4479242364	SMP	1	727.03	473.23	924.08	464.19	10.45	10.45	11.58	11.58	
4479258967	SMP	1	726.99	473.28	925.02	463.99	10.43	10.43	11.39	11.39	
4479267357	SMP	1	727.10	473.39	924.84	464.02	10.72	10.72	11.31	11.31	
4479275711	SMP	1	726.95	473.43	924.23	463.79	10.59	10.59	11.09	11.09	
4479283977	SMP	1	726.91	473.33	924.53	464.12	10.44	10.44	11.43	11.43	
4479292338	SMP	1	727.06	473.25	924.87	464.22	10.44	10.44	11.51	11.51	
4479300736	SMP	1	727.09	473.30	924.11	464.29	10.53	10.53	11.26	11.26	
4479309081	SMP	1	727.22	473.36	924.46	464.36	10.41	10.41	11.44	11.44	
4479317356	SMP	1	727.30	473.34	924.35	464.33	10.89	10.89	11.51	11.51	
4479325715	SMP	1	727.21	473.18	924.38	464.29	10.57	10.57	11.37	11.37	
4479334096	SMP	1	727.21	473.18	924.45	463.86	10.64	10.64	11.28	11.28	
4479342461	SMP	1	727.28	473.22	924.51	463.83	10.71	10.71	11.32	11.32	
4479350723	SMP	1	727.22	473.15	924.63	463.90	10.52	10.52	11.41	11.41	
4479359080	SMP	1	727.29	473.06	924.14	463.58	10.71	10.71	10.89	10.89	
4479367479	SMP	1	727.20	473.08	924.21	463.92	10.64	10.64	11.15	11.15	
4479375717	SMP	1	727.27	473.06	924.86	463.94	10.59	10.59	11.47	11.47	
4479384082	SMP	1	727.16	473.17	924.51	463.74	10.81	10.81	11.26	11.26	
4479392460	SMP	1	727.73	473.65	925.26	464.37	10.73	10.73	11.38	11.38	
4479400839	SMP	1	728.61	474.50	926.15	465.49	10.64	10.64	11.13	11.13	
4479417499	SMP	1	729.45	476.38	926.64	467.46	10.71	10.71	11.59	11.59	
4479425863	SMP	1	729.02	477.17	926.24	468.11	10.46	10.46	11.62	11.62	
4479434199	SMP	1	728.78	477.26	926.19	468.54	10.69	10.69	11.61	11.61	
4479442477	SMP	1	728.52	477.36	926.28	468.26	10.75	10.75	11.47	11.47	
4479450833	SMP	1	728.60	477.36	926.13	468.40	10.56	10.56	11.41	11.41	
4479467589	SMP	1	728.43	477.49	926.25	468.26	10.73	10.73	11.46	11.46	
4479475829	SMP	1	728.45	477.63	926.10	468.30	10.91	10.91	11.35	11.35	
4479484216	SMP	1	728.38	477.65	926.19	467.99	10.79	10.79	10.95	10.95	
4479500952	SMP	1	728.34	477.69	926.22	468.54	10.83	10.83	11.66	11.66	
4479509225	SMP	1	728.41	477.84	926.25	468.47	10.86	10.86	11.31	11.31	
4479517589	SMP	1	728.34	477.81	926.25	468.65	10.77	10.77	11.50	11.50	
4479525975	SMP	1	728.48	477.87	926.24	468.43	10.85	10.85	11.30	11.30	
4479534212	SMP	1	728.42	477.96	926.39	468.51	10.83	10.83	11.19	11.19	
4479542608	SMP	1	728.42	478.08	926.36	468.68	10.88	10.88	11.46	11.46	
4479550948	SMP	1	728.45	477.86	926.41	468.51	10.86	10.86	11.33	11.33	
4479559351	SMP	1	728.50	477.92	926.48	468.54	11.02	11.02	11.31	11.31	
4479567564	SMP	1	728.56	477.99	926.55	468.59	10.88	10.88	11.19	11.19	
4479575963	SMP	1	728.50	477.92	926.52	468.58	11.02	11.02	11.33	11.33	
4479584325	SMP	1	728.57	477.88	926.61	468.54	10.89	10.89	11.22	11.22	
4479592718	SMP	1	728.69	477.82	926.63	468.68	10.84	10.84	11.27	11.27	
4479600937	SMP	1	728.61	477.63	926.66	468.56	10.69	10.69	11.28	11.28	
4479609349	SMP	1	728.60	477.70	926.73	468.55	10.86	10.86	11.42	11.42	
4479617697	SMP	1	728.60	477.58	926.56	468.49	10.86	10.86	11.35	11.35	
4479626092	SMP	1	727.57	477.52	925.58	468.43	10.99	10.99	11.38	11.38	
4479634324	SMP	1	726.47	477.42	924.26	468.44	11.05	11.05	11.36	11.36	
4479642717	SMP	1	725.51	477.24	923.01	468.44	10.88	10.88	11.30	11.30	
4479659455	SMP	1	724.87	477.06	922.60	467.91	10.78	10.78	11.26	11.26	
4479667722	SMP	1	724.92	476.77	922.61	467.95	10.86	10.86	11.34	11.34	
4479676067	SMP	1	724.84	476.36	922.54	467.54	10.81	10.81	11.36	11.36	
4479684462	SMP	1	724.70	476.31	922.49	467.20	10.83	10.83	11.23	11.23	
4479692697	SMP	1	724.80	476.02	922.40	467.00	10.81	10.81	11.09	11.09	
4479701090	SMP	1	724.66	475.73	922.25	466.80	10.67	10.67	11.00	11.00	
4479709440	SMP	1	724.70	475.59	922.12	466.22	10.80	10.80	10.96	10.96	
4479717842	SMP	1	724.58	475.35	922.38	466.01	10.80	10.80	11.03	11.03	
4479726064	SMP	1	724.66	475.00	922.09	465.88	10.96	10.96	11.16	11.16	
4479734461	SMP	1	724.49	474.85	921.96	465.30	10.93	10.93	10.84	10.84	
4479742818	SMP	1	724.41	474.49	921.73	464.97	10.89	10.89	10.61	10.61	
4479759460	SMP	1	724.46	473.90	921.70	464.71	10.77	10.77	10.68	10.68	
4479767822	SMP	1	724.43	473.75	921.84	464.52	10.88	10.88	11.13	11.13	
4479776203	SMP	1	724.44	473.58	921.86	464.33	10.87	10.87	11.01	11.01	
4479784568	SMP	1	724.24	473.26	921.46	463.77	10.68	10.68	10.69	10.69	
4479792871	SMP	1	724.26	472.95	921.70	463.72	10.64	10.64	10.97	10.97	
4479801199	SMP	1	724.30	472.90	921.59	463.59	10.77	10.77	11.10	11.10	
4479809577	SMP	1	724.33	472.71	921.69	463.25	10.78	10.78	10.97	10.97	
4479817942	SMP	1	724.24	472.41	921.57	463.16	10.70	10.70	10.83	10.83	
4479826209	SMP	1	724.24	472.37	921.47	462.93	10.67	10.67	10.74	10.74	
4479834553	SMP	1	724.17	472.33	921.38	462.53	10.83	10.83	10.66	10.66	
4479842963	SMP	1	724.11	472.07	921.19	462.25	10.52	10.52	10.29	10.29	
4479851174	SMP	1	724.06	471.88	921.76	462.63	10.73	10.73	11.22	11.22	
4479859581	SMP	1	724.08	471.75	921.41	462.31	10.68	10.68	10.97	10.97	
4479867939	SMP	1	724.15	471.67	921.67	462.29	10.62	10.62	11.00	11.00	
4479876331	SMP	1	724.04	471.60	921.17	461.83	10.69	10.69	10.56	10.56	
4479884559	SMP	1	723.96	471.35	921.48	462.04	10.41	10.41	11.08	11.08	
4479892958	SMP	1	723.97	471.41	921.33	461.92	10.36	10.36	10.77	10.77	
4479901299	SMP	1	723.98	471.34	921.29	461.80	10.41	10.41	10.52	10.52	
4479909702	SMP	1	723.99	471.44	921.60	461.82	10.45	10.45	10.85	10.85	
4479917937	SMP	1	723.94	471.30	921.61	462.23	10.39	10.39	11.18	11.18	
4479926335	SMP	1	723.93	471.40	921.60	462.00	10.52	10.52	11.02	11.02	
4479934691	SMP	1	723.84	471.36	921.39	461.89	10.72	10.72	10.68	10.68	
4479943082	SMP	1	723.74	471.22	921.69	462.12	10.55	10.55	11.07	11.07	
4479951302	SMP	1	723.78	471.06	921.44	461.88	10.50	10.50	10.95	10.95	
4479959699	SMP	1	723.72	470.90	921.60	461.85	10.46	10.46	10.86	10.86	
4479968062	SMP	1	723.76	470.93	921.45	461.82	10.56	10.56	11.04	11.04	
4479976450	SMP	1	723.59	470.67	921.43	461.58	10.50	10.50	10.98	10.98	
4479984681	SMP	1	723.56	470.49	921.30	461.46	10.51	10.51	11.00	11.00	
4479993080	SMP	1	723.29	470.38	921.38	461.18	10.63	10.63	11.02	11.02	
4480009812	SMP	1	723.81	469.65	921.91	461.00	10.20	10.20	11.29	11.29	
4480018079	SMP	1	724.14	469.41	922.13	460.88	10.62	10.62	11.73	11.73	
4480026434	SMP	1	723.83	469.03	921.98	460.43	10.46	10.46	11.39	11.39	
4480034819	SMP	1	723.54	468.62	921.58	459.92	10.27	10.27	10.95	10.95	
4480043057	SMP	1	723.41	468.36	921.44	459.61	10.61	10.61	11.16	11.16	
4480051450	SMP	1	723.24	468.22	921.27	459.44	10.48	10.48	11.23	11.23	
4480059803	SMP	1	723.01	467.82	921.01	458.91	10.31	10.31	11.23	11.23	
4480068202	SMP	1	722.75	467.40	920.65	458.73	10.34	10.34	11.19	11.19	
4480076439	SMP	1	722.44	467.13	920.59	458.49	10.29	10.29	11.35	11.35	
4480084819	SMP	1	722.20	466.82	920.27	457.92	10.45	10.45	10.92	10.92	
4480093177	SMP	1	721.89	466.55	919.91	457.95	10.29	10.29	11.57	11.57	
4480101562	SMP	1	721.63	466.35	919.73	457.63	10.43	10.43	11.19	11.19	
4480118181	SMP	1	721.14	465.87	919.28	457.29	10.31	10.31	11.28	11.28	
4480126575	SMP	1	720.65	465.80	918.85	457.11	10.27	10.27	11.33	11.33	
4480134913	SMP	1	720.34	465.81	918.89	456.46	10.76	10.76	10.82	10.82	
4480143191	SMP	1	719.96	465.52	918.38	456.63	10.53	10.53	11.36	11.36	
4480151556	SMP	1	719.55	465.48	917.92	456.29	10.35	10.35	11.19	11.19	
4480159946	SMP	1	719.26	465.39	917.70	456.17	10.57	10.57	11.14	11.14	
4480168321	SMP	1	718.85	465.21	917.45	455.93	10.47	10.47	11.11	11.11	
4480176572	SMP	1	718.47	464.97	916.96	456.05	10.43	10.43	11.20	11.20	
4480184920	SMP	1	718.13	465.12	916.36	455.91	10.37	10.37	11.26	11.26	
4480193314	SMP	1	717.66	465.06	916.14	455.84	10.48	10.48	11.11	11.11	
4480209928	SMP	1	716.97	465.07	915.12	455.69	10.33	10.33	11.37	11.37	
4480218322	SMP	1	716.45	464.92	914.44	455.35	10.65	10.65	10.90	10.90	
4480226676	SMP	1	716.10	465.07	914.46	455.29	10.56	10.56	10.87	10.87	
4480234945	SMP	1	715.69	464.84	913.91	455.46	10.35	10.35	11.24	11.24	
4480243293	SMP	1	715.34	464.89	913.50	455.34	10.11	10.11	11.32	11.32	
4480251691	SMP	1	714.90	464.90	913.12	455.37	10.22	10.22	11.08	11.08	
4480260055	SMP	1	714.43	465.06	912.47	455.41	10.43	10.43	11.38	11.38	
4480268314	SMP	1	714.20	465.15	912.21	455.39	10.34	10.34	11.09	11.09	
4480276671	SMP	1	713.80	465.17	911.80	455.54	10.34	10.34	11.28	11.28	
4480293456	SMP	1	713.08	465.25	911.03	455.56	10.41	10.41	11.33	11.33	
4480301673	SMP	1	712.70	465.42	910.33	455.15	10.17	10.17	10.81	10.81	
4480310061	SMP	1	712.40	465.37	909.95	455.07	10.40	10.40	10.76	10.76	
4480318426	SMP	1	711.56	465.73	909.43	455.33	10.37	10.37	10.99	10.99	
4480326809	SMP	1	710.34	466.11	908.20	455.83	10.42	10.42	11.01	11.01	
4480335041	SMP	1	709.68	466.59	907.87	455.99	10.19	10.19	10.98	10.98	
4480343431	SMP	1	709.40	466.77	907.23	456.18	10.45	10.45	11.01	11.01	
4480351796	SMP	1	709.08	466.77	907.05	456.40	10.26	10.26	11.17	11.17	
4480368433	SMP	1	708.22	467.11	906.08	456.54	10.30	10.30	11.04	11.04	
4480376796	SMP	1	707.89	467.23	905.60	456.64	10.20	10.20	11.06	11.06	
4480385182	SMP	1	707.45	467.45	905.31	456.70	10.41	10.41	10.97	10.97	
4480393417	SMP	1	707.05	467.37	904.76	456.66	10.21	10.21	11.19	11.19	
4480401810	SMP	1	706.57	467.62	904.36	456.58	10.32	10.32	11.20	11.20	
4480410170	SMP	1	706.11	467.38	904.00	456.56	10.21	10.21	10.92	10.92	
4480418560	SMP	1	705.73	467.66	903.28	456.20	10.16	10.16	11.11	11.11	
4480426793	SMP	1	705.10	467.52	902.82	456.51	10.14	10.14	11.19	11.19	
4480443548	SMP	1	704.11	467.98	901.43	456.60	10.24	10.24	11.11	11.11	
4480451918	SMP	1	703.42	468.24	900.47	456.37	10.48	10.48	10.68	10.68	
4480460171	SMP	1	702.93	468.47	899.86	456.59	10.31	10.31	11.00	11.00	
4480468534	SMP	1	702.37	468.71	899.38	456.57	10.29	10.29	10.44	10.44	
4480476930	SMP	1	701.80	469.02	899.09	457.03	10.44	10.44	10.91	10.91	
4480493562	SMP	1	699.91	470.20	896.98	457.72	10.46	10.46	10.86	10.86	
4480501935	SMP	1	699.01	470.77	896.17	458.21	10.72	10.72	10.98	10.98	
4480510283	SMP	1	698.62	471.01	895.62	458.28	10.46	10.46	11.13	11.13	
4480518546	SMP	1	697.85	471.03	894.93	458.13	10.50	10.50	10.80	10.80	
4480526918	SMP	1	697.14	471.09	894.58	458.10	10.43	10.43	11.14	11.14	
4480535300	SMP	1	696.62	471.37	893.66	458.15	10.71	10.71	11.05	11.05	
4480551919	SMP	1	695.32	471.54	892.51	458.18	10.65	10.65	11.11	11.11	
4480560308	SMP	1	694.87	471.90	891.87	458.22	10.56	10.56	11.03	11.03	
4480568652	SMP	1	694.39	472.01	891.62	458.51	10.27	10.27	11.30	11.30	
4480577046	SMP	1	693.77	472.32	890.92	458.38	10.61	10.61	11.15	11.15	
4480585285	SMP	1	693.45	472.53	890.52	458.66	10.71	10.71	11.58	11.58	
4480602043	SMP	1	692.66	472.73	889.55	458.63	10.87	10.87	11.20	11.20	
4480610412	SMP	1	692.21	472.89	889.31	458.81	10.73	10.73	11.47	11.47	
4480618677	SMP	1	691.89	472.99	888.83	458.58	10.58	10.58	11.06	11.06	
4480627034	SMP	1	691.59	473.02	888.42	458.56	10.91	10.91	11.20	11.20	
4480635435	SMP	1	691.28	473.14	888.36	458.50	10.95	10.95	11.17	11.17	
4480643786	SMP	1	691.05	473.19	888.31	458.64	10.80	10.80	11.25	11.25	
4480652029	SMP	1	690.88	473.41	888.11	458.70	10.87	10.87	11.11	11.11	
4480660410	SMP	1	690.74	473.48	887.87	458.53	10.94	10.94	11.10	11.10	
4480668790	SMP	1	690.70	473.66	887.79	458.81	11.26	11.26	11.45	11.45	
4480677031	SMP	1	690.49	473.72	887.61	458.80	10.89	10.89	11.09	11.09	
4480685423	SMP	1	690.47	473.75	887.71	458.91	10.87	10.87	11.32	11.32	
4480693780	SMP	1	690.54	473.97	887.53	458.82	11.12	11.12	10.78	10.78	
4480702150	SMP	1	690.48	473.90	887.69	459.11	11.07	11.07	11.26	11.26	
4480710403	SMP	1	690.60	474.04	887.68	459.02	11.09	11.09	11.05	11.05	
4480718793	SMP	1	690.72	474.02	887.58	458.79	10.97	10.97	10.84	10.84	
4480727229	SMP	1	690.66	473.98	887.79	458.84	10.93	10.93	11.10	11.10	
4480735548	SMP	1	690.79	473.90	887.59	458.74	11.25	11.25	11.22	11.22	
4480743779	SMP	1	690.81	473.87	887.80	458.81	11.06	11.06	11.09	11.09	
4480752148	SMP	1	690.78	473.95	887.91	458.80	11.05	11.05	11.04	11.04	
4480760529	SMP	1	690.88	473.98	887.78	458.69	11.20	11.20	10.81	10.81	
4480768903	SMP	1	690.86	474.06	887.72	458.73	10.97	10.97	10.99	10.99	
4480777160	SMP	1	690.95	474.11	887.97	459.11	11.15	11.15	11.36	11.36	
4480785545	SMP	1	690.98	474.41	887.90	459.17	11.15	11.15	11.43	11.43	
4480793902	SMP	1	690.95	474.53	888.25	459.44	11.03	11.03	11.40	11.40	
4480802288	SMP	1	691.18	474.67	888.13	459.66	11.14	11.14	11.22	11.22	
4480810527	SMP	1	691.73	474.80	888.71	459.77	11.11	11.11	11.21	11.21	
4480818915	SMP	1	692.16	475.17	889.60	460.08	11.27	11.27	11.44	11.44	
4480827276	SMP	1	692.14	475.21	889.47	460.25	11.30	11.30	11.43	11.43	
4480835543	SMP	1	692.10	475.11	889.54	460.27	11.10	11.10	11.36	11.36	
4480843901	SMP	1	692.18	475.28	889.28	460.16	11.20	11.20	11.49	11.49	
4480852270	SMP	1	692.20	475.22	889.39	460.31	11.07	11.07	11.61	11.61	
4480860650	SMP	1	692.30	475.17	889.98	460.10	11.31	11.31	11.43	11.43	
4480868904	SMP	1	692.15	475.05	889.61	460.12	11.16	11.16	11.55	11.55	
4480877275	SMP	1	692.26	474.99	889.66	460.10	11.18	11.18	11.45	11.45	
4480885667	SMP	1	692.30	474.99	889.78	460.09	11.20	11.20	11.29	11.29	
4480894022	SMP	1	692.31	474.85	889.74	460.06	11.03	11.03	11.41	11.41	
4480902264	SMP	1	692.40	474.81	889.79	460.23	11.13	11.13	11.71	11.71	
4480910649	SMP	1	692.39	474.77	889.78	459.95	11.10	11.10	11.41	11.41	
4480919064	SMP	1	692.41	474.82	889.88	459.98	10.89	10.89	11.64	11.64	
4480927400	SMP	1	692.47	474.71	889.66	459.76	10.75	10.75	11.57	11.57	
4480935659	SMP	1	692.45	474.60	889.65	459.60	10.98	10.98	11.58	11.58	
4480944021	SMP	1	692.48	474.56	889.68	459.57	11.02	11.02	11.62	11.62	
4480952391	SMP	1	692.56	474.33	890.01	459.53	10.99	10.99	11.50	11.50	
4480960769	SMP	1	692.58	474.41	889.94	459.41	10.82	10.82	11.41	11.41	
4480969023	SMP	1	692.54	474.30	889.86	459.54	11.06	11.06	11.39	11.39	
4480977393	SMP	1	692.57	474.23	889.86	459.32	10.94	10.94	11.20	11.20	
4480985786	SMP	1	692.43	474.20	890.00	459.47	10.97	10.97	11.27	11.27	
4480994021	SMP	1	692.49	474.27	890.01	459.36	10.87	10.87	11.36	11.36	
4481002393	SMP	1	692.56	474.27	889.85	459.27	10.99	10.99	11.07	11.07	
4481010774	SMP	1	692.66	474.49	890.09	459.26	10.81	10.81	10.91	10.91	
4481019157	SMP	1	692.77	474.53	890.16	459.23	10.82	10.82	10.86	10.86	
4481027392	SMP	1	692.81	474.52	890.28	459.54	10.74	10.74	11.16	11.16	
4481035784	SMP	1	692.84	474.46	890.33	459.45	10.67	10.67	10.95	10.95	
4481044153	SMP	1	692.94	474.56	890.25	459.41	10.86	10.86	10.92	10.92	
4481052513	SMP	1	693.10	474.49	890.31	459.49	10.72	10.72	11.16	11.16	
4481060772	SMP	1	693.10	474.26	890.47	459.53	10.57	10.57	11.10	11.10	
4481069143	SMP	1	693.05	474.20	890.71	459.55	10.59	10.59	11.25	11.25	
4481077515	SMP	1	693.10	474.06	890.75	459.45	10.57	10.57	11.22	11.22	
4481085905	SMP	1	693.20	473.94	890.84	459.67	10.50	10.50	11.40	11.40	
4481094143	SMP	1	693.28	473.99	890.75	459.48	10.52	10.52	11.29	11.29	
4481102536	SMP	1	693.21	474.03	890.89	459.51	10.66	10.66	11.27	11.27	
4481110890	SMP	1	693.23	474.21	890.94	459.52	10.48	10.48	11.08	11.08	
4481119274	SMP	1	693.35	474.23	890.91	459.46	10.46	10.46	11.06	11.06	
4481127514	SMP	1	693.35	474.31	890.98	459.51	10.40	10.40	10.78	10.78	
4481135907	SMP	1	693.41	474.50	891.25	459.76	10.51	10.51	10.93	10.93	
4481144263	SMP	1	693.48	474.57	891.15	459.85	10.50	10.50	11.04	11.04	
4481152509	SMP	1	693.45	474.70	891.09	460.08	10.54	10.54	10.89	10.89	
4481160884	SMP	1	693.59	474.65	891.15	460.02	10.42	10.42	10.79	10.79	
4481169258	SMP	1	693.52	474.84	891.21	459.99	10.56	10.56	10.83	10.83	
4481177640	SMP	1	693.71	474.96	891.30	460.12	10.49	10.49	10.73	10.73	
4481185904	SMP	1	693.65	474.81	891.36	460.35	10.34	10.34	10.98	10.98	
4481194259	SMP	1	693.70	475.01	891.43	460.20	10.47	10.47	10.80	10.80	
4481202648	SMP	1	693.71	475.14	891.34	460.40	10.45	10.45	10.87	10.87	
4481211012	SMP	1	693.72	475.22	891.29	460.42	10.42	10.42	10.88	10.88	
4481219273	SMP	1	693.79	475.18	891.54	460.64	10.16	10.16	10.84	10.84	
4481227635	SMP	1	693.68	475.59	891.56	460.66	10.36	10.36	10.68	10.68	
4481236024	SMP	1	693.72	475.61	891.41	460.79	10.32	10.32	10.71	10.71	
4481244392	SMP	1	693.75	475.81	891.46	461.12	10.25	10.25	10.97	10.97	
4481252626	SMP	1	693.72	475.94	891.48	461.18	10.44	10.44	10.92	10.92	
4481261009	SMP	1	693.96	476.04	891.52	461.38	10.42	10.42	10.97	10.97	
4481269385	SMP	1	694.39	476.27	892.10	461.59	10.15	10.15	10.93	10.93	
4481277756	SMP	1	694.52	476.76	892.15	461.92	10.38	10.38	10.60	10.60	
4481286024	SMP	1	694.33	476.73	892.15	462.31	10.51	10.51	10.95	10.95	
4481294388	SMP	1	694.37	476.68	892.15	462.01	10.44	10.44	10.65	10.65	
4481302750	SMP	1	694.18	476.64	892.24	462.08	10.53	10.53	10.80	10.80	
4481311004	SMP	1	694.18	476.66	892.22	461.92	10.61	10.61	10.62	10.62	
4481319392	SMP	1	694.23	476.51	892.05	462.14	10.38	10.38	11.03	11.03	
4481327755	SMP	1	694.32	476.66	892.06	462.06	10.59	10.59	10.63	10.63	
4481336160	SMP	1	694.26	476.71	892.15	462.16	10.52	10.52	10.65	10.65	
4481344380	SMP	1	694.40	476.76	892.24	462.34	10.51	10.51	11.18	11.18	
4481361140	SMP	1	694.37	476.75	892.26	462.31	10.35	10.35	10.89	10.89	
4481369504	SMP	1	694.33	476.83	892.19	462.38	10.23	10.23	10.89	10.89	
4481377763	SMP	1	694.39	476.76	892.28	462.45	10.33	10.33	10.95	10.95	
4481386131	SMP	1	694.38	476.91	892.12	462.17	10.73	10.73	10.63	10.63	
4481394519	SMP	1	694.26	476.78	892.13	462.12	10.60	10.60	10.65	10.65	
4481402874	SMP	1	694.20	476.80	892.10	462.35	10.62	10.62	11.12	11.12	
4481411136	SMP	1	694.20	476.81	892.01	462.04	10.53	10.53	10.52	10.52	
4481419504	SMP	1	694.13	476.86	891.99	461.86	10.31	10.31	10.66	10.66	
4481427889	SMP	1	694.14	476.87	891.87	462.10	10.42	10.42	10.72	10.72	
4481436248	SMP	1	694.00	476.86	891.89	462.21	10.28	10.28	11.01	11.01	
4481444516	SMP	1	693.89	476.92	891.76	462.30	10.47	10.47	11.06	11.06	
4481452876	SMP	1	693.80	477.05	891.59	462.19	10.55	10.55	10.86	10.86	
4481461256	SMP	1	693.79	477.15	891.56	462.14	10.47	10.47	10.77	10.77	
4481469626	SMP	1	693.70	477.17	891.50	462.54	10.60	10.60	11.29	11.29	
4481477899	SMP	1	693.54	477.15	891.50	462.48	10.12	10.12	11.02	11.02	
4481486254	SMP	1	693.52	477.15	891.42	462.50	10.47	10.47	10.88	10.88	
4481494641	SMP	1	693.45	477.21	891.37	462.43	10.30	10.30	10.90	10.90	
4481502854	SMP	1	693.37	477.15	891.34	462.48	10.40	10.40	11.06	11.06	
4481519639	SMP	1	693.24	477.33	891.39	462.52	10.31	10.31	10.88	10.88	
4481528001	SMP	1	693.10	477.42	891.31	462.76	10.87	10.87	11.18	11.18	
4481536274	SMP	1	693.34	476.95	891.04	462.24	10.19	10.19	10.63	10.63	
4481544628	SMP	1	693.14	476.89	891.03	462.10	10.27	10.27	10.59	10.59	
4481553016	SMP	1	693.24	476.83	890.96	462.25	10.02	10.02	10.64	10.64	
4481561372	SMP	1	693.14	477.11	891.01	462.37	10.30	10.30	11.09	11.09	
4481569618	SMP	1	693.09	477.12	891.08	462.64	10.31	10.31	11.72	11.72	
4481577994	SMP	1	693.16	477.27	890.85	462.37	10.60	10.60	10.99	10.99	
4481586367	SMP	1	692.96	477.28	890.84	462.41	10.49	10.49	11.12	11.12	
4481594741	SMP	1	692.99	477.34	890.84	462.43	10.51	10.51	10.95	10.95	
4481603020	SMP	1	693.05	477.34	890.84	462.41	10.40	10.40	11.12	11.12	
4481611369	SMP	1	693.02	477.34	890.92	462.74	10.38	10.38	11.73	11.73	
4481619760	SMP	1	692.94	477.25	890.80	462.44	10.25	10.25	11.12	11.12	
4481628118	SMP	1	692.92	477.34	890.75	462.39	10.50	10.50	11.20	11.20	
4481636381	SMP	1	692.98	477.27	890.71	462.62	10.25	10.25	11.61	11.61	
4481644740	SMP	1	692.85	477.49	890.65	462.49	10.37	10.37	11.47	11.47	
4481653133	SMP	1	692.87	477.40	890.60	462.56	10.18	10.18	10.88	10.88	
4481661365	SMP	1	692.85	477.50	890.60	462.64	10.39	10.39	11.31	11.31	
4481669752	SMP	1	692.91	477.65	890.59	462.49	10.46	10.46	11.23	11.23	
4481678116	SMP	1	692.95	477.70	890.62	462.60	10.49	10.49	11.08	11.08	
4481686496	SMP	1	692.78	477.64	890.63	462.76	10.18	10.18	11.15	11.15	
4481694737	SMP	1	692.78	477.63	890.55	462.69	10.32	10.32	11.26	11.26	
4481703130	SMP	1	692.85	477.75	890.53	462.60	10.44	10.44	10.99	10.99	
4481711498	SMP	1	692.84	477.78	890.49	462.70	10.37	10.37	11.14	11.14	
4481719873	SMP	1	692.72	477.68	890.60	462.77	10.16	10.16	11.24	11.24	
4481728120	SMP	1	692.71	477.64	890.52	462.71	10.39	10.39	11.22	11.22	
4481736493	SMP	1	692.71	477.57	890.33	462.53	10.07	10.07	10.85	10.85	
4481744862	SMP	1	692.71	477.69	890.29	462.49	10.38	10.38	10.87	10.87	
4481753253	SMP	1	692.72	477.73	890.38	462.69	10.24	10.24	10.98	10.98	
4481761497	SMP	1	692.73	477.78	890.44	462.58	10.30	10.30	11.02	11.02	
4481769860	SMP	1	692.56	477.78	890.17	462.60	10.23	10.23	11.16	11.16	
4481778236	SMP	1	692.59	477.84	890.31	462.72	10.21	10.21	11.32	11.32	
4481786606	SMP	1	692.89	477.87	890.38	462.53	10.39	10.39	10.73	10.73	
4481794866	SMP	1	693.04	477.73	890.93	462.78	10.33	10.33	11.32	11.32	
4481803250	SMP	1	693.10	477.84	890.64	462.60	10.34	10.34	11.13	11.13	
4481811611	SMP	1	693.12	477.88	890.71	462.74	10.33	10.33	10.89	10.89	
4481819869	SMP	1	693.12	477.90	890.82	462.97	10.50	10.50	10.99	10.99	
4481828238	SMP	1	693.16	477.90	890.75	462.95	10.35	10.35	11.01	11.01	
4481836614	SMP	1	693.00	477.99	890.83	462.94	10.37	10.37	10.92	10.92	
4481844985	SMP	1	692.92	477.95	890.88	463.06	10.39	10.39	11.05	11.05	
4481853251	SMP	1	692.91	477.97	890.60	462.96	10.47	10.47	10.90	10.90	
4481861609	SMP	1	692.98	478.08	890.75	462.95	10.48	10.48	10.81	10.81	
4481869974	SMP	1	692.96	478.24	890.75	463.18	10.29	10.29	11.04	11.04	
4481878356	SMP	1	692.93	478.22	890.53	462.97	10.37	10.37	10.75	10.75	
4481886608	SMP	1	692.82	478.40	890.76	463.24	10.25	10.25	10.95	10.95	
4481894979	SMP	1	692.86	478.43	890.47	463.21	10.39	10.39	11.04	11.04	
4481903375	SMP	1	692.87	478.56	890.58	463.19	10.23	10.23	11.02	11.02	
4481911731	SMP	1	692.93	478.69	890.52	463.20	10.28	10.28	10.90	10.90	
4481919996	SMP	1	692.89	478.66	890.71	463.50	10.35	10.35	10.94	10.94	
4481928355	SMP	1	692.91	478.66	890.62	463.52	10.32	10.32	11.27	11.27	
4481936740	SMP	1	692.94	478.73	890.59	463.64	10.28	10.28	11.20	11.20	
4481945107	SMP	1	693.04	478.70	890.48	463.50	10.18	10.18	10.99	10.99	
4481953372	SMP	1	692.90	478.70	890.65	463.42	10.21	10.21	10.91	10.91	
4481961728	SMP	1	692.88	478.71	890.62	463.38	10.26	10.26	10.95	10.95	
4481970105	SMP	1	692.87	478.64	890.59	463.48	10.26	10.26	10.99	10.99	
4481978352	SMP	1	692.89	478.61	890.62	463.67	10.11	10.11	11.51	11.51	
4481986737	SMP	1	692.72	478.46	890.58	463.38	10.23	10.23	11.09	11.09	
4481995102	SMP	1	692.70	478.47	890.61	463.39	10.05	10.05	11.00	11.00	
4482003495	SMP	1	692.72	478.67	890.50	463.14	10.13	10.13	10.84	10.84	
4482011727	SMP	1	692.65	478.60	890.50	463.49	10.03	10.03	10.95	10.95	
4482020108	SMP	1	692.24	478.90	890.03	463.59	10.09	10.09	10.89	10.89	
4482028474	SMP	1	691.95	479.46	889.27	463.78	10.62	10.62	11.05	11.05	
4482036856	SMP	1	691.92	479.52	889.47	463.96	10.32	10.32	10.87	10.87	
4482045099	SMP	1	691.71	479.56	889.43	463.99	10.40	10.40	11.08	11.08	
4482061869	SMP	1	691.49	479.65	889.32	463.91	10.46	10.46	10.93	10.93	
4482070225	SMP	1	691.41	479.72	889.23	464.02	10.52	10.52	10.81	10.81	
4482078495	SMP	1	691.29	479.84	889.11	464.14	10.90	10.90	10.96	10.96	
4482086852	SMP	1	691.21	479.75	889.03	464.10	10.84	10.84	10.85	10.85	
4482095233	SMP	1	691.21	479.95	888.82	464.10	10.59	10.59	11.03	11.03	
4482103602	SMP	1	691.08	479.99	888.95	464.36	10.51	10.51	11.31	11.31	
4482111856	SMP	1	690.95	480.14	888.70	464.13	10.71	10.71	11.08	11.08	
4482120222	SMP	1	690.77	480.39	888.50	464.25	10.83	10.83	11.10	11.10	
4482128613	SMP	1	690.76	480.34	888.39	464.37	10.54	10.54	11.48	11.48	
4482136841	SMP	1	690.72	480.44	888.35	464.26	10.80	10.80	10.82	10.82	
4482145233	SMP	1	690.47	480.67	888.18	464.28	10.65	10.65	10.81	10.81	
4482153596	SMP	1	690.46	480.71	888.17	464.39	10.68	10.68	10.83	10.83	
4482161976	SMP	1	690.46	480.71	888.08	464.46	10.70	10.70	10.71	10.71	
4482170233	SMP	1	690.35	480.67	888.10	464.70	10.59	10.59	10.98	10.98	
4482178621	SMP	1	690.32	480.77	887.85	464.54	10.51	10.51	11.00	11.00	
4482186974	SMP	1	690.20	480.85	887.94	464.72	10.86	10.86	11.21	11.21	
4482195357	SMP	1	690.02	480.89	887.91	464.63	10.70	10.70	11.17	11.17	
4482203594	SMP	1	690.14	480.97	887.78	464.82	10.56	10.56	11.36	11.36	
4482211974	SMP	1	690.06	481.07	887.77	464.74	10.96	10.96	11.15	11.15	
4482220342	SMP	1	690.01	481.21	887.65	464.75	10.73	10.73	11.39	11.39	
4482228737	SMP	1	690.04	481.39	887.64	464.87	10.66	10.66	11.27	11.27	
4482236965	SMP	1	689.85	481.49	887.52	464.88	11.04	11.04	11.02	11.02	
4482245358	SMP	1	689.07	481.95	886.47	465.47	10.85	10.85	11.27	11.27	
4482270349	SMP	1	688.57	482.52	886.11	466.18	10.85	10.85	11.36	11.36	
4482278736	SMP	1	688.42	482.61	886.05	466.07	10.83	10.83	11.26	11.26	
4482287076	SMP	1	688.27	482.69	886.00	466.12	10.91	10.91	11.22	11.22	
4482295361	SMP	1	688.21	482.71	885.90	466.05	11.00	11.00	11.25	11.25	
4482303714	SMP	1	688.04	482.71	885.75	465.84	10.94	10.94	10.83	10.83	
4482312105	SMP	1	688.07	482.68	885.79	465.75	11.01	11.01	10.81	10.81	
4482320470	SMP	1	688.14	482.74	885.61	465.98	10.74	10.74	10.97	10.97	
4482328736	SMP	1	687.91	482.84	885.54	465.98	10.94	10.94	10.89	10.89	
4482337070	SMP	1	687.91	482.81	885.36	465.96	10.66	10.66	11.04	11.04	
4482345482	SMP	1	687.83	483.01	885.40	466.11	10.70	10.70	11.38	11.38	
4482353843	SMP	1	687.68	483.07	885.36	466.25	10.75	10.75	11.54	11.54	
4482362106	SMP	1	687.66	483.18	885.29	466.38	10.76	10.76	11.43	11.43	
4482370447	SMP	1	687.60	483.23	885.25	466.21	10.60	10.60	11.29	11.29	
4482378856	SMP	1	687.57	483.23	885.00	466.34	10.80	10.80	10.95	10.95	
4482387202	SMP	1	687.22	483.45	884.83	466.35	10.83	10.83	11.33	11.33	
4482395473	SMP	1	687.09	483.50	884.76	466.21	11.22	11.22	11.28	11.28	
4482403834	SMP	1	686.97	483.55	884.59	466.29	10.92	10.92	11.30	11.30	
4482412226	SMP	1	686.79	483.69	884.42	466.42	10.96	10.96	11.31	11.31	
4482420582	SMP	1	686.80	483.70	884.54	466.41	10.82	10.82	11.57	11.57	
4482428856	SMP	1	686.52	483.58	884.12	466.33	11.04	11.04	10.76	10.76	
4482437200	SMP	1	686.49	483.86	884.32	466.32	10.97	10.97	11.57	11.57	
4482445595	SMP	1	686.52	483.80	884.00	466.33	10.78	10.78	11.22	11.22	
4482453830	SMP	1	686.19	483.90	883.94	466.33	10.95	10.95	11.35	11.35	
4482462233	SMP	1	686.21	483.97	883.90	466.42	10.96	10.96	11.48	11.48	
4482470573	SMP	1	686.12	484.03	883.77	466.43	10.77	10.77	11.40	11.40	
4482478982	SMP	1	685.82	484.11	883.59	466.45	10.72	10.72	11.30	11.30	
4482487195	SMP	1	685.96	484.02	883.59	466.37	10.92	10.92	11.49	11.49	
4482495593	SMP	1	685.83	484.06	883.53	466.37	10.70	10.70	11.56	11.56	
4482503954	SMP	1	685.72	484.13	883.41	466.60	10.78	10.78	11.67	11.67	
4482512349	SMP	1	685.58	484.12	883.16	466.50	10.96	10.96	11.69	11.69	
4482520573	SMP	1	685.36	484.17	882.93	466.33	10.74	10.74	10.90	10.90	
4482528976	SMP	1	685.31	484.16	882.90	466.42	10.96	10.96	11.06	11.06	
4482537459	SMP	1	685.35	484.26	882.94	466.40	10.92	10.92	11.65	11.65	
4482545726	SMP	1	685.24	484.31	882.88	466.51	10.90	10.90	11.78	11.78	
4482553964	SMP	1	685.22	484.36	882.66	466.45	10.83	10.83	11.50	11.50	
4482562350	SMP	1	685.03	484.40	882.61	466.40	10.84	10.84	11.62	11.62	
4482579071	SMP	1	684.72	484.47	882.56	466.53	10.75	10.75	11.81	11.81	
4482587349	SMP	1	684.86	484.52	882.50	466.44	11.30	11.30	11.60	11.60	
4482595693	SMP	1	684.79	484.70	882.29	466.51	11.03	11.03	11.57	11.57	
4482604100	SMP	1	684.89	485.11	882.48	466.88	11.17	11.17	11.48	11.48	
4482612452	SMP	1	684.83	485.09	882.48	466.98	10.93	10.93	11.56	11.56	
4482620722	SMP	1	684.78	485.12	882.34	466.89	11.06	11.06	11.59	11.59	
4482629069	SMP	1	684.69	485.07	882.31	466.82	11.02	11.02	11.40	11.40	
4482637471	SMP	1	684.79	485.05	882.43	466.84	11.14	11.14	11.58	11.58	
4482645695	SMP	1	684.73	485.07	882.31	466.96	11.04	11.04	11.61	11.61	
4482654086	SMP	1	684.69	485.16	882.41	466.99	11.10	11.10	11.48	11.48	
4482662460	SMP	1	684.90	485.12	882.64	466.95	11.19	11.19	11.47	11.47	
4482670842	SMP	1	684.77	485.20	882.67	467.08	11.12	11.12	11.61	11.61	
4482679067	SMP	1	685.09	485.10	882.82	467.16	11.19	11.19	11.78	11.78	
4482687471	SMP	1	685.17	485.07	882.89	467.08	10.99	10.99	11.72	11.72	
4482695828	SMP	1	685.35	485.07	882.98	467.23	11.02	11.02	11.87	11.87	
4482704207	SMP	1	685.30	485.17	882.80	467.39	10.99	10.99	11.36	11.36	
4482712445	SMP	1	685.36	485.18	883.10	467.29	11.01	11.01	11.69	11.69	
4482720840	SMP	1	685.47	485.23	882.95	467.39	10.90	10.90	11.14	11.14	
4482729203	SMP	1	685.54	485.20	883.35	467.36	11.07	11.07	11.70	11.70	
4482737592	SMP	1	685.63	485.19	883.36	467.39	10.91	10.91	11.72	11.72	
4482745829	SMP	1	685.66	485.27	883.42	467.59	10.92	10.92	11.63	11.63	
4482754212	SMP	1	685.70	485.15	883.21	467.45	10.85	10.85	10.98	10.98	
4482762567	SMP	1	685.77	485.31	883.52	467.50	10.77	10.77	11.58	11.58	
4482770961	SMP	1	685.83	485.46	883.37	467.68	11.04	11.04	11.68	11.68	
4482779193	SMP	1	685.82	485.56	883.44	467.66	10.96	10.96	11.49	11.49	
4482787603	SMP	1	685.91	485.41	883.45	467.85	10.97	10.97	11.57	11.57	
4482795943	SMP	1	685.86	485.49	883.43	467.73	10.85	10.85	11.53	11.53	
4482804205	SMP	1	685.97	485.55	883.43	467.80	11.01	11.01	11.69	11.69	
4482812566	SMP	1	685.83	485.59	883.58	467.90	10.90	10.90	11.69	11.69	
4482820960	SMP	1	685.89	485.57	883.56	467.86	11.04	11.04	11.50	11.50	
4482829319	SMP	1	686.08	485.44	883.52	467.93	10.87	10.87	11.63	11.63	
4482837589	SMP	1	686.07	485.48	883.58	467.86	10.98	10.98	11.67	11.67	
4482845937	SMP	1	686.09	485.39	883.58	467.86	10.94	10.94	11.73	11.73	
4482854334	SMP	1	686.14	485.39	883.58	467.80	11.00	11.00	11.56	11.56	
4482862690	SMP	1	685.94	485.29	883.65	467.79	10.75	10.75	11.71	11.71	
4482870958	SMP	1	686.06	485.40	883.61	467.74	10.97	10.97	11.56	11.56	
4482879310	SMP	1	686.03	485.32	883.74	467.87	10.83	10.83	11.68	11.68	
4482887714	SMP	1	686.12	485.31	883.80	467.83	10.88	10.88	11.61	11.61	
4482904312	SMP	1	687.71	484.73	885.35	467.26	11.10	11.10	11.68	11.68	
4482912721	SMP	1	688.30	484.56	885.82	467.37	11.23	11.23	11.56	11.56	
4482921063	SMP	1	688.13	484.53	885.72	467.36	11.31	11.31	11.45	11.45	
4482929456	SMP	1	687.90	484.64	885.57	467.41	11.16	11.16	11.50	11.50	
4482937687	SMP	1	687.99	484.54	885.58	467.43	10.92	10.92	11.49	11.49	
4482946084	SMP	1	687.92	484.50	885.55	467.37	10.82	10.82	11.42	11.42	
4482954432	SMP	1	687.78	484.54	885.48	467.47	10.94	10.94	11.27	11.27	
4482962707	SMP	1	687.92	484.54	885.64	467.26	11.03	11.03	11.24	11.24	
4482971049	SMP	1	687.75	484.63	885.46	467.32	11.09	11.09	11.41	11.41	
4482979459	SMP	1	687.75	484.57	885.70	467.30	11.21	11.21	11.32	11.32	
4482987810	SMP	1	687.83	484.63	885.48	467.19	11.20	11.20	11.22	11.22	
4482996079	SMP	1	687.76	484.64	885.53	467.46	11.40	11.40	11.50	11.50	
4483004422	SMP	1	687.78	484.59	885.47	467.13	11.34	11.34	10.98	10.98	
4483012828	SMP	1	687.86	484.74	885.66	467.43	11.04	11.04	11.48	11.48	
4483021186	SMP	1	687.80	484.60	885.57	467.32	11.11	11.11	11.25	11.25	
4483029456	SMP	1	687.81	484.59	885.60	467.43	11.36	11.36	11.49	11.49	
4483037827	SMP	1	687.87	484.53	885.63	467.49	10.71	10.71	11.50	11.50	
4483046203	SMP	1	687.80	484.60	885.59	467.59	10.82	10.82	11.61	11.61	
4483054543	SMP	1	687.74	484.66	885.65	467.50	10.92	10.92	11.78	11.78	
4483062826	SMP	1	687.95	484.63	885.70	467.41	10.98	10.98	11.34	11.34	
4483071193	SMP	1	687.88	484.59	885.83	467.47	11.01	11.01	11.42	11.42	
4483079575	SMP	1	687.90	484.63	885.81	467.49	11.17	11.17	11.99	11.99	
4483087934	SMP	1	687.97	484.58	885.79	467.56	11.03	11.03	11.56	11.56	
4483096195	SMP	1	688.06	484.57	885.87	467.64	11.00	11.00	11.81	11.81	
4483104561	SMP	1	688.06	484.63	885.88	467.54	11.21	11.21	11.33	11.33	
4483112950	SMP	1	688.15	484.52	886.05	467.52	11.17	11.17	11.69	11.69	
4483121180	SMP	1	689.05	484.60	886.70	467.69	11.11	11.11	11.62	11.62	
4483129560	SMP	1	689.52	484.50	887.34	467.50	10.95	10.95	11.55	11.55	
4483137930	SMP	1	689.19	484.48	887.46	467.59	10.97	10.97	11.31	11.31	
4483146313	SMP	1	689.42	484.37	887.54	467.60	10.70	10.70	11.06	11.06	
4483154551	SMP	1	689.47	484.46	887.65	467.94	11.00	11.00	11.50	11.50	
4483162954	SMP	1	689.63	484.42	887.75	467.67	11.09	11.09	11.29	11.29	
4483171313	SMP	1	689.59	484.28	887.89	467.79	11.43	11.43	11.56	11.56	
4483179694	SMP	1	689.97	484.27	888.02	467.88	10.64	10.64	11.83	11.83	
4483187928	SMP	1	689.84	484.25	887.91	467.55	11.45	11.45	11.47	11.47	
4483196322	SMP	1	689.90	484.29	888.09	467.56	11.53	11.53	11.51	11.51	
4483204659	SMP	1	690.31	484.22	888.27	467.52	10.70	10.70	11.32	11.32	
4483213072	SMP	1	690.40	484.19	888.59	468.11	10.84	10.84	12.10	12.10	
4483221301	SMP	1	690.48	484.19	888.65	467.73	10.72	10.72	11.29	11.29	
4483229698	SMP	1	690.53	484.18	888.57	467.59	11.39	11.39	11.16	11.16	
4483238053	SMP	1	690.79	484.21	888.92	467.78	10.89	10.89	11.21	11.21	
4483246441	SMP	1	690.99	484.30	888.90	467.89	10.87	10.87	11.41	11.41	
4483254662	SMP	1	690.99	484.28	889.14	467.75	10.90	10.90	11.06	11.06	
4483263071	SMP	1	691.00	484.24	889.36	467.82	11.41	11.41	11.31	11.31	
4483279678	SMP	1	691.48	484.45	889.81	468.36	11.13	11.13	11.72	11.72	
4483288069	SMP	1	691.41	484.32	889.82	468.06	11.47	11.47	11.23	11.23	
4483296429	SMP	1	691.83	484.22	889.86	468.05	10.82	10.82	11.31	11.31	
4483304823	SMP	1	691.92	484.17	889.96	468.04	11.00	11.00	11.25	11.25	
4483313046	SMP	1	692.01	484.07	890.11	468.26	10.59	10.59	11.41	11.41	
4483321441	SMP	1	692.19	484.09	890.23	468.21	10.73	10.73	11.81	11.81	
4483329791	SMP	1	692.09	484.15	890.44	468.11	11.58	11.58	11.30	11.30	
4483338194	SMP	1	692.49	484.22	890.77	468.26	10.99	10.99	11.22	11.22	
4483346421	SMP	1	692.60	484.23	890.65	468.24	11.00	11.00	11.13	11.13	
4483354812	SMP	1	692.14	484.39	890.26	468.23	11.40	11.40	10.74	10.74	
4483363173	SMP	1	692.07	484.52	890.32	468.60	11.38	11.38	11.36	11.36	
4483371561	SMP	1	692.12	484.55	890.53	468.61	11.05	11.05	11.35	11.35	
4483379788	SMP	1	692.39	484.49	890.70	468.61	11.27	11.27	11.63	11.63	
4483388193	SMP	1	692.57	484.36	890.80	468.69	11.38	11.38	11.73	11.73	
4483396550	SMP	1	692.51	484.25	890.98	468.56	10.80	10.80	11.47	11.47	
4483404932	SMP	1	692.66	484.36	891.11	468.76	11.04	11.04	11.57	11.57	
4483413168	SMP	1	693.13	484.47	891.22	468.70	11.11	11.11	11.49	11.49	
4483421566	SMP	1	693.01	484.40	891.30	468.67	10.95	10.95	11.50	11.50	
4483429913	SMP	1	692.96	484.42	891.45	468.65	10.96	10.96	11.08	11.08	
4483438185	SMP	1	693.30	484.29	891.63	468.66	10.84	10.84	11.19	11.19	
4483446552	SMP	1	693.25	484.47	891.70	468.62	10.95	10.95	11.32	11.32	
4483454931	SMP	1	693.32	484.47	891.94	468.86	11.31	11.31	11.65	11.65	
4483463291	SMP	1	693.45	484.44	891.96	468.80	11.28	11.28	11.26	11.26	
4483471550	SMP	1	693.56	484.32	892.17	469.04	11.06	11.06	11.57	11.57	
4483479925	SMP	1	693.67	484.37	892.31	469.06	11.27	11.27	11.43	11.43	
4483488485	SMP	1	694.04	484.34	892.32	468.69	10.79	10.79	11.26	11.26	
4483496661	SMP	1	693.96	484.38	892.39	468.79	11.43	11.43	11.14	11.14	
4483504924	SMP	1	694.04	484.44	892.53	468.94	11.50	11.50	11.03	11.03	
4483513287	SMP	1	694.12	484.47	892.61	469.06	11.33	11.33	11.25	11.25	
4483521687	SMP	1	694.20	484.44	892.69	469.00	11.43	11.43	11.17	11.17	
4483530036	SMP	1	694.26	484.51	892.68	468.91	11.49	11.49	11.19	11.19	
4483538311	SMP	1	694.25	484.36	892.71	468.97	11.09	11.09	11.18	11.18	
4483546669	SMP	1	694.41	484.41	892.85	468.89	11.43	11.43	11.27	11.27	
4483555050	SMP	1	694.41	484.47	892.89	469.10	11.35	11.35	11.25	11.25	
4483563412	SMP	1	694.45	484.48	892.97	469.08	11.39	11.39	11.47	11.47	
4483571678	SMP	1	694.59	484.57	893.05	469.39	11.48	11.48	11.68	11.68	
4483588420	SMP	1	694.64	484.62	893.10	469.16	11.25	11.25	11.55	11.55	
4483596681	SMP	1	694.51	484.53	893.23	469.14	11.53	11.53	11.47	11.47	
4483605043	SMP	1	694.63	484.61	893.26	469.15	11.10	11.10	11.58	11.58	
4483613430	SMP	1	694.37	484.61	893.31	469.38	11.09	11.09	12.17	12.17	
4483621786	SMP	1	694.56	484.69	893.33	469.41	11.14	11.14	11.90	11.90	
4483630060	SMP	1	694.50	484.66	893.18	469.33	11.21	11.21	11.76	11.76	
4483638395	SMP	1	694.56	484.62	893.27	469.28	10.99	10.99	11.73	11.73	
4483646803	SMP	1	694.50	484.55	893.31	469.09	11.10	11.10	11.63	11.63	
4483655146	SMP	1	694.49	484.67	893.11	469.26	11.28	11.28	11.71	11.71	
4483663425	SMP	1	694.45	484.62	893.42	469.31	11.05	11.05	11.96	11.96	
4483671784	SMP	1	694.80	484.58	893.70	469.31	11.23	11.23	11.64	11.64	
4483680181	SMP	1	695.82	484.60	894.65	469.57	11.52	11.52	12.09	12.09	
4483688523	SMP	1	696.69	484.36	895.23	469.24	11.59	11.59	11.30	11.30	
4483696801	SMP	1	697.90	484.05	896.20	469.22	10.71	10.71	11.18	11.18	
4483705148	SMP	1	697.76	483.92	896.18	469.05	10.81	10.81	11.37	11.37	
4483713545	SMP	1	697.58	483.99	896.09	469.24	10.77	10.77	11.57	11.57	
4483721907	SMP	1	697.46	483.89	896.02	469.23	11.15	11.15	11.59	11.59	
4483730194	SMP	1	697.52	483.96	895.95	469.15	10.49	10.49	11.37	11.37	
4483738519	SMP	1	697.13	484.03	895.87	469.32	11.43	11.43	11.49	11.49	
4483746920	SMP	1	697.33	484.05	895.81	469.11	10.59	10.59	11.61	11.61	
4483755152	SMP	1	697.23	484.01	895.77	469.26	10.46	10.46	11.87	11.87	
4483763539	SMP	1	697.17	484.11	895.85	469.30	10.86	10.86	11.68	11.68	
4483771907	SMP	1	697.17	484.17	895.80	469.22	10.84	10.84	11.64	11.64	
4483780289	SMP	1	697.12	484.23	895.73	469.27	11.01	11.01	11.62	11.62	
4483788535	SMP	1	697.11	484.12	895.72	469.36	10.86	10.86	11.83	11.83	
4483796921	SMP	1	697.07	484.14	895.66	469.39	10.86	10.86	11.81	11.81	
4483805276	SMP	1	697.17	484.21	895.68	469.36	10.75	10.75	11.81	11.81	
4483813661	SMP	1	697.16	484.35	895.67	469.40	11.09	11.09	11.80	11.80	
4483821904	SMP	1	697.25	484.21	895.73	469.34	10.72	10.72	11.44	11.44	
4483830291	SMP	1	697.34	484.11	895.94	469.29	10.59	10.59	11.63	11.63	
4483838649	SMP	1	697.37	484.27	895.97	469.33	10.61	10.61	11.56	11.56	
4483847040	SMP	1	697.47	484.12	895.96	469.58	10.63	10.63	11.81	11.81	
4483855281	SMP	1	698.05	483.75	896.45	469.10	10.66	10.66	11.32	11.32	
4483863663	SMP	1	698.98	483.26	897.58	468.53	10.66	10.66	11.55	11.55	
4483872028	SMP	1	699.86	482.70	898.16	468.07	10.61	10.61	11.35	11.35	
4483880407	SMP	1	700.49	482.28	898.64	467.87	10.67	10.67	11.28	11.28	
4483888644	SMP	1	700.67	482.16	898.74	467.78	10.63	10.63	11.24	11.24	
4483897044	SMP	1	700.70	482.25	898.85	467.79	10.71	10.71	11.21	11.21	
4483905393	SMP	1	700.78	482.32	899.25	467.85	10.59	10.59	11.26	11.26	
4483913661	SMP	1	700.85	482.18	899.25	467.79	10.62	10.62	11.13	11.13	
4483930405	SMP	1	701.40	482.23	899.72	468.02	10.67	10.67	11.37	11.37	
4483938785	SMP	1	701.72	482.20	899.94	468.04	10.65	10.65	11.49	11.49	
4483947019	SMP	1	701.92	482.08	900.48	468.02	10.40	10.40	11.55	11.55	
4483955406	SMP	1	702.16	482.16	900.84	468.13	10.72	10.72	11.40	11.40	
4483963764	SMP	1	702.59	482.03	901.23	468.16	10.86	10.86	11.24	11.24	
4483972164	SMP	1	703.03	481.79	901.38	468.41	10.33	10.33	11.69	11.69	
4483980395	SMP	1	703.43	481.70	901.87	468.39	10.82	10.82	11.49	11.49	
4483988781	SMP	1	703.75	481.62	902.44	468.40	10.34	10.34	11.32	11.32	
4483997140	SMP	1	704.26	481.50	902.89	468.45	10.98	10.98	11.44	11.44	
4484005546	SMP	1	704.92	481.33	903.51	468.42	11.02	11.02	11.32	11.32	
4484022150	SMP	1	705.85	481.10	904.45	468.59	10.69	10.69	11.75	11.75	
4484030540	SMP	1	706.18	481.06	904.97	468.47	10.85	10.85	11.41	11.41	
4484038898	SMP	1	706.68	481.03	905.52	468.45	10.90	10.90	11.42	11.42	
4484047160	SMP	1	707.04	480.87	905.81	468.60	10.60	10.60	11.73	11.73	
4484055516	SMP	1	707.56	480.81	906.38	468.51	10.84	10.84	11.50	11.50	
4484063911	SMP	1	707.98	480.53	906.74	468.60	10.53	10.53	11.55	11.55	
4484072129	SMP	1	708.24	480.25	906.96	468.59	10.62	10.62	11.33	11.33	
4484080539	SMP	1	708.55	479.98	907.33	468.03	10.67	10.67	11.48	11.48	
4484097278	SMP	1	709.22	479.75	907.84	468.02	10.70	10.70	11.46	11.46	
4484105538	SMP	1	709.65	479.71	908.40	468.08	10.97	10.97	11.14	11.14	
4484113883	SMP	1	709.93	479.57	908.59	468.25	10.39	10.39	11.44	11.44	
4484122281	SMP	1	710.10	479.78	909.03	468.12	10.71	10.71	11.33	11.33	
4484130639	SMP	1	710.40	479.64	909.16	468.26	11.05	11.05	11.73	11.73	
4484138902	SMP	1	710.81	479.57	909.56	468.26	10.59	10.59	11.33	11.33	
4484147272	SMP	1	710.98	479.75	909.90	468.31	10.74	10.74	11.37	11.37	
4484155658	SMP	1	711.33	479.61	910.15	468.16	10.92	10.92	11.12	11.12	
4484164005	SMP	1	711.55	479.73	910.47	468.46	11.00	11.00	11.32	11.32	
4484172279	SMP	1	711.83	479.53	910.73	468.51	10.48	10.48	11.54	11.54	
4484180635	SMP	1	712.11	479.53	911.02	468.55	10.37	10.37	11.27	11.27	
4484189007	SMP	1	712.27	479.75	911.39	468.45	10.84	10.84	11.35	11.35	
4484197386	SMP	1	712.53	479.63	911.41	468.55	10.83	10.83	11.34	11.34	
4484214031	SMP	1	713.03	479.62	912.17	468.50	10.79	10.79	11.04	11.04	
4484222387	SMP	1	713.31	479.55	912.18	468.58	10.90	10.90	11.49	11.49	
4484230777	SMP	1	713.60	479.52	912.35	468.78	10.64	10.64	11.44	11.44	
4484239016	SMP	1	713.78	479.39	912.71	468.78	10.52	10.52	11.21	11.21	
4484247391	SMP	1	714.03	479.42	913.13	468.71	10.41	10.41	11.33	11.33	
4484255760	SMP	1	714.25	479.61	913.46	468.72	11.00	11.00	11.16	11.16	
4484264022	SMP	1	714.66	479.45	913.64	468.87	10.75	10.75	11.19	11.19	
4484272378	SMP	1	714.92	479.23	913.98	468.76	10.52	10.52	11.06	11.06	
4484280773	SMP	1	715.13	479.39	914.11	468.78	10.78	10.78	11.38	11.38	
4484289143	SMP	1	715.45	479.31	914.65	468.90	10.77	10.77	11.12	11.12	
4484297398	SMP	1	715.75	479.37	914.64	468.97	10.83	10.83	11.29	11.29	
4484305757	SMP	1	715.98	479.21	914.92	469.02	10.60	10.60	11.27	11.27	
4484314139	SMP	1	716.20	479.25	915.22	469.02	10.64	10.64	11.27	11.27	
4484330759	SMP	1	716.70	479.19	915.77	469.10	10.78	10.78	11.32	11.32	
4484339149	SMP	1	716.95	479.23	915.89	468.99	10.79	10.79	11.29	11.29	
4484347501	SMP	1	717.31	479.04	916.41	468.96	10.71	10.71	11.11	11.11	
4484355890	SMP	1	717.92	479.07	916.84	469.06	10.70	10.70	11.13	11.13	
4484364136	SMP	1	718.40	478.95	917.51	468.92	10.85	10.85	11.05	11.05	
4484372501	SMP	1	718.63	478.72	917.58	469.05	10.67	10.67	11.23	11.23	
4484380882	SMP	1	718.84	478.62	917.89	468.98	10.50	10.50	11.13	11.13	
4484389272	SMP	1	719.11	478.64	918.15	468.96	10.28	10.28	11.19	11.19	
4484397504	SMP	1	719.20	478.89	918.41	468.88	10.87	10.87	11.06	11.06	
4484405880	SMP	1	719.58	478.79	918.59	469.05	10.82	10.82	10.99	10.99	
4484414256	SMP	1	719.73	478.69	918.81	469.01	10.87	10.87	11.19	11.19	
4484422512	SMP	1	719.96	478.69	918.91	469.18	10.33	10.33	11.14	11.14	
4484430888	SMP	1	720.19	478.50	919.08	469.16	10.33	10.33	11.16	11.16	
4484439330	SMP	1	720.29	478.54	919.31	469.03	10.47	10.47	10.91	10.91	
4484447627	SMP	1	720.47	478.83	919.48	469.22	10.83	10.83	11.10	11.10	
4484464245	SMP	1	720.74	478.72	919.82	469.45	10.77	10.77	11.05	11.05	
4484472642	SMP	1	720.84	478.72	919.95	469.55	10.53	10.53	11.15	11.15	
4484481012	SMP	1	720.95	478.59	920.09	469.48	10.27	10.27	10.99	10.99	
4484489244	SMP	1	721.10	478.69	920.15	469.51	10.30	10.30	11.18	11.18	
4484497639	SMP	1	721.11	478.58	920.24	469.54	10.13	10.13	11.21	11.21	
4484505993	SMP	1	721.13	478.74	920.31	469.56	10.40	10.40	11.15	11.15	
4484514385	SMP	1	721.13	478.72	920.33	469.55	10.38	10.38	11.18	11.18	
4484522624	SMP	1	721.17	478.73	920.45	469.55	10.26	10.26	11.05	11.05	
4484531008	SMP	1	721.13	478.74	920.24	469.79	10.22	10.22	11.40	11.40	
4484539375	SMP	1	721.18	478.64	920.22	469.62	10.22	10.22	11.26	11.26	
4484547764	SMP	1	720.65	478.89	919.81	469.72	10.83	10.83	11.07	11.07	
4484555998	SMP	1	719.17	479.06	918.33	469.85	10.82	10.82	11.77	11.77	
4484564377	SMP	1	717.34	478.88	916.36	469.77	10.99	10.99	11.88	11.88	
4484581006	SMP	1	714.16	479.27	913.11	469.57	10.73	10.73	11.54	11.54	
4484589372	SMP	1	713.21	479.18	911.84	469.40	10.61	10.61	11.24	11.24	
4484597747	SMP	1	713.10	479.24	911.73	469.41	10.51	10.51	11.55	11.55	
4484606132	SMP	1	712.91	479.37	911.48	469.29	10.63	10.63	11.63	11.63	
4484614375	SMP	1	712.59	479.41	911.00	469.09	10.79	10.79	11.11	11.11	
4484631135	SMP	1	712.11	479.56	910.80	469.43	10.83	10.83	11.38	11.38	
4484639490	SMP	1	712.05	479.66	910.65	469.25	10.72	10.72	11.49	11.49	
4484647763	SMP	1	711.69	479.74	910.29	469.17	10.31	10.31	11.20	11.20	
4484656114	SMP	1	711.49	479.86	910.16	469.30	10.64	10.64	11.40	11.40	
4484664510	SMP	1	711.19	479.76	910.00	469.40	10.73	10.73	11.34	11.34	
4484672868	SMP	1	710.98	480.04	909.65	469.12	10.73	10.73	11.27	11.27	
4484681126	SMP	1	710.73	480.18	909.55	469.00	10.70	10.70	11.15	11.15	
4484689486	SMP	1	710.45	480.13	909.22	469.54	10.92	10.92	11.85	11.85	
4484697883	SMP	1	710.16	480.14	908.72	469.38	10.45	10.45	11.36	11.36	
4484706250	SMP	1	709.83	480.34	908.48	469.17	10.80	10.80	11.35	11.35	
4484714509	SMP	1	709.54	480.32	908.01	469.14	10.89	10.89	10.95	10.95	
4484722865	SMP	1	709.16	480.35	907.71	469.33	10.62	10.62	11.45	11.45	
4484731254	SMP	1	708.78	480.54	907.33	469.16	10.82	10.82	11.35	11.35	
4484739486	SMP	1	708.39	480.55	906.74	469.02	10.75	10.75	11.21	11.21	
4484756257	SMP	1	707.59	480.66	905.93	468.94	10.63	10.63	11.01	11.01	
4484764614	SMP	1	707.23	480.89	905.59	469.15	10.69	10.69	11.18	11.18	
4484772881	SMP	1	706.85	480.93	905.20	469.04	10.52	10.52	11.05	11.05	
4484781243	SMP	1	706.47	480.97	904.81	469.22	10.74	10.74	11.13	11.13	
4484789615	SMP	1	706.20	481.21	904.22	469.08	10.82	10.82	10.91	10.91	
4484797988	SMP	1	705.88	481.29	904.01	469.24	10.74	10.74	11.16	11.16	
4484806238	SMP	1	705.49	481.37	903.50	469.03	10.75	10.75	10.72	10.72	
4484814610	SMP	1	705.22	481.45	903.12	469.13	10.89	10.89	11.45	11.45	
4484823003	SMP	1	704.93	481.38	903.02	469.18	10.59	10.59	11.06	11.06	
4484831361	SMP	1	704.71	481.42	902.69	469.19	10.73	10.73	11.01	11.01	
4484847997	SMP	1	704.28	481.56	902.46	469.11	10.93	10.93	11.07	11.07	
4484856364	SMP	1	704.28	481.59	902.31	469.13	10.75	10.75	11.39	11.39	
4484864744	SMP	1	704.17	481.61	902.13	469.08	10.70	10.70	11.11	11.11	
4484872969	SMP	1	704.00	481.70	902.06	469.08	10.82	10.82	11.32	11.32	
4484881380	SMP	1	703.96	481.72	902.05	469.02	10.85	10.85	10.81	10.81	
4484889720	SMP	1	703.97	481.53	901.91	468.94	10.58	10.58	10.89	10.89	
4484897997	SMP	1	703.95	481.58	901.72	468.77	10.77	10.77	10.74	10.74	
4484906352	SMP	1	703.97	481.55	901.97	468.93	10.76	10.76	10.97	10.97	
4484914752	SMP	1	704.10	481.63	902.07	469.00	10.86	10.86	11.10	11.10	
4484923103	SMP	1	704.25	481.56	902.16	469.07	10.82	10.82	11.43	11.43	
4484931379	SMP	1	704.18	481.57	902.25	469.00	10.90	10.90	10.97	10.97	
4484939732	SMP	1	704.24	481.59	902.30	469.12	10.92	10.92	11.01	11.01	
4484948121	SMP	1	704.34	481.48	902.52	469.13	10.88	10.88	11.20	11.20	
4484956481	SMP	1	704.49	481.38	902.50	469.01	10.91	10.91	11.02	11.02	
4484964752	SMP	1	704.63	481.54	902.70	469.19	11.05	11.05	11.13	11.13	
4484973104	SMP	1	704.92	481.63	902.91	469.16	10.83	10.83	10.95	10.95	
4484981496	SMP	1	705.03	481.72	903.02	469.34	10.85	10.85	11.15	11.15	
4484989859	SMP	1	705.08	481.79	902.93	469.18	10.99	10.99	10.78	10.78	
4484998122	SMP	1	705.14	481.80	903.11	469.52	11.13	11.13	11.50	11.50	
4485006477	SMP	1	705.31	481.66	903.18	469.34	10.99	10.99	11.43	11.43	
4485014874	SMP	1	705.49	481.55	903.61	469.72	10.96	10.96	11.56	11.56	
4485023223	SMP	1	705.53	481.65	903.62	469.57	11.44	11.44	11.45	11.45	
4485039877	SMP	1	705.97	481.70	904.06	469.48	10.97	10.97	11.29	11.29	
4485048230	SMP	1	706.25	481.64	904.52	469.63	10.98	10.98	11.49	11.49	
4485056493	SMP	1	706.93	481.54	904.97	469.58	10.99	10.99	11.16	11.16	
4485064850	SMP	1	708.52	481.41	906.85	470.10	11.36	11.36	12.26	12.26	
4485073230	SMP	1	710.43	481.32	909.03	470.07	11.16	11.16	12.13	12.13	
4485081609	SMP	1	712.41	481.03	910.94	470.21	10.84	10.84	12.05	12.05	
4485098237	SMP	1	715.22	481.15	913.75	470.38	10.84	10.84	11.43	11.43	
4485106600	SMP	1	715.17	481.17	913.53	470.44	11.15	11.15	11.65	11.65	
4485114986	SMP	1	715.45	481.03	913.97	470.41	11.24	11.24	11.80	11.80	
4485123224	SMP	1	715.77	481.02	914.31	470.56	10.94	10.94	11.62	11.62	
4485131614	SMP	1	716.18	481.08	914.55	470.59	11.00	11.00	11.78	11.78	
4485139970	SMP	1	716.56	480.88	915.16	470.40	11.33	11.33	11.66	11.66	
4485148356	SMP	1	716.78	480.86	915.35	470.43	11.06	11.06	11.76	11.76	
4485173369	SMP	1	717.67	480.66	916.19	470.56	11.09	11.09	11.62	11.62	
4485181742	SMP	1	717.90	480.63	916.56	470.53	11.07	11.07	11.92	11.92	
4485189956	SMP	1	718.08	480.61	916.78	470.46	11.43	11.43	11.86	11.86	
4485198363	SMP	1	718.47	480.57	917.31	470.58	11.28	11.28	11.68	11.68	
4485206723	SMP	1	718.76	480.34	917.41	470.48	11.10	11.10	11.88	11.88	
4485214987	SMP	1	718.96	480.39	917.59	470.49	11.21	11.21	11.71	11.71	
4485223349	SMP	1	719.23	480.27	917.86	470.62	10.97	10.97	11.98	11.98	
4485231743	SMP	1	719.41	480.46	918.12	470.61	11.46	11.46	11.62	11.62	
4485240084	SMP	1	719.57	480.26	918.59	470.68	11.24	11.24	11.73	11.73	
4485248357	SMP	1	719.86	480.34	918.46	470.72	11.11	11.11	11.83	11.83	
4485256716	SMP	1	720.02	480.45	918.77	470.80	11.31	11.31	11.81	11.81	
4485265114	SMP	1	720.25	480.40	918.87	470.76	11.34	11.34	11.83	11.83	
4485273469	SMP	1	720.45	480.43	919.16	470.82	11.41	11.41	11.86	11.86	
4485290115	SMP	1	720.81	480.46	919.47	471.01	11.43	11.43	11.91	11.91	
4485298468	SMP	1	720.95	480.36	919.54	471.08	11.37	11.37	11.86	11.86	
4485306859	SMP	1	720.94	480.62	919.75	471.03	11.62	11.62	11.82	11.82	
4485315101	SMP	1	721.16	480.42	919.79	471.27	11.40	11.40	12.10	12.10	
4485323480	SMP	1	721.21	480.53	919.99	471.15	11.51	11.51	11.85	11.85	
4485331842	SMP	1	721.26	480.65	920.20	471.16	11.63	11.63	11.84	11.84	
4485340219	SMP	1	721.43	480.34	920.27	471.19	11.27	11.27	12.01	12.01	
4485348468	SMP	1	721.55	480.31	920.45	471.29	11.47	11.47	12.21	12.21	
4485356857	SMP	1	721.70	480.33	920.48	471.08	11.12	11.12	12.01	12.01	
4485365218	SMP	1	722.05	480.25	920.79	471.12	11.49	11.49	12.00	12.00	
4485373458	SMP	1	722.73	479.92	921.60	470.83	11.34	11.34	11.91	11.91	
4485381838	SMP	1	722.69	479.70	921.45	470.68	11.11	11.11	11.94	11.94	
4485390207	SMP	1	722.77	479.78	921.55	470.72	11.40	11.40	11.86	11.86	
4485398588	SMP	1	722.95	479.71	921.77	470.61	11.28	11.28	11.95	11.95	
4485406853	SMP	1	722.94	479.71	921.91	470.60	11.20	11.20	11.93	11.93	
4485415198	SMP	1	723.18	479.68	922.09	470.66	11.57	11.57	12.01	12.01	
4485423600	SMP	1	723.28	479.58	921.87	470.74	11.39	11.39	12.06	12.06	
4485431958	SMP	1	723.25	479.47	921.93	470.57	11.33	11.33	11.89	11.89	
4485440220	SMP	1	723.31	479.62	922.25	470.41	11.48	11.48	11.73	11.73	
4485448581	SMP	1	723.40	479.57	922.21	470.59	11.22	11.22	11.93	11.93	
4485456981	SMP	1	723.43	479.56	922.33	470.54	11.37	11.37	11.84	11.84	
4485465330	SMP	1	723.47	479.50	922.45	470.51	11.20	11.20	11.26	11.26	
4485473589	SMP	1	723.45	479.62	922.38	470.55	11.45	11.45	11.85	11.85	
4485481960	SMP	1	723.60	479.52	922.39	470.59	11.29	11.29	11.60	11.60	
4485490352	SMP	1	723.58	479.54	922.48	470.56	11.25	11.25	11.59	11.59	
4485498703	SMP	1	723.54	479.59	922.62	470.56	11.18	11.18	11.67	11.67	
4485506976	SMP	1	723.65	479.65	922.47	470.74	11.31	11.31	11.67	11.67	
4485515327	SMP	1	723.64	479.50	922.76	470.46	11.05	11.05	11.58	11.58	
4485523726	SMP	1	723.66	479.69	922.72	470.48	11.42	11.42	11.43	11.43	
4485532079	SMP	1	723.68	479.55	922.53	470.74	10.84	10.84	11.54	11.54	
4485540350	SMP	1	723.73	479.56	922.62	470.77	10.94	10.94	11.41	11.41	
4485548721	SMP	1	723.71	479.76	922.52	470.73	11.19	11.19	11.52	11.52	
4485557106	SMP	1	723.55	479.70	922.65	470.62	11.00	11.00	11.32	11.32	
4485565324	SMP	1	723.78	479.65	922.84	470.76	11.04	11.04	11.35	11.35	
4485573716	SMP	1	724.39	479.52	923.30	470.63	10.92	10.92	11.30	11.30	
4485582078	SMP	1	724.39	479.64	923.24	470.65	10.75	10.75	11.47	11.47	
4485590464	SMP	1	724.29	479.44	923.09	470.70	10.62	10.62	11.10	11.10	
4485598707	SMP	1	724.24	479.60	923.06	470.67	10.74	10.74	11.03	11.03	
4485607099	SMP	1	724.15	479.41	923.02	470.83	10.51	10.51	11.24	11.24	
4485615450	SMP	1	724.08	479.48	922.93	470.70	10.62	10.62	11.04	11.04	
4485623846	SMP	1	724.21	479.55	922.85	470.66	10.73	10.73	11.16	11.16	
4485632076	SMP	1	723.97	479.60	922.84	470.69	10.61	10.61	11.23	11.23	
4485640463	SMP	1	723.82	479.63	922.82	470.60	10.59	10.59	11.09	11.09	
4485648821	SMP	1	723.80	479.71	922.62	470.74	10.46	10.46	11.19	11.19	
4485657222	SMP	1	723.60	479.89	922.64	470.68	10.61	10.61	11.07	11.07	
4485665460	SMP	1	723.47	479.80	922.36	470.65	10.64	10.64	11.31	11.31	
4485673836	SMP	1	723.31	479.82	922.18	470.77	10.48	10.48	11.12	11.12	
4485682198	SMP	1	723.27	479.71	922.00	470.67	10.37	10.37	11.03	11.03	
4485690602	SMP	1	723.10	479.61	921.98	470.64	10.42	10.42	10.80	10.80	
4485698821	SMP	1	722.86	479.70	921.71	470.68	10.47	10.47	11.08	11.08	
4485707223	SMP	1	722.73	479.79	921.62	470.63	10.56	10.56	11.22	11.22	
4485715568	SMP	1	722.47	479.82	921.38	470.38	10.22	10.22	10.83	10.83	
4485723842	SMP	1	722.15	479.78	921.04	470.53	10.32	10.32	11.07	11.07	
4485732197	SMP	1	721.80	479.83	920.61	470.50	10.49	10.49	11.24	11.24	
4485740588	SMP	1	721.60	479.85	920.36	470.22	10.53	10.53	10.91	10.91	
4485748942	SMP	1	721.24	479.85	919.99	470.24	10.14	10.14	10.91	10.91	
4485757219	SMP	1	720.92	480.08	919.80	470.13	10.52	10.52	10.89	10.89	
4485765564	SMP	1	720.54	479.94	919.46	470.13	10.21	10.21	10.75	10.75	
4485773956	SMP	1	720.19	480.07	918.98	470.11	10.46	10.46	11.12	11.12	
4485782478	SMP	1	719.71	480.26	918.68	470.00	10.31	10.31	10.78	10.78	
4485798959	SMP	1	718.97	480.29	918.04	469.91	10.28	10.28	10.92	10.92	
4485807319	SMP	1	718.60	480.57	917.43	469.97	10.27	10.27	10.83	10.83	
4485815707	SMP	1	718.33	480.47	917.15	469.94	9.96	9.96	11.04	11.04	
4485823946	SMP	1	717.94	480.69	916.93	469.93	10.30	10.30	11.09	11.09	
4485832363	SMP	1	717.63	480.93	916.55	469.95	10.54	10.54	10.74	10.74	
4485840694	SMP	1	717.31	480.78	916.10	469.92	10.08	10.08	10.89	10.89	
4485849082	SMP	1	716.97	480.96	915.84	470.09	10.56	10.56	10.94	10.94	
4485857319	SMP	1	716.71	481.11	915.69	469.94	10.46	10.46	10.95	10.95	
4485865705	SMP	1	716.47	481.04	915.25	469.92	10.44	10.44	11.03	11.03	
4485874061	SMP	1	716.21	481.07	914.96	470.00	10.38	10.38	10.99	10.99	
4485882332	SMP	1	715.80	481.23	914.89	469.93	10.77	10.77	11.13	11.13	
4485899076	SMP	1	715.51	481.29	914.39	469.81	10.42	10.42	10.91	10.91	
4485907463	SMP	1	715.26	481.42	914.06	469.89	10.46	10.46	10.94	10.94	
4485915693	SMP	1	715.09	481.30	914.04	469.77	10.31	10.31	10.94	10.94	
4485924085	SMP	1	714.99	481.28	913.88	469.67	10.37	10.37	10.95	10.95	
4485932438	SMP	1	714.98	481.03	913.99	469.47	10.64	10.64	10.80	10.80	
4485940831	SMP	1	714.88	480.43	913.96	468.74	10.37	10.37	10.52	10.52	
4485949061	SMP	1	714.85	479.92	913.65	468.17	10.51	10.51	10.83	10.83	
4485957462	SMP	1	714.87	479.56	913.98	467.85	10.41	10.41	10.40	10.40	
4485965805	SMP	1	714.86	479.58	913.83	467.88	10.45	10.45	10.42	10.42	
4485974212	SMP	1	714.83	479.68	913.75	467.96	10.58	10.58	10.59	10.59	
4485982438	SMP	1	714.73	479.84	913.61	467.91	10.85	10.85	10.86	10.86	
4485990828	SMP	1	714.90	479.54	913.41	467.78	10.37	10.37	11.07	11.07	
4485999182	SMP	1	714.83	479.68	913.81	467.73	10.45	10.45	10.61	10.61	
4486007580	SMP	1	714.90	479.61	913.63	467.89	10.56	10.56	10.84	10.84	
4486015804	SMP	1	714.90	479.54	913.73	467.91	10.66	10.66	10.67	10.67	
4486024203	SMP	1	714.86	479.58	913.60	467.90	10.61	10.61	10.98	10.98	
4486032560	SMP	1	715.00	479.50	913.90	467.97	10.41	10.41	10.62	10.62	
4486040831	SMP	1	715.07	479.50	913.93	468.01	10.46	10.46	11.07	11.07	
4486049181	SMP	1	715.31	479.38	914.00	467.95	10.56	10.56	11.07	11.07	
4486057582	SMP	1	715.38	479.37	914.25	467.89	10.62	10.62	10.93	10.93	
4486065938	SMP	1	715.57	479.46	914.40	467.76	10.70	10.70	10.79	10.79	
4486074194	SMP	1	715.77	479.33	914.49	467.94	10.37	10.37	11.05	11.05	
4486082555	SMP	1	715.87	479.28	914.70	467.92	10.46	10.46	10.84	10.84	
4486090943	SMP	1	715.99	479.22	914.77	467.94	10.68	10.68	10.83	10.83	
4486099307	SMP	1	716.25	479.14	914.89	468.03	10.47	10.47	11.02	11.02	
4486107578	SMP	1	716.24	479.20	914.99	467.90	10.37	10.37	11.00	11.00	
4486115932	SMP	1	716.59	479.13	915.05	468.05	10.37	10.37	11.05	11.05	
4486124326	SMP	1	716.74	479.09	915.40	467.92	10.47	10.47	11.02	11.02	
4486132682	SMP	1	716.87	479.11	915.38	468.12	10.65	10.65	10.96	10.96	
4486140945	SMP	1	716.98	479.04	915.77	468.16	10.56	10.56	11.05	11.05	
4486149306	SMP	1	717.25	479.00	915.88	468.22	10.47	10.47	11.32	11.32	
4486157713	SMP	1	717.24	478.92	915.90	468.23	10.35	10.35	11.24	11.24	
4486166052	SMP	1	717.45	478.93	916.24	468.16	10.37	10.37	10.73	10.73	
4486182686	SMP	1	717.57	478.92	916.29	468.15	10.49	10.49	10.85	10.85	
4486191048	SMP	1	717.66	478.97	916.32	468.34	10.56	10.56	11.13	11.13	
4486199323	SMP	1	717.79	478.87	916.47	468.30	10.26	10.26	11.12	11.12	
4486207665	SMP	1	717.75	478.78	916.49	468.10	10.33	10.33	10.84	10.84	
4486216075	SMP	1	717.74	478.34	916.31	467.61	10.30	10.30	11.08	11.08	
4486224443	SMP	1	717.76	478.03	916.23	467.55	10.40	10.40	11.07	11.07	
4486232697	SMP	1	717.80	477.85	916.34	467.46	10.19	10.19	10.84	10.84	
4486241052	SMP	1	717.86	477.96	916.37	467.45	10.29	10.29	11.06	11.06	
4486249482	SMP	1	717.89	477.97	916.46	467.31	10.35	10.35	10.90	10.90	
4486257802	SMP	1	717.78	478.04	916.41	467.38	10.59	10.59	11.19	11.19	
4486266068	SMP	1	717.75	477.97	916.45	467.21	10.40	10.40	10.69	10.69	
4486274414	SMP	1	717.86	477.89	916.53	467.21	10.34	10.34	10.89	10.89	
4486282813	SMP	1	717.72	477.89	916.59	467.20	10.39	10.39	10.84	10.84	
4486291173	SMP	1	717.84	477.97	916.45	467.14	10.42	10.42	10.86	10.86	
4486299448	SMP	1	717.79	477.97	916.63	467.17	10.26	10.26	10.83	10.83	
4486307785	SMP	1	717.78	478.00	916.43	467.08	10.50	10.50	10.86	10.86	
4486316196	SMP	1	717.72	477.94	916.46	467.07	10.41	10.41	10.84	10.84	
4486324544	SMP	1	717.62	477.95	916.32	467.20	10.15	10.15	10.95	10.95	
4486332818	SMP	1	717.70	478.19	916.16	467.18	10.43	10.43	10.94	10.94	
4486341172	SMP	1	717.61	478.11	916.16	467.11	10.59	10.59	11.06	11.06	
4486349568	SMP	1	717.54	478.19	916.23	467.04	10.57	10.57	11.08	11.08	
4486357783	SMP	1	717.39	478.23	916.02	467.18	10.55	10.55	11.37	11.37	
4486366187	SMP	1	717.25	478.36	916.10	467.08	10.61	10.61	11.07	11.07	
4486374541	SMP	1	717.12	478.28	915.70	467.21	10.50	10.50	11.17	11.17	
4486382930	SMP	1	716.20	478.33	915.40	467.15	10.34	10.34	11.00	11.00	
4486391193	SMP	1	714.51	478.70	914.19	467.15	10.76	10.76	10.11	10.11	
4486407954	SMP	1	711.02	478.83	908.77	467.05	10.44	10.44	10.88	10.88	
4486416302	SMP	1	710.12	479.19	907.63	467.25	10.54	10.54	10.85	10.85	
4486424553	SMP	1	710.05	479.42	907.71	467.18	10.65	10.65	10.86	10.86	
4486432924	SMP	1	709.80	479.33	907.71	467.34	10.45	10.45	11.17	11.17	
4486441313	SMP	1	709.71	479.46	907.55	467.39	10.33	10.33	10.84	10.84	
4486449669	SMP	1	709.64	479.54	907.30	467.35	10.60	10.60	10.72	10.72	
4486466301	SMP	1	709.31	479.70	906.94	467.14	10.55	10.55	10.54	10.54	
4486474668	SMP	1	709.15	479.69	906.43	466.98	10.51	10.51	9.22	9.22	
4486483052	SMP	1	709.02	479.57	906.64	467.02	10.49	10.49	10.67	10.67	
4486491294	SMP	1	708.94	479.66	906.25	466.89	10.46	10.46	9.69	9.69	
4486499683	SMP	1	708.74	479.66	906.19	467.08	10.44	10.44	10.16	10.16	
4486508035	SMP	1	708.14	479.84	905.84	467.34	10.49	10.49	10.90	10.90	
4486516299	SMP	1	706.89	480.17	905.14	467.81	10.46	10.46	11.07	11.07	
4486524667	SMP	1	706.02	480.46	903.95	468.01	10.40	10.40	10.82	10.82	
4486533066	SMP	1	705.70	480.73	903.52	468.22	10.50	10.50	11.01	11.01	
4486541417	SMP	1	705.79	480.67	903.72	468.08	10.53	10.53	10.95	10.95	
4486549687	SMP	1	705.68	480.85	903.61	468.06	10.52	10.52	10.83	10.83	
4486558042	SMP	1	705.37	480.84	903.66	468.03	10.93	10.93	10.81	10.81	
4486566429	SMP	1	705.32	480.84	903.41	467.96	10.74	10.74	10.97	10.97	
4486574789	SMP	1	705.23	480.74	903.34	467.92	10.53	10.53	10.82	10.82	
4486583053	SMP	1	705.24	480.83	903.30	468.05	10.64	10.64	10.94	10.94	
4486591411	SMP	1	705.09	480.73	903.09	468.01	10.52	10.52	10.97	10.97	
4486599804	SMP	1	705.03	480.66	903.03	468.02	10.63	10.63	10.71	10.71	
4486608155	SMP	1	704.85	480.71	902.71	467.84	10.32	10.32	10.83	10.83	
4486616423	SMP	1	704.78	480.71	902.77	467.96	10.31	10.31	10.83	10.83	
4486624795	SMP	1	704.59	480.74	902.70	468.05	10.64	10.64	10.99	10.99	
4486633168	SMP	1	704.52	480.81	902.61	467.99	10.65	10.65	11.15	11.15	
4486641528	SMP	1	704.49	480.76	902.59	467.90	10.69	10.69	10.91	10.91	
4486658181	SMP	1	704.15	480.89	902.43	468.04	10.81	10.81	11.11	11.11	
4486666537	SMP	1	704.01	480.82	902.25	467.87	10.67	10.67	10.89	10.89	
4486674799	SMP	1	704.05	480.82	902.11	468.02	10.47	10.47	10.79	10.79	
4486683163	SMP	1	703.93	480.84	902.05	468.09	10.59	10.59	10.91	10.91	
4486691535	SMP	1	703.77	480.92	901.82	467.87	10.51	10.51	10.55	10.55	
4486699910	SMP	1	703.73	480.87	901.90	468.02	10.63	10.63	10.83	10.83	
4486708161	SMP	1	703.77	481.02	901.89	468.13	10.56	10.56	10.90	10.90	
4486716532	SMP	1	703.53	480.94	901.73	467.88	10.67	10.67	10.89	10.89	
4486724925	SMP	1	702.95	480.46	901.20	467.30	10.74	10.74	10.96	10.96	
4486733282	SMP	1	702.83	479.65	900.86	466.92	10.64	10.64	11.09	11.09	
4486741534	SMP	1	702.79	479.18	900.49	466.16	10.71	10.71	10.68	10.68	
4486749907	SMP	1	702.82	478.95	900.30	465.88	10.60	10.60	10.60	10.60	
4486758282	SMP	1	702.80	479.10	900.34	466.05	10.56	10.56	10.81	10.81	
4486766661	SMP	1	702.79	479.12	900.33	465.97	10.60	10.60	10.60	10.60	
4486774923	SMP	1	702.71	479.09	900.47	466.15	10.57	10.57	10.76	10.76	
4486783291	SMP	1	702.64	479.12	900.48	466.08	10.75	10.75	10.77	10.77	
4486791652	SMP	1	702.66	478.99	900.46	466.06	10.49	10.49	10.74	10.74	
4486800030	SMP	1	702.75	478.95	900.37	465.89	10.62	10.62	10.82	10.82	
4486808279	SMP	1	702.74	479.03	900.57	466.08	10.70	10.70	10.85	10.85	
4486816664	SMP	1	702.86	479.04	900.61	466.01	10.76	10.76	11.08	11.08	
4486825045	SMP	1	702.85	478.96	900.65	465.95	10.53	10.53	11.04	11.04	
4486833403	SMP	1	702.71	478.92	900.81	466.10	10.56	10.56	11.10	11.10	
4486841646	SMP	1	702.65	478.88	900.74	465.99	10.58	10.58	10.96	10.96	
4486850029	SMP	1	702.73	478.84	900.66	466.09	10.62	10.62	11.10	11.10	
4486858406	SMP	1	702.67	479.00	900.66	466.10	10.77	10.77	11.17	11.17	
4486866652	SMP	1	702.74	478.89	900.66	466.09	10.63	10.63	11.05	11.05	
4486875046	SMP	1	702.72	478.90	900.66	465.91	10.67	10.67	11.00	11.00	
4486883402	SMP	1	702.71	478.88	900.67	465.95	10.60	10.60	11.18	11.18	
4486891771	SMP	1	702.50	479.06	900.45	465.87	10.99	10.99	11.05	11.05	
4486900028	SMP	1	702.59	478.90	900.43	465.84	10.74	10.74	11.13	11.13	
4486908409	SMP	1	702.43	478.94	900.52	465.60	10.72	10.72	10.87	10.87	
4486916775	SMP	1	702.60	478.93	900.48	465.66	11.04	11.04	11.04	11.04	
4486925165	SMP	1	702.44	478.94	900.37	465.65	10.94	10.94	11.01	11.01	
4486933400	SMP	1	702.44	478.91	900.44	465.60	10.97	10.97	11.05	11.05	
4486941770	SMP	1	702.45	478.99	900.29	465.49	11.02	11.02	10.93	10.93	
4486950148	SMP	1	702.81	478.45	900.75	465.34	10.76	10.76	11.17	11.17	
4486958535	SMP	1	703.64	477.89	901.48	464.57	11.14	11.14	11.39	11.39	
4486966771	SMP	1	704.00	477.55	902.09	464.25	10.88	10.88	11.47	11.47	
4486975165	SMP	1	704.34	477.37	902.13	464.19	11.20	11.20	11.31	11.31	
4486983526	SMP	1	704.29	477.39	902.14	464.02	11.17	11.17	11.51	11.51	
4486991896	SMP	1	704.16	477.18	902.27	463.98	11.05	11.05	11.33	11.33	
4487000157	SMP	1	704.12	477.17	901.95	464.10	10.88	10.88	11.40	11.40	
4487016900	SMP	1	704.13	476.90	901.89	463.95	11.02	11.02	11.50	11.50	
4487025146	SMP	1	703.90	476.98	901.87	463.89	10.88	10.88	11.47	11.47	
4487033544	SMP	1	703.90	476.98	901.70	463.81	10.75	10.75	11.19	11.19	
4487041890	SMP	1	703.84	476.96	901.57	463.68	10.94	10.94	11.18	11.18	
4487050331	SMP	1	703.76	477.00	901.43	463.71	10.77	10.77	11.00	11.00	
4487058514	SMP	1	703.82	476.98	901.61	463.86	10.75	10.75	11.25	11.25	
4487066916	SMP	1	703.75	477.06	901.31	463.73	10.85	10.85	10.91	10.91	
4487075268	SMP	1	703.70	477.08	901.11	463.73	10.93	10.93	10.89	10.89	
4487083688	SMP	1	703.71	477.23	901.25	463.87	11.00	11.00	11.02	11.02	
4487091902	SMP	1	703.72	477.25	901.49	464.05	11.05	11.05	11.10	11.10	
4487100289	SMP	1	703.57	477.20	901.20	463.83	11.05	11.05	10.94	10.94	
4487108637	SMP	1	703.66	477.29	901.37	464.12	10.97	10.97	11.14	11.14	
4487117054	SMP	1	703.72	477.44	901.32	464.04	11.00	11.00	11.02	11.02	
4487125270	SMP	1	703.70	477.37	901.28	464.16	10.91	10.91	11.01	11.01	
4487133650	SMP	1	703.82	477.42	901.10	464.19	11.04	11.04	10.54	10.54	
4487142013	SMP	1	703.77	477.45	901.23	464.33	11.11	11.11	11.01	11.01	
4487150416	SMP	1	703.83	477.55	900.98	464.18	11.01	11.01	10.38	10.38	
4487158651	SMP	1	703.89	477.62	901.02	464.48	10.99	10.99	10.83	10.83	
4487167030	SMP	1	703.93	477.79	901.14	464.42	11.25	11.25	10.60	10.60	
4487175390	SMP	1	704.03	477.62	900.98	464.24	11.13	11.13	10.40	10.40	
4487183652	SMP	1	703.85	477.86	901.03	464.21	11.21	11.21	10.57	10.57	
4487192008	SMP	1	704.05	477.86	901.02	464.31	11.07	11.07	10.43	10.43	
4487200443	SMP	1	703.99	477.76	901.15	464.43	11.00	11.00	11.40	11.40	
4487208757	SMP	1	703.92	477.74	900.99	464.26	11.05	11.05	10.42	10.42	
4487217019	SMP	1	704.03	477.81	901.24	464.41	11.09	11.09	10.76	10.76	
4487225390	SMP	1	704.03	477.87	900.93	464.29	11.24	11.24	10.50	10.50	
4487233783	SMP	1	703.99	477.84	901.01	464.51	11.08	11.08	10.48	10.48	
4487242137	SMP	1	704.47	477.76	901.44	464.44	11.07	11.07	10.90	10.90	
4487250401	SMP	1	705.55	477.26	903.23	464.31	11.12	11.12	11.82	11.82	
4487258757	SMP	1	706.87	476.73	904.10	464.13	11.15	11.15	11.88	11.88	
4487267169	SMP	1	707.65	476.56	905.13	463.74	11.22	11.22	11.42	11.42	
4487275513	SMP	1	707.89	476.46	905.22	463.78	11.09	11.09	11.68	11.68	
4487283778	SMP	1	707.70	476.74	905.15	463.82	11.37	11.37	11.64	11.64	
4487292129	SMP	1	707.75	476.49	905.52	463.68	11.10	11.10	11.40	11.40	
4487300530	SMP	1	707.80	476.47	905.21	463.86	11.18	11.18	11.80	11.80	
4487308879	SMP	1	707.82	476.51	905.43	463.77	11.11	11.11	11.51	11.51	
4487317148	SMP	1	707.84	476.63	905.36	463.84	11.44	11.44	11.23	11.23	
4487325508	SMP	1	707.96	476.53	905.43	463.93	11.06	11.06	11.58	11.58	
4487333888	SMP	1	708.14	476.53	905.66	464.03	11.23	11.23	11.76	11.76	
4487350558	SMP	1	708.10	476.53	905.64	463.92	11.14	11.14	11.67	11.67	
4487358900	SMP	1	708.26	476.54	905.77	464.07	11.23	11.23	11.83	11.83	
4487367233	SMP	1	708.33	476.54	905.95	463.99	11.07	11.07	11.64	11.64	
4487375543	SMP	1	708.46	476.58	906.18	464.25	11.24	11.24	12.01	12.01	
4487383913	SMP	1	708.56	476.53	906.35	463.99	11.24	11.24	11.77	11.77	
4487392279	SMP	1	708.64	476.47	906.41	464.01	11.28	11.28	11.65	11.65	
4487400589	SMP	1	708.95	476.35	906.31	464.12	10.98	10.98	11.59	11.59	
4487408900	SMP	1	708.93	476.46	906.64	463.97	11.10	11.10	11.63	11.63	
4487417275	SMP	1	709.12	476.29	906.72	464.12	11.14	11.14	11.64	11.64	
4487425650	SMP	1	709.25	476.39	906.86	464.16	11.25	11.25	11.85	11.85	
4487433958	SMP	1	709.33	476.39	906.95	464.13	11.08	11.08	11.66	11.66	
4487442269	SMP	1	709.47	476.30	907.04	464.12	11.14	11.14	11.81	11.81	
4487450634	SMP	1	709.62	476.25	907.02	463.99	11.20	11.20	11.61	11.61	
4487459022	SMP	1	709.68	476.09	907.44	464.04	10.99	10.99	11.55	11.55	
4487467585	SMP	1	709.75	476.11	907.21	463.86	11.05	11.05	11.45	11.45	
4487475642	SMP	1	709.95	476.07	907.65	464.20	10.89	10.89	11.75	11.75	
4487484000	SMP	1	710.10	476.02	907.59	463.86	11.20	11.20	11.37	11.37	
4487492390	SMP	1	710.32	476.06	907.84	463.88	11.23	11.23	11.55	11.55	
4487500660	SMP	1	710.46	475.98	907.90	463.84	11.17	11.17	11.44	11.44	
4487509019	SMP	1	710.50	475.81	908.12	463.97	11.17	11.17	11.62	11.62	
4487517377	SMP	1	710.79	475.64	908.08	463.78	10.94	10.94	11.46	11.46	
4487525768	SMP	1	710.80	475.76	908.50	463.97	10.93	10.93	11.75	11.75	
4487534033	SMP	1	710.97	475.73	908.17	463.63	10.96	10.96	11.34	11.34	
4487542391	SMP	1	711.12	475.76	909.05	463.99	11.02	11.02	11.84	11.84	
4487550711	SMP	1	711.20	475.78	908.89	463.81	11.09	11.09	11.50	11.50	
4487559142	SMP	1	711.33	475.77	909.06	463.63	10.95	10.95	11.39	11.39	
4487567390	SMP	1	711.67	475.75	908.90	463.66	11.05	11.05	11.51	11.51	
4487575756	SMP	1	711.73	475.69	909.29	463.97	10.98	10.98	11.49	11.49	
4487584073	SMP	1	711.91	475.64	909.88	464.13	10.74	10.74	11.60	11.60	
4487600770	SMP	1	712.69	475.77	910.41	464.27	10.88	10.88	11.47	11.47	
4487609126	SMP	1	713.59	475.77	911.44	464.07	11.12	11.12	11.36	11.36	
4487617449	SMP	1	714.00	475.91	911.34	463.97	10.96	10.96	11.38	11.38	
4487625866	SMP	1	714.17	475.92	911.80	464.34	11.01	11.01	11.58	11.58	
4487634132	SMP	1	714.32	475.91	912.19	464.28	11.00	11.00	11.28	11.28	
4487642483	SMP	1	714.62	475.78	912.53	464.37	10.90	10.90	11.39	11.39	
4487650884	SMP	1	714.87	475.83	912.20	464.32	10.94	10.94	11.18	11.18	
4487659132	SMP	1	715.08	476.00	913.08	464.62	11.15	11.15	11.34	11.34	
4487667513	SMP	1	715.35	475.82	912.20	464.04	10.97	10.97	10.78	10.78	
4487675853	SMP	1	715.56	475.82	913.42	464.67	10.93	10.93	11.37	11.37	
4487684264	SMP	1	715.77	475.88	913.14	464.70	10.81	10.81	11.10	11.10	
4487692482	SMP	1	716.20	475.94	913.57	464.75	11.06	11.06	11.28	11.28	
4487700887	SMP	1	716.53	475.81	914.53	464.79	10.93	10.93	11.33	11.33	
4487709241	SMP	1	716.66	475.77	914.14	464.92	10.84	10.84	11.36	11.36	
4487725885	SMP	1	717.28	475.70	914.63	464.83	10.76	10.76	11.27	11.27	
4487734244	SMP	1	717.41	475.75	914.88	464.91	10.83	10.83	11.46	11.46	
4487742611	SMP	1	717.58	475.62	915.38	464.95	10.86	10.86	11.38	11.38	
4487759239	SMP	1	719.07	475.96	916.81	465.35	10.98	10.98	11.60	11.60	
4487767635	SMP	1	720.86	476.08	918.51	465.49	11.12	11.12	11.25	11.25	
4487775978	SMP	1	722.20	476.35	919.72	465.82	10.86	10.86	11.32	11.32	
4487792627	SMP	1	723.45	476.44	921.44	466.03	10.86	10.86	11.04	11.04	
4487800993	SMP	1	723.50	476.31	921.36	466.06	10.91	10.91	11.00	11.00	
4487809370	SMP	1	723.67	476.32	921.60	466.07	10.74	10.74	10.89	10.89	
4487825989	SMP	1	724.32	476.07	922.28	466.14	10.49	10.49	11.16	11.16	
4487834383	SMP	1	724.44	475.99	922.52	465.87	10.74	10.74	10.81	10.81	
4487842735	SMP	1	724.55	475.94	922.56	466.12	10.94	10.94	11.06	11.06	
4487850997	SMP	1	724.90	475.76	922.76	466.22	10.48	10.48	11.45	11.45	
4487859360	SMP	1	725.15	475.86	923.36	466.06	10.68	10.68	11.06	11.06	
4487867748	SMP	1	725.29	475.82	923.44	465.93	10.66	10.66	10.83	10.83	
4487876106	SMP	1	725.42	475.95	923.65	466.22	10.89	10.89	11.07	11.07	
4487884377	SMP	1	725.53	475.88	923.77	466.24	10.84	10.84	11.05	11.05	
4487892730	SMP	1	725.94	475.96	923.65	466.40	10.76	10.76	11.23	11.23	
4487901118	SMP	1	726.07	475.83	924.15	466.46	10.43	10.43	10.98	10.98	
4487909484	SMP	1	726.02	475.92	924.48	466.41	10.52	10.52	10.84	10.84	
4487926118	SMP	1	726.44	476.05	924.52	466.37	10.65	10.65	11.17	11.17	
4487934487	SMP	1	726.48	475.90	924.65	466.51	10.79	10.79	10.98	10.98	
4487942877	SMP	1	726.43	476.05	924.53	466.70	10.64	10.64	11.10	11.10	
4487951112	SMP	1	726.44	476.13	924.72	466.66	10.77	10.77	10.97	10.97	
4487959497	SMP	1	726.49	476.12	924.72	466.60	10.79	10.79	11.04	11.04	
4487967857	SMP	1	726.56	476.08	924.80	466.68	10.64	10.64	10.96	10.96	
4487976116	SMP	1	726.63	476.12	925.16	466.53	10.60	10.60	10.67	10.67	
4487984483	SMP	1	726.51	476.15	924.90	466.71	10.60	10.60	10.72	10.72	
4487992849	SMP	1	726.39	476.16	924.56	466.70	10.65	10.65	11.00	11.00	
4488001226	SMP	1	726.46	476.16	924.55	466.78	10.56	10.56	11.07	11.07	
4488009497	SMP	1	726.39	476.16	924.49	466.79	10.60	10.60	11.23	11.23	
4488017860	SMP	1	726.36	476.11	924.68	466.54	10.60	10.60	11.12	11.12	
4488026233	SMP	1	726.23	476.14	924.76	466.55	10.74	10.74	10.94	10.94	
4488034608	SMP	1	726.20	476.13	924.60	466.58	10.61	10.61	11.31	11.31	
4488042857	SMP	1	725.95	476.05	924.57	466.63	10.49	10.49	11.10	11.10	
4488051230	SMP	1	725.98	476.18	924.00	466.62	10.74	10.74	10.75	10.75	
4488059618	SMP	1	725.66	476.43	924.30	466.71	10.82	10.82	10.78	10.78	
4488067995	SMP	1	724.95	476.62	923.67	466.99	10.48	10.48	10.91	10.91	
4488084613	SMP	1	724.19	477.37	922.44	467.55	10.72	10.72	11.08	11.08	
4488092977	SMP	1	723.88	477.50	922.38	467.56	10.60	10.60	11.10	11.10	
4488101370	SMP	1	723.65	477.62	922.30	467.46	10.86	10.86	10.89	10.89	
4488109596	SMP	1	723.49	477.71	921.55	467.49	10.79	10.79	11.37	11.37	
4488117991	SMP	1	723.09	477.78	921.54	467.45	10.81	10.81	11.04	11.04	
4488126359	SMP	1	722.77	477.91	921.38	467.59	10.85	10.85	11.14	11.14	
4488134733	SMP	1	722.48	478.07	921.01	467.55	11.03	11.03	11.09	11.09	
4488142974	SMP	1	722.23	478.10	920.51	467.64	10.87	10.87	11.33	11.33	
4488151364	SMP	1	721.86	478.22	920.43	467.52	10.81	10.81	11.18	11.18	
4488159699	SMP	1	721.66	478.39	920.44	467.58	11.03	11.03	11.00	11.00	
4488167991	SMP	1	721.48	478.48	919.74	467.75	10.75	10.75	11.65	11.65	
4488176347	SMP	1	721.17	478.57	919.38	467.58	11.07	11.07	11.43	11.43	
4488184730	SMP	1	720.81	478.64	919.36	467.58	10.94	10.94	11.78	11.78	
4488193094	SMP	1	720.56	478.73	918.98	467.62	11.04	11.04	11.41	11.41	
4488201357	SMP	1	720.40	478.74	918.63	467.55	10.89	10.89	11.49	11.49	
4488218133	SMP	1	719.66	479.11	918.28	467.95	10.87	10.87	11.68	11.68	
4488226499	SMP	1	718.38	479.65	917.26	468.26	10.98	10.98	11.16	11.16	
4488234722	SMP	1	717.02	480.33	914.82	468.91	11.00	11.00	11.83	11.83	
4488243104	SMP	1	715.66	480.77	913.24	468.99	11.02	11.02	11.52	11.52	
4488251470	SMP	1	714.64	481.31	912.23	469.56	11.08	11.08	11.24	11.24	
4488259861	SMP	1	714.25	481.65	912.08	469.89	11.05	11.05	11.62	11.62	
4488276465	SMP	1	714.28	481.71	912.27	469.94	11.06	11.06	11.46	11.46	
4488284865	SMP	1	714.15	481.64	912.32	469.88	10.99	10.99	11.42	11.42	
4488293072	SMP	1	714.19	481.83	912.24	470.03	11.11	11.11	11.44	11.44	
4488301485	SMP	1	714.12	481.62	912.09	469.95	11.00	11.00	11.55	11.55	
4488309844	SMP	1	714.12	481.83	912.02	469.87	10.97	10.97	11.65	11.65	
4488318236	SMP	1	714.09	481.73	912.15	469.90	10.95	10.95	11.58	11.58	
4488326463	SMP	1	713.90	481.62	911.93	469.96	10.78	10.78	11.66	11.66	
4488334862	SMP	1	713.89	481.59	911.91	469.97	10.94	10.94	11.51	11.51	
4488343219	SMP	1	713.43	481.54	911.52	469.55	10.93	10.93	11.19	11.19	
4488351610	SMP	1	712.47	480.97	910.51	469.32	10.83	10.83	11.34	11.34	
4488359848	SMP	1	711.94	480.54	909.72	468.88	10.70	10.70	11.63	11.63	
4488368237	SMP	1	711.76	480.31	909.37	468.39	10.78	10.78	11.21	11.21	
4488376576	SMP	1	711.74	480.27	909.39	468.13	10.78	10.78	11.26	11.26	
4488384984	SMP	1	711.63	480.23	909.33	468.40	10.77	10.77	11.57	11.57	
4488393206	SMP	1	711.48	480.27	909.27	468.20	10.75	10.75	11.22	11.22	
4488401604	SMP	1	711.40	480.41	909.20	468.30	10.69	10.69	11.21	11.21	
4488409961	SMP	1	711.37	480.33	909.25	468.36	10.79	10.79	11.44	11.44	
4488418356	SMP	1	711.19	480.54	909.22	468.45	10.80	10.80	11.44	11.44	
4488426589	SMP	1	711.19	480.53	909.13	468.43	10.79	10.79	11.44	11.44	
4488434986	SMP	1	711.18	480.62	909.21	468.38	11.01	11.01	11.35	11.35	
4488443325	SMP	1	711.10	480.48	909.24	468.50	10.82	10.82	11.40	11.40	
4488451729	SMP	1	711.13	480.61	908.95	468.38	10.89	10.89	11.37	11.37	
4488459957	SMP	1	711.06	480.71	908.98	468.42	10.95	10.95	11.38	11.38	
4488468358	SMP	1	711.04	480.60	908.94	468.41	10.78	10.78	11.47	11.47	
4488476706	SMP	1	711.01	480.76	908.98	468.65	11.08	11.08	11.54	11.54	
4488484982	SMP	1	711.01	480.73	908.91	468.52	10.84	10.84	11.30	11.30	
4488493319	SMP	1	711.00	480.64	908.84	468.58	10.84	10.84	11.52	11.52	
4488501730	SMP	1	711.01	480.63	908.84	468.45	10.59	10.59	11.28	11.28	
4488510083	SMP	1	710.87	480.60	908.82	468.45	10.90	10.90	11.37	11.37	
4488518358	SMP	1	710.85	480.78	908.65	468.54	11.04	11.04	11.38	11.38	
4488526750	SMP	1	710.80	480.75	908.79	468.60	10.64	10.64	11.68	11.68	
4488535105	SMP	1	710.78	480.82	908.65	468.50	11.05	11.05	11.35	11.35	
4488543455	SMP	1	710.61	480.81	908.41	468.43	10.95	10.95	11.31	11.31	
4488551725	SMP	1	710.60	480.83	908.53	468.63	11.03	11.03	11.49	11.49	
4488560086	SMP	1	710.59	480.79	908.60	468.67	10.88	10.88	11.56	11.56	
4488568478	SMP	1	710.47	480.96	908.43	468.59	10.94	10.94	11.36	11.36	
4488576815	SMP	1	710.30	480.95	908.30	468.62	10.91	10.91	11.49	11.49	
4488585100	SMP	1	710.20	481.21	908.39	468.58	11.06	11.06	11.49	11.49	
4488593462	SMP	1	710.17	480.95	908.17	468.60	10.90	10.90	11.23	11.23	
4488601848	SMP	1	710.17	480.99	908.06	468.53	10.83	10.83	11.41	11.41	
4488610201	SMP	1	710.01	481.06	907.92	468.54	10.99	10.99	11.31	11.31	
4488618476	SMP	1	709.55	481.13	907.42	468.66	10.76	10.76	11.13	11.13	
4488626827	SMP	1	708.86	481.63	906.69	469.06	11.05	11.05	11.32	11.32	
4488643474	SMP	1	708.73	482.12	906.10	469.29	10.77	10.77	11.17	11.17	
4488651831	SMP	1	708.65	482.02	906.49	469.34	10.85	10.85	11.35	11.35	
4488660220	SMP	1	708.67	481.88	906.51	469.09	11.01	11.01	11.28	11.28	
4488668578	SMP	1	708.71	481.79	906.48	469.10	11.07	11.07	11.15	11.15	
4488676837	SMP	1	708.85	481.65	906.63	469.09	11.14	11.14	11.34	11.34	
4488685204	SMP	1	708.89	481.55	906.47	468.84	10.89	10.89	11.14	11.14	
4488693569	SMP	1	708.93	481.39	906.88	469.01	10.81	10.81	11.61	11.61	
4488701947	SMP	1	709.02	481.36	906.84	468.53	10.99	10.99	11.19	11.19	
4488710218	SMP	1	709.16	481.22	906.87	468.57	10.94	10.94	11.28	11.28	
4488718592	SMP	1	709.30	481.16	906.91	468.67	10.90	10.90	11.18	11.18	
4488726967	SMP	1	709.36	481.22	906.78	468.32	11.14	11.14	11.11	11.11	
4488735329	SMP	1	709.47	481.12	906.90	468.42	11.14	11.14	11.12	11.12	
4488743566	SMP	1	709.30	481.33	906.71	468.46	11.19	11.19	11.10	11.10	
4488751947	SMP	1	709.45	481.16	907.00	468.49	11.07	11.07	11.22	11.22	
4488760342	SMP	1	709.34	481.16	907.00	468.40	11.10	11.10	10.99	10.99	
4488768703	SMP	1	709.28	481.20	906.83	468.35	11.13	11.13	10.98	10.98	
4488776952	SMP	1	709.23	481.30	906.75	468.51	11.07	11.07	10.96	10.96	
4488785346	SMP	1	709.22	481.27	906.98	468.69	10.92	10.92	11.24	11.24	
4488793698	SMP	1	709.07	481.25	906.98	468.66	10.99	10.99	11.27	11.27	
4488801941	SMP	1	709.11	481.40	906.85	468.77	10.91	10.91	11.29	11.29	
4488810345	SMP	1	709.04	481.47	906.80	468.73	10.88	10.88	11.36	11.36	
4488818694	SMP	1	708.94	481.53	906.64	468.75	11.09	11.09	11.11	11.11	
4488827088	SMP	1	708.92	481.59	906.49	468.69	11.26	11.26	11.12	11.12	
4488835322	SMP	1	708.74	481.67	906.68	468.97	11.07	11.07	11.25	11.25	
4488843712	SMP	1	708.84	481.74	906.77	468.92	11.42	11.42	11.35	11.35	
4488852063	SMP	1	708.77	481.49	906.66	468.96	10.96	10.96	11.28	11.28	
4488860465	SMP	1	708.75	481.54	906.67	469.05	11.06	11.06	11.44	11.44	
4488868689	SMP	1	708.59	481.58	906.47	468.79	11.17	11.17	11.20	11.20	
4488877082	SMP	1	708.59	481.57	906.34	468.85	10.78	10.78	11.09	11.09	
4488885445	SMP	1	708.63	481.51	906.46	468.89	11.01	11.01	11.18	11.18	
4488893833	SMP	1	708.42	481.59	906.21	468.80	10.90	10.90	11.08	11.08	
4488902062	SMP	1	708.27	481.76	905.99	468.83	11.05	11.05	11.06	11.06	
4488910463	SMP	1	707.66	481.88	905.40	469.00	10.93	10.93	10.90	10.90	
4488918834	SMP	1	707.28	482.10	905.00	469.39	10.80	10.80	11.34	11.34	
4488927213	SMP	1	707.12	482.23	904.99	469.21	10.94	10.94	11.18	11.18	
4488935482	SMP	1	707.07	482.29	904.93	469.10	10.85	10.85	11.15	11.15	
4488943837	SMP	1	706.98	482.32	904.63	469.12	10.97	10.97	10.92	10.92	
4488952186	SMP	1	706.81	482.23	904.32	468.98	10.93	10.93	10.91	10.91	
4488960461	SMP	1	706.59	482.30	904.37	469.17	10.98	10.98	11.25	11.25	
4488968821	SMP	1	706.54	482.31	904.20	469.12	11.10	11.10	11.20	11.20	
4488977208	SMP	1	706.25	482.30	904.00	469.03	10.88	10.88	11.23	11.23	
4488985565	SMP	1	706.11	482.36	903.86	469.13	10.85	10.85	11.19	11.19	
4488993825	SMP	1	705.95	482.51	903.71	469.22	11.09	11.09	11.07	11.07	
4489002187	SMP	1	705.71	482.58	903.43	469.10	10.96	10.96	10.86	10.86	
4489010636	SMP	1	705.72	482.73	903.51	469.24	10.98	10.98	11.01	11.01	
4489018938	SMP	1	705.51	482.62	903.43	469.21	11.07	11.07	11.18	11.18	
4489027200	SMP	1	705.32	482.63	903.18	469.03	10.83	10.83	11.09	11.09	
4489035564	SMP	1	705.10	482.79	903.05	469.05	11.09	11.09	11.00	11.00	
4489043946	SMP	1	705.05	482.74	902.87	469.11	11.16	11.16	11.06	11.06	
4489052308	SMP	1	704.92	482.70	902.79	469.08	11.11	11.11	11.01	11.01	
4489060585	SMP	1	704.77	482.63	902.65	469.32	10.90	10.90	11.00	11.00	
4489068936	SMP	1	704.66	482.75	902.45	469.00	10.78	10.78	10.98	10.98	
4489077327	SMP	1	704.46	482.89	902.33	469.14	10.98	10.98	11.04	11.04	
4489085687	SMP	1	704.31	482.88	902.23	469.12	11.00	11.00	11.28	11.28	
4489093953	SMP	1	704.34	482.85	902.32	469.21	11.11	11.11	11.18	11.18	
4489110683	SMP	1	704.01	483.04	902.14	469.11	11.00	11.00	11.18	11.18	
4489118954	SMP	1	704.10	483.09	902.13	469.16	10.76	10.76	10.86	10.86	
4489127308	SMP	1	704.94	483.56	902.91	469.67	11.02	11.02	11.18	11.18	
4489135702	SMP	1	705.44	483.96	903.40	470.14	10.99	10.99	11.20	11.20	
4489144057	SMP	1	705.37	484.16	903.45	470.18	11.08	11.08	11.00	11.00	
4489152331	SMP	1	705.09	484.19	903.23	470.20	11.13	11.13	11.02	11.02	
4489160666	SMP	1	705.18	484.24	903.28	470.36	10.99	10.99	11.18	11.18	
4489169078	SMP	1	705.12	484.28	903.16	470.35	10.91	10.91	11.15	11.15	
4489177419	SMP	1	705.09	484.41	903.12	470.34	11.01	11.01	11.08	11.08	
4489185698	SMP	1	704.89	484.28	903.28	470.48	10.87	10.87	11.23	11.23	
4489194054	SMP	1	704.79	484.34	903.03	470.46	10.94	10.94	11.20	11.20	
4489202456	SMP	1	704.78	484.37	902.92	470.59	11.05	11.05	11.47	11.47	
4489210791	SMP	1	704.70	484.34	902.92	470.56	10.99	10.99	11.58	11.58	
4489219074	SMP	1	704.69	484.32	902.78	470.38	11.14	11.14	11.46	11.46	
4489227430	SMP	1	704.49	484.42	902.79	470.39	11.15	11.15	11.43	11.43	
4489235822	SMP	1	704.56	484.30	902.86	470.49	11.15	11.15	11.57	11.57	
4489244178	SMP	1	704.55	484.33	902.71	470.48	11.11	11.11	11.52	11.52	
4489252446	SMP	1	704.55	484.35	902.78	470.53	11.03	11.03	11.54	11.54	
4489260787	SMP	1	704.56	484.30	902.86	470.63	11.03	11.03	11.70	11.70	
4489269197	SMP	1	704.68	484.25	902.77	470.60	11.06	11.06	11.69	11.69	
4489277413	SMP	1	704.71	484.36	902.99	470.53	11.18	11.18	11.70	11.70	
4489285823	SMP	1	704.63	484.31	903.09	470.47	11.05	11.05	11.45	11.45	
4489294183	SMP	1	704.71	484.37	903.17	470.51	11.11	11.11	11.50	11.50	
4489302570	SMP	1	704.85	484.44	903.08	470.69	11.17	11.17	11.72	11.72	
4489310786	SMP	1	704.78	484.46	903.21	470.49	11.20	11.20	11.37	11.37	
4489319196	SMP	1	704.99	484.43	903.17	470.65	11.08	11.08	11.49	11.49	
4489327549	SMP	1	705.02	484.55	903.20	470.53	11.11	11.11	11.18	11.18	
4489335936	SMP	1	705.83	484.67	904.21	471.04	11.46	11.46	11.67	11.67	
4489344191	SMP	1	707.26	485.02	905.26	471.27	11.19	11.19	11.83	11.83	
4489360939	SMP	1	709.47	485.00	907.72	471.67	11.14	11.14	11.25	11.25	
4489369303	SMP	1	709.63	485.09	907.96	471.98	11.07	11.07	12.12	12.12	
4489377548	SMP	1	709.47	485.08	908.03	472.06	11.37	11.37	12.22	12.22	
4489385925	SMP	1	709.63	485.08	908.13	471.85	11.07	11.07	11.92	11.92	
4489394315	SMP	1	709.76	485.19	908.44	471.79	11.25	11.25	11.61	11.61	
4489402677	SMP	1	709.86	485.10	908.39	471.94	11.04	11.04	11.84	11.84	
4489410933	SMP	1	709.89	484.99	908.60	471.81	10.95	10.95	11.43	11.43	
4489419300	SMP	1	710.10	485.14	908.62	471.79	11.21	11.21	11.28	11.28	
4489427683	SMP	1	710.23	484.99	908.81	472.03	11.11	11.11	11.60	11.60	
4489435919	SMP	1	710.26	485.00	908.96	471.95	11.09	11.09	11.85	11.85	
4489444312	SMP	1	710.41	485.05	909.14	472.15	11.18	11.18	11.99	11.99	
4489452673	SMP	1	710.68	485.08	909.30	471.83	11.04	11.04	11.63	11.63	
4489461040	SMP	1	710.79	485.03	909.40	471.85	10.90	10.90	11.68	11.68	
4489469298	SMP	1	710.90	484.99	909.58	472.07	10.85	10.85	11.48	11.48	
4489477661	SMP	1	710.95	484.99	909.68	471.74	10.96	10.96	11.36	11.36	
4489486053	SMP	1	711.16	484.93	909.80	471.91	10.84	10.84	11.60	11.60	
4489494439	SMP	1	711.22	484.92	909.93	472.18	10.81	10.81	11.87	11.87	
4489502668	SMP	1	711.39	484.78	910.22	472.13	10.94	10.94	11.92	11.92	
4489511049	SMP	1	711.45	484.96	910.28	471.95	11.09	11.09	11.73	11.73	
4489519415	SMP	1	711.54	484.85	910.37	471.89	10.96	10.96	11.38	11.38	
4489527827	SMP	1	711.80	484.92	910.65	471.83	11.10	11.10	11.34	11.34	
4489544416	SMP	1	712.07	484.82	910.71	472.17	10.79	10.79	11.62	11.62	
4489552809	SMP	1	712.20	484.90	910.82	472.03	11.07	11.07	11.66	11.66	
4489561171	SMP	1	712.34	484.81	911.21	471.95	10.88	10.88	11.66	11.66	
4489569436	SMP	1	712.50	484.79	911.29	472.04	10.99	10.99	11.40	11.40	
4489577789	SMP	1	712.72	484.96	911.51	471.83	11.05	11.05	11.05	11.05	
4489586183	SMP	1	712.97	484.70	911.59	471.89	10.86	10.86	11.05	11.05	
4489594412	SMP	1	713.35	484.61	912.21	471.92	10.78	10.78	11.72	11.72	
4489602806	SMP	1	714.42	484.28	912.84	471.93	10.75	10.75	11.52	11.52	
4489611156	SMP	1	714.91	484.44	913.93	471.53	11.11	11.11	10.85	10.85	
4489619558	SMP	1	715.70	484.01	914.20	471.83	10.79	10.79	11.32	11.32	
4489627790	SMP	1	715.96	484.07	914.58	471.78	10.64	10.64	11.20	11.20	
4489636184	SMP	1	716.19	484.14	914.86	471.88	10.76	10.76	11.17	11.17	
4489644532	SMP	1	716.36	484.01	915.12	471.90	10.73	10.73	11.27	11.27	
4489661181	SMP	1	716.75	484.01	915.49	472.10	10.69	10.69	11.16	11.16	
4489669542	SMP	1	716.97	483.84	915.78	472.06	10.34	10.34	11.08	11.08	
4489677929	SMP	1	717.03	484.06	915.92	472.09	10.87	10.87	11.12	11.12	
4489686293	SMP	1	717.27	483.94	916.05	472.11	10.65	10.65	11.05	11.05	
4489694529	SMP	1	717.43	483.86	916.15	472.15	10.84	10.84	11.23	11.23	
4489702909	SMP	1	717.45	483.86	916.04	472.15	10.78	10.78	11.29	11.29	
4489711290	SMP	1	717.63	483.80	916.28	472.10	10.47	10.47	10.98	10.98	
4489719664	SMP	1	717.69	483.73	916.56	472.11	10.57	10.57	11.18	11.18	
4489727924	SMP	1	717.85	483.95	916.65	472.12	10.56	10.56	11.22	11.22	
4489736288	SMP	1	717.88	483.83	916.68	472.00	10.62	10.62	11.12	11.12	
4489744653	SMP	1	717.92	483.73	916.71	471.92	10.37	10.37	11.05	11.05	
4489753031	SMP	1	717.99	483.65	916.86	471.88	10.66	10.66	10.98	10.98	
4489761303	SMP	1	718.42	483.58	917.25	471.78	10.47	10.47	10.86	10.86	
4489769659	SMP	1	719.35	483.68	918.11	471.79	10.84	10.84	10.85	10.85	
4489778059	SMP	1	719.93	483.46	918.78	471.75	10.44	10.44	10.87	10.87	
4489786288	SMP	1	719.95	483.49	918.72	471.71	10.52	10.52	10.59	10.59	
4489794653	SMP	1	719.85	483.36	918.69	471.63	10.48	10.48	10.63	10.63	
4489803030	SMP	1	719.92	483.46	918.71	471.75	10.47	10.47	10.54	10.54	
4489811414	SMP	1	719.97	483.52	918.65	471.80	10.26	10.26	10.67	10.67	
4489819658	SMP	1	719.95	483.55	918.93	471.83	10.39	10.39	10.67	10.67	
4489828046	SMP	1	719.92	483.67	918.77	471.87	10.44	10.44	10.61	10.61	
4489836404	SMP	1	719.94	483.64	918.83	471.75	10.31	10.31	10.45	10.45	
4489844788	SMP	1	719.93	483.55	918.72	471.81	10.26	10.26	10.59	10.59	
4489853039	SMP	1	719.95	483.63	918.81	471.74	10.35	10.35	10.44	10.44	
4489861396	SMP	1	719.95	483.52	918.72	471.88	10.20	10.20	10.52	10.52	
4489869778	SMP	1	719.95	483.63	918.66	471.79	10.43	10.43	10.32	10.32	
4489878170	SMP	1	719.92	483.72	918.84	471.87	10.53	10.53	10.51	10.51	
4489886424	SMP	1	719.88	483.77	918.69	471.90	10.51	10.51	10.77	10.77	
4489894780	SMP	1	719.90	483.72	918.64	471.98	10.50	10.50	10.54	10.54	
4489903167	SMP	1	719.83	483.69	918.63	471.85	10.36	10.36	10.35	10.35	
4489911542	SMP	1	719.85	483.83	918.71	471.84	10.47	10.47	10.42	10.42	
4489919776	SMP	1	719.68	483.73	918.58	471.94	10.08	10.08	10.75	10.75	
4489928165	SMP	1	719.73	483.77	918.64	471.84	10.41	10.41	10.41	10.41	
4489936531	SMP	1	719.62	483.82	918.54	471.86	10.32	10.32	10.55	10.55	
4489944769	SMP	1	719.63	483.77	918.56	471.85	10.34	10.34	10.44	10.44	
4489953150	SMP	1	719.65	483.85	918.49	471.84	10.31	10.31	10.54	10.54	
4489961518	SMP	1	719.58	483.81	918.59	471.88	10.09	10.09	10.44	10.44	
4489969905	SMP	1	719.58	483.80	918.49	471.83	10.42	10.42	10.48	10.48	
4489978168	SMP	1	719.58	483.93	918.58	471.85	10.29	10.29	10.42	10.42	
4489986529	SMP	1	719.54	483.84	918.48	471.83	10.37	10.37	10.38	10.38	
4489994896	SMP	1	719.51	483.85	918.50	471.78	10.38	10.38	10.37	10.37	
4490003278	SMP	1	719.72	483.69	918.43	471.84	10.02	10.02	10.27	10.27	
4490011541	SMP	1	720.42	483.97	919.00	472.08	10.16	10.16	10.45	10.45	
4490019903	SMP	1	721.07	484.27	919.73	472.51	9.84	9.84	10.41	10.41	
4490028291	SMP	1	721.42	484.50	920.18	472.68	10.13	10.13	10.32	10.32	
4490036648	SMP	1	721.43	484.52	920.12	472.80	10.27	10.27	10.44	10.44	
4490044914	SMP	1	721.29	484.47	920.13	472.72	10.12	10.12	10.44	10.44	
4490053273	SMP	1	721.39	484.56	920.18	472.79	10.28	10.28	10.48	10.48	
4490061644	SMP	1	721.23	484.55	920.22	472.75	10.55	10.55	10.45	10.45	
4490070021	SMP	1	721.28	484.46	920.36	472.68	10.09	10.09	10.31	10.31	
4490078284	SMP	1	721.36	484.53	920.42	472.78	10.28	10.28	10.50	10.50	
4490086682	SMP	1	721.48	484.38	920.47	472.60	10.02	10.02	10.10	10.10	
4490095025	SMP	1	721.43	484.39	920.36	472.62	10.38	10.38	10.38	10.38	
4490111649	SMP	1	721.52	484.29	920.65	472.70	10.41	10.41	10.04	10.04	
4490120035	SMP	1	721.49	484.39	920.43	472.62	10.24	10.24	10.11	10.11	
4490128396	SMP	1	721.63	484.38	920.50	472.63	10.14	10.14	10.18	10.18	
4490136665	SMP	1	721.65	484.23	920.44	472.70	9.87	9.87	10.52	10.52	
4490145001	SMP	1	721.62	484.26	920.58	472.77	10.45	10.45	10.33	10.33	
4490153412	SMP	1	721.58	484.30	920.66	472.70	10.16	10.16	10.08	10.08	
4490161763	SMP	1	721.65	484.28	920.58	472.77	10.10	10.10	10.39	10.39	
4490170034	SMP	1	721.65	484.44	920.73	472.83	10.30	10.30	10.14	10.14	
4490178390	SMP	1	721.70	484.32	920.70	472.91	10.37	10.37	10.35	10.35	
4490186788	SMP	1	721.70	484.31	920.63	472.93	10.06	10.06	10.25	10.25	
4490195122	SMP	1	721.64	484.45	920.72	472.81	10.22	10.22	10.31	10.31	
4490203410	SMP	1	721.74	484.37	920.82	472.78	10.15	10.15	10.03	10.03	
4490211749	SMP	1	721.78	484.38	920.84	472.88	10.20	10.20	10.50	10.50	
4490220157	SMP	1	721.75	484.41	920.76	472.88	10.22	10.22	10.32	10.32	
4490228639	SMP	1	721.77	484.39	920.79	472.87	9.88	9.88	10.25	10.25	
4490236786	SMP	1	721.85	484.30	920.68	472.99	10.30	10.30	10.62	10.62	
4490245122	SMP	1	721.75	484.40	920.86	472.83	10.25	10.25	10.36	10.36	
4490253530	SMP	1	721.74	484.43	920.72	472.95	10.10	10.10	10.45	10.45	
4490261746	SMP	1	721.67	484.41	920.80	472.97	10.34	10.34	10.46	10.46	
4490270152	SMP	1	721.61	484.47	920.62	472.91	10.12	10.12	10.35	10.35	
4490278517	SMP	1	721.61	484.46	920.72	472.84	9.73	9.73	10.50	10.50	
4490286904	SMP	1	721.51	484.49	920.59	472.88	9.89	9.89	10.46	10.46	
4490295120	SMP	1	721.62	484.38	920.49	472.93	9.73	9.73	10.54	10.54	
4490303532	SMP	1	721.44	484.57	920.44	473.02	9.96	9.96	10.60	10.60	
4490311873	SMP	1	720.96	484.73	920.18	472.97	10.41	10.41	10.57	10.57	
4490320271	SMP	1	719.88	484.57	918.83	472.89	10.23	10.23	10.41	10.41	
4490328512	SMP	1	718.21	484.79	917.54	472.95	10.55	10.55	10.94	10.94	
4490345279	SMP	1	714.65	484.67	913.76	472.69	10.18	10.18	11.01	11.01	
4490353635	SMP	1	713.15	484.85	911.94	472.70	10.10	10.10	11.07	11.07	
4490361885	SMP	1	711.98	484.87	910.53	472.87	10.12	10.12	11.23	11.23	
4490378637	SMP	1	711.33	485.03	909.21	472.75	10.08	10.08	11.05	11.05	
4490387026	SMP	1	711.22	485.10	909.21	472.62	9.93	9.93	10.90	10.90	
4490395245	SMP	1	711.05	485.05	909.13	472.76	10.28	10.28	10.82	10.82	
4490403644	SMP	1	710.88	485.18	909.23	472.69	10.27	10.27	10.62	10.62	
4490412005	SMP	1	710.88	485.18	909.00	472.72	10.29	10.29	10.78	10.78	
4490420272	SMP	1	710.65	485.18	909.17	472.85	10.06	10.06	10.81	10.81	
4490428631	SMP	1	710.74	485.32	908.97	472.55	10.16	10.16	10.56	10.56	
4490437026	SMP	1	710.58	485.32	909.00	472.66	10.01	10.01	10.69	10.69	
4490445364	SMP	1	710.43	485.36	908.89	472.63	10.06	10.06	10.50	10.50	
4490453630	SMP	1	710.50	485.28	908.88	472.50	10.17	10.17	10.58	10.58	
4490462016	SMP	1	710.42	485.25	908.82	472.73	10.17	10.17	10.59	10.59	
4490470400	SMP	1	710.34	485.38	908.75	472.81	10.17	10.17	10.63	10.63	
4490478748	SMP	1	710.39	485.42	908.87	472.56	10.20	10.20	10.40	10.40	
4490487019	SMP	1	710.36	485.45	908.75	472.67	9.86	9.86	10.30	10.30	
4490495371	SMP	1	710.33	485.53	908.76	472.74	10.03	10.03	10.51	10.51	
4490503760	SMP	1	710.26	485.54	908.56	472.73	10.01	10.01	10.45	10.45	
4490512126	SMP	1	710.25	485.55	908.66	472.85	10.26	10.26	10.54	10.54	
4490520384	SMP	1	710.18	485.59	908.53	472.74	10.40	10.40	10.35	10.35	
4490528757	SMP	1	710.22	485.51	908.59	472.72	9.74	9.74	10.53	10.53	
4490537143	SMP	1	710.04	485.61	908.43	472.78	10.22	10.22	10.47	10.47	
4490545501	SMP	1	710.09	485.60	908.62	472.82	10.39	10.39	10.57	10.57	
4490553750	SMP	1	710.03	485.74	908.50	472.99	10.19	10.19	10.74	10.74	
4490562134	SMP	1	709.99	485.68	908.43	473.03	9.99	9.99	10.93	10.93	
4490570509	SMP	1	709.98	485.68	908.53	473.10	9.96	9.96	10.85	10.85	
4490578748	SMP	1	709.81	485.75	908.42	473.02	10.21	10.21	10.95	10.95	
4490587144	SMP	1	709.67	485.70	908.50	473.13	10.00	10.00	10.98	10.98	
4490595502	SMP	1	709.67	485.93	908.28	472.87	10.32	10.32	10.72	10.72	
4490603885	SMP	1	709.59	485.88	908.13	472.86	10.30	10.30	10.64	10.64	
4490612123	SMP	1	709.50	485.80	908.12	472.97	10.05	10.05	10.77	10.77	
4490620509	SMP	1	709.42	485.87	907.92	472.86	9.97	9.97	10.47	10.47	
4490628870	SMP	1	709.25	485.87	907.80	472.87	10.08	10.08	10.43	10.43	
4490637265	SMP	1	709.05	485.94	907.72	472.90	10.18	10.18	10.60	10.60	
4490645494	SMP	1	708.91	485.95	907.64	473.02	10.09	10.09	10.67	10.67	
4490653876	SMP	1	708.77	485.97	907.53	473.07	10.47	10.47	10.98	10.98	
4490662245	SMP	1	708.63	486.20	907.38	473.13	10.39	10.39	11.16	11.16	
4490670637	SMP	1	708.24	486.13	906.82	472.77	10.31	10.31	10.45	10.45	
4490678864	SMP	1	708.05	486.26	906.73	472.84	10.23	10.23	10.53	10.53	
4490695632	SMP	1	707.54	486.45	906.30	472.82	10.04	10.04	10.88	10.88	
4490703993	SMP	1	707.88	486.18	906.49	472.87	10.27	10.27	10.56	10.56	
4490712264	SMP	1	708.75	485.92	907.43	472.49	10.32	10.32	10.82	10.82	
4490720617	SMP	1	709.69	485.46	908.24	471.91	10.24	10.24	10.70	10.70	
4490729001	SMP	1	710.38	485.02	908.79	471.89	10.21	10.21	10.97	10.97	
4490737243	SMP	1	710.36	485.23	908.65	471.60	10.40	10.40	10.75	10.75	
4490745643	SMP	1	709.79	485.16	908.43	471.86	10.32	10.32	10.80	10.80	
4490753996	SMP	1	709.61	485.31	908.14	471.66	10.11	10.11	10.31	10.31	
4490762383	SMP	1	709.45	485.34	907.86	471.89	10.22	10.22	10.59	10.59	
4490770617	SMP	1	709.36	485.47	907.83	471.84	10.38	10.38	10.75	10.75	
4490778998	SMP	1	709.25	485.58	907.71	471.85	10.21	10.21	10.80	10.80	
4490787370	SMP	1	709.07	485.43	907.64	472.15	10.05	10.05	11.12	11.12	
4490795742	SMP	1	709.02	485.57	907.55	471.94	10.15	10.15	10.90	10.90	
4490803985	SMP	1	708.96	485.59	907.32	472.00	10.04	10.04	10.90	10.90	
4490812382	SMP	1	708.98	485.61	907.43	472.03	10.04	10.04	10.86	10.86	
4490820741	SMP	1	708.86	485.69	907.43	472.02	10.06	10.06	10.92	10.92	
4490829126	SMP	1	708.85	485.76	907.30	472.26	10.06	10.06	11.02	11.02	
4490837378	SMP	1	708.83	485.67	907.20	471.85	10.03	10.03	10.40	10.40	
4490845744	SMP	1	708.77	485.69	907.20	471.95	10.20	10.20	10.59	10.59	
4490854108	SMP	1	708.70	485.82	907.30	471.95	10.42	10.42	10.54	10.54	
4490862504	SMP	1	708.70	485.89	907.13	471.77	10.13	10.13	10.50	10.50	
4490870741	SMP	1	708.68	485.81	907.11	472.19	10.23	10.23	10.78	10.78	
4490879103	SMP	1	708.70	485.78	906.93	471.96	10.13	10.13	10.60	10.60	
4490887494	SMP	1	708.68	485.88	907.11	472.19	10.37	10.37	10.93	10.93	
4490895735	SMP	1	708.61	485.98	906.98	472.02	10.40	10.40	10.60	10.60	
4490904114	SMP	1	708.52	485.97	906.96	472.16	10.48	10.48	11.04	11.04	
4490912503	SMP	1	708.41	486.12	906.82	472.05	10.46	10.46	10.90	10.90	
4490920865	SMP	1	708.39	486.00	906.74	472.33	10.55	10.55	11.23	11.23	
4490929116	SMP	1	708.32	485.91	906.83	472.43	10.49	10.49	11.23	11.23	
4490937486	SMP	1	708.25	486.08	906.84	472.38	10.32	10.32	11.19	11.19	
4490945863	SMP	1	708.26	486.08	906.62	472.15	10.39	10.39	10.97	10.97	
4490954235	SMP	1	708.21	486.14	906.62	472.31	10.45	10.45	11.06	11.06	
4490962499	SMP	1	708.23	486.08	906.61	472.16	10.31	10.31	10.99	10.99	
4490970863	SMP	1	708.18	486.24	906.68	472.22	10.57	10.57	10.96	10.96	
4490979228	SMP	1	707.86	485.81	906.38	471.93	10.19	10.19	11.02	11.02	
4490987608	SMP	1	707.09	485.44	905.60	471.85	10.37	10.37	11.28	11.28	
4490995850	SMP	1	706.59	485.18	905.18	471.44	10.50	10.50	11.15	11.15	
4491004230	SMP	1	706.19	485.12	904.35	471.14	10.40	10.40	11.04	11.04	
4491012621	SMP	1	706.23	485.11	904.59	471.12	10.36	10.36	11.04	11.04	
4491020981	SMP	1	706.43	485.30	904.45	471.22	10.61	10.61	11.28	11.28	
4491029249	SMP	1	706.39	485.43	904.60	471.50	10.67	10.67	11.30	11.30	
4491037610	SMP	1	706.35	485.35	904.83	471.45	10.47	10.47	11.22	11.22	
4491045990	SMP	1	706.40	485.58	904.75	471.78	10.70	10.70	11.20	11.20	
4491054357	SMP	1	706.30	485.66	904.74	471.59	10.86	10.86	11.09	11.09	
4491062620	SMP	1	706.39	485.63	904.74	471.79	10.82	10.82	11.37	11.37	
4491070990	SMP	1	706.37	485.56	904.77	471.80	10.71	10.71	11.18	11.18	
4491079346	SMP	1	706.26	485.68	904.62	471.71	10.78	10.78	11.37	11.37	
4491087606	SMP	1	706.24	485.49	904.55	471.64	10.67	10.67	11.05	11.05	
4491095986	SMP	1	706.15	485.58	904.50	471.55	10.78	10.78	11.24	11.24	
4491104354	SMP	1	706.11	485.55	904.41	471.44	10.77	10.77	11.47	11.47	
4491112743	SMP	1	706.07	485.38	904.28	471.29	10.47	10.47	11.14	11.14	
4491120981	SMP	1	705.90	485.53	904.21	471.38	10.70	10.70	11.09	11.09	
4491129359	SMP	1	705.74	485.56	904.28	471.28	10.62	10.62	11.21	11.21	
4491137727	SMP	1	705.67	485.55	904.10	471.29	10.59	10.59	10.96	10.96	
4491146108	SMP	1	705.65	485.66	904.15	471.59	10.88	10.88	11.20	11.20	
4491154356	SMP	1	705.47	485.80	904.06	471.68	10.85	10.85	11.39	11.39	
4491162742	SMP	1	705.36	485.81	903.89	471.58	10.73	10.73	11.27	11.27	
4491171106	SMP	1	704.81	486.01	903.20	471.57	10.61	10.61	11.05	11.05	
4491179467	SMP	1	704.11	486.42	902.56	472.04	10.82	10.82	11.29	11.29	
4491204481	SMP	1	703.93	486.58	902.15	471.79	10.84	10.84	11.01	11.01	
4491212769	SMP	1	703.97	486.52	902.25	471.83	10.65	10.65	11.22	11.22	
4491221089	SMP	1	703.74	486.50	902.09	471.73	10.85	10.85	11.08	11.08	
4491229487	SMP	1	703.63	486.66	901.96	471.70	10.82	10.82	11.07	11.07	
4491237846	SMP	1	703.43	486.63	901.84	471.66	10.77	10.77	11.23	11.23	
4491246110	SMP	1	703.30	486.56	901.86	471.59	10.77	10.77	11.26	11.26	
4491254465	SMP	1	703.18	486.57	901.75	471.61	10.74	10.74	11.24	11.24	
4491262864	SMP	1	703.12	486.47	901.59	471.48	10.76	10.76	11.17	11.17	
4491271214	SMP	1	702.97	486.62	901.51	471.61	10.68	10.68	11.49	11.49	
4491279488	SMP	1	702.74	486.64	901.26	471.26	10.78	10.78	11.33	11.33	
4491287845	SMP	1	702.50	486.52	900.90	471.05	10.66	10.66	11.01	11.01	
4491296227	SMP	1	702.21	486.54	900.55	470.83	10.61	10.61	10.87	10.87	
4491304596	SMP	1	702.02	486.67	900.70	471.09	10.71	10.71	11.29	11.29	
4491312869	SMP	1	701.62	486.56	900.39	470.82	10.64	10.64	11.04	11.04	
4491321213	SMP	1	701.40	486.80	899.95	470.80	10.73	10.73	11.32	11.32	
4491329609	SMP	1	701.05	486.89	899.52	470.49	10.78	10.78	10.55	10.55	
4491337975	SMP	1	700.57	487.04	899.23	470.56	10.72	10.72	10.96	10.96	
4491346228	SMP	1	700.00	487.19	898.71	470.53	10.97	10.97	11.08	11.08	
4491362960	SMP	1	699.10	487.42	897.75	470.39	10.65	10.65	10.97	10.97	
4491371362	SMP	1	698.55	487.60	897.45	470.24	10.79	10.79	11.36	11.36	
4491379580	SMP	1	698.03	487.63	896.79	470.17	10.54	10.54	10.91	10.91	
4491387973	SMP	1	697.54	487.68	896.35	469.98	10.82	10.82	11.11	11.11	
4491396336	SMP	1	696.91	487.75	895.69	469.55	10.62	10.62	10.96	10.96	
4491404610	SMP	1	696.33	487.89	895.03	469.33	11.10	11.10	11.14	11.14	
4491412948	SMP	1	695.85	487.77	894.28	469.13	10.75	10.75	10.80	10.80	
4491429739	SMP	1	694.84	487.70	893.65	468.76	10.61	10.61	11.10	11.10	
4491437965	SMP	1	694.25	487.71	893.15	468.63	10.70	10.70	11.24	11.24	
4491446365	SMP	1	693.85	487.71	892.76	468.51	10.51	10.51	11.39	11.39	
4491454718	SMP	1	693.29	487.54	892.02	468.08	10.58	10.58	11.04	11.04	
4491463099	SMP	1	692.97	487.55	892.02	468.15	10.40	10.40	11.30	11.30	
4491471339	SMP	1	692.56	487.73	891.55	467.98	10.98	10.98	11.26	11.26	
4491479717	SMP	1	692.25	487.71	891.38	467.78	10.63	10.63	11.32	11.32	
4491488088	SMP	1	692.02	487.80	891.00	467.79	10.93	10.93	11.12	11.12	
4491504730	SMP	1	691.64	487.74	890.81	467.83	10.46	10.46	11.33	11.33	
4491513085	SMP	1	691.59	487.93	890.48	467.62	10.72	10.72	11.18	11.18	
4491521477	SMP	1	691.50	488.00	890.72	467.82	10.69	10.69	11.49	11.49	
4491529844	SMP	1	691.42	488.09	890.54	467.73	10.65	10.65	11.35	11.35	
4491538089	SMP	1	691.54	487.87	890.58	467.52	10.53	10.53	11.19	11.19	
4491546460	SMP	1	691.47	487.53	890.45	467.17	10.69	10.69	10.89	10.89	
4491554841	SMP	1	691.47	487.30	890.42	467.20	10.71	10.71	11.14	11.14	
4491563090	SMP	1	691.65	487.40	890.36	467.10	10.94	10.94	10.92	10.92	
4491571479	SMP	1	691.73	487.39	890.55	467.15	10.94	10.94	10.79	10.79	
4491579827	SMP	1	691.83	487.55	890.64	467.15	10.78	10.78	10.99	10.99	
4491588237	SMP	1	691.82	487.27	890.81	467.27	10.69	10.69	11.01	11.01	
4491596458	SMP	1	691.90	487.31	890.90	467.38	10.56	10.56	11.03	11.03	
4491604844	SMP	1	691.90	487.34	890.97	467.38	10.60	10.60	10.94	10.94	
4491613199	SMP	1	692.06	487.27	891.07	467.35	10.67	10.67	10.91	10.91	
4491621601	SMP	1	692.08	487.29	891.22	467.49	10.54	10.54	10.92	10.92	
4491629833	SMP	1	691.97	487.32	891.08	467.28	10.40	10.40	10.70	10.70	
4491638206	SMP	1	692.06	487.21	891.13	467.33	10.38	10.38	10.68	10.68	
4491646580	SMP	1	692.05	487.19	891.37	467.61	10.49	10.49	11.05	11.05	
4491654972	SMP	1	692.18	487.11	891.04	467.27	10.24	10.24	10.44	10.44	
4491663199	SMP	1	692.12	487.04	891.16	467.34	10.21	10.21	10.54	10.54	
4491671598	SMP	1	692.02	487.01	891.07	467.42	10.26	10.26	10.59	10.59	
4491679955	SMP	1	692.01	486.94	890.95	467.30	10.40	10.40	10.42	10.42	
4491688337	SMP	1	691.81	487.00	891.03	467.47	10.43	10.43	10.73	10.73	
4491696575	SMP	1	691.83	487.00	890.84	467.58	10.34	10.34	11.02	11.02	
4491704964	SMP	1	691.65	487.02	890.55	467.51	10.46	10.46	10.65	10.65	
4491713320	SMP	1	691.51	486.97	890.57	467.59	10.62	10.62	10.75	10.75	
4491721596	SMP	1	691.18	486.90	890.32	467.77	10.20	10.20	11.02	11.02	
4491729965	SMP	1	690.83	486.98	889.65	467.66	10.49	10.49	10.63	10.63	
4491738337	SMP	1	690.45	486.95	889.54	467.78	10.58	10.58	10.96	10.96	
4491746704	SMP	1	690.07	487.01	888.92	467.80	10.32	10.32	10.70	10.70	
4491754957	SMP	1	689.72	486.98	888.58	467.93	10.37	10.37	10.61	10.61	
4491763318	SMP	1	689.05	486.89	887.89	467.83	10.16	10.16	10.75	10.75	
4491771724	SMP	1	688.73	487.10	887.33	467.97	10.49	10.49	10.75	10.75	
4491780074	SMP	1	688.11	486.90	886.97	468.00	10.34	10.34	10.83	10.83	
4491796711	SMP	1	687.02	487.06	885.39	467.77	10.45	10.45	10.43	10.43	
4491805075	SMP	1	686.59	487.15	884.81	467.66	10.26	10.26	10.56	10.56	
4491813449	SMP	1	685.71	487.06	884.03	467.82	10.46	10.46	10.63	10.63	
4491821697	SMP	1	684.88	486.89	883.24	467.66	10.16	10.16	10.82	10.82	
4491830087	SMP	1	684.51	486.86	882.31	467.39	10.21	10.21	10.07	10.07	
4491838450	SMP	1	684.09	486.98	882.04	467.56	10.11	10.11	10.47	10.47	
4491855074	SMP	1	682.98	487.01	881.17	467.65	10.22	10.22	10.72	10.72	
4491863446	SMP	1	682.66	487.09	880.73	467.57	10.23	10.23	10.27	10.27	
4491871837	SMP	1	682.44	487.15	880.44	467.65	10.34	10.34	10.70	10.70	
4491880068	SMP	1	682.12	486.95	880.10	467.60	10.07	10.07	10.65	10.65	
4491888463	SMP	1	681.85	486.98	879.69	467.35	10.53	10.53	10.39	10.39	
4491896831	SMP	1	681.51	486.94	879.22	467.16	10.29	10.29	10.53	10.53	
4491905208	SMP	1	681.30	486.85	879.06	467.15	10.25	10.25	10.38	10.38	
4491913452	SMP	1	680.95	486.68	878.97	466.96	10.31	10.31	10.67	10.67	
4491921828	SMP	1	680.84	486.60	878.83	466.90	10.19	10.19	10.54	10.54	
4491930194	SMP	1	680.80	486.46	878.80	466.89	10.20	10.20	10.71	10.71	
4491938582	SMP	1	680.71	486.37	878.72	466.72	10.22	10.22	11.04	11.04	
4491946812	SMP	1	680.62	486.29	878.50	466.43	10.27	10.27	10.73	10.73	
4491955202	SMP	1	680.68	486.07	878.30	466.28	10.30	10.30	10.86	10.86	
4491963569	SMP	1	680.66	486.18	878.28	466.30	10.72	10.72	10.95	10.95	
4491971950	SMP	1	680.60	486.03	878.18	466.15	10.71	10.71	10.52	10.52	
4491980186	SMP	1	680.43	486.02	878.07	466.01	10.64	10.64	10.50	10.50	
4491988581	SMP	1	680.44	485.92	878.09	465.97	10.54	10.54	10.46	10.46	
4491996937	SMP	1	680.41	485.74	878.15	465.89	10.69	10.69	10.60	10.60	
4492005323	SMP	1	680.49	485.72	878.03	465.81	10.33	10.33	10.66	10.66	
4492013562	SMP	1	680.90	485.60	878.40	465.56	10.71	10.71	10.76	10.76	
4492021950	SMP	1	682.05	485.22	879.72	465.28	10.56	10.56	10.89	10.89	
4492030328	SMP	1	683.03	485.02	880.48	464.81	10.56	10.56	10.56	10.56	
4492038585	SMP	1	683.62	484.80	881.09	464.97	10.51	10.51	10.73	10.73	
4492046935	SMP	1	683.96	484.99	881.32	465.00	10.67	10.67	11.07	11.07	
4492055312	SMP	1	683.95	485.09	881.30	464.95	10.59	10.59	10.31	10.31	
4492063685	SMP	1	684.06	485.24	881.44	465.08	10.59	10.59	11.04	11.04	
4492071948	SMP	1	684.23	485.35	881.71	465.10	10.77	10.77	10.99	10.99	
4492080305	SMP	1	684.41	485.27	881.60	465.09	10.98	10.98	10.66	10.66	
4492088705	SMP	1	684.45	485.34	881.75	465.03	10.88	10.88	10.69	10.69	
4492097056	SMP	1	684.75	485.28	882.31	465.31	10.81	10.81	11.35	11.35	
4492105321	SMP	1	684.90	485.28	881.94	465.03	10.91	10.91	9.88	9.88	
4492113685	SMP	1	685.02	485.44	881.97	464.81	10.84	10.84	9.44	9.44	
4492122072	SMP	1	685.32	485.43	882.23	465.00	10.79	10.79	9.67	9.67	
4492130442	SMP	1	685.48	485.26	882.49	464.91	10.87	10.87	9.87	9.87	
4492138704	SMP	1	685.96	485.30	882.74	464.84	10.74	10.74	9.51	9.51	
4492147064	SMP	1	686.48	485.45	883.37	464.90	10.97	10.97	9.57	9.57	
4492155452	SMP	1	686.78	485.21	883.95	465.21	10.83	10.83	10.67	10.67	
4492163807	SMP	1	687.13	485.32	883.90	464.82	10.85	10.85	9.31	9.31	
4492180440	SMP	1	688.15	485.17	884.78	464.92	10.84	10.84	9.49	9.49	
4492188807	SMP	1	688.64	485.00	885.54	465.23	10.93	10.93	9.71	9.71	
4492197056	SMP	1	689.17	485.06	886.25	464.85	11.24	11.24	10.19	10.19	
4492205434	SMP	1	689.79	484.67	887.37	465.12	10.62	10.62	11.39	11.39	
4492213833	SMP	1	690.38	484.47	887.58	464.88	11.01	11.01	10.58	10.58	
4492222186	SMP	1	690.93	484.40	888.84	465.05	10.88	10.88	11.20	11.20	
4492238809	SMP	1	692.33	483.93	890.38	465.09	11.03	11.03	11.33	11.33	
4492247181	SMP	1	692.85	483.64	891.05	465.08	10.77	10.77	11.40	11.40	
4492255561	SMP	1	693.98	483.72	891.94	465.21	10.78	10.78	11.53	11.53	
4492263803	SMP	1	695.33	483.79	893.38	465.77	10.93	10.93	11.66	11.66	
4492272197	SMP	1	696.10	483.72	893.67	465.57	10.88	10.88	11.40	11.40	
4492288950	SMP	1	697.43	483.19	895.17	465.51	10.78	10.78	11.52	11.52	
4492297200	SMP	1	698.08	482.90	896.31	465.63	10.64	10.64	11.60	11.60	
4492305553	SMP	1	698.55	482.76	896.86	465.47	10.92	10.92	11.58	11.58	
4492313934	SMP	1	699.17	482.53	897.45	465.50	10.90	10.90	11.59	11.59	
4492330554	SMP	1	700.61	482.07	898.61	465.31	11.11	11.11	11.65	11.65	
4492338948	SMP	1	701.00	481.71	898.76	464.72	10.71	10.71	10.84	10.84	
4492347300	SMP	1	701.69	481.57	899.63	465.21	10.94	10.94	11.33	11.33	
4492355698	SMP	1	702.18	481.43	899.72	464.81	10.92	10.92	10.53	10.53	
4492363911	SMP	1	702.72	481.19	900.24	464.42	10.89	10.89	9.45	9.45	
4492380716	SMP	1	703.63	481.06	901.12	464.49	10.86	10.86	9.26	9.26	
4492388927	SMP	1	704.06	480.81	901.87	464.83	10.86	10.86	10.41	10.41	
4492397317	SMP	1	704.46	480.87	902.41	464.84	11.05	11.05	11.45	11.45	
4492405686	SMP	1	704.96	480.77	902.57	464.58	10.93	10.93	9.47	9.47	
4492414044	SMP	1	705.36	480.70	903.28	464.62	11.04	11.04	10.25	10.25	
4492422299	SMP	1	705.83	480.53	904.16	465.19	11.00	11.00	11.73	11.73	
4492430691	SMP	1	706.16	480.46	904.37	465.10	10.76	10.76	10.96	10.96	
4492439049	SMP	1	706.50	480.38	904.51	464.90	10.88	10.88	10.52	10.52	
4492447443	SMP	1	706.82	480.20	904.86	464.80	10.90	10.90	11.31	11.31	
4492464052	SMP	1	709.29	480.56	908.33	465.74	10.98	10.98	11.91	11.91	
4492472444	SMP	1	710.93	480.58	910.16	465.90	11.34	11.34	11.53	11.53	
4492480785	SMP	1	712.32	480.82	911.67	466.12	11.04	11.04	11.56	11.56	
4492489053	SMP	1	712.78	480.68	912.10	466.37	11.10	11.10	11.31	11.31	
4492505801	SMP	1	712.90	480.38	912.53	466.07	11.07	11.07	11.58	11.58	
4492514183	SMP	1	713.01	480.42	912.78	465.96	10.94	10.94	10.88	10.88	
4492522430	SMP	1	713.21	480.32	912.56	466.09	10.98	10.98	11.79	11.79	
4492530814	SMP	1	713.43	480.24	913.09	465.79	10.89	10.89	11.58	11.58	
4492539155	SMP	1	713.64	480.19	913.31	465.73	11.07	11.07	11.37	11.37	
4492547439	SMP	1	713.89	480.11	913.50	465.70	10.93	10.93	11.47	11.47	
4492555789	SMP	1	714.12	480.19	913.81	465.78	11.31	11.31	11.71	11.71	
4492564182	SMP	1	714.37	479.97	913.77	465.73	11.11	11.11	11.84	11.84	
4492572551	SMP	1	714.56	479.78	914.07	465.87	11.06	11.06	11.80	11.80	
4492580802	SMP	1	714.88	479.81	914.41	465.68	10.97	10.97	11.48	11.48	
4492589169	SMP	1	715.05	479.74	914.60	465.81	11.28	11.28	11.75	11.75	
4492597564	SMP	1	715.33	479.79	914.74	465.71	11.30	11.30	11.63	11.63	
4492605914	SMP	1	715.60	479.62	914.87	465.86	11.13	11.13	11.68	11.68	
4492614174	SMP	1	715.81	479.57	915.14	465.91	11.14	11.14	11.73	11.73	
4492622538	SMP	1	716.07	479.65	915.64	465.94	10.93	10.93	11.39	11.39	
4492630930	SMP	1	716.10	479.64	916.04	465.90	11.10	11.10	11.19	11.19	
4492639282	SMP	1	716.33	479.76	916.10	466.18	11.08	11.08	11.29	11.29	
4492647573	SMP	1	716.37	479.78	916.31	466.28	11.09	11.09	11.51	11.51	
4492655912	SMP	1	716.52	479.75	916.30	466.35	11.15	11.15	11.71	11.71	
4492672674	SMP	1	716.82	479.73	916.49	466.38	10.96	10.96	11.71	11.71	
4492680909	SMP	1	716.81	479.64	916.79	466.49	11.07	11.07	11.43	11.43	
4492689306	SMP	1	717.04	479.95	916.73	466.47	11.18	11.18	11.42	11.42	
4492697648	SMP	1	717.05	479.82	916.77	466.53	11.12	11.12	11.93	11.93	
4492705932	SMP	1	717.09	479.96	917.12	466.56	11.18	11.18	11.65	11.65	
4492714299	SMP	1	717.26	479.87	916.95	466.64	10.70	10.70	11.71	11.71	
4492722679	SMP	1	717.15	480.05	917.14	466.69	11.13	11.13	11.62	11.62	
4492731034	SMP	1	717.09	480.06	917.13	466.76	10.89	10.89	11.57	11.57	
4492739303	SMP	1	717.14	480.06	916.86	466.91	10.80	10.80	11.47	11.47	
4492747650	SMP	1	717.14	480.23	917.20	467.02	11.04	11.04	11.34	11.34	
4492756055	SMP	1	717.03	480.13	916.86	467.01	10.72	10.72	11.40	11.40	
4492764397	SMP	1	717.21	480.15	916.79	467.10	10.85	10.85	11.51	11.51	
4492772667	SMP	1	716.93	480.23	917.10	467.24	11.01	11.01	11.17	11.17	
4492781031	SMP	1	716.85	480.35	917.07	467.06	11.09	11.09	11.12	11.12	
4492789428	SMP	1	716.91	480.18	916.96	467.05	10.98	10.98	11.25	11.25	
4492797776	SMP	1	716.81	480.33	916.88	467.09	10.99	10.99	11.36	11.36	
4492806054	SMP	1	716.69	480.37	916.63	467.13	11.37	11.37	11.41	11.41	
4492814393	SMP	1	716.61	480.39	916.23	467.28	11.14	11.14	11.78	11.78	
4492822788	SMP	1	716.54	480.32	916.09	467.20	11.01	11.01	11.38	11.38	
4492831156	SMP	1	716.39	480.38	915.96	467.36	10.68	10.68	11.60	11.60	
4492839428	SMP	1	716.31	480.41	916.12	467.29	10.84	10.84	11.32	11.32	
4492847764	SMP	1	716.08	480.47	916.00	467.39	10.87	10.87	11.52	11.52	
4492856178	SMP	1	715.94	480.65	915.98	467.41	10.99	10.99	11.09	11.09	
4492864390	SMP	1	715.80	480.64	916.01	467.34	10.77	10.77	11.03	11.03	
4540199198	SMP	1	725.18	480.95	921.18	459.98	10.04	10.04	10.17	10.17	
4540206476	SMP	1	725.55	482.84	921.75	461.92	10.14	10.14	10.58	10.58	
4540223390	SMP	1	726.55	486.59	922.62	465.92	9.96	9.96	10.43	10.43	
4540231679	SMP	1	727.02	488.22	923.20	467.94	9.91	9.91	10.19	10.19	
4540239854	SMP	1	727.72	490.04	923.55	469.60	10.13	10.13	10.54	10.54	
4540256586	SMP	1	728.45	492.99	924.55	473.55	10.03	10.03	10.84	10.84	
4540264973	SMP	1	728.98	494.30	925.03	474.86	10.13	10.13	10.50	10.50	
4540273202	SMP	1	729.50	495.29	925.38	476.17	10.04	10.04	10.46	10.46	
4540289970	SMP	1	730.05	496.82	925.92	478.26	9.96	9.96	10.50	10.50	
4540298197	SMP	1	730.52	497.62	926.11	478.96	10.30	10.30	10.40	10.40	
4540306600	SMP	1	730.64	497.94	926.09	479.57	10.00	10.00	9.94	9.94	
4540314937	SMP	1	730.95	498.53	926.41	480.34	10.13	10.13	10.24	10.24	
4540331597	SMP	1	731.01	498.90	926.09	480.93	10.00	10.00	10.31	10.31	
4540339951	SMP	1	730.73	498.97	925.87	480.86	10.11	10.11	10.27	10.27	
4540348338	SMP	1	730.86	498.70	925.87	480.82	9.99	9.99	10.33	10.33	
4540364953	SMP	1	730.28	498.39	925.05	480.40	10.10	10.10	9.99	9.99	
4540373343	SMP	1	729.97	498.20	924.70	480.41	10.06	10.06	10.38	10.38	
4540381682	SMP	1	729.51	497.87	924.02	479.84	9.67	9.67	10.09	10.09	
4540390085	SMP	1	729.08	497.74	923.69	479.56	9.92	9.92	10.44	10.44	
4540406709	SMP	1	727.88	497.35	922.44	479.18	10.02	10.02	10.32	10.32	
4540415085	SMP	1	727.44	497.18	921.86	479.06	9.98	9.98	10.53	10.53	
4540423449	SMP	1	726.98	497.01	921.21	478.72	10.10	10.10	10.27	10.27	
4540431709	SMP	1	726.47	496.71	920.73	478.39	9.94	9.94	10.40	10.40	
4540440064	SMP	1	726.36	496.10	920.38	477.77	9.88	9.88	10.44	10.44	
4540456718	SMP	1	727.09	494.77	921.04	476.07	9.93	9.93	10.11	10.11	
4540465064	SMP	1	726.81	493.84	920.78	475.27	10.13	10.13	10.47	10.47	
4540473466	SMP	1	726.35	492.76	920.35	474.14	9.92	9.92	10.15	10.15	
4540490064	SMP	1	726.06	490.20	919.77	471.49	10.07	10.07	10.15	10.15	
4540498461	SMP	1	725.90	488.98	919.87	470.18	10.21	10.21	10.20	10.20	
4540506818	SMP	1	725.90	487.45	920.21	468.98	9.91	9.91	10.21	10.21	
4540523455	SMP	1	726.13	484.52	920.45	466.24	10.23	10.23	10.32	10.32	
4540531818	SMP	1	726.46	483.08	920.71	465.00	10.05	10.05	10.02	10.02	
4540540210	SMP	1	726.68	481.67	921.00	463.91	9.88	9.88	10.03	10.03	
4540556817	SMP	1	726.19	480.85	920.41	463.73	9.85	9.85	10.11	10.11	
4540565207	SMP	1	726.32	480.55	920.55	463.37	10.38	10.38	10.58	10.58	
4540573568	SMP	1	726.83	479.59	921.16	462.95	10.26	10.26	10.56	10.56	
4540590208	SMP	1	727.48	476.81	922.57	460.85	9.79	9.79	10.82	10.82	
4540598568	SMP	1	727.75	475.82	923.22	459.67	10.19	10.19	10.31	10.31	
4540606954	SMP	1	728.13	474.81	923.75	459.04	9.98	9.98	10.80	10.80	
4540615309	SMP	1	728.48	474.03	924.44	458.46	10.23	10.23	10.83	10.83	
4540623584	SMP	1	729.00	473.33	925.05	458.03	10.16	10.16	10.62	10.62	
4540640324	SMP	1	729.95	472.40	926.40	457.71	10.47	10.47	10.90	10.90	
4540648790	SMP	1	730.40	472.07	927.18	457.41	10.28	10.28	10.73	10.73	
4540656937	SMP	1	730.91	472.00	927.88	457.63	10.40	10.40	10.78	10.78	
4540665322	SMP	1	731.53	472.04	928.57	457.81	10.30	10.30	10.72	10.72	
4540673687	SMP	1	731.92	472.14	929.43	458.26	10.19	10.19	10.66	10.66	
4540690321	SMP	1	733.20	472.92	930.95	459.49	10.47	10.47	10.67	10.67	
4540698684	SMP	1	733.73	473.39	931.67	460.22	10.41	10.41	10.76	10.76	
4540707076	SMP	1	734.45	474.20	932.44	461.48	10.64	10.64	11.02	11.02	
4540723685	SMP	1	735.80	475.70	934.12	463.54	10.21	10.21	11.15	11.15	
4540732079	SMP	1	736.48	476.85	934.81	464.97	10.74	10.74	10.64	10.64	
4540740433	SMP	1	737.22	478.03	935.58	466.31	10.47	10.47	10.76	10.76	
4540757065	SMP	1	738.62	480.51	937.32	469.41	10.77	10.77	10.94	10.94	
4540765433	SMP	1	738.82	481.60	937.62	471.22	10.18	10.18	10.96	10.96	
4540773819	SMP	1	738.45	483.53	936.55	473.44	10.88	10.88	11.29	11.29	
4540790430	SMP	1	737.61	486.18	935.90	476.29	10.63	10.63	10.97	10.97	
4540798826	SMP	1	737.52	487.36	935.74	477.22	10.57	10.57	10.99	10.99	
4540807058	SMP	1	737.95	488.38	935.86	478.25	10.67	10.67	10.89	10.89	
4540823816	SMP	1	737.98	490.18	936.02	479.84	10.35	10.35	10.73	10.73	
4540832179	SMP	1	738.08	491.13	936.20	480.85	10.55	10.55	10.89	10.89	
4540840438	SMP	1	737.91	491.86	936.00	481.40	10.60	10.60	11.09	11.09	
4540848798	SMP	1	737.70	492.55	935.82	482.24	10.42	10.42	11.27	11.27	
4540857197	SMP	1	737.46	493.22	935.03	482.09	10.57	10.57	10.70	10.70	
4540873816	SMP	1	736.66	493.99	934.13	482.72	10.62	10.62	10.79	10.79	
4540882215	SMP	1	736.12	494.12	933.79	482.54	10.45	10.45	11.07	11.07	
4540890558	SMP	1	735.64	494.18	932.86	482.33	10.73	10.73	10.57	10.57	
4540898935	SMP	1	735.10	494.03	932.77	482.34	10.37	10.37	11.16	11.16	
4540907179	SMP	1	734.52	493.77	932.20	481.67	10.73	10.73	10.87	10.87	
4540915572	SMP	1	734.03	493.35	931.58	481.19	10.54	10.54	11.30	11.30	
4540923917	SMP	1	733.58	492.69	931.03	481.03	10.53	10.53	11.78	11.78	
4540932317	SMP	1	732.99	492.16	930.25	479.70	10.58	10.58	10.97	10.97	
4540948935	SMP	1	732.08	490.66	929.28	478.03	10.49	10.49	11.06	11.06	
4540957324	SMP	1	731.78	490.02	929.02	477.44	10.60	10.60	10.84	10.84	
4540965536	SMP	1	731.40	489.38	928.65	476.74	10.73	10.73	11.09	11.09	
4540973929	SMP	1	730.68	488.53	927.61	475.66	10.79	10.79	10.89	10.89	
4540990676	SMP	1	730.13	487.19	927.08	474.55	10.61	10.61	11.17	11.17	
4540998933	SMP	1	729.83	486.66	926.95	474.13	10.70	10.70	10.95	10.95	
4541007312	SMP	1	729.72	486.32	927.11	473.86	10.62	10.62	10.90	10.90	
4541015690	SMP	1	729.77	486.14	926.64	473.52	10.75	10.75	11.02	11.02	
4541024037	SMP	1	729.73	485.93	926.73	473.55	10.69	10.69	11.01	11.01	
4541032315	SMP	1	729.39	485.82	926.72	473.50	10.82	10.82	11.32	11.32	
4541040674	SMP	1	729.28	485.64	926.62	473.32	10.75	10.75	10.86	10.86	
4541049043	SMP	1	729.13	485.75	926.53	473.57	10.89	10.89	10.93	10.93	
4541057426	SMP	1	729.05	485.78	926.55	473.64	10.91	10.91	11.13	11.13	
4541065681	SMP	1	728.93	485.91	926.38	473.78	10.86	10.86	11.06	11.06	
4541074068	SMP	1	728.73	485.93	926.56	473.96	10.55	10.55	10.97	10.97	
4541082438	SMP	1	728.47	486.44	926.20	474.15	10.95	10.95	11.00	11.00	
4541090798	SMP	1	728.27	486.48	925.94	474.60	10.74	10.74	10.88	10.88	
4541099040	SMP	1	728.13	486.98	926.05	475.30	10.80	10.80	11.08	11.08	
4541107425	SMP	1	727.78	487.42	925.73	475.47	11.05	11.05	10.93	10.93	
4541115804	SMP	1	727.52	487.60	925.49	476.08	10.95	10.95	11.40	11.40	
4541124039	SMP	1	727.32	488.04	925.14	476.02	10.99	10.99	10.92	10.92	
4541132435	SMP	1	726.96	488.43	924.92	476.54	10.69	10.69	11.14	11.14	
4541140795	SMP	1	726.63	488.69	924.92	477.08	10.66	10.66	11.02	11.02	
4541149174	SMP	1	726.33	489.20	924.70	477.27	10.78	10.78	11.34	11.34	
4541174173	SMP	1	729.44	489.97	927.41	477.83	10.97	10.97	10.82	10.82	
4541182563	SMP	1	730.94	490.04	929.11	478.38	10.52	10.52	11.09	11.09	
4541190819	SMP	1	732.09	490.29	930.41	478.15	10.75	10.75	10.70	10.70	
4541207554	SMP	1	731.95	490.52	930.31	478.88	10.81	10.81	10.75	10.75	
4541215913	SMP	1	732.15	490.62	930.04	478.71	10.81	10.81	10.81	10.81	
4541224179	SMP	1	732.31	490.87	930.82	478.80	10.93	10.93	10.71	10.71	
4541232528	SMP	1	732.56	490.71	930.59	478.92	10.85	10.85	11.09	11.09	
4541240934	SMP	1	732.90	490.70	930.86	479.09	10.81	10.81	10.90	10.90	
4541249268	SMP	1	733.27	490.61	931.46	478.84	10.84	10.84	10.50	10.50	
4541257556	SMP	1	733.70	490.40	931.59	478.89	10.80	10.80	10.85	10.85	
4541265910	SMP	1	734.18	490.41	932.05	478.74	10.81	10.81	10.66	10.66	
4541274305	SMP	1	734.92	490.23	932.59	478.75	10.73	10.73	10.78	10.78	
4541282519	SMP	1	736.52	489.86	933.98	478.61	10.62	10.62	10.65	10.65	
4541290930	SMP	1	738.07	489.73	935.61	478.54	10.44	10.44	10.85	10.85	
4541307661	SMP	1	739.37	489.49	937.24	478.84	11.00	11.00	10.47	10.47	
4541315929	SMP	1	740.03	489.51	938.15	478.82	10.87	10.87	10.49	10.49	
4541324286	SMP	1	740.84	489.37	938.62	479.07	10.68	10.68	10.57	10.57	
4541332676	SMP	1	741.65	489.44	939.39	479.11	10.73	10.73	10.58	10.58	
4541349286	SMP	1	743.35	489.70	940.92	479.80	10.91	10.91	10.70	10.70	
4541357673	SMP	1	744.10	489.78	941.85	479.93	10.64	10.64	10.64	10.64	
4541366028	SMP	1	744.92	489.94	942.47	480.34	10.51	10.51	10.88	10.88	
4541382674	SMP	1	746.52	490.71	944.00	481.16	10.78	10.78	11.04	11.04	
4541391033	SMP	1	747.52	490.93	944.89	481.36	10.71	10.71	10.49	10.49	
4541399419	SMP	1	748.35	491.10	945.74	481.98	10.94	10.94	10.85	10.85	
4541416026	SMP	1	750.10	492.14	947.43	482.92	11.03	11.03	10.74	10.74	
4541424426	SMP	1	751.08	492.14	948.31	483.34	10.43	10.43	10.88	10.88	
4541432780	SMP	1	751.90	492.55	949.03	483.71	10.77	10.77	11.03	11.03	
4541449423	SMP	1	753.77	492.82	950.82	484.36	10.75	10.75	10.99	10.99	
4541457785	SMP	1	754.61	492.98	951.65	484.39	10.93	10.93	10.90	10.90	
4541466155	SMP	1	755.45	493.05	952.58	484.55	11.12	11.12	10.97	10.97	
4541482776	SMP	1	757.49	492.55	954.76	484.55	10.68	10.68	10.54	10.54	
4541491173	SMP	1	758.27	492.38	955.31	484.33	10.99	10.99	10.74	10.74	
4541499518	SMP	1	759.09	492.11	956.39	484.26	11.00	11.00	10.38	10.38	
4541516169	SMP	1	760.98	491.25	958.72	483.58	11.00	11.00	9.50	9.50	
4541524537	SMP	1	761.96	490.84	959.49	483.39	10.95	10.95	10.39	10.39	
4541532908	SMP	1	762.89	490.37	960.42	483.17	11.14	11.14	9.94	9.94	
4541549522	SMP	1	764.96	489.54	962.27	482.85	11.12	11.12	10.50	10.50	
4541557921	SMP	1	766.83	489.23	963.94	482.68	10.84	10.84	10.01	10.01	
4541566259	SMP	1	767.84	489.19	965.18	482.80	10.81	10.81	10.37	10.37	
4541582915	SMP	1	769.45	488.86	966.57	483.03	10.98	10.98	10.46	10.46	
4541591274	SMP	1	770.23	489.00	967.64	483.22	10.96	10.96	10.62	10.62	
4541599537	SMP	1	771.10	488.99	968.71	483.36	10.71	10.71	9.98	9.98	
4541616274	SMP	1	772.62	489.45	970.06	484.18	11.15	11.15	10.57	10.57	
4541624668	SMP	1	773.38	489.58	970.67	484.71	10.95	10.95	11.25	11.25	
4541632895	SMP	1	774.38	489.97	971.58	485.03	11.10	11.10	10.50	10.50	
4541649660	SMP	1	775.85	490.59	973.09	485.94	11.40	11.40	11.14	11.14	
4541658069	SMP	1	776.57	490.79	973.68	486.35	11.40	11.40	10.93	10.93	
4541666284	SMP	1	777.42	490.85	974.14	486.87	10.93	10.93	11.50	11.50	
4541674638	SMP	1	778.08	491.02	975.09	487.01	11.08	11.08	11.38	11.38	
4541691417	SMP	1	779.66	491.23	976.32	487.62	11.12	11.12	11.46	11.46	
4541699654	SMP	1	780.52	491.16	977.14	487.83	10.96	10.96	11.30	11.30	
4541708047	SMP	1	781.04	491.43	977.88	487.79	11.16	11.16	11.04	11.04	
4541716393	SMP	1	781.70	491.30	978.60	487.89	11.26	11.26	11.31	11.31	
4541724769	SMP	1	782.34	491.17	978.95	488.00	10.96	10.96	11.29	11.29	
4541733016	SMP	1	782.69	491.25	979.81	487.94	11.31	11.31	10.61	10.61	
4541749771	SMP	1	783.71	491.08	980.96	487.88	11.25	11.25	10.53	10.53	
4541758022	SMP	1	784.15	490.68	981.32	487.90	11.42	11.42	10.79	10.79	
4541766394	SMP	1	784.99	490.13	982.11	487.21	11.19	11.19	10.53	10.53	
4541774768	SMP	1	785.55	489.40	982.63	486.75	11.35	11.35	10.47	10.47	
4541783156	SMP	1	785.73	488.84	982.67	486.42	11.51	11.51	10.80	10.80	
4541791397	SMP	1	785.99	488.26	982.60	486.20	10.99	10.99	11.07	11.07	
4541799758	SMP	1	786.31	488.42	983.17	486.21	11.11	11.11	11.00	11.00	
4541808145	SMP	1	786.61	488.32	983.64	486.07	11.16	11.16	10.41	10.41	
4541816522	SMP	1	786.81	488.32	983.66	486.20	11.24	11.24	10.61	10.61	
4541824764	SMP	1	786.96	488.24	983.56	486.22	11.40	11.40	10.66	10.66	
4541841533	SMP	1	787.37	487.78	983.89	486.35	11.17	11.17	10.84	10.84	
4541849905	SMP	1	787.56	487.68	984.19	486.19	11.02	11.02	10.78	10.78	
4541858157	SMP	1	787.77	487.60	984.41	486.39	11.05	11.05	10.56	10.56	
4541866506	SMP	1	787.72	487.54	984.28	486.45	11.20	11.20	10.96	10.96	
4541874895	SMP	1	787.88	487.43	984.34	486.61	11.05	11.05	10.90	10.90	
4541883265	SMP	1	787.87	487.43	984.55	486.55	11.40	11.40	10.96	10.96	
4541891523	SMP	1	787.93	487.39	984.53	486.61	11.15	11.15	11.06	11.06	
4541899879	SMP	1	787.95	487.63	984.78	486.78	11.39	11.39	10.26	10.26	
4541908281	SMP	1	787.94	487.80	984.50	486.90	11.47	11.47	10.66	10.66	
4541916633	SMP	1	787.85	487.98	984.39	487.27	11.32	11.32	10.72	10.72	
4541924882	SMP	1	787.74	488.11	984.24	487.54	11.12	11.12	10.66	10.66	
4541933256	SMP	1	787.70	488.32	984.13	487.81	11.09	11.09	10.76	10.76	
4541941668	SMP	1	787.48	488.77	983.85	488.24	11.30	11.30	10.87	10.87	
4541949881	SMP	1	787.28	489.09	983.44	488.51	11.02	11.02	10.82	10.82	
4541966649	SMP	1	786.11	489.61	982.65	488.75	11.30	11.30	10.67	10.67	
4541975008	SMP	1	785.64	489.77	981.89	488.81	11.27	11.27	10.67	10.67	
4541983275	SMP	1	785.32	490.06	981.55	489.33	11.30	11.30	10.76	10.76	
4541991650	SMP	1	784.93	490.45	981.13	489.60	11.02	11.02	10.75	10.75	
4542000001	SMP	1	784.48	490.75	980.65	489.79	11.16	11.16	11.09	11.09	
4542008409	SMP	1	783.97	491.02	979.95	489.85	11.41	11.41	10.86	10.86	
4542016639	SMP	1	783.47	491.02	979.60	489.94	11.23	11.23	11.21	11.21	
4542025003	SMP	1	782.91	491.20	978.87	489.91	11.24	11.24	10.92	10.92	
4542033395	SMP	1	782.48	490.97	978.58	489.75	11.19	11.19	10.81	10.81	
4542041763	SMP	1	781.84	491.05	977.72	489.74	11.33	11.33	11.38	11.38	
4542049998	SMP	1	781.64	490.71	977.69	489.41	11.03	11.03	10.70	10.70	
4542066786	SMP	1	780.52	490.43	976.43	489.03	11.24	11.24	10.96	10.96	
4542075147	SMP	1	779.89	490.30	975.69	488.56	11.29	11.29	11.12	11.12	
4542083380	SMP	1	779.63	489.81	974.85	488.32	11.19	11.19	11.22	11.22	
4542091775	SMP	1	778.91	489.69	974.93	487.81	11.56	11.56	10.51	10.51	
4542100112	SMP	1	778.48	489.05	974.36	487.36	11.41	11.41	10.98	10.98	
4542108400	SMP	1	778.20	488.77	973.65	487.03	11.49	11.49	11.57	11.57	
4542116742	SMP	1	777.64	488.41	973.70	486.36	11.29	11.29	10.88	10.88	
4542133521	SMP	1	777.22	487.56	972.96	485.69	11.36	11.36	10.90	10.90	
4542141754	SMP	1	776.90	487.37	972.81	485.23	11.32	11.32	10.99	10.99	
4542150136	SMP	1	776.64	487.14	972.84	485.17	11.25	11.25	10.85	10.85	
4542158487	SMP	1	776.61	486.83	972.92	484.81	11.14	11.14	10.06	10.06	
4542166892	SMP	1	776.40	486.70	972.59	484.58	11.46	11.46	10.59	10.59	
4542175132	SMP	1	776.29	486.65	971.98	484.53	11.33	11.33	10.75	10.75	
4542183509	SMP	1	776.23	486.73	972.17	484.47	11.52	11.52	10.71	10.71	
4542191874	SMP	1	776.01	486.82	971.85	484.63	11.58	11.58	10.93	10.93	
4542200266	SMP	1	775.89	486.78	971.90	484.59	11.59	11.59	11.02	11.02	
4542208497	SMP	1	775.82	487.09	971.81	484.83	11.66	11.66	11.82	11.82	
4542216893	SMP	1	775.78	487.02	971.86	484.82	11.27	11.27	10.64	10.64	
4542225249	SMP	1	775.25	487.14	971.01	484.93	11.32	11.32	11.56	11.56	
4542233634	SMP	1	774.67	486.97	970.62	484.46	11.32	11.32	11.25	11.25	
4542241872	SMP	1	774.38	486.95	970.35	484.22	11.53	11.53	11.16	11.16	
4542250259	SMP	1	773.82	487.15	969.38	484.44	11.65	11.65	11.38	11.38	
4542258621	SMP	1	773.86	487.35	969.46	484.69	11.40	11.40	11.49	11.49	
4542266890	SMP	1	773.79	487.52	969.24	484.72	11.38	11.38	11.67	11.67	
4542275254	SMP	1	773.64	487.80	969.19	484.86	11.53	11.53	11.72	11.72	
4542283629	SMP	1	773.67	487.70	969.26	484.93	11.39	11.39	11.69	11.69	
4542291996	SMP	1	773.55	487.96	969.38	484.91	11.55	11.55	11.82	11.82	
4542300262	SMP	1	773.30	488.06	969.31	484.94	11.45	11.45	11.68	11.68	
4542308615	SMP	1	773.50	487.85	969.16	484.84	11.27	11.27	11.73	11.73	
4542317021	SMP	1	773.31	488.07	969.40	484.44	11.58	11.58	11.23	11.23	
4542325369	SMP	1	773.19	488.01	968.77	484.44	11.62	11.62	11.72	11.72	
4542342002	SMP	1	771.87	487.90	967.82	484.10	11.83	11.83	11.71	11.71	
4542350367	SMP	1	770.35	487.67	966.02	484.02	11.57	11.57	12.14	12.14	
4542358756	SMP	1	768.63	487.80	964.34	483.71	11.80	11.80	12.16	12.16	
4542366986	SMP	1	767.07	488.05	962.58	483.50	11.78	11.78	11.92	11.92	
4542383772	SMP	1	765.97	488.03	961.51	482.92	11.69	11.69	11.72	11.72	
4542392115	SMP	1	765.43	488.25	960.84	482.86	11.56	11.56	11.46	11.46	
4542400381	SMP	1	764.91	488.50	959.96	482.59	11.53	11.53	11.24	11.24	
4542408760	SMP	1	764.14	488.84	959.64	482.89	11.56	11.56	11.75	11.75	
4542417131	SMP	1	763.24	489.07	959.12	483.10	11.45	11.45	11.84	11.84	
4542425372	SMP	1	762.54	489.58	958.08	482.78	11.43	11.43	11.74	11.74	
4542442127	SMP	1	760.62	490.46	956.61	483.13	11.70	11.70	11.90	11.90	
4542450489	SMP	1	759.79	490.85	955.51	483.00	11.61	11.61	11.79	11.79	
4542458752	SMP	1	758.73	491.35	954.21	482.94	11.42	11.42	11.77	11.77	
4542475485	SMP	1	756.62	491.94	952.54	483.11	11.39	11.39	11.74	11.74	
4542483881	SMP	1	755.60	492.49	952.08	483.41	11.44	11.44	12.05	12.05	
4542492116	SMP	1	754.61	492.81	950.86	483.17	11.36	11.36	11.96	11.96	
4542508868	SMP	1	752.53	493.22	948.84	483.29	11.43	11.43	12.27	12.27	
4542517237	SMP	1	751.55	493.71	947.56	483.00	11.59	11.59	11.67	11.67	
4542525495	SMP	1	750.51	493.87	946.65	483.03	11.58	11.58	11.80	11.80	
4542542234	SMP	1	747.24	493.85	943.47	482.48	11.58	11.58	11.74	11.74	
4542550638	SMP	1	746.22	493.76	942.33	482.03	11.66	11.66	11.76	11.76	
4542558865	SMP	1	745.34	493.65	941.46	481.65	11.63	11.63	11.64	11.64	
4542575619	SMP	1	743.74	493.33	940.03	480.96	11.70	11.70	11.47	11.47	
4542583858	SMP	1	743.14	493.27	939.45	480.82	11.64	11.64	11.63	11.63	
4542592242	SMP	1	742.44	493.04	938.59	480.19	11.65	11.65	11.60	11.60	
4542600599	SMP	1	741.98	492.99	938.33	480.21	11.62	11.62	11.65	11.65	
4542608997	SMP	1	741.31	492.85	937.85	480.13	11.52	11.52	11.92	11.92	
4542625609	SMP	1	740.29	492.69	936.44	479.28	11.50	11.50	11.78	11.78	
4542633998	SMP	1	739.92	492.71	936.20	479.15	11.60	11.60	11.45	11.45	
4542642371	SMP	1	739.41	492.76	935.80	479.27	11.41	11.41	11.74	11.74	
4542650597	SMP	1	739.00	492.94	935.48	479.27	11.60	11.60	11.75	11.75	
4542658987	SMP	1	738.71	492.99	935.08	479.19	11.69	11.69	11.73	11.73	
4542667363	SMP	1	738.20	493.18	934.62	479.28	11.49	11.49	11.87	11.87	
4542675727	SMP	1	737.86	493.39	934.36	479.47	11.93	11.93	11.69	11.69	
4542683994	SMP	1	737.63	493.51	934.19	479.63	11.56	11.56	11.91	11.91	
4542700744	SMP	1	736.21	493.82	932.51	479.75	11.91	11.91	11.62	11.62	
4542709124	SMP	1	735.55	494.05	931.74	479.89	11.70	11.70	11.80	11.80	
4542717340	SMP	1	735.33	494.34	931.72	480.02	11.65	11.65	11.93	11.93	
4542725733	SMP	1	735.19	494.71	931.71	480.27	11.77	11.77	11.88	11.88	
4542734098	SMP	1	734.94	494.93	931.34	480.44	11.77	11.77	11.72	11.72	
4542742371	SMP	1	734.64	495.07	930.98	480.59	11.75	11.75	11.74	11.74	
4542750709	SMP	1	734.47	495.35	930.71	480.83	11.93	11.93	11.75	11.75	
4542759121	SMP	1	734.24	495.60	930.63	480.97	11.67	11.67	11.67	11.67	
4542767458	SMP	1	734.04	495.66	930.36	481.29	11.78	11.78	11.91	11.91	
4542775740	SMP	1	733.74	495.87	930.14	481.32	11.80	11.80	11.72	11.72	
4542784105	SMP	1	733.53	495.75	930.06	481.63	11.53	11.53	12.07	12.07	
4542792492	SMP	1	733.27	495.91	929.75	481.60	11.51	11.51	11.67	11.67	
4542800830	SMP	1	733.23	496.13	929.60	481.66	11.77	11.77	11.74	11.74	
4542817497	SMP	1	732.73	496.21	929.24	481.68	11.58	11.58	11.76	11.76	
4542825850	SMP	1	732.71	496.16	929.08	481.86	11.57	11.57	11.75	11.75	
4542834244	SMP	1	732.52	496.05	928.70	481.91	11.58	11.58	11.72	11.72	
4542842477	SMP	1	732.32	496.02	928.59	481.65	11.65	11.65	11.67	11.67	
4542850847	SMP	1	732.07	495.97	928.48	481.58	11.43	11.43	11.58	11.58	
4542859228	SMP	1	732.07	495.90	928.33	481.66	11.55	11.55	11.72	11.72	
4542867601	SMP	1	731.71	495.67	928.14	481.66	11.74	11.74	11.67	11.67	
4542875850	SMP	1	731.74	495.66	927.83	481.67	11.45	11.45	11.92	11.92	
4542884242	SMP	1	731.45	495.43	927.47	481.56	11.45	11.45	11.96	11.96	
4542892604	SMP	1	731.33	495.23	927.55	481.29	11.41	11.41	11.56	11.56	
4542900844	SMP	1	731.04	495.14	927.25	481.12	11.33	11.33	11.61	11.61	
4542909224	SMP	1	730.99	495.01	927.11	481.09	11.57	11.57	11.70	11.70	
4542917587	SMP	1	730.80	494.99	926.88	480.91	11.75	11.75	11.63	11.63	
4542925967	SMP	1	730.57	494.73	926.78	480.83	11.37	11.37	11.72	11.72	
4542934232	SMP	1	730.41	494.62	926.51	480.63	11.35	11.35	11.57	11.57	
4542942606	SMP	1	730.25	494.58	926.33	480.46	11.29	11.29	11.35	11.35	
4542950959	SMP	1	729.97	494.45	926.23	480.46	11.43	11.43	11.46	11.46	
4542959352	SMP	1	729.79	494.44	926.12	480.25	11.20	11.20	11.39	11.39	
4542967589	SMP	1	729.60	494.47	925.79	480.31	11.12	11.12	11.39	11.39	
4542975974	SMP	1	729.52	494.61	925.75	480.11	11.43	11.43	11.20	11.20	
4542992736	SMP	1	729.00	494.79	925.14	480.18	11.24	11.24	11.33	11.33	
4543000960	SMP	1	728.85	494.95	924.92	480.18	11.47	11.47	11.57	11.57	
4543009358	SMP	1	728.67	494.95	924.82	480.29	11.22	11.22	11.52	11.52	
4543017717	SMP	1	728.45	495.05	924.74	480.56	11.28	11.28	11.73	11.73	
4543026088	SMP	1	728.59	495.14	924.67	480.42	11.05	11.05	11.37	11.37	
4543034339	SMP	1	728.96	495.75	925.35	480.79	11.26	11.26	11.60	11.60	
4543042726	SMP	1	729.36	496.20	925.44	481.16	11.31	11.31	11.33	11.33	
4543051083	SMP	1	729.36	496.35	925.55	481.65	11.19	11.19	11.68	11.68	
4543059355	SMP	1	729.30	496.53	925.44	481.46	11.13	11.13	11.44	11.44	
4543067717	SMP	1	729.25	496.66	925.46	481.56	11.01	11.01	11.56	11.56	
4543076086	SMP	1	729.27	496.80	925.56	481.67	11.11	11.11	11.47	11.47	
4543084462	SMP	1	729.43	496.91	925.99	481.77	11.12	11.12	11.48	11.48	
4543092724	SMP	1	729.67	496.90	925.95	482.31	11.02	11.02	11.89	11.89	
4543101083	SMP	1	729.81	497.20	926.08	481.98	11.23	11.23	11.49	11.49	
4543109479	SMP	1	730.03	497.08	926.14	482.04	11.21	11.21	11.37	11.37	
4543117844	SMP	1	730.22	497.19	926.69	482.39	11.30	11.30	11.78	11.78	
4543126087	SMP	1	730.45	497.03	926.88	482.63	11.20	11.20	11.96	11.96	
4543134462	SMP	1	730.77	497.11	926.98	482.43	11.23	11.23	11.50	11.50	
4543142842	SMP	1	731.03	497.08	927.32	482.41	11.31	11.31	11.52	11.52	
4543159462	SMP	1	731.57	496.63	928.02	482.54	11.13	11.13	11.78	11.78	
4543167850	SMP	1	731.95	496.66	928.17	482.34	11.24	11.24	11.37	11.37	
4543176215	SMP	1	732.28	496.47	928.53	482.32	11.15	11.15	11.57	11.57	
4543184578	SMP	1	732.70	496.23	929.08	482.26	11.29	11.29	11.62	11.62	
4543192840	SMP	1	732.79	495.92	929.37	482.25	11.17	11.17	11.66	11.66	
4543201210	SMP	1	733.29	495.98	929.77	482.25	11.28	11.28	11.52	11.52	
4543209589	SMP	1	733.55	495.60	929.91	482.06	11.11	11.11	11.62	11.62	
4543217969	SMP	1	734.03	495.74	930.42	482.25	11.23	11.23	11.57	11.57	
4543226212	SMP	1	735.19	495.92	931.20	482.52	11.27	11.27	11.59	11.59	
4543234578	SMP	1	736.40	496.17	932.47	483.04	11.25	11.25	11.74	11.74	
4543251226	SMP	1	738.15	496.64	933.46	483.60	11.19	11.19	11.33	11.33	
4543259606	SMP	1	738.15	496.36	933.73	483.40	11.29	11.29	11.23	11.23	
4543267953	SMP	1	738.08	496.34	934.07	483.41	11.23	11.23	11.10	11.10	
4543276340	SMP	1	738.16	496.51	933.89	483.30	11.22	11.22	10.93	10.93	
4543284573	SMP	1	738.36	496.50	934.07	483.27	11.30	11.30	11.05	11.05	
4543292967	SMP	1	738.40	496.45	934.24	483.55	11.16	11.16	11.65	11.65	
4543301325	SMP	1	738.62	496.49	934.14	483.29	11.34	11.34	10.79	10.79	
4543309717	SMP	1	738.39	496.49	934.36	483.44	11.16	11.16	11.22	11.22	
4543317969	SMP	1	738.60	496.45	934.54	483.59	11.29	11.29	11.33	11.33	
4543326340	SMP	1	738.52	496.56	934.07	483.25	11.24	11.24	10.56	10.56	
4543334694	SMP	1	738.54	496.71	934.64	483.74	11.36	11.36	11.75	11.75	
4543343095	SMP	1	738.55	496.70	934.74	483.63	11.25	11.25	11.71	11.71	
4543351324	SMP	1	738.44	496.62	934.70	483.71	11.29	11.29	11.93	11.93	
4543359700	SMP	1	738.44	496.61	934.63	483.56	11.33	11.33	11.77	11.77	
4543368072	SMP	1	738.45	496.64	934.53	483.68	11.37	11.37	11.44	11.44	
4543376455	SMP	1	738.49	496.75	934.43	483.49	11.27	11.27	11.37	11.37	
4543384698	SMP	1	738.60	496.76	934.94	483.72	11.20	11.20	11.63	11.63	
4543393094	SMP	1	738.61	496.72	935.08	484.04	11.25	11.25	12.01	12.01	
4543401449	SMP	1	738.68	496.96	934.58	483.28	11.42	11.42	10.99	10.99	
4543409713	SMP	1	738.74	496.99	935.13	483.85	11.17	11.17	11.78	11.78	
4543418073	SMP	1	738.84	497.03	935.38	484.08	11.25	11.25	11.80	11.80	
4543426460	SMP	1	739.00	497.18	935.26	483.89	11.40	11.40	11.58	11.58	
4543434816	SMP	1	739.22	497.27	935.20	483.71	11.33	11.33	11.64	11.64	
4543443091	SMP	1	739.27	497.12	935.67	484.22	11.38	11.38	11.55	11.55	
4543451442	SMP	1	739.55	497.12	936.04	484.43	11.17	11.17	11.79	11.79	
4543459821	SMP	1	739.99	497.44	936.30	484.58	11.44	11.44	11.89	11.89	
4543476455	SMP	1	741.92	498.45	938.36	486.20	11.52	11.52	11.82	11.82	
4543484834	SMP	1	742.36	498.55	938.59	486.52	11.39	11.39	11.87	11.87	
4543493198	SMP	1	742.26	498.38	939.07	486.60	11.31	11.31	11.81	11.81	
4543501578	SMP	1	742.50	498.50	938.86	486.30	11.50	11.50	11.61	11.61	
4543509829	SMP	1	742.77	498.31	939.42	486.61	11.47	11.47	12.02	12.02	
4543518216	SMP	1	743.26	498.27	939.94	486.57	11.47	11.47	11.98	11.98	
4543526568	SMP	1	743.40	498.07	939.97	486.43	11.39	11.39	11.81	11.81	
4543534965	SMP	1	743.70	497.90	940.59	486.64	11.51	11.51	12.02	12.02	
4543543196	SMP	1	744.09	497.71	940.69	486.47	11.56	11.56	11.97	11.97	
4543551580	SMP	1	744.39	497.51	941.13	486.50	11.14	11.14	11.66	11.66	
4543568190	SMP	1	744.85	497.50	941.65	486.39	11.61	11.61	11.60	11.60	
4543576590	SMP	1	745.27	497.21	942.10	486.36	11.38	11.38	11.73	11.73	
4543584929	SMP	1	745.54	497.05	942.52	486.27	11.21	11.21	11.52	11.52	
4543593323	SMP	1	745.79	497.03	942.81	486.61	11.60	11.60	11.85	11.85	
4543601567	SMP	1	746.09	497.15	943.11	486.46	11.32	11.32	11.84	11.84	
4543609961	SMP	1	746.40	496.81	943.42	486.46	11.03	11.03	11.68	11.68	
4543618300	SMP	1	746.60	496.74	943.80	486.48	11.25	11.25	11.79	11.79	
4543626714	SMP	1	746.91	496.90	944.11	486.62	11.55	11.55	11.77	11.77	
4543634922	SMP	1	747.23	496.73	944.19	486.52	11.27	11.27	11.48	11.48	
4543643321	SMP	1	747.44	496.58	944.61	486.42	11.04	11.04	11.43	11.43	
4543651685	SMP	1	747.68	496.74	944.81	486.68	11.35	11.35	11.74	11.74	
4543660082	SMP	1	748.08	496.53	945.27	486.59	11.39	11.39	11.65	11.65	
4543668296	SMP	1	748.31	496.42	945.55	486.54	11.11	11.11	11.53	11.53	
4543685087	SMP	1	749.35	496.56	946.46	486.81	11.15	11.15	11.59	11.59	
4543693458	SMP	1	750.46	496.85	947.46	487.19	11.09	11.09	11.51	11.51	
4543701712	SMP	1	751.22	496.79	948.08	487.40	11.41	11.41	11.42	11.42	
4543710072	SMP	1	751.38	496.70	948.64	487.40	11.02	11.02	11.63	11.63	
4543718435	SMP	1	751.63	496.55	949.04	487.38	10.97	10.97	11.33	11.33	
4543726691	SMP	1	752.16	496.61	949.28	487.60	11.36	11.36	11.49	11.49	
4543735065	SMP	1	752.37	496.53	949.61	487.71	11.11	11.11	11.35	11.35	
4543743439	SMP	1	752.86	496.54	950.22	487.75	11.26	11.26	11.43	11.43	
4543760077	SMP	1	753.59	496.46	950.84	487.82	11.14	11.14	11.27	11.27	
4543768431	SMP	1	754.12	496.51	951.26	488.03	11.25	11.25	11.49	11.49	
4543776830	SMP	1	754.38	496.38	951.68	488.07	11.12	11.12	11.31	11.31	
4543785175	SMP	1	754.92	496.25	952.05	488.10	11.04	11.04	11.32	11.32	
4543793429	SMP	1	755.30	496.13	952.47	488.07	10.89	10.89	11.34	11.34	
4543801806	SMP	1	755.69	496.09	952.89	488.11	10.96	10.96	11.28	11.28	
4543810197	SMP	1	756.21	495.96	953.18	488.37	10.90	10.90	11.46	11.46	
4543818599	SMP	1	756.49	495.91	953.77	488.05	11.00	11.00	11.37	11.37	
4543826830	SMP	1	756.84	495.95	954.09	488.31	11.14	11.14	11.34	11.34	
4543835177	SMP	1	757.43	495.79	954.56	488.26	11.02	11.02	11.24	11.24	
4543851933	SMP	1	758.19	495.83	955.37	488.18	11.52	11.52	11.20	11.20	
4543860194	SMP	1	758.64	495.41	955.82	488.27	10.99	10.99	11.16	11.16	
4543868546	SMP	1	759.08	495.43	956.30	488.53	10.87	10.87	11.41	11.41	
4543876932	SMP	1	759.63	495.33	956.88	488.49	10.97	10.97	11.38	11.38	
4543885195	SMP	1	760.03	495.41	957.40	488.70	11.30	11.30	11.29	11.29	
4543893560	SMP	1	760.63	495.28	957.86	488.67	10.87	10.87	11.16	11.16	
4543901927	SMP	1	761.11	495.45	958.42	488.89	11.37	11.37	11.26	11.26	
4543926933	SMP	1	762.76	495.22	959.91	489.39	10.94	10.94	11.08	11.08	
4543935322	SMP	1	763.37	495.09	960.51	489.68	11.06	11.06	11.54	11.54	
4543943684	SMP	1	763.83	495.11	960.95	489.75	10.80	10.80	11.26	11.26	
4543951935	SMP	1	764.42	495.01	961.62	490.01	11.04	11.04	11.49	11.49	
4543960306	SMP	1	765.17	494.96	962.19	490.18	11.15	11.15	11.23	11.23	
4543977063	SMP	1	766.64	495.26	963.42	490.70	10.97	10.97	11.26	11.26	
4543985301	SMP	1	766.86	495.26	963.88	490.85	11.02	11.02	11.25	11.25	
4543993684	SMP	1	767.26	495.06	964.17	490.85	10.98	10.98	11.39	11.39	
4544002051	SMP	1	767.64	494.98	964.51	490.93	10.81	10.81	11.61	11.61	
4544010440	SMP	1	767.87	495.10	964.86	490.98	10.90	10.90	11.29	11.29	
4544018669	SMP	1	768.19	495.08	965.38	490.80	11.03	11.03	11.10	11.10	
4544027047	SMP	1	768.50	494.93	965.60	490.93	11.07	11.07	11.28	11.28	
4544035424	SMP	1	768.78	494.87	965.74	491.11	10.94	10.94	11.28	11.28	
4544043686	SMP	1	768.95	494.86	965.96	491.13	11.22	11.22	11.31	11.31	
4544060420	SMP	1	769.49	494.65	966.58	491.10	11.05	11.05	11.19	11.19	
4544068817	SMP	1	769.82	494.60	966.72	491.25	11.01	11.01	11.22	11.22	
4544077044	SMP	1	769.94	494.55	966.91	491.23	11.08	11.08	11.21	11.21	
4544085435	SMP	1	770.16	494.42	967.14	491.24	10.96	10.96	11.11	11.11	
4544093802	SMP	1	770.39	494.20	967.46	491.11	10.83	10.83	10.99	10.99	
4544102187	SMP	1	770.72	494.27	967.53	491.18	10.86	10.86	11.13	11.13	
4544110423	SMP	1	770.71	494.37	967.59	491.21	10.99	10.99	11.12	11.12	
4544118808	SMP	1	770.89	494.22	967.66	491.33	11.09	11.09	11.39	11.39	
4544127183	SMP	1	771.03	494.18	968.00	491.26	10.87	10.87	11.18	11.18	
4544135542	SMP	1	771.17	494.26	968.12	491.15	11.24	11.24	11.11	11.11	
4544143799	SMP	1	771.92	494.02	968.82	491.32	10.91	10.91	11.32	11.32	
4544152162	SMP	1	773.35	494.07	970.14	491.23	11.34	11.34	11.19	11.19	
4544160540	SMP	1	773.76	493.94	970.84	491.23	11.01	11.01	11.00	11.00	
4544168935	SMP	1	774.28	493.78	971.30	491.12	11.28	11.28	11.12	11.12	
4544185545	SMP	1	774.75	493.59	971.59	491.06	10.98	10.98	10.88	10.88	
4544193939	SMP	1	774.83	493.60	971.84	491.27	11.24	11.24	11.17	11.17	
4544202150	SMP	1	775.09	493.56	972.00	491.15	11.37	11.37	11.01	11.01	
4544210548	SMP	1	775.24	493.50	972.29	491.26	11.33	11.33	11.26	11.26	
4544218919	SMP	1	775.61	493.28	972.45	491.19	10.88	10.88	11.28	11.28	
4544227297	SMP	1	775.66	493.42	972.87	491.39	11.40	11.40	11.22	11.22	
4544235556	SMP	1	776.17	493.35	973.26	491.49	11.15	11.15	10.95	10.95	
4544243934	SMP	1	776.41	493.45	973.30	491.59	11.42	11.42	11.31	11.31	
4544252281	SMP	1	776.74	493.53	973.73	491.69	11.22	11.22	11.10	11.10	
4544260669	SMP	1	777.08	493.38	973.93	491.82	11.25	11.25	10.91	10.91	
4544268914	SMP	1	777.35	493.34	974.38	491.95	11.27	11.27	11.19	11.19	
4544277295	SMP	1	777.75	493.34	974.50	492.15	11.26	11.26	11.12	11.12	
4544285654	SMP	1	778.24	493.34	974.99	492.43	11.24	11.24	11.29	11.29	
4544294055	SMP	1	778.56	493.26	975.40	492.39	11.34	11.34	11.28	11.28	
4544310665	SMP	1	779.34	493.30	976.20	492.60	11.33	11.33	10.89	10.89	
4544319057	SMP	1	779.79	493.16	976.61	492.69	10.98	10.98	11.07	11.07	
4544327423	SMP	1	780.23	493.23	976.93	492.89	11.25	11.25	10.96	10.96	
4544335677	SMP	1	780.58	493.02	977.34	492.98	11.15	11.15	11.12	11.12	
4544344038	SMP	1	780.98	493.02	977.78	493.02	11.00	11.00	11.07	11.07	
4544352427	SMP	1	781.46	492.97	978.14	493.04	11.39	11.39	11.00	11.00	
4544360654	SMP	1	781.85	492.83	978.29	493.26	11.12	11.12	11.28	11.28	
4544369051	SMP	1	782.28	492.70	978.83	493.21	11.26	11.26	11.15	11.15	
4544377433	SMP	1	782.51	492.67	979.04	493.25	11.38	11.38	11.15	11.15	
4544385801	SMP	1	782.88	492.71	979.35	493.26	11.28	11.28	11.23	11.23	
4544402409	SMP	1	783.70	492.47	979.97	493.43	11.18	11.18	10.92	10.92	
4544410801	SMP	1	783.90	492.47	980.49	493.36	11.48	11.48	10.98	10.98	
4544419156	SMP	1	784.24	492.29	980.43	493.55	11.37	11.37	11.22	11.22	
4544427419	SMP	1	784.66	492.39	980.78	493.41	11.26	11.26	11.10	11.10	
4544435772	SMP	1	784.88	492.34	980.96	493.53	11.11	11.11	11.40	11.40	
4544444177	SMP	1	785.48	492.29	981.58	493.69	11.07	11.07	11.29	11.29	
4544452511	SMP	1	786.15	492.34	982.45	493.65	11.49	11.49	10.98	10.98	
4544460775	SMP	1	786.19	492.27	982.21	493.68	11.10	11.10	11.08	11.08	
4544469162	SMP	1	786.27	492.22	982.54	493.76	11.20	11.20	11.07	11.07	
4544477539	SMP	1	786.51	492.23	982.57	493.78	11.51	11.51	11.08	11.08	
4544485894	SMP	1	786.57	492.31	982.68	493.75	11.18	11.18	11.10	11.10	
4544494175	SMP	1	786.80	492.26	982.91	493.70	11.05	11.05	11.00	11.00	
4544502535	SMP	1	786.85	492.26	982.81	493.75	11.11	11.11	11.15	11.15	
4544510873	SMP	1	786.91	492.30	982.93	493.90	11.28	11.28	11.15	11.15	
4544519159	SMP	1	787.11	492.26	983.11	493.80	11.00	11.00	10.95	10.95	
4544527540	SMP	1	787.02	492.28	983.17	493.89	11.35	11.35	10.95	10.95	
4544535895	SMP	1	787.05	492.25	983.10	493.94	11.18	11.18	10.92	10.92	
4544544295	SMP	1	787.18	492.33	983.35	493.69	11.26	11.26	10.67	10.67	
4544552522	SMP	1	787.12	492.30	983.14	493.76	11.27	11.27	10.92	10.92	
4544560900	SMP	1	787.26	492.39	983.35	493.90	11.37	11.37	11.11	11.11	
4544569276	SMP	1	787.22	492.39	983.17	493.85	11.28	11.28	10.89	10.89	
4544577656	SMP	1	787.20	492.46	983.11	493.88	11.32	11.32	10.80	10.80	
4544585887	SMP	1	787.14	492.64	983.17	493.95	11.42	11.42	10.75	10.75	
4544594297	SMP	1	787.10	492.57	983.02	494.00	11.48	11.48	10.96	10.96	
4544602641	SMP	1	787.07	492.63	983.03	494.04	11.29	11.29	10.90	10.90	
4544611043	SMP	1	786.90	492.64	983.05	493.92	11.23	11.23	10.99	10.99	
4544619270	SMP	1	786.89	492.70	983.05	493.96	11.37	11.37	10.79	10.79	
4544627670	SMP	1	786.97	492.71	983.12	493.92	11.26	11.26	10.67	10.67	
4544636009	SMP	1	786.74	492.86	982.80	494.19	11.37	11.37	11.15	11.15	
4544644420	SMP	1	786.82	492.83	982.83	493.95	11.11	11.11	10.88	10.88	
4544652635	SMP	1	786.53	492.86	982.76	493.92	11.31	11.31	10.96	10.96	
4544661037	SMP	1	786.68	492.81	982.66	494.06	11.07	11.07	11.15	11.15	
4544669395	SMP	1	786.48	492.93	982.69	494.03	11.36	11.36	10.86	10.86	
4544677786	SMP	1	786.45	492.96	982.57	494.04	11.49	11.49	10.83	10.83	
4544686019	SMP	1	786.47	492.91	982.75	493.82	11.34	11.34	10.76	10.76	
4544694414	SMP	1	787.10	492.35	983.26	493.37	11.29	11.29	10.57	10.57	
4544702773	SMP	1	786.78	491.66	982.94	492.76	10.93	10.93	10.77	10.77	
4544711038	SMP	1	786.62	491.14	982.79	492.24	11.23	11.23	10.69	10.69	
4544719395	SMP	1	786.38	490.81	982.73	491.86	11.16	11.16	10.17	10.17	
4544727782	SMP	1	786.31	490.65	982.21	491.78	11.35	11.35	10.80	10.80	
4544736137	SMP	1	786.42	490.64	982.08	491.68	11.17	11.17	10.80	10.80	
4544744414	SMP	1	786.22	490.90	982.54	491.74	11.24	11.24	9.93	9.93	
4544752773	SMP	1	786.15	490.80	982.32	491.72	11.16	11.16	10.43	10.43	
4544761141	SMP	1	786.05	490.96	982.21	491.79	11.29	11.29	10.52	10.52	
4544769515	SMP	1	785.98	490.82	982.23	491.68	11.22	11.22	10.35	10.35	
4544777780	SMP	1	786.12	490.85	981.99	491.55	11.38	11.38	10.57	10.57	
4544786135	SMP	1	785.95	490.04	982.05	490.66	10.89	10.89	10.50	10.50	
4544794537	SMP	1	785.51	489.16	981.27	489.94	11.14	11.14	10.93	10.93	
4544802891	SMP	1	785.40	488.37	980.66	489.27	11.15	11.15	10.92	10.92	
4544811156	SMP	1	785.35	487.82	980.53	488.69	11.18	11.18	10.97	10.97	
4544819515	SMP	1	785.29	487.80	980.52	488.88	11.11	11.11	11.02	11.02	
4544827904	SMP	1	785.26	487.91	980.51	488.78	11.05	11.05	10.87	10.87	
4544836137	SMP	1	785.14	487.98	980.47	488.60	10.95	10.95	10.83	10.83	
4544844530	SMP	1	785.04	488.03	980.69	488.67	10.94	10.94	10.79	10.79	
4544852881	SMP	1	785.07	488.03	980.66	488.54	10.98	10.98	10.78	10.78	
4544861261	SMP	1	784.92	487.99	980.56	488.67	11.06	11.06	10.85	10.85	
4544869512	SMP	1	784.90	488.05	980.52	488.53	10.76	10.76	10.82	10.82	
4544877905	SMP	1	784.78	488.14	980.60	488.64	10.89	10.89	10.87	10.87	
4544886255	SMP	1	784.63	488.11	980.41	488.60	10.95	10.95	10.57	10.57	
4544902901	SMP	1	784.27	488.14	979.94	488.56	10.79	10.79	10.72	10.72	
4544911270	SMP	1	784.19	488.24	979.71	488.57	10.99	10.99	10.86	10.86	
4544919652	SMP	1	783.98	487.97	979.52	488.43	10.52	10.52	10.73	10.73	
4544936296	SMP	1	783.93	488.16	979.70	488.44	10.71	10.71	10.95	10.95	
4544944662	SMP	1	783.52	488.35	979.54	488.54	10.91	10.91	10.87	10.87	
4544952992	SMP	1	783.36	488.37	978.93	488.56	10.96	10.96	10.77	10.77	
4544969630	SMP	1	782.29	487.86	978.38	487.89	11.07	11.07	10.86	10.86	
4544978015	SMP	1	781.15	487.55	977.11	487.28	11.14	11.14	10.93	10.93	
4544986385	SMP	1	780.26	487.12	976.10	486.84	11.09	11.09	11.04	11.04	
4545003022	SMP	1	779.60	486.68	975.20	485.94	11.29	11.29	10.93	10.93	
4545011404	SMP	1	779.22	486.41	974.91	485.72	10.92	10.92	10.96	10.96	
4545019746	SMP	1	778.55	486.04	974.30	485.11	11.14	11.14	11.05	11.05	
4545027998	SMP	1	778.10	485.72	973.83	484.79	11.03	11.03	11.12	11.12	
4545036378	SMP	1	777.70	485.19	973.36	484.17	10.85	10.85	10.90	10.90	
4545044773	SMP	1	777.17	484.70	972.76	483.53	10.81	10.81	11.00	11.00	
4545061381	SMP	1	775.91	484.10	971.73	482.61	10.67	10.67	11.02	11.02	
4545069771	SMP	1	775.07	483.69	971.28	482.10	11.00	11.00	10.89	10.89	
4545078149	SMP	1	774.53	483.46	970.38	481.73	10.79	10.79	11.20	11.20	
4545086509	SMP	1	773.80	483.42	969.83	481.51	10.86	10.86	11.05	11.05	
4545094760	SMP	1	773.17	483.13	969.17	481.30	10.95	10.95	11.19	11.19	
4545111513	SMP	1	770.98	482.78	966.91	480.69	10.91	10.91	11.10	11.10	
4545119877	SMP	1	768.87	482.49	964.94	480.29	10.97	10.97	11.73	11.73	
4545128142	SMP	1	767.06	482.36	963.08	479.81	11.01	11.01	11.42	11.42	
4545144876	SMP	1	764.34	482.21	960.07	479.22	10.76	10.76	11.38	11.38	
4545153272	SMP	1	763.80	482.61	959.63	479.21	11.13	11.13	11.42	11.42	
4545161503	SMP	1	763.19	482.54	959.00	479.18	11.18	11.18	11.31	11.31	
4545169890	SMP	1	762.53	482.51	958.25	479.02	11.00	11.00	11.46	11.46	
4545186506	SMP	1	761.39	482.50	957.23	479.07	10.88	10.88	11.49	11.49	
4545194892	SMP	1	760.95	482.67	956.90	479.07	11.07	11.07	11.30	11.30	
4545203250	SMP	1	760.33	482.73	956.13	478.77	10.77	10.77	11.10	11.10	
4545211647	SMP	1	759.83	482.99	955.82	478.97	10.77	10.77	11.55	11.55	
4545219878	SMP	1	759.46	483.01	955.08	478.90	10.94	10.94	11.32	11.32	
4545228271	SMP	1	759.14	483.21	955.12	479.21	10.97	10.97	11.43	11.43	
4545236611	SMP	1	758.80	483.25	954.74	479.15	10.64	10.64	11.42	11.42	
4545253256	SMP	1	758.21	483.64	954.38	479.72	10.83	10.83	11.98	11.98	
4545261627	SMP	1	757.38	484.03	953.34	479.28	11.03	11.03	11.11	11.11	
4545270002	SMP	1	756.08	484.01	951.45	479.61	10.87	10.87	11.56	11.56	
4545278369	SMP	1	755.26	484.30	950.33	479.81	10.77	10.77	11.20	11.20	
4545286640	SMP	1	754.69	484.46	950.18	479.79	10.80	10.80	10.97	10.97	
4545295002	SMP	1	754.68	484.60	950.37	479.85	10.61	10.61	11.27	11.27	
4545303369	SMP	1	754.49	484.86	950.07	479.98	10.92	10.92	11.02	11.02	
4545311710	SMP	1	754.19	484.80	949.91	479.90	10.77	10.77	10.92	10.92	
4545320001	SMP	1	754.11	484.80	949.86	479.91	10.59	10.59	11.20	11.20	
4545336738	SMP	1	753.60	485.08	949.30	479.78	10.71	10.71	10.95	10.95	
4545345014	SMP	1	753.31	484.94	949.01	479.76	10.70	10.70	11.13	11.13	
4545353365	SMP	1	753.00	484.99	948.70	479.58	10.68	10.68	10.90	10.90	
4545361757	SMP	1	752.64	485.05	948.44	479.61	10.59	10.59	10.78	10.78	
4545370116	SMP	1	752.33	484.97	948.07	479.56	10.81	10.81	10.85	10.85	
4545378383	SMP	1	751.81	484.99	947.30	479.25	10.55	10.55	10.83	10.83	
4545386735	SMP	1	751.23	485.01	947.13	479.30	10.55	10.55	10.80	10.80	
4545395135	SMP	1	750.63	485.19	946.41	478.92	10.64	10.64	11.03	11.03	
4545403497	SMP	1	749.86	485.15	945.67	478.64	10.64	10.64	10.76	10.76	
4545420118	SMP	1	747.91	485.27	943.89	478.52	10.58	10.58	10.85	10.85	
4545428498	SMP	1	746.25	485.26	942.23	478.15	10.65	10.65	10.81	10.81	
4545436894	SMP	1	744.93	485.24	940.63	477.90	10.42	10.42	10.60	10.60	
4545453493	SMP	1	742.92	485.48	938.79	477.42	10.46	10.46	10.82	10.82	
4545461887	SMP	1	741.92	485.64	937.98	477.55	10.58	10.58	10.93	10.93	
4545470231	SMP	1	740.86	485.75	936.81	477.24	10.44	10.44	10.85	10.85	
4545486864	SMP	1	738.92	486.20	935.02	476.94	10.36	10.36	10.66	10.66	
4545495242	SMP	1	737.70	486.28	934.04	476.75	10.38	10.38	10.68	10.68	
4545503506	SMP	1	736.94	486.45	933.18	476.80	10.25	10.25	10.90	10.90	
4545520242	SMP	1	735.38	486.86	931.48	476.86	10.57	10.57	10.85	10.85	
4545528638	SMP	1	734.66	487.07	930.86	476.73	10.41	10.41	10.84	10.84	
4545536849	SMP	1	733.98	487.16	930.09	476.77	10.36	10.36	10.88	10.88	
4545545228	SMP	1	733.24	487.36	929.48	476.74	10.60	10.60	11.11	11.11	
4545570248	SMP	1	731.69	487.85	928.02	476.52	10.47	10.47	10.86	10.86	
4545578636	SMP	1	731.39	487.89	927.83	476.47	10.47	10.47	10.83	10.83	
4545586973	SMP	1	730.88	488.04	927.36	476.45	10.66	10.66	10.94	10.94	
4545595368	SMP	1	730.74	488.05	927.03	476.56	10.51	10.51	10.87	10.87	
4545611993	SMP	1	730.10	488.34	926.38	476.69	10.61	10.61	10.97	10.97	
4545620369	SMP	1	729.89	488.40	926.24	476.77	10.68	10.68	10.99	10.99	
4545628749	SMP	1	729.50	488.32	926.05	476.81	10.82	10.82	10.95	10.95	
4545645375	SMP	1	728.87	488.73	925.35	476.73	10.67	10.67	10.87	10.87	
4545653733	SMP	1	728.67	488.72	925.20	476.95	10.88	10.88	10.92	10.92	
4545661999	SMP	1	728.47	488.72	924.74	476.69	10.68	10.68	10.96	10.96	
4545670349	SMP	1	728.00	488.95	924.30	476.69	10.79	10.79	10.95	10.95	
4545678745	SMP	1	727.80	488.85	923.93	476.64	10.78	10.78	10.81	10.81	
4545695366	SMP	1	727.00	489.02	923.30	476.77	10.53	10.53	10.89	10.89	
4545703751	SMP	1	726.70	489.24	922.87	476.83	10.63	10.63	11.00	11.00	
4545712109	SMP	1	725.95	489.25	922.43	476.70	10.70	10.70	10.97	10.97	
4545728733	SMP	1	725.20	489.34	921.37	476.47	10.63	10.63	10.87	10.87	
4545737101	SMP	1	724.41	489.46	920.92	476.53	10.88	10.88	10.76	10.76	
4545745484	SMP	1	724.08	489.74	920.27	476.36	10.72	10.72	10.88	10.88	
4545753889	SMP	1	723.66	490.04	919.80	476.61	10.82	10.82	11.17	11.17	
4545762123	SMP	1	723.05	489.98	919.18	476.41	10.77	10.77	11.09	11.09	
4545770472	SMP	1	722.49	490.02	918.48	476.43	10.70	10.70	10.82	10.82	
4545778871	SMP	1	721.96	490.11	918.03	476.39	10.75	10.75	11.02	11.02	
4545795473	SMP	1	720.52	490.35	916.64	476.41	10.77	10.77	11.09	11.09	
4545803849	SMP	1	719.19	490.70	915.23	476.53	10.95	10.95	11.10	11.10	
4545812232	SMP	1	718.23	490.84	914.07	476.53	10.99	10.99	10.95	10.95	
4545828838	SMP	1	717.28	490.98	913.07	476.28	10.78	10.78	10.81	10.81	
4545837223	SMP	1	716.75	491.06	912.68	476.17	10.81	10.81	10.97	10.97	
4545845611	SMP	1	716.26	491.15	912.09	476.34	10.74	10.74	10.98	10.98	
4545853840	SMP	1	715.73	491.13	911.56	476.18	10.91	10.91	10.86	10.86	
4545862241	SMP	1	715.20	491.42	911.16	476.13	10.75	10.75	10.92	10.92	
4545870590	SMP	1	714.88	491.30	910.63	476.09	10.72	10.72	10.54	10.54	
4545878897	SMP	1	714.47	491.52	910.19	476.19	11.00	11.00	10.89	10.89	
4545887220	SMP	1	714.12	491.59	909.94	476.20	10.86	10.86	10.91	10.91	
4545895612	SMP	1	713.87	491.64	909.56	476.28	10.82	10.82	10.70	10.70	
4545903967	SMP	1	713.52	491.69	909.14	476.22	11.05	11.05	11.03	11.03	
4545912368	SMP	1	713.22	491.90	908.90	476.32	11.14	11.14	10.86	10.86	
4545920626	SMP	1	713.13	491.90	908.87	476.39	10.84	10.84	11.07	11.07	
4545928981	SMP	1	712.81	491.91	908.68	476.46	10.67	10.67	11.10	11.10	
4545953981	SMP	1	712.53	492.08	908.11	476.54	10.89	10.89	10.92	10.92	
4545962367	SMP	1	712.49	492.11	908.06	476.46	10.89	10.89	10.80	10.80	
4545970708	SMP	1	712.48	492.19	908.18	476.51	11.11	11.11	10.84	10.84	
4545978976	SMP	1	712.58	492.22	908.19	476.59	10.94	10.94	10.84	10.84	
4545987337	SMP	1	712.38	492.15	908.11	476.64	10.90	10.90	10.93	10.93	
4545995735	SMP	1	712.43	492.39	908.02	476.51	11.02	11.02	10.89	10.89	
4546004088	SMP	1	712.28	492.37	907.96	476.69	11.07	11.07	10.80	10.80	
4546012362	SMP	1	712.35	492.51	908.07	476.75	11.12	11.12	10.99	10.99	
4546020704	SMP	1	711.61	492.42	907.36	476.74	11.07	11.07	10.86	10.86	
4546029082	SMP	1	711.44	492.41	906.91	476.75	11.00	11.00	10.76	10.76	
4546037468	SMP	1	711.30	492.40	907.09	476.58	11.01	11.01	11.00	11.00	
4546045726	SMP	1	711.30	492.41	907.08	476.71	10.96	10.96	10.80	10.80	
4546054085	SMP	1	711.42	492.53	907.01	476.64	11.22	11.22	10.91	10.91	
4546062443	SMP	1	711.31	492.50	906.82	476.73	11.02	11.02	10.82	10.82	
4546070838	SMP	1	711.39	492.52	906.89	476.82	11.09	11.09	11.04	11.04	
4546079089	SMP	1	711.26	492.48	906.80	476.81	11.15	11.15	11.25	11.25	
4546087463	SMP	1	711.27	492.46	906.70	476.75	11.06	11.06	11.30	11.30	
4546095786	SMP	1	711.29	492.43	906.54	476.73	10.88	10.88	11.17	11.17	
4546104205	SMP	1	711.09	492.51	906.53	476.77	10.92	10.92	11.23	11.23	
4546112482	SMP	1	711.11	492.56	906.67	476.64	11.06	11.06	11.28	11.28	
4546120830	SMP	1	711.04	492.51	906.37	476.66	11.06	11.06	11.10	11.10	
4546129223	SMP	1	711.00	492.50	906.45	476.63	11.06	11.06	11.17	11.17	
4546137463	SMP	1	710.89	492.30	906.37	476.59	10.99	10.99	11.15	11.15	
4546145875	SMP	1	710.99	492.21	906.29	476.60	10.82	10.82	11.05	11.05	
4546154205	SMP	1	710.71	492.35	906.26	476.48	11.08	11.08	10.90	10.90	
4546162603	SMP	1	710.72	492.26	906.15	476.57	11.01	11.01	10.98	10.98	
4546170829	SMP	1	710.50	492.35	906.11	476.43	11.02	11.02	10.86	10.86	
4546179212	SMP	1	710.63	492.17	906.10	476.46	10.98	10.98	10.88	10.88	
4546187588	SMP	1	710.56	492.34	906.04	476.50	11.01	11.01	10.95	10.95	
4546195891	SMP	1	710.55	492.27	906.05	476.39	11.10	11.10	10.98	10.98	
4546204213	SMP	1	710.38	492.39	906.02	476.50	11.05	11.05	11.19	11.19	
4546212627	SMP	1	710.44	492.44	905.94	476.42	11.03	11.03	11.20	11.20	
4546220954	SMP	1	710.53	492.43	905.76	476.46	11.23	11.23	11.20	11.20	
4546229330	SMP	1	710.28	492.61	905.94	476.58	11.05	11.05	11.35	11.35	
4546237581	SMP	1	710.33	492.74	905.99	476.57	11.43	11.43	11.29	11.29	
4546246130	SMP	1	710.19	492.59	905.47	476.48	11.26	11.26	11.27	11.27	
4546254329	SMP	1	710.26	492.33	905.60	476.46	11.16	11.16	11.11	11.11	
4546262723	SMP	1	710.23	492.35	905.49	476.50	11.05	11.05	11.26	11.26	
4546270945	SMP	1	710.00	492.57	905.49	476.50	10.99	10.99	11.14	11.14	
4546279338	SMP	1	710.01	492.50	905.47	476.49	11.07	11.07	11.26	11.26	
4546287701	SMP	1	709.87	492.47	905.26	476.47	11.04	11.04	10.97	10.97	
4546296034	SMP	1	709.94	492.47	905.21	476.44	11.00	11.00	11.19	11.19	
4546304313	SMP	1	709.72	492.47	905.22	476.41	11.09	11.09	11.11	11.11	
4546312684	SMP	1	709.69	492.50	905.21	476.44	10.98	10.98	11.15	11.15	
4546321063	SMP	1	709.65	492.47	905.04	476.53	11.01	11.01	11.32	11.32	
4546329335	SMP	1	709.53	492.67	905.04	476.48	11.15	11.15	11.06	11.06	
4546337698	SMP	1	709.50	492.60	904.86	476.44	11.02	11.02	11.09	11.09	
4546346136	SMP	1	709.44	492.49	904.82	476.41	10.95	10.95	11.10	11.10	
4546354434	SMP	1	709.52	492.49	904.70	476.55	10.92	10.92	11.13	11.13	
4546362725	SMP	1	709.54	492.47	904.92	476.62	11.05	11.05	11.02	11.02	
4546371081	SMP	1	709.47	492.52	904.79	476.43	11.07	11.07	10.93	10.93	
4546379464	SMP	1	709.51	492.63	904.87	476.56	11.15	11.15	10.94	10.94	
4546387831	SMP	1	709.44	492.46	904.83	476.51	11.02	11.02	10.91	10.91	
4546396102	SMP	1	709.47	492.45	904.96	476.60	10.88	10.88	10.79	10.79	
4546404434	SMP	1	709.61	492.28	904.84	476.42	10.83	10.83	10.68	10.68	
4546412802	SMP	1	709.64	492.22	905.01	476.47	10.84	10.84	10.67	10.67	
4546421184	SMP	1	709.70	492.31	905.00	476.57	10.68	10.68	10.75	10.75	
4546429464	SMP	1	709.83	492.24	905.01	476.62	10.55	10.55	10.77	10.77	
4546437825	SMP	1	709.97	492.21	905.11	476.51	10.53	10.53	10.86	10.86	
4546446201	SMP	1	710.16	492.15	905.34	476.56	10.53	10.53	10.85	10.85	
4546454557	SMP	1	710.22	492.07	905.31	476.51	10.66	10.66	10.67	10.67	
4546462864	SMP	1	710.18	492.13	905.37	476.50	10.59	10.59	10.74	10.74	
4546471183	SMP	1	710.26	492.15	905.54	476.58	10.46	10.46	10.88	10.88	
4546479580	SMP	1	710.24	492.35	905.34	476.51	10.87	10.87	10.39	10.39	
4546487820	SMP	1	710.50	492.20	905.97	476.57	10.71	10.71	10.64	10.64	
4546496220	SMP	1	710.56	492.25	906.00	476.67	10.76	10.76	10.72	10.72	
4546504574	SMP	1	710.63	492.21	905.86	476.70	10.58	10.58	10.57	10.57	
4546512881	SMP	1	710.82	492.20	906.19	476.80	10.27	10.27	10.69	10.69	
4546521179	SMP	1	711.42	492.27	906.98	476.92	10.56	10.56	10.60	10.60	
4546529578	SMP	1	713.04	492.40	908.72	477.14	10.53	10.53	10.86	10.86	
4546537942	SMP	1	714.91	492.55	910.32	477.35	10.46	10.46	10.65	10.65	
4546546325	SMP	1	716.75	492.72	912.43	478.27	10.64	10.64	11.45	11.45	
4546562945	SMP	1	718.18	493.33	914.27	478.39	10.83	10.83	11.24	11.24	
4546571338	SMP	1	718.40	493.06	914.22	478.29	10.64	10.64	11.03	11.03	
4546579640	SMP	1	718.60	493.13	915.06	478.73	10.67	10.67	11.42	11.42	
4546587950	SMP	1	719.12	492.97	915.17	478.71	10.47	10.47	11.42	11.42	
4546596318	SMP	1	719.47	492.80	915.01	478.38	10.55	10.55	10.99	10.99	
4546604699	SMP	1	719.77	492.68	915.63	478.48	10.25	10.25	10.83	10.83	
4546613071	SMP	1	720.03	492.56	916.44	478.85	10.55	10.55	11.10	11.10	
4546629716	SMP	1	721.03	492.31	917.23	478.93	10.34	10.34	11.27	11.27	
4546638051	SMP	1	721.23	492.29	917.79	478.91	10.45	10.45	11.34	11.34	
4546646342	SMP	1	721.59	492.14	918.02	478.66	10.45	10.45	10.47	10.47	
4546654681	SMP	1	722.06	492.03	918.42	478.64	10.37	10.37	10.82	10.82	
4546663072	SMP	1	722.49	491.79	918.84	478.82	10.11	10.11	10.91	10.91	
4546671436	SMP	1	722.71	492.16	919.10	478.70	10.52	10.52	10.70	10.70	
4546679708	SMP	1	723.02	492.01	919.40	478.67	10.49	10.49	10.86	10.86	
4546688064	SMP	1	723.20	491.92	919.75	478.60	10.36	10.36	10.50	10.50	
4546696475	SMP	1	723.60	491.89	920.13	478.86	10.39	10.39	10.64	10.64	
4546704802	SMP	1	723.78	492.05	920.10	478.80	10.47	10.47	10.37	10.37	
4546713084	SMP	1	723.36	492.93	919.74	479.86	10.57	10.57	10.69	10.69	
4546721434	SMP	1	723.21	493.67	919.76	480.99	10.22	10.22	10.81	10.81	
4546729836	SMP	1	722.94	494.26	919.39	481.60	10.22	10.22	10.63	10.63	
4546738179	SMP	1	723.12	494.74	919.63	481.72	10.63	10.63	10.56	10.56	
4546754829	SMP	1	723.05	494.82	919.40	481.55	10.37	10.37	10.30	10.30	
4546763203	SMP	1	723.22	494.85	919.79	482.11	10.26	10.26	10.71	10.71	
4546771577	SMP	1	723.07	495.07	918.74	481.56	10.35	10.35	9.35	9.35	
4546779853	SMP	1	723.05	495.00	919.42	482.16	10.24	10.24	10.57	10.57	
4546788188	SMP	1	723.12	495.08	918.09	481.49	10.47	10.47	8.01	8.01	
4546796602	SMP	1	723.16	495.11	918.07	481.43	10.39	10.39	8.54	8.54	
4546804798	SMP	1	723.11	495.11	919.84	482.42	10.36	10.36	10.84	10.84	
4546813191	SMP	1	723.16	495.19	918.54	481.62	10.62	10.62	8.78	8.78	
4546821574	SMP	1	723.04	494.90	920.05	482.05	10.02	10.02	10.54	10.54	
4546829976	SMP	1	723.13	494.99	918.94	481.88	10.40	10.40	9.22	9.22	
4546838185	SMP	1	723.43	495.00	920.39	482.01	10.25	10.25	10.39	10.39	
4546846569	SMP	1	723.45	495.03	920.12	482.19	10.61	10.61	10.69	10.69	
4546854933	SMP	1	723.75	494.99	920.98	481.76	10.60	10.60	10.23	10.23	
4546863303	SMP	1	723.96	494.89	920.65	482.56	10.53	10.53	11.08	11.08	
4546871571	SMP	1	724.04	494.98	920.73	482.49	10.33	10.33	10.85	10.85	
4546879943	SMP	1	724.46	494.64	921.65	481.94	10.36	10.36	10.29	10.29	
4546888296	SMP	1	725.91	494.47	922.85	482.43	10.41	10.41	10.98	10.98	
4546896680	SMP	1	727.66	494.42	923.84	481.87	10.64	10.64	10.92	10.92	
4546904944	SMP	1	729.40	494.31	926.38	481.85	10.77	10.77	10.90	10.90	
4546921687	SMP	1	731.58	493.83	928.76	481.98	10.61	10.61	10.74	10.74	
4546929989	SMP	1	731.63	493.84	928.64	482.09	10.82	10.82	10.75	10.75	
4546938301	SMP	1	731.84	493.68	929.02	482.13	10.45	10.45	10.60	10.60	
4546946707	SMP	1	731.93	493.72	929.33	481.89	10.53	10.53	10.38	10.38	
4546955048	SMP	1	732.06	493.47	929.83	481.82	10.44	10.44	10.60	10.60	
4546963320	SMP	1	732.43	493.65	929.95	481.73	10.74	10.74	10.49	10.49	
4546971670	SMP	1	732.48	493.44	929.97	481.89	10.62	10.62	10.42	10.42	
4546980078	SMP	1	732.70	493.46	930.25	481.98	10.74	10.74	10.53	10.53	
4546988410	SMP	1	732.88	493.38	930.50	481.95	10.75	10.75	10.71	10.71	
4546996693	SMP	1	733.00	493.32	930.60	481.99	10.56	10.56	10.73	10.73	
4547005050	SMP	1	733.20	493.32	930.87	482.02	10.63	10.63	10.33	10.33	
4547013448	SMP	1	733.32	493.32	930.97	481.97	10.78	10.78	10.24	10.24	
4547021788	SMP	1	733.39	493.32	931.05	482.09	10.75	10.75	10.25	10.25	
4547038441	SMP	1	733.52	493.52	931.22	482.17	10.84	10.84	10.74	10.74	
4547046813	SMP	1	733.64	493.45	931.40	482.15	10.82	10.82	10.80	10.80	
4547055193	SMP	1	733.57	493.63	931.22	482.31	10.93	10.93	10.63	10.63	
4547063479	SMP	1	733.55	493.69	931.55	482.24	11.00	11.00	10.56	10.56	
4547071799	SMP	1	733.70	493.57	931.57	482.15	10.73	10.73	10.33	10.33	
4547080212	SMP	1	733.62	493.53	931.56	482.22	10.84	10.84	10.42	10.42	
4547088551	SMP	1	733.72	493.42	931.48	482.45	10.73	10.73	10.51	10.51	
4547096795	SMP	1	733.63	493.63	931.48	482.34	10.75	10.75	10.17	10.17	
4547105185	SMP	1	733.22	493.23	930.99	482.21	10.53	10.53	10.55	10.55	
4547113560	SMP	1	731.55	493.00	928.26	481.45	10.75	10.75	10.51	10.51	
4547121792	SMP	1	729.84	492.31	927.08	481.02	10.68	10.68	10.99	10.99	
4547146932	SMP	1	724.82	490.83	921.52	479.27	10.62	10.62	10.68	10.68	
4547155191	SMP	1	723.95	490.48	920.23	479.01	10.56	10.56	10.59	10.59	
4547163547	SMP	1	723.70	490.24	920.09	478.91	10.65	10.65	10.80	10.80	
4547180302	SMP	1	723.92	490.26	920.07	478.77	10.29	10.29	10.60	10.60	
4547188549	SMP	1	723.88	490.10	920.03	478.89	10.23	10.23	10.78	10.78	
4547196946	SMP	1	723.97	490.21	919.92	478.88	10.33	10.33	10.74	10.74	
4547205290	SMP	1	723.88	490.22	919.99	478.94	10.38	10.38	10.82	10.82	
4547213699	SMP	1	723.77	490.26	920.04	478.88	10.28	10.28	10.54	10.54	
4547221907	SMP	1	723.73	490.21	919.82	478.55	10.60	10.60	10.40	10.40	
4547230302	SMP	1	723.65	490.09	919.84	478.59	10.31	10.31	10.59	10.59	
4547238668	SMP	1	723.51	490.15	919.63	478.63	10.52	10.52	10.78	10.78	
4547247074	SMP	1	723.33	490.27	919.73	478.46	10.46	10.46	10.76	10.76	
4547255274	SMP	1	723.21	490.11	919.48	478.49	10.56	10.56	10.85	10.85	
4547263687	SMP	1	723.18	490.25	919.17	478.44	10.54	10.54	10.53	10.53	
4547272030	SMP	1	722.85	490.25	918.99	478.29	10.27	10.27	10.73	10.73	
4547280301	SMP	1	722.81	490.28	918.97	478.50	10.48	10.48	10.77	10.77	
4547288664	SMP	1	722.46	490.21	918.58	478.38	10.30	10.30	10.76	10.76	
4547297056	SMP	1	722.37	490.15	918.31	478.37	10.42	10.42	10.78	10.78	
4547305399	SMP	1	721.85	490.12	917.66	477.91	10.27	10.27	10.41	10.41	
4547313691	SMP	1	721.47	489.94	917.28	477.86	10.36	10.36	10.83	10.83	
4547322022	SMP	1	721.20	490.11	917.13	477.81	10.39	10.39	10.68	10.68	
4547330431	SMP	1	721.07	490.00	916.83	477.67	10.17	10.17	10.47	10.47	
4547338785	SMP	1	720.76	490.11	916.50	477.78	10.29	10.29	10.88	10.88	
4547347087	SMP	1	720.23	490.26	916.50	477.77	10.66	10.66	10.85	10.85	
4547355394	SMP	1	720.16	490.24	916.26	477.66	10.37	10.37	10.71	10.71	
4547372077	SMP	1	719.72	490.47	915.65	477.89	10.57	10.57	10.98	10.98	
4547380410	SMP	1	719.33	490.47	915.39	477.76	10.47	10.47	10.78	10.78	
4547388803	SMP	1	719.22	490.39	914.69	477.71	10.42	10.42	10.74	10.74	
4547397164	SMP	1	718.93	490.55	914.70	477.72	10.47	10.47	10.92	10.92	
4547405531	SMP	1	718.76	490.51	914.51	477.62	10.59	10.59	10.84	10.84	
4547413791	SMP	1	718.38	490.66	914.37	477.66	10.47	10.47	10.81	10.81	
4547422163	SMP	1	718.10	490.64	913.94	477.54	10.52	10.52	10.66	10.66	
4547430532	SMP	1	718.08	490.64	913.52	477.39	10.56	10.56	10.63	10.63	
4547438920	SMP	1	717.71	490.63	913.60	477.43	10.48	10.48	10.75	10.75	
4547447194	SMP	1	717.51	490.67	913.40	477.42	10.63	10.63	10.76	10.76	
4547455533	SMP	1	717.31	490.64	913.29	477.44	10.55	10.55	10.64	10.64	
4547463927	SMP	1	717.23	490.62	912.99	477.18	10.66	10.66	10.57	10.57	
4547472166	SMP	1	717.03	490.67	912.85	477.39	10.67	10.67	10.73	10.73	
4547480559	SMP	1	717.01	490.50	912.79	477.17	10.59	10.59	10.71	10.71	
4547488923	SMP	1	716.84	490.64	912.65	477.23	10.48	10.48	10.45	10.45	
4547497415	SMP	1	716.85	490.63	912.36	477.22	10.52	10.52	10.50	10.50	
4547505528	SMP	1	716.68	490.67	912.63	477.28	10.34	10.34	10.52	10.52	
4547513918	SMP	1	716.82	490.67	912.68	477.22	10.66	10.66	10.60	10.60	
4547522275	SMP	1	716.92	490.68	912.78	477.31	10.56	10.56	10.60	10.60	
4547530686	SMP	1	716.83	490.77	912.55	477.39	10.44	10.44	10.47	10.47	
4547538915	SMP	1	717.13	490.80	913.02	477.60	10.55	10.55	10.81	10.81	
4547547298	SMP	1	717.07	490.79	912.63	477.50	10.61	10.61	10.34	10.34	
4547555655	SMP	1	717.21	490.66	912.59	477.64	10.53	10.53	10.52	10.52	
4547564100	SMP	1	717.23	490.55	912.68	477.75	10.32	10.32	10.71	10.71	
4547572270	SMP	1	717.53	490.77	913.36	477.89	10.59	10.59	10.75	10.75	
4547580642	SMP	1	717.57	490.70	913.59	477.88	10.21	10.21	10.51	10.51	
4547589044	SMP	1	717.85	490.78	913.77	477.94	10.43	10.43	10.62	10.62	
4547597445	SMP	1	718.15	490.80	913.96	478.15	10.60	10.60	10.71	10.71	
4547605667	SMP	1	718.31	490.78	914.14	478.05	10.62	10.62	10.58	10.58	
4547614036	SMP	1	718.39	490.74	914.39	478.14	10.51	10.51	10.54	10.54	
4547622418	SMP	1	718.49	490.75	914.45	478.17	10.54	10.54	10.65	10.65	
4547630640	SMP	1	718.64	490.84	914.47	478.33	10.21	10.21	10.89	10.89	
4547639043	SMP	1	718.98	490.70	914.35	478.15	10.48	10.48	10.50	10.50	
4547647407	SMP	1	718.97	490.73	914.94	478.31	10.43	10.43	10.67	10.67	
4547655782	SMP	1	719.07	490.76	915.26	478.31	10.62	10.62	10.54	10.54	
4547664026	SMP	1	719.30	490.63	915.55	478.49	10.55	10.55	11.04	11.04	
4547672411	SMP	1	719.24	490.73	915.40	478.54	10.55	10.55	10.81	10.81	
4547680798	SMP	1	719.24	490.77	915.43	478.35	10.63	10.63	10.73	10.73	
4547689168	SMP	1	719.36	490.80	915.48	478.47	10.59	10.59	10.84	10.84	
4547697441	SMP	1	719.41	490.75	915.47	478.43	10.42	10.42	10.88	10.88	
4547705784	SMP	1	719.43	490.91	915.52	478.40	10.50	10.50	10.76	10.76	
4547714196	SMP	1	719.53	490.79	915.55	478.47	10.55	10.55	10.74	10.74	
4547722532	SMP	1	719.62	490.82	915.58	478.52	10.37	10.37	10.81	10.81	
4547730763	SMP	1	719.63	490.89	915.55	478.55	10.27	10.27	10.67	10.67	
4547739160	SMP	1	719.71	490.77	915.66	478.40	10.48	10.48	10.49	10.49	
4547747554	SMP	1	719.71	490.77	915.56	478.48	10.46	10.46	10.41	10.41	
4547755905	SMP	1	719.72	490.83	915.66	478.45	10.37	10.37	10.48	10.48	
4547764163	SMP	1	719.82	490.66	915.61	478.52	10.36	10.36	10.34	10.34	
4547772528	SMP	1	719.76	490.77	915.83	478.52	10.63	10.63	10.46	10.46	
4547780886	SMP	1	719.82	490.73	915.96	478.32	10.53	10.53	10.42	10.42	
4547789157	SMP	1	719.95	490.69	915.94	478.48	10.60	10.60	10.52	10.52	
4547797552	SMP	1	720.00	490.66	916.11	478.42	10.63	10.63	10.50	10.50	
4547805901	SMP	1	720.02	490.54	916.20	478.45	10.52	10.52	10.69	10.69	
4547814256	SMP	1	719.99	490.65	916.14	478.54	10.47	10.47	10.59	10.59	
4547822525	SMP	1	720.17	490.46	916.20	478.49	10.43	10.43	10.60	10.60	
4547830919	SMP	1	720.23	490.41	916.30	478.48	10.30	10.30	10.60	10.60	
4547839285	SMP	1	720.47	490.44	916.23	478.40	10.14	10.14	10.46	10.46	
4547847620	SMP	1	720.37	490.54	916.36	478.38	10.23	10.23	10.65	10.65	
4547855900	SMP	1	720.49	490.52	916.61	478.39	10.20	10.20	10.60	10.60	
4547864298	SMP	1	720.57	490.54	916.59	478.45	10.17	10.17	10.57	10.57	
4547872660	SMP	1	720.65	490.39	916.75	478.41	10.23	10.23	10.54	10.54	
4547880965	SMP	1	720.60	490.53	916.77	478.36	10.36	10.36	10.56	10.56	
4547889284	SMP	1	720.70	490.54	916.92	478.41	10.41	10.41	10.50	10.50	
4547897696	SMP	1	721.02	490.51	917.04	478.46	10.29	10.29	10.38	10.38	
4547906021	SMP	1	721.11	490.33	917.13	478.31	10.38	10.38	10.41	10.41	
4547922640	SMP	1	721.25	490.37	917.24	478.48	10.20	10.20	10.42	10.42	
4547931005	SMP	1	721.27	490.41	917.53	478.32	10.19	10.19	10.31	10.31	
4547939384	SMP	1	721.39	490.47	917.62	478.36	10.42	10.42	10.41	10.41	
4547947748	SMP	1	721.52	490.56	917.87	478.56	10.39	10.39	10.56	10.56	
4547956001	SMP	1	722.31	490.54	918.57	478.63	10.39	10.39	10.51	10.51	
4547964410	SMP	1	723.87	490.95	920.39	478.99	10.48	10.48	10.75	10.75	
4547972743	SMP	1	725.55	491.43	921.85	479.45	10.38	10.38	10.40	10.40	
4547981049	SMP	1	727.25	491.60	923.31	479.72	10.42	10.42	9.59	9.59	
4547997767	SMP	1	729.98	492.75	926.37	481.76	10.36	10.36	10.85	10.85	
4548006154	SMP	1	731.12	493.24	927.78	482.23	10.38	10.38	10.49	10.49	
4548014433	SMP	1	732.04	493.81	928.65	482.98	10.25	10.25	10.85	10.85	
4548022755	SMP	1	732.12	494.11	928.19	482.98	10.54	10.54	10.93	10.93	
4548031101	SMP	1	732.23	493.74	928.86	483.36	10.38	10.38	11.13	11.13	
4548039521	SMP	1	732.45	493.86	929.31	483.26	10.55	10.55	11.04	11.04	
4548056138	SMP	1	732.89	493.81	929.83	483.54	10.32	10.32	11.22	11.22	
4548064608	SMP	1	733.21	493.83	930.18	483.54	10.47	10.47	11.29	11.29	
4548072879	SMP	1	733.50	493.75	930.38	483.29	10.66	10.66	10.45	10.45	
4548081134	SMP	1	733.65	493.68	930.78	483.45	10.39	10.39	10.86	10.86	
4548089501	SMP	1	733.92	493.35	931.00	483.47	10.26	10.26	10.69	10.69	
4548097908	SMP	1	734.13	493.52	931.56	483.65	10.44	10.44	10.83	10.83	
4548106118	SMP	1	734.29	493.67	931.81	483.59	10.81	10.81	10.79	10.79	
4548114558	SMP	1	734.60	493.50	931.59	483.28	10.61	10.61	10.42	10.42	
4548122880	SMP	1	734.83	493.32	932.28	483.91	10.40	10.40	11.11	11.11	
4548131266	SMP	1	734.95	493.34	932.05	483.28	10.35	10.35	10.39	10.39	
4548139500	SMP	1	735.27	493.38	933.03	483.57	10.41	10.41	10.45	10.45	
4548147946	SMP	1	735.34	493.44	932.73	483.44	10.77	10.77	10.39	10.39	
4548156245	SMP	1	735.48	493.34	933.15	483.51	10.61	10.61	10.66	10.66	
4548164750	SMP	1	735.55	493.26	933.13	483.46	10.75	10.75	10.44	10.44	
4548172871	SMP	1	735.76	493.24	932.86	483.49	10.77	10.77	10.46	10.46	
4548181269	SMP	1	735.91	493.21	932.89	483.57	10.56	10.56	10.64	10.64	
4548189624	SMP	1	736.06	492.98	933.72	483.80	10.30	10.30	10.69	10.69	
4548198053	SMP	1	735.95	493.22	933.81	483.62	10.54	10.54	10.46	10.46	
4548206236	SMP	1	736.13	493.31	933.74	483.80	10.68	10.68	10.76	10.76	
4548214680	SMP	1	736.10	493.21	934.54	483.45	10.52	10.52	9.99	9.99	
4548222988	SMP	1	736.17	493.12	934.08	483.79	10.33	10.33	10.85	10.85	
4548239630	SMP	1	736.30	493.34	934.95	483.53	10.71	10.71	9.53	9.53	
4548248016	SMP	1	736.35	493.28	933.83	483.79	10.66	10.66	10.72	10.72	
4548256370	SMP	1	736.35	493.32	934.31	483.87	10.70	10.70	10.96	10.96	
4548264643	SMP	1	736.98	492.98	933.84	483.52	10.35	10.35	10.88	10.88	
4548273014	SMP	1	738.14	493.01	935.72	483.72	10.57	10.57	11.02	11.02	
4548281354	SMP	1	739.14	492.99	936.85	483.76	10.47	10.47	10.89	10.89	
4548289746	SMP	1	740.02	492.76	937.72	483.63	10.46	10.46	10.98	10.98	
4548298038	SMP	1	739.89	492.87	937.67	483.63	10.42	10.42	10.95	10.95	
4548306413	SMP	1	739.70	492.89	937.57	483.63	10.46	10.46	11.05	11.05	
4548314760	SMP	1	739.82	492.83	937.61	483.44	10.42	10.42	10.94	10.94	
4548323141	SMP	1	739.79	493.04	937.80	483.47	10.67	10.67	10.74	10.74	
4548331405	SMP	1	739.81	492.91	937.52	483.62	10.48	10.48	11.31	11.31	
4548339753	SMP	1	739.83	493.08	937.55	483.55	10.46	10.46	11.02	11.02	
4548348147	SMP	1	739.73	493.00	937.50	483.49	10.48	10.48	10.93	10.93	
4548356507	SMP	1	739.69	493.15	937.34	483.78	10.72	10.72	11.14	11.14	
4548364770	SMP	1	739.72	493.17	937.51	483.62	10.33	10.33	10.92	10.92	
4548373138	SMP	1	739.76	493.17	937.39	483.64	10.49	10.49	11.00	11.00	
4548381416	SMP	1	739.80	493.17	937.44	483.55	10.22	10.22	10.93	10.93	
4548389882	SMP	1	739.69	493.11	937.54	483.67	10.34	10.34	10.84	10.84	
4548398145	SMP	1	739.76	493.23	937.63	483.68	10.41	10.41	10.78	10.78	
4548406507	SMP	1	739.76	493.09	937.61	483.72	10.19	10.19	10.83	10.83	
4548414844	SMP	1	739.85	493.10	937.71	483.65	10.17	10.17	10.64	10.64	
4548423144	SMP	1	739.85	493.17	937.56	483.68	10.46	10.46	10.77	10.77	
4548431538	SMP	1	739.76	493.23	937.70	483.67	10.46	10.46	10.84	10.84	
4548439882	SMP	1	739.78	493.23	937.70	483.70	10.49	10.49	10.88	10.88	
4548448288	SMP	1	739.98	493.24	937.70	483.77	10.37	10.37	10.95	10.95	
4548456503	SMP	1	739.92	493.26	937.93	483.73	10.38	10.38	10.75	10.75	
4548464862	SMP	1	740.00	493.18	938.08	483.74	10.47	10.47	10.70	10.70	
4548473255	SMP	1	740.09	493.16	938.08	483.74	10.38	10.38	10.64	10.64	
4548481539	SMP	1	740.23	493.15	938.16	483.84	10.26	10.26	10.89	10.89	
4548489876	SMP	1	740.36	493.17	938.27	483.92	10.39	10.39	10.59	10.59	
4548498226	SMP	1	740.40	493.24	938.38	484.14	10.43	10.43	10.92	10.92	
4548506624	SMP	1	740.41	493.31	938.45	484.00	10.54	10.54	10.76	10.76	
4548514955	SMP	1	740.60	493.28	938.72	484.09	10.44	10.44	10.86	10.86	
4548523256	SMP	1	740.66	493.45	938.77	484.13	10.55	10.55	10.86	10.86	
4548531596	SMP	1	740.85	493.25	938.61	484.08	10.10	10.10	11.01	11.01	
4548540007	SMP	1	740.92	493.22	938.95	484.21	10.24	10.24	10.94	10.94	
4548548252	SMP	1	741.12	493.14	939.29	484.17	10.23	10.23	10.97	10.97	
4548556633	SMP	1	741.20	493.23	939.10	484.27	10.26	10.26	10.81	10.81	
4548564959	SMP	1	741.40	493.29	939.51	484.24	10.43	10.43	10.73	10.73	
4548573379	SMP	1	741.55	493.08	939.71	484.18	10.25	10.25	10.63	10.63	
4548589995	SMP	1	742.45	493.06	940.59	484.17	10.33	10.33	10.64	10.64	
4548598434	SMP	1	743.15	492.85	941.48	483.81	10.38	10.38	10.52	10.52	
4548606724	SMP	1	743.20	492.69	941.49	483.90	10.40	10.40	10.73	10.73	
4548615011	SMP	1	743.46	492.60	941.44	484.03	10.25	10.25	10.62	10.62	
4548623358	SMP	1	743.69	492.75	941.71	483.89	10.65	10.65	10.47	10.47	
4548631757	SMP	1	743.78	492.58	941.87	483.92	10.29	10.29	10.93	10.93	
4548640105	SMP	1	744.02	492.48	942.24	483.98	10.00	10.00	10.67	10.67	
4548648415	SMP	1	744.14	492.54	942.50	483.82	10.34	10.34	10.63	10.63	
4548656730	SMP	1	744.41	492.44	942.65	483.99	10.19	10.19	10.45	10.45	
4548665089	SMP	1	744.67	492.25	942.78	483.97	10.00	10.00	10.52	10.52	
4548673480	SMP	1	745.00	492.36	943.03	483.91	9.98	9.98	10.71	10.71	
4548681801	SMP	1	745.27	492.43	943.37	483.87	10.00	10.00	10.67	10.67	
4548690094	SMP	1	745.38	492.51	943.24	484.04	10.44	10.44	11.00	11.00	
4548698479	SMP	1	745.59	492.43	943.65	484.03	10.48	10.48	10.80	10.80	
4548706847	SMP	1	745.85	492.22	943.75	484.11	10.10	10.10	10.77	10.77	
4548715135	SMP	1	746.01	492.24	943.91	484.13	10.26	10.26	10.73	10.73	
4548731896	SMP	1	746.59	492.37	944.57	484.11	10.42	10.42	10.84	10.84	
4548740120	SMP	1	746.86	492.22	944.80	484.09	10.05	10.05	10.60	10.60	
4548748554	SMP	1	746.92	492.30	945.17	484.12	10.23	10.23	10.49	10.49	
4548756862	SMP	1	747.22	492.31	945.43	484.17	10.20	10.20	10.77	10.77	
4548765229	SMP	1	747.34	492.39	945.69	484.07	10.53	10.53	10.53	10.53	
4548773500	SMP	1	747.78	492.18	945.99	484.22	10.17	10.17	10.37	10.37	
4548781864	SMP	1	747.88	492.25	946.04	484.32	10.48	10.48	10.30	10.30	
4548790238	SMP	1	748.08	492.26	946.09	484.34	10.16	10.16	10.72	10.72	
4548798542	SMP	1	748.30	492.34	946.43	484.24	10.28	10.28	10.32	10.32	
4548807049	SMP	1	748.54	492.20	946.65	484.52	10.39	10.39	10.57	10.57	
4548815250	SMP	1	748.66	492.23	946.99	484.53	10.51	10.51	10.38	10.38	
4548823621	SMP	1	748.83	492.17	946.97	484.29	10.16	10.16	10.06	10.06	
4548831943	SMP	1	749.01	492.28	947.34	484.47	10.07	10.07	10.12	10.12	
4548840237	SMP	1	749.01	492.29	947.23	484.49	10.05	10.05	10.46	10.46	
4548848624	SMP	1	748.99	492.32	947.45	484.40	10.22	10.22	10.21	10.21	
4548856988	SMP	1	749.22	492.30	947.51	484.47	9.97	9.97	10.37	10.37	
4548865319	SMP	1	749.14	492.37	947.44	484.54	10.20	10.20	10.43	10.43	
4548873646	SMP	1	749.11	492.35	947.56	484.56	10.29	10.29	10.64	10.64	
4548882013	SMP	1	749.33	492.33	947.57	484.44	10.53	10.53	10.62	10.62	
4548890360	SMP	1	749.86	491.82	948.04	484.04	10.21	10.21	10.14	10.14	
4548898751	SMP	1	749.96	491.61	948.13	483.94	10.09	10.09	10.14	10.14	
4548906983	SMP	1	749.97	491.64	947.95	483.85	10.12	10.12	10.54	10.54	
4548915326	SMP	1	749.94	491.60	947.92	483.72	10.09	10.09	10.32	10.32	
4548923743	SMP	1	749.84	491.61	947.87	483.85	10.16	10.16	10.43	10.43	
4548931980	SMP	1	749.74	491.58	947.88	484.03	10.18	10.18	10.63	10.63	
4548940362	SMP	1	749.93	491.57	947.83	483.77	10.13	10.13	10.74	10.74	
4548948694	SMP	1	749.81	491.64	947.82	483.82	10.29	10.29	10.65	10.65	
4548957110	SMP	1	749.75	491.43	947.84	483.84	10.28	10.28	10.81	10.81	
4548965339	SMP	1	749.64	491.68	947.72	483.70	10.54	10.54	10.43	10.43	
4548973737	SMP	1	749.68	491.46	947.78	483.74	10.22	10.22	10.22	10.22	
4548982104	SMP	1	749.79	491.57	947.72	483.70	10.25	10.25	10.33	10.33	
4548990479	SMP	1	749.68	491.55	947.85	483.65	10.49	10.49	10.28	10.28	
4548998749	SMP	1	749.82	491.44	947.78	483.74	10.19	10.19	10.37	10.37	
4549007105	SMP	1	749.63	491.52	947.72	483.62	10.57	10.57	10.53	10.53	
4549015487	SMP	1	749.68	491.64	947.86	483.78	10.55	10.55	10.55	10.55	
4549023862	SMP	1	749.70	491.57	947.92	483.78	10.28	10.28	10.52	10.52	
4549032110	SMP	1	749.68	491.57	947.82	483.70	10.21	10.21	10.22	10.22	
4549040483	SMP	1	749.66	491.67	947.81	483.74	10.50	10.50	10.59	10.59	
4549048816	SMP	1	749.60	491.71	947.86	483.80	10.17	10.17	10.31	10.31	
4549057236	SMP	1	749.61	491.53	948.01	483.83	10.16	10.16	10.54	10.54	
4549065481	SMP	1	749.74	491.69	947.88	483.78	10.29	10.29	10.50	10.50	
4549073860	SMP	1	749.72	491.74	947.99	483.86	9.97	9.97	10.51	10.51	
4549082197	SMP	1	749.75	491.89	947.97	483.75	10.44	10.44	10.30	10.30	
4549090477	SMP	1	749.66	491.70	947.99	483.87	10.07	10.07	10.45	10.45	
4549098861	SMP	1	749.79	491.73	948.07	483.93	10.00	10.00	10.12	10.12	
4549107230	SMP	1	749.80	491.66	948.06	483.79	10.20	10.20	10.26	10.26	
4549115587	SMP	1	749.92	491.66	947.96	483.92	10.17	10.17	10.44	10.44	
4549123858	SMP	1	749.92	491.56	947.96	483.94	10.19	10.19	10.59	10.59	
4549132239	SMP	1	749.88	491.56	948.07	483.89	9.96	9.96	10.37	10.37	
4549140602	SMP	1	749.86	491.62	948.01	483.83	10.22	10.22	10.53	10.53	
4549149145	SMP	1	750.01	491.42	948.11	483.73	10.14	10.14	10.46	10.46	
4549157225	SMP	1	749.70	491.42	948.03	483.77	10.18	10.18	10.62	10.62	
4549165588	SMP	1	749.31	491.52	947.42	483.68	10.15	10.15	10.32	10.32	
4549173974	SMP	1	747.80	491.52	946.13	483.59	10.18	10.18	10.68	10.68	
4549182332	SMP	1	745.99	491.34	944.60	483.48	10.36	10.36	10.59	10.59	
4549190586	SMP	1	744.05	491.25	942.19	483.40	10.36	10.36	10.92	10.92	
4549198990	SMP	1	742.18	491.28	940.48	483.55	10.27	10.27	11.15	11.15	
4549207333	SMP	1	740.80	491.43	938.31	483.07	10.15	10.15	10.49	10.49	
4549223961	SMP	1	740.01	491.31	936.46	482.92	9.99	9.99	10.46	10.46	
4549232396	SMP	1	739.74	491.65	936.55	483.02	10.16	10.16	10.09	10.09	
4549240695	SMP	1	739.54	491.69	936.01	482.87	10.29	10.29	10.04	10.04	
4549248981	SMP	1	739.38	491.80	936.19	483.20	10.09	10.09	10.20	10.20	
4549257329	SMP	1	739.19	491.74	936.01	482.94	9.96	9.96	10.15	10.15	
4549265719	SMP	1	738.87	491.78	936.34	483.08	9.91	9.91	10.43	10.43	
4549274078	SMP	1	738.63	492.02	935.53	482.94	10.56	10.56	9.94	9.94	
4549282356	SMP	1	738.44	492.06	935.20	483.06	10.07	10.07	10.40	10.40	
4549290722	SMP	1	738.29	492.07	934.95	482.89	9.99	9.99	10.31	10.31	
4549299095	SMP	1	737.89	492.08	935.75	483.14	10.00	10.00	10.40	10.40	
4549307469	SMP	1	737.62	492.35	934.82	483.24	10.26	10.26	10.52	10.52	
4549315757	SMP	1	737.38	492.31	934.57	483.15	10.16	10.16	10.69	10.69	
4549324077	SMP	1	737.17	492.33	934.88	483.49	10.24	10.24	10.43	10.43	
4549340843	SMP	1	736.69	492.67	934.24	483.30	10.19	10.19	10.52	10.52	
4549349089	SMP	1	736.32	492.76	933.40	483.11	10.36	10.36	10.23	10.23	
4549357473	SMP	1	736.05	492.70	933.37	483.24	10.02	10.02	10.53	10.53	
4549366333	SMP	1	735.81	492.99	933.18	483.17	10.32	10.32	10.63	10.63	
4549374209	SMP	1	735.49	493.00	932.54	483.07	10.42	10.42	10.13	10.13	
4549382474	SMP	1	735.18	493.06	932.30	483.00	10.16	10.16	10.16	10.16	
4549390831	SMP	1	734.86	493.04	932.28	483.30	10.26	10.26	10.72	10.72	
4549399225	SMP	1	734.58	493.20	931.88	483.17	10.11	10.11	10.62	10.62	
4549407467	SMP	1	734.21	493.17	931.56	483.34	10.18	10.18	10.55	10.55	
4549415863	SMP	1	733.44	493.44	930.56	483.23	10.43	10.43	10.28	10.28	
4549424203	SMP	1	732.43	493.53	929.38	483.19	10.31	10.31	10.28	10.28	
4549449214	SMP	1	731.62	493.66	928.80	483.25	10.21	10.21	10.71	10.71	
4549457594	SMP	1	731.22	493.58	928.47	483.26	10.47	10.47	10.85	10.85	
4549465965	SMP	1	730.93	493.56	928.32	483.16	10.30	10.30	10.80	10.80	
4549474215	SMP	1	730.72	493.68	928.09	483.21	10.39	10.39	10.71	10.71	
4549482584	SMP	1	730.44	493.74	928.09	483.19	10.32	10.32	10.59	10.59	
4549490979	SMP	1	730.29	493.83	927.73	483.19	10.50	10.50	10.84	10.84	
4549499332	SMP	1	729.94	493.80	927.42	483.00	10.20	10.20	10.80	10.80	
4549507589	SMP	1	729.77	493.97	927.33	483.18	10.43	10.43	10.77	10.77	
4549515969	SMP	1	729.63	493.86	927.06	483.15	10.31	10.31	10.76	10.76	
4549524338	SMP	1	729.44	494.00	927.05	483.15	10.30	10.30	10.74	10.74	
4549532716	SMP	1	729.34	493.99	926.72	483.30	10.43	10.43	10.83	10.83	
4549540959	SMP	1	729.21	494.02	926.70	483.10	10.46	10.46	11.04	11.04	
4549549317	SMP	1	729.04	494.00	926.53	482.94	10.42	10.42	10.77	10.77	
4549557715	SMP	1	728.95	493.98	926.35	483.10	10.64	10.64	10.77	10.77	
4549565976	SMP	1	728.73	494.01	926.39	483.09	10.38	10.38	10.84	10.84	
4549574343	SMP	1	728.79	494.07	926.42	483.19	10.47	10.47	11.01	11.01	
4549582723	SMP	1	728.73	494.11	926.32	483.14	10.44	10.44	10.93	10.93	
4549591086	SMP	1	728.79	494.15	926.06	483.19	10.55	10.55	10.84	10.84	
4549599323	SMP	1	728.66	494.22	926.15	483.16	10.67	10.67	10.75	10.75	
4549616437	SMP	1	728.65	494.27	926.24	483.16	10.63	10.63	10.88	10.88	
4549624443	SMP	1	728.62	494.25	926.13	483.07	10.64	10.64	10.83	10.83	
4549632743	SMP	1	728.52	494.30	926.10	483.30	10.63	10.63	10.94	10.94	
4549641069	SMP	1	728.54	494.28	926.10	483.21	10.80	10.80	10.97	10.97	
4549649445	SMP	1	728.58	494.36	926.14	483.29	10.82	10.82	10.88	10.88	
4549657816	SMP	1	728.48	494.29	926.03	483.24	10.64	10.64	11.00	11.00	
4549666106	SMP	1	728.39	494.33	925.95	483.37	10.83	10.83	11.01	11.01	
4549674439	SMP	1	728.36	494.39	925.87	483.12	10.90	10.90	10.76	10.76	
4549682851	SMP	1	728.38	494.27	925.88	483.32	10.69	10.69	11.17	11.17	
4549691192	SMP	1	728.33	494.32	925.83	483.24	10.81	10.81	11.12	11.12	
4549699450	SMP	1	728.20	494.43	925.74	483.34	10.65	10.65	11.00	11.00	
4549707813	SMP	1	728.06	494.46	925.56	483.34	10.86	10.86	11.08	11.08	
4549716238	SMP	1	728.02	494.40	925.61	483.28	10.65	10.65	11.01	11.01	
4549724439	SMP	1	727.95	494.47	925.48	483.23	10.67	10.67	11.04	11.04	
4549732865	SMP	1	727.94	494.76	925.50	483.25	10.87	10.87	10.78	10.78	
4549741216	SMP	1	728.16	495.28	925.51	484.02	10.71	10.71	11.10	11.10	
4549749577	SMP	1	728.10	495.51	925.50	484.41	10.83	10.83	11.38	11.38	
4549757811	SMP	1	727.98	495.60	925.40	484.27	10.88	10.88	11.26	11.26	
4549766214	SMP	1	727.82	495.53	925.44	484.25	10.92	10.92	11.07	11.07	
4549774557	SMP	1	727.70	495.52	925.07	484.11	10.82	10.82	11.17	11.17	
4549782987	SMP	1	727.50	495.63	925.17	484.42	10.86	10.86	11.36	11.36	
4549791185	SMP	1	727.54	495.64	924.88	484.26	10.87	10.87	11.03	11.03	
4549799569	SMP	1	727.48	495.62	924.79	484.23	10.94	10.94	11.13	11.13	
4549807935	SMP	1	727.32	495.62	924.73	484.26	10.85	10.85	11.09	11.09	
4549816339	SMP	1	727.34	495.68	924.64	484.13	10.98	10.98	10.86	10.86	
4549824560	SMP	1	727.23	495.68	924.66	484.23	10.90	10.90	11.02	11.02	
4549832983	SMP	1	727.21	495.73	924.61	484.25	11.05	11.05	11.05	11.05	
4549841308	SMP	1	727.25	495.72	924.38	484.36	11.02	11.02	10.78	10.78	
4549849702	SMP	1	727.15	495.70	924.31	484.19	11.12	11.12	10.89	10.89	
4549857935	SMP	1	727.09	495.79	924.22	484.08	11.02	11.02	10.61	10.61	
4549866334	SMP	1	727.08	495.86	924.14	484.26	11.00	11.00	10.59	10.59	
4549874689	SMP	1	727.04	495.77	924.29	484.09	10.92	10.92	10.74	10.74	
4549882984	SMP	1	726.97	495.84	924.28	484.34	10.94	10.94	10.75	10.75	
4549891305	SMP	1	726.92	495.84	924.06	484.26	10.84	10.84	10.66	10.66	
4549899698	SMP	1	726.85	495.91	924.14	484.19	10.81	10.81	10.76	10.76	
4549908052	SMP	1	726.88	495.77	924.21	484.25	10.64	10.64	10.76	10.76	
4549916360	SMP	1	726.83	495.91	924.00	484.11	10.93	10.93	10.93	10.93	
4549924679	SMP	1	726.73	495.84	923.77	484.10	10.63	10.63	10.73	10.73	
4549933102	SMP	1	726.74	495.80	923.85	483.91	10.85	10.85	10.62	10.62	
4549941427	SMP	1	726.80	495.84	924.00	484.30	10.68	10.68	10.56	10.56	
4549949710	SMP	1	726.65	495.76	923.88	484.26	10.72	10.72	10.85	10.85	
4549958052	SMP	1	726.61	495.79	923.71	484.09	10.55	10.55	11.00	11.00	
4549966465	SMP	1	726.55	495.71	923.86	484.24	10.80	10.80	10.86	10.86	
4549974800	SMP	1	726.54	495.75	924.00	484.18	10.88	10.88	10.94	10.94	
4549983112	SMP	1	726.66	495.73	923.71	484.22	11.03	11.03	10.92	10.92	
4549991445	SMP	1	726.62	495.57	923.65	483.96	10.86	10.86	10.66	10.66	
4549999812	SMP	1	726.53	495.68	923.72	484.03	10.80	10.80	10.76	10.76	
4550008173	SMP	1	726.65	495.63	923.59	483.90	11.01	11.01	10.99	10.99	
4550016445	SMP	1	726.54	495.57	923.69	483.88	10.89	10.89	10.73	10.73	
4550024801	SMP	1	726.56	495.73	923.37	483.68	10.94	10.94	10.31	10.31	
4550033222	SMP	1	726.38	495.53	923.54	483.73	10.95	10.95	10.42	10.42	
4550041423	SMP	1	726.47	495.68	923.72	483.91	10.89	10.89	10.90	10.90	
4550049827	SMP	1	726.52	495.47	923.59	483.78	10.93	10.93	10.91	10.91	
4550058175	SMP	1	726.43	495.51	923.94	483.91	10.83	10.83	10.77	10.77	
4550066581	SMP	1	726.47	495.69	923.50	483.71	10.95	10.95	10.88	10.88	
4550074798	SMP	1	726.42	495.73	923.65	483.82	11.00	11.00	10.78	10.78	
4550083219	SMP	1	726.46	495.68	923.76	483.79	10.92	10.92	10.75	10.75	
4550091549	SMP	1	726.54	495.61	923.72	483.97	11.09	11.09	10.86	10.86	
4550099936	SMP	1	726.47	495.70	923.70	483.85	11.18	11.18	10.75	10.75	
4550108174	SMP	1	726.42	495.66	923.77	483.88	10.88	10.88	10.75	10.75	
4550117011	SMP	1	726.47	495.67	923.67	483.82	10.94	10.94	10.64	10.64	
4550124923	SMP	1	726.47	495.64	924.10	484.10	11.11	11.11	11.04	11.04	
4550133342	SMP	1	726.58	495.58	923.71	483.83	10.93	10.93	10.64	10.64	
4550141544	SMP	1	726.55	495.67	923.81	483.98	11.09	11.09	10.73	10.73	
4550149936	SMP	1	726.57	495.56	924.08	484.10	10.85	10.85	10.94	10.94	
4550158295	SMP	1	726.80	495.68	924.16	484.26	10.87	10.87	10.64	10.64	
4550166705	SMP	1	726.74	495.53	924.18	484.02	10.87	10.87	10.65	10.65	
4550174915	SMP	1	726.80	495.72	924.14	484.17	11.21	11.21	10.70	10.70	
4550183341	SMP	1	726.84	495.66	924.25	484.11	10.90	10.90	10.62	10.62	
4550191668	SMP	1	726.94	495.72	924.36	484.16	10.89	10.89	10.65	10.65	
4550199990	SMP	1	726.92	495.74	924.33	484.24	10.99	10.99	10.62	10.62	
4550208292	SMP	1	726.97	495.66	924.42	484.22	10.91	10.91	10.96	10.96	
4550216715	SMP	1	727.07	495.77	924.59	484.26	11.15	11.15	10.71	10.71	
4550225045	SMP	1	727.12	495.74	924.49	484.29	11.14	11.14	10.92	10.92	
4550233330	SMP	1	727.13	495.66	924.48	484.22	11.23	11.23	10.75	10.75	
4550241666	SMP	1	727.24	495.66	924.50	484.23	11.12	11.12	10.91	10.91	
4550250071	SMP	1	727.18	495.58	924.49	484.23	10.86	10.86	10.87	10.87	
4550258414	SMP	1	727.32	495.62	924.49	484.29	10.95	10.95	10.76	10.76	
4550266740	SMP	1	727.31	495.48	924.52	484.15	10.89	10.89	10.60	10.60	
4550275048	SMP	1	727.77	495.50	924.70	483.99	11.23	11.23	10.57	10.57	
4550283463	SMP	1	728.73	495.53	925.81	483.98	11.24	11.24	10.37	10.37	
4550291793	SMP	1	729.66	495.39	926.91	484.06	11.14	11.14	10.64	10.64	
4550300108	SMP	1	730.32	495.41	927.92	484.70	11.38	11.38	11.67	11.67	
4550308415	SMP	1	730.06	495.11	927.50	484.29	11.08	11.08	11.16	11.16	
4550316784	SMP	1	730.19	495.19	927.63	484.22	11.03	11.03	10.90	10.90	
4550325162	SMP	1	730.25	495.23	927.52	484.08	11.11	11.11	10.63	10.63	
4550333488	SMP	1	730.27	495.21	927.56	484.38	11.40	11.40	11.21	11.21	
4550341789	SMP	1	730.36	495.04	927.68	484.14	11.20	11.20	11.09	11.09	
4550350171	SMP	1	730.45	495.12	927.98	484.20	11.35	11.35	10.69	10.69	
4550358536	SMP	1	730.48	495.04	927.72	483.90	11.19	11.19	10.69	10.69	
4550366815	SMP	1	730.49	494.95	928.11	484.19	11.05	11.05	11.03	11.03	
4550375161	SMP	1	730.70	494.79	927.98	483.91	10.85	10.85	10.87	10.87	
4550383540	SMP	1	730.52	494.83	927.91	484.00	11.08	11.08	10.87	10.87	
4550391787	SMP	1	730.40	495.01	928.19	484.33	11.11	11.11	11.19	11.19	
4550400228	SMP	1	730.68	494.80	928.19	484.29	11.17	11.17	11.00	11.00	
4550408535	SMP	1	730.67	494.86	928.20	484.16	11.05	11.05	10.72	10.72	
4550416931	SMP	1	730.83	494.98	928.37	484.35	11.17	11.17	10.99	10.99	
4550425158	SMP	1	730.79	494.95	928.30	484.40	11.04	11.04	11.22	11.22	
4550433597	SMP	1	730.79	495.09	928.34	484.47	11.23	11.23	10.98	10.98	
4550442208	SMP	1	730.88	495.00	928.33	484.48	11.00	11.00	10.97	10.97	
4550450272	SMP	1	730.85	495.07	928.33	484.24	11.42	11.42	10.71	10.71	
4550458541	SMP	1	730.99	495.13	928.69	484.31	11.42	11.42	10.86	10.86	
4550475281	SMP	1	731.78	495.02	929.28	484.41	11.21	11.21	10.91	10.91	
4550483643	SMP	1	733.29	495.00	931.23	484.75	11.26	11.26	11.42	11.42	
4550491927	SMP	1	734.77	494.98	933.15	484.77	11.12	11.12	11.26	11.26	
4550500332	SMP	1	736.21	494.76	934.45	484.83	10.93	10.93	11.55	11.55	
4550508672	SMP	1	736.96	494.88	935.08	484.73	11.32	11.32	10.93	10.93	
4550517040	SMP	1	736.74	494.96	934.72	484.89	11.05	11.05	11.21	11.21	
4550525288	SMP	1	736.71	494.80	934.74	484.82	11.14	11.14	10.92	10.92	
4550533694	SMP	1	736.75	494.75	935.37	484.84	10.90	10.90	10.81	10.81	
4550542040	SMP	1	736.79	494.92	935.08	484.81	11.12	11.12	11.03	11.03	
4550550378	SMP	1	736.82	494.99	934.85	485.01	10.89	10.89	11.12	11.12	
4550558676	SMP	1	736.84	494.97	934.86	484.87	10.93	10.93	11.35	11.35	
4550567052	SMP	1	736.91	494.76	935.16	484.80	10.84	10.84	10.97	10.97	
4550575418	SMP	1	736.82	494.84	935.10	484.88	10.72	10.72	11.54	11.54	
4550583720	SMP	1	736.88	494.85	935.16	484.79	10.90	10.90	11.41	11.41	
4550592039	SMP	1	737.02	494.78	935.03	484.95	10.84	10.84	11.73	11.73	
4550600451	SMP	1	737.03	494.84	935.19	484.93	10.98	10.98	11.70	11.70	
4550608794	SMP	1	737.04	494.78	935.15	484.81	10.99	10.99	11.58	11.58	
4550617506	SMP	1	737.03	494.78	935.37	485.01	10.93	10.93	11.47	11.47	
4550625411	SMP	1	737.18	494.84	935.37	484.91	10.97	10.97	11.60	11.60	
4550650440	SMP	1	737.28	494.82	935.51	484.74	11.33	11.33	11.23	11.23	
4550658802	SMP	1	737.50	494.79	935.59	484.79	11.19	11.19	11.75	11.75	
4550667123	SMP	1	737.49	494.82	935.85	484.89	11.27	11.27	11.01	11.01	
4550675538	SMP	1	737.51	494.63	935.89	484.96	11.16	11.16	11.16	11.16	
4550683820	SMP	1	737.65	494.69	935.86	484.91	11.15	11.15	11.53	11.53	
4550692134	SMP	1	737.72	494.63	935.87	485.00	11.22	11.22	11.49	11.49	
4550700579	SMP	1	737.97	494.68	936.23	484.78	11.26	11.26	11.66	11.66	
4550708794	SMP	1	738.02	494.75	936.71	484.86	11.15	11.15	10.91	10.91	
4550717258	SMP	1	738.16	494.75	936.40	484.82	11.33	11.33	11.49	11.49	
4550725543	SMP	1	738.23	494.76	936.59	484.87	11.26	11.26	11.60	11.60	
4550733888	SMP	1	738.19	494.94	936.38	484.90	11.33	11.33	11.51	11.51	
4550742169	SMP	1	738.40	494.91	936.65	484.98	11.42	11.42	11.25	11.25	
4550750603	SMP	1	738.33	494.90	936.69	484.94	11.41	11.41	11.29	11.29	
4550758919	SMP	1	738.47	494.84	936.83	485.01	11.35	11.35	11.09	11.09	
4550767294	SMP	1	738.43	494.78	936.97	485.12	11.15	11.15	11.48	11.48	
4550775534	SMP	1	738.48	494.77	937.01	485.02	11.24	11.24	11.32	11.32	
4550783968	SMP	1	738.60	494.72	937.08	485.11	11.29	11.29	11.30	11.30	
4550792288	SMP	1	738.68	494.85	937.27	485.04	11.45	11.45	11.11	11.11	
4550800670	SMP	1	738.77	494.82	936.80	485.21	11.07	11.07	11.61	11.61	
4550808914	SMP	1	738.67	494.78	936.93	485.08	11.05	11.05	11.47	11.47	
4550817372	SMP	1	738.82	494.72	937.08	485.12	11.23	11.23	11.79	11.79	
4550825662	SMP	1	739.00	494.65	937.16	485.16	11.10	11.10	11.45	11.45	
4550833967	SMP	1	739.53	494.61	937.60	485.15	11.01	11.01	11.35	11.35	
4550842291	SMP	1	740.04	494.67	938.15	484.94	11.24	11.24	11.34	11.34	
4550850746	SMP	1	740.14	494.27	938.27	484.89	10.88	10.88	11.18	11.18	
4550859031	SMP	1	740.23	494.38	938.37	484.80	11.21	11.21	11.30	11.30	
4550867286	SMP	1	740.24	494.20	938.52	484.77	10.95	10.95	11.12	11.12	
4550875649	SMP	1	740.27	493.98	938.55	484.70	10.74	10.74	11.04	11.04	
4550884085	SMP	1	740.40	493.95	938.68	484.77	10.86	10.86	10.94	10.94	
4550892392	SMP	1	740.53	493.88	938.73	484.57	11.01	11.01	10.90	10.90	
4550900637	SMP	1	740.50	493.72	938.92	484.55	11.03	11.03	11.10	11.10	
4550909030	SMP	1	740.71	493.46	939.03	484.23	10.90	10.90	11.02	11.02	
4550917489	SMP	1	740.88	493.23	939.05	484.11	10.79	10.79	10.87	10.87	
4550925792	SMP	1	741.19	492.98	939.38	484.02	10.77	10.77	11.09	11.09	
4550934013	SMP	1	741.22	492.82	939.55	483.82	10.76	10.76	10.96	10.96	
4550942395	SMP	1	741.44	492.66	939.85	483.87	10.87	10.87	10.92	10.92	
4550959135	SMP	1	742.05	492.19	940.20	483.76	10.61	10.61	11.36	11.36	
4550967419	SMP	1	742.29	492.19	940.48	483.67	10.66	10.66	10.81	10.81	
4550975775	SMP	1	742.44	491.96	940.77	483.50	10.75	10.75	10.90	10.90	
4550984233	SMP	1	742.72	491.95	941.04	483.44	10.71	10.71	10.80	10.80	
4550992515	SMP	1	742.88	491.78	941.13	483.30	10.47	10.47	10.85	10.85	
4551000776	SMP	1	743.05	491.80	941.30	483.29	10.70	10.70	10.90	10.90	
4551009129	SMP	1	743.38	491.49	941.42	483.23	10.57	10.57	10.94	10.94	
4551017605	SMP	1	743.48	491.46	941.69	483.11	10.60	10.60	10.73	10.73	
4551025755	SMP	1	743.68	491.54	941.83	483.04	10.66	10.66	10.86	10.86	
4551034126	SMP	1	743.81	491.40	942.05	483.00	10.47	10.47	10.91	10.91	
4551042509	SMP	1	743.97	491.41	942.05	483.08	10.43	10.43	10.57	10.57	
4551050922	SMP	1	744.08	491.41	942.13	483.08	10.55	10.55	10.65	10.65	
4551059137	SMP	1	744.21	491.52	942.36	483.09	10.47	10.47	10.55	10.55	
4551067538	SMP	1	744.47	491.53	942.31	483.30	10.55	10.55	10.89	10.89	
4551075882	SMP	1	744.50	491.65	942.46	483.25	10.66	10.66	10.89	10.89	
4551084264	SMP	1	744.64	491.65	942.75	483.25	10.41	10.41	10.61	10.61	
4551092506	SMP	1	744.80	491.57	942.70	483.41	10.32	10.32	10.77	10.77	
4551100882	SMP	1	744.86	491.64	943.05	483.52	10.15	10.15	10.37	10.37	
4551109258	SMP	1	744.85	491.73	943.15	483.56	10.23	10.23	10.49	10.49	
4551117879	SMP	1	744.97	491.78	943.11	483.66	10.24	10.24	10.73	10.73	
4551125878	SMP	1	745.21	491.87	943.22	483.75	10.20	10.20	10.47	10.47	
4551134259	SMP	1	745.46	492.01	943.47	484.13	10.14	10.14	10.70	10.70	
4551142630	SMP	1	745.81	492.28	943.82	484.49	10.23	10.23	10.61	10.61	
4551151053	SMP	1	745.97	492.42	944.01	484.56	10.34	10.34	10.41	10.41	
4551167643	SMP	1	746.33	492.34	944.22	484.81	10.31	10.31	10.55	10.55	
4551176020	SMP	1	746.33	492.48	944.24	484.76	10.40	10.40	10.80	10.80	
4551184260	SMP	1	746.31	492.34	944.36	484.70	10.42	10.42	10.64	10.64	
4551192634	SMP	1	746.54	492.36	944.41	484.91	10.37	10.37	10.48	10.48	
4551201013	SMP	1	746.61	492.15	944.54	484.75	10.15	10.15	10.54	10.54	
4551209389	SMP	1	746.75	492.08	944.67	484.56	10.14	10.14	10.60	10.60	
4551217628	SMP	1	746.61	492.15	944.82	484.49	10.03	10.03	10.57	10.57	
4551226020	SMP	1	746.62	492.08	944.66	484.49	10.39	10.39	10.56	10.56	
4551234378	SMP	1	746.68	492.00	944.68	484.40	10.14	10.14	10.66	10.66	
4551242771	SMP	1	746.67	492.06	944.75	484.49	10.26	10.26	10.53	10.53	
4551251002	SMP	1	746.57	491.98	944.86	484.36	10.09	10.09	10.53	10.53	
4551259394	SMP	1	746.64	491.82	944.70	484.28	10.23	10.23	10.76	10.76	
4551267759	SMP	1	746.52	491.86	944.72	484.21	10.37	10.37	10.73	10.73	
4551276143	SMP	1	746.53	491.98	944.62	484.11	10.46	10.46	10.57	10.57	
4551284369	SMP	1	746.47	491.75	944.69	484.13	10.49	10.49	10.60	10.60	
4551292761	SMP	1	746.40	491.79	944.60	484.18	10.38	10.38	10.66	10.66	
4551301490	SMP	1	746.49	491.88	944.74	484.08	10.60	10.60	10.63	10.63	
4551309500	SMP	1	746.52	491.84	944.69	484.11	10.50	10.50	10.57	10.57	
4551317747	SMP	1	746.46	491.90	944.65	484.13	10.34	10.34	10.68	10.68	
4551326140	SMP	1	746.75	491.97	944.87	484.16	10.15	10.15	10.77	10.77	
4551334507	SMP	1	747.07	492.04	945.29	484.30	10.52	10.52	10.66	10.66	
4551342758	SMP	1	747.12	492.22	945.27	484.53	10.41	10.41	10.99	10.99	
4551351124	SMP	1	747.04	492.32	945.25	484.70	10.56	10.56	11.02	11.02	
4551359503	SMP	1	747.01	492.28	945.26	484.72	10.59	10.59	10.95	10.95	
4551367960	SMP	1	746.93	492.42	945.27	484.74	10.59	10.59	10.93	10.93	
4551376138	SMP	1	746.97	492.48	945.28	484.88	10.40	10.40	10.75	10.75	
4551384491	SMP	1	746.94	492.64	945.40	484.81	10.70	10.70	10.77	10.77	
4551392877	SMP	1	746.87	492.59	945.29	484.89	10.41	10.41	10.98	10.98	
4551401263	SMP	1	746.94	492.77	945.21	484.94	10.27	10.27	10.74	10.74	
4551409503	SMP	1	746.77	492.83	945.31	485.16	10.48	10.48	10.72	10.72	
4551417864	SMP	1	746.76	492.98	945.32	485.29	10.61	10.61	10.93	10.93	
4551426259	SMP	1	746.75	493.11	945.30	485.20	10.80	10.80	10.57	10.57	
4551434683	SMP	1	746.76	493.22	945.30	485.30	10.74	10.74	10.84	10.84	
4551442888	SMP	1	746.93	493.07	945.38	485.34	10.53	10.53	10.91	10.91	
4551451240	SMP	1	746.76	493.21	945.32	485.42	10.74	10.74	10.76	10.76	
4551459635	SMP	1	746.81	493.13	945.23	485.49	10.44	10.44	10.99	10.99	
4551468089	SMP	1	746.67	493.28	945.33	485.56	10.84	10.84	11.02	11.02	
4551476260	SMP	1	746.73	493.28	945.18	485.71	10.90	10.90	11.14	11.14	
4551484602	SMP	1	746.71	493.28	945.14	485.55	10.75	10.75	11.03	11.03	
4551493007	SMP	1	746.67	493.13	944.99	485.45	10.51	10.51	10.85	10.85	
4551501238	SMP	1	746.66	493.27	945.11	485.51	10.67	10.67	11.03	11.03	
4551509632	SMP	1	746.57	493.23	945.06	485.48	10.82	10.82	10.86	10.86	
4551517984	SMP	1	746.47	493.09	944.98	485.54	10.62	10.62	10.83	10.83	
4551526385	SMP	1	746.47	493.24	944.89	485.52	10.71	10.71	10.84	10.84	
4551534609	SMP	1	746.38	493.10	944.88	485.30	10.63	10.63	10.76	10.76	
4551543013	SMP	1	745.33	493.01	943.98	485.27	10.64	10.64	11.20	11.20	
4551551362	SMP	1	743.50	493.04	942.86	485.14	11.21	11.21	10.11	10.11	
4551568000	SMP	1	739.62	493.11	937.33	484.58	11.04	11.04	11.25	11.25	
4551576360	SMP	1	737.68	493.13	935.55	485.01	11.03	11.03	11.33	11.33	
4551584741	SMP	1	736.24	492.99	934.13	484.59	11.04	11.04	11.28	11.28	
4551601364	SMP	1	735.64	493.17	933.11	484.65	11.00	11.00	11.05	11.05	
4551609755	SMP	1	735.49	493.20	933.24	484.56	10.92	10.92	11.08	11.08	
4551618118	SMP	1	735.54	493.31	933.11	484.62	10.89	10.89	11.08	11.08	
4551626505	SMP	1	735.52	493.40	933.20	484.82	11.02	11.02	11.17	11.17	
4551634733	SMP	1	735.45	493.47	933.06	484.78	11.10	11.10	11.11	11.11	
4551643130	SMP	1	735.32	493.35	933.16	484.72	10.84	10.84	11.11	11.11	
4551651476	SMP	1	735.40	493.46	932.97	484.63	10.95	10.95	11.12	11.12	
4551659756	SMP	1	735.32	493.50	933.04	484.88	10.77	10.77	10.87	10.87	
4551668094	SMP	1	735.28	493.57	933.16	484.94	10.70	10.70	10.90	10.90	
4551676519	SMP	1	735.37	493.65	933.10	485.02	10.82	10.82	10.77	10.77	
4551684857	SMP	1	735.35	493.57	933.01	484.91	10.80	10.80	10.76	10.76	
4551693124	SMP	1	735.36	493.65	933.04	485.09	10.93	10.93	10.91	10.91	
4551701470	SMP	1	735.30	493.81	932.99	485.06	10.79	10.79	10.81	10.81	
4551709877	SMP	1	735.22	493.82	933.02	485.14	10.94	10.94	10.90	10.90	
4551718226	SMP	1	735.19	493.70	932.98	485.13	10.82	10.82	10.96	10.96	
4551726497	SMP	1	735.09	493.91	933.03	485.10	10.66	10.66	10.98	10.98	
4551734857	SMP	1	735.02	493.83	932.90	485.24	10.71	10.71	10.88	10.88	
4551743254	SMP	1	734.94	493.82	932.87	485.32	10.89	10.89	11.11	11.11	
4551751595	SMP	1	734.95	493.91	932.75	485.11	10.79	10.79	10.92	10.92	
4551759873	SMP	1	734.92	493.75	932.48	484.96	10.89	10.89	10.76	10.76	
4551768225	SMP	1	734.75	493.72	932.59	485.00	10.69	10.69	11.00	11.00	
4551776621	SMP	1	734.80	493.77	932.65	484.88	10.69	10.69	10.91	10.91	
4551784975	SMP	1	734.63	493.84	932.60	484.95	10.77	10.77	10.97	10.97	
4551793247	SMP	1	734.62	493.79	932.49	485.00	10.67	10.67	11.03	11.03	
4551801606	SMP	1	734.53	493.86	932.44	484.90	10.74	10.74	11.02	11.02	
4551809998	SMP	1	734.49	494.05	932.42	484.92	10.80	10.80	11.01	11.01	
4551818369	SMP	1	734.44	493.96	932.33	484.87	10.89	10.89	10.94	10.94	
4551826622	SMP	1	734.32	493.82	932.30	485.01	10.93	10.93	11.05	11.05	
4551834973	SMP	1	734.32	493.98	932.16	484.82	11.06	11.06	10.98	10.98	
4551843371	SMP	1	734.21	493.96	932.20	484.78	10.94	10.94	11.11	11.11	
4551851587	SMP	1	734.06	494.01	932.05	484.82	10.78	10.78	10.66	10.66	
4551859995	SMP	1	734.03	494.04	932.03	484.80	10.71	10.71	10.98	10.98	
4551868344	SMP	1	733.95	493.97	931.93	484.82	10.87	10.87	11.00	11.00	
4551876740	SMP	1	733.93	493.97	931.79	484.82	10.77	10.77	10.67	10.67	
4551884970	SMP	1	733.95	494.03	931.83	484.88	10.74	10.74	10.82	10.82	
4551893367	SMP	1	733.82	494.04	931.76	484.89	10.62	10.62	10.74	10.74	
4551901717	SMP	1	733.92	494.12	931.80	485.00	10.80	10.80	10.94	10.94	
4551910119	SMP	1	733.88	494.22	931.83	484.86	10.81	10.81	11.11	11.11	
4551918339	SMP	1	733.93	494.23	931.79	484.89	10.88	10.88	10.78	10.78	
4551926738	SMP	1	733.88	494.12	931.87	485.10	10.82	10.82	11.00	11.00	
4551935094	SMP	1	733.83	494.27	931.87	485.05	10.74	10.74	10.94	10.94	
4551943491	SMP	1	733.95	494.31	931.87	485.09	10.85	10.85	10.94	10.94	
4551951710	SMP	1	733.77	494.43	931.97	485.20	11.02	11.02	11.07	11.07	
4551960116	SMP	1	733.89	494.39	931.93	485.31	10.94	10.94	11.13	11.13	
4551968468	SMP	1	733.82	494.49	931.90	485.22	10.88	10.88	11.05	11.05	
4551976854	SMP	1	734.04	494.49	932.19	485.37	11.04	11.04	11.00	11.00	
4551985095	SMP	1	734.74	494.92	932.74	485.95	10.96	10.96	11.51	11.51	
4551993484	SMP	1	735.07	495.33	933.07	486.07	11.16	11.16	10.93	10.93	
4552001845	SMP	1	735.05	495.44	933.14	486.41	10.95	10.95	11.32	11.32	
4552010112	SMP	1	734.89	495.55	933.10	486.31	11.29	11.29	11.23	11.23	
4552018470	SMP	1	734.94	495.55	932.93	486.28	11.23	11.23	11.00	11.00	
4552026857	SMP	1	734.85	495.63	932.96	486.32	11.39	11.39	11.19	11.19	
4552035221	SMP	1	734.82	495.70	932.94	486.33	11.34	11.34	11.24	11.24	
4552043485	SMP	1	734.74	495.66	932.94	486.40	11.33	11.33	11.27	11.27	
4552051849	SMP	1	734.75	495.74	932.93	486.71	11.29	11.29	11.62	11.62	
4552060235	SMP	1	734.70	495.57	932.84	486.52	11.37	11.37	11.37	11.37	
4552068593	SMP	1	734.71	495.58	932.84	486.49	11.31	11.31	11.41	11.41	
4552076846	SMP	1	734.57	495.66	932.82	486.75	11.28	11.28	11.86	11.86	
4552085214	SMP	1	734.53	495.61	932.78	486.54	11.11	11.11	11.75	11.75	
4552093602	SMP	1	734.40	495.76	932.68	486.54	11.32	11.32	11.68	11.68	
4552101970	SMP	1	734.26	495.81	932.63	486.33	11.26	11.26	11.46	11.46	
4552110233	SMP	1	734.20	495.73	932.41	486.32	11.28	11.28	11.36	11.36	
4552118601	SMP	1	734.18	495.74	932.44	486.25	11.27	11.27	11.43	11.43	
4552126971	SMP	1	733.99	495.84	932.29	486.24	11.31	11.31	11.23	11.23	
4552135340	SMP	1	734.01	495.94	932.24	486.22	11.20	11.20	11.34	11.34	
4552143608	SMP	1	733.83	495.96	932.08	486.25	11.33	11.33	11.26	11.26	
4552151958	SMP	1	733.80	495.87	931.88	486.33	11.55	11.55	11.35	11.35	
4552160353	SMP	1	733.76	495.89	932.09	486.31	11.48	11.48	11.15	11.15	
4552168582	SMP	1	733.63	495.94	931.79	486.30	11.45	11.45	11.43	11.43	
4552176969	SMP	1	733.57	495.92	931.80	486.38	11.31	11.31	11.39	11.39	
4552185340	SMP	1	733.51	496.00	931.84	486.54	11.47	11.47	11.59	11.59	
4552193723	SMP	1	733.52	496.12	931.83	486.56	11.50	11.50	11.60	11.60	
4552210334	SMP	1	733.51	496.25	931.69	486.43	11.22	11.22	11.51	11.51	
4552218732	SMP	1	733.70	496.48	931.91	486.64	11.45	11.45	11.44	11.44	
4552227081	SMP	1	734.63	496.89	932.62	487.16	11.59	11.59	11.46	11.46	
4552243730	SMP	1	735.71	497.37	933.86	487.86	11.35	11.35	11.76	11.76	
4552252084	SMP	1	735.30	497.26	933.69	487.75	11.62	11.62	11.66	11.66	
4552260478	SMP	1	735.28	497.36	933.62	487.84	11.82	11.82	11.55	11.55	
4552268709	SMP	1	735.42	497.46	933.25	487.48	11.67	11.67	11.34	11.34	
4552277101	SMP	1	735.46	497.31	933.15	487.46	11.55	11.55	11.42	11.42	
4552285460	SMP	1	735.38	497.39	933.32	487.63	11.60	11.60	11.13	11.13	
4552293845	SMP	1	735.38	497.54	933.51	487.97	11.77	11.77	11.57	11.57	
4552302083	SMP	1	735.45	497.66	933.28	487.63	11.69	11.69	11.54	11.54	
4552310471	SMP	1	735.45	497.56	933.51	487.82	11.69	11.69	11.43	11.43	
4552318831	SMP	1	735.26	497.47	933.29	487.71	11.51	11.51	11.52	11.52	
4552327098	SMP	1	735.41	497.43	933.19	487.55	11.72	11.72	11.42	11.42	
4552335454	SMP	1	735.25	497.43	933.26	487.67	11.67	11.67	11.37	11.37	
4552343840	SMP	1	735.28	497.52	933.26	487.75	11.59	11.59	11.52	11.52	
4552352205	SMP	1	735.32	497.53	933.29	487.69	11.79	11.79	11.37	11.37	
4552360490	SMP	1	735.42	497.70	933.29	487.79	11.71	11.71	11.57	11.57	
4552368830	SMP	1	735.32	497.53	933.34	487.81	11.67	11.67	11.64	11.64	
4552377229	SMP	1	735.27	497.53	933.30	487.61	11.65	11.65	11.55	11.55	
4552385583	SMP	1	735.49	497.64	933.23	487.61	11.88	11.88	11.55	11.55	
4552393841	SMP	1	735.54	497.59	933.22	487.67	11.66	11.66	11.51	11.51	
4552402205	SMP	1	735.33	497.57	933.29	487.63	11.87	11.87	11.49	11.49	
4552410589	SMP	1	735.40	497.51	933.50	487.73	11.74	11.74	11.81	11.81	
4552418950	SMP	1	735.48	497.60	933.46	487.73	11.74	11.74	11.82	11.82	
4552427222	SMP	1	735.49	497.58	933.41	487.64	11.77	11.77	11.65	11.65	
4552435573	SMP	1	735.62	497.57	933.54	487.82	11.80	11.80	11.74	11.74	
4552443957	SMP	1	735.51	497.58	933.43	487.61	11.75	11.75	11.36	11.36	
4552452326	SMP	1	735.58	497.56	933.47	487.66	11.79	11.79	11.74	11.74	
4552460592	SMP	1	735.59	497.59	933.55	487.65	11.90	11.90	11.59	11.59	
4552468946	SMP	1	735.81	497.67	933.48	487.66	11.90	11.90	11.26	11.26	
4552477341	SMP	1	736.71	497.97	934.45	488.15	12.05	12.05	11.24	11.24	
4552485601	SMP	1	737.14	498.25	935.71	488.68	12.23	12.23	11.90	11.90	
4552493959	SMP	1	737.38	498.18	935.74	488.95	11.75	11.75	12.26	12.26	
4552502323	SMP	1	737.39	498.17	935.90	488.94	12.12	12.12	11.89	11.89	
4552510711	SMP	1	737.27	498.18	935.59	488.71	12.03	12.03	11.73	11.73	
4552518961	SMP	1	737.05	498.23	935.95	488.92	12.17	12.17	11.58	11.58	
4552527341	SMP	1	737.39	498.13	935.34	488.61	11.78	11.78	11.41	11.41	
4552535692	SMP	1	737.30	498.15	935.77	488.96	11.80	11.80	11.68	11.68	
4552544083	SMP	1	737.25	498.28	935.47	488.63	12.17	12.17	11.29	11.29	
4552552327	SMP	1	737.17	498.25	935.44	488.71	12.01	12.01	11.72	11.72	
4552560708	SMP	1	737.36	498.43	936.06	488.95	12.26	12.26	11.73	11.73	
4552569066	SMP	1	737.34	498.30	935.62	488.76	11.99	11.99	11.69	11.69	
4552577461	SMP	1	737.25	498.37	936.07	488.82	12.09	12.09	11.65	11.65	
4552585691	SMP	1	737.19	498.30	935.96	489.06	11.95	11.95	11.94	11.94	
4552594075	SMP	1	737.18	498.30	935.83	488.97	12.29	12.29	11.66	11.66	
4552602446	SMP	1	737.17	498.15	936.13	488.84	12.00	12.00	11.69	11.69	
4552611085	SMP	1	737.03	498.16	936.00	488.96	12.09	12.09	12.04	12.04	
4552619068	SMP	1	737.01	498.20	936.14	488.88	11.96	11.96	11.72	11.72	
4552627460	SMP	1	737.02	498.20	935.80	488.72	12.17	12.17	11.77	11.77	
4552635808	SMP	1	737.14	498.06	935.65	488.64	12.02	12.02	11.80	11.80	
4552644083	SMP	1	737.21	498.10	936.07	489.03	11.76	11.76	11.94	11.94	
4552652442	SMP	1	736.99	498.21	935.91	488.81	12.17	12.17	11.71	11.71	
4552660842	SMP	1	736.99	498.15	936.21	488.72	12.00	12.00	11.69	11.69	
4552669178	SMP	1	737.01	498.15	936.09	488.85	12.08	12.08	11.79	11.79	
4552677461	SMP	1	736.99	498.22	936.18	488.65	11.99	11.99	11.83	11.83	
4552685815	SMP	1	737.26	498.35	936.25	488.84	11.78	11.78	11.91	11.91	
4552694206	SMP	1	737.19	498.25	936.12	488.67	11.93	11.93	11.59	11.59	
4552702564	SMP	1	737.28	498.28	936.07	488.96	11.83	11.83	11.81	11.81	
4552710829	SMP	1	737.06	498.27	936.34	488.74	11.85	11.85	11.63	11.63	
4552719186	SMP	1	737.27	498.39	936.10	488.91	12.10	12.10	11.94	11.94	
4552727583	SMP	1	737.22	498.50	935.77	488.96	12.17	12.17	12.22	12.22	
4552735939	SMP	1	737.18	498.45	935.64	488.73	11.82	11.82	11.64	11.64	
4552744206	SMP	1	737.18	498.58	935.68	489.21	12.21	12.21	12.25	12.25	
4552752568	SMP	1	737.21	498.57	935.68	489.02	12.23	12.23	11.84	11.84	
4552760961	SMP	1	737.30	498.41	935.55	488.91	12.05	12.05	11.74	11.74	
4552769298	SMP	1	737.40	498.59	935.74	488.99	11.95	11.95	11.82	11.82	
4552777583	SMP	1	738.09	498.60	936.58	489.37	11.86	11.86	12.01	12.01	
4552785929	SMP	1	739.01	498.67	937.47	489.49	11.64	11.64	11.97	11.97	
4552794326	SMP	1	739.10	498.83	937.92	489.62	11.76	11.76	11.99	11.99	
4552802579	SMP	1	739.16	498.68	937.78	489.63	11.58	11.58	12.04	12.04	
4552810955	SMP	1	739.06	498.85	937.85	489.78	11.90	11.90	12.05	12.05	
4552819309	SMP	1	738.93	498.88	938.08	489.64	11.90	11.90	12.33	12.33	
4552827707	SMP	1	739.11	498.95	938.01	489.73	11.94	11.94	11.96	11.96	
4552835920	SMP	1	739.07	498.93	937.95	489.68	12.45	12.45	12.34	12.34	
4552844323	SMP	1	739.18	498.88	938.10	489.78	12.36	12.36	11.93	11.93	
4552852684	SMP	1	739.09	498.89	938.08	489.86	12.45	12.45	11.94	11.94	
4552861091	SMP	1	739.27	498.94	938.36	489.74	12.54	12.54	11.85	11.85	
4552869302	SMP	1	739.07	498.86	938.24	489.71	12.40	12.40	11.68	11.68	
4552877703	SMP	1	739.17	498.85	938.07	489.72	11.90	11.90	11.87	11.87	
4552886048	SMP	1	739.25	498.71	938.10	489.74	12.39	12.39	11.77	11.77	
4552894449	SMP	1	739.19	498.81	938.25	489.66	12.13	12.13	11.90	11.90	
4552902678	SMP	1	739.17	498.75	938.11	489.60	12.42	12.42	11.77	11.77	
4552911071	SMP	1	739.39	498.50	938.24	489.59	11.42	11.42	11.66	11.66	
4552919429	SMP	1	739.34	498.78	938.32	489.71	11.63	11.63	11.90	11.90	
4552927831	SMP	1	739.90	498.48	938.76	489.63	11.62	11.62	11.82	11.82	
4552944446	SMP	1	742.18	498.88	941.12	489.77	11.65	11.65	11.59	11.59	
4552952831	SMP	1	743.15	498.86	942.06	489.71	11.91	11.91	11.16	11.16	
4552961178	SMP	1	743.44	498.85	942.61	489.79	11.63	11.63	11.03	11.03	
4552969441	SMP	1	743.27	498.83	942.30	489.71	11.89	11.89	11.17	11.17	
4552977803	SMP	1	743.22	498.76	942.36	489.80	11.74	11.74	11.22	11.22	
4552986232	SMP	1	743.10	498.81	942.46	489.78	11.80	11.80	11.16	11.16	
4552994423	SMP	1	743.00	498.87	942.35	489.78	11.93	11.93	11.06	11.06	
4553002845	SMP	1	743.19	498.76	942.40	489.77	11.64	11.64	11.29	11.29	
4553011171	SMP	1	743.10	498.88	942.43	489.73	11.87	11.87	10.79	10.79	
4553019568	SMP	1	743.19	498.78	942.35	489.70	11.67	11.67	11.00	11.00	
4553027805	SMP	1	743.09	498.86	942.22	489.87	11.81	11.81	11.21	11.21	
4553036191	SMP	1	743.16	498.88	942.51	489.72	11.70	11.70	11.23	11.23	
4553044545	SMP	1	743.14	498.85	942.29	489.79	11.60	11.60	11.25	11.25	
4553052972	SMP	1	743.20	498.91	942.36	489.80	11.70	11.70	11.12	11.12	
4553061172	SMP	1	743.05	498.99	942.35	489.77	11.89	11.89	11.17	11.17	
4553069565	SMP	1	743.10	498.80	942.36	489.79	11.56	11.56	11.30	11.30	
4553077974	SMP	1	743.08	498.97	942.50	489.79	11.66	11.66	11.18	11.18	
4553086317	SMP	1	743.16	499.01	942.39	489.84	11.75	11.75	11.17	11.17	
4553094543	SMP	1	743.18	498.94	942.59	489.84	11.63	11.63	11.22	11.22	
4553102937	SMP	1	743.22	499.01	942.60	489.98	11.55	11.55	11.47	11.47	
4553111317	SMP	1	743.22	498.97	942.56	489.97	11.56	11.56	11.61	11.61	
4553119681	SMP	1	743.17	499.04	942.53	489.95	12.03	12.03	11.30	11.30	
4553127927	SMP	1	743.30	498.88	942.58	489.94	11.53	11.53	11.40	11.40	
4553136292	SMP	1	743.24	499.00	942.63	489.98	11.72	11.72	11.54	11.54	
4553144668	SMP	1	743.45	498.75	942.66	489.89	11.44	11.44	11.37	11.37	
4553152937	SMP	1	743.58	498.89	942.73	489.95	11.55	11.55	11.39	11.39	
4553161296	SMP	1	743.46	498.93	942.96	490.01	11.79	11.79	11.35	11.35	
4553169674	SMP	1	743.64	498.94	942.93	489.85	11.47	11.47	11.36	11.36	
4553178048	SMP	1	743.70	498.93	943.06	490.01	11.81	11.81	11.42	11.42	
4553186288	SMP	1	743.80	498.94	943.13	490.15	11.59	11.59	11.44	11.44	
4553194667	SMP	1	743.98	498.91	943.33	490.07	11.73	11.73	11.38	11.38	
4553203060	SMP	1	744.11	498.93	943.31	490.14	11.74	11.74	11.42	11.42	
4553211419	SMP	1	744.26	499.00	943.39	490.10	11.62	11.62	11.50	11.50	
4553219702	SMP	1	744.33	498.85	943.55	490.18	11.58	11.58	11.44	11.44	
4553228044	SMP	1	744.33	498.83	943.64	490.20	12.13	12.13	11.44	11.44	
4553236437	SMP	1	744.58	498.81	943.92	490.15	11.59	11.59	11.25	11.25	
4553244797	SMP	1	744.72	498.85	944.09	490.14	11.83	11.83	11.07	11.07	
4553253056	SMP	1	744.38	498.63	943.78	489.92	11.67	11.67	11.45	11.45	
4553261416	SMP	1	744.28	498.19	943.60	489.60	12.26	12.26	11.42	11.42	
4553269798	SMP	1	744.52	498.06	943.70	489.63	12.00	12.00	11.55	11.55	
4553278167	SMP	1	744.80	498.15	943.80	489.70	11.82	11.82	11.64	11.64	
4553286417	SMP	1	745.11	498.10	944.28	489.55	11.66	11.66	11.50	11.50	
4553303169	SMP	1	745.62	498.02	944.49	489.48	11.61	11.61	11.38	11.38	
4553311436	SMP	1	745.56	498.18	944.65	489.52	12.18	12.18	11.61	11.61	
4553319788	SMP	1	745.94	498.10	945.13	489.67	11.93	11.93	11.59	11.59	
4553328180	SMP	1	746.18	497.96	945.23	489.71	11.76	11.76	11.50	11.50	
4553336539	SMP	1	746.51	497.92	945.51	489.72	11.61	11.61	11.47	11.47	
4553344808	SMP	1	746.66	497.93	945.77	489.69	11.65	11.65	11.44	11.44	
4553353153	SMP	1	746.86	497.88	946.04	489.75	11.64	11.64	11.28	11.28	
4553361569	SMP	1	747.25	497.98	946.25	489.86	11.50	11.50	11.55	11.55	
4553369909	SMP	1	747.30	497.89	946.60	490.00	11.72	11.72	11.70	11.70	
4553378182	SMP	1	747.66	497.86	946.80	490.08	11.63	11.63	11.54	11.54	
4553386537	SMP	1	747.86	497.76	947.04	489.94	11.64	11.64	11.43	11.43	
4553394930	SMP	1	748.26	497.84	947.28	490.15	11.46	11.46	11.47	11.47	
4553403274	SMP	1	748.27	497.90	947.55	489.96	11.77	11.77	11.17	11.17	
4553411558	SMP	1	748.64	497.94	947.72	489.98	11.59	11.59	11.59	11.59	
4553419904	SMP	1	748.80	497.80	948.06	490.01	11.69	11.69	11.02	11.02	
4553428302	SMP	1	749.11	497.69	948.17	490.09	11.63	11.63	11.23	11.23	
4553444916	SMP	1	749.33	497.09	948.60	489.52	11.63	11.63	11.24	11.24	
4553453298	SMP	1	749.66	496.95	948.64	489.49	11.32	11.32	11.30	11.30	
4553461656	SMP	1	749.99	497.04	948.83	489.43	11.22	11.22	11.28	11.28	
4553469919	SMP	1	750.04	497.11	949.11	489.57	11.29	11.29	11.44	11.44	
4553478279	SMP	1	750.29	496.94	949.42	489.52	11.35	11.35	10.98	10.98	
4553486682	SMP	1	750.49	496.99	949.49	489.54	11.57	11.57	11.33	11.33	
4553495027	SMP	1	750.40	497.13	949.81	489.50	11.88	11.88	10.97	10.97	
4553503298	SMP	1	750.59	496.92	949.78	489.46	11.66	11.66	11.22	11.22	
4553511654	SMP	1	750.67	496.89	950.02	489.42	11.55	11.55	11.13	11.13	
4553520049	SMP	1	750.95	496.88	950.20	489.41	11.12	11.12	10.88	10.88	
4553528399	SMP	1	751.13	496.91	950.29	489.22	10.90	10.90	10.86	10.86	
4553536674	SMP	1	751.12	496.86	950.34	489.47	10.66	10.66	10.93	10.93	
4553545024	SMP	1	751.34	496.80	950.31	489.53	11.12	11.12	11.06	11.06	
4553553419	SMP	1	751.39	496.91	950.41	489.51	11.23	11.23	11.30	11.30	
4553561778	SMP	1	751.44	496.99	950.46	489.41	11.40	11.40	11.21	11.21	
4553570045	SMP	1	751.39	496.97	950.60	489.35	11.62	11.62	11.01	11.01	
4553578396	SMP	1	751.59	496.90	950.71	489.56	11.24	11.24	10.97	10.97	
4553586799	SMP	1	751.53	496.98	950.64	489.49	11.67	11.67	11.22	11.22	
4553595157	SMP	1	752.21	496.56	951.36	489.12	10.88	10.88	10.75	10.75	
4553603410	SMP	1	752.77	496.21	951.87	489.04	10.83	10.83	10.63	10.63	
4553611774	SMP	1	753.16	496.06	951.84	488.79	11.04	11.04	10.87	10.87	
4553620174	SMP	1	753.09	496.07	951.86	488.89	11.10	11.10	10.93	10.93	
4553628394	SMP	1	753.11	496.08	952.10	488.94	10.99	10.99	10.66	10.66	
4553636797	SMP	1	753.12	496.24	952.01	489.07	11.24	11.24	10.78	10.78	
4553645158	SMP	1	753.16	496.15	952.14	488.96	11.01	11.01	10.58	10.58	
4553653536	SMP	1	753.20	496.15	952.49	488.96	10.79	10.79	10.36	10.36	
4553661773	SMP	1	753.35	496.15	952.51	488.81	10.96	10.96	10.41	10.41	
4553670161	SMP	1	753.20	496.18	952.38	489.02	10.72	10.72	10.58	10.58	
4553678525	SMP	1	753.26	496.32	952.26	489.02	11.31	11.31	10.73	10.73	
4553687081	SMP	1	753.17	496.22	952.36	489.03	10.90	10.90	10.68	10.68	
4553695141	SMP	1	753.25	496.27	952.51	488.97	10.84	10.84	10.42	10.42	
4553703529	SMP	1	753.28	496.25	952.36	489.04	11.19	11.19	10.71	10.71	
4553711895	SMP	1	752.68	496.17	951.39	489.19	10.62	10.62	11.19	11.19	
4553720291	SMP	1	750.98	496.45	949.97	489.05	11.44	11.44	11.15	11.15	
4553728530	SMP	1	749.60	496.13	948.34	489.07	10.92	10.92	11.26	11.26	
4553736920	SMP	1	748.78	496.24	947.46	488.91	11.00	11.00	11.31	11.31	
4553745268	SMP	1	748.91	496.34	947.53	488.89	11.32	11.32	11.33	11.33	
4553753655	SMP	1	749.04	496.33	947.57	488.81	11.11	11.11	11.21	11.21	
4553761895	SMP	1	748.85	496.29	947.71	488.86	10.97	10.97	11.15	11.15	
4553770282	SMP	1	748.96	496.18	947.65	488.74	11.18	11.18	11.26	11.26	
4553778641	SMP	1	748.86	496.33	947.58	488.75	11.00	11.00	11.41	11.41	
4553786921	SMP	1	748.76	496.46	947.59	488.82	11.05	11.05	11.30	11.30	
4553795263	SMP	1	748.92	496.12	947.60	488.81	10.83	10.83	11.30	11.30	
4553803656	SMP	1	748.75	496.30	947.49	488.79	10.91	10.91	11.53	11.53	
4553812017	SMP	1	748.61	496.22	947.52	488.82	11.00	11.00	11.46	11.46	
4553820289	SMP	1	748.62	496.32	947.48	488.85	11.05	11.05	11.30	11.30	
4553828644	SMP	1	748.58	496.32	947.36	488.96	10.99	10.99	11.58	11.58	
4553837037	SMP	1	748.51	496.19	947.35	488.75	10.88	10.88	11.22	11.22	
4553845383	SMP	1	748.48	496.35	947.27	488.81	11.02	11.02	11.45	11.45	
4553853652	SMP	1	748.49	496.28	947.25	488.92	10.94	10.94	11.44	11.44	
4553862016	SMP	1	748.31	496.27	947.19	488.82	10.93	10.93	11.46	11.46	
4553870408	SMP	1	748.67	495.90	947.28	488.73	10.95	10.95	11.59	11.59	
4553878757	SMP	1	749.34	495.39	947.91	488.00	10.81	10.81	11.22	11.22	
4553887036	SMP	1	749.88	494.90	948.25	487.56	10.72	10.72	11.33	11.33	
4553895390	SMP	1	750.21	494.64	948.46	487.17	10.74	10.74	11.46	11.46	
4553903771	SMP	1	750.31	494.63	948.43	487.28	10.73	10.73	11.35	11.35	
4553912137	SMP	1	750.05	494.73	948.52	487.35	10.93	10.93	11.16	11.16	
4553920405	SMP	1	750.00	494.69	948.42	487.43	10.62	10.62	11.45	11.45	
4553928773	SMP	1	749.95	494.85	948.52	487.35	10.81	10.81	11.16	11.16	
4553937156	SMP	1	749.98	494.87	948.43	487.30	11.04	11.04	11.07	11.07	
4553945386	SMP	1	749.90	494.95	948.22	487.20	10.88	10.88	10.95	10.95	
4553953770	SMP	1	749.81	494.83	948.21	487.42	10.77	10.77	11.23	11.23	
4553962136	SMP	1	749.81	494.83	948.16	487.35	10.94	10.94	11.27	11.27	
4553970529	SMP	1	749.70	494.86	948.23	487.23	10.94	10.94	11.06	11.06	
4553978755	SMP	1	749.70	494.87	948.20	487.31	10.94	10.94	11.26	11.26	
4553987177	SMP	1	749.59	494.78	948.02	487.30	11.02	11.02	11.15	11.15	
4553995506	SMP	1	749.64	494.86	948.39	487.21	11.00	11.00	10.82	10.82	
4554003892	SMP	1	749.53	494.87	948.23	487.21	11.30	11.30	11.09	11.09	
4554012133	SMP	1	749.48	494.82	948.09	487.35	11.10	11.10	11.16	11.16	
4554020529	SMP	1	749.51	494.89	948.06	487.28	11.15	11.15	11.25	11.25	
4554028876	SMP	1	749.46	494.89	948.29	487.34	11.07	11.07	11.11	11.11	
4554037279	SMP	1	749.44	494.85	948.09	487.28	11.15	11.15	11.23	11.23	
4554045503	SMP	1	749.38	494.99	947.92	487.27	11.08	11.08	11.17	11.17	
4554053896	SMP	1	749.47	494.91	947.83	487.14	10.99	10.99	11.54	11.54	
4554062267	SMP	1	749.33	494.91	948.01	487.22	11.15	11.15	11.31	11.31	
4554070656	SMP	1	749.33	494.91	947.89	487.22	11.10	11.10	11.30	11.30	
4554078878	SMP	1	749.13	494.89	947.78	487.21	11.07	11.07	11.28	11.28	
4554087281	SMP	1	749.22	495.00	947.71	487.15	11.25	11.25	11.35	11.35	
4554095632	SMP	1	749.18	495.07	947.93	487.19	11.41	11.41	11.26	11.26	
4554103888	SMP	1	749.26	494.85	947.76	487.27	10.93	10.93	11.22	11.22	
4554112265	SMP	1	749.22	494.68	947.81	487.20	10.86	10.86	11.28	11.28	
4554120649	SMP	1	749.19	494.85	947.62	487.17	10.87	10.87	11.25	11.25	
4554128997	SMP	1	749.50	494.69	948.15	486.94	11.07	11.07	11.67	11.67	
4554137275	SMP	1	750.05	494.28	948.58	486.49	11.08	11.08	11.37	11.37	
4554145623	SMP	1	750.26	494.19	948.66	486.46	10.84	10.84	11.36	11.36	
4554154011	SMP	1	750.17	494.23	948.93	486.48	11.11	11.11	10.94	10.94	
4554162379	SMP	1	749.96	494.09	948.81	486.50	10.79	10.79	11.29	11.29	
4554170637	SMP	1	749.93	494.24	948.83	486.44	11.09	11.09	11.05	11.05	
4554179010	SMP	1	749.82	494.24	948.53	486.48	11.06	11.06	11.27	11.27	
4554187400	SMP	1	749.83	494.22	948.73	486.51	10.93	10.93	10.92	10.92	
4554195746	SMP	1	749.84	494.13	948.71	486.61	10.99	10.99	11.14	11.14	
4554204021	SMP	1	749.69	494.19	948.54	486.58	10.94	10.94	11.43	11.43	
4554212379	SMP	1	749.70	494.26	948.63	486.34	11.02	11.02	10.86	10.86	
4554220771	SMP	1	749.70	494.26	948.51	486.66	11.02	11.02	11.29	11.29	
4554229120	SMP	1	749.62	494.28	948.62	486.40	10.95	10.95	10.78	10.78	
4554237396	SMP	1	749.58	494.17	948.65	486.43	10.87	10.87	10.35	10.35	
4554245744	SMP	1	749.48	494.22	948.58	486.48	10.90	10.90	11.00	11.00	
4554254130	SMP	1	749.39	494.15	948.31	486.60	10.57	10.57	11.20	11.20	
4554262372	SMP	1	749.26	494.17	948.42	486.47	10.63	10.63	10.52	10.52	
4554270762	SMP	1	749.22	494.15	947.88	486.54	10.75	10.75	11.05	11.05	
4554279119	SMP	1	749.13	494.31	948.25	486.52	10.88	10.88	10.64	10.64	
4554287518	SMP	1	748.85	494.31	947.77	486.48	10.73	10.73	11.28	11.28	
4554295768	SMP	1	748.91	494.23	947.56	486.64	10.76	10.76	11.05	11.05	
4554304141	SMP	1	748.87	494.32	947.70	486.44	10.80	10.80	10.96	10.96	
4554312497	SMP	1	748.66	494.28	947.61	486.38	10.61	10.61	10.68	10.68	
4554320891	SMP	1	748.62	494.44	947.39	486.49	10.91	10.91	11.07	11.07	
4554329118	SMP	1	748.54	494.37	947.28	486.51	10.67	10.67	11.22	11.22	
4554337513	SMP	1	748.42	494.20	947.03	486.56	10.46	10.46	11.00	11.00	
4554345883	SMP	1	748.28	494.28	947.06	486.38	10.56	10.56	10.77	10.77	
4554354261	SMP	1	748.25	494.16	947.13	486.44	10.35	10.35	11.00	11.00	
4554362493	SMP	1	748.09	494.15	946.99	486.38	10.49	10.49	10.77	10.77	
4554370887	SMP	1	748.03	493.95	946.79	486.40	10.44	10.44	11.01	11.01	
4554379238	SMP	1	747.90	494.15	946.68	486.20	10.64	10.64	10.95	10.95	
4554395893	SMP	1	747.76	494.03	946.93	486.08	10.47	10.47	10.24	10.24	
4554404232	SMP	1	747.69	494.00	946.72	486.16	10.46	10.46	10.74	10.74	
4554412639	SMP	1	747.48	494.14	946.45	486.21	10.59	10.59	10.74	10.74	
4554421133	SMP	1	747.43	494.13	946.38	486.14	10.49	10.49	10.72	10.72	
4554429264	SMP	1	747.48	494.08	946.44	486.09	10.54	10.54	10.53	10.53	
4554437622	SMP	1	747.52	493.98	946.59	486.00	10.59	10.59	10.66	10.66	
4554446008	SMP	1	747.55	493.94	946.48	486.01	10.37	10.37	10.64	10.64	
4554454229	SMP	1	747.51	494.05	946.56	486.06	10.43	10.43	10.57	10.57	
4554462637	SMP	1	747.40	493.99	946.43	486.23	10.44	10.44	10.79	10.79	
4554470982	SMP	1	747.56	493.99	946.53	486.22	10.36	10.36	10.65	10.65	
4554479380	SMP	1	747.40	494.13	946.30	486.27	10.38	10.38	11.04	11.04	
4554487627	SMP	1	747.46	494.13	946.21	486.29	10.47	10.47	10.94	10.94	
4554496010	SMP	1	747.24	494.13	946.25	486.32	10.40	10.40	10.94	10.94	
4554504352	SMP	1	747.45	494.06	946.23	486.31	10.37	10.37	10.86	10.86	
4554512760	SMP	1	747.36	494.17	946.09	486.21	10.43	10.43	11.06	11.06	
4554520984	SMP	1	747.30	494.20	946.14	486.23	10.39	10.39	10.58	10.58	
4554529383	SMP	1	747.38	494.27	946.27	486.47	10.44	10.44	11.06	11.06	
4554537738	SMP	1	747.29	494.15	946.49	486.26	10.32	10.32	10.51	10.51	
4554546132	SMP	1	746.89	494.20	945.90	486.25	10.49	10.49	10.80	10.80	
4554554365	SMP	1	745.26	494.40	944.17	486.38	10.68	10.68	10.95	10.95	
4554562755	SMP	1	743.47	494.20	942.15	486.29	10.62	10.62	10.78	10.78	
4554571099	SMP	1	741.67	494.01	940.46	485.91	10.38	10.38	10.95	10.95	
4554579375	SMP	1	740.26	494.04	938.84	486.05	10.12	10.12	10.93	10.93	
4554596117	SMP	1	739.80	494.28	937.90	485.83	10.37	10.37	10.53	10.53	
4554604498	SMP	1	739.70	494.28	937.90	485.86	10.33	10.33	10.71	10.71	
4554612733	SMP	1	739.69	494.32	937.76	485.83	10.17	10.17	10.34	10.34	
4554621127	SMP	1	739.61	494.18	937.63	485.66	10.26	10.26	10.34	10.34	
4554629489	SMP	1	739.64	494.16	937.56	485.60	10.22	10.22	10.44	10.44	
4554637879	SMP	1	739.47	494.23	937.56	485.77	10.13	10.13	10.81	10.81	
4554646111	SMP	1	739.40	494.19	937.43	485.80	10.19	10.19	10.71	10.71	
4554654476	SMP	1	739.31	494.15	937.37	485.82	10.17	10.17	10.76	10.76	
4554662860	SMP	1	739.15	494.20	937.29	485.61	10.16	10.16	10.49	10.49	
4554671263	SMP	1	739.18	494.35	937.32	485.80	10.29	10.29	10.60	10.60	
4554679484	SMP	1	738.96	494.14	937.18	485.84	10.09	10.09	10.64	10.64	
4554687878	SMP	1	738.93	494.28	937.12	485.75	10.34	10.34	10.61	10.61	
4554696232	SMP	1	738.81	494.39	936.83	485.62	10.24	10.24	10.35	10.35	
4554704613	SMP	1	738.63	494.42	936.62	485.48	10.20	10.20	10.19	10.19	
4554712857	SMP	1	738.39	494.40	936.41	485.47	10.28	10.28	10.20	10.20	
4554721243	SMP	1	738.25	494.17	936.21	485.55	9.98	9.98	10.34	10.34	
4554729620	SMP	1	738.07	494.45	936.25	485.54	10.60	10.60	10.38	10.38	
4554737997	SMP	1	738.07	494.53	936.27	485.96	10.32	10.32	10.76	10.76	
4554746230	SMP	1	737.78	494.48	936.02	485.73	10.07	10.07	10.45	10.45	
4554754603	SMP	1	737.68	494.59	935.87	485.62	10.13	10.13	10.15	10.15	
4554763004	SMP	1	737.61	494.78	935.63	485.42	10.28	10.28	10.24	10.24	
4554771243	SMP	1	737.41	494.65	935.24	485.31	10.07	10.07	9.93	9.93	
4554779604	SMP	1	737.20	494.60	935.35	485.75	9.84	9.84	10.49	10.49	
4554787994	SMP	1	737.00	494.80	935.35	485.76	10.05	10.05	10.50	10.50	
4554796366	SMP	1	736.97	494.86	935.22	485.86	10.13	10.13	10.54	10.54	
4554804614	SMP	1	736.81	495.04	935.04	485.90	10.47	10.47	10.75	10.75	
4554812980	SMP	1	736.60	494.99	934.85	485.71	10.11	10.11	10.38	10.38	
4554829736	SMP	1	735.99	495.18	934.53	485.72	10.21	10.21	10.51	10.51	
4554837984	SMP	1	735.87	494.98	934.33	485.98	10.05	10.05	10.83	10.83	
4554846367	SMP	1	735.66	495.16	934.15	485.97	10.14	10.14	10.61	10.61	
4554854720	SMP	1	735.54	495.23	933.98	485.84	10.15	10.15	10.54	10.54	
4554863113	SMP	1	735.32	495.36	933.69	485.72	10.24	10.24	10.38	10.38	
4554871348	SMP	1	735.04	495.34	933.39	485.80	10.13	10.13	10.69	10.69	
4554879737	SMP	1	734.43	495.51	932.87	485.80	10.28	10.28	10.76	10.76	
4554888098	SMP	1	733.70	495.55	931.75	485.72	9.97	9.97	10.55	10.55	
4554896486	SMP	1	733.56	495.63	931.84	485.86	10.26	10.26	10.58	10.58	
4554904746	SMP	1	733.23	495.68	931.62	485.95	10.12	10.12	10.93	10.93	
4554913118	SMP	1	733.15	495.51	931.54	485.80	9.84	9.84	10.88	10.88	
4554921478	SMP	1	732.91	495.68	931.23	485.98	10.14	10.14	10.76	10.76	
4554929738	SMP	1	732.77	495.96	930.89	485.88	10.32	10.32	10.47	10.47	
4554938106	SMP	1	732.54	495.83	930.71	486.05	10.28	10.28	11.04	11.04	
4554954853	SMP	1	731.92	496.04	930.38	485.99	10.09	10.09	11.02	11.02	
4554963098	SMP	1	731.79	496.25	929.97	486.02	10.26	10.26	10.81	10.81	
4554971474	SMP	1	731.53	496.25	929.78	486.02	10.15	10.15	10.58	10.58	
4554979844	SMP	1	731.21	496.35	929.45	485.93	10.30	10.30	10.65	10.65	
4554988235	SMP	1	731.13	496.31	929.40	486.04	10.39	10.39	11.02	11.02	
4554996469	SMP	1	730.81	496.42	929.19	486.14	10.20	10.20	11.07	11.07	
4555004856	SMP	1	730.68	496.45	929.00	486.07	10.04	10.04	10.67	10.67	
4555013218	SMP	1	730.46	496.42	928.81	486.32	10.41	10.41	11.08	11.08	
4555021607	SMP	1	730.37	496.64	928.58	486.09	10.44	10.44	10.74	10.74	
4555029843	SMP	1	730.01	496.71	928.42	486.06	10.43	10.43	10.97	10.97	
4555038234	SMP	1	729.95	496.70	928.21	486.07	10.24	10.24	10.88	10.88	
4555046604	SMP	1	729.83	496.73	928.12	486.12	10.43	10.43	10.76	10.76	
4555054981	SMP	1	729.65	496.67	927.87	486.12	10.25	10.25	10.81	10.81	
4555063221	SMP	1	729.54	496.77	927.92	486.31	10.53	10.53	11.19	11.19	
4555071597	SMP	1	729.48	496.80	927.68	486.06	10.50	10.50	10.70	10.70	
4555079966	SMP	1	729.30	496.87	927.51	486.07	10.67	10.67	10.73	10.73	
4555088230	SMP	1	729.25	496.79	927.58	486.16	10.26	10.26	10.85	10.85	
4555096590	SMP	1	729.18	496.87	927.34	486.02	10.28	10.28	10.64	10.64	
4555104960	SMP	1	729.02	496.98	927.29	486.14	10.53	10.53	11.03	11.03	
4555113342	SMP	1	728.97	497.05	927.18	486.26	10.36	10.36	10.96	10.96	
4555121602	SMP	1	728.91	497.13	926.93	486.31	10.37	10.37	10.86	10.86	
4555129966	SMP	1	728.72	497.19	926.84	486.39	10.36	10.36	10.80	10.80	
4555138354	SMP	1	728.71	497.20	926.79	486.28	10.55	10.55	10.72	10.72	
4555146715	SMP	1	728.50	497.30	926.68	486.35	10.59	10.59	10.65	10.65	
4555163333	SMP	1	728.38	497.46	926.54	486.56	10.64	10.64	10.88	10.88	
4555171722	SMP	1	728.28	497.43	926.29	486.34	10.61	10.61	10.72	10.72	
4555180097	SMP	1	728.20	497.49	926.36	486.49	10.69	10.69	10.96	10.96	
4555188355	SMP	1	728.15	497.35	926.30	486.52	10.56	10.56	10.88	10.88	
4555196729	SMP	1	728.13	497.35	926.15	486.41	10.30	10.30	10.77	10.77	
4555205084	SMP	1	728.04	497.16	926.02	486.53	10.27	10.27	10.63	10.63	
4555213467	SMP	1	727.87	497.27	926.16	486.56	10.27	10.27	10.80	10.80	
4555221716	SMP	1	727.94	497.34	925.94	486.38	10.30	10.30	10.51	10.51	
4555230098	SMP	1	727.88	497.31	926.08	486.44	10.29	10.29	10.74	10.74	
4555238461	SMP	1	727.93	497.31	926.09	486.47	10.39	10.39	10.72	10.72	
4555246726	SMP	1	727.80	497.25	925.96	486.24	10.39	10.39	10.59	10.59	
4555255083	SMP	1	727.73	497.29	925.99	486.20	10.38	10.38	10.63	10.63	
4555263466	SMP	1	727.70	497.40	925.96	486.29	10.40	10.40	10.79	10.79	
4555271836	SMP	1	727.71	497.35	925.87	486.26	10.43	10.43	10.68	10.68	
4555280098	SMP	1	727.70	497.45	925.84	486.29	10.60	10.60	10.67	10.67	
4555288454	SMP	1	727.68	497.42	925.81	486.28	10.48	10.48	10.84	10.84	
4555296860	SMP	1	727.53	497.48	925.66	486.28	10.46	10.46	10.59	10.59	
4555305208	SMP	1	727.44	497.44	925.49	486.26	10.46	10.46	10.54	10.54	
4555313468	SMP	1	727.40	497.66	925.52	486.41	10.68	10.68	10.67	10.67	
4555321836	SMP	1	727.33	497.50	925.52	486.54	10.47	10.47	10.83	10.83	
4555330226	SMP	1	727.31	497.75	925.48	486.46	10.53	10.53	10.67	10.67	
4555338580	SMP	1	727.35	497.76	925.37	486.54	10.57	10.57	10.75	10.75	
4555346857	SMP	1	727.38	497.56	925.24	486.40	10.77	10.77	10.53	10.53	
4555355202	SMP	1	727.24	497.75	925.26	486.59	10.49	10.49	10.47	10.47	
4555363599	SMP	1	727.22	497.67	925.53	486.82	10.52	10.52	11.04	11.04	
4555371962	SMP	1	727.24	497.67	925.12	486.53	10.44	10.44	10.60	10.60	
4555380211	SMP	1	727.24	497.77	925.40	486.61	10.48	10.48	10.61	10.61	
4555388575	SMP	1	727.32	497.63	925.31	486.64	10.36	10.36	10.46	10.46	
4555396969	SMP	1	727.33	497.82	925.50	486.76	10.47	10.47	10.98	10.98	
4555405203	SMP	1	727.42	497.79	925.49	486.70	10.39	10.39	10.70	10.70	
4555413584	SMP	1	727.37	497.80	925.48	486.65	10.32	10.32	10.77	10.77	
4555421961	SMP	1	727.65	497.94	925.61	486.88	10.56	10.56	10.48	10.48	
4555430340	SMP	1	728.68	497.83	926.27	486.53	10.48	10.48	9.86	9.86	
4555438573	SMP	1	729.81	497.93	927.54	486.71	10.40	10.40	10.28	10.28	
4555446970	SMP	1	730.38	497.87	928.66	487.32	10.50	10.50	11.28	11.28	
4555455324	SMP	1	730.51	497.82	928.60	487.06	10.69	10.69	10.97	10.97	
4555463709	SMP	1	730.53	497.81	928.71	487.40	10.58	10.58	10.75	10.75	
4555471958	SMP	1	730.42	498.00	928.68	487.27	10.55	10.55	10.88	10.88	
4555480336	SMP	1	730.48	497.82	928.90	487.36	10.44	10.44	10.95	10.95	
4555488706	SMP	1	730.57	497.90	928.69	487.32	10.42	10.42	10.70	10.70	
4555497096	SMP	1	730.60	497.80	928.83	487.22	10.36	10.36	10.73	10.73	
4555513700	SMP	1	730.65	497.76	928.76	486.90	10.35	10.35	10.44	10.44	
4555522092	SMP	1	730.75	497.80	928.83	487.06	10.22	10.22	10.49	10.49	
4555530448	SMP	1	731.39	497.55	929.61	487.15	10.52	10.52	10.84	10.84	
4555538709	SMP	1	732.87	497.54	930.60	487.00	10.52	10.52	10.72	10.72	
4555547079	SMP	1	734.48	497.62	932.85	487.16	10.82	10.82	11.03	11.03	
4555555456	SMP	1	736.09	497.32	934.65	487.16	10.55	10.55	11.03	11.03	
4555563692	SMP	1	737.22	497.34	936.07	486.98	10.53	10.53	10.02	10.02	
4555572091	SMP	1	737.53	497.27	936.07	487.04	10.50	10.50	10.87	10.87	
4555580439	SMP	1	737.35	497.34	935.76	487.08	10.62	10.62	10.85	10.85	
4555597078	SMP	1	737.62	497.30	935.86	487.31	10.53	10.53	11.09	11.09	
4555605455	SMP	1	737.64	497.41	936.16	487.25	10.69	10.69	11.00	11.00	
4555613841	SMP	1	737.88	497.22	936.26	487.14	10.52	10.52	10.85	10.85	
4555622201	SMP	1	737.90	497.31	936.32	487.34	10.58	10.58	11.15	11.15	
4555630461	SMP	1	737.98	497.21	936.71	487.30	10.46	10.46	10.80	10.80	
4555638821	SMP	1	738.11	497.25	936.81	487.26	10.68	10.68	10.75	10.75	
4555647205	SMP	1	738.25	497.35	936.93	487.33	10.53	10.53	10.83	10.83	
4555655569	SMP	1	738.35	497.33	937.13	487.38	10.57	10.57	10.83	10.83	
4555663827	SMP	1	738.40	497.29	937.27	487.44	10.43	10.43	10.92	10.92	
4555672198	SMP	1	738.55	497.31	937.38	487.56	10.61	10.61	11.16	11.16	
4555680583	SMP	1	738.67	497.33	937.38	487.44	10.59	10.59	10.84	10.84	
4555688944	SMP	1	738.70	497.39	937.74	487.44	10.69	10.69	11.00	11.00	
4555697195	SMP	1	739.05	497.28	937.60	487.70	10.73	10.73	10.88	10.88	
4555705565	SMP	1	739.14	497.21	937.92	487.55	10.65	10.65	10.80	10.80	
4555713950	SMP	1	739.08	497.19	937.85	487.67	10.57	10.57	10.90	10.90	
4555722193	SMP	1	739.22	497.22	937.99	487.75	10.73	10.73	10.99	10.99	
4555730589	SMP	1	739.32	497.22	938.10	487.74	10.55	10.55	11.30	11.30	
4555738941	SMP	1	739.49	497.26	938.25	487.65	10.41	10.41	11.03	11.03	
4555747339	SMP	1	739.68	497.30	938.36	487.79	10.70	10.70	11.39	11.39	
4555755564	SMP	1	739.66	497.20	938.53	487.74	10.68	10.68	11.38	11.38	
4555763959	SMP	1	739.79	497.15	938.70	487.83	10.79	10.79	11.08	11.08	
4555772297	SMP	1	739.83	497.24	938.64	487.84	10.81	10.81	10.92	10.92	
4555780710	SMP	1	739.91	497.20	939.07	487.88	10.70	10.70	10.91	10.91	
4555788921	SMP	1	740.03	497.29	938.79	487.92	10.85	10.85	11.18	11.18	
4555797329	SMP	1	740.05	497.22	939.01	487.99	10.75	10.75	11.27	11.27	
4555805687	SMP	1	740.11	497.26	938.74	487.86	10.64	10.64	11.15	11.15	
4555814079	SMP	1	740.18	497.27	939.26	488.00	10.74	10.74	11.40	11.40	
4555822310	SMP	1	740.28	497.25	938.90	487.99	10.82	10.82	11.38	11.38	
4555830709	SMP	1	740.29	497.23	939.20	488.03	10.50	10.50	11.20	11.20	
4555839197	SMP	1	740.33	497.22	939.14	488.02	10.61	10.61	11.03	11.03	
4555847455	SMP	1	740.50	497.30	939.27	487.97	10.64	10.64	11.26	11.26	
4555855684	SMP	1	740.48	497.30	939.36	488.03	10.85	10.85	11.00	11.00	
4555864077	SMP	1	740.61	497.29	939.40	487.89	10.82	10.82	11.26	11.26	
4555872422	SMP	1	740.58	497.32	939.68	487.81	11.08	11.08	11.25	11.25	
4555880828	SMP	1	740.57	497.29	939.26	487.91	11.00	11.00	11.14	11.14	
4555889072	SMP	1	740.64	497.26	939.59	488.01	10.98	10.98	11.24	11.24	
4555897454	SMP	1	740.60	497.29	939.85	487.96	11.03	11.03	11.06	11.06	
4555905807	SMP	1	740.70	497.26	939.79	487.96	10.91	10.91	10.90	10.90	
4555914077	SMP	1	740.68	497.24	939.77	488.03	10.72	10.72	11.01	11.01	
4555922428	SMP	1	740.84	497.11	939.86	488.15	10.68	10.68	11.25	11.25	
4555930825	SMP	1	740.70	497.31	939.76	488.02	10.93	10.93	11.19	11.19	
4555947436	SMP	1	740.77	497.31	939.85	488.13	10.88	10.88	11.38	11.38	
4555955825	SMP	1	740.95	497.33	939.80	488.38	10.90	10.90	11.58	11.58	
4555964174	SMP	1	740.66	497.42	939.38	488.16	10.93	10.93	11.33	11.33	
4555972568	SMP	1	739.36	497.73	938.96	488.39	11.07	11.07	10.79	10.79	
4555980814	SMP	1	737.67	497.97	936.33	488.74	10.87	10.87	11.11	11.11	
4555997564	SMP	1	734.26	498.27	932.53	488.60	10.90	10.90	11.04	11.04	
4556005928	SMP	1	733.38	498.37	931.40	488.59	10.57	10.57	10.67	10.67	
4556014186	SMP	1	733.23	498.58	931.49	488.93	10.78	10.78	11.39	11.39	
4556022559	SMP	1	733.24	498.55	931.55	488.87	10.74	10.74	11.17	11.17	
4556030950	SMP	1	733.18	498.54	931.52	488.97	10.77	10.77	11.32	11.32	
4556039300	SMP	1	733.18	498.47	931.41	488.92	10.80	10.80	11.28	11.28	
4556047562	SMP	1	733.16	498.50	931.23	488.72	10.74	10.74	11.01	11.01	
4556055926	SMP	1	733.04	498.51	931.09	488.69	10.63	10.63	11.08	11.08	
4556064321	SMP	1	732.92	498.48	931.29	488.77	10.48	10.48	11.07	11.07	
4556072545	SMP	1	733.09	498.60	930.92	488.47	10.73	10.73	11.09	11.09	
4556080944	SMP	1	733.00	498.48	931.06	488.58	10.66	10.66	10.86	10.86	
4556089295	SMP	1	732.88	498.31	930.95	488.34	10.61	10.61	10.89	10.89	
4556097685	SMP	1	732.87	498.38	931.09	488.44	10.67	10.67	10.93	10.93	
4556105925	SMP	1	732.81	498.39	930.73	488.36	10.47	10.47	10.74	10.74	
4556114314	SMP	1	732.68	498.40	930.89	488.39	10.43	10.43	10.94	10.94	
4556122682	SMP	1	732.64	498.43	930.93	488.53	10.66	10.66	10.92	10.92	
4556131066	SMP	1	732.57	498.39	930.62	488.16	10.53	10.53	10.50	10.50	
4556147682	SMP	1	732.42	498.47	930.65	488.38	10.58	10.58	10.66	10.66	
4556156070	SMP	1	732.35	498.57	930.52	488.34	10.78	10.78	10.65	10.65	
4556164417	SMP	1	732.28	498.64	930.37	488.10	10.78	10.78	10.44	10.44	
4556172697	SMP	1	732.18	498.67	930.23	488.15	10.51	10.51	10.26	10.26	
4556181045	SMP	1	732.03	498.59	930.13	488.35	10.39	10.39	10.41	10.41	
4556189432	SMP	1	732.01	498.72	929.94	488.10	10.49	10.49	10.10	10.10	
4556197789	SMP	1	731.94	498.62	929.95	488.23	10.40	10.40	10.45	10.45	
4556206066	SMP	1	731.79	498.76	929.62	488.18	10.39	10.39	10.90	10.90	
4556214422	SMP	1	731.89	498.84	929.79	488.30	10.48	10.48	10.60	10.60	
4556222808	SMP	1	731.73	498.92	929.78	488.33	10.41	10.41	10.46	10.46	
4556231043	SMP	1	731.50	498.93	929.51	488.15	10.43	10.43	10.38	10.38	
4556239436	SMP	1	731.39	499.00	929.38	488.40	10.43	10.43	10.54	10.54	
4556247787	SMP	1	730.64	499.36	929.15	488.77	10.54	10.54	10.52	10.52	
4556256185	SMP	1	729.73	499.85	928.10	489.28	10.58	10.58	10.97	10.97	
4556264419	SMP	1	729.67	499.96	927.88	489.40	10.48	10.48	10.90	10.90	
4556272807	SMP	1	729.58	500.19	927.98	489.54	10.65	10.65	10.96	10.96	
4556281167	SMP	1	729.56	500.13	927.94	489.52	10.56	10.56	11.13	11.13	
4556289551	SMP	1	729.41	500.18	927.71	489.46	10.41	10.41	10.70	10.70	
4556297788	SMP	1	729.24	500.14	927.73	489.43	10.39	10.39	10.78	10.78	
4556306186	SMP	1	729.10	500.34	927.54	489.45	10.57	10.57	10.90	10.90	
4556314543	SMP	1	729.01	500.20	927.45	489.56	10.47	10.47	10.74	10.74	
4556322944	SMP	1	728.80	500.36	927.42	489.58	10.63	10.63	10.73	10.73	
4556331165	SMP	1	728.80	500.47	927.35	489.65	10.94	10.94	11.22	11.22	
4556339544	SMP	1	728.69	500.39	927.26	489.69	10.88	10.88	11.17	11.17	
4556347914	SMP	1	728.65	500.54	927.07	489.57	10.61	10.61	11.03	11.03	
4556356321	SMP	1	728.53	500.45	927.06	489.46	10.72	10.72	11.03	11.03	
4556364536	SMP	1	728.44	500.35	926.71	489.39	10.51	10.51	10.73	10.73	
4556372926	SMP	1	728.35	500.28	926.79	489.29	10.55	10.55	10.91	10.91	
4556381287	SMP	1	728.28	500.25	926.77	489.44	10.69	10.69	11.10	11.10	
4556389548	SMP	1	728.16	500.17	926.58	489.25	10.51	10.51	10.77	10.77	
4556397907	SMP	1	727.94	500.22	926.51	489.24	10.51	10.51	10.95	10.95	
4556406308	SMP	1	728.03	500.22	926.50	489.14	10.59	10.59	10.87	10.87	
4556414653	SMP	1	727.90	500.22	926.30	489.13	10.52	10.52	10.84	10.84	
4556422936	SMP	1	727.89	500.23	926.37	489.05	10.74	10.74	10.97	10.97	
4556431285	SMP	1	727.71	500.39	926.30	489.05	10.87	10.87	11.11	11.11	
4556448052	SMP	1	727.82	500.28	926.36	489.12	10.90	10.90	10.86	10.86	
4556456286	SMP	1	727.73	500.23	926.31	489.12	10.68	10.68	10.95	10.95	
4556464673	SMP	1	727.75	500.28	926.36	489.11	10.87	10.87	11.16	11.16	
4556473020	SMP	1	727.64	500.20	926.24	489.21	10.69	10.69	11.21	11.21	
4556481429	SMP	1	727.50	500.30	926.12	489.11	10.75	10.75	10.82	10.82	
4556489653	SMP	1	727.52	500.34	926.04	489.21	10.96	10.96	11.12	11.12	
4556498043	SMP	1	727.53	500.30	926.14	489.22	10.92	10.92	11.07	11.07	
4556506407	SMP	1	727.41	500.38	926.20	489.13	10.76	10.76	11.06	11.06	
4556514794	SMP	1	727.47	500.35	926.10	489.22	10.99	10.99	11.15	11.15	
4556523035	SMP	1	727.99	500.09	926.40	489.08	11.11	11.11	10.96	10.96	
4556531424	SMP	1	728.39	499.75	926.39	488.42	10.91	10.91	10.71	10.71	
4556539783	SMP	1	728.52	499.65	926.63	488.37	11.01	11.01	10.84	10.84	
4556548047	SMP	1	728.52	499.73	926.39	488.32	11.12	11.12	10.80	10.80	
4556556405	SMP	1	728.47	499.75	926.43	488.31	11.18	11.18	10.68	10.68	
4556564788	SMP	1	728.39	499.71	926.39	488.30	11.03	11.03	10.73	10.73	
4556573154	SMP	1	728.44	499.77	926.42	488.58	11.16	11.16	10.83	10.83	
4556581422	SMP	1	728.39	499.71	926.24	488.40	11.03	11.03	10.47	10.47	
4556589792	SMP	1	728.25	499.68	926.32	488.53	11.02	11.02	10.72	10.72	
4556598172	SMP	1	728.36	499.80	926.54	488.61	11.04	11.04	11.11	11.11	
4556606531	SMP	1	728.26	499.77	926.53	488.60	11.30	11.30	10.73	10.73	
4556614794	SMP	1	728.26	499.87	926.33	488.43	11.19	11.19	10.80	10.80	
4556623159	SMP	1	728.28	499.89	926.32	488.39	11.13	11.13	10.69	10.69	
4556631548	SMP	1	728.28	499.74	926.33	488.56	11.12	11.12	10.91	10.91	
4556639902	SMP	1	728.25	499.74	926.31	488.42	11.18	11.18	10.83	10.83	
4556648161	SMP	1	728.30	499.87	926.35	488.57	11.33	11.33	10.76	10.76	
4556656526	SMP	1	728.18	499.82	926.17	488.33	11.26	11.26	10.54	10.54	
4556664909	SMP	1	728.23	499.75	926.25	488.45	11.18	11.18	10.64	10.64	
4556673281	SMP	1	728.21	499.78	926.34	488.47	11.31	11.31	11.03	11.03	
4556681547	SMP	1	728.17	499.82	926.22	488.48	11.28	11.28	10.65	10.65	
4556689897	SMP	1	728.24	499.75	926.19	488.46	11.22	11.22	10.55	10.55	
4556698283	SMP	1	728.23	499.73	926.28	488.42	11.20	11.20	10.77	10.77	
4556706522	SMP	1	728.40	499.73	926.33	488.32	11.25	11.25	10.67	10.67	
4556714909	SMP	1	728.41	499.61	926.45	488.43	11.41	11.41	11.05	11.05	
4556723278	SMP	1	728.43	499.70	926.37	488.23	11.29	11.29	10.87	10.87	
4556731664	SMP	1	728.38	499.58	926.44	488.31	11.12	11.12	10.82	10.82	
4556739903	SMP	1	728.43	499.73	926.54	488.35	11.29	11.29	10.79	10.79	
4556748280	SMP	1	728.61	499.61	926.56	488.42	11.32	11.32	10.91	10.91	
4556756645	SMP	1	728.60	499.60	926.65	488.41	11.43	11.43	10.82	10.82	
4556765042	SMP	1	728.54	499.72	926.72	488.48	11.54	11.54	10.74	10.74	
4556773258	SMP	1	728.17	499.87	926.39	488.71	11.46	11.46	11.17	11.17	
4556781667	SMP	1	727.35	500.01	926.02	489.03	11.26	11.26	11.60	11.60	
4556790007	SMP	1	727.14	500.22	925.47	489.08	11.44	11.44	11.40	11.40	
4556798414	SMP	1	727.00	500.21	925.45	489.13	11.37	11.37	11.46	11.46	
4556806642	SMP	1	727.20	500.23	925.69	489.22	11.52	11.52	11.49	11.49	
4556815041	SMP	1	727.15	500.20	925.72	489.20	11.30	11.30	11.41	11.41	
4556823400	SMP	1	727.24	500.16	925.78	489.33	11.23	11.23	11.57	11.57	
4556831789	SMP	1	727.40	500.18	925.80	489.31	11.34	11.34	11.62	11.62	
4556840005	SMP	1	727.28	500.20	925.85	489.33	11.48	11.48	11.33	11.33	
4556848407	SMP	1	727.28	500.22	925.92	489.40	11.40	11.40	11.52	11.52	
4556856775	SMP	1	727.30	500.17	925.85	489.33	11.58	11.58	11.30	11.30	
4556865035	SMP	1	727.31	500.20	925.79	489.21	11.42	11.42	11.36	11.36	
4556873393	SMP	1	727.39	500.19	926.12	489.40	11.40	11.40	11.55	11.55	
4556881788	SMP	1	727.37	500.17	926.12	489.41	11.36	11.36	11.49	11.49	
4556890134	SMP	1	727.35	500.16	926.13	489.34	11.45	11.45	11.40	11.40	
4556898401	SMP	1	727.32	500.04	926.21	489.28	11.42	11.42	11.31	11.31	
4556906766	SMP	1	727.34	500.01	926.03	489.28	11.34	11.34	11.43	11.43	
4556915179	SMP	1	727.33	500.03	926.15	489.16	11.27	11.27	11.41	11.41	
4556923518	SMP	1	727.41	499.99	926.10	489.25	11.32	11.32	11.61	11.61	
4556931784	SMP	1	727.40	499.96	925.94	489.15	11.37	11.37	11.47	11.47	
4556940132	SMP	1	727.41	499.80	926.01	489.14	11.14	11.14	11.26	11.26	
4556948529	SMP	1	727.35	499.85	926.07	489.08	11.32	11.32	11.33	11.33	
4556956889	SMP	1	727.26	499.90	925.98	489.11	11.19	11.19	11.41	11.41	
4556965157	SMP	1	727.41	499.80	925.96	488.97	11.33	11.33	11.25	11.25	
4556973498	SMP	1	727.39	499.78	926.09	488.85	11.33	11.33	11.29	11.29	
4556981907	SMP	1	727.46	499.78	926.00	488.84	11.34	11.34	11.23	11.23	
4556990259	SMP	1	727.55	499.84	926.00	488.98	11.25	11.25	11.43	11.43	
4556998528	SMP	1	727.64	499.63	926.16	488.70	11.45	11.45	11.47	11.47	
4557006888	SMP	1	727.65	499.43	926.27	488.39	11.22	11.22	11.21	11.21	
4557015284	SMP	1	727.61	499.29	926.24	488.49	11.22	11.22	11.32	11.32	
4557023510	SMP	1	727.65	499.40	926.29	488.61	11.35	11.35	11.35	11.35	
4557031909	SMP	1	727.53	499.47	926.34	488.74	11.27	11.27	11.31	11.31	
4557040255	SMP	1	727.62	499.39	926.30	488.60	11.27	11.27	11.34	11.34	
4557048653	SMP	1	727.61	499.44	926.27	488.53	11.33	11.33	11.27	11.27	
4557056887	SMP	1	727.65	499.41	926.19	488.64	11.27	11.27	11.35	11.35	
4557065282	SMP	1	727.67	499.42	926.29	488.62	11.14	11.14	11.18	11.18	
4557073622	SMP	1	727.75	499.36	926.40	488.56	11.15	11.15	11.21	11.21	
4557082030	SMP	1	727.78	499.47	926.17	488.58	11.30	11.30	11.12	11.12	
4557090244	SMP	1	727.73	499.39	926.37	488.56	11.13	11.13	11.28	11.28	
4557098649	SMP	1	727.76	499.44	926.42	488.67	11.32	11.32	11.22	11.22	
4557107012	SMP	1	727.73	499.36	926.29	488.53	11.20	11.20	10.89	10.89	
4557115402	SMP	1	727.83	499.45	926.24	488.65	11.23	11.23	11.00	11.00	
4557123629	SMP	1	727.83	499.35	926.44	488.58	11.13	11.13	11.21	11.21	
4557132024	SMP	1	727.85	499.45	926.50	488.70	11.16	11.16	11.33	11.33	
4557140372	SMP	1	728.03	499.51	926.63	488.69	11.10	11.10	11.54	11.54	
4557148769	SMP	1	728.07	499.45	926.49	488.65	11.08	11.08	11.44	11.44	
4557157008	SMP	1	728.10	499.54	926.53	488.72	11.39	11.39	11.32	11.32	
4557165396	SMP	1	728.32	499.52	926.75	488.69	11.41	11.41	11.56	11.56	
4557173762	SMP	1	728.24	499.53	926.74	488.84	11.54	11.54	11.65	11.65	
4557182152	SMP	1	728.30	499.51	926.89	488.82	11.46	11.46	11.66	11.66	
4557190372	SMP	1	728.31	499.36	926.84	488.73	11.17	11.17	11.52	11.52	
4557198770	SMP	1	728.39	499.41	926.95	488.84	11.44	11.44	11.53	11.53	
4557207128	SMP	1	728.48	499.40	927.00	488.75	11.42	11.42	11.59	11.59	
4557215394	SMP	1	728.48	499.33	927.03	488.81	11.41	11.41	11.66	11.66	
4557223752	SMP	1	728.46	499.36	927.18	488.88	11.33	11.33	11.40	11.40	
4557232148	SMP	1	728.52	499.27	927.12	488.70	11.51	11.51	11.51	11.51	
4557240491	SMP	1	728.61	499.10	927.18	488.64	11.06	11.06	11.19	11.19	
4557248762	SMP	1	728.71	498.86	927.41	488.54	11.40	11.40	11.22	11.22	
4557257124	SMP	1	728.83	498.80	927.30	488.27	11.17	11.17	11.07	11.07	
4557273891	SMP	1	728.68	498.75	927.29	488.34	11.25	11.25	11.29	11.29	
4557282128	SMP	1	728.82	498.61	927.37	488.42	11.23	11.23	11.39	11.39	
4557290507	SMP	1	728.72	498.76	927.44	488.28	11.24	11.24	11.29	11.29	
4557298893	SMP	1	728.85	498.71	927.44	488.39	11.18	11.18	11.08	11.08	
4557307270	SMP	1	728.90	498.80	927.47	488.38	11.11	11.11	11.38	11.38	
4557315501	SMP	1	728.80	498.82	927.28	488.34	11.36	11.36	11.13	11.13	
4557323883	SMP	1	728.77	498.74	927.38	488.29	11.21	11.21	11.25	11.25	
4557332248	SMP	1	728.65	498.74	927.46	488.40	11.26	11.26	11.24	11.24	
4557340632	SMP	1	728.80	498.74	927.44	488.22	11.17	11.17	11.18	11.18	
4557348881	SMP	1	728.77	498.65	927.43	488.12	11.07	11.07	11.06	11.06	
4557357263	SMP	1	728.70	498.69	927.35	488.33	11.13	11.13	10.95	10.95	
4557365621	SMP	1	728.64	498.61	927.43	488.19	11.07	11.07	11.21	11.21	
4557373864	SMP	1	728.79	498.83	927.51	488.19	11.17	11.17	10.82	10.82	
4557382248	SMP	1	728.80	498.76	927.48	488.30	11.05	11.05	11.09	11.09	
4557390632	SMP	1	728.84	498.83	927.49	488.34	10.98	10.98	10.94	10.94	
4557398994	SMP	1	728.84	498.73	927.47	488.25	11.01	11.01	11.07	11.07	
4557407264	SMP	1	728.86	498.72	927.58	488.27	10.95	10.95	10.91	10.91	
4557415618	SMP	1	728.96	498.81	927.42	488.34	10.94	10.94	10.98	10.98	
4557424009	SMP	1	728.97	498.88	927.54	488.32	11.11	11.11	10.84	10.84	
4557432379	SMP	1	728.96	498.79	927.71	488.30	11.03	11.03	10.99	10.99	
4557440622	SMP	1	728.87	498.75	927.65	488.32	10.99	10.99	10.94	10.94	
4557448992	SMP	1	728.95	498.76	927.66	488.32	10.96	10.96	11.07	11.07	
4557457384	SMP	1	728.96	498.89	927.53	488.35	11.19	11.19	10.88	10.88	
4557465743	SMP	1	729.02	498.72	927.56	488.34	10.92	10.92	10.99	10.99	
4557473985	SMP	1	729.06	498.87	927.79	488.59	11.10	11.10	11.38	11.38	
4557482369	SMP	1	729.12	498.86	927.67	488.55	11.21	11.21	11.12	11.12	
4557490747	SMP	1	729.16	498.84	927.59	488.48	11.11	11.11	10.97	10.97	
4557499114	SMP	1	729.11	498.79	927.82	488.38	11.06	11.06	11.23	11.23	
4557507380	SMP	1	729.24	498.83	927.69	488.59	11.21	11.21	11.09	11.09	
4557515742	SMP	1	729.20	498.81	927.92	488.55	11.06	11.06	11.12	11.12	
4557524121	SMP	1	729.08	498.87	927.71	488.41	11.05	11.05	10.94	10.94	
4557532364	SMP	1	728.73	499.10	927.18	488.72	11.01	11.01	11.12	11.12	
4557540759	SMP	1	728.45	499.24	926.87	488.98	11.02	11.02	11.19	11.19	
4557549112	SMP	1	728.61	499.39	927.12	489.01	11.15	11.15	10.78	10.78	
4557557507	SMP	1	728.69	499.28	927.22	489.06	10.98	10.98	10.91	10.91	
4557565740	SMP	1	728.71	499.34	927.24	489.03	10.98	10.98	11.06	11.06	
4557574132	SMP	1	728.64	499.33	927.25	488.83	11.03	11.03	11.05	11.05	
4557582490	SMP	1	728.70	499.29	927.29	488.93	11.16	11.16	10.93	10.93	
4557590868	SMP	1	728.65	499.32	927.31	489.02	11.05	11.05	11.19	11.19	
4557599109	SMP	1	728.65	499.39	927.23	488.98	11.12	11.12	10.97	10.97	
4557607504	SMP	1	728.73	499.35	927.38	489.02	11.20	11.20	11.19	11.19	
4557615862	SMP	1	728.65	499.34	927.31	489.00	11.09	11.09	11.25	11.25	
4557624243	SMP	1	728.64	499.47	927.31	489.03	11.15	11.15	11.15	11.15	
4557632486	SMP	1	728.63	499.29	927.19	488.99	11.08	11.08	11.01	11.01	
4557640861	SMP	1	728.60	499.38	927.31	488.99	11.12	11.12	11.17	11.17	
4557649233	SMP	1	728.52	499.34	927.16	488.97	11.07	11.07	11.04	11.04	
4557657627	SMP	1	728.71	499.47	927.25	489.08	11.26	11.26	10.99	10.99	
4557665878	SMP	1	728.64	499.51	927.31	489.05	11.21	11.21	11.04	11.04	
4557674241	SMP	1	728.59	499.38	927.28	489.06	11.32	11.32	10.95	10.95	
4557682610	SMP	1	728.57	499.45	927.11	489.10	11.06	11.06	11.22	11.22	
4557690869	SMP	1	728.57	499.52	927.18	489.06	11.16	11.16	10.85	10.85	
4557699230	SMP	1	728.57	499.59	927.20	489.18	11.26	11.26	10.97	10.97	
4557707626	SMP	1	728.61	499.54	927.24	489.16	11.21	11.21	10.85	10.85	
4557715995	SMP	1	728.52	499.55	927.12	489.17	11.21	11.21	11.12	11.12	
4557724244	SMP	1	728.49	499.56	927.26	489.22	11.27	11.27	10.84	10.84	
4557732607	SMP	1	728.56	499.69	927.19	489.31	11.25	11.25	11.16	11.16	
4557740997	SMP	1	728.54	499.69	927.27	489.24	11.35	11.35	11.10	11.10	
4557749357	SMP	1	728.56	499.62	927.19	489.25	11.24	11.24	11.26	11.26	
4557757621	SMP	1	728.63	499.62	927.24	489.34	11.22	11.22	11.18	11.18	
4557765979	SMP	1	728.53	499.61	927.30	489.26	11.25	11.25	10.87	10.87	
4557774347	SMP	1	728.57	499.67	927.25	489.32	11.33	11.33	11.23	11.23	
4557782730	SMP	1	728.63	499.69	927.28	489.30	11.38	11.38	11.25	11.25	
4557790994	SMP	1	728.61	499.76	927.25	489.36	11.33	11.33	11.08	11.08	
4557799356	SMP	1	728.67	499.69	927.37	489.38	11.32	11.32	11.02	11.02	
4557807750	SMP	1	728.64	499.65	927.13	489.34	11.31	11.31	11.06	11.06	
4557816104	SMP	1	728.67	499.62	927.19	489.28	11.35	11.35	11.09	11.09	
4557824359	SMP	1	728.66	499.79	927.31	489.37	11.50	11.50	11.21	11.21	
4557832728	SMP	1	728.60	499.56	927.25	489.22	11.26	11.26	11.08	11.08	
4557841102	SMP	1	728.64	499.57	927.25	489.28	11.37	11.37	11.18	11.18	
4557849346	SMP	1	728.52	499.49	927.14	489.14	11.34	11.34	11.15	11.15	
4557857746	SMP	1	728.56	499.61	927.17	489.18	11.40	11.40	10.83	10.83	
4557866102	SMP	1	728.55	499.53	927.22	489.17	11.36	11.36	11.05	11.05	
4557874477	SMP	1	728.48	499.59	927.14	489.28	11.41	11.41	11.33	11.33	
4557882730	SMP	1	728.52	499.94	927.13	489.45	11.53	11.53	11.31	11.31	
4557891122	SMP	1	728.53	500.18	927.10	489.67	11.49	11.49	11.27	11.27	
4557899482	SMP	1	728.45	500.13	927.23	489.62	11.31	11.31	10.97	10.97	
4557907866	SMP	1	728.46	500.12	927.18	489.53	11.39	11.39	11.03	11.03	
4557916099	SMP	1	728.39	500.19	927.17	489.69	11.56	11.56	11.27	11.27	
4557924490	SMP	1	728.46	500.12	927.14	489.68	11.45	11.45	11.25	11.25	
4557932849	SMP	1	728.54	500.11	927.26	489.65	11.51	11.51	11.29	11.29	
4557941218	SMP	1	728.51	500.07	927.17	489.66	11.40	11.40	11.31	11.31	
4557949470	SMP	1	728.49	500.16	927.37	489.81	11.52	11.52	11.31	11.31	
4557957866	SMP	1	728.55	500.19	927.37	489.78	11.56	11.56	11.24	11.24	
4557966219	SMP	1	728.68	500.12	927.49	489.86	11.63	11.63	11.27	11.27	
4557974590	SMP	1	728.69	500.25	927.58	489.78	11.56	11.56	11.23	11.23	
4557982849	SMP	1	728.78	500.19	927.52	489.87	11.34	11.34	11.39	11.39	
4557991225	SMP	1	729.07	500.26	927.76	489.96	11.62	11.62	11.28	11.28	
4557999604	SMP	1	729.10	500.26	927.74	490.02	11.69	11.69	11.34	11.34	
4558007861	SMP	1	729.17	500.36	927.89	490.03	11.66	11.66	11.44	11.44	
4558016221	SMP	1	729.29	500.30	928.10	490.09	11.54	11.54	11.45	11.45	
4558024601	SMP	1	729.44	500.26	928.26	490.11	11.63	11.63	11.21	11.21	
4558041228	SMP	1	729.66	500.25	928.59	490.23	11.57	11.57	11.25	11.25	
4558049616	SMP	1	730.03	500.10	928.85	490.22	11.59	11.59	11.26	11.26	
4558057970	SMP	1	730.20	500.27	928.93	490.31	11.67	11.67	11.14	11.14	
4558066359	SMP	1	730.41	500.22	929.21	490.26	11.58	11.58	11.04	11.04	
4558074578	SMP	1	731.30	500.04	930.17	490.48	11.51	11.51	11.35	11.35	
4558082986	SMP	1	733.01	500.15	932.04	490.58	11.89	11.89	11.47	11.47	
4558091333	SMP	1	735.08	499.93	934.14	490.61	11.64	11.64	11.45	11.45	
4558108014	SMP	1	739.58	499.61	938.51	491.35	11.53	11.53	11.51	11.51	
4558116339	SMP	1	741.56	499.60	940.53	491.49	11.54	11.54	11.59	11.59	
4558124733	SMP	1	743.16	499.40	942.16	491.54	11.48	11.48	11.32	11.32	
4558141353	SMP	1	744.18	499.39	943.55	491.61	11.59	11.59	11.27	11.27	
4558149735	SMP	1	744.67	499.20	943.65	491.72	11.45	11.45	11.64	11.64	
4558158079	SMP	1	745.11	499.32	944.12	491.76	11.54	11.54	11.46	11.46	
4558174727	SMP	1	746.23	498.95	945.11	491.91	11.28	11.28	11.60	11.60	
4558183095	SMP	1	746.54	498.92	945.85	491.83	11.46	11.46	11.16	11.16	
4558191455	SMP	1	747.12	498.89	946.31	492.08	11.72	11.72	11.82	11.82	
4558199706	SMP	1	747.72	498.68	946.99	491.98	11.45	11.45	10.90	10.90	
4558208105	SMP	1	748.10	498.70	947.42	492.05	11.39	11.39	10.83	10.83	
4558216461	SMP	1	748.45	498.75	947.89	492.10	11.55	11.55	11.18	11.18	
4558224847	SMP	1	748.89	498.71	948.20	492.24	11.58	11.58	11.14	11.14	
4558249844	SMP	1	750.15	498.72	949.39	492.54	11.67	11.67	11.17	11.17	
4558258230	SMP	1	750.68	498.46	950.05	492.47	11.42	11.42	11.15	11.15	
4558266455	SMP	1	750.89	498.55	950.34	492.68	11.45	11.45	11.43	11.43	
4558274863	SMP	1	751.39	498.40	950.71	492.58	11.29	11.29	11.17	11.17	
4558283210	SMP	1	751.68	498.39	951.34	492.70	11.46	11.46	11.02	11.02	
4558291605	SMP	1	751.94	498.44	951.38	492.79	11.90	11.90	11.53	11.53	
4558299828	SMP	1	752.42	498.41	951.76	492.84	11.62	11.62	11.05	11.05	
4558308227	SMP	1	752.78	498.32	951.99	492.90	11.37	11.37	11.04	11.04	
4558316578	SMP	1	753.07	498.43	952.18	492.94	11.54	11.54	11.59	11.59	
4558333222	SMP	1	753.61	498.22	953.20	492.96	11.29	11.29	10.93	10.93	
4558341583	SMP	1	753.95	498.24	953.41	493.13	11.25	11.25	10.86	10.86	
4558349972	SMP	1	754.13	498.22	953.81	493.02	11.34	11.34	10.89	10.89	
4558358215	SMP	1	754.53	498.11	954.17	492.98	11.45	11.45	11.05	11.05	
4558366597	SMP	1	754.80	498.04	954.26	493.23	11.04	11.04	11.20	11.20	
4558374955	SMP	1	755.13	498.11	954.76	493.04	11.26	11.26	10.80	10.80	
4558383340	SMP	1	755.48	497.91	954.99	493.11	11.06	11.06	11.11	11.11	
4558391580	SMP	1	755.75	498.03	955.45	493.12	11.01	11.01	10.48	10.48	
4558399963	SMP	1	756.05	498.04	955.39	493.26	11.16	11.16	10.85	10.85	
4558408331	SMP	1	756.43	497.99	955.95	493.34	11.37	11.37	10.85	10.85	
4558416729	SMP	1	757.43	498.16	956.78	493.61	11.41	11.41	10.68	10.68	
4558433336	SMP	1	758.22	498.29	957.39	494.07	11.21	11.21	11.00	11.00	
4558441721	SMP	1	758.49	498.10	957.87	493.83	10.82	10.82	10.69	10.69	
4558450073	SMP	1	758.87	498.12	958.48	493.88	10.95	10.95	10.54	10.54	
4558458340	SMP	1	759.18	498.11	958.62	494.06	11.12	11.12	10.82	10.82	
4558466701	SMP	1	759.53	498.00	959.33	493.93	10.95	10.95	10.43	10.43	
4558475086	SMP	1	759.99	498.00	959.62	493.96	10.76	10.76	10.39	10.39	
4558483326	SMP	1	760.17	497.78	959.76	494.22	10.72	10.72	10.75	10.75	
4558491721	SMP	1	760.59	497.92	960.31	494.20	11.07	11.07	10.39	10.39	
4558500072	SMP	1	761.09	497.86	960.44	494.21	10.78	10.78	10.63	10.63	
4558508459	SMP	1	761.30	497.87	960.73	494.28	11.33	11.33	10.81	10.81	
4558525076	SMP	1	762.23	497.75	961.61	494.43	10.63	10.63	10.78	10.78	
4558533468	SMP	1	762.62	497.77	961.94	494.34	11.24	11.24	10.39	10.39	
4558541829	SMP	1	762.95	497.66	962.24	494.52	10.61	10.61	10.65	10.65	
4558550090	SMP	1	763.48	497.62	962.63	494.56	10.94	10.94	10.52	10.52	
4558558453	SMP	1	763.83	497.62	963.08	494.61	10.76	10.76	10.51	10.51	
4558566845	SMP	1	764.10	497.57	963.36	494.81	10.59	10.59	10.43	10.43	
4558575191	SMP	1	764.52	497.68	963.87	494.79	10.68	10.68	10.42	10.42	
4558583462	SMP	1	764.88	497.52	964.17	494.90	10.41	10.41	10.46	10.46	
4558591820	SMP	1	765.22	497.64	964.48	494.87	10.50	10.50	10.22	10.22	
4558608588	SMP	1	765.92	497.59	965.14	495.00	10.29	10.29	10.22	10.22	
4558616821	SMP	1	766.23	497.60	965.37	495.12	10.46	10.46	10.50	10.50	
4558625206	SMP	1	766.54	497.58	965.61	495.25	11.01	11.01	10.68	10.68	
4558633569	SMP	1	766.84	497.44	965.98	495.18	10.36	10.36	10.20	10.20	
4558641834	SMP	1	766.97	497.53	966.39	495.34	10.51	10.51	10.36	10.36	
4558650201	SMP	1	767.53	497.37	966.49	495.28	10.49	10.49	10.39	10.39	
4558658563	SMP	1	767.69	497.33	966.69	495.35	10.29	10.29	10.46	10.46	
4558666945	SMP	1	767.88	497.38	967.03	495.43	10.39	10.39	10.30	10.30	
4558675205	SMP	1	768.16	497.30	967.11	495.36	10.46	10.46	10.25	10.25	
4558683564	SMP	1	768.61	497.11	967.50	495.41	10.43	10.43	10.23	10.23	
4558691960	SMP	1	769.29	496.95	968.28	495.04	10.61	10.61	10.26	10.26	
4558700329	SMP	1	769.95	496.33	968.59	494.73	10.40	10.40	10.25	10.25	
4558708566	SMP	1	770.16	496.14	968.81	494.61	10.44	10.44	10.33	10.33	
4558725324	SMP	1	770.45	496.09	969.26	494.62	10.20	10.20	10.07	10.07	
4558733712	SMP	1	770.77	496.03	969.48	494.74	10.15	10.15	10.01	10.01	
4558741955	SMP	1	770.97	495.98	969.63	494.63	10.32	10.32	10.07	10.07	
4558750337	SMP	1	771.11	495.92	969.83	494.53	10.52	10.52	10.19	10.19	
4558758679	SMP	1	771.23	496.02	969.95	494.63	10.29	10.29	10.10	10.10	
4558767086	SMP	1	771.33	495.99	970.11	494.60	10.33	10.33	10.21	10.21	
4558775300	SMP	1	771.57	495.99	970.24	494.68	10.19	10.19	10.26	10.26	
4558783709	SMP	1	771.75	495.91	970.45	494.68	10.21	10.21	9.99	9.99	
4558792067	SMP	1	771.95	495.90	970.47	494.74	10.29	10.29	10.19	10.19	
4558800456	SMP	1	772.00	495.92	970.70	494.77	10.41	10.41	10.18	10.18	
4558808675	SMP	1	772.11	496.04	970.86	494.71	10.26	10.26	10.15	10.15	
4558817085	SMP	1	772.28	496.14	971.09	494.88	10.13	10.13	10.11	10.11	
4558825436	SMP	1	772.40	496.20	971.25	494.95	10.35	10.35	10.14	10.14	
4558833699	SMP	1	772.54	496.04	971.25	495.03	10.21	10.21	10.30	10.30	
4558842062	SMP	1	772.90	496.04	971.40	495.02	10.12	10.12	10.32	10.32	
4558850456	SMP	1	772.94	496.12	971.71	495.03	10.25	10.25	9.83	9.83	
4558858813	SMP	1	773.04	496.08	971.74	494.94	10.46	10.46	9.88	9.88	
4558867081	SMP	1	773.08	496.09	972.03	494.99	10.19	10.19	9.83	9.83	
4558875420	SMP	1	773.35	496.08	971.90	495.17	10.22	10.22	10.20	10.20	
4558883826	SMP	1	773.40	496.05	972.09	495.10	10.40	10.40	10.09	10.09	
4558892185	SMP	1	773.49	496.09	972.35	495.14	10.20	10.20	9.84	9.84	
4558900451	SMP	1	773.70	496.11	972.42	495.19	10.15	10.15	10.08	10.08	
4558908798	SMP	1	773.92	496.04	972.58	495.18	10.19	10.19	9.88	9.88	
4558917204	SMP	1	773.89	496.02	972.53	495.17	10.28	10.28	10.04	10.04	
4558925557	SMP	1	774.01	496.15	972.83	495.22	10.31	10.31	9.98	9.98	
4558933820	SMP	1	774.16	495.96	972.69	495.42	9.94	9.94	10.32	10.32	
4558942179	SMP	1	774.18	496.00	972.69	495.37	10.29	10.29	10.08	10.08	
4558950576	SMP	1	774.22	496.10	972.79	495.41	10.29	10.29	10.47	10.47	
4558958918	SMP	1	774.29	496.09	972.88	495.34	10.14	10.14	10.06	10.06	
4558975577	SMP	1	774.43	496.02	973.15	495.19	10.07	10.07	9.93	9.93	
4558983938	SMP	1	774.37	496.09	973.19	495.28	10.14	10.14	10.05	10.05	
4558992199	SMP	1	774.57	495.89	973.06	495.32	9.85	9.85	10.08	10.08	
4559000550	SMP	1	774.58	496.03	973.28	495.27	10.03	10.03	9.91	9.91	
4559017311	SMP	1	774.60	495.80	973.27	495.19	10.00	10.00	9.89	9.89	
4559025552	SMP	1	774.67	495.87	973.25	495.15	9.92	9.92	9.97	9.97	
4559033939	SMP	1	774.69	495.67	973.40	495.04	9.90	9.90	9.98	9.98	
4559050686	SMP	1	774.73	495.81	973.44	495.12	10.10	10.10	10.12	10.12	
4559058953	SMP	1	774.81	495.61	973.45	495.18	9.91	9.91	10.16	10.16	
4559067302	SMP	1	774.86	495.81	973.45	495.18	10.10	10.10	10.07	10.07	
4559084047	SMP	1	774.76	495.77	973.44	495.10	10.21	10.21	10.10	10.10	
4559092300	SMP	1	775.01	495.64	973.72	495.02	10.10	10.10	10.11	10.11	
4559100682	SMP	1	775.48	495.80	973.85	495.17	9.87	9.87	10.25	10.25	
4559109053	SMP	1	775.35	495.87	973.78	495.17	10.00	10.00	10.24	10.24	
4559117452	SMP	1	775.35	495.81	973.98	495.23	9.94	9.94	10.11	10.11	
4559125680	SMP	1	775.45	495.88	973.78	495.21	10.03	10.03	10.35	10.35	
4559134075	SMP	1	775.40	495.71	974.03	495.12	9.75	9.75	10.14	10.14	
4559142425	SMP	1	775.58	495.81	974.05	495.14	9.83	9.83	10.15	10.15	
4559150685	SMP	1	775.59	495.90	974.23	495.13	10.01	10.01	10.04	10.04	
4559159045	SMP	1	775.61	495.76	974.32	495.18	9.90	9.90	10.12	10.12	
4559167443	SMP	1	775.83	495.82	974.36	495.10	10.12	10.12	10.07	10.07	
4559175795	SMP	1	776.00	495.75	974.49	495.11	10.10	10.10	9.78	9.78	
4559184058	SMP	1	776.01	495.72	974.55	495.08	10.06	10.06	9.88	9.88	
4559192422	SMP	1	776.09	495.69	974.83	495.21	10.14	10.14	9.81	9.81	
4559200806	SMP	1	776.20	495.72	974.83	495.15	10.10	10.10	9.98	9.98	
4559209169	SMP	1	776.27	495.73	974.97	495.11	10.02	10.02	9.88	9.88	
4559217437	SMP	1	776.42	495.66	974.91	495.33	9.94	9.94	10.18	10.18	
4559225799	SMP	1	776.55	495.74	975.02	495.32	9.99	9.99	10.18	10.18	
4559234188	SMP	1	776.96	495.69	975.39	495.24	9.84	9.84	9.98	9.98	
4559242551	SMP	1	777.03	495.64	975.51	495.38	10.04	10.04	10.03	10.03	
4559250801	SMP	1	777.07	495.69	975.71	495.40	10.17	10.17	9.93	9.93	
4559259180	SMP	1	777.32	495.73	975.79	495.53	10.10	10.10	10.13	10.13	
4559267562	SMP	1	777.51	495.66	976.07	495.50	10.07	10.07	10.01	10.01	
4559284175	SMP	1	778.15	495.67	976.39	495.54	10.07	10.07	9.98	9.98	
4559292566	SMP	1	778.21	495.78	976.53	495.75	10.10	10.10	10.14	10.14	
4559300911	SMP	1	778.35	495.79	976.89	495.71	10.13	10.13	10.12	10.12	
4559317547	SMP	1	778.97	495.58	977.32	495.67	10.21	10.21	9.83	9.83	
4559325916	SMP	1	779.14	495.62	977.50	495.74	10.07	10.07	10.15	10.15	
4559334315	SMP	1	779.55	495.47	977.76	495.73	9.98	9.98	10.04	10.04	
4559342529	SMP	1	779.70	495.51	977.89	495.82	10.20	10.20	10.29	10.29	
4559350949	SMP	1	780.05	495.40	978.15	495.80	10.12	10.12	10.22	10.22	
4559359285	SMP	1	780.24	495.49	978.47	495.91	10.16	10.16	10.20	10.20	
4559367680	SMP	1	780.41	495.50	978.81	495.81	10.47	10.47	9.80	9.80	
4559375915	SMP	1	780.74	495.35	978.97	495.94	10.41	10.41	10.36	10.36	
4559384307	SMP	1	781.08	495.23	979.33	495.81	10.25	10.25	10.09	10.09	
4559392656	SMP	1	781.22	495.23	979.48	495.95	10.16	10.16	10.22	10.22	
4559401063	SMP	1	781.40	495.25	979.71	495.82	10.28	10.28	10.19	10.19	
4559409276	SMP	1	781.69	495.28	979.80	496.09	10.37	10.37	10.66	10.66	
4559417680	SMP	1	781.97	495.17	979.84	496.14	10.20	10.20	10.36	10.36	
4559426039	SMP	1	782.07	495.13	980.14	496.01	10.22	10.22	10.14	10.14	
4559434435	SMP	1	782.07	495.21	980.22	496.19	10.57	10.57	10.43	10.43	
4559442647	SMP	1	782.12	495.22	980.45	496.06	10.40	10.40	10.22	10.22	
4559451053	SMP	1	782.11	495.19	980.14	496.13	10.40	10.40	10.31	10.31	
4559459399	SMP	1	781.15	495.33	979.28	496.33	10.54	10.54	10.40	10.40	
4559467678	SMP	1	779.83	495.53	977.87	496.57	10.47	10.47	10.40	10.40	
4559476032	SMP	1	778.24	496.06	976.44	496.69	10.73	10.73	10.48	10.48	
4559484428	SMP	1	776.81	496.12	974.47	497.05	10.64	10.64	10.96	10.96	
4559492773	SMP	1	775.83	496.38	973.62	497.04	10.98	10.98	10.70	10.70	
4559501054	SMP	1	775.55	496.53	973.09	497.62	10.63	10.63	11.31	11.31	
4559509402	SMP	1	775.50	496.63	973.31	497.34	10.78	10.78	10.96	10.96	
4559517796	SMP	1	775.37	496.83	972.92	497.49	10.98	10.98	11.00	11.00	
4559526162	SMP	1	775.16	496.67	973.06	497.44	10.52	10.52	11.15	11.15	
4559534430	SMP	1	774.94	496.61	972.74	497.38	10.58	10.58	11.02	11.02	
4559542797	SMP	1	774.77	496.74	972.44	497.13	10.55	10.55	10.97	10.97	
4559559552	SMP	1	774.34	496.72	972.11	497.29	10.53	10.53	11.08	11.08	
4559567788	SMP	1	774.08	496.75	971.95	497.25	10.37	10.37	10.88	10.88	
4559576176	SMP	1	773.67	496.71	971.53	497.13	10.54	10.54	10.90	10.90	
4559584537	SMP	1	773.52	497.04	971.28	497.07	10.88	10.88	10.79	10.79	
4559592900	SMP	1	773.09	496.89	971.02	497.09	10.29	10.29	10.92	10.92	
4559601155	SMP	1	772.84	496.81	970.80	496.98	10.50	10.50	11.05	11.05	
4559609538	SMP	1	772.57	496.86	970.45	496.98	10.48	10.48	10.92	10.92	
4559617905	SMP	1	772.25	497.08	970.37	496.92	10.33	10.33	11.00	11.00	
4559626170	SMP	1	771.88	496.90	970.18	496.84	10.44	10.44	10.89	10.89	
4559634531	SMP	1	771.43	497.09	969.82	496.80	10.35	10.35	10.88	10.88	
4559642908	SMP	1	771.21	497.08	969.54	496.71	10.26	10.26	10.81	10.81	
4559651277	SMP	1	770.99	497.15	969.23	496.63	10.22	10.22	10.94	10.94	
4559659527	SMP	1	770.50	497.30	968.81	496.68	10.53	10.53	11.10	11.10	
4559667903	SMP	1	770.09	497.43	968.61	496.67	10.37	10.37	10.89	10.89	
4559684675	SMP	1	769.51	497.59	968.00	496.61	10.57	10.57	10.86	10.86	
4559692900	SMP	1	769.01	497.41	967.60	496.72	9.95	9.95	10.88	10.88	
4559701294	SMP	1	768.78	497.68	967.32	496.76	10.29	10.29	11.19	11.19
[truncated: 2,864,065 more chars]
