# Supplementary material for: Dynamic Patterns of Expertise: The Case of Orthopedic Medical Diagnosis
Source: PLoS One. 2016 Jul 14;11(7):e0158820. doi: 10.1371/journal.pone.0158820 (PMC4945032; doi:10.1371/journal.pone.0158820)
Supplement: S1 Data — The zip files includes 15 main radiographs used in the experiment (in main radiograph folder), all the gathered data (in the eyetracking data folder) and all the result files used for the statistic analysis (hypothesis 1 & 2, newstat, rqanew and rqanew2). (ZIP) [file pone.0158820.s001.zip › fai data/eyetracking data/P09-eye_data Samples.txt]

## Sample Rate:	120
## Separator Type:	Msg
## Trial Count:	1
## Uses Plane File:	False
## Number of Samples:	57422                                                                                                                                                                                                                                                           
## Reversed:	none
## [Run]
## Subject:	P09                                                                                                                                                                                                                                                             
                                                                                                                                                                                                                                               
## [Calibration]
## Calibration Type:	5-point
## Calibration Area:	1680	1050
## Calibration Point 0:	Position(840;525)
## Calibration Point 1:	Position(420;105)
## Calibration Point 2:	Position(1512;262)
## Calibration Point 3:	Position(1260;945)
## Calibration Point 4:	Position(167;787)
## [Geometry]
## Stimulus Dimension [mm]:	474	297
## Head Distance [mm]:	700
## [Hardware Setup]
## System ID:	IRX0867601-1348
## Operating System :	6.1
## iView X Version:	2.8.26
## [Filter Settings]
## Heuristic:	False
## Heuristic Stage:	0
## Bilateral:	True
## Gaze Cursor Filter:	True
## Saccade Length [px]:	80
## Filter Depth [ms]:	20
## Format:	LEFT, RIGHT, RAW, DIAMETER
## 
Time	Type	Trial	L Raw X [px]	L Raw Y [px]	R Raw X [px]	R Raw Y [px]	L Dia X [px]	L Dia Y [px]	R Dia X [px]	R Dia Y [px]	Aux1
6098054688	SMP	1	0.00	0.00	0.00	0.00	0.00	0.00	0.00	0.00	
6129524741	SMP	1	541.21	476.86	736.09	488.25	8.47	8.47	8.91	8.91	
6129533873	SMP	1	541.35	476.89	736.11	488.22	8.59	8.59	8.90	8.90	
6129540624	SMP	1	541.34	476.84	736.17	488.22	8.65	8.65	8.84	8.84	
6129549065	SMP	1	541.41	476.91	736.18	488.25	8.51	8.51	8.92	8.92	
6129557233	SMP	1	541.41	476.89	736.25	488.21	8.51	8.51	8.86	8.86	
6129565629	SMP	1	541.36	476.84	736.25	488.22	8.45	8.45	8.87	8.87	
6129573968	SMP	1	541.38	476.82	736.27	488.22	8.46	8.46	8.88	8.88	
6129582350	SMP	1	541.38	476.82	736.35	488.29	8.41	8.41	8.84	8.84	
6129590613	SMP	1	541.39	476.78	736.42	488.29	8.36	8.36	8.83	8.83	
6129598991	SMP	1	541.50	476.70	736.49	488.29	8.48	8.48	8.90	8.90	
6129607368	SMP	1	541.55	476.81	736.42	488.30	8.45	8.45	8.91	8.91	
6129615753	SMP	1	541.60	476.77	736.44	488.29	8.48	8.48	8.84	8.84	
6129623971	SMP	1	541.46	476.79	736.52	488.33	8.43	8.43	8.94	8.94	
6129632358	SMP	1	541.53	476.79	736.56	488.29	8.53	8.53	8.89	8.89	
6129640734	SMP	1	541.53	476.73	736.51	488.28	8.37	8.37	8.90	8.90	
6129649111	SMP	1	541.51	476.72	736.46	488.32	8.55	8.55	8.95	8.95	
6129657346	SMP	1	541.60	476.79	736.52	488.29	8.53	8.53	8.98	8.98	
6129665750	SMP	1	541.56	476.69	736.52	488.39	8.45	8.45	8.97	8.97	
6129674100	SMP	1	541.65	476.72	736.53	488.39	8.60	8.60	8.97	8.97	
6129682474	SMP	1	541.65	476.72	736.61	488.37	8.54	8.54	8.86	8.86	
6129690728	SMP	1	541.62	476.79	736.58	488.43	8.48	8.48	8.95	8.95	
6129699116	SMP	1	541.65	476.72	736.59	488.42	8.54	8.54	8.87	8.87	
6129707460	SMP	1	541.60	476.79	736.56	488.36	8.53	8.53	9.00	9.00	
6129715747	SMP	1	541.60	476.79	736.45	488.42	8.47	8.47	8.90	8.90	
6129724096	SMP	1	541.53	476.80	736.45	488.35	8.53	8.53	8.85	8.85	
6129732484	SMP	1	541.55	476.81	736.47	488.42	8.58	8.58	8.86	8.86	
6129740853	SMP	1	541.52	476.85	736.54	488.39	8.53	8.53	8.82	8.82	
6129749109	SMP	1	541.48	476.90	736.49	488.43	8.48	8.48	8.87	8.87	
6129757464	SMP	1	541.38	476.83	736.37	488.49	8.51	8.51	8.85	8.85	
6129765873	SMP	1	541.48	476.88	736.33	488.46	8.44	8.44	8.80	8.80	
6129774225	SMP	1	541.38	476.90	736.46	488.43	8.38	8.38	8.73	8.73	
6129782468	SMP	1	541.18	476.95	736.28	488.43	8.37	8.37	8.87	8.87	
6129790856	SMP	1	541.20	476.95	736.26	488.46	8.40	8.40	8.87	8.87	
6129799234	SMP	1	541.34	476.94	736.33	488.47	8.48	8.48	8.92	8.92	
6129807584	SMP	1	541.24	476.96	736.28	488.50	8.62	8.62	8.99	8.99	
6129815863	SMP	1	541.23	477.05	736.24	488.48	8.44	8.44	8.93	8.93	
6129824204	SMP	1	541.24	477.03	736.18	488.44	8.60	8.60	8.97	8.97	
6129832600	SMP	1	541.10	477.04	736.10	488.45	8.57	8.57	8.97	8.97	
6129840971	SMP	1	541.17	477.07	736.25	488.51	8.48	8.48	8.97	8.97	
6129849224	SMP	1	541.10	477.07	736.19	488.54	8.37	8.37	8.91	8.91	
6129857584	SMP	1	541.14	477.11	736.10	488.52	8.44	8.44	9.03	9.03	
6129865987	SMP	1	541.11	477.08	736.16	488.54	8.56	8.56	8.98	8.98	
6129874206	SMP	1	541.12	477.05	736.10	488.44	8.39	8.39	8.91	8.91	
6129882583	SMP	1	541.06	477.07	736.06	488.59	8.48	8.48	8.98	8.98	
6129890965	SMP	1	539.92	477.11	735.10	488.67	8.35	8.35	9.15	9.15	
6129899356	SMP	1	538.53	477.02	733.46	488.68	8.54	8.54	9.01	9.01	
6129907581	SMP	1	537.43	477.13	732.43	488.74	8.60	8.60	9.01	9.01	
6129915987	SMP	1	536.85	477.10	731.80	488.70	8.42	8.42	9.05	9.05	
6129932735	SMP	1	537.02	477.34	731.94	488.81	8.34	8.34	9.11	9.11	
6129940982	SMP	1	537.02	477.19	731.76	488.73	8.52	8.52	9.10	9.10	
6129949339	SMP	1	536.79	477.33	731.83	488.82	8.55	8.55	9.05	9.05	
6129957713	SMP	1	536.88	477.34	731.83	488.82	8.54	8.54	9.16	9.16	
6129966091	SMP	1	536.95	477.26	731.89	488.94	8.58	8.58	9.15	9.15	
6129974333	SMP	1	536.99	477.25	731.83	488.88	8.56	8.56	9.14	9.14	
6129982713	SMP	1	536.92	477.18	731.88	488.81	8.46	8.46	9.26	9.26	
6129991106	SMP	1	536.95	477.27	731.83	488.80	8.60	8.60	9.16	9.16	
6129999463	SMP	1	536.81	477.19	731.90	488.82	8.50	8.50	9.20	9.20	
6130007707	SMP	1	536.89	477.24	731.83	488.89	8.64	8.64	9.18	9.18	
6130016091	SMP	1	536.75	477.24	731.89	488.88	8.53	8.53	9.17	9.17	
6130024462	SMP	1	536.98	477.10	732.00	488.88	8.66	8.66	9.28	9.28	
6130032824	SMP	1	536.85	477.18	731.93	488.88	8.64	8.64	9.26	9.26	
6130041121	SMP	1	536.75	477.24	731.82	488.88	8.70	8.70	9.12	9.12	
6130049463	SMP	1	536.67	477.20	731.84	488.94	8.75	8.75	9.28	9.28	
6130057831	SMP	1	536.82	477.17	731.94	488.90	8.64	8.64	9.29	9.29	
6130066091	SMP	1	536.71	477.19	731.74	488.89	8.71	8.71	9.36	9.36	
6130074460	SMP	1	536.64	477.25	731.81	488.82	8.70	8.70	9.31	9.31	
6130082820	SMP	1	536.54	477.33	731.78	488.87	8.85	8.85	9.43	9.43	
6130091224	SMP	1	536.64	477.25	731.74	488.86	8.71	8.71	9.37	9.37	
6130099459	SMP	1	536.67	477.31	731.70	488.86	8.90	8.90	9.19	9.19	
6130107838	SMP	1	536.59	477.32	731.68	488.74	8.86	8.86	9.13	9.13	
6130116211	SMP	1	536.29	477.33	731.67	488.86	8.76	8.76	9.30	9.30	
6130124583	SMP	1	536.61	477.20	731.60	488.79	8.68	8.68	9.28	9.28	
6130132818	SMP	1	536.60	477.29	731.60	488.79	8.73	8.73	9.35	9.35	
6130141224	SMP	1	536.53	477.29	731.67	488.79	8.71	8.71	9.26	9.26	
6130149591	SMP	1	536.46	477.28	731.53	488.79	8.74	8.74	9.29	9.29	
6130157954	SMP	1	536.62	477.31	731.74	488.81	8.84	8.84	9.25	9.25	
6130166208	SMP	1	536.68	477.23	731.69	488.85	8.81	8.81	9.40	9.40	
6130174588	SMP	1	536.71	477.31	732.13	488.83	8.73	8.73	9.18	9.18	
6130182943	SMP	1	537.98	477.37	733.39	488.97	8.78	8.78	9.18	9.18	
6130191346	SMP	1	539.67	477.61	734.91	489.21	8.98	8.98	9.33	9.33	
6130199582	SMP	1	540.60	477.79	735.39	489.30	8.97	8.97	9.18	9.18	
6130216323	SMP	1	540.81	477.79	735.47	489.53	8.95	8.95	9.25	9.25	
6130224578	SMP	1	540.80	477.87	735.66	489.53	8.84	8.84	9.24	9.24	
6130232969	SMP	1	540.99	477.84	735.73	489.55	8.94	8.94	9.40	9.40	
6130241311	SMP	1	540.87	477.87	735.74	489.59	8.92	8.92	9.31	9.31	
6130249721	SMP	1	540.99	477.84	735.76	489.49	8.86	8.86	9.31	9.31	
6130257944	SMP	1	540.87	477.87	735.82	489.53	8.92	8.92	9.37	9.37	
6130266319	SMP	1	540.94	477.87	735.63	489.46	8.92	8.92	9.27	9.27	
6130274701	SMP	1	540.87	477.80	735.75	489.46	8.91	8.91	9.31	9.31	
6130283087	SMP	1	541.00	477.84	735.78	489.46	8.96	8.96	9.36	9.36	
6130291331	SMP	1	541.03	477.92	735.77	489.46	8.86	8.86	9.13	9.13	
6130299723	SMP	1	541.03	477.92	735.84	489.47	8.89	8.89	9.15	9.15	
6130308064	SMP	1	541.14	477.90	735.91	489.47	8.97	8.97	9.28	9.28	
6130316438	SMP	1	540.97	477.83	735.99	489.53	8.96	8.96	9.21	9.21	
6130324697	SMP	1	541.06	477.83	736.06	489.53	8.97	8.97	9.14	9.14	
6130333086	SMP	1	541.13	477.76	736.04	489.46	8.81	8.81	9.06	9.06	
6130341432	SMP	1	541.19	477.80	736.04	489.53	9.05	9.05	9.13	9.13	
6130349843	SMP	1	541.20	477.79	736.11	489.53	8.98	8.98	9.04	9.04	
6130358069	SMP	1	541.18	477.81	736.19	489.53	9.32	9.32	9.08	9.08	
6130366444	SMP	1	541.29	477.75	736.26	489.53	9.15	9.15	9.07	9.07	
6130374819	SMP	1	541.24	477.83	736.24	489.59	9.13	9.13	9.17	9.17	
6130383087	SMP	1	541.31	477.76	736.26	489.53	9.19	9.19	9.01	9.01	
6130391429	SMP	1	541.34	477.73	736.35	489.51	9.19	9.19	9.06	9.06	
6130399842	SMP	1	541.25	477.81	736.28	489.60	9.21	9.21	9.11	9.11	
6130408186	SMP	1	541.37	477.74	736.32	489.51	8.94	8.94	9.05	9.05	
6130416436	SMP	1	541.34	477.66	736.26	489.53	9.09	9.09	9.09	9.09	
6130424819	SMP	1	541.34	477.66	736.31	489.51	8.94	8.94	9.08	9.08	
6130433211	SMP	1	541.09	477.75	736.19	489.46	8.99	8.99	8.99	8.99	
6130441555	SMP	1	541.27	477.79	736.19	489.40	9.03	9.03	9.07	9.07	
6130449838	SMP	1	541.16	477.75	736.19	489.53	9.08	9.08	9.05	9.05	
6130458180	SMP	1	541.07	477.83	736.12	489.46	8.96	8.96	9.00	9.00	
6130466567	SMP	1	541.17	477.85	736.12	489.53	9.01	9.01	9.05	9.05	
6130474943	SMP	1	541.08	477.94	736.13	489.60	8.97	8.97	9.12	9.12	
6130483210	SMP	1	541.09	478.03	736.12	489.61	9.07	9.07	9.06	9.06	
6130491553	SMP	1	541.15	478.02	736.25	489.67	9.00	9.00	9.08	9.08	
6130499962	SMP	1	540.86	478.02	736.13	489.67	8.82	8.82	9.30	9.30	
6130508301	SMP	1	541.01	478.08	736.13	489.67	8.85	8.85	9.18	9.18	
6130516563	SMP	1	540.81	478.03	736.04	489.73	8.85	8.85	9.15	9.15	
6130524949	SMP	1	540.88	478.03	736.07	489.73	8.77	8.77	9.20	9.20	
6130533323	SMP	1	540.94	478.12	735.99	489.60	8.79	8.79	9.07	9.07	
6130541549	SMP	1	540.87	478.08	736.00	489.70	8.91	8.91	9.13	9.13	
6130549959	SMP	1	540.95	478.10	736.04	489.68	8.77	8.77	9.00	9.00	
6130558306	SMP	1	540.94	478.10	736.11	489.68	8.97	8.97	9.03	9.03	
6130566683	SMP	1	541.01	478.08	736.10	489.64	8.81	8.81	9.11	9.11	
6130574937	SMP	1	540.95	478.08	736.17	489.72	9.11	9.11	9.05	9.05	
6130583318	SMP	1	541.15	478.10	736.19	489.60	8.90	8.90	9.01	9.01	
6130591675	SMP	1	541.07	477.96	736.26	489.68	8.85	8.85	9.04	9.04	
6130600082	SMP	1	541.20	477.92	736.37	489.70	8.67	8.67	9.01	9.01	
6130608307	SMP	1	541.23	477.97	736.29	489.73	8.77	8.77	8.94	8.94	
6130616690	SMP	1	541.31	477.97	736.33	489.64	8.75	8.75	9.00	9.00	
6130625060	SMP	1	541.27	477.97	736.35	489.70	8.63	8.63	8.89	8.89	
6130633442	SMP	1	541.45	477.92	736.42	489.77	8.67	8.67	8.90	8.90	
6130641676	SMP	1	541.48	477.86	736.43	489.68	8.70	8.70	8.91	8.91	
6130650081	SMP	1	541.45	477.99	736.33	489.83	8.74	8.74	9.02	9.02	
6130658424	SMP	1	541.45	478.02	736.44	489.90	8.72	8.72	9.13	9.13	
6130666823	SMP	1	541.46	477.98	736.33	489.90	8.69	8.69	8.95	8.95	
6130675058	SMP	1	541.38	477.96	736.35	489.77	8.75	8.75	9.05	9.05	
6130683447	SMP	1	541.61	477.91	736.36	489.86	8.69	8.69	9.17	9.17	
6130691790	SMP	1	541.24	478.02	736.37	489.90	8.55	8.55	9.00	9.00	
6130700078	SMP	1	541.27	477.95	736.28	489.76	8.63	8.63	8.91	8.91	
6130708421	SMP	1	541.23	477.95	736.28	489.83	8.69	8.69	9.01	9.01	
6130716811	SMP	1	541.23	478.01	736.27	489.77	8.72	8.72	9.05	9.05	
6130725186	SMP	1	541.16	477.98	736.25	489.62	8.72	8.72	8.97	8.97	
6130733445	SMP	1	541.20	477.97	736.25	489.65	8.57	8.57	8.92	8.92	
6130741791	SMP	1	540.94	477.95	736.24	489.67	8.72	8.72	9.01	9.01	
6130750204	SMP	1	540.21	477.83	735.57	489.62	8.75	8.75	9.11	9.11	
6130758552	SMP	1	538.80	477.48	734.63	489.38	8.71	8.71	9.14	9.14	
6130766801	SMP	1	538.34	477.13	733.38	488.89	8.52	8.52	8.98	8.98	
6130775183	SMP	1	537.97	476.92	732.99	488.76	8.55	8.55	9.18	9.18	
6130783567	SMP	1	537.95	477.04	732.94	488.73	8.54	8.54	9.15	9.15	
6130791927	SMP	1	537.88	477.12	733.00	488.81	8.57	8.57	9.06	9.06	
6130800202	SMP	1	537.75	477.02	732.99	488.75	8.61	8.61	9.13	9.13	
6130808546	SMP	1	537.69	477.05	732.86	488.73	8.68	8.68	9.06	9.06	
6130816925	SMP	1	537.63	477.15	732.94	488.73	8.76	8.76	9.11	9.11	
6130825309	SMP	1	537.73	477.10	732.85	488.68	8.61	8.61	9.16	9.16	
6130833561	SMP	1	537.96	476.97	732.93	488.80	8.62	8.62	9.11	9.11	
6130841918	SMP	1	537.75	477.13	732.93	488.80	8.68	8.68	9.08	9.08	
6130850321	SMP	1	537.82	477.10	732.90	488.77	8.46	8.46	9.10	9.10	
6130858548	SMP	1	537.75	477.06	732.97	488.96	8.65	8.65	9.01	9.01	
6130866918	SMP	1	537.91	477.05	732.98	488.89	8.62	8.62	8.95	8.95	
6130875295	SMP	1	537.87	477.09	733.04	488.88	8.61	8.61	9.02	9.02	
6130883682	SMP	1	537.98	477.05	733.10	488.95	8.54	8.54	8.95	8.95	
6130891915	SMP	1	537.69	477.07	733.08	488.86	8.66	8.66	8.97	8.97	
6130900320	SMP	1	537.88	477.02	733.08	488.85	8.57	8.57	8.99	8.99	
6130908658	SMP	1	537.77	477.15	733.12	488.95	8.62	8.62	9.04	9.04	
6130917054	SMP	1	537.92	477.11	733.22	488.90	8.64	8.64	9.03	9.03	
6130925296	SMP	1	537.90	477.10	733.32	488.92	8.58	8.58	9.04	9.04	
6130933684	SMP	1	537.88	477.10	733.19	488.90	8.67	8.67	9.10	9.10	
6130942032	SMP	1	537.74	477.12	733.15	488.82	8.74	8.74	9.09	9.09	
6130950445	SMP	1	537.74	477.19	733.21	488.83	8.78	8.78	9.04	9.04	
6130958657	SMP	1	537.74	477.11	733.22	488.82	8.68	8.68	9.02	9.02	
6130967043	SMP	1	537.85	477.07	733.35	488.84	8.61	8.61	9.02	9.02	
6130975418	SMP	1	537.93	477.13	733.22	488.88	8.72	8.72	9.06	9.06	
6130983809	SMP	1	538.02	477.04	733.34	488.97	8.49	8.49	9.10	9.10	
6130992039	SMP	1	537.93	477.15	733.31	488.93	8.67	8.67	9.01	9.01	
6131000437	SMP	1	538.04	477.08	733.28	489.06	8.54	8.54	9.04	9.04	
6131008781	SMP	1	537.93	477.22	733.28	489.10	8.62	8.62	8.86	8.86	
6131017170	SMP	1	537.99	477.21	733.29	488.99	8.55	8.55	8.81	8.81	
6131025420	SMP	1	537.93	477.15	733.34	489.13	8.57	8.57	8.93	8.93	
6131033798	SMP	1	538.02	477.26	733.25	489.08	8.63	8.63	8.97	8.97	
6131042162	SMP	1	537.99	477.29	733.42	489.22	8.58	8.58	9.12	9.12	
6131050440	SMP	1	537.82	477.37	733.38	489.18	8.63	8.63	9.06	9.06	
6131058780	SMP	1	537.99	477.29	733.31	489.21	8.67	8.67	9.08	9.08	
6131067162	SMP	1	537.99	477.37	733.45	489.18	8.66	8.66	9.13	9.13	
6131075540	SMP	1	537.80	477.36	733.34	489.27	8.67	8.67	9.20	9.20	
6131083807	SMP	1	537.79	477.39	733.37	489.28	8.71	8.71	9.12	9.12	
6131092155	SMP	1	537.81	477.43	733.35	489.31	8.53	8.53	9.09	9.09	
6131100560	SMP	1	537.79	477.27	733.09	489.16	8.72	8.72	9.23	9.23	
6131108915	SMP	1	536.90	476.96	732.44	488.80	8.79	8.79	8.94	8.94	
6131117162	SMP	1	537.32	476.84	732.38	488.62	8.68	8.68	9.05	9.05	
6131133931	SMP	1	537.18	477.09	732.39	488.75	8.72	8.72	9.01	9.01	
6131142306	SMP	1	536.98	477.14	732.29	488.84	8.52	8.52	8.95	8.95	
6131150527	SMP	1	536.90	477.05	732.27	488.82	8.83	8.83	9.10	9.10	
6131158921	SMP	1	537.20	477.07	732.25	488.79	8.60	8.60	8.98	8.98	
6131167283	SMP	1	537.02	477.12	732.39	488.86	8.56	8.56	8.94	8.94	
6131175659	SMP	1	536.92	477.22	732.25	488.88	8.79	8.79	9.12	9.12	
6131183899	SMP	1	536.92	477.14	732.18	488.78	8.57	8.57	9.05	9.05	
6131192278	SMP	1	536.88	477.19	732.29	488.83	8.62	8.62	8.96	8.96	
6131200655	SMP	1	536.88	477.27	732.29	488.83	8.81	8.81	8.99	8.99	
6131208901	SMP	1	537.00	477.26	732.29	488.84	8.70	8.70	8.96	8.96	
6131217269	SMP	1	536.67	477.23	732.29	488.84	8.68	8.68	8.96	8.96	
6131225660	SMP	1	537.06	477.19	732.22	488.90	8.62	8.62	9.09	9.09	
6131234022	SMP	1	536.74	477.23	732.18	488.88	8.68	8.68	8.98	8.98	
6131242273	SMP	1	536.88	477.27	732.22	488.91	8.69	8.69	9.05	9.05	
6131250644	SMP	1	536.73	477.25	732.19	488.95	8.67	8.67	9.03	9.03	
6131259031	SMP	1	537.09	477.26	732.29	488.90	8.75	8.75	9.07	9.07	
6131267395	SMP	1	536.80	477.25	732.29	488.90	8.77	8.77	9.02	9.02	
6131275659	SMP	1	536.76	477.37	732.19	488.88	8.94	8.94	9.04	9.04	
6131284019	SMP	1	536.80	477.25	732.22	488.97	8.73	8.73	9.09	9.09	
6131292406	SMP	1	536.99	477.18	732.28	488.96	8.57	8.57	9.03	9.03	
6131300784	SMP	1	536.67	477.30	732.15	488.97	8.72	8.72	9.16	9.16	
6131309024	SMP	1	536.92	477.30	732.06	489.01	8.67	8.67	9.11	9.11	
6131317396	SMP	1	536.95	477.25	732.13	488.98	8.70	8.70	9.14	9.14	
6131325780	SMP	1	536.90	477.25	732.16	488.96	8.61	8.61	9.10	9.10	
6131334143	SMP	1	536.74	477.41	732.18	489.02	8.77	8.77	9.08	9.08	
6131343522	SMP	1	536.80	477.31	732.01	489.03	8.72	8.72	9.09	9.09	
6131351143	SMP	1	536.82	477.28	732.14	489.09	8.75	8.75	8.98	8.98	
6131359176	SMP	1	536.84	477.21	731.99	489.03	8.75	8.75	9.15	9.15	
6131367422	SMP	1	536.69	477.36	732.06	489.04	8.73	8.73	8.98	8.98	
6131375796	SMP	1	536.69	477.40	731.98	489.04	8.65	8.65	9.00	9.00	
6131384155	SMP	1	536.67	477.52	731.99	489.12	8.77	8.77	9.02	9.02	
6131392551	SMP	1	536.53	477.52	732.01	489.10	8.71	8.71	8.92	8.92	
6131400794	SMP	1	536.67	477.52	731.92	489.12	8.69	8.69	8.99	8.99	
6131409172	SMP	1	536.32	477.55	731.92	489.11	8.78	8.78	9.01	9.01	
6131417540	SMP	1	536.61	477.49	731.99	489.12	8.64	8.64	8.90	8.90	
6131425931	SMP	1	536.44	477.46	731.92	489.12	8.63	8.63	8.90	8.90	
6131434163	SMP	1	536.61	477.57	731.90	489.17	8.67	8.67	9.16	9.16	
6131442548	SMP	1	536.61	477.61	732.06	489.13	8.81	8.81	9.11	9.11	
6131451281	SMP	1	537.54	477.87	733.24	489.51	8.63	8.63	9.07	9.07	
6131459298	SMP	1	538.72	478.19	734.33	489.75	8.70	8.70	9.08	9.08	
6131467890	SMP	1	540.00	478.54	734.96	490.04	8.73	8.73	9.15	9.15	
6131484297	SMP	1	540.03	478.77	735.17	490.29	8.72	8.72	8.99	8.99	
6131492650	SMP	1	539.98	478.92	735.17	490.30	8.85	8.85	8.91	8.91	
6131501249	SMP	1	540.12	478.99	735.39	490.46	8.77	8.77	9.02	9.02	
6131509274	SMP	1	539.92	479.02	735.32	490.46	8.82	8.82	9.03	9.03	
6131517748	SMP	1	540.11	479.05	735.26	490.51	8.80	8.80	9.01	9.01	
6131525893	SMP	1	539.98	479.02	735.37	490.64	8.80	8.80	9.10	9.10	
6131534417	SMP	1	540.12	479.02	735.39	490.58	8.80	8.80	8.99	8.99	
6131542664	SMP	1	540.11	478.98	735.41	490.65	8.74	8.74	9.09	9.09	
6131551053	SMP	1	540.12	478.95	735.46	490.54	8.70	8.70	9.07	9.07	
6131559275	SMP	1	540.12	478.98	735.52	490.76	8.62	8.62	9.25	9.25	
6131568122	SMP	1	540.11	478.93	735.40	490.61	8.66	8.66	8.98	8.98	
6131576024	SMP	1	540.24	479.00	735.45	490.75	8.80	8.80	9.19	9.19	
6131584501	SMP	1	540.17	479.00	735.45	490.68	8.74	8.74	8.96	8.96	
6131592644	SMP	1	540.18	479.01	735.45	490.68	8.72	8.72	9.04	9.04	
6131601127	SMP	1	540.24	479.07	735.52	490.68	8.72	8.72	8.95	8.95	
6131609391	SMP	1	540.11	478.98	735.51	490.64	8.70	8.70	8.99	8.99	
6131617858	SMP	1	540.12	479.05	735.39	490.68	8.65	8.65	9.10	9.10	
6131626019	SMP	1	540.10	479.07	735.42	490.60	8.78	8.78	9.09	9.09	
6131634526	SMP	1	539.67	479.19	735.08	490.78	8.75	8.75	9.08	9.08	
6131642762	SMP	1	538.31	480.00	733.58	491.68	9.08	9.08	9.32	9.32	
6131651245	SMP	1	536.62	481.34	731.67	493.09	8.88	8.88	9.25	9.25	
6131668223	SMP	1	534.53	483.22	729.05	494.88	8.95	8.95	9.39	9.39	
6131676160	SMP	1	533.56	483.83	728.39	495.33	9.19	9.19	9.23	9.23	
6131684408	SMP	1	533.47	484.00	728.24	495.46	9.36	9.36	9.53	9.53	
6131692813	SMP	1	533.22	483.98	728.26	495.39	9.27	9.27	9.21	9.21	
6131701152	SMP	1	533.07	484.25	728.06	495.62	9.51	9.51	9.60	9.60	
6131709514	SMP	1	532.90	484.18	728.00	495.57	9.42	9.42	9.37	9.37	
6131717751	SMP	1	532.86	484.28	727.96	495.64	9.51	9.51	9.58	9.58	
6131726180	SMP	1	532.72	484.28	727.86	495.78	9.36	9.36	9.71	9.71	
6131734519	SMP	1	532.63	484.22	727.84	495.62	9.33	9.33	9.54	9.54	
6131742884	SMP	1	532.55	484.15	727.79	495.71	9.29	9.29	9.58	9.58	
6131751149	SMP	1	532.36	484.29	727.66	495.68	9.12	9.12	9.60	9.60	
6131759520	SMP	1	532.37	484.29	727.64	495.62	9.10	9.10	9.46	9.46	
6131767876	SMP	1	532.06	484.41	727.51	495.51	9.26	9.26	9.34	9.34	
6131776279	SMP	1	531.87	484.48	727.37	495.67	9.22	9.22	9.45	9.45	
6131784513	SMP	1	531.82	484.54	727.29	495.58	9.41	9.41	9.35	9.35	
6131792895	SMP	1	531.72	484.59	727.30	495.53	9.12	9.12	9.32	9.32	
6131801267	SMP	1	531.71	484.73	727.06	495.66	9.34	9.34	9.48	9.48	
6131809642	SMP	1	530.70	484.89	726.21	495.92	9.16	9.16	9.30	9.30	
6131826249	SMP	1	528.21	487.27	722.76	497.96	9.20	9.20	9.10	9.10	
6131834682	SMP	1	527.08	488.10	721.54	498.60	8.97	8.97	9.05	9.05	
6131842876	SMP	1	526.49	488.26	721.25	498.76	9.06	9.06	9.19	9.19	
6131851265	SMP	1	526.52	488.14	721.28	498.82	9.44	9.44	9.34	9.34	
6131859638	SMP	1	526.28	488.30	721.16	498.81	9.14	9.14	9.18	9.18	
6131868021	SMP	1	526.16	488.43	720.94	498.83	9.14	9.14	8.89	8.89	
6131876246	SMP	1	526.06	488.39	720.96	498.80	9.20	9.20	9.07	9.07	
6131884654	SMP	1	525.93	488.39	720.82	498.80	9.29	9.29	9.29	9.29	
6131892997	SMP	1	525.92	488.50	720.76	498.83	9.36	9.36	9.28	9.28	
6131901384	SMP	1	525.68	488.45	720.69	498.74	9.30	9.30	9.30	9.30	
6131909636	SMP	1	525.58	488.28	720.61	498.73	9.05	9.05	9.29	9.29	
6131918023	SMP	1	525.40	488.30	720.54	498.66	9.29	9.29	9.06	9.06	
6131926370	SMP	1	525.25	488.46	720.39	498.73	9.19	9.19	9.09	9.09	
6131934779	SMP	1	525.32	488.46	720.41	498.73	9.14	9.14	9.46	9.46	
6131942993	SMP	1	525.24	488.48	720.24	498.72	9.10	9.10	9.40	9.40	
6131951377	SMP	1	525.17	488.20	720.48	498.55	9.10	9.10	9.35	9.35	
6131959762	SMP	1	525.83	487.32	721.14	497.59	9.39	9.39	9.38	9.38	
6131968139	SMP	1	526.16	486.76	721.15	497.11	9.13	9.13	9.15	9.15	
6131976380	SMP	1	526.03	486.98	720.87	497.29	9.18	9.18	9.29	9.29	
6131984776	SMP	1	525.85	487.09	720.73	497.46	9.19	9.19	9.35	9.35	
6131993119	SMP	1	525.80	487.03	720.73	497.49	9.33	9.33	9.54	9.54	
6132001384	SMP	1	525.60	487.03	720.75	497.48	9.18	9.18	9.69	9.69	
6132009758	SMP	1	525.54	486.97	720.67	497.40	9.20	9.20	9.34	9.34	
6132018140	SMP	1	525.37	487.06	720.58	497.29	9.22	9.22	9.26	9.26	
6132026490	SMP	1	525.29	487.07	720.53	497.34	9.11	9.11	9.29	9.29	
6132043149	SMP	1	525.01	487.18	720.23	497.27	9.36	9.36	9.23	9.23	
6132051487	SMP	1	524.91	486.98	720.18	497.20	9.17	9.17	9.06	9.06	
6132059892	SMP	1	524.75	487.11	720.13	497.20	9.27	9.27	9.27	9.27	
6132068131	SMP	1	524.59	487.17	719.99	497.18	9.29	9.29	9.31	9.31	
6132076494	SMP	1	524.61	487.10	719.87	497.13	9.38	9.38	9.29	9.29	
6132084880	SMP	1	524.43	487.29	719.78	497.16	9.23	9.23	9.45	9.45	
6132093260	SMP	1	524.29	487.22	719.64	497.19	9.20	9.20	9.47	9.47	
6132101496	SMP	1	524.11	487.26	719.54	497.11	9.23	9.23	9.39	9.39	
6132109893	SMP	1	523.97	487.29	719.44	497.01	9.21	9.21	9.24	9.24	
6132118259	SMP	1	523.86	487.25	719.33	497.01	9.20	9.20	9.23	9.23	
6132126619	SMP	1	523.71	487.20	719.18	497.03	9.29	9.29	9.01	9.01	
6132134878	SMP	1	523.62	487.23	719.11	497.13	9.22	9.22	9.30	9.30	
6132143246	SMP	1	523.54	487.34	719.10	497.06	9.19	9.19	9.20	9.20	
6132151613	SMP	1	523.47	487.33	719.01	497.10	9.15	9.15	9.24	9.24	
6132159908	SMP	1	523.36	487.48	718.87	497.10	9.20	9.20	9.19	9.19	
6132168253	SMP	1	523.23	487.48	718.85	497.22	9.09	9.09	9.42	9.42	
6132176618	SMP	1	523.19	487.52	718.86	497.18	9.11	9.11	9.41	9.41	
6132185001	SMP	1	523.33	487.41	719.00	497.04	9.06	9.06	9.18	9.18	
6132193253	SMP	1	523.28	487.46	718.96	497.07	9.09	9.09	9.24	9.24	
6132201618	SMP	1	523.17	487.44	718.82	497.07	8.94	8.94	9.18	9.18	
6132210015	SMP	1	523.16	487.48	718.82	497.07	9.05	9.05	9.23	9.23	
6132218369	SMP	1	523.05	487.45	718.79	497.11	8.96	8.96	9.30	9.30	
6132226627	SMP	1	523.10	487.44	718.79	496.97	9.04	9.04	9.11	9.11	
6132234997	SMP	1	523.06	487.33	718.76	497.05	8.90	8.90	9.26	9.26	
6132243370	SMP	1	523.17	487.39	718.76	496.95	8.92	8.92	9.17	9.17	
6132251730	SMP	1	523.06	487.30	718.78	496.94	8.93	8.93	9.18	9.18	
6132260014	SMP	1	523.10	487.33	718.71	496.94	8.93	8.93	9.15	9.15	
6132268365	SMP	1	523.12	487.25	718.70	496.90	8.92	8.92	9.18	9.18	
6132276742	SMP	1	523.10	487.23	718.75	496.88	8.83	8.83	9.14	9.14	
6132285119	SMP	1	523.18	487.20	718.75	496.81	9.08	9.08	9.08	9.08	
6132293383	SMP	1	523.11	487.21	718.68	496.81	8.94	8.94	9.06	9.06	
6132301742	SMP	1	523.11	487.13	718.68	496.73	8.83	8.83	9.14	9.14	
6132310136	SMP	1	523.08	487.14	718.64	496.72	8.76	8.76	9.03	9.03	
6132318370	SMP	1	523.11	487.21	718.75	496.81	8.99	8.99	9.21	9.21	
6132326739	SMP	1	523.18	487.20	718.75	496.73	9.06	9.06	9.06	9.06	
6132335122	SMP	1	523.11	487.13	718.68	496.80	9.01	9.01	9.25	9.25	
6132343488	SMP	1	523.04	487.14	718.68	496.73	8.89	8.89	9.07	9.07	
6132351734	SMP	1	523.22	487.08	718.68	496.73	9.03	9.03	9.03	9.03	
6132360128	SMP	1	523.15	487.14	718.68	496.73	8.87	8.87	8.99	8.99	
6132368493	SMP	1	523.21	487.21	718.75	496.74	8.96	8.96	9.07	9.07	
6132376856	SMP	1	522.97	487.06	718.75	496.73	8.88	8.88	9.14	9.14	
6132385117	SMP	1	523.14	487.14	718.69	496.80	8.87	8.87	9.05	9.05	
6132393515	SMP	1	523.11	487.13	718.75	496.73	8.83	8.83	9.02	9.02	
6132401857	SMP	1	523.14	487.14	718.76	496.76	8.97	8.97	9.07	9.07	
6132410258	SMP	1	523.11	487.13	718.76	496.76	8.93	8.93	9.19	9.19	
6132418495	SMP	1	523.11	487.14	718.68	496.81	8.90	8.90	8.98	8.98	
6132426859	SMP	1	523.11	487.14	718.75	496.81	8.77	8.77	9.08	9.08	
6132435237	SMP	1	523.12	487.17	718.61	496.81	8.77	8.77	9.03	9.03	
6132443616	SMP	1	523.07	487.21	718.68	496.88	8.88	8.88	9.11	9.11	
6132451848	SMP	1	523.12	487.11	718.61	496.73	8.74	8.74	8.89	8.89	
6132460256	SMP	1	522.86	487.18	718.57	496.76	8.83	8.83	8.86	8.86	
6132468610	SMP	1	522.72	487.10	718.31	496.74	8.95	8.95	9.10	9.10	
6132476864	SMP	1	522.72	487.17	718.31	496.74	8.93	8.93	8.90	8.90	
6132485241	SMP	1	522.79	487.24	718.41	496.79	8.96	8.96	8.96	8.96	
6132493623	SMP	1	522.72	487.10	718.33	496.74	8.99	8.99	9.02	9.02	
6132501975	SMP	1	522.61	487.07	718.35	496.76	8.69	8.69	9.05	9.05	
6132510257	SMP	1	522.61	487.07	718.28	496.76	8.76	8.76	8.80	8.80	
6132518606	SMP	1	522.61	487.13	718.23	496.76	8.82	8.82	9.10	9.10	
6132526983	SMP	1	522.62	487.25	718.20	496.83	8.66	8.66	8.67	8.67	
6132535372	SMP	1	522.62	487.07	718.23	496.76	8.69	8.69	8.99	8.99	
6132543622	SMP	1	522.54	487.20	718.16	496.68	8.74	8.74	8.92	8.92	
6132551994	SMP	1	522.54	487.21	718.17	496.83	8.63	8.63	8.91	8.91	
6132560357	SMP	1	522.40	487.34	718.16	496.83	8.88	8.88	8.91	8.91	
6132568717	SMP	1	522.47	487.17	718.07	496.87	8.85	8.85	8.81	8.81	
6132576972	SMP	1	522.33	487.33	718.16	496.83	8.77	8.77	8.83	8.83	
6132585345	SMP	1	522.42	487.35	718.09	496.76	8.96	8.96	8.75	8.75	
6132593730	SMP	1	522.27	487.21	718.07	496.80	8.88	8.88	8.68	8.68	
6132602107	SMP	1	522.20	487.26	718.09	496.83	8.86	8.86	8.72	8.72	
6132610353	SMP	1	522.33	487.33	718.00	496.80	8.84	8.84	8.64	8.64	
6132618715	SMP	1	522.26	487.27	718.00	496.80	8.78	8.78	8.87	8.87	
6132627093	SMP	1	522.27	487.35	718.06	496.80	8.95	8.95	8.67	8.67	
6132635339	SMP	1	522.33	487.27	718.07	496.80	8.90	8.90	8.82	8.82	
6132643717	SMP	1	522.26	487.27	717.92	496.73	8.91	8.91	8.69	8.69	
6132652086	SMP	1	522.33	487.24	717.99	496.80	8.71	8.71	8.73	8.73	
6132660483	SMP	1	522.26	487.27	718.01	496.73	8.80	8.80	8.76	8.76	
6132668733	SMP	1	522.40	487.10	717.98	496.75	8.68	8.68	8.90	8.90	
6132677104	SMP	1	522.27	487.24	717.99	496.73	8.91	8.91	8.88	8.88	
6132685472	SMP	1	522.12	487.20	717.94	496.72	8.71	8.71	8.80	8.80	
6132693851	SMP	1	522.28	487.26	717.92	496.70	9.00	9.00	8.91	8.91	
6132702093	SMP	1	522.24	487.33	717.91	496.80	8.95	8.95	8.91	8.91	
6132710472	SMP	1	522.13	487.26	717.85	496.80	8.84	8.84	8.88	8.88	
6132718836	SMP	1	522.24	487.22	717.94	496.72	8.83	8.83	8.96	8.96	
6132727223	SMP	1	522.20	487.27	717.87	496.72	8.79	8.79	8.90	8.90	
6132735461	SMP	1	522.05	487.24	717.86	496.73	8.85	8.85	8.75	8.75	
6132743838	SMP	1	522.08	487.30	717.84	496.73	8.85	8.85	8.82	8.82	
6132755639	SMP	1	522.06	487.33	717.92	496.73	8.80	8.80	8.77	8.77	
6132760617	SMP	1	522.10	487.35	717.92	496.80	8.79	8.79	8.68	8.68	
6132768915	SMP	1	522.24	487.43	717.87	496.88	8.95	8.95	8.80	8.80	
6132777244	SMP	1	522.10	487.37	717.98	496.82	8.83	8.83	8.90	8.90	
6132785717	SMP	1	522.01	487.30	717.97	496.87	8.78	8.78	8.89	8.89	
6132793991	SMP	1	522.13	487.38	717.99	496.80	8.87	8.87	8.71	8.71	
6132802229	SMP	1	522.05	487.40	717.98	496.89	8.87	8.87	8.89	8.89	
6132810616	SMP	1	521.98	487.37	718.01	496.84	8.79	8.79	8.82	8.82	
6132818958	SMP	1	522.11	486.64	717.84	496.19	8.75	8.75	8.95	8.95	
6132827241	SMP	1	522.34	485.10	717.80	494.92	8.74	8.74	9.03	9.03	
6132835843	SMP	1	522.82	483.96	717.49	493.92	8.69	8.69	9.08	9.08	
6132843987	SMP	1	522.81	483.65	717.31	493.48	8.75	8.75	9.17	9.17	
6132852372	SMP	1	522.74	483.66	717.45	493.53	8.79	8.79	9.28	9.28	
6132860614	SMP	1	522.84	483.77	717.41	493.70	8.86	8.86	9.01	9.01	
6132869239	SMP	1	522.70	483.61	717.48	493.59	8.72	8.72	9.02	9.02	
6132877355	SMP	1	522.66	483.67	717.42	493.59	8.84	8.84	9.08	9.08	
6132885857	SMP	1	522.60	483.67	717.56	493.59	8.71	8.71	9.11	9.11	
6132893985	SMP	1	522.53	483.64	717.70	493.59	8.68	8.68	9.06	9.06	
6132902634	SMP	1	522.60	483.64	717.60	493.62	8.81	8.81	9.15	9.15	
6132910770	SMP	1	522.51	483.69	717.66	493.65	8.65	8.65	9.03	9.03	
6132919497	SMP	1	522.52	483.65	717.67	493.63	8.81	8.81	9.09	9.09	
6132927354	SMP	1	522.52	483.58	717.77	493.54	9.01	9.01	8.98	8.98	
6132935897	SMP	1	522.45	483.70	717.80	493.58	8.83	8.83	9.11	9.11	
6132944105	SMP	1	522.43	483.56	717.77	493.54	9.09	9.09	8.92	8.92	
6132952693	SMP	1	522.52	483.58	717.84	493.48	8.90	8.90	8.91	8.91	
6132960731	SMP	1	522.41	483.63	717.84	493.55	8.94	8.94	9.07	9.07	
6132969449	SMP	1	522.38	483.65	717.84	493.54	8.95	8.95	9.07	9.07	
6132977480	SMP	1	522.38	483.58	717.84	493.55	8.99	8.99	9.01	9.01	
6132986073	SMP	1	522.35	483.69	717.84	493.62	8.77	8.77	9.03	9.03	
6132994101	SMP	1	522.38	483.58	717.91	493.55	8.76	8.76	8.99	8.99	
6133002787	SMP	1	522.21	483.68	717.84	493.55	8.91	8.91	9.07	9.07	
6133010860	SMP	1	522.29	483.54	717.84	493.62	8.86	8.86	9.06	9.06	
6133019490	SMP	1	522.19	483.68	717.84	493.47	8.82	8.82	8.94	8.94	
6133027474	SMP	1	522.18	483.71	717.80	493.51	9.00	9.00	8.99	8.99	
6133036104	SMP	1	522.15	483.56	717.70	493.47	8.73	8.73	9.03	9.03	
6133044220	SMP	1	522.15	482.77	717.74	492.45	8.75	8.75	9.01	9.01	
6133052902	SMP	1	522.60	481.43	717.57	491.51	8.91	8.91	9.05	9.05	
6133060853	SMP	1	522.82	480.96	717.47	491.00	8.82	8.82	8.94	8.94	
6133069230	SMP	1	522.96	480.62	717.30	490.78	8.64	8.64	9.11	9.11	
6133077597	SMP	1	522.87	480.89	717.33	490.99	8.65	8.65	9.06	9.06	
6133085824	SMP	1	522.77	480.93	717.40	490.99	8.54	8.54	9.06	9.06	
6133094232	SMP	1	522.61	480.94	717.33	490.91	8.53	8.53	8.88	8.88	
6133102592	SMP	1	522.41	480.95	717.33	490.99	8.40	8.40	9.02	9.02	
6133110980	SMP	1	522.55	480.90	717.26	490.99	8.58	8.58	9.19	9.19	
6133119215	SMP	1	522.06	481.05	717.29	490.91	8.58	8.58	9.12	9.12	
6133127586	SMP	1	522.06	481.04	717.21	490.99	8.52	8.52	9.10	9.10	
6133135965	SMP	1	522.06	481.04	717.14	490.99	8.48	8.48	9.08	9.08	
6133144213	SMP	1	521.99	481.08	717.28	490.90	8.74	8.74	9.01	9.01	
6133152568	SMP	1	522.10	480.89	717.14	490.99	8.45	8.45	9.15	9.15	
6133160970	SMP	1	521.98	480.93	717.01	490.99	8.41	8.41	9.26	9.26	
6133169336	SMP	1	521.77	481.05	717.07	490.84	8.41	8.41	8.99	8.99	
6133177576	SMP	1	521.75	480.99	717.20	490.83	8.53	8.53	8.97	8.97	
6133185961	SMP	1	521.82	480.92	717.20	490.76	8.48	8.48	8.99	8.99	
6133194339	SMP	1	521.69	481.06	717.13	490.80	8.45	8.45	9.09	9.09	
6133202698	SMP	1	521.68	481.12	717.12	490.78	8.54	8.54	8.96	8.96	
6133219349	SMP	1	521.40	481.15	717.02	490.73	8.60	8.60	8.95	8.95	
6133227702	SMP	1	521.70	480.98	717.12	490.75	8.53	8.53	8.95	8.95	
6133236104	SMP	1	521.54	481.01	717.13	490.76	8.38	8.38	8.87	8.87	
6133244321	SMP	1	521.27	481.15	717.07	490.82	8.62	8.62	8.99	8.99	
6133252700	SMP	1	521.47	481.07	717.09	490.73	8.58	8.58	8.98	8.98	
6133261082	SMP	1	521.20	481.14	717.06	490.75	8.61	8.61	8.87	8.87	
6133269462	SMP	1	521.35	481.13	717.00	490.83	8.69	8.69	8.91	8.91	
6133277690	SMP	1	521.45	481.07	717.05	490.76	8.56	8.56	8.76	8.76	
6133286103	SMP	1	521.45	480.99	717.04	490.76	8.46	8.46	8.82	8.82	
6133294435	SMP	1	521.36	481.06	716.97	490.68	8.59	8.59	9.14	9.14	
6133302709	SMP	1	521.40	480.96	716.91	490.72	8.48	8.48	8.92	8.92	
6133311073	SMP	1	521.47	480.99	716.90	490.76	8.58	8.58	8.87	8.87	
6133319463	SMP	1	521.18	481.04	716.91	490.67	8.52	8.52	8.79	8.79	
6133327809	SMP	1	521.49	480.87	716.89	490.68	8.62	8.62	9.02	9.02	
6133336096	SMP	1	521.41	480.92	716.82	490.81	8.54	8.54	9.04	9.04	
6133344433	SMP	1	521.07	480.99	716.74	490.75	8.47	8.47	9.10	9.10	
6133352828	SMP	1	521.26	480.87	716.75	490.74	8.49	8.49	9.04	9.04	
6133361202	SMP	1	521.05	480.89	716.79	490.64	8.49	8.49	8.97	8.97	
6133369458	SMP	1	521.12	480.86	716.73	490.69	8.48	8.48	9.02	9.02	
6133377819	SMP	1	521.13	480.97	716.66	490.70	8.44	8.44	9.02	9.02	
6133386221	SMP	1	520.85	481.03	716.63	490.72	8.67	8.67	8.98	8.98	
6133394558	SMP	1	520.97	480.91	716.54	490.68	8.37	8.37	9.04	9.04	
6133402831	SMP	1	520.98	480.90	716.72	490.67	8.40	8.40	8.89	8.89	
6133411193	SMP	1	521.03	480.85	716.55	490.68	8.48	8.48	8.96	8.96	
6133419586	SMP	1	520.84	481.05	716.54	490.75	8.33	8.33	8.97	8.97	
6133427937	SMP	1	520.55	481.13	716.41	490.82	8.47	8.47	8.80	8.80	
6133436217	SMP	1	520.20	481.33	716.40	490.92	8.52	8.52	8.76	8.76	
6133444560	SMP	1	520.61	481.26	716.45	490.87	8.48	8.48	8.76	8.76	
6133452935	SMP	1	520.61	481.19	716.55	490.89	8.50	8.50	8.71	8.71	
6133461188	SMP	1	520.68	481.19	716.55	490.91	8.51	8.51	8.68	8.68	
6133469576	SMP	1	520.75	481.20	716.59	490.88	8.44	8.44	8.76	8.76	
6133477937	SMP	1	520.57	481.30	716.62	490.82	8.63	8.63	8.71	8.71	
6133486343	SMP	1	520.81	481.16	716.64	490.83	8.43	8.43	8.63	8.63	
6133494559	SMP	1	520.68	481.26	716.68	490.92	8.62	8.62	8.63	8.63	
6133502954	SMP	1	520.68	481.26	716.62	490.82	8.53	8.53	8.70	8.70	
6133511316	SMP	1	520.57	481.30	716.64	490.90	8.61	8.61	8.74	8.74	
6133519709	SMP	1	520.69	481.20	716.71	490.90	8.55	8.55	8.76	8.76	
6133527927	SMP	1	520.69	481.19	716.73	490.84	8.48	8.48	8.85	8.85	
6133536336	SMP	1	520.83	481.12	716.63	490.77	8.46	8.46	8.90	8.90	
6133544686	SMP	1	520.83	481.13	716.67	490.82	8.40	8.40	8.86	8.86	
6133553063	SMP	1	520.97	481.09	716.67	490.86	8.42	8.42	8.94	8.94	
6133561311	SMP	1	520.84	481.12	716.74	490.82	8.40	8.40	8.87	8.87	
6133578071	SMP	1	520.83	481.10	716.74	490.94	8.38	8.38	8.83	8.83	
6133586444	SMP	1	520.97	481.16	716.76	490.94	8.41	8.41	8.86	8.86	
6133594687	SMP	1	520.85	481.18	716.76	490.87	8.50	8.50	8.78	8.78	
6133603062	SMP	1	520.85	481.18	716.83	490.94	8.36	8.36	8.88	8.88	
6133611459	SMP	1	520.83	481.17	716.79	490.97	8.40	8.40	8.83	8.83	
6133619690	SMP	1	520.85	481.25	716.90	490.94	8.39	8.39	8.80	8.80	
6133628059	SMP	1	520.89	481.23	716.83	491.01	8.33	8.33	8.87	8.87	
6133636441	SMP	1	520.81	481.36	716.88	490.99	8.43	8.43	8.79	8.79	
6133644805	SMP	1	520.99	481.18	716.89	491.06	8.31	8.31	8.80	8.80	
6133653048	SMP	1	520.88	481.35	716.92	491.00	8.50	8.50	8.83	8.83	
6133661457	SMP	1	520.99	481.18	716.91	491.07	8.22	8.22	8.71	8.71	
6133669824	SMP	1	520.92	481.25	716.85	491.08	8.41	8.41	8.83	8.83	
6133678181	SMP	1	520.85	481.33	716.86	491.11	8.39	8.39	8.83	8.83	
6133686439	SMP	1	520.81	481.28	716.92	491.07	8.31	8.31	8.78	8.78	
6133694812	SMP	1	520.88	481.38	716.85	491.14	8.40	8.40	8.65	8.65	
6133703181	SMP	1	520.79	481.33	716.85	491.14	8.49	8.49	8.71	8.71	
6133711578	SMP	1	520.81	481.38	716.88	491.12	8.43	8.43	8.60	8.60	
6133719807	SMP	1	520.78	481.32	716.85	491.14	8.51	8.51	8.65	8.65	
6133728196	SMP	1	520.86	481.41	716.85	491.22	8.58	8.58	8.70	8.70	
6133736562	SMP	1	520.81	481.38	716.79	491.18	8.55	8.55	8.76	8.76	
6133744935	SMP	1	520.54	481.46	716.79	491.21	8.51	8.51	8.76	8.76	
6133753174	SMP	1	520.59	481.47	716.71	491.22	8.68	8.68	8.70	8.70	
6133761576	SMP	1	520.58	481.40	716.73	491.34	8.54	8.54	8.80	8.80	
6133769929	SMP	1	520.44	481.53	716.64	491.29	8.80	8.80	8.76	8.76	
6133778305	SMP	1	520.55	481.57	716.64	491.22	8.83	8.83	8.86	8.86	
6133786567	SMP	1	520.31	481.51	716.53	491.27	8.98	8.98	8.89	8.89	
6133794922	SMP	1	520.65	481.43	716.67	491.19	8.76	8.76	8.81	8.81	
6133803304	SMP	1	520.55	481.46	716.53	491.25	8.74	8.74	8.86	8.86	
6133811574	SMP	1	520.45	481.49	716.53	491.26	8.74	8.74	8.97	8.97	
6133819931	SMP	1	520.51	481.35	716.57	491.25	8.56	8.56	8.79	8.79	
6133828299	SMP	1	520.57	481.37	716.50	491.26	8.56	8.56	8.93	8.93	
6133836684	SMP	1	520.33	481.50	716.41	491.26	8.67	8.67	8.91	8.91	
6133844951	SMP	1	520.40	481.43	716.41	491.34	8.59	8.59	9.06	9.06	
6133853297	SMP	1	520.43	481.41	716.43	491.33	8.55	8.55	9.10	9.10	
6133861693	SMP	1	520.37	481.45	716.50	491.33	8.67	8.67	8.97	8.97	
6133870051	SMP	1	520.35	481.42	716.45	491.32	8.75	8.75	9.08	9.08	
6133878296	SMP	1	520.31	481.46	716.43	491.33	8.43	8.43	8.93	8.93	
6133886680	SMP	1	520.34	481.42	716.37	491.33	8.46	8.46	9.09	9.09	
6133895054	SMP	1	520.23	481.59	716.35	491.33	8.74	8.74	9.08	9.08	
6133903424	SMP	1	520.32	481.51	716.34	491.42	8.59	8.59	9.19	9.19	
6133911690	SMP	1	520.41	481.43	716.36	491.33	8.61	8.61	9.08	9.08	
6133920054	SMP	1	520.23	481.51	716.29	491.40	8.50	8.50	9.14	9.14	
6133928418	SMP	1	520.39	481.51	716.36	491.33	8.68	8.68	9.11	9.11	
6133936804	SMP	1	520.30	481.52	716.38	491.39	8.57	8.57	9.11	9.11	
6133945055	SMP	1	521.16	481.61	717.36	491.41	8.58	8.58	9.14	9.14	
6133953414	SMP	1	522.16	481.95	718.50	491.76	8.65	8.65	9.17	9.17	
6133961812	SMP	1	522.92	482.30	719.09	491.89	8.91	8.91	8.93	8.93	
6133970075	SMP	1	523.27	482.48	719.39	492.06	9.09	9.09	8.86	8.86	
6133978427	SMP	1	523.56	482.33	719.41	492.10	8.75	8.75	8.85	8.85	
6133986789	SMP	1	523.68	482.36	719.30	492.07	8.91	8.91	8.80	8.80	
6133995161	SMP	1	523.58	482.39	719.47	492.15	8.87	8.87	8.85	8.85	
6134003418	SMP	1	523.42	482.55	719.49	492.11	9.13	9.13	8.84	8.84	
6134011811	SMP	1	523.65	482.43	719.55	492.10	9.08	9.08	8.87	8.87	
6134020158	SMP	1	523.63	482.45	719.46	492.08	8.88	8.88	8.81	8.81	
6134028534	SMP	1	523.53	482.43	719.51	492.17	8.97	8.97	8.85	8.85	
6134036789	SMP	1	523.74	482.43	719.48	492.10	9.10	9.10	8.90	8.90	
6134045160	SMP	1	523.61	482.49	719.47	492.06	8.93	8.93	8.93	8.93	
6134053526	SMP	1	523.61	482.50	719.56	492.09	9.02	9.02	8.83	8.83	
6134061909	SMP	1	523.67	482.42	719.60	492.08	9.03	9.03	8.99	8.99	
6134070152	SMP	1	523.49	482.51	719.55	492.07	9.03	9.03	8.99	8.99	
6134078530	SMP	1	523.60	482.50	719.59	492.05	9.02	9.02	8.89	8.89	
6134086907	SMP	1	523.74	482.55	719.60	492.09	9.10	9.10	8.91	8.91	
6134095155	SMP	1	523.45	482.55	719.67	492.09	9.14	9.14	9.01	9.01	
6134103550	SMP	1	523.62	482.41	719.66	492.00	8.78	8.78	9.02	9.02	
6134120295	SMP	1	523.83	482.41	719.70	492.08	9.02	9.02	9.15	9.15	
6134128529	SMP	1	523.54	482.58	719.73	492.12	9.12	9.12	8.97	8.97	
6134136908	SMP	1	523.71	482.50	719.82	492.13	8.97	8.97	9.19	9.19	
6134145272	SMP	1	523.72	482.55	719.80	492.18	9.12	9.12	9.19	9.19	
6134153654	SMP	1	523.56	482.65	719.87	492.16	9.11	9.11	9.25	9.25	
6134161913	SMP	1	523.83	482.57	719.90	492.17	9.05	9.05	9.34	9.34	
6134171290	SMP	1	523.92	482.54	719.85	492.07	9.02	9.02	9.24	9.24	
6134178664	SMP	1	523.87	482.42	719.96	492.16	8.85	8.85	9.30	9.30	
6134187049	SMP	1	524.05	482.47	719.98	492.20	8.93	8.93	9.36	9.36	
6134195290	SMP	1	523.77	482.67	720.01	492.22	9.14	9.14	9.42	9.42	
6134203732	SMP	1	523.65	482.75	720.13	492.22	9.00	9.00	9.34	9.34	
6134212042	SMP	1	523.70	482.66	719.91	492.20	8.97	8.97	9.33	9.33	
6134220656	SMP	1	523.90	482.69	720.01	492.25	8.88	8.88	9.37	9.37	
6134228666	SMP	1	523.75	482.85	720.02	492.22	9.17	9.17	9.16	9.16	
6134237045	SMP	1	523.87	482.85	720.08	492.32	9.08	9.08	9.41	9.41	
6134245410	SMP	1	523.86	482.77	720.15	492.39	8.95	8.95	9.27	9.27	
6134253999	SMP	1	524.03	482.77	720.20	492.30	9.03	9.03	9.18	9.18	
6134262034	SMP	1	524.14	482.71	720.16	492.39	8.91	8.91	9.27	9.27	
6134270426	SMP	1	524.10	482.83	720.27	492.41	9.14	9.14	9.22	9.22	
6134278789	SMP	1	524.09	482.82	720.26	492.46	9.19	9.19	9.28	9.28	
6134288431	SMP	1	524.22	482.93	720.32	492.48	9.27	9.27	9.30	9.30	
6134295408	SMP	1	524.13	482.84	720.38	492.47	9.00	9.00	9.31	9.31	
6134303808	SMP	1	524.30	482.75	720.45	492.46	8.99	8.99	9.28	9.28	
6134312162	SMP	1	524.29	482.83	720.43	492.52	8.99	8.99	9.29	9.29	
6134320792	SMP	1	524.36	482.83	720.54	492.52	9.04	9.04	9.36	9.36	
6134328784	SMP	1	524.58	482.69	720.53	492.44	9.05	9.05	9.16	9.16	
6134337517	SMP	1	524.52	482.76	720.53	492.49	9.03	9.03	9.26	9.26	
6134345531	SMP	1	524.45	482.90	720.55	492.54	9.06	9.06	9.35	9.35	
6134353817	SMP	1	524.59	482.91	720.62	492.47	8.98	8.98	9.31	9.31	
6134362165	SMP	1	524.45	482.90	720.56	492.55	9.06	9.06	9.34	9.34	
6134370544	SMP	1	524.45	482.91	720.53	492.57	9.07	9.07	9.31	9.31	
6134378907	SMP	1	524.45	482.90	720.52	492.56	8.93	8.93	9.33	9.33	
6134387179	SMP	1	524.23	483.00	720.53	492.61	9.12	9.12	9.45	9.45	
6134395529	SMP	1	524.42	482.96	720.45	492.56	9.04	9.04	9.28	9.28	
6134404274	SMP	1	524.22	483.10	720.34	492.63	9.14	9.14	9.28	9.28	
6134412282	SMP	1	524.13	483.16	720.36	492.70	9.17	9.17	9.31	9.31	
6134420561	SMP	1	524.14	483.17	720.40	492.67	9.28	9.28	9.11	9.11	
6134428903	SMP	1	524.72	483.53	721.24	493.14	9.01	9.01	9.24	9.24	
6134437685	SMP	1	525.98	484.31	722.12	493.85	9.04	9.04	9.37	9.37	
6134445530	SMP	1	527.03	485.23	722.78	494.56	9.38	9.38	9.50	9.50	
6134462300	SMP	1	527.55	486.00	723.08	495.36	8.94	8.94	9.42	9.42	
6134471555	SMP	1	527.48	485.94	723.11	495.24	9.17	9.17	9.36	9.36	
6134478921	SMP	1	527.55	486.00	723.35	495.35	9.13	9.13	9.20	9.20	
6134487291	SMP	1	527.61	486.08	723.28	495.33	9.07	9.07	9.26	9.26	
6134495673	SMP	1	527.62	486.04	723.35	495.43	8.89	8.89	9.24	9.24	
6134504050	SMP	1	527.67	486.11	723.43	495.38	9.01	9.01	9.17	9.17	
6134512296	SMP	1	527.72	486.11	723.56	495.45	9.05	9.05	9.18	9.18	
6134520650	SMP	1	527.76	486.09	723.54	495.56	9.07	9.07	9.43	9.43	
6134529046	SMP	1	527.76	486.23	723.68	495.48	9.12	9.12	9.41	9.41	
6134537404	SMP	1	527.87	486.11	723.77	495.54	9.10	9.10	9.42	9.42	
6134545643	SMP	1	527.96	486.24	723.90	495.55	9.29	9.29	9.56	9.56	
6134554028	SMP	1	528.05	486.16	724.02	495.57	9.20	9.20	9.61	9.61	
6134562393	SMP	1	528.20	486.22	724.10	495.67	9.08	9.08	9.56	9.56	
6134570761	SMP	1	528.12	486.24	724.18	495.60	9.34	9.34	9.52	9.52	
6134579037	SMP	1	528.29	486.33	724.31	495.72	9.44	9.44	9.67	9.67	
6134587395	SMP	1	528.44	486.20	724.33	495.63	9.15	9.15	9.41	9.41	
6134595776	SMP	1	528.46	486.22	724.46	495.70	9.00	9.00	9.47	9.47	
6134604028	SMP	1	528.54	486.28	724.53	495.68	9.06	9.06	9.38	9.38	
6134612398	SMP	1	528.70	486.22	724.60	495.85	9.02	9.02	9.75	9.75	
6134620758	SMP	1	528.71	486.38	724.65	495.80	9.16	9.16	9.61	9.61	
6134629169	SMP	1	528.78	486.27	724.81	495.83	9.00	9.00	9.51	9.51	
6134637395	SMP	1	528.80	486.37	724.92	495.85	9.19	9.19	9.51	9.51	
6134645772	SMP	1	528.95	486.42	724.92	495.85	9.15	9.15	9.54	9.54	
6134654150	SMP	1	529.01	486.39	724.99	495.78	9.37	9.37	9.36	9.36	
6134662530	SMP	1	529.05	486.22	725.06	495.92	9.13	9.13	9.53	9.53	
6134670767	SMP	1	529.13	486.30	725.14	495.78	9.21	9.21	9.25	9.25	
6134679160	SMP	1	529.20	486.22	725.28	495.92	8.95	8.95	9.45	9.45	
6134687618	SMP	1	529.20	486.37	725.24	495.91	9.09	9.09	9.37	9.37	
6134695891	SMP	1	529.21	486.42	725.31	495.97	9.24	9.24	9.57	9.57	
6134704147	SMP	1	529.34	486.43	725.43	495.92	9.14	9.14	9.45	9.45	
6134712520	SMP	1	529.35	486.27	725.43	495.97	9.02	9.02	9.25	9.25	
6134720889	SMP	1	529.28	486.42	725.43	495.96	9.16	9.16	9.33	9.33	
6134737540	SMP	1	529.35	486.40	725.64	496.10	9.09	9.09	9.43	9.43	
6134745874	SMP	1	529.49	486.46	725.68	496.12	9.21	9.21	9.48	9.48	
6134754287	SMP	1	529.63	486.42	725.75	496.20	9.09	9.09	9.46	9.46	
6134762510	SMP	1	529.63	486.60	725.89	496.27	9.34	9.34	9.64	9.64	
6134770884	SMP	1	530.62	486.80	726.92	496.47	9.27	9.27	9.39	9.39	
6134779258	SMP	1	532.30	487.64	728.21	497.32	8.98	8.98	9.35	9.35	
6134787657	SMP	1	533.62	488.32	729.27	498.05	9.09	9.09	9.23	9.23	
6134795872	SMP	1	534.70	489.15	729.99	498.62	8.95	8.95	8.97	8.97	
6134804287	SMP	1	535.04	489.34	730.15	499.00	9.01	9.01	9.01	9.01	
6134812625	SMP	1	534.84	489.45	730.17	498.95	9.07	9.07	9.20	9.20	
6134821010	SMP	1	535.18	489.34	730.44	498.97	8.83	8.83	8.85	8.85	
6134829269	SMP	1	535.23	489.44	730.60	499.16	8.95	8.95	9.00	9.00	
6134837654	SMP	1	535.37	489.44	730.59	499.32	9.05	9.05	9.19	9.19	
6134846010	SMP	1	535.37	489.57	730.75	499.39	8.81	8.81	9.37	9.37	
6134854404	SMP	1	535.43	489.53	730.90	499.25	9.11	9.11	9.09	9.09	
6134862627	SMP	1	535.49	489.62	731.06	499.31	9.08	9.08	9.12	9.12	
6134871003	SMP	1	535.63	489.56	731.21	499.18	9.21	9.21	9.30	9.30	
6134879384	SMP	1	535.69	489.52	731.31	499.24	9.14	9.14	9.07	9.07	
6134887774	SMP	1	535.97	489.45	731.45	499.24	8.93	8.93	9.09	9.09	
6134895995	SMP	1	536.04	489.45	731.46	499.49	8.89	8.89	9.29	9.29	
6134912778	SMP	1	536.18	489.34	731.71	499.46	8.69	8.69	9.33	9.33	
6134920996	SMP	1	536.16	489.44	731.74	499.42	8.82	8.82	9.14	9.14	
6134929403	SMP	1	536.30	489.44	731.99	499.34	8.83	8.83	8.99	8.99	
6134937757	SMP	1	536.30	489.36	732.09	499.21	8.75	8.75	8.95	8.95	
6134946140	SMP	1	536.37	489.43	732.17	499.30	8.82	8.82	9.09	9.09	
6134954387	SMP	1	536.44	489.42	732.19	499.34	8.93	8.93	9.18	9.18	
6134962752	SMP	1	536.48	489.48	732.34	499.41	9.07	9.07	9.06	9.06	
6134971129	SMP	1	536.56	489.47	732.34	499.40	9.09	9.09	8.97	8.97	
6134979522	SMP	1	536.76	489.45	732.54	499.48	9.07	9.07	9.16	9.16	
6134987754	SMP	1	536.83	489.52	732.43	499.52	9.02	9.02	9.33	9.33	
6134996130	SMP	1	536.80	489.45	732.50	499.65	8.96	8.96	9.12	9.12	
6135004511	SMP	1	536.90	489.52	732.58	499.70	9.08	9.08	9.48	9.48	
6135012878	SMP	1	536.96	489.46	732.66	499.69	9.00	9.00	9.21	9.21	
6135021116	SMP	1	537.04	489.45	732.70	499.70	8.82	8.82	9.22	9.22	
6135029520	SMP	1	537.08	489.43	732.85	499.61	8.63	8.63	9.00	9.00	
6135037888	SMP	1	537.10	489.34	732.85	499.75	8.71	8.71	8.99	8.99	
6135046258	SMP	1	537.15	489.43	732.84	499.69	8.62	8.62	8.95	8.95	
6135054508	SMP	1	537.12	489.49	733.00	499.68	8.61	8.61	8.94	8.94	
6135062890	SMP	1	537.21	489.43	732.86	499.73	8.54	8.54	9.05	9.05	
6135071244	SMP	1	537.18	489.48	732.93	499.82	8.59	8.59	9.14	9.14	
6135079640	SMP	1	537.15	489.52	732.99	499.81	8.37	8.37	9.02	9.02	
6135087877	SMP	1	537.11	489.62	732.98	499.80	8.54	8.54	8.73	8.73	
6135096244	SMP	1	537.08	489.65	732.93	499.90	8.52	8.52	9.11	9.11	
6135104631	SMP	1	537.08	489.58	732.84	499.95	8.46	8.46	8.90	8.90	
6135112877	SMP	1	536.77	489.53	732.66	499.72	9.10	9.10	9.03	9.03	
6135121235	SMP	1	536.77	489.46	732.67	499.70	8.98	8.98	9.32	9.32	
6135129642	SMP	1	536.97	489.37	732.67	499.71	8.71	8.71	9.09	9.09	
6135138001	SMP	1	536.90	489.52	732.62	499.78	9.02	9.02	9.16	9.16	
6135146257	SMP	1	536.97	489.52	732.63	499.76	8.83	8.83	9.24	9.24	
6135154641	SMP	1	536.83	489.45	732.65	499.78	8.92	8.92	8.99	8.99	
6135163008	SMP	1	536.83	489.52	732.65	499.62	8.98	8.98	8.68	8.68	
6135171363	SMP	1	536.89	489.51	732.57	499.70	8.84	8.84	9.01	9.01	
6135179642	SMP	1	536.82	489.51	732.63	499.76	9.06	9.06	8.88	8.88	
6135187999	SMP	1	536.76	489.52	732.60	499.83	8.84	8.84	9.03	9.03	
6135196374	SMP	1	536.68	489.51	732.55	499.77	8.98	8.98	8.97	8.97	
6135204761	SMP	1	536.76	489.52	732.55	499.77	8.77	8.77	9.05	9.05	
6135212990	SMP	1	536.76	489.58	732.56	499.71	9.01	9.01	8.98	8.98	
6135221366	SMP	1	536.75	489.57	732.61	499.68	8.93	8.93	8.63	8.63	
6135229762	SMP	1	536.75	489.56	732.62	499.70	8.92	8.92	8.87	8.87	
6135237996	SMP	1	536.67	489.54	732.66	499.79	9.04	9.04	9.08	9.08	
6135246375	SMP	1	536.88	489.50	732.60	499.76	8.75	8.75	8.73	8.73	
6135254748	SMP	1	536.83	489.52	732.72	499.75	8.73	8.73	8.83	8.83	
6135263118	SMP	1	536.89	489.49	732.72	499.83	8.65	8.65	8.83	8.83	
6135271354	SMP	1	537.04	489.43	732.74	499.83	8.54	8.54	8.78	8.78	
6135279779	SMP	1	536.89	489.41	732.77	499.76	8.68	8.68	8.87	8.87	
6135288122	SMP	1	536.87	489.49	732.82	499.77	8.60	8.60	8.76	8.76	
6135296489	SMP	1	536.90	489.53	732.86	499.66	8.76	8.76	8.80	8.80	
6135304752	SMP	1	536.99	489.44	732.79	499.83	8.67	8.67	8.87	8.87	
6135313118	SMP	1	537.08	489.43	732.89	499.74	8.39	8.39	8.85	8.85	
6135321484	SMP	1	536.99	489.39	732.97	499.70	8.54	8.54	8.97	8.97	
6135329886	SMP	1	537.13	489.28	732.97	499.70	8.29	8.29	9.05	9.05	
6135338115	SMP	1	537.01	489.36	733.00	499.61	8.44	8.44	8.92	8.92	
6135346500	SMP	1	537.27	489.32	733.01	499.66	8.39	8.39	8.99	8.99	
6135354871	SMP	1	537.13	489.13	732.96	499.58	8.33	8.33	8.91	8.91	
6135363242	SMP	1	536.88	488.27	732.72	498.57	8.53	8.53	8.81	8.81	
6135371476	SMP	1	536.82	486.99	732.32	497.14	8.37	8.37	8.55	8.55	
6144614246	SMP	1	518.59	504.29	716.79	506.26	8.50	8.50	8.92	8.92	
6144622610	SMP	1	519.18	504.13	717.27	506.26	8.35	8.35	8.78	8.78	
6144630974	SMP	1	519.77	504.23	717.94	506.40	8.62	8.62	8.87	8.87	
6144639225	SMP	1	520.15	504.29	718.41	506.41	8.49	8.49	8.82	8.82	
6144655975	SMP	1	521.04	504.16	719.30	506.68	8.51	8.51	8.92	8.92	
6144664350	SMP	1	521.52	504.22	719.65	506.59	8.42	8.42	8.50	8.50	
6144672592	SMP	1	521.80	504.15	720.06	506.77	8.71	8.71	8.58	8.58	
6144680968	SMP	1	522.19	504.17	720.30	506.80	8.41	8.41	8.56	8.56	
6144689343	SMP	1	522.40	504.12	720.52	506.85	8.35	8.35	8.68	8.68	
6144697611	SMP	1	522.76	504.13	720.85	507.06	8.62	8.62	8.75	8.75	
6144705980	SMP	1	522.98	504.13	721.02	507.03	8.54	8.54	8.69	8.69	
6144714365	SMP	1	523.08	504.15	721.16	507.04	8.47	8.47	8.93	8.93	
6144722713	SMP	1	523.33	504.12	721.32	507.07	8.31	8.31	8.81	8.81	
6144730969	SMP	1	523.01	503.87	721.18	506.90	8.46	8.46	8.69	8.69	
6144739344	SMP	1	521.93	502.65	720.11	505.79	8.34	8.34	8.65	8.65	
6144747720	SMP	1	520.97	501.64	718.99	504.81	8.40	8.40	8.58	8.58	
6144756092	SMP	1	520.89	500.91	718.39	504.29	8.41	8.41	8.76	8.76	
6144764349	SMP	1	520.63	500.29	718.13	503.66	8.35	8.35	8.83	8.83	
6144772727	SMP	1	520.62	500.16	717.92	503.56	8.66	8.66	8.77	8.77	
6144781095	SMP	1	520.69	500.33	718.12	503.58	8.57	8.57	8.86	8.86	
6144789463	SMP	1	520.61	500.28	718.13	503.75	8.55	8.55	8.91	8.91	
6144797721	SMP	1	520.59	500.30	718.17	503.62	8.52	8.52	8.97	8.97	
6144806083	SMP	1	520.48	500.27	718.25	503.71	8.61	8.61	9.10	9.10	
6144814480	SMP	1	520.50	500.24	718.17	503.65	8.53	8.53	8.99	8.99	
6144822710	SMP	1	520.53	500.29	718.27	503.74	8.47	8.47	9.13	9.13	
6144831087	SMP	1	520.45	500.29	718.34	503.68	8.39	8.39	9.04	9.04	
6144839464	SMP	1	520.52	500.22	718.27	503.66	8.43	8.43	9.03	9.03	
6144847844	SMP	1	520.29	500.37	718.35	503.58	8.43	8.43	8.90	8.90	
6144856081	SMP	1	520.52	500.22	718.39	503.61	8.48	8.48	8.90	8.90	
6144864467	SMP	1	520.43	500.24	718.46	503.65	8.48	8.48	8.88	8.88	
6144872828	SMP	1	520.31	500.35	718.46	503.65	8.35	8.35	8.91	8.91	
6144881212	SMP	1	520.39	500.35	718.46	503.61	8.31	8.31	8.89	8.89	
6144889464	SMP	1	520.25	500.29	718.52	503.76	8.47	8.47	8.91	8.91	
6144897853	SMP	1	520.28	500.45	718.38	503.69	8.34	8.34	8.89	8.89	
6144906207	SMP	1	520.29	500.42	718.46	503.73	8.34	8.34	8.68	8.68	
6144914603	SMP	1	520.14	500.37	718.38	503.70	8.31	8.31	8.94	8.94	
6144922830	SMP	1	520.22	500.50	718.45	503.70	8.41	8.41	8.71	8.71	
6144931208	SMP	1	520.07	500.44	718.46	503.80	8.43	8.43	8.87	8.87	
6144939588	SMP	1	520.14	500.45	718.45	503.80	8.29	8.29	8.76	8.76	
6144947959	SMP	1	520.14	500.37	718.45	503.76	8.34	8.34	8.76	8.76	
6144956202	SMP	1	520.07	500.53	718.46	503.80	8.55	8.55	8.83	8.83	
6144964600	SMP	1	520.08	500.50	718.32	503.84	8.46	8.46	8.77	8.77	
6144972953	SMP	1	519.94	500.50	718.43	503.94	8.43	8.43	8.98	8.98	
6144981332	SMP	1	519.94	500.57	718.41	504.00	8.48	8.48	8.97	8.97	
6144989579	SMP	1	519.94	500.58	718.35	503.94	8.49	8.49	8.94	8.94	
6144997957	SMP	1	519.95	500.66	718.26	503.83	8.56	8.56	9.14	9.14	
6145006330	SMP	1	519.95	500.58	718.19	503.75	8.41	8.41	8.90	8.90	
6145014599	SMP	1	519.91	500.64	718.24	503.82	8.48	8.48	8.93	8.93	
6145022963	SMP	1	519.68	500.38	718.08	503.75	8.65	8.65	9.01	9.01	
6145031347	SMP	1	519.01	499.35	717.46	502.65	8.52	8.52	8.84	8.84	
6145039710	SMP	1	518.88	498.35	716.82	501.80	8.41	8.41	8.78	8.78	
6145047958	SMP	1	518.93	497.94	716.27	501.24	8.46	8.46	8.80	8.80	
6145056322	SMP	1	518.86	497.48	716.34	500.87	8.20	8.20	8.77	8.77	
6145064709	SMP	1	518.91	497.56	716.23	501.20	8.30	8.30	8.52	8.52	
6145073072	SMP	1	518.63	497.80	716.38	501.30	8.48	8.48	9.07	9.07	
6145081338	SMP	1	518.69	497.75	716.31	501.38	8.23	8.23	8.94	8.94	
6145089704	SMP	1	518.50	497.76	716.28	501.32	8.39	8.39	8.74	8.74	
6145098080	SMP	1	518.53	497.70	716.32	501.46	8.34	8.34	8.97	8.97	
6145106446	SMP	1	518.31	497.87	716.26	501.36	8.21	8.21	9.03	9.03	
6145114724	SMP	1	518.31	497.86	716.24	501.37	8.36	8.36	8.97	8.97	
6145123079	SMP	1	517.99	497.84	716.24	501.57	8.33	8.33	8.97	8.97	
6145131452	SMP	1	518.08	497.83	716.19	501.50	8.42	8.42	8.98	8.98	
6145139828	SMP	1	518.25	497.83	716.17	501.44	8.34	8.34	8.92	8.92	
6145148091	SMP	1	518.07	497.95	716.17	501.51	8.30	8.30	8.89	8.89	
6145156447	SMP	1	518.04	497.90	716.10	501.52	8.27	8.27	8.98	8.98	
6145164837	SMP	1	518.01	497.95	716.10	501.59	8.40	8.40	8.94	8.94	
6145173077	SMP	1	518.00	498.02	716.10	501.52	8.41	8.41	8.89	8.89	
6145181451	SMP	1	517.94	498.03	716.05	501.54	8.38	8.38	8.80	8.80	
6145189822	SMP	1	518.00	497.85	716.03	501.52	8.21	8.21	8.81	8.81	
6145198201	SMP	1	517.91	497.93	716.03	501.44	8.34	8.34	8.89	8.89	
6145206449	SMP	1	517.99	497.94	716.08	501.49	8.28	8.28	8.78	8.78	
6145214848	SMP	1	517.93	497.90	716.10	501.45	8.51	8.51	8.93	8.93	
6145223202	SMP	1	517.85	497.85	716.16	501.45	8.45	8.45	8.73	8.73	
6145231577	SMP	1	518.02	497.85	716.10	501.37	8.37	8.37	8.63	8.63	
6145239824	SMP	1	517.92	497.87	716.17	501.37	8.46	8.46	8.86	8.86	
6145248199	SMP	1	518.06	497.85	716.16	501.23	8.45	8.45	8.69	8.69	
6145256563	SMP	1	518.00	497.76	716.17	501.24	8.55	8.55	8.68	8.68	
6145264966	SMP	1	518.00	497.75	716.32	501.27	8.48	8.48	8.80	8.80	
6145273194	SMP	1	517.99	497.71	716.33	501.30	8.44	8.44	8.91	8.91	
6145281572	SMP	1	518.07	497.68	716.38	501.24	8.44	8.44	8.80	8.80	
6145289946	SMP	1	518.01	497.67	716.37	501.34	8.42	8.42	8.95	8.95	
6145298323	SMP	1	518.07	497.70	716.34	501.17	8.42	8.42	8.85	8.85	
6145306563	SMP	1	518.02	497.77	716.49	501.23	8.48	8.48	8.87	8.87	
6145314970	SMP	1	518.21	497.71	716.47	501.26	8.42	8.42	9.05	9.05	
6145323317	SMP	1	518.20	497.70	716.40	501.25	8.44	8.44	9.01	9.01	
6145331582	SMP	1	518.29	497.77	716.53	501.37	8.33	8.33	9.07	9.07	
6145339948	SMP	1	518.33	497.79	716.40	501.32	8.40	8.40	9.10	9.10	
6145348320	SMP	1	518.24	497.88	716.59	501.32	8.19	8.19	8.95	8.95	
6145356687	SMP	1	518.26	497.90	716.56	501.45	8.19	8.19	9.02	9.02	
6145364951	SMP	1	518.32	497.97	716.61	501.45	8.26	8.26	9.10	9.10	
6145373311	SMP	1	518.27	497.91	716.58	501.48	8.22	8.22	8.82	8.82	
6145381693	SMP	1	518.34	497.98	716.59	501.51	8.30	8.30	8.76	8.76	
6145390077	SMP	1	518.28	498.05	716.66	501.58	8.25	8.25	8.75	8.75	
6145398321	SMP	1	518.36	498.12	716.66	501.65	8.30	8.30	8.69	8.69	
6145406688	SMP	1	518.34	498.16	716.73	501.73	8.21	8.21	8.91	8.91	
6145415083	SMP	1	518.39	498.21	716.73	501.73	8.28	8.28	8.88	8.88	
6145423443	SMP	1	518.35	498.14	716.73	501.65	8.07	8.07	8.68	8.68	
6145431694	SMP	1	518.41	498.24	716.73	501.87	8.36	8.36	8.78	8.78	
6145440065	SMP	1	518.41	498.16	716.69	501.74	8.31	8.31	8.87	8.87	
6145448443	SMP	1	518.94	497.92	717.36	501.58	8.25	8.25	8.75	8.75	
6145456822	SMP	1	519.48	497.88	717.98	501.34	8.54	8.54	8.61	8.61	
6145465073	SMP	1	519.90	497.87	718.03	501.29	8.37	8.37	8.83	8.83	
6145473433	SMP	1	520.00	497.82	718.18	501.36	8.32	8.32	8.78	8.78	
6145481814	SMP	1	519.86	497.90	718.15	501.40	8.37	8.37	8.72	8.72	
6145490064	SMP	1	519.72	497.90	718.24	501.36	8.59	8.59	8.93	8.93	
6145498441	SMP	1	520.00	497.87	718.18	501.40	8.35	8.35	8.85	8.85	
6145506805	SMP	1	519.90	497.87	718.18	501.32	8.36	8.36	8.91	8.91	
6145516888	SMP	1	519.95	497.80	718.17	501.22	8.36	8.36	8.87	8.87	
6145523449	SMP	1	519.90	497.87	718.16	501.33	8.36	8.36	8.80	8.80	
6145531833	SMP	1	519.83	497.87	718.17	501.29	8.46	8.46	8.78	8.78	
6145540195	SMP	1	519.90	497.89	718.11	501.32	8.40	8.40	8.95	8.95	
6145548576	SMP	1	519.75	497.81	718.12	501.32	8.27	8.27	8.82	8.82	
6145556816	SMP	1	519.75	497.90	718.11	501.32	8.56	8.56	8.78	8.78	
6145565208	SMP	1	519.66	497.86	718.03	501.36	8.58	8.58	8.86	8.86	
6145573571	SMP	1	519.75	497.89	718.03	501.29	8.51	8.51	8.75	8.75	
6145581975	SMP	1	519.73	497.82	718.18	501.32	8.59	8.59	8.93	8.93	
6145590195	SMP	1	519.59	497.81	718.04	501.38	8.48	8.48	8.86	8.86	
6145598584	SMP	1	519.61	497.86	718.04	501.32	8.53	8.53	8.79	8.79	
6145606935	SMP	1	519.62	497.83	718.04	501.29	8.53	8.53	8.82	8.82	
6145615338	SMP	1	519.55	497.88	718.04	501.29	8.52	8.52	8.76	8.76	
6145623568	SMP	1	519.61	497.84	718.02	501.33	8.48	8.48	8.75	8.75	
6145631946	SMP	1	519.61	497.76	718.10	501.37	8.48	8.48	8.86	8.86	
6145640346	SMP	1	519.62	497.80	717.97	501.34	8.36	8.36	8.61	8.61	
6145648578	SMP	1	519.58	497.74	718.03	501.30	8.53	8.53	8.59	8.59	
6145656941	SMP	1	519.55	497.72	717.96	501.31	8.52	8.52	8.76	8.76	
6145665325	SMP	1	519.51	497.81	717.95	501.33	8.45	8.45	8.91	8.91	
6145673692	SMP	1	519.58	497.74	717.94	501.25	8.35	8.35	8.74	8.74	
6145681938	SMP	1	519.52	497.77	717.94	501.28	8.32	8.32	8.54	8.54	
6145690314	SMP	1	519.46	497.77	718.03	501.29	8.34	8.34	8.79	8.79	
6145698710	SMP	1	519.51	497.81	717.95	501.30	8.41	8.41	8.81	8.81	
6145707065	SMP	1	519.41	497.83	718.03	501.43	8.29	8.29	8.83	8.83	
6145715325	SMP	1	519.41	497.84	718.11	501.37	8.41	8.41	8.79	8.79	
6145723696	SMP	1	519.45	497.92	718.04	501.32	8.43	8.43	8.85	8.85	
6145732080	SMP	1	519.40	497.94	717.98	501.47	8.41	8.41	8.73	8.73	
6145740439	SMP	1	519.26	498.02	718.04	501.46	8.49	8.49	8.92	8.92	
6145748680	SMP	1	519.34	497.98	718.05	501.46	8.32	8.32	8.86	8.86	
6145757062	SMP	1	519.19	498.05	718.09	501.47	8.36	8.36	8.86	8.86	
6145765455	SMP	1	519.31	498.10	717.99	501.47	8.35	8.35	8.86	8.86	
6145773817	SMP	1	519.34	498.12	718.11	501.60	8.44	8.44	9.03	9.03	
6145782067	SMP	1	519.48	498.12	718.04	501.53	8.46	8.46	8.99	8.99	
6145790438	SMP	1	519.38	498.17	717.93	501.48	8.45	8.45	8.87	8.87	
6145798814	SMP	1	519.41	498.12	718.00	501.53	8.31	8.31	8.97	8.97	
6145807055	SMP	1	519.41	498.13	718.04	501.60	8.36	8.36	8.98	8.98	
6145815454	SMP	1	519.35	498.06	718.04	501.53	8.31	8.31	8.79	8.79	
6145823806	SMP	1	519.41	498.06	718.04	501.53	8.42	8.42	8.88	8.88	
6145832194	SMP	1	519.31	498.00	717.97	501.46	8.40	8.40	8.85	8.85	
6145840431	SMP	1	519.41	497.98	718.04	501.38	8.30	8.30	8.90	8.90	
6145848838	SMP	1	519.34	497.94	717.97	501.32	8.35	8.35	8.90	8.90	
6145857180	SMP	1	519.60	497.89	718.04	501.38	8.56	8.56	8.86	8.86	
6145865580	SMP	1	519.27	497.84	718.04	501.26	8.27	8.27	9.00	9.00	
6145873814	SMP	1	519.48	497.80	718.01	501.32	8.55	8.55	8.78	8.78	
6145882181	SMP	1	519.55	497.72	718.09	501.25	8.53	8.53	8.78	8.78	
6145890557	SMP	1	519.46	497.77	718.10	501.30	8.67	8.67	8.87	8.87	
6145898942	SMP	1	519.59	497.72	718.05	501.21	8.57	8.57	8.76	8.76	
6145907176	SMP	1	519.55	497.70	718.11	501.29	8.46	8.46	9.07	9.07	
6145915576	SMP	1	519.55	497.63	718.12	501.33	8.83	8.83	9.02	9.02	
6145923930	SMP	1	519.55	497.63	718.17	501.31	8.67	8.67	8.89	8.89	
6145932301	SMP	1	519.69	497.55	718.13	501.19	8.62	8.62	9.16	9.16	
6145940555	SMP	1	519.69	497.55	718.20	501.18	8.62	8.62	8.98	8.98	
6145948927	SMP	1	519.88	497.48	718.27	501.19	8.77	8.77	9.14	9.14	
6145957299	SMP	1	519.77	497.63	718.25	501.14	8.55	8.55	9.04	9.04	
6145965826	SMP	1	519.86	497.51	718.22	501.21	8.72	8.72	8.98	8.98	
6145973922	SMP	1	519.80	497.47	718.31	501.20	8.59	8.59	8.93	8.93	
6145982296	SMP	1	519.84	497.48	718.45	501.24	8.52	8.52	9.06	9.06	
6145990675	SMP	1	519.98	497.56	718.37	501.18	8.54	8.54	8.95	8.95	
6145998926	SMP	1	519.92	497.58	718.49	501.22	8.58	8.58	8.99	8.99	
6146007297	SMP	1	519.87	497.50	718.46	501.18	8.52	8.52	8.95	8.95	
6146015697	SMP	1	519.95	497.49	718.38	501.31	8.53	8.53	9.05	9.05	
6146024050	SMP	1	520.01	497.50	718.38	501.24	8.61	8.61	9.04	9.04	
6146032296	SMP	1	520.06	497.55	718.40	501.28	8.51	8.51	9.06	9.06	
6146040675	SMP	1	519.94	497.54	718.44	501.25	8.52	8.52	9.02	9.02	
6146049056	SMP	1	520.07	497.53	718.43	501.29	8.50	8.50	9.04	9.04	
6146057416	SMP	1	519.94	497.50	718.42	501.19	8.60	8.60	9.01	9.01	
6146065693	SMP	1	520.11	497.55	718.41	501.25	8.58	8.58	9.06	9.06	
6146074042	SMP	1	519.90	497.52	718.33	501.19	8.57	8.57	8.95	8.95	
6146082429	SMP	1	519.94	497.49	718.38	501.21	8.51	8.51	8.92	8.92	
6146090800	SMP	1	519.98	497.45	718.38	501.25	8.48	8.48	9.09	9.09	
6146099051	SMP	1	520.07	497.61	718.42	501.19	8.61	8.61	8.99	8.99	
6146107417	SMP	1	519.85	497.52	718.40	501.27	8.72	8.72	9.12	9.12	
6146115816	SMP	1	519.97	497.44	718.32	501.14	8.62	8.62	8.97	8.97	
6146124044	SMP	1	519.98	497.43	718.28	501.11	8.58	8.58	9.15	9.15	
6146132423	SMP	1	519.92	497.51	718.36	501.05	8.79	8.79	8.76	8.76	
6146140796	SMP	1	519.85	497.45	718.36	501.13	8.73	8.73	8.91	8.91	
6146149186	SMP	1	519.91	497.48	718.24	501.13	8.83	8.83	8.96	8.96	
6146157417	SMP	1	519.90	497.42	718.25	501.10	8.84	8.84	8.95	8.95	
6146165815	SMP	1	519.84	497.41	718.34	501.12	8.71	8.71	9.10	9.10	
6146174164	SMP	1	519.91	497.37	718.33	500.92	8.67	8.67	8.83	8.83	
6146182539	SMP	1	519.88	497.33	718.27	500.93	8.76	8.76	8.93	8.93	
6146190793	SMP	1	519.97	497.35	718.27	501.01	8.81	8.81	8.86	8.86	
6146199164	SMP	1	519.96	497.33	718.34	500.94	8.64	8.64	8.88	8.88	
6146207547	SMP	1	519.97	497.27	718.34	501.01	8.73	8.73	8.83	8.83	
6146215938	SMP	1	519.88	497.31	718.33	500.91	8.67	8.67	8.81	8.81	
6146224164	SMP	1	520.03	497.24	718.27	500.94	8.66	8.66	8.79	8.79	
6146232541	SMP	1	519.87	497.23	718.41	501.01	8.55	8.55	8.76	8.76	
6146240917	SMP	1	520.03	497.28	718.33	500.95	8.67	8.67	8.71	8.71	
6146249297	SMP	1	519.97	497.24	718.36	500.94	8.63	8.63	8.67	8.67	
6146257534	SMP	1	519.90	497.24	718.34	500.94	8.50	8.50	8.81	8.81	
6146265933	SMP	1	520.02	497.19	718.30	500.95	8.55	8.55	8.79	8.79	
6146274295	SMP	1	519.92	497.25	718.39	500.98	8.56	8.56	8.85	8.85	
6146282662	SMP	1	520.53	497.47	718.98	501.22	8.58	8.58	8.80	8.80	
6146290913	SMP	1	520.81	497.72	719.11	501.32	8.45	8.45	8.91	8.91	
6146299298	SMP	1	520.69	497.88	719.03	501.53	8.57	8.57	8.98	8.98	
6146307697	SMP	1	520.62	497.87	719.00	501.61	8.60	8.60	8.90	8.90	
6146315934	SMP	1	520.59	497.82	719.04	501.53	8.59	8.59	8.95	8.95	
6146324286	SMP	1	520.62	497.90	719.04	501.54	8.57	8.57	8.89	8.89	
6146332673	SMP	1	520.69	497.80	719.04	501.46	8.56	8.56	9.07	9.07	
6146341084	SMP	1	520.52	497.97	719.16	501.60	8.64	8.64	8.94	8.94	
6146349279	SMP	1	520.48	497.91	719.20	501.60	8.55	8.55	9.10	9.10	
6146357653	SMP	1	520.48	497.98	719.11	501.60	8.68	8.68	9.03	9.03	
6146366054	SMP	1	520.62	497.82	719.12	501.53	8.66	8.66	8.98	8.98	
6146374428	SMP	1	520.58	497.90	719.11	501.53	8.60	8.60	9.04	9.04	
6146382654	SMP	1	520.52	497.83	719.11	501.53	8.59	8.59	9.04	9.04	
6146391042	SMP	1	520.52	497.89	719.15	501.62	8.80	8.80	8.99	8.99	
6146399404	SMP	1	520.55	497.96	719.11	501.60	8.61	8.61	9.03	9.03	
6146407776	SMP	1	520.59	497.97	719.15	501.62	8.58	8.58	9.00	9.00	
6146416051	SMP	1	520.45	497.98	719.09	501.60	8.56	8.56	8.98	8.98	
6146424408	SMP	1	520.34	497.98	719.08	501.69	8.49	8.49	9.15	9.15	
6146432781	SMP	1	520.48	497.98	718.95	501.65	8.67	8.67	9.05	9.05	
6146441148	SMP	1	520.43	498.02	719.08	501.62	8.51	8.51	9.06	9.06	
6146449404	SMP	1	520.47	498.10	719.11	501.72	8.52	8.52	9.02	9.02	
6146457819	SMP	1	520.24	498.00	719.01	501.83	8.48	8.48	9.11	9.11	
6146466178	SMP	1	519.25	497.87	718.11	501.68	8.58	8.58	8.94	8.94	
6146474400	SMP	1	517.82	497.67	716.63	501.45	8.67	8.67	9.13	9.13	
6146482776	SMP	1	516.66	497.55	715.49	501.54	8.53	8.53	9.23	9.23	
6146491191	SMP	1	515.81	497.58	714.32	501.47	8.82	8.82	9.21	9.21	
6146499537	SMP	1	514.93	497.56	713.39	501.46	8.69	8.69	9.29	9.29	
6146507777	SMP	1	514.64	497.62	713.12	501.52	8.82	8.82	9.10	9.10	
6146516174	SMP	1	514.76	497.56	713.10	501.52	8.72	8.72	8.92	8.92	
6146524548	SMP	1	514.59	497.67	713.19	501.51	8.56	8.56	8.96	8.96	
6146532904	SMP	1	514.61	497.60	713.12	501.45	8.59	8.59	8.81	8.81	
6146541155	SMP	1	514.52	497.60	713.11	501.44	8.53	8.53	8.93	8.93	
6146549536	SMP	1	514.62	497.66	713.12	501.52	8.80	8.80	9.09	9.09	
6146557901	SMP	1	514.56	497.61	713.05	501.52	8.68	8.68	8.86	8.86	
6146566296	SMP	1	514.62	497.59	712.98	501.45	8.80	8.80	9.02	9.02	
6146574540	SMP	1	514.61	497.52	713.12	501.52	8.63	8.63	9.08	9.08	
6146582913	SMP	1	514.64	497.52	713.15	501.53	8.74	8.74	9.25	9.25	
6146591238	SMP	1	514.54	497.48	712.98	501.38	8.69	8.69	9.01	9.01	
6146599656	SMP	1	514.46	497.56	712.84	501.38	8.74	8.74	9.09	9.09	
6146607911	SMP	1	514.22	497.51	713.07	501.40	8.71	8.71	9.24	9.24	
6146624616	SMP	1	514.15	497.65	712.94	501.32	8.83	8.83	9.20	9.20	
6146632887	SMP	1	514.01	497.58	712.65	501.28	8.73	8.73	9.09	9.09	
6146641289	SMP	1	514.11	497.66	712.73	501.32	8.72	8.72	9.24	9.24	
6146649646	SMP	1	513.98	497.63	712.85	501.41	8.66	8.66	9.17	9.17	
6146657961	SMP	1	514.04	497.73	712.66	501.36	9.00	9.00	9.10	9.10	
6146666279	SMP	1	513.77	497.74	712.61	501.45	9.14	9.14	9.05	9.05	
6146674645	SMP	1	513.84	497.75	712.38	501.34	8.89	8.89	9.07	9.07	
6146683007	SMP	1	513.82	497.67	712.38	501.41	8.93	8.93	9.28	9.28	
6146691324	SMP	1	513.59	497.78	712.22	501.44	8.70	8.70	9.36	9.36	
6146699643	SMP	1	513.44	497.84	712.05	501.45	8.61	8.61	9.03	9.03	
6146708037	SMP	1	513.44	497.90	712.05	501.45	8.75	8.75	9.25	9.25	
6146716417	SMP	1	513.28	497.92	711.91	501.44	8.68	8.68	9.14	9.14	
6146724692	SMP	1	513.17	497.86	711.76	501.44	8.89	8.89	9.24	9.24	
6146733038	SMP	1	512.96	497.98	711.69	501.45	8.96	8.96	9.21	9.21	
6146741356	SMP	1	512.92	497.93	711.59	501.40	8.83	8.83	9.18	9.18	
6146749765	SMP	1	512.81	498.04	711.51	501.57	8.76	8.76	9.29	9.29	
6146758028	SMP	1	512.75	498.08	711.53	501.53	8.82	8.82	9.27	9.27	
6146766391	SMP	1	512.53	498.15	711.22	501.51	9.01	9.01	9.37	9.37	
6146774715	SMP	1	511.38	498.21	710.73	501.37	8.79	8.79	9.37	9.37	
6146783134	SMP	1	511.12	497.88	709.90	501.23	8.93	8.93	9.26	9.26	
6146791392	SMP	1	510.83	497.87	709.61	501.27	8.91	8.91	9.23	9.23	
6146799751	SMP	1	510.73	497.88	709.29	501.13	8.87	8.87	9.11	9.11	
6146808069	SMP	1	510.80	497.84	709.29	501.28	8.75	8.75	9.26	9.26	
6146816505	SMP	1	510.78	497.85	709.52	501.21	8.87	8.87	9.31	9.31	
6146824786	SMP	1	510.56	497.89	709.15	501.21	8.95	8.95	9.23	9.23	
6146833140	SMP	1	510.49	497.88	709.18	501.24	8.94	8.94	9.23	9.23	
6146841515	SMP	1	510.49	497.88	709.06	501.11	8.86	8.86	9.31	9.31	
6146849881	SMP	1	510.38	497.80	708.99	501.11	8.85	8.85	9.26	9.26	
6146858149	SMP	1	510.40	497.81	709.03	501.16	8.97	8.97	9.31	9.31	
6146866506	SMP	1	510.32	497.86	708.89	501.13	8.83	8.83	9.24	9.24	
6146874882	SMP	1	510.21	497.83	708.80	501.20	9.11	9.11	9.33	9.33	
6146883247	SMP	1	510.10	497.97	708.94	501.18	8.99	8.99	9.34	9.34	
6146891525	SMP	1	510.22	497.90	708.94	501.11	8.99	8.99	9.27	9.27	
6146899876	SMP	1	509.94	497.97	708.87	501.11	8.95	8.95	9.27	9.27	
6146908261	SMP	1	510.14	497.92	708.80	501.13	8.94	8.94	9.17	9.17	
6146916625	SMP	1	509.98	497.91	708.87	501.24	8.94	8.94	9.17	9.17	
6146924892	SMP	1	509.90	497.99	708.87	501.25	8.93	8.93	9.21	9.21	
6146936647	SMP	1	510.04	497.93	708.66	501.17	9.00	9.00	9.02	9.02	
6146941660	SMP	1	509.86	497.91	708.48	501.24	8.77	8.77	8.99	8.99	
6146958282	SMP	1	509.82	497.96	708.61	501.34	8.97	8.97	9.13	9.13	
6146966655	SMP	1	509.75	497.96	708.58	501.30	8.84	8.84	9.22	9.22	
6146975016	SMP	1	509.75	497.95	708.51	501.34	8.90	8.90	9.23	9.23	
6146983262	SMP	1	509.56	498.04	708.27	501.23	8.89	8.89	9.41	9.41	
6146991641	SMP	1	509.42	498.03	708.28	501.26	9.02	9.02	9.27	9.27	
6147000017	SMP	1	509.61	497.88	708.19	501.23	8.85	8.85	9.34	9.34	
6147008386	SMP	1	509.49	498.02	708.26	501.18	9.04	9.04	9.25	9.25	
6147016652	SMP	1	509.49	497.94	708.17	501.23	8.79	8.79	9.18	9.18	
6147025007	SMP	1	509.35	498.02	708.09	501.19	8.87	8.87	9.27	9.27	
6147033399	SMP	1	509.34	498.01	708.14	501.19	8.98	8.98	9.19	9.19	
6147041761	SMP	1	509.42	497.95	707.91	501.23	8.86	8.86	9.35	9.35	
6147050007	SMP	1	509.06	498.04	708.05	501.31	8.89	8.89	9.17	9.17	
6147058386	SMP	1	509.23	498.06	708.05	501.31	8.89	8.89	9.17	9.17	
6147066769	SMP	1	509.06	498.11	708.03	501.29	8.87	8.87	9.26	9.26	
6147075147	SMP	1	509.13	498.15	707.92	501.25	8.85	8.85	9.33	9.33	
6147083388	SMP	1	509.06	498.22	707.91	501.31	8.93	8.93	9.28	9.28	
6147091758	SMP	1	509.07	498.30	707.98	501.45	8.75	8.75	9.24	9.24	
6147100126	SMP	1	508.88	498.29	707.91	501.45	8.68	8.68	9.35	9.35	
6147108380	SMP	1	508.99	498.44	707.97	501.45	8.91	8.91	9.24	9.24	
6147116768	SMP	1	508.99	498.46	707.84	501.45	8.87	8.87	9.23	9.23	
6147125134	SMP	1	508.89	498.46	707.91	501.52	8.84	8.84	9.31	9.31	
6147133501	SMP	1	508.92	498.41	707.84	501.45	8.77	8.77	9.27	9.27	
6147141759	SMP	1	508.98	498.53	707.91	501.59	8.84	8.84	9.24	9.24	
6147150126	SMP	1	508.98	498.46	707.98	501.59	8.80	8.80	9.22	9.22	
6147158509	SMP	1	508.85	498.46	707.91	501.52	8.84	8.84	9.20	9.20	
6147166895	SMP	1	508.90	498.48	707.98	501.52	8.85	8.85	9.19	9.19	
6147175133	SMP	1	508.85	498.48	707.98	501.59	8.88	8.88	9.20	9.20	
6147183515	SMP	1	508.84	498.52	707.98	501.52	8.84	8.84	9.23	9.23	
6147191877	SMP	1	508.91	498.39	707.91	501.59	8.83	8.83	9.28	9.28	
6147200251	SMP	1	508.92	498.46	707.84	501.52	8.86	8.86	9.18	9.18	
6147208503	SMP	1	508.91	498.39	707.91	501.66	8.90	8.90	9.36	9.36	
6147216885	SMP	1	508.78	498.46	707.84	501.59	8.97	8.97	9.25	9.25	
6147225253	SMP	1	508.89	498.36	707.91	501.59	8.85	8.85	9.22	9.22	
6147233642	SMP	1	508.83	498.43	707.83	501.59	8.94	8.94	9.34	9.34	
6147241875	SMP	1	508.90	498.44	707.84	501.66	8.95	8.95	9.33	9.33	
6147250254	SMP	1	508.97	498.35	707.62	501.59	8.89	8.89	9.34	9.34	
6147258620	SMP	1	508.78	498.41	707.56	501.66	8.95	8.95	9.24	9.24	
6147266895	SMP	1	508.77	498.57	707.50	501.78	8.76	8.76	9.38	9.38	
6147275255	SMP	1	508.66	499.07	707.15	502.07	8.87	8.87	9.00	9.00	
6147283630	SMP	1	507.23	500.66	706.42	503.37	9.34	9.34	9.09	9.09	
6147292000	SMP	1	506.48	502.48	705.11	505.07	9.30	9.30	9.33	9.33	
6147300249	SMP	1	505.74	503.86	704.04	506.70	9.16	9.16	9.35	9.35	
6147316990	SMP	1	505.41	505.51	703.70	507.98	9.30	9.30	9.43	9.43	
6147325392	SMP	1	505.18	505.35	703.70	507.90	9.11	9.11	9.25	9.25	
6147333607	SMP	1	504.97	505.44	703.55	507.98	9.10	9.10	9.22	9.22	
6147350364	SMP	1	504.80	505.53	703.50	508.12	8.99	8.99	9.32	9.32	
6147358750	SMP	1	504.66	505.67	703.36	508.14	9.16	9.16	9.12	9.12	
6147366998	SMP	1	504.58	505.55	703.32	508.10	9.08	9.08	9.01	9.01	
6147375366	SMP	1	504.50	505.63	703.25	508.13	9.26	9.26	9.12	9.12	
6147383764	SMP	1	504.34	505.79	703.13	508.04	9.44	9.44	9.17	9.17	
6147392119	SMP	1	504.27	505.76	703.03	508.05	9.34	9.34	9.18	9.18	
6147400366	SMP	1	504.15	505.80	702.94	508.13	9.09	9.09	9.23	9.23	
6147408741	SMP	1	503.99	505.94	702.82	508.15	8.99	8.99	9.28	9.28	
6147417137	SMP	1	503.84	505.83	702.80	508.14	9.19	9.19	9.14	9.14	
6147425495	SMP	1	503.68	505.87	702.68	508.14	9.24	9.24	9.22	9.22	
6147433761	SMP	1	503.76	505.91	702.61	508.13	9.18	9.18	9.25	9.25	
6147442117	SMP	1	503.62	505.90	702.54	508.19	9.09	9.09	9.30	9.30	
6147450496	SMP	1	503.49	505.87	702.50	508.12	8.96	8.96	9.23	9.23	
6147458741	SMP	1	503.45	505.88	702.39	508.18	9.31	9.31	9.15	9.15	
6147475500	SMP	1	503.29	506.05	702.25	508.13	9.33	9.33	9.05	9.05	
6147483865	SMP	1	503.18	506.00	702.11	508.14	9.08	9.08	9.06	9.06	
6147492129	SMP	1	503.05	506.04	702.01	508.18	9.10	9.10	9.29	9.29	
6147500473	SMP	1	503.08	506.10	701.94	508.16	9.14	9.14	9.16	9.16	
6147508881	SMP	1	503.01	506.10	701.94	508.13	9.21	9.21	9.33	9.33	
6147517237	SMP	1	502.91	506.11	701.79	508.19	9.33	9.33	9.26	9.26	
6147525503	SMP	1	502.83	506.04	701.66	508.19	9.18	9.18	9.33	9.33	
6147533862	SMP	1	502.74	506.00	701.69	508.13	9.27	9.27	9.28	9.28	
6147542248	SMP	1	502.68	506.04	701.63	508.21	9.21	9.21	9.35	9.35	
6147550602	SMP	1	502.72	506.19	701.59	508.25	9.54	9.54	9.39	9.39	
6147558894	SMP	1	502.45	506.22	701.40	508.29	9.20	9.20	9.20	9.20	
6147567229	SMP	1	501.83	506.48	700.75	508.60	9.34	9.34	9.44	9.44	
6147575624	SMP	1	501.85	506.67	700.58	508.70	9.03	9.03	9.21	9.21	
6147583861	SMP	1	501.91	506.62	700.75	508.53	9.34	9.34	9.41	9.41	
6147592249	SMP	1	501.65	506.63	700.56	508.62	9.26	9.26	9.36	9.36	
6147600594	SMP	1	501.62	506.62	700.60	508.63	9.18	9.18	9.40	9.40	
6147609005	SMP	1	501.41	506.76	700.55	508.66	9.37	9.37	9.52	9.52	
6147617223	SMP	1	501.38	506.71	700.46	508.54	9.33	9.33	9.35	9.35	
6147625622	SMP	1	501.18	506.74	700.40	508.59	9.25	9.25	9.39	9.39	
6147633985	SMP	1	501.25	506.72	700.26	508.59	9.38	9.38	9.29	9.29	
6147642376	SMP	1	501.30	506.87	700.18	508.56	9.54	9.54	9.45	9.45	
6147650601	SMP	1	501.15	506.74	700.07	508.59	9.29	9.29	9.49	9.49	
6147659004	SMP	1	501.11	506.78	700.07	508.67	9.26	9.26	9.62	9.62	
6147667344	SMP	1	501.01	506.74	700.00	508.52	9.21	9.21	9.51	9.51	
6147675744	SMP	1	501.04	506.78	700.07	508.59	9.36	9.36	9.46	9.46	
6147683985	SMP	1	500.98	506.63	700.00	508.53	9.08	9.08	9.36	9.36	
6147692367	SMP	1	500.98	506.69	700.00	508.53	9.09	9.09	9.41	9.41	
6147700736	SMP	1	500.90	506.73	700.00	508.60	9.20	9.20	9.40	9.40	
6147709124	SMP	1	500.84	506.70	699.99	508.53	9.25	9.25	9.50	9.50	
6147717348	SMP	1	500.84	506.62	699.93	508.49	9.13	9.13	9.55	9.55	
6147725744	SMP	1	500.75	506.73	699.77	508.59	9.22	9.22	9.65	9.65	
6147734107	SMP	1	500.83	506.62	699.91	508.54	9.12	9.12	9.21	9.21	
6147742490	SMP	1	500.69	506.69	699.89	508.52	9.13	9.13	9.37	9.37	
6147750719	SMP	1	500.76	506.76	699.91	508.55	9.14	9.14	9.23	9.23	
6147759126	SMP	1	500.76	506.76	699.84	508.55	9.17	9.17	9.29	9.29	
6147767483	SMP	1	500.76	506.83	699.84	508.55	9.18	9.18	9.29	9.29	
6147775742	SMP	1	500.76	506.83	699.84	508.55	9.24	9.24	8.97	8.97	
6147784101	SMP	1	500.76	506.83	699.82	508.60	9.22	9.22	9.02	9.02	
6147792494	SMP	1	500.76	506.84	699.77	508.69	9.27	9.27	9.17	9.17	
6147800840	SMP	1	500.69	506.84	699.76	508.69	9.10	9.10	9.13	9.13	
6147809122	SMP	1	500.69	506.76	699.82	508.60	9.14	9.14	9.06	9.06	
6147817466	SMP	1	500.62	506.83	699.83	508.70	9.17	9.17	9.20	9.20	
6147825862	SMP	1	500.69	506.83	699.84	508.69	9.10	9.10	9.09	9.09	
6147834225	SMP	1	500.62	506.83	699.77	508.62	9.10	9.10	9.11	9.11	
6147842493	SMP	1	500.69	506.83	699.82	508.66	9.04	9.04	9.14	9.14	
6147850839	SMP	1	500.69	506.90	699.76	508.60	9.29	9.29	9.08	9.08	
6147859241	SMP	1	500.69	506.90	699.77	508.68	9.22	9.22	9.06	9.06	
6147867588	SMP	1	500.62	506.91	699.84	508.68	9.16	9.16	9.12	9.12	
6147875857	SMP	1	500.69	506.84	699.76	508.62	9.08	9.08	8.99	8.99	
6147884241	SMP	1	500.76	506.90	699.94	508.65	9.26	9.26	9.30	9.30	
6147892618	SMP	1	500.69	506.83	699.92	508.63	9.03	9.03	9.04	9.04	
6147900961	SMP	1	500.69	506.84	699.98	508.66	9.01	9.01	8.84	8.84	
6147909243	SMP	1	500.76	506.76	700.06	508.63	9.07	9.07	8.88	8.88	
6147917586	SMP	1	500.69	506.76	700.07	508.66	9.00	9.00	8.97	8.97	
6147925985	SMP	1	500.71	506.69	700.06	508.65	8.91	8.91	8.95	8.95	
6147934225	SMP	1	500.79	506.69	700.16	508.65	8.78	8.78	9.11	9.11	
6147942606	SMP	1	500.75	506.73	700.07	508.65	8.91	8.91	9.08	9.08	
6147950970	SMP	1	500.86	506.72	700.21	508.58	8.73	8.73	9.03	9.03	
6147959364	SMP	1	500.85	506.72	700.07	508.65	8.79	8.79	8.84	8.84	
6147967587	SMP	1	500.91	506.73	700.14	508.65	8.80	8.80	9.13	9.13	
6147975977	SMP	1	500.83	506.65	700.07	508.51	8.78	8.78	8.92	8.92	
6147984347	SMP	1	500.84	506.65	700.18	508.56	8.65	8.65	9.01	9.01	
6147992735	SMP	1	500.76	506.72	700.06	508.59	8.95	8.95	8.92	8.92	
6148000960	SMP	1	500.83	506.72	700.06	508.58	8.94	8.94	8.97	8.97	
6148009365	SMP	1	500.72	506.63	700.06	508.58	8.85	8.85	8.79	8.79	
6148017726	SMP	1	500.72	506.63	699.99	508.59	8.84	8.84	8.87	8.87	
6148026110	SMP	1	500.65	506.70	699.98	508.55	8.93	8.93	8.97	8.97	
6148034347	SMP	1	500.64	506.77	699.98	508.48	8.99	8.99	8.80	8.80	
6148042727	SMP	1	500.49	506.73	699.91	508.62	8.86	8.86	8.96	8.96	
6148051082	SMP	1	500.56	506.80	699.84	508.69	8.89	8.89	8.93	8.93	
6148059489	SMP	1	500.47	506.85	699.84	508.66	8.67	8.67	8.64	8.64	
6148067703	SMP	1	500.45	506.86	699.77	508.62	8.78	8.78	8.96	8.96	
6148076102	SMP	1	500.38	506.94	699.70	508.63	8.67	8.67	9.01	9.01	
6148084465	SMP	1	500.31	506.94	699.71	508.63	8.64	8.64	8.94	8.94	
6148092729	SMP	1	500.40	507.00	699.71	508.69	8.84	8.84	8.94	8.94	
6148101073	SMP	1	500.33	507.14	699.64	508.76	8.88	8.88	8.88	8.88	
6148109482	SMP	1	500.33	507.05	699.64	508.76	8.89	8.89	8.88	8.88	
6148117899	SMP	1	500.21	507.04	699.61	508.88	8.90	8.90	9.04	9.04	
6148126105	SMP	1	500.30	507.07	699.64	508.75	8.78	8.78	8.93	8.93	
6148134462	SMP	1	500.28	507.04	699.61	508.74	8.93	8.93	8.77	8.77	
6148142855	SMP	1	500.37	507.07	699.68	508.74	8.89	8.89	8.86	8.86	
6148151225	SMP	1	500.53	507.03	700.23	508.76	8.83	8.83	8.98	8.98	
6148159467	SMP	1	501.78	506.98	701.26	508.56	9.31	9.31	9.19	9.19	
6148167828	SMP	1	502.16	506.65	701.65	508.42	8.77	8.77	8.89	8.89	
6148176205	SMP	1	502.62	506.43	702.10	508.17	8.73	8.73	8.82	8.82	
6148184579	SMP	1	502.91	506.36	702.24	508.32	8.54	8.54	9.13	9.13	
6148192828	SMP	1	502.86	506.57	702.09	508.36	8.69	8.69	9.11	9.11	
6148201193	SMP	1	502.86	506.42	702.24	508.33	8.49	8.49	8.98	8.98	
6148209597	SMP	1	502.84	506.43	702.39	508.32	8.51	8.51	9.03	9.03	
6148217943	SMP	1	503.01	506.43	702.31	508.29	8.68	8.68	9.00	9.00	
6148226211	SMP	1	502.93	506.36	702.39	508.25	8.40	8.40	8.96	8.96	
6148234574	SMP	1	503.01	506.43	702.39	508.31	8.72	8.72	9.15	9.15	
6148242951	SMP	1	503.01	506.50	702.46	508.27	8.68	8.68	9.08	9.08	
6148251190	SMP	1	503.01	506.37	702.47	508.34	8.43	8.43	9.06	9.06	
6148259593	SMP	1	502.94	506.43	702.46	508.40	8.47	8.47	9.09	9.09	
6148267953	SMP	1	503.01	506.36	702.52	508.40	8.53	8.53	9.16	9.16	
6148276327	SMP	1	503.08	506.36	702.53	508.33	8.68	8.68	9.09	9.09	
6148284581	SMP	1	503.08	506.36	702.58	508.32	8.67	8.67	9.09	9.09	
6148292953	SMP	1	503.08	506.36	702.59	508.30	8.63	8.63	9.03	9.03	
6148301313	SMP	1	503.08	506.36	702.60	508.42	8.63	8.63	9.22	9.22	
6148309704	SMP	1	503.08	506.42	702.62	508.35	8.74	8.74	9.19	9.19	
6148317938	SMP	1	503.04	506.39	702.60	508.33	8.82	8.82	9.09	9.09	
6148326340	SMP	1	503.15	506.36	702.64	508.37	8.78	8.78	9.11	9.11	
6148334694	SMP	1	503.08	506.42	702.60	508.48	8.79	8.79	9.28	9.28	
6148343073	SMP	1	503.08	506.50	702.65	508.43	8.90	8.90	9.17	9.17	
6148351531	SMP	1	503.15	506.43	702.69	508.33	8.77	8.77	9.11	9.11	
6148359727	SMP	1	503.04	506.42	702.62	508.41	8.66	8.66	9.23	9.23	
6148368064	SMP	1	503.11	506.50	702.72	508.42	8.77	8.77	9.03	9.03	
6148376474	SMP	1	503.11	506.49	702.72	508.56	8.75	8.75	9.19	9.19	
6148384952	SMP	1	503.08	506.49	702.72	508.42	8.77	8.77	9.05	9.05	
6148393102	SMP	1	503.12	506.56	702.79	508.56	8.83	8.83	9.05	9.05	
6148401457	SMP	1	503.25	506.71	702.78	508.59	8.88	8.88	9.10	9.10	
6148409726	SMP	1	503.18	506.70	702.85	508.66	8.91	8.91	9.05	9.05	
6148418064	SMP	1	503.23	506.75	702.92	508.74	8.85	8.85	9.18	9.18	
6148426470	SMP	1	503.41	506.77	702.93	508.80	8.77	8.77	9.25	9.25	
6148434821	SMP	1	503.38	506.86	702.93	508.87	8.92	8.92	9.31	9.31	
6148443087	SMP	1	503.52	506.87	703.07	508.95	8.77	8.77	9.11	9.11	
6148451451	SMP	1	503.52	506.94	703.10	508.93	8.93	8.93	9.06	9.06	
6148459846	SMP	1	503.59	507.07	703.12	509.00	9.04	9.04	9.09	9.09	
6148468191	SMP	1	503.59	507.07	703.21	508.98	8.92	8.92	9.13	9.13	
6148476471	SMP	1	503.68	507.10	703.21	508.98	9.05	9.05	9.06	9.06	
6148484822	SMP	1	503.75	507.15	703.28	508.97	9.23	9.23	8.90	8.90	
6148493222	SMP	1	503.86	507.20	703.35	509.05	9.28	9.28	8.93	8.93	
6148501565	SMP	1	503.86	507.13	703.44	509.00	9.15	9.15	9.17	9.17	
6148509843	SMP	1	504.04	507.22	703.51	509.14	9.22	9.22	9.34	9.34	
6148518183	SMP	1	504.01	507.19	703.57	509.09	9.15	9.15	9.03	9.03	
6148526588	SMP	1	504.17	506.96	703.62	509.06	8.78	8.78	9.24	9.24	
6148534947	SMP	1	504.21	507.19	703.67	509.21	9.17	9.17	9.31	9.31	
6148543215	SMP	1	504.29	506.98	703.84	509.16	8.73	8.73	9.46	9.46	
6148551558	SMP	1	504.29	506.98	703.85	509.27	8.77	8.77	9.50	9.50	
6148559968	SMP	1	504.37	507.01	703.93	509.33	8.86	8.86	9.55	9.55	
6148568182	SMP	1	504.44	506.99	704.00	509.19	8.91	8.91	9.35	9.35	
6148576590	SMP	1	504.49	507.11	704.00	509.18	9.09	9.09	9.48	9.48	
6148584947	SMP	1	504.57	507.12	704.10	509.15	9.21	9.21	9.22	9.22	
6148593341	SMP	1	504.52	507.08	704.06	509.19	9.02	9.02	9.35	9.35	
6148601558	SMP	1	504.67	507.22	704.16	509.16	9.36	9.36	9.28	9.28	
6148609966	SMP	1	504.69	507.17	704.21	509.26	9.36	9.36	9.25	9.25	
6148618306	SMP	1	504.71	507.26	704.08	509.13	9.45	9.45	9.32	9.32	
6148626714	SMP	1	504.26	506.48	703.86	508.52	9.12	9.12	9.17	9.17	
6148634968	SMP	1	504.06	504.55	703.12	506.81	9.12	9.12	9.33	9.33	
6148643338	SMP	1	504.02	502.99	702.20	505.41	8.94	8.94	9.28	9.28	
6148651679	SMP	1	503.84	501.98	701.51	504.51	8.94	8.94	9.25	9.25	
6148660086	SMP	1	503.60	501.51	701.21	504.18	8.95	8.95	9.39	9.39	
6148668304	SMP	1	503.49	501.72	701.29	504.32	8.91	8.91	9.07	9.07	
6148676708	SMP	1	503.50	501.71	701.41	504.19	9.00	9.00	9.06	9.06	
6148685068	SMP	1	503.66	501.44	701.41	504.08	9.16	9.16	9.12	9.12	
6148693326	SMP	1	503.26	501.48	701.39	504.10	9.06	9.06	9.35	9.35	
6148701689	SMP	1	503.38	501.51	701.41	504.06	9.07	9.07	9.27	9.27	
6148710084	SMP	1	503.25	501.62	701.41	504.01	9.14	9.14	9.33	9.33	
6148718433	SMP	1	503.25	501.47	701.40	503.94	8.90	8.90	9.14	9.14	
6148726825	SMP	1	502.98	501.65	701.40	503.94	9.04	9.04	9.15	9.15	
6148735062	SMP	1	503.04	501.71	701.39	503.96	8.77	8.77	9.27	9.27	
6148743448	SMP	1	503.04	501.64	701.41	503.94	8.96	8.96	9.15	9.15	
6148751809	SMP	1	502.72	501.70	701.41	503.94	9.00	9.00	9.28	9.28	
6148760081	SMP	1	502.75	501.71	701.38	503.92	9.02	9.02	9.21	9.21	
6148768437	SMP	1	502.78	501.63	701.43	503.97	9.18	9.18	9.34	9.34	
6148776822	SMP	1	502.80	501.63	701.41	503.94	8.81	8.81	9.38	9.38	
6148785187	SMP	1	502.75	501.52	701.46	503.90	8.73	8.73	9.30	9.30	
6148793448	SMP	1	502.48	501.60	701.35	503.98	8.89	8.89	9.29	9.29	
6148801796	SMP	1	502.44	501.62	701.35	503.98	8.94	8.94	9.35	9.35	
6148810207	SMP	1	502.51	501.49	701.28	503.97	8.97	8.97	9.28	9.28	
6148818547	SMP	1	502.46	501.60	701.28	503.91	8.81	8.81	9.20	9.20	
6148826827	SMP	1	502.62	501.49	701.21	503.90	8.97	8.97	9.22	9.22	
6148835187	SMP	1	501.86	501.36	701.05	503.59	8.98	8.98	9.19	9.19	
6148843571	SMP	1	501.82	500.65	700.56	502.99	8.64	8.64	9.06	9.06	
6148851918	SMP	1	501.77	500.57	700.48	503.04	8.75	8.75	9.17	9.17	
6148860203	SMP	1	501.56	500.62	700.40	502.98	8.61	8.61	8.91	8.91	
6148868557	SMP	1	501.85	500.64	700.41	503.14	8.54	8.54	9.05	9.05	
6148876938	SMP	1	501.62	500.80	700.39	503.18	8.70	8.70	8.95	8.95	
6148885178	SMP	1	501.77	500.70	700.43	503.13	8.78	8.78	9.09	9.09	
6148893576	SMP	1	501.61	500.68	700.42	503.26	8.69	8.69	9.14	9.14	
6148901918	SMP	1	501.69	500.74	700.39	503.22	8.81	8.81	9.02	9.02	
6148910326	SMP	1	501.56	500.82	700.32	503.23	8.87	8.87	9.04	9.04	
6148918553	SMP	1	501.68	500.75	700.41	503.33	8.87	8.87	9.22	9.22	
6148926942	SMP	1	501.69	500.84	700.38	503.35	8.83	8.83	9.26	9.26	
6148935309	SMP	1	501.62	500.83	700.37	503.35	8.81	8.81	9.20	9.20	
6148943691	SMP	1	501.57	500.90	700.30	503.32	8.74	8.74	9.19	9.19	
6148951929	SMP	1	501.43	500.88	700.32	503.39	8.72	8.72	9.19	9.19	
6148960320	SMP	1	501.57	500.90	700.27	503.46	8.74	8.74	9.13	9.13	
6148968672	SMP	1	501.50	500.90	700.26	503.44	8.51	8.51	9.08	9.08	
6148977062	SMP	1	501.57	500.90	700.20	503.38	8.54	8.54	9.09	9.09	
6148985301	SMP	1	501.50	500.90	700.21	503.46	8.46	8.46	9.13	9.13	
6148993689	SMP	1	501.34	500.93	700.20	503.46	8.44	8.44	9.13	9.13	
6149002045	SMP	1	501.33	501.06	700.26	503.44	8.53	8.53	9.08	9.08	
6149010818	SMP	1	501.01	501.02	700.16	503.45	8.48	8.48	9.07	9.07	
6149018667	SMP	1	501.59	500.94	700.13	503.46	8.56	8.56	9.04	9.04	
6149027064	SMP	1	501.48	500.96	700.13	503.46	8.62	8.62	8.88	8.88	
6149035425	SMP	1	501.34	500.98	700.14	503.46	8.57	8.57	9.00	9.00	
6149043816	SMP	1	501.30	501.05	700.14	503.46	8.60	8.60	9.00	9.00	
6149052036	SMP	1	501.12	501.05	700.07	503.53	8.60	8.60	9.11	9.11	
6149060443	SMP	1	500.98	501.12	700.12	503.51	8.62	8.62	9.06	9.06	
6149068784	SMP	1	500.98	501.05	700.16	503.37	8.54	8.54	8.96	8.96	
6149077062	SMP	1	501.18	500.98	700.07	503.45	8.53	8.53	9.00	9.00	
6149085421	SMP	1	501.33	500.94	700.07	503.46	8.54	8.54	9.00	9.00	
6149093812	SMP	1	500.97	501.03	700.20	503.40	8.64	8.64	8.95	8.95	
6149102175	SMP	1	501.48	500.84	700.13	503.38	8.49	8.49	9.00	9.00	
6149110442	SMP	1	500.97	501.05	700.13	503.46	8.57	8.57	8.96	8.96	
6149118785	SMP	1	500.91	501.05	700.20	503.47	8.53	8.53	9.00	9.00	
6149127186	SMP	1	501.32	500.93	700.20	503.46	8.60	8.60	9.04	9.04	
6149135550	SMP	1	501.06	501.07	700.26	503.41	8.58	8.58	9.04	9.04	
6149143818	SMP	1	501.12	501.05	700.19	503.44	8.70	8.70	9.00	9.00	
6149152162	SMP	1	501.05	501.12	700.15	503.59	8.58	8.58	9.15	9.15	
6149160564	SMP	1	500.85	501.14	700.21	503.54	8.59	8.59	9.03	9.03	
6149168911	SMP	1	501.19	501.05	700.32	503.50	8.61	8.61	9.03	9.03	
6149177179	SMP	1	501.35	501.06	700.34	503.54	8.82	8.82	9.02	9.02	
6149185546	SMP	1	501.12	501.20	700.28	503.65	8.68	8.68	9.08	9.08	
6149193929	SMP	1	501.27	501.05	700.33	503.69	8.62	8.62	9.07	9.07	
6149202291	SMP	1	501.14	501.18	700.28	503.60	8.66	8.66	9.05	9.05	
6149210564	SMP	1	500.95	501.29	700.34	503.65	8.78	8.78	9.01	9.01	
6149218909	SMP	1	500.75	501.42	700.25	503.75	8.80	8.80	9.00	9.00	
6149227305	SMP	1	500.88	501.35	700.34	503.68	8.79	8.79	8.90	8.90	
6149235543	SMP	1	500.88	501.36	700.33	503.73	8.89	8.89	9.22	9.22	
6149243937	SMP	1	501.08	501.42	700.33	503.75	8.87	8.87	8.99	8.99	
6149252280	SMP	1	500.98	501.42	700.37	503.72	8.86	8.86	9.08	9.08	
6149260684	SMP	1	500.89	501.38	700.22	503.65	8.71	8.71	9.10	9.10	
6149268913	SMP	1	500.88	501.35	700.31	503.68	9.00	9.00	9.07	9.07	
6149277303	SMP	1	500.88	501.29	700.33	503.72	8.89	8.89	9.14	9.14	
6149285664	SMP	1	500.88	501.36	700.32	503.61	8.81	8.81	9.08	9.08	
6149294055	SMP	1	500.81	501.35	700.36	503.63	8.74	8.74	9.23	9.23	
6149302277	SMP	1	500.73	501.43	700.34	503.66	8.87	8.87	9.19	9.19	
6149310683	SMP	1	500.89	501.30	700.33	503.61	8.83	8.83	9.27	9.27	
6149319028	SMP	1	500.89	501.30	700.34	503.68	8.89	8.89	9.00	9.00	
6149327429	SMP	1	500.88	501.35	700.32	503.60	8.87	8.87	9.34	9.34	
6149335674	SMP	1	500.88	501.29	700.32	503.68	8.98	8.98	9.28	9.28	
6149344050	SMP	1	500.73	501.36	700.24	503.69	8.89	8.89	9.26	9.26	
6149352399	SMP	1	500.73	501.29	700.23	503.77	9.04	9.04	9.29	9.29	
6149360809	SMP	1	500.88	501.29	700.15	503.75	8.93	8.93	9.18	9.18	
6149369025	SMP	1	500.66	501.36	700.14	503.79	8.88	8.88	9.27	9.27	
6149377420	SMP	1	500.66	501.43	700.11	503.78	8.92	8.92	9.22	9.22	
6149385800	SMP	1	500.64	501.27	700.21	503.64	8.82	8.82	9.15	9.15	
6149394047	SMP	1	500.70	501.44	700.05	503.69	9.13	9.13	9.14	9.14	
6149402397	SMP	1	500.55	501.43	700.10	503.74	9.02	9.02	9.32	9.32	
6149410805	SMP	1	500.44	501.50	699.92	503.78	9.06	9.06	9.39	9.39	
6149419151	SMP	1	500.48	501.46	700.05	503.69	9.21	9.21	9.24	9.24	
6149427426	SMP	1	500.42	501.47	699.96	503.68	9.07	9.07	9.35	9.35	
6149435786	SMP	1	500.66	501.50	699.96	503.76	8.91	8.91	9.35	9.35	
6149444172	SMP	1	500.52	501.55	699.82	503.76	8.89	8.89	9.39	9.39	
6149452537	SMP	1	500.53	501.56	699.76	503.81	8.92	8.92	9.45	9.45	
6149460804	SMP	1	500.54	501.57	699.75	503.82	8.92	8.92	9.44	9.44	
6149469149	SMP	1	500.41	501.69	699.84	503.83	8.98	8.98	9.47	9.47	
6149477541	SMP	1	500.35	502.05	699.74	504.08	9.17	9.17	9.39	9.39	
6149485908	SMP	1	500.24	502.26	699.77	504.19	9.20	9.20	9.35	9.35	
6149494169	SMP	1	500.70	502.09	699.77	504.33	9.24	9.24	9.43	9.43	
6149502523	SMP	1	500.29	502.10	699.76	504.10	9.20	9.20	9.33	9.33	
6149510925	SMP	1	500.50	502.10	699.83	504.17	9.30	9.30	9.57	9.57	
6149519277	SMP	1	500.47	502.04	699.76	504.10	9.22	9.22	9.39	9.39	
6149527542	SMP	1	500.17	502.13	699.83	504.10	9.12	9.12	9.54	9.54	
6149535905	SMP	1	500.40	502.10	699.83	504.15	9.22	9.22	9.58	9.58	
6149544284	SMP	1	500.31	502.08	699.83	504.17	9.12	9.12	9.50	9.50	
6149552516	SMP	1	500.26	502.09	699.84	504.06	9.14	9.14	9.45	9.45	
6149560927	SMP	1	500.27	502.11	699.91	504.13	9.13	9.13	9.51	9.51	
6149569264	SMP	1	500.23	502.16	699.91	504.06	9.23	9.23	9.37	9.37	
6149577661	SMP	1	500.34	502.10	699.95	504.18	9.28	9.28	9.57	9.57	
6149585893	SMP	1	500.22	502.09	699.90	504.17	9.26	9.26	9.50	9.50	
6149594269	SMP	1	500.26	502.12	699.91	504.20	9.13	9.13	9.56	9.56	
6149602637	SMP	1	500.57	502.12	699.91	504.27	9.24	9.24	9.65	9.65	
6149611022	SMP	1	500.84	501.98	699.99	504.34	9.25	9.25	9.74	9.74	
6149619266	SMP	1	500.93	501.92	699.96	504.30	9.20	9.20	9.66	9.66	
6149627660	SMP	1	500.54	502.14	700.08	504.36	9.38	9.38	9.72	9.72	
6149636025	SMP	1	500.56	502.03	699.99	504.36	9.30	9.30	9.65	9.65	
6149644400	SMP	1	500.69	502.08	700.22	504.36	9.27	9.27	9.72	9.72	
6149652637	SMP	1	500.45	502.10	700.16	504.37	9.28	9.28	9.53	9.53	
6149661024	SMP	1	500.42	502.11	700.18	504.34	9.18	9.18	9.56	9.56	
6149669391	SMP	1	500.44	502.05	700.21	504.40	9.15	9.15	9.65	9.65	
6149677773	SMP	1	500.51	502.04	700.25	504.44	9.15	9.15	9.70	9.70	
6149686016	SMP	1	500.73	501.96	700.31	504.30	9.12	9.12	9.40	9.40	
6149694397	SMP	1	500.51	502.12	700.36	504.30	9.18	9.18	9.48	9.48	
6149702768	SMP	1	500.64	502.14	700.34	504.34	9.20	9.20	9.48	9.48	
6149711033	SMP	1	500.89	501.97	700.40	504.34	9.10	9.10	9.64	9.64	
6149719399	SMP	1	500.81	502.00	700.45	504.35	9.05	9.05	9.43	9.43	
6149727781	SMP	1	501.17	502.30	700.69	504.60	9.44	9.44	9.55	9.55	
6149736136	SMP	1	502.28	502.91	701.95	505.23	9.68	9.68	9.61	9.61	
6149744389	SMP	1	503.45	503.77	702.89	505.92	9.48	9.48	9.75	9.75	
6149752755	SMP	1	504.35	504.33	703.41	506.32	9.64	9.64	9.50	9.50	
6149761557	SMP	1	504.84	504.98	704.05	507.05	9.81	9.81	9.68	9.68	
6149769521	SMP	1	505.25	505.29	704.12	507.36	9.65	9.65	9.57	9.57	
6149777782	SMP	1	504.93	505.31	704.16	507.23	9.72	9.72	9.69	9.69	
6149786151	SMP	1	504.77	505.41	704.49	507.26	9.62	9.62	9.75	9.75	
6149794543	SMP	1	504.81	505.51	704.53	507.47	9.57	9.57	9.74	9.74	
6149803003	SMP	1	505.18	505.56	704.59	507.54	9.59	9.59	9.66	9.66	
6149811163	SMP	1	505.44	505.44	704.72	507.48	9.49	9.49	9.54	9.54	
6149819504	SMP	1	505.13	505.62	704.80	507.63	9.38	9.38	9.75	9.75	
6149827915	SMP	1	505.17	505.46	704.97	507.72	9.46	9.46	9.72	9.72	
6149836273	SMP	1	505.43	505.50	704.99	507.65	9.38	9.38	9.80	9.80	
6149844542	SMP	1	505.42	505.56	705.08	507.61	9.53	9.53	9.72	9.72	
6149852890	SMP	1	505.42	505.53	705.20	507.49	9.57	9.57	9.73	9.73	
6149861287	SMP	1	505.48	505.45	705.27	507.55	9.41	9.41	9.67	9.67	
6149869505	SMP	1	505.56	505.51	705.41	507.53	9.50	9.50	9.49	9.49	
6149877912	SMP	1	505.71	505.45	705.47	507.51	9.59	9.59	9.49	9.49	
6149886280	SMP	1	505.98	505.48	705.62	507.43	9.66	9.66	9.67	9.67	
6149894659	SMP	1	506.00	505.38	705.66	507.54	9.79	9.79	9.57	9.57	
6149902895	SMP	1	506.00	505.45	705.77	507.51	9.86	9.86	9.69	9.69	
6149911288	SMP	1	506.08	505.32	705.82	507.54	9.67	9.67	9.70	9.70	
6149928034	SMP	1	506.10	505.24	705.92	507.64	9.51	9.51	9.85	9.85	
6149936279	SMP	1	506.29	505.31	705.99	507.55	9.63	9.63	9.72	9.72	
6149944655	SMP	1	506.26	505.27	706.06	507.56	9.71	9.71	9.75	9.75	
6149953028	SMP	1	506.42	505.36	706.10	507.57	9.74	9.74	9.96	9.96	
6149961389	SMP	1	506.50	505.35	706.24	507.56	9.55	9.55	9.75	9.75	
6149969645	SMP	1	506.67	505.43	706.34	507.64	9.75	9.75	9.71	9.71	
6149978013	SMP	1	506.58	505.41	706.40	507.74	9.55	9.55	9.83	9.83	
6149986400	SMP	1	506.58	505.47	706.48	507.64	9.55	9.55	9.67	9.67	
6149994765	SMP	1	506.42	505.48	706.55	507.71	9.53	9.53	9.85	9.85	
6150003010	SMP	1	506.85	505.52	706.69	507.76	9.50	9.50	9.80	9.80	
6150011404	SMP	1	507.99	505.58	707.78	508.00	9.56	9.56	10.07	10.07	
6150019768	SMP	1	509.23	505.97	708.97	508.27	9.60	9.60	10.09	10.09	
6150028011	SMP	1	510.05	506.02	709.28	508.21	9.51	9.51	9.52	9.52	
6150036394	SMP	1	510.24	506.21	709.46	508.40	9.67	9.67	9.77	9.77	
6150044757	SMP	1	510.15	506.25	709.46	508.26	9.71	9.71	9.52	9.52	
6150053127	SMP	1	510.26	506.17	709.53	508.34	9.69	9.69	9.73	9.73	
6150061389	SMP	1	510.36	506.37	709.68	508.33	9.95	9.95	9.63	9.63	
6150069810	SMP	1	510.39	506.27	709.81	508.58	9.68	9.68	9.92	9.92	
6150078136	SMP	1	510.69	506.09	709.81	508.47	9.55	9.55	9.81	9.81	
6150086527	SMP	1	510.79	506.11	710.15	508.66	9.48	9.48	10.02	10.02	
6150094756	SMP	1	511.77	506.55	711.44	508.77	9.72	9.72	9.71	9.71	
6150103127	SMP	1	513.33	506.83	712.65	509.07	9.45	9.45	9.96	9.96	
6150111505	SMP	1	514.26	506.91	713.28	509.31	9.25	9.25	9.55	9.55	
6150128155	SMP	1	514.13	507.07	713.19	509.30	9.52	9.52	9.95	9.95	
6150136508	SMP	1	514.34	507.05	713.35	509.33	9.43	9.43	9.73	9.73	
6150144893	SMP	1	514.46	507.08	713.45	509.35	9.57	9.57	9.70	9.70	
6150153239	SMP	1	514.48	507.12	713.48	509.41	9.45	9.45	9.71	9.71	
6150161522	SMP	1	514.50	507.11	713.50	509.53	9.61	9.61	9.75	9.75	
6150169868	SMP	1	514.59	507.07	713.58	509.42	9.33	9.33	9.49	9.49	
6150178262	SMP	1	514.58	507.05	713.59	509.41	9.33	9.33	9.54	9.54	
6150186504	SMP	1	514.59	507.14	713.63	509.50	9.48	9.48	9.51	9.51	
6150194897	SMP	1	514.59	507.16	713.64	509.40	9.38	9.38	9.48	9.48	
6150203245	SMP	1	514.66	507.09	713.67	509.42	9.46	9.46	9.44	9.44	
6150211649	SMP	1	514.59	507.09	713.65	509.43	9.41	9.41	9.47	9.47	
6150219868	SMP	1	514.65	506.96	713.75	509.35	9.25	9.25	9.61	9.61	
6150228268	SMP	1	514.64	507.03	713.74	509.42	9.31	9.31	9.54	9.54	
6150236626	SMP	1	514.67	506.97	713.75	509.42	9.30	9.30	9.75	9.75	
6150245021	SMP	1	514.65	507.03	713.75	509.42	9.24	9.24	9.66	9.66	
6150253235	SMP	1	514.65	507.03	713.74	509.40	9.23	9.23	9.60	9.60	
6150261644	SMP	1	514.64	507.13	713.74	509.42	9.28	9.28	9.56	9.56	
6150269984	SMP	1	514.65	507.10	713.81	509.42	9.30	9.30	9.53	9.53	
6150278379	SMP	1	514.67	507.11	713.74	509.42	9.25	9.25	9.43	9.43	
6150286621	SMP	1	514.72	507.10	713.81	509.49	9.26	9.26	9.58	9.58	
6150295012	SMP	1	514.65	507.24	713.81	509.49	9.25	9.25	9.64	9.64	
6150303367	SMP	1	514.65	507.10	713.86	509.51	9.29	9.29	9.61	9.61	
6150311770	SMP	1	514.57	507.27	713.85	509.61	9.34	9.34	9.67	9.67	
6150320000	SMP	1	514.64	507.20	713.77	509.54	9.24	9.24	9.76	9.76	
6150328387	SMP	1	514.66	507.26	713.85	509.61	9.05	9.05	9.67	9.67	
6150336750	SMP	1	514.67	507.31	713.85	509.61	9.06	9.06	9.76	9.76	
6150345007	SMP	1	514.80	507.38	714.06	509.73	8.95	8.95	9.57	9.57	
6150353359	SMP	1	515.51	507.86	714.43	510.28	9.10	9.10	9.59	9.59	
6150361765	SMP	1	515.71	508.35	714.45	510.62	8.99	8.99	9.45	9.45	
6150370120	SMP	1	515.51	508.57	714.28	510.66	8.86	8.86	9.31	9.31	
6150378379	SMP	1	515.49	508.37	714.34	510.45	8.90	8.90	9.27	9.27	
6150386746	SMP	1	515.51	508.50	714.42	510.60	8.88	8.88	9.28	9.28	
6150395127	SMP	1	515.61	508.37	714.41	510.73	8.74	8.74	9.57	9.57	
6150403493	SMP	1	515.52	508.36	714.43	510.57	8.72	8.72	9.41	9.41	
6150411982	SMP	1	515.47	508.41	714.45	510.70	8.95	8.95	9.59	9.59	
6150420109	SMP	1	515.47	508.44	714.53	510.70	8.96	8.96	9.54	9.54	
6150428503	SMP	1	515.48	508.49	714.63	510.74	8.99	8.99	9.48	9.48	
6150436867	SMP	1	515.52	508.54	714.52	510.77	8.91	8.91	9.67	9.67	
6150445128	SMP	1	515.55	508.62	714.70	510.80	9.02	9.02	9.56	9.56	
6150453484	SMP	1	515.55	508.55	714.65	510.79	9.05	9.05	9.51	9.51	
6150461887	SMP	1	515.69	508.58	714.70	510.84	9.04	9.04	9.57	9.57	
6150470226	SMP	1	515.68	508.51	714.76	510.84	9.03	9.03	9.50	9.50	
6150478496	SMP	1	515.78	508.52	714.84	510.85	8.96	8.96	9.37	9.37	
6150486868	SMP	1	515.82	508.50	714.85	510.78	9.03	9.03	9.37	9.37	
6150495259	SMP	1	515.69	508.51	714.96	510.82	9.16	9.16	9.26	9.26	
6150503609	SMP	1	515.90	508.52	715.07	510.90	9.02	9.02	9.28	9.28	
6150511885	SMP	1	516.03	508.52	714.99	510.88	8.91	8.91	9.45	9.45	
6150520229	SMP	1	515.97	508.51	715.13	510.95	8.81	8.81	9.49	9.49	
6150528632	SMP	1	515.96	508.46	715.13	510.80	8.81	8.81	9.29	9.29	
6150536866	SMP	1	516.11	508.46	715.13	510.81	8.60	8.60	9.39	9.39	
6150545255	SMP	1	516.24	508.38	715.21	510.88	8.61	8.61	9.36	9.36	
6150553607	SMP	1	516.18	508.54	715.29	510.82	8.75	8.75	9.25	9.25	
6150562007	SMP	1	516.32	508.39	715.39	510.86	8.60	8.60	9.31	9.31	
6150570224	SMP	1	516.40	508.48	715.42	510.91	8.64	8.64	9.31	9.31	
6150578628	SMP	1	516.26	508.48	715.49	510.98	8.75	8.75	9.29	9.29	
6150586986	SMP	1	516.44	508.50	715.47	511.00	8.69	8.69	9.43	9.43	
6150595376	SMP	1	516.47	508.31	715.57	511.06	8.71	8.71	9.35	9.35	
6150603606	SMP	1	516.45	508.46	715.70	511.03	8.78	8.78	9.47	9.47	
6150612005	SMP	1	516.53	508.28	715.79	510.96	8.80	8.80	9.37	9.37	
6150620350	SMP	1	516.61	508.35	715.85	510.96	8.84	8.84	9.39	9.39	
6150628747	SMP	1	516.61	508.35	715.93	510.83	8.95	8.95	9.29	9.29	
6150636989	SMP	1	516.69	508.35	715.92	510.85	8.93	8.93	9.27	9.27	
6150645372	SMP	1	516.75	508.29	716.00	510.83	8.89	8.89	9.31	9.31	
6150653729	SMP	1	516.84	508.28	716.06	510.81	8.75	8.75	9.29	9.29	
6150662129	SMP	1	516.84	508.29	716.07	510.90	8.86	8.86	9.22	9.22	
6150670352	SMP	1	516.83	508.28	716.13	510.88	8.80	8.80	9.32	9.32	
6150678746	SMP	1	516.89	508.21	716.06	510.88	8.77	8.77	9.33	9.33	
6150687110	SMP	1	516.98	508.17	716.13	510.88	8.54	8.54	9.41	9.41	
6150695374	SMP	1	516.91	508.21	716.12	510.83	8.71	8.71	9.43	9.43	
6150703726	SMP	1	516.89	508.22	716.12	510.91	8.89	8.89	9.51	9.51	
6150712127	SMP	1	516.87	508.17	716.14	510.98	8.56	8.56	9.36	9.36	
6150720483	SMP	1	516.85	508.21	716.13	510.88	8.80	8.80	9.41	9.41	
6150728746	SMP	1	516.73	508.31	716.06	510.88	8.85	8.85	9.27	9.27	
6150737102	SMP	1	516.86	508.35	716.06	510.81	8.84	8.84	9.37	9.37	
6150745495	SMP	1	516.73	508.38	716.06	510.99	8.91	8.91	9.29	9.29	
6150753843	SMP	1	516.60	508.42	716.06	510.98	9.02	9.02	9.21	9.21	
6150762124	SMP	1	516.70	508.48	715.99	510.96	8.93	8.93	9.32	9.32	
6150770467	SMP	1	516.61	508.42	715.92	510.97	8.73	8.73	9.36	9.36	
6150778862	SMP	1	516.56	508.41	715.85	510.97	8.83	8.83	9.28	9.28	
6150787238	SMP	1	516.54	508.35	715.84	511.03	8.57	8.57	9.23	9.23	
6150795495	SMP	1	516.54	508.50	715.77	511.11	8.74	8.74	9.16	9.16	
6150803846	SMP	1	516.39	508.47	715.71	511.03	8.62	8.62	9.12	9.12	
6150812248	SMP	1	516.03	508.39	715.28	510.88	8.72	8.72	9.07	9.07	
6150820612	SMP	1	515.48	508.55	715.08	510.90	9.01	9.01	9.00	9.00	
6150828866	SMP	1	515.92	508.40	715.20	510.88	8.77	8.77	9.34	9.34	
6150837229	SMP	1	515.89	508.41	715.20	510.95	8.58	8.58	9.42	9.42	
6150845608	SMP	1	515.77	508.48	715.13	510.95	8.86	8.86	9.33	9.33	
6150853835	SMP	1	515.79	508.50	715.14	510.91	8.81	8.81	9.12	9.12	
6150862244	SMP	1	515.77	508.40	715.13	510.80	8.76	8.76	9.16	9.16	
6150870588	SMP	1	515.84	508.41	715.13	510.87	8.74	8.74	9.03	9.03	
6150878978	SMP	1	515.77	508.48	715.13	510.80	8.86	8.86	9.25	9.25	
6150887226	SMP	1	515.82	508.43	715.22	510.81	8.73	8.73	9.02	9.02	
6150895611	SMP	1	515.77	508.46	715.13	510.87	8.83	8.83	9.32	9.32	
6150903972	SMP	1	515.77	508.47	715.13	510.80	8.83	8.83	9.18	9.18	
6150912368	SMP	1	515.73	508.45	715.14	510.81	8.87	8.87	9.17	9.17	
6150920586	SMP	1	515.77	508.47	715.06	510.95	8.86	8.86	9.11	9.11	
6150928988	SMP	1	515.84	508.47	715.15	510.90	8.78	8.78	9.06	9.06	
6150937346	SMP	1	515.87	508.53	715.14	510.98	8.84	8.84	9.04	9.04	
6150945734	SMP	1	515.77	508.33	715.12	511.00	8.63	8.63	9.03	9.03	
6150953966	SMP	1	515.77	508.46	715.10	510.95	8.90	8.90	8.98	8.98	
6150962364	SMP	1	515.78	508.46	715.16	511.02	8.76	8.76	9.00	9.00	
6162921379	SMP	1	521.66	495.65	717.68	499.64	8.69	8.69	9.06	9.06	
6162929723	SMP	1	521.47	495.76	717.64	499.62	8.51	8.51	9.15	9.15	
6162938101	SMP	1	521.57	495.83	717.68	499.65	8.58	8.58	9.04	9.04	
6162946342	SMP	1	521.33	495.82	717.62	499.60	8.64	8.64	8.95	8.95	
6162954720	SMP	1	521.27	495.81	717.59	499.63	8.56	8.56	9.17	9.17	
6162963086	SMP	1	521.28	495.82	717.60	499.64	8.58	8.58	9.03	9.03	
6162971470	SMP	1	521.31	495.78	717.60	499.57	8.48	8.48	8.88	8.88	
6162979709	SMP	1	521.09	495.85	717.60	499.57	8.79	8.79	8.92	8.92	
6162988100	SMP	1	521.10	495.77	717.60	499.53	8.63	8.63	9.09	9.09	
6162996462	SMP	1	521.02	495.73	717.53	499.50	8.75	8.75	8.98	8.98	
6163004849	SMP	1	521.14	495.69	717.54	499.57	8.68	8.68	8.99	8.99	
6163013087	SMP	1	521.00	495.77	717.49	499.51	8.71	8.71	9.07	9.07	
6163021469	SMP	1	520.93	495.68	717.49	499.43	8.66	8.66	8.98	8.98	
6163029832	SMP	1	520.97	495.66	717.49	499.50	8.59	8.59	8.98	8.98	
6163038223	SMP	1	520.92	495.62	717.56	499.43	8.64	8.64	9.05	9.05	
6163046464	SMP	1	520.87	495.60	717.49	499.50	8.60	8.60	9.18	9.18	
6163054849	SMP	1	520.87	495.67	717.49	499.50	8.66	8.66	9.06	9.06	
6163063206	SMP	1	520.94	495.58	717.58	499.57	8.52	8.52	9.03	9.03	
6163071594	SMP	1	520.87	495.66	717.60	499.39	8.56	8.56	9.11	9.11	
6163079829	SMP	1	520.85	495.61	717.59	499.49	8.66	8.66	9.10	9.10	
6163088210	SMP	1	520.91	495.55	717.56	499.43	8.65	8.65	9.01	9.01	
6163096585	SMP	1	520.70	495.56	717.61	499.45	8.70	8.70	9.13	9.13	
6163104838	SMP	1	520.71	495.55	717.61	499.50	8.43	8.43	9.14	9.14	
6163113201	SMP	1	520.70	495.61	717.58	499.44	8.74	8.74	9.26	9.26	
6163121604	SMP	1	520.83	495.43	717.65	499.44	8.34	8.34	9.17	9.17	
6163129956	SMP	1	520.97	495.43	717.64	499.39	8.49	8.49	9.21	9.21	
6163138221	SMP	1	520.81	495.47	717.57	499.28	8.59	8.59	9.10	9.10	
6163146594	SMP	1	520.88	495.40	717.67	499.36	8.51	8.51	9.11	9.11	
6163154976	SMP	1	520.34	495.07	717.35	498.99	8.56	8.56	8.90	8.90	
6163163326	SMP	1	519.89	494.61	716.90	498.32	8.66	8.66	9.14	9.14	
6163171592	SMP	1	520.06	494.27	716.86	498.29	8.43	8.43	8.88	8.88	
6163179970	SMP	1	520.03	494.36	716.87	498.26	8.38	8.38	8.78	8.78	
6163188341	SMP	1	520.21	494.44	716.86	498.36	8.42	8.42	8.94	8.94	
6163196702	SMP	1	520.03	494.41	717.03	498.37	8.50	8.50	8.92	8.92	
6163204956	SMP	1	520.04	494.34	716.96	498.39	8.42	8.42	9.00	9.00	
6163213323	SMP	1	520.08	494.36	717.03	498.37	8.41	8.41	8.99	8.99	
6163221713	SMP	1	520.05	494.34	717.10	498.29	8.39	8.39	9.06	9.06	
6163230073	SMP	1	520.10	494.38	717.11	498.32	8.39	8.39	8.88	8.88	
6163238354	SMP	1	520.19	494.29	717.17	498.36	8.47	8.47	8.91	8.91	
6163246709	SMP	1	520.11	494.42	717.24	498.37	8.38	8.38	8.90	8.90	
6163255083	SMP	1	520.16	494.48	717.25	498.32	8.49	8.49	8.86	8.86	
6163263321	SMP	1	520.24	494.44	717.35	498.50	8.62	8.62	9.00	9.00	
6163271709	SMP	1	520.21	494.47	717.42	498.50	8.61	8.61	9.00	9.00	
6163280069	SMP	1	520.33	494.53	717.44	498.50	8.67	8.67	9.02	9.02	
6163288461	SMP	1	520.35	494.47	717.55	498.60	8.62	8.62	8.99	8.99	
6163296702	SMP	1	520.35	494.48	717.62	498.63	8.65	8.65	9.08	9.08	
6163305091	SMP	1	520.48	494.44	717.54	498.53	8.53	8.53	9.07	9.07	
6163313447	SMP	1	520.49	494.48	717.62	498.58	8.59	8.59	9.05	9.05	
6163321833	SMP	1	520.55	494.48	717.73	498.57	8.67	8.67	9.15	9.15	
6163330075	SMP	1	520.64	494.47	717.79	498.55	8.55	8.55	9.11	9.11	
6163338464	SMP	1	520.68	494.32	717.81	498.49	8.58	8.58	9.08	9.08	
6163346829	SMP	1	520.76	494.32	718.00	498.56	8.53	8.53	8.95	8.95	
6163355206	SMP	1	520.66	494.31	718.02	498.53	8.75	8.75	8.90	8.90	
6163363460	SMP	1	520.75	494.24	718.09	498.53	8.61	8.61	8.87	8.87	
6163371841	SMP	1	520.82	494.17	717.97	498.39	8.60	8.60	8.92	8.92	
6163380194	SMP	1	520.76	494.25	718.12	498.46	8.56	8.56	9.00	9.00	
6163388580	SMP	1	520.88	494.19	718.09	498.39	8.42	8.42	8.88	8.88	
6163396819	SMP	1	520.81	494.19	718.17	498.44	8.47	8.47	8.96	8.96	
6163405201	SMP	1	520.80	494.19	718.16	498.42	8.50	8.50	8.90	8.90	
6163413565	SMP	1	520.74	494.12	718.18	498.45	8.49	8.49	8.99	8.99	
6163421835	SMP	1	520.81	494.11	718.19	498.40	8.44	8.44	8.85	8.85	
6163430199	SMP	1	520.66	494.11	718.24	498.37	8.53	8.53	8.93	8.93	
6163438590	SMP	1	520.95	494.11	718.25	498.32	8.42	8.42	8.84	8.84	
6163446954	SMP	1	520.86	494.14	718.31	498.43	8.46	8.46	8.93	8.93	
6163455203	SMP	1	520.93	494.18	718.19	498.32	8.52	8.52	8.84	8.84	
6163463564	SMP	1	520.79	494.19	718.28	498.43	8.49	8.49	8.90	8.90	
6163471965	SMP	1	520.86	494.12	718.26	498.47	8.37	8.37	8.93	8.93	
6163480312	SMP	1	520.76	494.16	718.33	498.46	8.39	8.39	8.90	8.90	
6163488572	SMP	1	520.74	494.11	718.29	498.47	8.46	8.46	8.87	8.87	
6163496952	SMP	1	520.76	494.06	718.26	498.53	8.57	8.57	8.99	8.99	
6163505325	SMP	1	520.75	494.02	718.14	498.48	8.55	8.55	8.91	8.91	
6163513687	SMP	1	520.75	494.13	718.12	498.46	8.66	8.66	9.00	9.00	
6163521952	SMP	1	520.71	494.12	718.09	498.47	8.62	8.62	8.93	8.93	
6163530311	SMP	1	520.75	494.09	718.02	498.52	8.55	8.55	8.97	8.97	
6163538705	SMP	1	520.66	494.18	718.02	498.40	8.58	8.58	8.82	8.82	
6163547071	SMP	1	520.69	494.20	717.98	498.46	8.67	8.67	8.98	8.98	
6163555331	SMP	1	520.62	494.20	717.97	498.53	8.60	8.60	8.84	8.84	
6163563699	SMP	1	520.62	494.22	717.93	498.47	8.55	8.55	8.86	8.86	
6163572079	SMP	1	520.55	494.17	717.91	498.53	8.51	8.51	9.01	9.01	
6163580434	SMP	1	520.54	494.19	717.83	498.56	8.58	8.58	8.99	8.99	
6163588692	SMP	1	520.48	494.24	717.79	498.54	8.58	8.58	9.10	9.10	
6163597060	SMP	1	520.36	494.17	717.64	498.50	8.41	8.41	9.02	9.02	
6163605443	SMP	1	520.33	494.30	717.62	498.47	8.28	8.28	9.05	9.05	
6163613697	SMP	1	520.42	494.26	717.57	498.42	8.45	8.45	9.07	9.07	
6163622080	SMP	1	520.21	494.25	717.65	498.47	8.53	8.53	9.19	9.19	
6163630433	SMP	1	520.24	494.29	717.62	498.63	8.28	8.28	9.20	9.20	
6163638827	SMP	1	520.17	494.29	717.62	498.57	8.42	8.42	9.11	9.11	
6163647068	SMP	1	520.10	494.22	717.54	498.57	8.42	8.42	8.91	8.91	
6163655441	SMP	1	519.96	494.29	717.48	498.58	8.35	8.35	9.02	9.02	
6163663809	SMP	1	519.96	494.22	717.49	498.58	8.39	8.39	9.02	9.02	
6163672207	SMP	1	519.85	494.21	717.41	498.50	8.60	8.60	8.98	8.98	
6163680434	SMP	1	519.93	494.26	717.42	498.50	8.47	8.47	8.94	8.94	
6163688814	SMP	1	519.86	494.12	717.51	498.57	8.57	8.57	9.01	9.01	
6163697182	SMP	1	519.74	494.19	717.44	498.50	8.61	8.61	9.10	9.10	
6163705574	SMP	1	519.88	494.26	717.44	498.50	8.52	8.52	9.06	9.06	
6163713803	SMP	1	519.94	494.29	717.42	498.50	8.63	8.63	9.02	9.02	
6163722192	SMP	1	520.02	494.26	717.44	498.57	8.60	8.60	9.10	9.10	
6163730550	SMP	1	519.88	494.19	717.42	498.51	8.64	8.64	9.07	9.07	
6163738821	SMP	1	519.74	494.19	717.34	498.51	8.55	8.55	9.08	9.08	
6163747203	SMP	1	519.81	494.26	717.38	498.54	8.55	8.55	9.12	9.12	
6163755570	SMP	1	519.81	494.22	717.45	498.54	8.64	8.64	9.11	9.11	
6163763932	SMP	1	519.80	494.18	717.49	498.50	8.66	8.66	9.06	9.06	
6163772187	SMP	1	519.88	494.19	717.44	498.49	8.58	8.58	9.02	9.02	
6163780551	SMP	1	519.88	494.19	717.40	498.54	8.63	8.63	9.07	9.07	
6163788936	SMP	1	519.88	494.20	717.42	498.51	8.64	8.64	9.03	9.03	
6163797353	SMP	1	519.84	494.19	717.44	498.50	8.70	8.70	9.02	9.02	
6163805564	SMP	1	519.88	494.12	717.45	498.54	8.55	8.55	9.11	9.11	
6163813928	SMP	1	519.88	494.19	717.45	498.61	8.55	8.55	9.19	9.19	
6163822296	SMP	1	519.81	494.22	717.52	498.57	8.63	8.63	9.05	9.05	
6163830699	SMP	1	519.83	494.18	717.42	498.50	8.71	8.71	9.07	9.07	
6163838977	SMP	1	519.81	494.26	717.36	498.62	8.55	8.55	9.13	9.13	
6163847320	SMP	1	519.87	494.22	717.51	498.61	8.60	8.60	9.20	9.20	
6163855706	SMP	1	519.92	494.14	717.45	498.62	8.62	8.62	9.19	9.19	
6163864259	SMP	1	519.92	494.22	717.49	498.51	8.61	8.61	9.25	9.25	
6163872346	SMP	1	519.79	494.19	717.52	498.54	8.62	8.62	9.14	9.14	
6163880685	SMP	1	519.85	494.21	717.48	498.57	8.70	8.70	9.25	9.25	
6163889076	SMP	1	519.87	494.12	717.56	498.50	8.62	8.62	9.24	9.24	
6163897439	SMP	1	519.91	494.19	717.52	498.61	8.59	8.59	9.34	9.34	
6163905713	SMP	1	519.91	494.19	717.56	498.51	8.64	8.64	9.24	9.24	
6163914062	SMP	1	519.82	494.18	717.56	498.58	8.77	8.77	9.29	9.29	
6163922393	SMP	1	519.85	494.14	717.49	498.58	8.77	8.77	9.30	9.30	
6163930686	SMP	1	519.92	494.14	717.51	498.54	8.62	8.62	9.32	9.32	
6163939087	SMP	1	520.06	494.22	717.64	498.56	8.65	8.65	9.22	9.22	
6163947436	SMP	1	520.06	494.22	717.63	498.59	8.62	8.62	9.35	9.35	
6163955833	SMP	1	520.06	494.22	717.65	498.55	8.63	8.63	9.29	9.29	
6163964048	SMP	1	520.10	494.24	717.61	498.56	8.61	8.61	9.24	9.24	
6163972458	SMP	1	520.10	494.24	717.60	498.56	8.75	8.75	9.15	9.15	
6163980799	SMP	1	520.12	494.22	717.67	498.62	8.74	8.74	9.25	9.25	
6163989211	SMP	1	520.06	494.20	717.68	498.63	8.68	8.68	9.42	9.42	
6163997429	SMP	1	520.19	494.29	717.74	498.62	8.69	8.69	9.30	9.30	
6164005838	SMP	1	520.05	494.29	717.74	498.70	8.65	8.65	9.37	9.37	
6164014313	SMP	1	520.05	494.22	717.74	498.64	8.87	8.87	9.37	9.37	
6164022493	SMP	1	520.05	494.22	717.74	498.63	8.68	8.68	9.39	9.39	
6164030810	SMP	1	520.09	494.22	717.67	498.63	8.82	8.82	9.34	9.34	
6164039208	SMP	1	520.13	494.27	717.78	498.73	8.70	8.70	9.41	9.41	
6164047558	SMP	1	520.11	494.29	717.72	498.65	8.71	8.71	9.41	9.41	
6164055963	SMP	1	520.05	494.29	717.72	498.62	8.84	8.84	9.28	9.28	
6164064176	SMP	1	520.19	494.22	717.75	498.56	8.85	8.85	9.39	9.39	
6164072601	SMP	1	520.12	494.21	717.68	498.56	8.93	8.93	9.35	9.35	
6164080935	SMP	1	520.17	494.14	717.68	498.60	8.88	8.88	9.32	9.32	
6164089201	SMP	1	520.17	494.14	717.70	498.53	8.72	8.72	9.40	9.40	
6164097555	SMP	1	520.24	494.12	717.63	498.53	8.77	8.77	9.41	9.41	
6164105954	SMP	1	520.25	494.07	717.63	498.49	8.81	8.81	9.29	9.29	
6164114338	SMP	1	520.11	493.97	717.65	498.47	8.98	8.98	9.31	9.31	
6164122565	SMP	1	520.11	493.96	717.56	498.35	8.88	8.88	9.14	9.14	
6164130929	SMP	1	519.91	493.94	717.56	498.35	9.07	9.07	9.23	9.23	
6164139333	SMP	1	519.94	493.97	717.53	498.30	9.08	9.08	9.11	9.11	
6164147675	SMP	1	519.95	493.90	717.46	498.30	8.91	8.91	9.20	9.20	
6164155954	SMP	1	519.92	493.90	717.39	498.15	8.96	8.96	9.33	9.33	
6164164305	SMP	1	519.85	493.84	717.35	498.14	9.12	9.12	9.49	9.49	
6164172698	SMP	1	519.85	493.77	717.30	498.16	9.14	9.14	9.35	9.35	
6164181035	SMP	1	519.80	493.73	717.27	498.04	9.19	9.19	9.28	9.28	
6164189305	SMP	1	519.72	493.74	717.09	497.99	9.12	9.12	9.36	9.36	
6164197676	SMP	1	519.79	493.72	717.08	497.99	9.00	9.00	9.42	9.42	
6164206069	SMP	1	519.69	493.67	716.94	497.99	9.09	9.09	9.27	9.27	
6164214411	SMP	1	519.61	493.74	716.75	497.87	9.17	9.17	9.18	9.18	
6164222695	SMP	1	519.73	493.64	716.81	497.76	9.10	9.10	9.19	9.19	
6164231036	SMP	1	520.00	493.22	717.24	497.47	9.10	9.10	9.14	9.14	
6164239436	SMP	1	520.04	493.04	717.18	497.19	8.99	8.99	9.35	9.35	
6164247676	SMP	1	519.93	493.04	716.91	497.04	8.95	8.95	9.50	9.50	
6164256064	SMP	1	519.84	493.06	716.82	497.20	9.06	9.06	9.40	9.40	
6164264414	SMP	1	519.73	493.18	716.75	497.24	8.95	8.95	9.41	9.41	
6164272821	SMP	1	519.69	493.13	716.74	497.21	9.04	9.04	9.36	9.36	
6164281034	SMP	1	519.61	493.12	716.61	497.26	8.72	8.72	9.25	9.25	
6164289421	SMP	1	519.55	493.04	716.53	497.23	8.81	8.81	9.17	9.17	
6164297793	SMP	1	519.67	493.09	716.50	497.32	8.77	8.77	9.13	9.13	
6164306186	SMP	1	519.48	493.12	716.46	497.31	8.82	8.82	9.17	9.17	
6164314411	SMP	1	519.50	493.10	716.40	497.27	8.81	8.81	9.14	9.14	
6164322814	SMP	1	519.40	493.04	716.45	497.29	8.94	8.94	9.07	9.07	
6164331167	SMP	1	519.44	493.12	716.43	497.32	8.99	8.99	9.12	9.12	
6164339551	SMP	1	519.38	493.05	716.42	497.30	9.01	9.01	9.15	9.15	
6164347796	SMP	1	519.45	493.08	716.44	497.27	8.99	8.99	9.10	9.10	
6164356183	SMP	1	519.36	493.02	716.42	497.38	8.96	8.96	9.18	9.18	
6164364536	SMP	1	519.50	493.03	716.50	497.29	8.93	8.93	9.19	9.19	
6164372936	SMP	1	519.42	493.11	716.45	497.37	9.09	9.09	9.20	9.20	
6164381160	SMP	1	519.43	493.14	716.45	497.29	8.94	8.94	9.14	9.14	
6164389545	SMP	1	519.35	493.20	716.52	497.41	9.04	9.04	9.22	9.22	
6164397918	SMP	1	519.43	493.06	716.46	497.28	8.94	8.94	9.15	9.15	
6164406184	SMP	1	519.43	493.07	716.61	497.36	8.88	8.88	9.29	9.29	
6164414525	SMP	1	519.41	493.20	716.53	497.36	8.87	8.87	9.21	9.21	
6164422954	SMP	1	519.31	493.13	716.54	497.37	8.79	8.79	9.21	9.21	
6164431289	SMP	1	519.40	493.13	716.63	497.35	8.86	8.86	9.23	9.23	
6164439550	SMP	1	519.41	493.12	716.71	497.35	8.90	8.90	9.19	9.19	
6164447918	SMP	1	519.60	493.10	716.78	497.35	8.70	8.70	9.26	9.26	
6164456308	SMP	1	519.55	493.05	716.75	497.36	8.83	8.83	9.36	9.36	
6164464652	SMP	1	519.62	493.12	716.78	497.45	8.78	8.78	9.42	9.42	
6164472938	SMP	1	519.55	493.05	716.77	497.40	8.83	8.83	9.33	9.33	
6164481278	SMP	1	519.66	493.04	716.82	497.29	8.75	8.75	9.45	9.45	
6164489676	SMP	1	519.55	492.96	716.82	497.32	8.77	8.77	9.49	9.49	
6164498252	SMP	1	519.66	492.97	716.76	497.27	8.79	8.79	9.37	9.37	
6164506304	SMP	1	519.69	492.89	716.80	497.16	8.88	8.88	9.29	9.29	
6164514649	SMP	1	519.62	492.82	716.84	497.21	8.94	8.94	9.19	9.19	
6164523060	SMP	1	519.62	492.89	716.80	497.18	8.88	8.88	9.19	9.19	
6164531408	SMP	1	519.79	492.89	716.85	497.18	8.75	8.75	9.36	9.36	
6164539667	SMP	1	520.17	493.31	717.24	497.61	8.95	8.95	9.17	9.17	
6164548045	SMP	1	520.50	493.75	717.30	498.00	9.12	9.12	9.27	9.27	
6164556422	SMP	1	520.19	493.81	717.21	497.96	9.10	9.10	9.23	9.23	
6164564645	SMP	1	520.27	493.66	717.26	497.94	9.02	9.02	9.40	9.40	
6164573057	SMP	1	520.34	493.74	717.35	498.02	9.04	9.04	9.43	9.43	
6164581401	SMP	1	520.34	493.82	717.35	498.03	9.05	9.05	9.32	9.32	
6164589778	SMP	1	520.38	493.87	717.42	498.19	9.04	9.04	9.19	9.19	
6164598031	SMP	1	520.34	493.82	717.39	498.23	9.03	9.03	9.32	9.32	
6164606417	SMP	1	520.32	493.90	717.39	498.23	8.86	8.86	9.24	9.24	
6164614785	SMP	1	520.31	493.87	717.47	498.30	9.02	9.02	9.16	9.16	
6164623182	SMP	1	520.43	493.96	717.52	498.33	8.97	8.97	9.27	9.27	
6164631395	SMP	1	520.50	494.04	717.49	498.35	8.98	8.98	9.28	9.28	
6164639787	SMP	1	520.45	494.08	717.56	498.44	8.99	8.99	9.28	9.28	
6164648160	SMP	1	520.45	494.08	717.71	498.57	9.01	9.01	9.32	9.32	
6164656549	SMP	1	520.44	494.12	717.73	498.52	9.04	9.04	9.26	9.26	
6164664770	SMP	1	520.44	494.20	717.73	498.58	8.98	8.98	9.36	9.36	
6164673176	SMP	1	520.38	494.13	717.78	498.52	8.80	8.80	9.35	9.35	
6164681516	SMP	1	520.36	494.12	717.88	498.55	9.01	9.01	9.43	9.43	
6164689906	SMP	1	520.38	494.13	717.75	498.55	8.87	8.87	9.51	9.51	
6164698153	SMP	1	520.51	494.13	717.78	498.61	8.93	8.93	9.53	9.53	
6164706544	SMP	1	520.49	494.19	717.77	498.46	9.05	9.05	9.47	9.47	
6164714890	SMP	1	520.64	494.10	717.82	498.41	8.95	8.95	9.39	9.39	
6164723176	SMP	1	520.58	494.17	717.80	498.56	9.07	9.07	9.43	9.43	
6164731516	SMP	1	520.66	494.08	717.78	498.40	8.97	8.97	9.39	9.39	
6164739914	SMP	1	520.58	494.11	717.77	498.39	9.02	9.02	9.44	9.44	
6164748291	SMP	1	520.60	494.01	717.85	498.53	8.93	8.93	9.58	9.58	
6164756550	SMP	1	520.57	494.08	717.78	498.39	8.98	8.98	9.48	9.48	
6164764887	SMP	1	520.59	494.01	717.70	498.39	8.93	8.93	9.45	9.45	
6164773299	SMP	1	520.55	494.03	717.69	498.50	8.95	8.95	9.54	9.54	
6164781652	SMP	1	520.56	494.01	717.80	498.49	8.99	8.99	9.45	9.45	
6164789898	SMP	1	520.66	494.08	717.70	498.39	8.93	8.93	9.49	9.49	
6164798272	SMP	1	520.54	494.01	717.77	498.46	8.99	8.99	9.37	9.37	
6164806666	SMP	1	520.52	494.08	717.78	498.52	8.98	8.98	9.34	9.34	
6164815014	SMP	1	520.44	494.13	717.67	498.49	8.94	8.94	9.31	9.31	
6164823293	SMP	1	520.45	494.08	717.73	498.57	8.99	8.99	9.36	9.36	
6164831649	SMP	1	520.37	494.08	717.55	498.46	9.06	9.06	9.45	9.45	
6164840030	SMP	1	520.39	494.08	717.61	498.53	9.09	9.09	9.37	9.37	
6164848399	SMP	1	520.38	494.08	717.60	498.51	9.05	9.05	9.41	9.41	
6164856660	SMP	1	520.32	494.13	717.53	498.59	9.10	9.10	9.41	9.41	
6164865016	SMP	1	520.12	494.10	717.53	498.51	9.12	9.12	9.42	9.42	
6164873418	SMP	1	520.02	493.98	717.42	498.44	9.02	9.02	9.37	9.37	
6164881757	SMP	1	520.05	494.13	717.43	498.65	9.26	9.26	9.45	9.45	
6164890015	SMP	1	520.05	494.10	717.44	498.51	9.26	9.26	9.42	9.42	
6164898395	SMP	1	519.85	494.11	717.35	498.58	9.26	9.26	9.42	9.42	
6164906781	SMP	1	519.84	494.20	717.35	498.52	9.25	9.25	9.44	9.44	
6164915014	SMP	1	519.91	494.27	717.24	498.48	9.25	9.25	9.27	9.27	
6164923416	SMP	1	519.72	494.24	717.36	498.53	9.23	9.23	9.32	9.32	
6164931757	SMP	1	519.92	494.31	717.19	498.46	9.26	9.26	9.37	9.37	
6164940147	SMP	1	519.84	494.33	717.29	498.52	9.26	9.26	9.33	9.33	
6164948394	SMP	1	519.84	494.35	717.21	498.60	9.19	9.19	9.43	9.43	
6164956782	SMP	1	519.84	494.32	717.13	498.46	9.09	9.09	9.46	9.46	
6164965129	SMP	1	519.84	494.33	717.13	498.60	9.27	9.27	9.45	9.45	
6164973539	SMP	1	519.63	494.28	717.13	498.60	9.18	9.18	9.41	9.41	
6164981752	SMP	1	519.64	494.31	717.13	498.60	9.17	9.17	9.39	9.39	
6164990152	SMP	1	519.84	494.33	717.13	498.60	9.23	9.23	9.59	9.59	
6164998518	SMP	1	519.77	494.42	717.13	498.60	9.12	9.12	9.45	9.45	
6165006902	SMP	1	519.64	494.42	717.06	498.60	9.14	9.14	9.43	9.43	
6165015138	SMP	1	519.84	494.49	717.13	498.60	9.21	9.21	9.51	9.51	
6165023540	SMP	1	519.77	494.33	717.06	498.54	9.12	9.12	9.49	9.49	
6165031904	SMP	1	519.70	494.33	717.13	498.60	9.25	9.25	9.48	9.48	
6165040157	SMP	1	519.77	494.34	717.13	498.53	9.15	9.15	9.48	9.48	
6165048515	SMP	1	519.77	494.40	717.06	498.60	9.25	9.25	9.44	9.44	
6165056887	SMP	1	519.55	494.28	717.06	498.53	9.25	9.25	9.48	9.48	
6165065248	SMP	1	519.24	494.13	716.77	498.46	9.09	9.09	9.52	9.52	
6165073511	SMP	1	517.97	494.12	715.60	498.36	9.21	9.21	9.50	9.50	
6165081872	SMP	1	516.47	493.86	714.39	498.19	9.34	9.34	9.46	9.46	
6165090252	SMP	1	516.12	493.87	713.53	498.05	9.40	9.40	9.63	9.63	
6165106881	SMP	1	515.03	493.80	712.29	498.14	9.19	9.19	9.60	9.60	
6165115270	SMP	1	515.14	493.83	712.40	498.22	9.09	9.09	9.59	9.59	
6165123630	SMP	1	515.04	493.83	712.36	498.13	9.18	9.18	9.78	9.78	
6165132003	SMP	1	515.14	493.82	712.46	498.18	9.07	9.07	9.70	9.70	
6165140257	SMP	1	515.03	493.80	712.39	498.18	9.10	9.10	9.68	9.68	
6165148635	SMP	1	514.97	493.87	712.36	498.13	9.30	9.30	9.59	9.59	
6165157008	SMP	1	514.96	493.76	712.39	498.11	9.10	9.10	9.58	9.58	
6165165381	SMP	1	515.01	493.79	712.39	498.11	9.30	9.30	9.78	9.78	
6165173636	SMP	1	515.11	493.80	712.43	498.07	9.18	9.18	9.68	9.68	
6165182004	SMP	1	515.03	493.80	712.46	498.11	9.04	9.04	9.73	9.73	
6165190371	SMP	1	514.87	493.77	712.46	498.12	8.84	8.84	9.81	9.81	
6165198626	SMP	1	515.10	493.80	712.39	498.19	9.04	9.04	9.65	9.65	
6165206995	SMP	1	514.96	493.81	712.39	498.18	9.09	9.09	9.56	9.56	
6165215374	SMP	1	514.96	493.88	712.43	498.21	9.25	9.25	9.76	9.76	
6165223748	SMP	1	515.03	493.73	712.46	498.19	9.10	9.10	9.74	9.74	
6165233229	SMP	1	514.86	493.81	712.39	498.18	8.95	8.95	9.56	9.56	
6165240388	SMP	1	514.96	493.75	712.36	498.21	9.20	9.20	9.71	9.71	
6165248909	SMP	1	514.87	493.83	712.39	498.25	9.01	9.01	9.54	9.54	
6165257145	SMP	1	514.88	493.83	712.39	498.18	9.00	9.00	9.68	9.68	
6165265380	SMP	1	514.81	493.90	712.46	498.11	9.04	9.04	9.72	9.72	
6165273765	SMP	1	514.80	493.89	712.53	498.18	9.04	9.04	9.73	9.73	
6165282150	SMP	1	514.87	493.90	712.46	498.26	9.17	9.17	9.75	9.75	
6165290431	SMP	1	514.86	493.80	712.53	498.26	9.03	9.03	9.79	9.79	
6165298778	SMP	1	514.81	493.83	712.43	498.21	9.08	9.08	9.51	9.51	
6165307132	SMP	1	514.81	493.90	712.43	498.23	9.23	9.23	9.65	9.65	
6165315522	SMP	1	514.77	493.98	712.46	498.25	9.05	9.05	9.84	9.84	
6165323898	SMP	1	514.69	493.85	712.53	498.25	8.86	8.86	9.66	9.66	
6165332136	SMP	1	514.94	493.76	712.53	498.19	9.08	9.08	9.71	9.71	
6165340828	SMP	1	514.81	493.81	712.53	498.25	9.24	9.24	9.60	9.60	
6165348896	SMP	1	514.74	493.83	712.46	498.26	9.22	9.22	9.75	9.75	
6165357277	SMP	1	514.68	493.93	712.46	498.25	9.15	9.15	9.62	9.62	
6165365515	SMP	1	514.82	493.88	712.47	498.29	9.25	9.25	9.62	9.62	
6165373962	SMP	1	514.73	493.91	712.39	498.32	9.16	9.16	9.77	9.77	
6165382263	SMP	1	514.66	493.88	712.36	498.29	9.21	9.21	9.58	9.58	
6165390641	SMP	1	514.64	493.94	712.39	498.32	9.19	9.19	9.64	9.64	
6165398898	SMP	1	514.66	493.96	712.35	498.37	9.29	9.29	9.63	9.63	
6165407278	SMP	1	514.66	493.90	712.28	498.35	9.21	9.21	9.67	9.67	
6165415633	SMP	1	514.80	493.93	712.20	498.35	9.21	9.21	9.64	9.64	
6165423902	SMP	1	514.44	493.96	712.13	498.34	9.30	9.30	9.78	9.78	
6165432252	SMP	1	514.31	494.04	712.05	498.33	9.41	9.41	9.78	9.78	
6165440633	SMP	1	514.44	493.92	712.12	498.40	9.28	9.28	9.88	9.88	
6165449016	SMP	1	514.46	494.04	712.07	498.38	9.53	9.53	9.82	9.82	
6165457256	SMP	1	514.38	494.12	711.97	498.30	9.58	9.58	9.81	9.81	
6165465622	SMP	1	514.37	494.04	711.89	498.35	9.56	9.56	9.79	9.79	
6165474016	SMP	1	514.16	494.04	711.90	498.31	9.66	9.66	9.80	9.80	
6165482390	SMP	1	514.29	493.99	711.85	498.38	9.56	9.56	9.82	9.82	
6165490647	SMP	1	514.16	494.06	711.86	498.28	9.53	9.53	9.71	9.71	
6165499013	SMP	1	514.03	493.99	711.84	498.24	9.36	9.36	9.71	9.71	
6165507391	SMP	1	514.03	493.96	711.85	498.32	9.43	9.43	9.67	9.67	
6165515756	SMP	1	514.01	494.13	711.78	498.25	9.51	9.51	9.76	9.76	
6165524021	SMP	1	513.95	494.07	711.85	498.29	9.45	9.45	9.78	9.78	
6165532388	SMP	1	513.95	493.92	711.75	498.24	9.36	9.36	9.82	9.82	
6165540709	SMP	1	513.96	493.99	711.69	498.18	9.32	9.32	9.78	9.78	
6165549020	SMP	1	513.91	493.94	711.77	498.22	9.47	9.47	9.90	9.90	
6165557420	SMP	1	513.80	494.06	711.68	498.19	9.33	9.33	9.90	9.90	
6165565761	SMP	1	513.81	494.05	711.63	498.15	9.15	9.15	9.92	9.92	
6165574263	SMP	1	513.80	494.15	711.56	498.22	9.74	9.74	9.88	9.88	
6165582387	SMP	1	513.70	494.25	711.34	498.63	9.48	9.48	9.83	9.83	
6165590742	SMP	1	512.52	495.69	710.21	499.80	9.57	9.57	9.76	9.76	
6165599138	SMP	1	511.64	497.21	708.89	501.52	9.53	9.53	10.00	10.00	
6165607518	SMP	1	511.22	498.62	708.06	502.57	9.75	9.75	10.04	10.04	
6165624123	SMP	1	510.20	499.62	707.45	503.95	9.72	9.72	10.20	10.20	
6165632496	SMP	1	510.00	499.63	707.48	503.92	9.68	9.68	10.15	10.15	
6165640887	SMP	1	509.98	499.91	707.41	503.92	9.81	9.81	10.09	10.09	
6165649103	SMP	1	509.91	500.05	707.26	504.17	9.84	9.84	10.33	10.33	
6165657512	SMP	1	509.77	500.12	707.24	504.21	9.91	9.91	10.08	10.08	
6165665861	SMP	1	509.76	500.33	707.15	504.16	9.84	9.84	9.94	9.94	
6165674254	SMP	1	509.55	500.29	707.19	504.25	9.64	9.64	10.19	10.19	
6165682492	SMP	1	509.50	500.26	707.08	504.24	9.60	9.60	9.84	9.84	
6165690878	SMP	1	509.38	500.36	706.98	504.25	9.81	9.81	9.96	9.96	
6165699231	SMP	1	509.30	500.31	706.98	504.33	9.71	9.71	9.90	9.90	
6165707510	SMP	1	509.21	500.33	706.84	504.34	9.69	9.69	9.84	9.84	
6165715862	SMP	1	509.21	500.55	706.91	504.38	9.94	9.94	9.76	9.76	
6165724235	SMP	1	509.16	500.42	706.81	504.47	9.71	9.71	9.83	9.83	
6165732609	SMP	1	509.23	500.56	706.82	504.42	9.80	9.80	9.78	9.78	
6165740879	SMP	1	509.07	500.53	706.77	504.40	9.80	9.80	9.84	9.84	
6165749225	SMP	1	508.98	500.56	706.68	504.38	9.77	9.77	9.75	9.75	
6165757634	SMP	1	508.80	500.63	706.60	504.43	9.61	9.61	9.94	9.94	
6165765985	SMP	1	508.85	500.61	706.50	504.33	9.73	9.73	9.85	9.85	
6165774231	SMP	1	508.60	500.73	706.42	504.33	9.53	9.53	9.98	9.98	
6165782611	SMP	1	508.48	500.73	706.42	504.47	9.56	9.56	10.14	10.14	
6165791005	SMP	1	508.26	500.65	706.25	504.37	9.40	9.40	10.04	10.04	
6165799360	SMP	1	508.26	500.74	706.22	504.51	9.59	9.59	10.11	10.11	
6165807630	SMP	1	508.13	500.77	706.08	504.34	9.75	9.75	9.92	9.92	
6165815984	SMP	1	508.07	500.91	705.98	504.39	10.12	10.12	9.96	9.96	
6165824356	SMP	1	507.88	500.74	705.85	504.46	9.53	9.53	9.96	9.96	
6165832731	SMP	1	507.84	500.83	705.70	504.40	9.62	9.62	9.77	9.77	
6165841002	SMP	1	507.62	500.88	705.50	504.33	9.70	9.70	9.68	9.68	
6165849348	SMP	1	507.46	500.92	705.42	504.41	9.69	9.69	10.05	10.05	
6165857756	SMP	1	507.21	500.99	705.23	504.38	9.94	9.94	9.88	9.88	
6165865976	SMP	1	506.98	501.05	704.91	504.40	9.85	9.85	10.02	10.02	
6165874353	SMP	1	506.77	501.05	704.78	504.34	9.78	9.78	9.88	9.88	
6165882734	SMP	1	506.45	500.97	704.40	504.29	9.78	9.78	10.00	10.00	
6165891119	SMP	1	505.18	501.35	703.21	504.41	9.75	9.75	9.83	9.83	
6165899342	SMP	1	503.89	501.68	701.75	504.77	9.84	9.84	9.81	9.81	
6165916127	SMP	1	502.90	501.88	700.82	504.96	9.62	9.62	10.09	10.09	
6165924484	SMP	1	502.82	501.88	700.41	504.83	9.59	9.59	9.89	9.89	
6165932749	SMP	1	502.34	502.04	700.09	504.75	9.71	9.71	9.92	9.92	
6165941107	SMP	1	501.90	501.96	699.75	504.80	9.61	9.61	9.88	9.88	
6165949489	SMP	1	501.66	502.11	699.51	504.73	9.66	9.66	9.78	9.78	
6165957858	SMP	1	501.41	502.27	699.04	504.68	9.85	9.85	9.85	9.85	
6165966106	SMP	1	500.97	502.18	698.85	504.66	9.69	9.69	9.69	9.69	
6165974473	SMP	1	500.60	502.25	698.48	504.64	9.60	9.60	9.52	9.52	
6165982873	SMP	1	500.33	502.40	698.11	504.56	9.60	9.60	9.57	9.57	
6165991229	SMP	1	500.06	502.38	697.75	504.61	9.52	9.52	9.80	9.80	
6166007845	SMP	1	499.44	502.62	697.34	504.64	9.48	9.48	9.74	9.74	
6166016223	SMP	1	499.11	502.58	697.00	504.58	9.39	9.39	9.76	9.76	
6166024491	SMP	1	498.77	502.62	696.83	504.73	9.66	9.66	9.65	9.65	
6166032836	SMP	1	498.54	502.73	696.70	504.76	9.53	9.53	9.85	9.85	
6166041247	SMP	1	498.44	502.83	696.41	504.72	9.60	9.60	9.71	9.71	
6166049596	SMP	1	498.22	503.02	696.25	504.70	9.75	9.75	9.66	9.66	
6166057846	SMP	1	498.05	502.96	696.07	504.79	9.41	9.41	9.79	9.79	
6166066224	SMP	1	497.98	502.96	696.02	504.74	9.52	9.52	9.64	9.64	
6166074617	SMP	1	497.77	503.05	695.89	504.73	9.52	9.52	9.70	9.70	
6166082968	SMP	1	497.69	503.04	695.82	504.88	9.47	9.47	9.72	9.72	
6166091253	SMP	1	497.68	503.10	695.76	504.83	9.40	9.40	9.66	9.66	
6166099588	SMP	1	497.61	503.10	695.75	504.87	9.59	9.59	9.63	9.63	
6166107978	SMP	1	497.62	503.10	695.75	504.87	9.37	9.37	9.76	9.76	
6166116346	SMP	1	497.54	503.03	695.69	504.75	9.46	9.46	9.75	9.75	
6166124611	SMP	1	497.55	503.12	695.65	504.75	9.38	9.38	9.72	9.72	
6166132956	SMP	1	497.48	503.10	695.63	504.80	9.47	9.47	9.71	9.71	
6166141367	SMP	1	497.51	503.10	695.63	504.80	9.36	9.36	9.65	9.65	
6166149706	SMP	1	497.48	503.12	695.57	504.70	9.66	9.66	9.54	9.54	
6166157968	SMP	1	497.40	503.14	695.59	504.73	9.42	9.42	9.61	9.61	
6166166346	SMP	1	497.48	503.14	695.63	504.73	9.40	9.40	9.58	9.58	
6166174736	SMP	1	497.39	503.17	695.56	504.80	9.27	9.27	9.67	9.67	
6166183108	SMP	1	497.39	503.13	695.63	504.88	9.33	9.33	9.61	9.61	
6166191366	SMP	1	497.42	503.16	695.56	504.81	9.35	9.35	9.72	9.72	
6166199707	SMP	1	497.40	503.12	695.51	504.76	9.05	9.05	9.58	9.58	
6166208093	SMP	1	497.43	503.15	695.49	504.83	9.21	9.21	9.72	9.72	
6166216345	SMP	1	497.37	503.21	695.41	504.80	9.32	9.32	9.39	9.39	
6166224729	SMP	1	497.35	503.21	695.37	504.75	9.07	9.07	9.51	9.51	
6166233095	SMP	1	497.31	503.24	695.38	504.78	9.38	9.38	9.44	9.44	
6166241490	SMP	1	497.32	503.21	695.39	504.83	9.16	9.16	9.43	9.43	
6166249709	SMP	1	497.28	503.30	695.35	504.79	9.28	9.28	9.43	9.43	
6166258087	SMP	1	497.31	503.36	695.33	504.88	9.23	9.23	9.53	9.53	
6166266466	SMP	1	497.31	503.36	695.30	504.90	9.23	9.23	9.40	9.40	
6166274856	SMP	1	497.30	503.39	695.29	504.91	9.03	9.03	9.44	9.44	
6166283086	SMP	1	497.30	503.36	695.21	504.91	9.16	9.16	9.41	9.41	
6166291488	SMP	1	497.26	503.40	695.22	504.92	9.21	9.21	9.32	9.32	
6166299842	SMP	1	497.30	503.39	695.19	504.94	9.10	9.10	9.39	9.39	
6166308215	SMP	1	497.18	503.44	695.30	504.91	9.15	9.15	9.40	9.40	
6166316466	SMP	1	497.16	503.47	695.18	504.92	8.97	8.97	9.38	9.38	
6166324853	SMP	1	497.23	503.46	695.25	504.87	9.13	9.13	9.38	9.38	
6166333203	SMP	1	497.22	503.42	695.29	504.92	8.95	8.95	9.45	9.45	
6166341485	SMP	1	497.16	503.55	695.29	504.98	9.11	9.11	9.42	9.42	
6166349828	SMP	1	497.23	503.42	695.29	504.97	9.07	9.07	9.41	9.41	
6166358208	SMP	1	497.16	503.47	695.34	504.95	8.94	8.94	9.46	9.46	
6166366587	SMP	1	497.29	503.42	695.30	504.88	9.03	9.03	9.37	9.37	
6166374855	SMP	1	497.16	503.47	695.36	504.90	9.08	9.08	9.25	9.25	
6166383205	SMP	1	497.16	503.48	695.39	505.00	9.01	9.01	9.31	9.31	
6166391611	SMP	1	497.23	503.55	695.39	505.00	9.11	9.11	9.19	9.19	
6166399948	SMP	1	497.23	503.54	695.44	505.02	9.24	9.24	9.20	9.20	
6166408211	SMP	1	497.30	503.62	695.47	504.99	9.27	9.27	9.25	9.25	
6166416581	SMP	1	497.28	503.48	695.52	505.04	9.12	9.12	9.25	9.25	
6166424983	SMP	1	497.36	503.58	695.51	505.01	9.35	9.35	9.19	9.19	
6166433320	SMP	1	497.23	503.47	695.54	505.06	9.06	9.06	9.27	9.27	
6166441604	SMP	1	497.31	503.55	695.62	505.06	9.22	9.22	9.31	9.31	
6166449943	SMP	1	497.44	503.51	695.59	504.97	9.27	9.27	9.17	9.17	
6166458332	SMP	1	497.34	503.48	695.59	505.05	9.17	9.17	9.24	9.24	
6166466700	SMP	1	497.41	503.48	695.62	505.06	9.16	9.16	9.26	9.26	
6166474950	SMP	1	497.41	503.48	695.64	505.01	9.20	9.20	9.29	9.29	
6166483321	SMP	1	497.48	503.48	695.62	504.99	9.16	9.16	9.09	9.09	
6166491717	SMP	1	497.48	503.48	695.73	505.11	9.21	9.21	9.18	9.18	
6166500065	SMP	1	497.55	503.41	695.79	505.11	8.99	8.99	9.37	9.37	
6166508325	SMP	1	497.62	503.43	695.73	505.04	9.10	9.10	9.18	9.18	
6166516699	SMP	1	497.64	503.45	695.83	505.12	9.14	9.14	9.39	9.39	
6166525079	SMP	1	497.55	503.48	695.77	505.13	8.94	8.94	9.38	9.38	
6166533313	SMP	1	497.57	503.38	695.77	505.07	8.99	8.99	9.22	9.22	
6166541711	SMP	1	497.55	503.43	695.86	505.04	9.02	9.02	9.26	9.26	
6166550079	SMP	1	497.67	503.37	695.86	505.04	9.15	9.15	9.31	9.31	
6166558457	SMP	1	497.55	503.41	695.86	505.11	9.01	9.01	9.21	9.21	
6166566692	SMP	1	497.48	503.47	695.83	505.21	8.96	8.96	9.32	9.32	
6166575072	SMP	1	497.55	503.39	695.86	505.04	9.13	9.13	9.19	9.19	
6166583440	SMP	1	497.55	503.48	695.85	505.15	9.22	9.22	9.39	9.39	
6166591829	SMP	1	497.48	503.41	695.84	505.14	9.13	9.13	9.20	9.20	
6166600063	SMP	1	497.62	503.47	695.77	505.14	9.10	9.10	9.28	9.28	
6166608453	SMP	1	497.48	503.55	695.78	505.14	9.17	9.17	9.20	9.20	
6166616816	SMP	1	497.43	503.52	695.77	505.21	9.14	9.14	9.30	9.30	
6166625194	SMP	1	497.48	503.56	695.78	505.21	9.11	9.11	9.36	9.36	
6166633433	SMP	1	497.48	503.55	695.74	505.12	9.29	9.29	9.23	9.23	
6166641812	SMP	1	497.34	503.55	695.74	505.07	9.22	9.22	9.16	9.16	
6166650200	SMP	1	497.41	503.55	695.68	505.07	9.25	9.25	9.13	9.13	
6166658599	SMP	1	497.34	503.55	695.67	505.13	9.22	9.22	9.22	9.22	
6166666825	SMP	1	497.40	503.48	695.69	505.13	9.20	9.20	9.35	9.35	
6166675274	SMP	1	497.32	503.53	695.68	505.15	9.17	9.17	9.34	9.34	
6166683574	SMP	1	497.34	503.55	695.67	505.14	9.22	9.22	9.22	9.22	
6166691847	SMP	1	497.27	503.55	695.67	505.13	9.19	9.19	9.22	9.22	
6166700209	SMP	1	497.62	503.31	695.91	504.90	9.20	9.20	9.26	9.26	
6166708617	SMP	1	498.41	502.33	696.83	503.98	9.07	9.07	9.27	9.27	
6166716945	SMP	1	499.02	501.42	697.01	503.19	9.07	9.07	9.41	9.41	
6166725879	SMP	1	499.65	500.84	696.96	502.70	8.96	8.96	9.36	9.36	
6166733570	SMP	1	499.66	500.71	697.00	502.57	9.20	9.20	9.13	9.13	
6166741921	SMP	1	499.69	500.80	697.02	502.74	9.05	9.05	9.22	9.22	
6166750320	SMP	1	499.64	500.84	697.09	502.74	9.19	9.19	9.28	9.28	
6166758586	SMP	1	499.57	500.77	697.17	502.74	9.23	9.23	9.20	9.20	
6166766946	SMP	1	499.50	500.70	697.26	502.59	9.20	9.20	9.26	9.26	
6166775353	SMP	1	499.59	500.71	697.25	502.62	9.22	9.22	9.34	9.34	
6166783698	SMP	1	499.66	500.72	697.32	502.66	9.22	9.22	9.34	9.34	
6166792297	SMP	1	499.57	500.77	697.42	502.60	9.23	9.23	9.43	9.43	
6166800318	SMP	1	499.57	500.77	697.42	502.70	9.23	9.23	9.51	9.51	
6166808732	SMP	1	499.59	500.79	697.45	502.63	9.27	9.27	9.47	9.47	
6166817066	SMP	1	499.70	500.74	697.59	502.61	9.23	9.23	9.49	9.49	
6166825325	SMP	1	499.73	500.78	697.56	502.59	9.19	9.19	9.34	9.34	
6166833690	SMP	1	499.73	500.65	697.62	502.62	9.16	9.16	9.41	9.41	
6166842090	SMP	1	499.73	500.57	697.70	502.55	9.09	9.09	9.37	9.37	
6166850304	SMP	1	499.93	500.57	697.84	502.48	9.15	9.15	9.43	9.43	
6166858728	SMP	1	500.01	500.57	697.79	502.42	9.06	9.06	9.30	9.30	
6166867067	SMP	1	499.94	500.50	697.93	502.36	9.15	9.15	9.32	9.32	
6166875463	SMP	1	499.90	500.39	698.06	502.28	9.20	9.20	9.40	9.40	
6166883688	SMP	1	499.84	499.33	697.62	501.31	9.11	9.11	9.43	9.43	
6166892072	SMP	1	499.42	497.60	696.89	499.67	9.10	9.10	9.37	9.37	
6166900439	SMP	1	499.54	496.50	696.09	498.80	9.07	9.07	9.30	9.30	
6166908839	SMP	1	499.54	496.27	696.12	498.55	9.07	9.07	9.22	9.22	
6166917061	SMP	1	499.51	496.32	696.19	498.56	9.02	9.02	9.16	9.16	
6166925472	SMP	1	499.41	496.49	696.18	498.72	9.12	9.12	9.31	9.31	
6166933820	SMP	1	499.30	496.36	696.23	498.62	9.07	9.07	9.32	9.32	
6166942165	SMP	1	499.28	496.37	696.30	498.60	9.11	9.11	9.31	9.31	
6166950443	SMP	1	499.26	496.26	696.44	498.60	8.97	8.97	9.35	9.35	
6166958826	SMP	1	499.27	496.25	696.53	498.59	8.96	8.96	9.31	9.31	
6166967184	SMP	1	499.28	496.36	696.53	498.67	9.03	9.03	9.36	9.36	
6166975591	SMP	1	499.31	496.43	696.54	498.60	8.94	8.94	9.38	9.38	
6166983813	SMP	1	499.21	496.36	696.61	498.67	9.02	9.02	9.18	9.18	
6166992211	SMP	1	499.37	496.39	696.61	498.60	9.01	9.01	9.31	9.31	
6167000555	SMP	1	499.25	496.37	696.61	498.60	8.97	8.97	9.31	9.31	
6167008807	SMP	1	499.13	496.49	696.68	498.60	9.12	9.12	9.34	9.34	
6167017186	SMP	1	499.15	496.42	696.61	498.60	9.02	9.02	9.25	9.25	
6167025581	SMP	1	499.12	496.53	696.68	498.68	9.04	9.04	9.34	9.34	
6167033921	SMP	1	499.19	496.44	696.75	498.61	8.89	8.89	9.30	9.30	
6167042205	SMP	1	499.12	496.53	696.75	498.61	9.11	9.11	9.23	9.23	
6167050562	SMP	1	499.09	496.44	696.75	498.75	9.03	9.03	9.38	9.38	
6167058931	SMP	1	499.12	496.45	696.75	498.68	8.93	8.93	9.30	9.30	
6167067312	SMP	1	499.07	496.40	696.75	498.68	8.96	8.96	9.27	9.27	
6167075576	SMP	1	499.02	496.55	696.75	498.68	8.87	8.87	9.29	9.29	
6167083928	SMP	1	499.12	496.53	696.75	498.75	8.97	8.97	9.31	9.31	
6167092330	SMP	1	499.09	496.44	696.75	498.68	9.07	9.07	9.29	9.29	
6167100671	SMP	1	499.16	496.44	696.89	498.61	8.94	8.94	9.24	9.24	
6167108939	SMP	1	499.07	496.40	696.75	498.67	8.84	8.84	9.32	9.32	
6167117304	SMP	1	499.09	496.36	696.89	498.53	8.85	8.85	9.29	9.29	
6167125696	SMP	1	499.09	496.36	696.82	498.53	8.97	8.97	9.28	9.28	
6167134042	SMP	1	499.10	496.31	696.82	498.60	8.81	8.81	9.42	9.42	
6167142325	SMP	1	499.08	496.27	696.89	498.46	8.82	8.82	9.21	9.21	
6167150666	SMP	1	499.11	496.24	696.89	498.54	8.67	8.67	9.32	9.32	
6167159057	SMP	1	499.16	496.24	696.89	498.54	8.87	8.87	9.25	9.25	
6167167314	SMP	1	499.09	496.16	696.96	498.53	8.82	8.82	9.24	9.24	
6167175684	SMP	1	499.15	496.27	696.89	498.61	8.77	8.77	9.20	9.20	
6167184049	SMP	1	499.16	496.24	696.89	498.54	8.93	8.93	9.29	9.29	
6167192451	SMP	1	499.01	496.34	696.89	498.61	8.79	8.79	9.25	9.25	
6167200670	SMP	1	499.15	496.20	696.90	498.62	8.73	8.73	9.17	9.17	
6167209050	SMP	1	499.25	496.26	696.97	498.55	8.68	8.68	9.20	9.20	
6167217428	SMP	1	499.18	496.05	696.83	498.60	8.61	8.61	9.19	9.19	
6167225810	SMP	1	499.06	496.14	696.89	498.61	8.52	8.52	9.29	9.29	
6167234043	SMP	1	499.21	496.10	696.82	498.53	8.61	8.61	9.13	9.13	
6167242446	SMP	1	498.99	496.11	696.82	498.60	8.59	8.59	9.31	9.31	
6167250791	SMP	1	499.06	496.14	696.75	498.61	8.59	8.59	9.28	9.28	
6167259172	SMP	1	498.71	496.11	696.75	498.53	8.72	8.72	9.45	9.45	
6167267429	SMP	1	498.92	496.04	696.68	498.53	8.76	8.76	9.24	9.24	
6167275815	SMP	1	498.92	496.06	696.68	498.54	8.60	8.60	9.28	9.28	
6167284164	SMP	1	498.71	496.11	696.67	498.47	8.72	8.72	9.26	9.26	
6167292572	SMP	1	498.85	496.07	696.54	498.54	8.79	8.79	9.26	9.26	
6167300798	SMP	1	498.70	496.11	696.61	498.47	8.77	8.77	9.30	9.30	
6167309174	SMP	1	498.72	496.11	696.52	498.53	8.75	8.75	9.29	9.29	
6167317544	SMP	1	498.77	496.04	696.43	498.52	8.56	8.56	9.23	9.23	
6167325810	SMP	1	498.84	496.04	696.46	498.54	8.67	8.67	9.25	9.25	
6167334158	SMP	1	498.77	496.05	696.43	498.52	8.51	8.51	9.23	9.23	
6167342566	SMP	1	498.70	496.05	696.41	498.49	8.59	8.59	9.18	9.18	
6167350911	SMP	1	498.55	496.06	696.36	498.55	8.41	8.41	9.22	9.22	
6167359178	SMP	1	498.48	496.20	696.41	498.57	8.49	8.49	9.25	9.25	
6167367545	SMP	1	498.34	496.20	696.42	498.59	8.53	8.53	9.23	9.23	
6167375932	SMP	1	498.48	496.20	696.41	498.53	8.56	8.56	9.25	9.25	
6167384289	SMP	1	498.62	496.24	696.47	498.57	8.70	8.70	9.11	9.11	
6167392566	SMP	1	498.48	496.33	696.46	498.69	8.88	8.88	9.14	9.14	
6167400918	SMP	1	498.59	496.30	696.51	498.66	8.73	8.73	9.09	9.09	
6167409291	SMP	1	498.42	496.43	696.52	498.74	8.74	8.74	9.09	9.09	
6167417665	SMP	1	498.55	496.43	696.45	498.75	8.68	8.68	9.05	9.05	
6167425934	SMP	1	498.60	496.43	696.52	498.79	8.81	8.81	8.99	8.99	
6167434279	SMP	1	498.52	496.39	696.52	498.80	8.58	8.58	9.05	9.05	
6167442687	SMP	1	498.72	496.33	696.62	498.78	8.67	8.67	9.11	9.11	
6167451043	SMP	1	498.94	496.28	696.68	498.80	8.60	8.60	9.02	9.02	
6167459287	SMP	1	498.79	496.33	696.68	498.75	8.62	8.62	9.05	9.05	
6167467662	SMP	1	498.88	496.35	696.75	498.76	8.47	8.47	9.17	9.17	
6167476052	SMP	1	498.80	496.33	696.83	498.68	8.56	8.56	9.21	9.21	
6167484291	SMP	1	498.79	496.35	696.89	498.83	8.54	8.54	9.26	9.26	
6167492688	SMP	1	498.75	496.44	696.96	498.69	8.43	8.43	9.15	9.15	
6167501036	SMP	1	498.88	496.44	697.11	498.76	8.68	8.68	9.21	9.21	
6167509408	SMP	1	498.87	496.41	697.14	498.71	8.74	8.74	9.19	9.19	
6167517666	SMP	1	499.01	496.27	697.09	498.80	8.72	8.72	9.34	9.34	
6167526051	SMP	1	498.96	496.37	697.21	498.76	8.65	8.65	9.13	9.13	
6167534407	SMP	1	499.21	496.29	697.22	498.83	8.68	8.68	9.10	9.10	
6167542807	SMP	1	499.35	496.17	697.19	498.86	8.60	8.60	9.36	9.36	
6167551021	SMP	1	499.30	496.33	697.36	498.82	8.66	8.66	9.06	9.06	
6167559407	SMP	1	499.21	496.34	697.43	498.82	8.82	8.82	9.15	9.15	
6167567785	SMP	1	499.33	496.34	697.43	498.82	8.82	8.82	9.07	9.07	
6167576175	SMP	1	499.38	496.35	697.43	498.87	8.89	8.89	9.21	9.21	
6167584403	SMP	1	499.47	496.30	697.43	498.90	8.76	8.76	9.02	9.02	
6167592808	SMP	1	499.58	496.27	697.51	498.95	8.67	8.67	8.93	8.93	
6167601146	SMP	1	499.57	496.36	697.52	498.95	8.78	8.78	9.01	9.01	
6167609543	SMP	1	499.45	496.41	697.57	498.97	8.92	8.92	8.84	8.84	
6167617783	SMP	1	499.68	496.32	697.48	499.01	8.65	8.65	8.92	8.92	
6167626172	SMP	1	499.52	496.41	697.59	499.02	8.90	8.90	8.99	8.99	
6167634521	SMP	1	499.80	496.34	697.52	498.96	8.69	8.69	8.85	8.85	
6167642806	SMP	1	499.66	496.41	697.53	498.97	8.79	8.79	8.96	8.96	
6167651146	SMP	1	499.52	496.41	697.56	498.97	8.86	8.86	8.97	8.97	
6167659532	SMP	1	499.76	496.32	697.59	498.97	8.69	8.69	9.06	9.06	
6167667921	SMP	1	499.47	496.42	697.52	498.96	8.77	8.77	8.96	8.96	
6167676164	SMP	1	499.40	496.50	697.49	498.97	8.91	8.91	8.96	8.96	
6167684527	SMP	1	499.55	496.43	697.66	499.03	8.78	8.78	9.05	9.05	
6167692929	SMP	1	499.48	496.43	697.59	499.04	8.85	8.85	9.01	9.01	
6167701270	SMP	1	499.88	496.38	697.49	498.97	8.67	8.67	9.05	9.05	
6167709526	SMP	1	499.61	496.43	697.52	499.09	8.88	8.88	9.19	9.19	
6167717905	SMP	1	499.59	496.48	697.52	499.10	8.86	8.86	9.07	9.07	
6167726294	SMP	1	499.60	496.43	697.42	499.07	8.85	8.85	8.95	8.95	
6167734649	SMP	1	499.72	496.44	697.52	499.02	8.87	8.87	9.04	9.04	
6167742923	SMP	1	499.60	496.57	697.74	499.11	8.82	8.82	9.21	9.21	
6167751275	SMP	1	500.31	496.86	698.80	499.32	8.97	8.97	9.47	9.47	
6167759666	SMP	1	501.42	496.92	699.21	499.52	8.77	8.77	9.27	9.27	
6167768032	SMP	1	501.62	497.18	699.39	499.75	8.71	8.71	9.41	9.41	
6167776296	SMP	1	501.66	497.40	699.48	499.87	8.87	8.87	9.30	9.30	
6167784650	SMP	1	501.46	497.44	699.41	499.87	9.00	9.00	9.49	9.49	
6167793051	SMP	1	501.59	497.30	699.49	499.81	9.01	9.01	9.15	9.15	
6167801274	SMP	1	501.71	497.44	699.50	499.90	8.97	8.97	9.33	9.33	
6167809657	SMP	1	501.71	497.39	699.59	499.93	8.93	8.93	9.23	9.23	
6167818027	SMP	1	501.64	497.44	699.49	499.93	8.87	8.87	9.24	9.24	
6167826416	SMP	1	501.61	497.43	699.56	499.85	8.88	8.88	9.29	9.29	
6167834636	SMP	1	501.62	497.50	699.63	499.85	9.03	9.03	9.15	9.15	
6167843046	SMP	1	501.70	497.39	699.56	499.86	8.94	8.94	9.07	9.07	
6167851412	SMP	1	501.75	497.39	699.66	499.94	8.92	8.92	9.22	9.22	
6167859787	SMP	1	501.75	497.44	699.70	499.92	8.97	8.97	9.39	9.39	
6167868015	SMP	1	501.81	497.44	699.78	499.98	8.82	8.82	9.37	9.37	
6167876393	SMP	1	501.89	497.45	699.78	500.01	8.87	8.87	9.35	9.35	
6167884763	SMP	1	501.75	497.46	699.85	500.09	8.79	8.79	9.53	9.53	
6167893148	SMP	1	502.02	497.30	699.91	499.96	8.73	8.73	9.56	9.56	
6167901383	SMP	1	502.09	497.38	699.93	500.11	8.75	8.75	9.46	9.46	
6167909767	SMP	1	501.95	497.45	699.95	500.09	8.70	8.70	9.43	9.43	
6167918150	SMP	1	501.95	497.45	700.00	500.11	8.66	8.66	9.51	9.51	
6167926517	SMP	1	501.89	497.59	700.06	500.19	8.82	8.82	9.50	9.50	
6167934755	SMP	1	502.13	497.51	700.10	500.26	8.80	8.80	9.32	9.32	
6167943154	SMP	1	502.20	497.43	700.11	500.20	8.72	8.72	9.41	9.41	
6167951507	SMP	1	502.33	497.44	700.20	500.20	8.90	8.90	9.37	9.37	
6167959885	SMP	1	502.02	497.60	700.21	500.28	9.05	9.05	9.27	9.27	
6167968128	SMP	1	502.35	497.50	700.28	500.26	8.67	8.67	9.26	9.26	
6167976511	SMP	1	502.32	497.56	700.32	500.25	8.94	8.94	9.08	9.08	
6167993139	SMP	1	502.39	497.63	700.37	500.26	8.93	8.93	9.06	9.06	
6168001520	SMP	1	502.46	497.65	700.51	500.33	9.00	9.00	9.31	9.31	
6168009941	SMP	1	502.59	497.62	700.54	500.31	8.90	8.90	9.19	9.19	
6168018260	SMP	1	502.51	497.82	700.63	500.31	9.30	9.30	9.20	9.20	
6168026505	SMP	1	502.58	497.75	700.72	500.27	8.94	8.94	9.23	9.23	
6168034885	SMP	1	502.49	497.76	700.72	500.35	8.93	8.93	9.27	9.27	
6168043272	SMP	1	502.70	497.74	700.75	500.36	9.05	9.05	9.23	9.23	
6168051675	SMP	1	502.56	497.75	700.89	500.42	9.05	9.05	9.44	9.44	
6168059894	SMP	1	502.77	497.81	700.91	500.52	8.96	8.96	9.26	9.26	
6168068266	SMP	1	502.81	497.82	700.98	500.51	8.87	8.87	9.44	9.44	
6168076656	SMP	1	502.77	497.88	700.98	500.45	9.04	9.04	9.16	9.16	
6168085041	SMP	1	502.95	497.82	701.05	500.52	8.91	8.91	9.36	9.36	
6168093273	SMP	1	503.01	497.81	701.12	500.52	8.87	8.87	9.29	9.29	
6168101654	SMP	1	503.02	497.90	701.11	500.61	8.96	8.96	9.43	9.43	
6168110028	SMP	1	503.15	497.83	701.21	500.66	8.91	8.91	9.45	9.45	
6168118391	SMP	1	503.22	497.83	701.28	500.60	8.87	8.87	9.33	9.33	
6168126642	SMP	1	503.29	497.83	701.21	500.65	8.85	8.85	9.43	9.43	
6168135041	SMP	1	503.29	497.83	701.34	500.64	8.86	8.86	9.46	9.46	
6168143354	SMP	1	503.51	497.76	701.36	500.63	8.88	8.88	9.42	9.42	
6168151655	SMP	1	503.44	497.82	701.38	500.58	8.92	8.92	9.37	9.37	
6168160034	SMP	1	503.66	497.69	701.45	500.64	8.95	8.95	9.35	9.35	
6168168409	SMP	1	503.52	497.90	701.57	500.63	9.03	9.03	9.41	9.41	
6168176785	SMP	1	503.57	497.83	701.52	500.71	9.04	9.04	9.40	9.40	
6168185031	SMP	1	503.53	497.94	701.53	500.63	9.31	9.31	9.38	9.38	
6168193422	SMP	1	503.59	497.76	701.60	500.56	9.16	9.16	9.43	9.43	
6168201778	SMP	1	503.49	497.87	701.62	500.59	8.99	8.99	9.43	9.43	
6168210157	SMP	1	503.60	497.82	701.67	500.63	9.03	9.03	9.57	9.57	
6168218405	SMP	1	503.69	497.78	701.76	500.59	8.99	8.99	9.48	9.48	
6168228070	SMP	1	503.69	497.82	701.83	500.66	9.06	9.06	9.35	9.35	
6168235145	SMP	1	503.70	497.81	701.88	500.63	9.13	9.13	9.54	9.54	
6168243533	SMP	1	503.63	497.74	701.90	500.59	9.06	9.06	9.58	9.58	
6168251778	SMP	1	503.70	497.74	701.93	500.63	8.97	8.97	9.47	9.47	
6168260265	SMP	1	503.81	497.82	701.99	500.63	8.91	8.91	9.53	9.53	
6168268518	SMP	1	503.77	497.74	702.00	500.70	8.96	8.96	9.34	9.34	
6168276904	SMP	1	503.78	497.82	702.00	500.77	9.18	9.18	9.36	9.36	
6168285149	SMP	1	504.01	497.72	702.05	500.66	8.91	8.91	9.28	9.28	
6168293526	SMP	1	503.85	497.84	702.07	500.70	9.09	9.09	9.34	9.34	
6168301901	SMP	1	503.95	497.82	702.07	500.70	9.05	9.05	9.34	9.34	
6168310160	SMP	1	503.89	497.78	702.07	500.63	9.05	9.05	9.29	9.29	
6168318527	SMP	1	503.85	497.82	702.07	500.70	9.14	9.14	9.43	9.43	
6168326886	SMP	1	503.78	497.82	701.93	500.70	9.09	9.09	9.22	9.22	
6168335285	SMP	1	503.77	497.89	702.00	500.77	9.13	9.13	9.47	9.47	
6168343541	SMP	1	503.73	497.84	701.91	500.74	9.10	9.10	9.29	9.29	
6168351897	SMP	1	503.98	498.02	702.21	500.78	8.97	8.97	9.31	9.31	
6168360280	SMP	1	505.13	498.84	703.43	501.50	9.20	9.20	9.33	9.33	
6168368651	SMP	1	506.55	499.76	704.36	502.32	9.15	9.15	9.17	9.17	
6168376884	SMP	1	507.63	500.54	705.12	503.05	9.25	9.25	9.47	9.47	
6168385280	SMP	1	508.61	501.14	705.82	503.49	9.09	9.09	9.41	9.41	
6168402012	SMP	1	509.02	501.43	706.22	504.00	8.86	8.86	9.59	9.59	
6168410279	SMP	1	508.94	501.57	706.23	504.00	8.93	8.93	9.46	9.46	
6168418627	SMP	1	509.16	501.65	706.42	504.19	8.99	8.99	9.48	9.48	
6168427007	SMP	1	508.99	501.78	706.39	504.08	9.11	9.11	9.34	9.34	
6168435380	SMP	1	509.06	501.71	706.43	504.17	8.83	8.83	9.35	9.35	
6168443645	SMP	1	509.13	501.56	706.49	504.17	8.50	8.50	9.32	9.32	
6168451995	SMP	1	509.16	501.72	706.50	504.17	8.93	8.93	9.29	9.29	
6168460395	SMP	1	509.13	501.85	706.64	504.17	9.10	9.10	9.35	9.35	
6168468618	SMP	1	509.16	501.72	706.71	504.23	8.86	8.86	9.22	9.22	
6168477011	SMP	1	509.17	501.75	706.75	504.19	8.87	8.87	9.35	9.35	
6168485372	SMP	1	509.23	501.80	706.80	504.21	9.16	9.16	9.36	9.36	
6168493757	SMP	1	509.21	501.80	706.82	504.12	8.96	8.96	9.42	9.42	
6168501996	SMP	1	509.31	501.68	706.89	504.19	8.83	8.83	9.45	9.45	
6168510394	SMP	1	509.36	501.72	707.06	504.24	9.00	9.00	9.39	9.39	
6168518733	SMP	1	509.38	501.75	707.10	504.31	9.07	9.07	9.71	9.71	
6168527117	SMP	1	509.44	501.75	707.12	504.29	9.18	9.18	9.57	9.57	
6168535368	SMP	1	509.55	501.76	707.17	504.34	9.00	9.00	9.52	9.52	
6168552135	SMP	1	509.63	501.86	707.25	504.35	9.18	9.18	9.51	9.51	
6168560501	SMP	1	509.70	501.79	707.35	504.35	9.24	9.24	9.38	9.38	
6168568747	SMP	1	509.77	501.70	707.42	504.31	9.05	9.05	9.25	9.25	
6168577111	SMP	1	509.91	501.70	707.49	504.38	8.85	8.85	9.30	9.30	
6168585513	SMP	1	509.98	501.71	707.60	504.46	8.92	8.92	9.38	9.38	
6168593872	SMP	1	509.91	501.70	707.57	504.46	8.78	8.78	9.37	9.37	
6168602115	SMP	1	509.84	501.78	707.60	504.39	8.99	8.99	9.25	9.25	
6168610496	SMP	1	510.02	501.64	707.67	504.39	8.88	8.88	9.23	9.23	
6168618879	SMP	1	510.06	501.64	707.68	504.34	8.56	8.56	9.28	9.28	
6168627111	SMP	1	510.13	501.63	707.75	504.34	8.74	8.74	9.13	9.13	
6168635510	SMP	1	510.06	501.71	707.80	504.36	8.72	8.72	9.36	9.36	
6168643867	SMP	1	510.09	501.57	707.81	504.25	8.66	8.66	9.39	9.39	
6168652237	SMP	1	510.16	501.65	707.89	504.26	8.76	8.76	9.46	9.46	
6168660498	SMP	1	510.09	501.57	707.87	504.29	8.71	8.71	9.47	9.47	
6168668881	SMP	1	510.16	501.65	707.87	504.28	8.89	8.89	9.53	9.53	
6168677233	SMP	1	510.16	501.64	707.95	504.36	8.82	8.82	9.66	9.66	
6168685634	SMP	1	510.16	501.72	708.01	504.28	8.94	8.94	9.50	9.50	
6168693865	SMP	1	510.26	501.56	708.01	504.36	8.61	8.61	9.65	9.65	
6168702243	SMP	1	510.24	501.50	708.02	504.32	8.79	8.79	9.65	9.65	
6168710627	SMP	1	510.24	501.78	708.04	504.35	9.05	9.05	9.49	9.49	
6168718985	SMP	1	510.30	501.86	708.14	504.43	9.14	9.14	9.55	9.55	
6168727225	SMP	1	510.38	501.76	708.20	504.44	8.93	8.93	9.25	9.25	
6168735634	SMP	1	510.36	501.86	708.31	504.44	9.15	9.15	9.44	9.44	
6168743998	SMP	1	510.38	501.89	708.37	504.61	9.15	9.15	9.35	9.35	
6168752358	SMP	1	510.48	501.91	708.32	504.58	8.98	8.98	9.45	9.45	
6168760628	SMP	1	510.46	501.97	708.41	504.58	9.02	9.02	9.49	9.49	
6168768988	SMP	1	510.58	501.94	708.48	504.67	8.94	8.94	9.48	9.48	
6168777349	SMP	1	510.58	501.94	708.58	504.70	8.94	8.94	9.51	9.51	
6168785630	SMP	1	510.69	501.98	708.57	504.73	9.12	9.12	9.48	9.48	
6168793995	SMP	1	510.69	501.91	708.67	504.74	8.82	8.82	9.62	9.62	
6168802362	SMP	1	510.81	501.90	708.71	504.69	9.06	9.06	9.49	9.49	
6168810741	SMP	1	510.87	501.82	708.83	504.63	9.00	9.00	9.39	9.39	
6168818982	SMP	1	510.92	501.92	708.83	504.55	9.00	9.00	9.35	9.35	
6168827352	SMP	1	510.92	501.92	708.90	504.63	9.06	9.06	9.39	9.39	
6168835751	SMP	1	511.06	501.85	708.97	504.63	8.98	8.98	9.34	9.34	
6168844113	SMP	1	511.43	502.08	709.45	504.85	9.14	9.14	9.30	9.30	
6168852370	SMP	1	512.68	502.42	710.44	505.29	9.03	9.03	9.13	9.13	
6168860737	SMP	1	513.47	503.03	710.99	505.66	9.10	9.10	9.24	9.24	
6168869106	SMP	1	513.84	503.14	711.14	505.97	8.84	8.84	9.50	9.50	
6168877489	SMP	1	513.79	503.07	711.22	505.88	8.78	8.78	9.35	9.35	
6168885752	SMP	1	513.79	503.07	711.23	505.86	8.83	8.83	9.38	9.38	
6168894111	SMP	1	513.84	503.14	711.34	505.91	8.77	8.77	9.40	9.40	
6168902485	SMP	1	513.91	503.14	711.39	505.97	8.74	8.74	9.26	9.26	
6168910858	SMP	1	513.98	503.15	711.36	506.06	8.72	8.72	9.28	9.28	
6168919121	SMP	1	513.89	503.14	711.46	505.96	8.73	8.73	9.12	9.12	
6168927473	SMP	1	513.89	503.21	711.41	505.91	8.92	8.92	8.99	8.99	
6168935875	SMP	1	513.82	503.17	711.44	506.13	8.69	8.69	9.27	9.27	
6168944118	SMP	1	513.84	503.14	711.39	505.96	8.77	8.77	9.15	9.15	
6168952474	SMP	1	513.84	503.15	711.44	505.97	8.78	8.78	9.20	9.20	
6168960858	SMP	1	513.83	503.20	711.45	505.90	8.89	8.89	8.96	8.96	
6168969237	SMP	1	513.85	503.14	711.41	505.98	8.75	8.75	9.08	9.08	
6168977467	SMP	1	513.82	503.10	711.39	505.96	8.72	8.72	9.31	9.31	
6168985874	SMP	1	513.76	503.27	711.41	505.97	8.87	8.87	9.07	9.07	
6168994235	SMP	1	513.64	503.29	711.38	506.03	8.95	8.95	9.18	9.18	
6169002600	SMP	1	513.69	503.27	711.32	505.97	8.86	8.86	9.28	9.28	
6169010859	SMP	1	513.69	503.22	711.31	505.96	8.94	8.94	9.21	9.21	
6169019224	SMP	1	513.53	503.28	711.27	505.93	9.01	9.01	9.18	9.18	
6169027591	SMP	1	513.55	503.29	711.27	505.87	8.89	8.89	9.20	9.20	
6169035994	SMP	1	513.47	503.25	711.27	506.01	8.90	8.90	9.27	9.27	
6169044235	SMP	1	513.47	503.35	711.20	506.03	8.98	8.98	9.20	9.20	
6169052595	SMP	1	513.46	503.28	711.30	506.07	8.93	8.93	9.29	9.29	
6169060975	SMP	1	513.39	503.28	711.21	506.07	8.95	8.95	9.34	9.34	
6169069347	SMP	1	513.39	503.27	711.17	505.95	8.89	8.89	9.15	9.15	
6169077590	SMP	1	513.50	503.32	711.19	506.01	8.95	8.95	9.25	9.25	
6169085993	SMP	1	513.46	503.27	711.20	506.01	8.87	8.87	9.27	9.27	
6169094346	SMP	1	513.33	503.27	711.19	506.08	8.84	8.84	9.42	9.42	
6169102591	SMP	1	513.50	503.18	711.19	506.08	8.73	8.73	9.42	9.42	
6169110977	SMP	1	513.40	503.34	711.21	506.00	8.77	8.77	9.30	9.30	
6169119352	SMP	1	513.53	503.34	711.21	506.03	8.81	8.81	9.38	9.38	
6169127710	SMP	1	513.39	503.35	711.21	506.07	8.90	8.90	9.29	9.29	
6169135991	SMP	1	513.39	503.35	711.22	506.05	8.90	8.90	9.31	9.31	
6169144350	SMP	1	513.40	503.32	711.25	506.02	8.86	8.86	9.21	9.21	
6169152718	SMP	1	513.48	503.37	711.24	506.10	8.87	8.87	9.29	9.29	
6169161100	SMP	1	513.41	503.30	711.29	506.14	8.80	8.80	9.21	9.21	
6169169360	SMP	1	513.39	503.35	711.30	506.01	8.87	8.87	9.06	9.06	
6169177718	SMP	1	513.39	503.42	711.34	506.19	9.05	9.05	9.28	9.28	
6169186118	SMP	1	513.46	503.46	711.38	506.10	9.01	9.01	9.10	9.10	
6169194472	SMP	1	513.61	503.25	711.34	506.16	8.71	8.71	9.00	9.00	
6169202721	SMP	1	513.54	503.33	711.40	506.09	8.78	8.78	9.03	9.03	
6169211105	SMP	1	513.54	503.32	711.40	506.02	8.86	8.86	8.92	8.92	
6169219467	SMP	1	513.53	503.35	711.41	506.15	8.87	8.87	9.15	9.15	
6169227842	SMP	1	513.61	503.35	711.46	506.04	8.90	8.90	9.06	9.06	
6169236115	SMP	1	513.54	503.35	711.41	505.95	8.97	8.97	9.00	9.00	
6169244475	SMP	1	513.60	503.28	711.49	506.23	8.83	8.83	9.00	9.00	
6169252840	SMP	1	513.54	503.30	711.48	506.15	8.98	8.98	9.02	9.02	
6172806467	SMP	1	506.10	494.97	703.47	497.77	8.18	8.18	8.66	8.66	
6172814825	SMP	1	506.17	495.04	703.59	497.66	8.14	8.14	8.61	8.61	
6172823093	SMP	1	506.19	495.12	703.60	497.74	8.31	8.31	8.77	8.77	
6172831462	SMP	1	506.19	495.09	703.52	497.82	8.29	8.29	8.74	8.74	
6172839819	SMP	1	506.21	495.13	703.58	497.84	8.25	8.25	8.78	8.78	
6172848084	SMP	1	506.26	495.16	703.64	497.83	8.15	8.15	8.67	8.67	
6172856466	SMP	1	506.19	495.13	703.62	497.83	8.11	8.11	8.72	8.72	
6172864832	SMP	1	506.25	495.23	703.65	497.92	8.14	8.14	8.59	8.59	
6172873191	SMP	1	506.21	495.29	703.66	497.97	8.19	8.19	8.74	8.74	
6172881446	SMP	1	506.26	495.23	703.71	497.95	8.15	8.15	8.63	8.63	
6172889812	SMP	1	506.26	495.27	703.70	498.01	8.14	8.14	8.68	8.68	
6172898192	SMP	1	506.19	495.22	703.71	498.03	8.26	8.26	8.74	8.74	
6172906585	SMP	1	506.24	495.30	703.71	498.00	8.38	8.38	8.66	8.66	
6172914819	SMP	1	506.28	495.18	703.77	498.06	8.34	8.34	8.74	8.74	
6172923190	SMP	1	506.26	495.22	703.80	498.02	8.27	8.27	8.63	8.63	
6172931570	SMP	1	506.28	495.20	703.83	498.01	8.11	8.11	8.76	8.76	
6172939936	SMP	1	506.36	495.16	703.83	498.01	8.32	8.32	8.67	8.67	
6172948187	SMP	1	506.42	495.20	703.84	497.98	8.23	8.23	8.59	8.59	
6172956579	SMP	1	506.39	495.10	703.85	497.94	8.19	8.19	8.67	8.67	
6172964935	SMP	1	506.42	495.05	703.93	497.89	8.23	8.23	8.64	8.64	
6172973323	SMP	1	506.42	495.12	703.91	497.90	8.20	8.20	8.57	8.57	
6172981567	SMP	1	506.48	495.07	703.91	497.93	8.28	8.28	8.72	8.72	
6172989940	SMP	1	506.42	495.05	703.93	497.89	8.23	8.23	8.59	8.59	
6172998307	SMP	1	506.42	494.99	703.92	497.85	8.30	8.30	8.66	8.66	
6173006575	SMP	1	506.49	495.06	703.92	497.87	8.19	8.19	8.59	8.59	
6173014936	SMP	1	506.41	495.01	703.90	497.85	8.34	8.34	8.70	8.70	
6173023311	SMP	1	506.41	495.07	703.86	497.96	8.31	8.31	8.67	8.67	
6173031696	SMP	1	506.42	495.06	703.98	497.87	8.32	8.32	8.56	8.56	
6173039933	SMP	1	506.48	495.02	703.89	497.87	8.27	8.27	8.62	8.62	
6173048307	SMP	1	506.34	495.11	703.91	497.97	8.23	8.23	8.48	8.48	
6173056698	SMP	1	506.48	495.80	703.87	498.57	8.22	8.22	8.56	8.56	
6173065060	SMP	1	506.77	497.52	703.49	500.26	8.28	8.28	8.95	8.95	
6173073298	SMP	1	506.55	499.56	703.03	501.95	8.43	8.43	8.72	8.72	
6173081685	SMP	1	506.18	501.11	702.66	503.47	8.57	8.57	8.90	8.90	
6173098430	SMP	1	506.23	502.02	702.83	504.31	8.40	8.40	8.92	8.92	
6173106681	SMP	1	506.07	502.17	702.90	504.37	8.96	8.96	8.86	8.86	
6173115068	SMP	1	505.98	502.40	702.83	504.45	8.70	8.70	8.97	8.97	
6173123420	SMP	1	505.98	502.55	702.83	504.51	8.90	8.90	9.00	9.00	
6173131821	SMP	1	505.85	502.31	702.90	504.45	8.68	8.68	8.86	8.86	
6173140042	SMP	1	505.80	502.24	702.82	504.54	8.62	8.62	9.08	9.08	
6173148428	SMP	1	505.91	502.29	702.83	504.44	8.82	8.82	8.97	8.97	
6173156820	SMP	1	505.84	502.14	702.83	504.30	8.67	8.67	8.91	8.91	
6173165058	SMP	1	505.81	502.18	702.83	504.31	8.68	8.68	8.91	8.91	
6173173417	SMP	1	505.79	502.14	702.90	504.16	8.74	8.74	8.88	8.88	
6173181820	SMP	1	505.81	502.04	702.92	504.26	8.75	8.75	8.91	8.91	
6173190168	SMP	1	505.84	502.09	702.84	504.15	8.85	8.85	8.99	8.99	
6173198423	SMP	1	505.91	502.08	702.91	504.20	8.85	8.85	9.25	9.25	
6173206808	SMP	1	505.91	502.09	703.04	504.23	8.96	8.96	9.11	9.11	
6173215183	SMP	1	505.93	502.04	703.05	504.11	8.85	8.85	9.14	9.14	
6173223546	SMP	1	505.90	501.84	703.17	504.10	8.75	8.75	9.07	9.07	
6173231818	SMP	1	506.00	501.90	703.17	504.17	8.64	8.64	9.14	9.14	
6173240167	SMP	1	506.16	501.88	703.24	504.03	8.86	8.86	9.05	9.05	
6173248552	SMP	1	506.11	501.92	703.32	504.13	9.06	9.06	8.90	8.90	
6173256926	SMP	1	506.32	501.85	703.39	503.97	9.06	9.06	8.81	8.81	
6173265180	SMP	1	506.37	501.82	703.54	504.04	9.05	9.05	9.04	9.04	
6173273539	SMP	1	506.41	501.82	703.66	504.11	9.13	9.13	9.15	9.15	
6173281969	SMP	1	506.49	501.72	703.66	504.04	9.37	9.37	9.22	9.22	
6173290293	SMP	1	506.65	501.56	703.75	504.12	9.03	9.03	9.27	9.27	
6173298542	SMP	1	506.60	501.54	703.83	503.95	9.13	9.13	9.49	9.49	
6173306923	SMP	1	506.78	501.45	703.91	504.02	8.94	8.94	9.51	9.51	
6173315302	SMP	1	506.86	501.50	704.03	503.80	9.12	9.12	9.06	9.06	
6173323535	SMP	1	506.91	501.42	704.12	503.88	9.27	9.27	9.34	9.34	
6173331940	SMP	1	507.07	501.35	704.22	503.93	9.03	9.03	9.35	9.35	
6173340285	SMP	1	507.16	501.39	704.30	503.96	9.13	9.13	9.39	9.39	
6173348678	SMP	1	507.21	501.35	704.42	503.83	9.21	9.21	9.31	9.31	
6173356919	SMP	1	507.23	501.37	704.47	503.83	9.08	9.08	9.30	9.30	
6173365302	SMP	1	507.44	501.34	704.50	503.78	9.11	9.11	9.53	9.53	
6173373656	SMP	1	507.50	501.29	704.53	503.81	8.93	8.93	9.43	9.43	
6173382062	SMP	1	507.38	501.16	704.60	503.67	9.15	9.15	9.35	9.35	
6173390299	SMP	1	506.93	500.74	704.08	503.29	9.09	9.09	9.38	9.38	
6173398668	SMP	1	506.37	500.26	703.23	502.79	9.39	9.39	9.14	9.14	
6173407043	SMP	1	505.96	500.00	702.74	502.78	9.34	9.34	9.66	9.66	
6173415432	SMP	1	505.69	499.95	702.32	502.70	9.10	9.10	9.37	9.37	
6173423655	SMP	1	505.53	500.04	702.15	502.79	9.16	9.16	9.47	9.47	
6173432063	SMP	1	505.73	500.01	702.28	502.82	9.19	9.19	9.33	9.33	
6173440414	SMP	1	505.72	500.03	702.34	502.75	9.12	9.12	9.38	9.38	
6173448794	SMP	1	505.70	499.96	702.47	502.79	9.09	9.09	9.40	9.40	
6173457040	SMP	1	505.67	500.01	702.50	502.83	9.24	9.24	9.36	9.36	
6173465422	SMP	1	505.80	499.86	702.50	502.84	9.03	9.03	9.54	9.54	
6173473784	SMP	1	505.77	499.89	702.54	502.71	9.09	9.09	9.47	9.47	
6173482184	SMP	1	505.71	499.90	702.57	502.83	9.08	9.08	9.48	9.48	
6173490411	SMP	1	505.82	499.99	702.58	502.76	9.23	9.23	9.44	9.44	
6173498785	SMP	1	505.78	499.90	702.63	502.76	9.18	9.18	9.53	9.53	
6173507165	SMP	1	505.75	499.92	702.56	502.75	9.40	9.40	9.53	9.53	
6173515419	SMP	1	505.85	499.75	702.66	502.78	9.18	9.18	9.71	9.71	
6173523782	SMP	1	505.78	499.75	702.70	502.70	9.32	9.32	9.55	9.55	
6173532194	SMP	1	505.82	499.78	702.66	502.77	9.33	9.33	9.56	9.56	
6173540532	SMP	1	505.85	499.75	702.66	502.70	9.20	9.20	9.50	9.50	
6173548788	SMP	1	505.78	499.82	702.62	502.65	9.37	9.37	9.56	9.56	
6173557161	SMP	1	505.78	499.67	702.66	502.63	9.21	9.21	9.54	9.54	
6173565542	SMP	1	505.78	499.68	702.63	502.57	9.25	9.25	9.52	9.52	
6173573902	SMP	1	505.76	499.76	702.62	502.57	9.42	9.42	9.50	9.50	
6173582182	SMP	1	505.77	499.74	702.64	502.50	9.47	9.47	9.45	9.45	
6173598909	SMP	1	505.75	499.66	702.62	502.36	9.64	9.64	9.30	9.30	
6173607302	SMP	1	505.68	499.59	702.55	502.20	9.52	9.52	9.34	9.34	
6173615538	SMP	1	505.68	499.54	702.51	502.19	9.37	9.37	9.20	9.20	
6173623909	SMP	1	505.50	499.51	702.45	502.33	9.29	9.29	9.34	9.34	
6173632285	SMP	1	505.61	499.34	702.48	502.21	9.18	9.18	9.17	9.17	
6173640653	SMP	1	505.54	499.33	702.48	502.14	9.15	9.15	9.11	9.11	
6173648904	SMP	1	505.50	499.39	702.39	502.11	9.24	9.24	9.11	9.11	
6173657295	SMP	1	505.25	499.07	702.08	501.72	9.38	9.38	9.39	9.39	
6173665662	SMP	1	505.16	497.99	701.73	500.93	9.30	9.30	9.42	9.42	
6173673908	SMP	1	505.27	497.51	701.32	500.58	9.03	9.03	9.31	9.31	
6173682284	SMP	1	505.02	497.90	701.16	500.73	9.21	9.21	9.21	9.21	
6173690659	SMP	1	504.94	497.99	701.23	500.84	9.22	9.22	9.04	9.04	
6173699022	SMP	1	504.73	498.01	701.22	500.98	9.22	9.22	9.30	9.30	
6173707292	SMP	1	504.63	497.89	701.15	500.87	9.09	9.09	9.13	9.13	
6173715657	SMP	1	504.55	498.03	701.07	500.79	9.10	9.10	9.41	9.41	
6173724030	SMP	1	504.43	498.09	700.91	500.83	9.36	9.36	9.35	9.35	
6173732407	SMP	1	504.16	498.06	700.83	500.76	9.36	9.36	9.24	9.24	
6173740653	SMP	1	504.09	498.07	700.73	500.86	9.23	9.23	9.31	9.31	
6173749024	SMP	1	504.16	497.99	700.73	500.64	9.07	9.07	9.13	9.13	
6173757417	SMP	1	504.02	498.06	700.60	500.56	9.21	9.21	9.13	9.13	
6173765780	SMP	1	503.95	498.07	700.53	500.63	9.38	9.38	9.23	9.23	
6173774036	SMP	1	503.89	497.93	700.56	500.49	9.20	9.20	9.25	9.25	
6173782407	SMP	1	503.77	497.97	700.50	500.69	9.07	9.07	9.38	9.38	
6173790784	SMP	1	503.77	497.89	700.40	500.64	9.18	9.18	9.31	9.31	
6173799143	SMP	1	503.63	497.82	700.42	500.52	9.02	9.02	9.29	9.29	
6173807414	SMP	1	503.63	497.67	700.39	500.43	9.18	9.18	9.24	9.24	
6173815786	SMP	1	503.55	497.67	700.26	500.32	9.28	9.28	9.10	9.10	
6173824148	SMP	1	503.48	497.55	700.22	500.21	9.39	9.39	9.15	9.15	
6173832411	SMP	1	503.29	497.31	700.15	499.99	9.00	9.00	9.30	9.30	
6173840774	SMP	1	503.43	497.14	700.14	499.75	9.01	9.01	9.24	9.24	
6173849154	SMP	1	503.32	496.99	700.07	499.50	9.26	9.26	9.22	9.22	
6173857559	SMP	1	503.32	496.75	700.04	499.21	9.27	9.27	9.42	9.42	
6173865772	SMP	1	503.10	496.52	700.01	499.04	9.12	9.12	9.38	9.38	
6173874144	SMP	1	503.17	496.24	699.88	498.86	9.30	9.30	9.42	9.42	
6173882528	SMP	1	503.15	496.06	699.91	498.55	9.38	9.38	9.20	9.20	
6173890894	SMP	1	503.21	495.67	699.82	498.28	9.00	9.00	9.34	9.34	
6173899139	SMP	1	503.14	495.47	699.77	498.06	8.99	8.99	9.34	9.34	
6173907539	SMP	1	503.09	495.16	699.67	497.78	9.05	9.05	9.29	9.29	
6173915899	SMP	1	502.84	494.74	699.42	497.39	9.08	9.08	9.13	9.13	
6173932515	SMP	1	502.69	494.11	699.22	496.71	9.07	9.07	9.17	9.17	
6173940892	SMP	1	502.62	493.82	699.14	496.47	9.04	9.04	9.08	9.08	
6173949282	SMP	1	502.60	493.65	699.06	496.20	9.26	9.26	9.40	9.40	
6173965891	SMP	1	502.57	492.97	698.96	495.52	8.91	8.91	9.06	9.06	
6173974289	SMP	1	502.35	492.68	698.88	495.18	9.35	9.35	9.38	9.38	
6173982641	SMP	1	502.47	492.26	698.82	494.92	9.03	9.03	9.52	9.52	
6173990890	SMP	1	502.36	492.02	698.86	494.49	9.21	9.21	9.25	9.25	
6173999277	SMP	1	502.24	491.63	698.73	494.12	9.25	9.25	9.22	9.22	
6174007639	SMP	1	502.28	491.24	698.63	493.81	9.07	9.07	9.17	9.17	
6174016006	SMP	1	502.30	490.91	698.64	493.36	9.25	9.25	9.07	9.07	
6174024279	SMP	1	502.21	490.52	698.49	492.85	9.30	9.30	9.06	9.06	
6174041020	SMP	1	502.15	489.76	698.39	492.12	8.97	8.97	8.99	8.99	
6174049416	SMP	1	502.01	489.27	698.32	491.77	9.07	9.07	9.26	9.26	
6174057627	SMP	1	501.84	488.89	698.19	491.32	9.16	9.16	9.13	9.13	
6174066010	SMP	1	501.67	488.53	698.09	490.88	8.97	8.97	9.37	9.37	
6174074386	SMP	1	501.72	488.02	698.05	490.36	9.04	9.04	9.23	9.23	
6174082771	SMP	1	501.57	487.53	697.73	489.97	9.13	9.13	9.38	9.38	
6174091001	SMP	1	501.54	487.26	697.69	489.52	9.13	9.13	9.32	9.32	
6174099415	SMP	1	501.28	486.88	697.46	489.10	9.04	9.04	9.35	9.35	
6174107752	SMP	1	501.35	486.50	697.21	488.70	8.97	8.97	9.43	9.43	
6174124381	SMP	1	500.77	485.82	696.82	487.82	9.06	9.06	9.23	9.23	
6174132764	SMP	1	500.57	485.49	696.52	487.51	8.99	8.99	9.34	9.34	
6174141138	SMP	1	500.51	485.28	696.29	487.11	9.07	9.07	9.12	9.12	
6174149386	SMP	1	500.29	484.87	696.12	486.67	9.19	9.19	9.38	9.38	
6174157805	SMP	1	500.34	484.41	696.18	486.13	9.15	9.15	9.43	9.43	
6174166141	SMP	1	500.52	483.94	695.92	485.60	9.10	9.10	9.46	9.46	
6174174507	SMP	1	500.19	483.67	695.53	485.28	9.19	9.19	9.13	9.13	
6174182766	SMP	1	500.02	483.38	695.35	484.94	9.14	9.14	9.48	9.48	
6174191140	SMP	1	499.74	483.12	695.05	484.52	9.27	9.27	9.45	9.45	
6174199501	SMP	1	499.58	482.65	694.68	484.03	9.05	9.05	9.25	9.25	
6174216171	SMP	1	499.07	482.22	694.09	483.38	9.17	9.17	9.28	9.28	
6174224510	SMP	1	498.81	481.75	693.76	482.95	9.15	9.15	9.38	9.38	
6174232915	SMP	1	498.45	481.75	693.56	482.63	9.36	9.36	9.40	9.40	
6174241249	SMP	1	498.26	481.33	693.20	482.20	9.27	9.27	9.39	9.39	
6174249508	SMP	1	497.92	481.05	692.77	481.83	9.14	9.14	9.41	9.41	
6174257885	SMP	1	497.61	480.90	692.45	481.46	9.28	9.28	9.23	9.23	
6174266266	SMP	1	497.41	480.50	692.01	481.03	9.09	9.09	9.36	9.36	
6174274622	SMP	1	497.09	480.30	691.61	480.63	9.18	9.18	9.58	9.58	
6174282901	SMP	1	496.71	480.02	691.37	480.35	9.09	9.09	9.21	9.21	
6174291246	SMP	1	496.59	479.72	690.97	479.95	9.30	9.30	9.57	9.57	
6174299625	SMP	1	496.36	479.29	690.60	479.49	9.01	9.01	9.31	9.31	
6174316262	SMP	1	495.50	479.19	689.82	478.90	9.40	9.40	9.50	9.50	
6174324627	SMP	1	495.23	478.88	689.49	478.51	9.33	9.33	9.53	9.53	
6174333010	SMP	1	495.01	478.64	689.20	478.22	9.34	9.34	9.27	9.27	
6174341250	SMP	1	494.60	478.54	688.82	477.88	9.12	9.12	9.53	9.53	
6174349634	SMP	1	494.29	478.42	688.54	477.57	9.20	9.20	9.45	9.45	
6174358018	SMP	1	494.31	478.21	688.30	477.52	9.31	9.31	9.41	9.41	
6174366383	SMP	1	493.99	478.10	687.95	477.16	9.43	9.43	9.46	9.46	
6174374631	SMP	1	493.90	477.89	687.76	476.95	9.44	9.44	9.60	9.60	
6174383010	SMP	1	493.86	477.63	687.68	476.72	9.29	9.29	9.66	9.66	
6174391373	SMP	1	493.56	477.61	687.55	476.56	9.30	9.30	9.66	9.66	
6174399744	SMP	1	493.42	477.42	687.36	476.21	9.18	9.18	9.34	9.34	
6174408019	SMP	1	493.41	477.52	687.15	476.15	9.34	9.34	9.43	9.43	
6174416375	SMP	1	493.42	477.35	687.13	475.98	9.37	9.37	9.70	9.70	
6174424747	SMP	1	493.47	477.18	687.06	475.73	9.36	9.36	9.47	9.47	
6174433133	SMP	1	493.49	477.06	687.14	475.57	9.59	9.59	9.66	9.66	
6174441375	SMP	1	493.56	476.95	687.09	475.47	9.55	9.55	9.65	9.65	
6174449744	SMP	1	493.53	476.80	687.04	475.29	9.41	9.41	9.61	9.61	
6174458144	SMP	1	493.57	476.71	687.07	475.14	9.42	9.42	9.71	9.71	
6174466488	SMP	1	493.64	476.61	687.04	475.03	9.38	9.38	9.79	9.79	
6174483120	SMP	1	493.81	476.45	687.11	474.88	9.33	9.33	9.81	9.81	
6174491499	SMP	1	493.89	476.52	687.10	474.81	9.49	9.49	9.71	9.71	
6174499751	SMP	1	494.12	476.33	687.26	474.57	9.43	9.43	9.73	9.73	
6174508114	SMP	1	494.24	476.36	687.23	474.53	9.45	9.45	9.48	9.48	
6174516520	SMP	1	494.24	476.35	687.32	474.50	9.52	9.52	9.51	9.51	
6174524860	SMP	1	494.25	476.35	687.27	474.34	9.55	9.55	9.33	9.33	
6174533121	SMP	1	494.61	476.29	687.69	474.34	9.45	9.45	9.70	9.70	
6174541495	SMP	1	495.83	476.30	688.91	474.41	9.44	9.44	9.79	9.79	
6174549886	SMP	1	497.45	476.38	690.33	474.41	9.47	9.47	9.78	9.78	
6174558234	SMP	1	498.96	476.37	691.51	474.37	9.55	9.55	9.62	9.62	
6174574886	SMP	1	502.16	476.64	694.13	474.67	9.56	9.56	9.40	9.40	
6174583241	SMP	1	502.83	476.95	694.61	474.96	9.23	9.23	9.73	9.73	
6174591633	SMP	1	502.73	476.95	694.54	474.77	9.40	9.40	9.58	9.58	
6174599872	SMP	1	502.83	476.81	694.70	474.75	9.37	9.37	9.66	9.66	
6174608239	SMP	1	503.14	477.00	694.99	474.82	9.59	9.59	9.59	9.59	
6174616621	SMP	1	503.20	476.99	695.06	474.82	9.49	9.49	9.45	9.45	
6174624987	SMP	1	503.48	477.05	695.25	474.90	9.43	9.43	9.58	9.58	
6174633234	SMP	1	503.49	477.21	695.44	474.99	9.36	9.36	9.44	9.44	
6174641629	SMP	1	503.73	477.16	695.63	475.21	9.62	9.62	9.71	9.71	
6174649993	SMP	1	503.97	477.17	695.91	475.20	9.41	9.41	9.72	9.72	
6174658246	SMP	1	504.19	477.25	696.08	475.12	9.58	9.58	9.42	9.42	
6174666624	SMP	1	504.35	477.35	696.37	475.42	9.41	9.41	9.27	9.27	
6174683362	SMP	1	504.96	477.60	696.85	475.61	9.56	9.56	9.58	9.58	
6174691614	SMP	1	505.18	477.75	697.21	475.83	9.58	9.58	9.57	9.57	
6174699993	SMP	1	505.43	477.64	697.50	476.01	9.42	9.42	9.55	9.55	
6174708356	SMP	1	505.72	477.78	697.77	476.13	9.34	9.34	9.62	9.62	
6174716756	SMP	1	506.11	477.83	698.01	475.98	9.38	9.38	9.29	9.29	
6174724989	SMP	1	506.33	477.91	698.40	476.19	9.60	9.60	9.29	9.29	
6174733359	SMP	1	506.81	477.94	698.79	476.42	9.50	9.50	9.55	9.55	
6174741733	SMP	1	507.10	478.02	699.12	476.55	9.51	9.51	9.53	9.53	
6174750131	SMP	1	507.40	477.91	699.47	476.73	9.57	9.57	9.56	9.56	
6174758352	SMP	1	507.72	477.93	699.73	476.62	9.32	9.32	9.60	9.60	
6174766756	SMP	1	508.05	478.12	700.11	476.77	9.62	9.62	9.44	9.44	
6174775113	SMP	1	508.55	478.05	700.49	477.06	9.29	9.29	9.65	9.65	
6174791740	SMP	1	509.08	478.16	701.20	477.23	9.34	9.34	9.47	9.47	
6174800120	SMP	1	509.32	478.16	701.53	477.34	9.46	9.46	9.41	9.41	
6174808485	SMP	1	509.69	478.21	701.95	477.49	9.56	9.56	9.66	9.66	
6174816730	SMP	1	510.16	478.11	702.27	477.59	9.42	9.42	9.36	9.36	
6174825124	SMP	1	510.52	478.19	702.63	477.67	9.44	9.44	9.51	9.51	
6174833484	SMP	1	510.78	478.19	703.06	477.75	9.45	9.45	9.29	9.29	
6174841868	SMP	1	511.06	478.14	703.40	477.87	9.54	9.54	9.41	9.41	
6174850114	SMP	1	511.50	478.12	703.72	477.92	9.43	9.43	9.50	9.50	
6174858483	SMP	1	512.01	478.37	704.29	478.23	9.48	9.48	9.44	9.44	
6174866852	SMP	1	512.53	478.74	704.76	478.89	9.43	9.43	9.71	9.71	
6174883501	SMP	1	513.05	478.60	705.45	478.95	9.52	9.52	9.50	9.50	
6174891847	SMP	1	513.26	478.68	705.77	479.06	9.62	9.62	9.65	9.65	
6174900251	SMP	1	513.63	478.73	706.11	479.12	9.44	9.44	9.73	9.73	
6174908610	SMP	1	514.05	478.74	706.40	479.20	9.47	9.47	9.53	9.53	
6174916852	SMP	1	514.28	478.75	706.77	479.28	9.55	9.55	9.61	9.61	
6174925226	SMP	1	514.46	478.74	707.11	479.39	9.55	9.55	9.66	9.66	
6174933609	SMP	1	514.97	478.83	707.44	479.55	9.54	9.54	9.54	9.54	
6174941975	SMP	1	515.18	478.67	707.69	479.56	9.51	9.51	9.71	9.71	
6174950252	SMP	1	515.39	478.66	708.11	479.62	9.49	9.49	9.68	9.68	
6174958598	SMP	1	515.81	478.66	708.44	479.77	9.35	9.35	9.61	9.61	
6174966974	SMP	1	516.16	478.72	708.79	479.88	9.71	9.71	9.81	9.81	
6174983616	SMP	1	516.77	478.74	709.50	480.04	9.71	9.71	9.96	9.96	
6174991976	SMP	1	517.16	478.64	709.97	480.12	9.62	9.62	9.88	9.88	
6175000359	SMP	1	517.52	478.52	710.32	480.29	9.45	9.45	9.78	9.78	
6175008605	SMP	1	518.00	478.50	710.78	480.18	9.70	9.70	9.79	9.79	
6175016971	SMP	1	518.47	478.33	711.15	480.26	9.45	9.45	9.73	9.73	
6175025364	SMP	1	518.55	477.77	711.36	479.79	9.40	9.40	9.80	9.80	
6175033728	SMP	1	519.01	476.03	711.35	478.26	9.43	9.43	9.55	9.55	
6175041969	SMP	1	519.56	474.97	711.38	477.41	9.36	9.36	9.68	9.68	
6175050359	SMP	1	520.34	474.89	711.70	477.37	9.46	9.46	9.57	9.57	
6175058722	SMP	1	520.76	474.89	712.44	477.71	9.24	9.24	9.72	9.72	
6175075346	SMP	1	521.41	474.56	713.61	477.51	9.51	9.51	9.69	9.69	
6175083751	SMP	1	521.73	474.46	713.85	477.42	9.49	9.49	9.60	9.60	
6175092102	SMP	1	522.32	474.20	714.50	477.54	9.38	9.38	9.66	9.66	
6175100473	SMP	1	522.56	474.22	714.91	477.46	9.46	9.46	9.64	9.64	
6175108721	SMP	1	523.08	473.99	715.49	477.55	9.42	9.42	9.64	9.64	
6175117105	SMP	1	523.48	473.93	715.83	477.43	9.33	9.33	9.55	9.55	
6175125469	SMP	1	524.10	473.78	716.32	477.53	9.55	9.55	9.78	9.78	
6175142118	SMP	1	524.72	473.84	717.23	477.65	9.45	9.45	9.87	9.87	
6175150467	SMP	1	525.20	473.59	717.63	477.58	9.77	9.77	9.72	9.72	
6175158867	SMP	1	525.48	473.58	718.02	477.68	9.71	9.71	9.82	9.82	
6175167097	SMP	1	525.66	473.40	718.41	477.71	9.56	9.56	9.85	9.85	
6175175469	SMP	1	526.14	473.31	718.69	477.62	9.50	9.50	9.67	9.67	
6175183850	SMP	1	526.54	473.19	718.97	477.80	9.60	9.60	9.96	9.96	
6175192220	SMP	1	526.74	473.08	719.39	477.77	9.53	9.53	10.07	10.07	
6175200460	SMP	1	527.11	472.96	719.66	477.61	9.64	9.64	9.73	9.73	
6175208854	SMP	1	527.36	472.92	719.92	477.61	9.61	9.61	9.85	9.85	
6175217224	SMP	1	527.71	472.85	720.19	477.66	9.53	9.53	9.89	9.89	
6175225598	SMP	1	527.75	472.90	720.47	477.63	9.56	9.56	9.84	9.84	
6175233852	SMP	1	527.88	472.86	720.57	477.59	9.89	9.89	9.67	9.67	
6175250604	SMP	1	528.14	472.67	720.98	477.61	9.70	9.70	9.75	9.75	
6175258967	SMP	1	528.38	472.55	721.02	477.62	9.60	9.60	9.89	9.89	
6175267227	SMP	1	528.47	472.56	721.23	477.65	9.62	9.62	9.86	9.86	
6175275578	SMP	1	528.51	472.50	721.25	477.64	9.53	9.53	10.02	10.02	
6175283985	SMP	1	528.55	472.55	721.37	477.63	9.55	9.55	9.90	9.90	
6175292212	SMP	1	528.68	472.53	721.41	477.69	9.46	9.46	9.93	9.93	
6175300585	SMP	1	528.54	472.53	721.43	477.69	9.52	9.52	10.00	10.00	
6175308962	SMP	1	528.55	472.50	721.46	477.70	9.54	9.54	9.93	9.93	
6175317350	SMP	1	528.58	472.50	721.40	477.72	9.38	9.38	9.89	9.89	
6175325578	SMP	1	528.47	472.68	721.41	477.62	9.65	9.65	9.83	9.83	
6175333986	SMP	1	528.22	472.54	721.08	477.65	9.70	9.70	9.94	9.94	
6175342343	SMP	1	527.29	471.85	720.17	477.12	9.46	9.46	9.87	9.87	
6175350720	SMP	1	526.34	471.28	718.90	476.41	9.36	9.36	9.79	9.79	
6175358972	SMP	1	525.80	471.36	718.08	476.42	9.24	9.24	9.85	9.85	
6175375711	SMP	1	525.34	471.35	717.50	476.49	9.37	9.37	9.71	9.71	
6175384092	SMP	1	525.27	471.43	717.55	476.43	9.50	9.50	9.68	9.68	
6175392337	SMP	1	524.95	471.40	717.36	476.35	9.35	9.35	9.89	9.89	
6175400703	SMP	1	524.81	471.30	717.36	476.38	9.33	9.33	9.52	9.52	
6175409101	SMP	1	524.72	471.40	717.17	476.36	9.31	9.31	9.57	9.57	
6175417459	SMP	1	524.53	471.42	717.27	476.28	9.32	9.32	9.72	9.72	
6175425708	SMP	1	524.54	471.33	717.23	476.26	9.06	9.06	9.76	9.76	
6175434093	SMP	1	524.43	471.36	717.15	476.17	9.14	9.14	9.62	9.62	
6175442456	SMP	1	524.60	471.21	717.11	476.14	9.09	9.09	9.63	9.63	
6175450708	SMP	1	524.48	471.22	717.12	476.24	9.24	9.24	9.88	9.88	
6175459097	SMP	1	524.29	471.12	717.04	476.13	9.29	9.29	9.77	9.77	
6175467457	SMP	1	524.25	471.19	716.98	476.10	9.42	9.42	9.79	9.79	
6175475837	SMP	1	524.36	471.08	716.90	475.98	9.44	9.44	9.78	9.78	
6175484089	SMP	1	524.28	471.02	716.91	475.98	9.33	9.33	9.80	9.80	
6175492453	SMP	1	524.24	471.06	716.84	475.84	9.28	9.28	9.90	9.90	
6175500827	SMP	1	524.16	471.10	716.81	475.85	9.23	9.23	9.84	9.84	
6175509220	SMP	1	524.04	471.17	716.77	475.80	9.51	9.51	9.92	9.92	
6175517456	SMP	1	523.97	471.09	716.62	475.72	9.29	9.29	9.92	9.92	
6175525826	SMP	1	523.95	470.99	716.60	475.69	9.24	9.24	9.78	9.78	
6175534214	SMP	1	523.84	471.01	716.55	475.79	9.53	9.53	9.87	9.87	
6175542587	SMP	1	523.79	470.93	716.46	475.77	9.37	9.37	9.82	9.82	
6175550829	SMP	1	523.83	470.91	716.34	475.72	9.32	9.32	9.90	9.90	
6175559220	SMP	1	523.64	470.87	716.27	475.63	9.50	9.50	9.78	9.78	
6175567580	SMP	1	523.63	470.87	716.28	475.68	9.48	9.48	9.90	9.90	
6175575948	SMP	1	523.56	470.87	716.13	475.68	9.48	9.48	9.89	9.89	
6175584210	SMP	1	523.45	470.84	716.04	475.50	9.56	9.56	9.76	9.76	
6175592583	SMP	1	523.17	470.93	716.00	475.52	9.41	9.41	9.73	9.73	
6175600941	SMP	1	523.33	470.83	715.99	475.42	9.38	9.38	9.72	9.72	
6175609214	SMP	1	523.02	470.87	715.85	475.42	9.25	9.25	9.72	9.72	
6175617576	SMP	1	523.03	470.89	715.81	475.41	9.34	9.34	9.82	9.82	
6175625944	SMP	1	523.04	470.87	715.70	475.38	9.43	9.43	9.76	9.76	
6175634327	SMP	1	522.86	470.76	715.65	475.38	9.24	9.24	9.80	9.80	
6175642583	SMP	1	523.01	470.71	715.52	475.38	9.23	9.23	9.90	9.90	
6175650951	SMP	1	522.87	470.76	715.57	475.39	9.33	9.33	9.66	9.66	
6175659344	SMP	1	522.97	470.78	715.50	475.35	9.29	9.29	9.82	9.82	
6175667698	SMP	1	522.86	470.90	715.48	475.35	9.48	9.48	9.99	9.99	
6175675946	SMP	1	522.75	470.87	715.31	475.27	9.42	9.42	9.88	9.88	
6175684336	SMP	1	522.61	470.79	715.32	475.43	9.47	9.47	9.68	9.68	
6175692695	SMP	1	522.69	470.84	715.20	475.33	9.56	9.56	9.83	9.83	
6175701061	SMP	1	522.58	470.80	715.22	475.31	9.36	9.36	9.72	9.72	
6175709332	SMP	1	522.49	470.80	715.12	475.30	9.39	9.39	9.84	9.84	
6175717720	SMP	1	522.37	470.89	715.13	475.35	9.41	9.41	9.84	9.84	
6175726070	SMP	1	522.31	470.87	714.96	475.41	9.43	9.43	9.79	9.79	
6175734454	SMP	1	522.28	470.87	715.00	475.25	9.28	9.28	9.82	9.82	
6175742694	SMP	1	522.16	470.96	714.90	475.30	9.30	9.30	9.86	9.86	
6175751068	SMP	1	521.95	470.95	714.91	475.25	9.29	9.29	9.92	9.92	
6175759459	SMP	1	522.07	470.84	714.65	475.28	9.28	9.28	9.83	9.83	
6175767820	SMP	1	521.91	470.92	714.59	475.26	9.31	9.31	10.01	10.01	
6175776082	SMP	1	521.98	470.86	714.47	475.10	9.27	9.27	9.84	9.84	
6175784459	SMP	1	521.99	470.86	714.43	475.14	9.23	9.23	9.84	9.84	
6175792815	SMP	1	521.69	470.93	714.36	475.14	9.47	9.47	9.78	9.78	
6175801060	SMP	1	521.79	470.94	714.36	475.13	9.38	9.38	9.81	9.81	
6175809459	SMP	1	521.75	470.86	714.18	475.12	9.40	9.40	9.83	9.83	
6175826195	SMP	1	521.76	470.83	714.14	475.15	9.50	9.50	9.87	9.87	
6175834461	SMP	1	521.63	470.94	714.13	475.03	9.44	9.44	9.74	9.74	
6175842817	SMP	1	521.57	470.83	714.12	475.06	9.56	9.56	9.82	9.82	
6175851201	SMP	1	521.56	470.95	714.20	475.24	9.49	9.49	9.85	9.85	
6175859566	SMP	1	520.96	470.90	713.75	475.04	9.43	9.43	10.04	10.04	
6175867824	SMP	1	520.84	470.78	713.20	474.98	9.46	9.46	9.94	9.94	
6175876178	SMP	1	520.85	470.90	713.20	475.05	9.44	9.44	9.95	9.95	
6175884585	SMP	1	520.98	470.93	713.32	475.00	9.24	9.24	10.00	10.00	
6175892932	SMP	1	520.85	470.97	713.29	475.06	9.44	9.44	9.79	9.79	
6175901184	SMP	1	520.94	470.94	713.23	475.02	9.34	9.34	9.84	9.84	
6175909565	SMP	1	520.88	470.91	713.36	475.00	9.51	9.51	9.84	9.84	
6175917955	SMP	1	520.81	470.87	713.21	475.00	9.35	9.35	10.01	10.01	
6175926306	SMP	1	520.91	470.83	713.23	474.98	9.36	9.36	9.83	9.83	
6175934585	SMP	1	520.82	470.91	713.23	475.02	9.47	9.47	9.87	9.87	
6175942925	SMP	1	520.57	471.00	713.20	475.05	9.66	9.66	9.99	9.99	
6175951315	SMP	1	520.67	470.90	713.07	475.11	9.54	9.54	9.81	9.81	
6175959564	SMP	1	520.74	470.95	713.13	475.05	9.48	9.48	9.93	9.93	
6175967951	SMP	1	520.63	471.02	713.12	475.18	9.40	9.40	9.76	9.76	
6175976302	SMP	1	520.43	470.94	712.99	475.18	9.48	9.48	9.77	9.77	
6175984705	SMP	1	520.45	470.97	713.00	475.10	9.44	9.44	9.69	9.69	
6175992926	SMP	1	520.15	471.03	712.98	475.12	9.31	9.31	9.82	9.82	
6176001306	SMP	1	520.08	471.02	712.93	475.14	9.35	9.35	9.83	9.83	
6176009690	SMP	1	520.01	470.95	712.93	475.07	9.07	9.07	9.67	9.67	
6176018066	SMP	1	519.94	471.04	712.94	474.98	9.15	9.15	9.86	9.86	
6176026297	SMP	1	520.01	471.00	712.81	474.99	9.22	9.22	9.87	9.87	
6176034706	SMP	1	519.89	471.10	712.67	474.99	9.48	9.48	10.06	10.06	
6176043048	SMP	1	519.84	470.89	712.53	475.01	9.33	9.33	9.98	9.98	
6176051437	SMP	1	519.80	471.01	712.43	474.94	9.27	9.27	10.01	10.01	
6176059696	SMP	1	519.77	470.95	712.31	474.91	9.37	9.37	9.78	9.78	
6176068068	SMP	1	518.72	471.31	711.83	475.15	9.31	9.31	9.65	9.65	
6176076421	SMP	1	518.18	471.69	710.98	475.40	9.57	9.57	9.78	9.78	
6176084700	SMP	1	518.31	471.73	710.98	475.51	9.21	9.21	9.97	9.97	
6176093060	SMP	1	518.26	471.75	710.85	475.45	9.52	9.52	9.94	9.94	
6176101428	SMP	1	518.10	471.69	710.73	475.49	9.33	9.33	9.82	9.82	
6176109803	SMP	1	517.94	471.72	710.55	475.44	9.27	9.27	9.77	9.77	
6176118061	SMP	1	517.71	471.80	710.43	475.47	9.36	9.36	9.65	9.65	
6176126419	SMP	1	517.51	471.85	710.34	475.55	9.29	9.29	9.76	9.76	
6176134821	SMP	1	517.31	471.94	710.30	475.50	9.53	9.53	9.71	9.71	
6176143174	SMP	1	517.28	471.95	710.13	475.63	9.29	9.29	9.86	9.86	
6176151445	SMP	1	517.24	471.94	709.98	475.41	9.34	9.34	9.63	9.63	
6176159810	SMP	1	516.90	472.06	709.91	475.47	9.19	9.19	9.80	9.80	
6176176562	SMP	1	516.77	471.99	709.62	475.55	9.22	9.22	9.63	9.63	
6176184813	SMP	1	516.68	472.11	709.34	475.48	9.37	9.37	9.74	9.74	
6176193175	SMP	1	516.59	472.08	709.27	475.62	9.39	9.39	9.71	9.71	
6176201550	SMP	1	516.36	472.20	709.21	475.54	9.38	9.38	9.75	9.75	
6176209940	SMP	1	516.10	472.24	709.17	475.56	9.57	9.57	9.76	9.76	
6176218175	SMP	1	515.97	472.40	709.07	475.48	9.51	9.51	9.90	9.90	
6176226556	SMP	1	515.66	472.42	708.85	475.48	9.53	9.53	9.87	9.87	
6176234933	SMP	1	515.62	472.38	708.76	475.60	9.44	9.44	9.87	9.87	
6176243295	SMP	1	515.46	472.38	708.68	475.50	9.18	9.18	9.69	9.69	
6176251545	SMP	1	515.35	472.50	708.61	475.50	9.55	9.55	9.67	9.67	
6176259939	SMP	1	515.73	472.34	708.55	475.63	9.15	9.15	9.74	9.74	
6176268305	SMP	1	515.47	472.36	708.41	475.55	9.37	9.37	9.54	9.54	
6176276547	SMP	1	515.48	472.33	708.48	475.54	9.40	9.40	9.77	9.77	
6176284930	SMP	1	515.33	472.45	708.49	475.54	9.72	9.72	9.77	9.77	
6176293301	SMP	1	515.23	472.54	708.35	475.61	9.48	9.48	9.75	9.75	
6176301665	SMP	1	515.20	472.44	708.33	475.51	9.47	9.47	9.74	9.74	
6176309936	SMP	1	515.23	472.47	708.21	475.54	9.70	9.70	9.75	9.75	
6176318298	SMP	1	515.27	472.37	708.30	475.57	9.39	9.39	9.80	9.80	
6176326666	SMP	1	515.38	472.35	708.21	475.61	9.37	9.37	9.91	9.91	
6176335056	SMP	1	515.05	472.37	708.20	475.62	9.31	9.31	9.98	9.98	
6176343311	SMP	1	515.13	472.48	708.16	475.59	9.47	9.47	9.84	9.84	
6176351669	SMP	1	515.17	472.48	708.13	475.75	9.28	9.28	10.03	10.03	
6176360059	SMP	1	515.15	472.53	707.98	475.61	9.48	9.48	9.95	9.95	
6176368423	SMP	1	514.98	472.49	708.09	475.75	9.39	9.39	10.02	10.02	
6176376669	SMP	1	515.15	472.58	708.02	475.62	9.29	9.29	9.94	9.94	
6176385051	SMP	1	515.06	472.59	708.02	475.75	9.55	9.55	9.99	9.99	
6176393423	SMP	1	515.06	472.66	708.09	475.79	9.56	9.56	10.03	10.03	
6176401800	SMP	1	514.98	472.64	708.09	475.75	9.56	9.56	10.07	10.07	
6176410064	SMP	1	515.13	472.58	707.98	475.69	9.37	9.37	9.93	9.93	
6176418420	SMP	1	514.85	472.71	707.98	475.77	9.48	9.48	10.03	10.03	
6176426793	SMP	1	515.06	472.65	707.91	475.82	9.44	9.44	10.02	10.02	
6176435050	SMP	1	514.94	472.58	707.91	475.76	9.20	9.20	9.92	9.92	
6176443414	SMP	1	514.82	472.77	707.97	475.76	9.58	9.58	10.06	10.06	
6176451784	SMP	1	514.78	472.74	708.03	475.81	9.43	9.43	10.09	10.09	
6176460179	SMP	1	514.71	472.81	708.02	475.77	9.54	9.54	9.93	9.93	
6176468438	SMP	1	514.92	472.72	708.00	475.68	9.46	9.46	9.93	9.93	
6176476788	SMP	1	514.90	472.69	708.02	475.74	9.42	9.42	10.08	10.08	
6176485173	SMP	1	514.86	472.73	707.94	475.79	9.46	9.46	10.04	10.04	
6176493537	SMP	1	514.79	472.72	707.88	475.83	9.45	9.45	10.11	10.11	
6176501783	SMP	1	514.78	472.79	707.98	475.86	9.49	9.49	10.11	10.11	
6176510175	SMP	1	514.71	472.89	707.88	475.87	9.53	9.53	10.11	10.11	
6176518540	SMP	1	514.99	472.80	707.99	475.86	9.44	9.44	10.19	10.19	
6176526919	SMP	1	514.99	472.72	707.93	475.99	9.44	9.44	10.32	10.32	
6176535172	SMP	1	514.92	472.80	707.93	475.92	9.49	9.49	10.11	10.11	
6176543533	SMP	1	514.94	472.76	708.00	475.99	9.48	9.48	10.21	10.21	
6176551905	SMP	1	515.16	472.99	708.33	476.13	9.78	9.78	10.39	10.39	
6176560304	SMP	1	516.23	473.13	709.18	476.30	9.57	9.57	10.24	10.24	
6176568543	SMP	1	516.69	473.45	709.72	476.47	9.77	9.77	9.85	9.85	
6176576907	SMP	1	516.61	473.76	709.73	476.64	9.68	9.68	10.02	10.02	
6176585291	SMP	1	516.61	473.59	709.80	476.64	9.70	9.70	9.92	9.92	
6176593551	SMP	1	516.61	473.59	709.82	476.60	9.55	9.55	9.95	9.95	
6176601903	SMP	1	516.68	473.67	709.87	476.78	9.49	9.49	10.16	10.16	
6176610301	SMP	1	516.69	473.56	709.93	476.76	9.88	9.88	10.18	10.18	
6176618660	SMP	1	516.84	473.56	709.92	476.71	9.71	9.71	10.19	10.19	
6176626911	SMP	1	516.75	473.56	710.03	476.72	9.67	9.67	10.24	10.24	
6176635292	SMP	1	516.86	473.52	710.06	476.73	9.73	9.73	10.25	10.25	
6176643656	SMP	1	516.82	473.56	710.15	476.72	9.82	9.82	10.24	10.24	
6176652055	SMP	1	516.67	473.66	710.09	476.71	9.81	9.81	10.31	10.31	
6176660306	SMP	1	516.75	473.56	710.15	476.74	9.76	9.76	10.32	10.32	
6176668667	SMP	1	516.79	473.73	710.13	476.73	9.88	9.88	10.23	10.23	
6176677031	SMP	1	516.75	473.57	710.15	476.70	9.84	9.84	10.29	10.29	
6176685411	SMP	1	516.72	473.59	710.22	476.77	9.80	9.80	10.26	10.26	
6176693658	SMP	1	516.75	473.59	710.21	476.78	9.58	9.58	10.29	10.29	
6176702025	SMP	1	516.84	473.60	710.11	476.75	9.73	9.73	10.32	10.32	
6176710420	SMP	1	516.62	473.81	710.23	476.75	9.82	9.82	10.34	10.34	
6176718789	SMP	1	516.68	473.67	710.15	476.79	9.60	9.60	10.23	10.23	
6176727028	SMP	1	516.68	473.71	710.15	476.82	9.74	9.74	10.33	10.33	
6176735412	SMP	1	516.68	473.81	710.11	476.86	9.69	9.69	10.25	10.25	
6176743778	SMP	1	516.69	473.85	710.13	476.85	9.77	9.77	10.19	10.19	
6176752023	SMP	1	516.61	473.81	710.10	476.94	9.83	9.83	10.37	10.37	
6176760537	SMP	1	516.62	473.83	710.05	476.95	9.67	9.67	10.29	10.29	
6176768786	SMP	1	516.39	473.84	710.07	476.93	9.60	9.60	10.27	10.27	
6176777149	SMP	1	516.39	473.93	710.07	477.00	9.85	9.85	10.31	10.31	
6176785418	SMP	1	516.61	473.88	710.05	477.02	9.80	9.80	10.18	10.18	
6176793779	SMP	1	516.62	473.97	709.98	477.02	9.83	9.83	10.41	10.41	
6176802141	SMP	1	516.55	473.90	709.98	477.09	9.79	9.79	10.38	10.38	
6176810545	SMP	1	516.54	473.96	709.98	477.09	9.95	9.95	10.26	10.26	
6176818778	SMP	1	516.51	474.04	709.95	477.10	10.12	10.12	10.17	10.17	
6176827148	SMP	1	516.47	474.03	709.91	477.09	10.03	10.03	10.33	10.33	
6176835535	SMP	1	516.46	474.05	709.92	477.09	10.10	10.10	10.21	10.21	
6176843907	SMP	1	516.48	474.05	709.91	477.16	10.08	10.08	10.31	10.31	
6176852146	SMP	1	516.47	474.10	709.91	477.23	10.01	10.01	10.50	10.50	
6176860542	SMP	1	516.38	474.15	709.87	477.24	10.02	10.02	10.26	10.26	
6176868903	SMP	1	516.44	474.18	709.97	477.24	10.17	10.17	10.26	10.26	
6176877272	SMP	1	516.51	474.11	709.89	477.32	9.98	9.98	10.33	10.33	
6176885533	SMP	1	516.44	474.18	709.87	477.29	10.09	10.09	10.29	10.29	
6176893899	SMP	1	516.39	474.22	709.90	477.25	10.07	10.07	10.39	10.39	
6176902285	SMP	1	516.32	474.15	709.86	477.29	9.93	9.93	10.20	10.20	
6176910541	SMP	1	516.34	474.12	709.85	477.22	9.85	9.85	10.27	10.27	
6176918898	SMP	1	515.50	473.87	709.07	476.93	9.96	9.96	10.35	10.35	
6176927270	SMP	1	514.50	473.56	708.24	476.58	9.69	9.69	10.45	10.45	
6176935655	SMP	1	514.90	473.39	707.97	476.60	9.61	9.61	10.19	10.19	
6176943895	SMP	1	514.86	473.48	708.11	476.67	9.68	9.68	10.20	10.20	
6176952268	SMP	1	514.72	473.57	708.12	476.66	9.68	9.68	10.22	10.22	
6176960660	SMP	1	514.63	473.59	708.01	476.70	9.73	9.73	10.28	10.28	
6176969039	SMP	1	514.65	473.58	708.01	476.64	9.88	9.88	10.28	10.28	
6176977273	SMP	1	514.79	473.50	707.97	476.60	9.90	9.90	10.22	10.22	
6176985651	SMP	1	514.52	473.65	707.98	476.68	9.90	9.90	10.28	10.28	
6176994025	SMP	1	514.47	473.60	708.00	476.69	10.04	10.04	10.23	10.23	
6177002386	SMP	1	514.33	473.52	707.96	476.53	9.82	9.82	10.12	10.12	
6177010656	SMP	1	514.52	473.59	707.91	476.62	9.88	9.88	10.16	10.16	
6177019018	SMP	1	514.51	473.56	707.96	476.62	9.73	9.73	10.17	10.17	
6177027389	SMP	1	514.28	473.58	707.87	476.58	9.90	9.90	10.16	10.16	
6177035775	SMP	1	514.55	473.43	707.93	476.45	9.86	9.86	10.04	10.04	
6177044020	SMP	1	514.39	473.62	707.68	476.46	9.73	9.73	10.05	10.05	
6177052391	SMP	1	514.33	473.56	707.70	476.47	9.98	9.98	10.06	10.06	
6177060782	SMP	1	514.22	473.56	707.79	476.52	9.86	9.86	10.38	10.38	
6177069021	SMP	1	514.37	473.55	707.73	476.48	9.82	9.82	10.24	10.24	
6177077388	SMP	1	514.12	473.56	707.80	476.49	9.84	9.84	10.27	10.27	
6177085771	SMP	1	514.12	473.63	707.72	476.52	9.82	9.82	10.28	10.28	
6177094145	SMP	1	514.23	473.58	707.55	476.58	9.64	9.64	10.12	10.12	
6177102383	SMP	1	514.19	473.63	707.56	476.60	9.78	9.78	10.13	10.13	
6177110778	SMP	1	514.10	473.69	707.64	476.58	9.79	9.79	10.28	10.28	
6177119140	SMP	1	514.24	473.73	707.62	476.60	9.60	9.60	10.04	10.04	
6177127509	SMP	1	514.10	473.83	707.68	476.66	9.74	9.74	10.11	10.11	
6177135774	SMP	1	514.19	473.75	707.62	476.72	9.68	9.68	10.35	10.35	
6177144137	SMP	1	514.10	473.83	707.69	476.79	9.78	9.78	10.23	10.23	
6177152503	SMP	1	514.10	473.90	707.64	476.81	9.68	9.68	10.22	10.22	
6177160905	SMP	1	513.96	473.99	707.69	476.79	9.84	9.84	10.18	10.18	
6177169143	SMP	1	514.23	474.01	707.69	476.86	9.53	9.53	10.26	10.26	
6177177510	SMP	1	514.29	473.97	707.76	476.86	9.83	9.83	10.21	10.21	
6177185900	SMP	1	514.09	474.11	707.69	476.94	9.83	9.83	10.31	10.31	
6177194261	SMP	1	514.09	474.11	707.56	476.97	9.78	9.78	10.24	10.24	
6177202502	SMP	1	514.25	474.14	707.62	477.01	9.74	9.74	10.31	10.31	
6177210899	SMP	1	514.19	474.18	707.62	477.08	9.74	9.74	10.33	10.33	
6177219269	SMP	1	514.15	474.23	707.57	477.08	9.85	9.85	10.33	10.33	
6177227504	SMP	1	514.35	474.15	707.60	477.02	9.66	9.66	10.28	10.28	
6177235892	SMP	1	514.40	474.22	707.75	477.05	9.66	9.66	10.23	10.23	
6177244257	SMP	1	514.46	474.20	707.53	477.09	9.58	9.58	10.41	10.41	
6177252631	SMP	1	514.13	474.38	707.61	477.12	9.72	9.72	10.30	10.30	
6177260897	SMP	1	513.98	474.43	707.59	477.24	9.83	9.83	10.26	10.26	
6177269260	SMP	1	514.20	474.45	707.61	477.19	9.72	9.72	10.24	10.24	
6177277633	SMP	1	513.91	474.52	707.49	477.15	9.87	9.87	10.38	10.38	
6177286015	SMP	1	513.94	474.44	707.49	477.22	9.88	9.88	10.38	10.38	
6177294257	SMP	1	514.06	474.49	707.56	477.16	9.82	9.82	10.36	10.36	
6177302623	SMP	1	514.03	474.44	707.55	477.12	9.79	9.79	10.32	10.32	
6177311020	SMP	1	513.97	474.47	707.50	477.21	9.85	9.85	10.30	10.30	
6177319382	SMP	1	513.88	474.44	707.59	477.16	9.94	9.94	10.45	10.45	
6177327634	SMP	1	513.88	474.46	707.55	477.10	9.85	9.85	10.29	10.29	
6177344390	SMP	1	513.87	474.48	707.42	477.16	9.77	9.77	10.39	10.39	
6177352761	SMP	1	513.94	474.43	707.58	477.24	9.74	9.74	10.38	10.38	
6177361005	SMP	1	514.75	474.42	708.01	477.06	9.75	9.75	10.19	10.19	
6177377758	SMP	1	515.41	474.36	708.68	477.07	9.90	9.90	10.22	10.22	
6177386136	SMP	1	515.44	474.54	708.57	477.07	9.97	9.97	10.25	10.25	
6177394378	SMP	1	515.34	474.59	708.27	477.12	9.91	9.91	10.34	10.34	
6177402743	SMP	1	515.28	474.58	708.32	477.14	9.90	9.90	10.44	10.44	
6177411144	SMP	1	515.19	474.61	708.23	477.20	9.90	9.90	10.36	10.36	
6177419380	SMP	1	515.10	474.62	708.17	477.14	9.75	9.75	10.27	10.27	
6177427747	SMP	1	514.96	474.79	708.01	477.27	10.00	10.00	10.13	10.13	
6177436132	SMP	1	514.86	474.91	707.94	477.20	9.96	9.96	10.24	10.24	
6177444498	SMP	1	514.79	474.96	707.93	477.34	9.97	9.97	10.37	10.37	
6177452743	SMP	1	514.60	475.11	707.83	477.28	10.10	10.10	10.25	10.25	
6177461138	SMP	1	514.57	475.11	707.88	477.40	10.05	10.05	10.26	10.26	
6177469509	SMP	1	514.43	475.18	707.73	477.38	10.07	10.07	10.35	10.35	
6177477870	SMP	1	514.37	475.17	707.73	477.42	10.02	10.02	10.41	10.41	
6177486132	SMP	1	514.47	475.26	707.57	477.33	10.02	10.02	10.31	10.31	
6177494501	SMP	1	514.16	475.39	707.56	477.51	10.08	10.08	10.41	10.41	
6177502867	SMP	1	514.24	475.32	707.45	477.48	9.99	9.99	10.42	10.42	
6177511262	SMP	1	514.19	475.36	707.46	477.48	9.82	9.82	10.44	10.44	
6177519497	SMP	1	514.14	475.39	707.47	477.53	9.98	9.98	10.48	10.48	
6177527873	SMP	1	514.13	475.32	707.43	477.65	9.80	9.80	10.56	10.56	
6177536256	SMP	1	514.22	475.34	707.50	477.65	9.81	9.81	10.51	10.51	
6177544497	SMP	1	514.18	475.43	707.39	477.67	9.88	9.88	10.44	10.44	
6177552864	SMP	1	514.18	475.42	707.50	477.65	9.79	9.79	10.59	10.59	
6177561261	SMP	1	514.16	475.45	707.54	477.68	9.73	9.73	10.51	10.51	
6177569617	SMP	1	514.33	475.43	707.36	477.73	9.89	9.89	10.59	10.59	
6177577867	SMP	1	514.16	475.52	707.51	477.65	9.87	9.87	10.40	10.40	
6177586254	SMP	1	514.17	475.50	707.51	477.79	9.83	9.83	10.46	10.46	
6177594627	SMP	1	514.34	475.51	707.51	477.86	9.86	9.86	10.63	10.63	
6177602993	SMP	1	514.17	475.55	707.55	477.85	9.96	9.96	10.64	10.64	
6177611255	SMP	1	514.34	475.55	707.41	477.78	9.93	9.93	10.45	10.45	
6177619618	SMP	1	514.28	475.61	707.57	477.91	9.96	9.96	10.38	10.38	
6177627989	SMP	1	514.34	475.61	707.63	477.94	10.07	10.07	10.52	10.52	
6177636383	SMP	1	514.41	475.54	707.64	477.91	10.04	10.04	10.42	10.42	
6177644620	SMP	1	514.33	475.62	707.63	477.97	10.05	10.05	10.34	10.34	
6177652995	SMP	1	514.29	475.68	707.65	478.07	10.07	10.07	10.32	10.32	
6177661382	SMP	1	514.56	475.62	707.79	478.00	10.01	10.01	10.47	10.47	
6177669746	SMP	1	514.41	475.62	707.86	478.00	9.97	9.97	10.39	10.39	
6177677988	SMP	1	514.62	475.64	707.78	478.03	9.96	9.96	10.52	10.52	
6177686376	SMP	1	514.49	475.69	707.75	477.98	10.00	10.00	10.30	10.30	
6177694740	SMP	1	514.63	475.64	707.86	478.02	10.02	10.02	10.42	10.42	
6177703108	SMP	1	514.69	475.69	707.96	478.06	10.05	10.05	10.61	10.61	
6177711378	SMP	1	514.55	475.69	707.88	478.07	9.88	9.88	10.53	10.53	
6177719747	SMP	1	514.62	475.69	707.94	478.03	10.05	10.05	10.49	10.49	
6177728111	SMP	1	514.69	475.65	708.02	478.10	10.05	10.05	10.48	10.48	
6177736372	SMP	1	514.71	475.61	707.99	478.08	10.04	10.04	10.54	10.54	
6177744743	SMP	1	514.67	475.66	707.97	478.03	10.07	10.07	10.58	10.58	
6177753110	SMP	1	514.67	475.70	707.88	478.03	9.82	9.82	10.50	10.50	
6177761503	SMP	1	514.71	475.68	707.97	478.05	9.93	9.93	10.59	10.59	
6177769737	SMP	1	514.55	475.69	708.00	478.07	10.13	10.13	10.49	10.49	
6177778114	SMP	1	514.70	475.68	708.00	478.00	10.12	10.12	10.52	10.52	
6177786507	SMP	1	514.47	475.81	707.98	478.09	10.05	10.05	10.46	10.46	
6177794863	SMP	1	514.73	475.71	707.98	478.16	9.85	9.85	10.56	10.56	
6177803100	SMP	1	514.71	475.76	708.01	478.10	9.88	9.88	10.68	10.68	
6177811503	SMP	1	514.63	475.86	708.07	478.14	10.20	10.20	10.62	10.62	
6177819863	SMP	1	514.64	475.83	708.07	478.18	9.92	9.92	10.71	10.71	
6177828233	SMP	1	514.54	475.88	708.04	478.20	10.08	10.08	10.64	10.64	
6177836508	SMP	1	514.71	475.83	708.06	478.26	10.07	10.07	10.67	10.67	
6177844863	SMP	1	514.69	475.95	708.12	478.21	10.12	10.12	10.57	10.57	
6177853232	SMP	1	514.62	475.95	708.20	478.26	10.12	10.12	10.42	10.42	
6177861622	SMP	1	514.61	475.89	708.12	478.28	10.03	10.03	10.54	10.54	
6177869865	SMP	1	514.68	476.00	708.12	478.28	10.21	10.21	10.61	10.61	
6177878229	SMP	1	514.54	476.03	708.10	478.28	10.21	10.21	10.67	10.67	
6177886622	SMP	1	513.95	476.02	707.41	478.43	10.01	10.01	10.75	10.75	
6177894858	SMP	1	512.45	476.52	706.02	478.85	10.39	10.39	10.45	10.45	
6177903224	SMP	1	511.48	476.90	704.83	479.19	10.16	10.16	10.63	10.63	
6177920007	SMP	1	511.40	477.01	704.62	479.46	10.14	10.14	10.86	10.86	
6177928222	SMP	1	511.28	476.97	704.72	479.46	10.02	10.02	10.78	10.78	
6177936628	SMP	1	511.13	477.06	704.61	479.41	10.31	10.31	10.81	10.81	
6177944971	SMP	1	510.98	477.10	704.50	479.29	10.37	10.37	10.75	10.75	
6177953357	SMP	1	511.14	477.04	704.50	479.36	10.32	10.32	10.75	10.75	
6177961606	SMP	1	511.06	477.05	704.41	479.39	10.23	10.23	10.83	10.83	
6177969996	SMP	1	510.98	477.04	704.46	479.36	10.25	10.25	10.79	10.79	
6177978348	SMP	1	510.92	476.99	704.41	479.34	10.21	10.21	10.84	10.84	
6177986747	SMP	1	510.87	477.03	704.41	479.34	10.29	10.29	10.84	10.84	
6177994971	SMP	1	510.66	477.14	704.31	479.38	10.45	10.45	10.84	10.84	
6178003351	SMP	1	510.69	477.00	704.24	479.31	10.15	10.15	10.82	10.82	
6178011732	SMP	1	510.57	477.11	704.24	479.37	10.06	10.06	10.85	10.85	
6178020108	SMP	1	510.56	477.05	704.09	479.31	10.05	10.05	10.76	10.76	
6178028354	SMP	1	510.48	477.07	704.16	479.39	10.12	10.12	10.85	10.85	
6178036749	SMP	1	510.47	477.07	703.98	479.30	10.17	10.17	10.78	10.78	
6178045093	SMP	1	510.28	477.11	703.98	479.30	10.25	10.25	10.82	10.82	
6178053355	SMP	1	510.21	477.12	703.94	479.25	10.23	10.23	10.75	10.75	
6178061724	SMP	1	510.21	477.06	703.84	479.22	10.27	10.27	10.81	10.81	
6178070110	SMP	1	510.24	477.03	703.76	479.29	10.24	10.24	10.94	10.94	
6178078463	SMP	1	509.99	477.04	703.64	479.32	10.29	10.29	10.88	10.88	
6178086743	SMP	1	510.00	477.08	703.63	479.32	10.22	10.22	10.88	10.88	
6178095101	SMP	1	509.89	477.15	703.45	479.38	10.35	10.35	11.07	11.07	
6178103473	SMP	1	509.73	477.19	703.41	479.19	10.42	10.42	10.90	10.90	
6178111849	SMP	1	509.70	477.15	703.30	479.21	10.34	10.34	10.98	10.98	
6178120112	SMP	1	509.47	477.29	703.27	479.24	10.54	10.54	10.95	10.95	
6178128461	SMP	1	509.39	477.24	703.10	479.17	10.49	10.49	10.88	10.88	
6178136868	SMP	1	509.30	477.19	703.05	479.11	10.45	10.45	10.71	10.71	
6178145212	SMP	1	509.17	477.19	702.91	479.16	10.48	10.48	10.87	10.87	
6178153487	SMP	1	509.19	477.24	702.91	479.25	10.46	10.46	11.00	11.00	
6178161850	SMP	1	509.12	477.19	702.93	479.18	10.39	10.39	11.03	11.03	
6178170240	SMP	1	509.06	477.31	702.76	479.15	10.47	10.47	10.90	10.90	
6178178587	SMP	1	509.00	477.51	702.61	479.44	10.37	10.37	10.88	10.88	
6178186866	SMP	1	508.71	478.55	702.03	480.39	10.68	10.68	10.98	10.98	
6178195220	SMP	1	508.52	479.66	701.71	481.28	10.66	10.66	10.96	10.96	
6178203592	SMP	1	508.60	479.80	701.73	481.46	10.55	10.55	11.00	11.00	
6178211859	SMP	1	508.39	479.57	701.78	481.21	10.68	10.68	11.02	11.02	
6178220227	SMP	1	508.28	479.53	701.71	481.21	10.53	10.53	11.12	11.12	
6178228582	SMP	1	508.17	479.70	701.75	481.25	10.48	10.48	10.98	10.98	
6178236990	SMP	1	508.09	479.78	701.61	481.33	10.50	10.50	10.81	10.81	
6178245212	SMP	1	508.10	479.83	701.61	481.39	10.59	10.59	10.88	10.88	
6178253593	SMP	1	507.99	479.81	701.53	481.33	10.49	10.49	10.89	10.89	
6178261968	SMP	1	507.94	479.84	701.53	481.33	10.60	10.60	11.04	11.04	
6178270353	SMP	1	507.90	479.92	701.46	481.32	10.78	10.78	10.87	10.87	
6178278587	SMP	1	507.82	479.87	701.41	481.34	10.69	10.69	11.10	11.10	
6178286988	SMP	1	507.81	479.81	701.40	481.30	10.75	10.75	10.88	10.88	
6178295335	SMP	1	507.72	479.80	701.37	481.22	10.72	10.72	10.87	10.87	
6178303719	SMP	1	507.59	479.71	701.37	481.15	10.79	10.79	11.03	11.03	
6178311967	SMP	1	507.66	479.71	701.33	481.24	10.87	10.87	11.14	11.14	
6178320345	SMP	1	507.72	479.66	701.24	481.14	10.89	10.89	11.04	11.04	
6178328708	SMP	1	507.63	479.66	701.31	481.21	10.74	10.74	11.17	11.17	
6178337109	SMP	1	507.63	479.66	701.26	481.09	10.78	10.78	11.04	11.04	
6178345340	SMP	1	507.53	479.60	701.28	481.08	10.70	10.70	10.95	10.95	
6178353721	SMP	1	507.54	479.71	701.26	481.15	10.72	10.72	11.08	11.08	
6178362089	SMP	1	507.37	479.63	701.25	481.15	10.74	10.74	10.99	10.99	
6178370350	SMP	1	507.49	479.59	701.29	481.13	10.74	10.74	11.13	11.13	
6178378703	SMP	1	507.42	479.66	701.19	481.15	10.63	10.63	11.14	11.14	
6178387109	SMP	1	507.36	479.73	701.19	481.15	10.76	10.76	10.98	10.98	
6178395457	SMP	1	507.40	479.67	701.19	481.15	10.70	10.70	11.04	11.04	
6178403713	SMP	1	507.40	479.57	701.18	481.13	10.70	10.70	11.12	11.12	
6178412086	SMP	1	507.41	479.60	701.20	481.08	10.69	10.69	11.04	11.04	
6178420468	SMP	1	507.36	479.61	701.21	481.06	10.58	10.58	11.06	11.06	
6178428828	SMP	1	507.41	479.62	701.18	481.14	10.65	10.65	11.20	11.20	
6178445482	SMP	1	507.49	479.59	701.19	481.15	10.57	10.57	11.16	11.16	
6178453835	SMP	1	507.40	479.73	701.19	481.15	10.78	10.78	11.14	11.14	
6178462225	SMP	1	507.38	479.58	701.20	481.15	10.55	10.55	11.14	11.14	
6178470466	SMP	1	507.31	479.79	701.18	481.21	10.79	10.79	11.24	11.24	
6178478827	SMP	1	507.31	479.79	701.19	481.22	10.79	10.79	11.26	11.26	
6178487216	SMP	1	507.40	479.73	701.13	481.18	10.72	10.72	11.04	11.04	
6178495588	SMP	1	507.32	479.80	701.16	481.10	10.68	10.68	10.97	10.97	
6178503827	SMP	1	507.38	479.73	701.20	481.18	10.69	10.69	11.09	11.09	
6178512220	SMP	1	507.36	479.84	701.13	481.24	10.81	10.81	10.97	10.97	
6178520583	SMP	1	507.38	479.86	701.11	481.18	10.71	10.71	10.98	10.98	
6178528832	SMP	1	507.26	479.82	701.11	481.20	10.66	10.66	10.97	10.97	
6178537213	SMP	1	506.94	479.69	700.80	481.18	10.66	10.66	11.11	11.11	
6178545583	SMP	1	506.77	479.63	700.60	480.95	10.73	10.73	10.95	10.95	
6178553947	SMP	1	506.98	479.73	700.60	481.03	10.65	10.65	11.04	11.04	
6178562217	SMP	1	506.81	479.77	700.60	481.03	10.71	10.71	11.05	11.05	
6178570581	SMP	1	506.91	479.81	700.58	481.09	10.56	10.56	11.09	11.09	
6178578952	SMP	1	506.73	479.88	700.54	481.02	10.71	10.71	11.00	11.00	
6178587363	SMP	1	506.81	479.74	700.51	480.96	10.59	10.59	10.86	10.86	
6178595585	SMP	1	506.74	479.73	700.46	480.97	10.65	10.65	11.10	11.10	
6178603954	SMP	1	506.74	479.81	700.38	480.97	10.80	10.80	10.82	10.82	
6178612343	SMP	1	506.65	479.73	700.37	481.03	10.89	10.89	10.99	10.99	
6178620706	SMP	1	506.66	479.64	700.36	480.94	10.85	10.85	10.97	10.97	
6178628947	SMP	1	506.59	479.71	700.21	480.93	10.86	10.86	10.90	10.90	
6178637338	SMP	1	506.46	479.75	700.19	480.90	10.75	10.75	10.99	10.99	
6178645701	SMP	1	506.36	479.75	700.16	480.91	10.75	10.75	10.96	10.96	
6178654083	SMP	1	506.36	479.73	700.15	480.90	10.78	10.78	10.98	10.98	
6178662342	SMP	1	506.42	479.56	700.09	480.88	10.55	10.55	11.01	11.01	
6178670702	SMP	1	506.21	479.63	699.97	480.78	10.58	10.58	10.91	10.91	
6178679080	SMP	1	506.16	479.65	699.96	480.92	10.67	10.67	11.05	11.05	
6178687330	SMP	1	506.08	479.58	699.82	480.84	10.36	10.36	11.12	11.12	
6178695697	SMP	1	506.05	479.50	699.77	480.72	10.25	10.25	11.01	11.01	
6178704071	SMP	1	505.97	479.73	699.63	480.79	10.56	10.56	10.99	10.99	
6178712460	SMP	1	505.74	479.74	699.60	480.76	10.63	10.63	10.98	10.98	
6178720702	SMP	1	505.80	479.81	699.40	480.69	10.67	10.67	11.01	11.01	
6178729076	SMP	1	505.71	479.73	699.35	480.80	10.63	10.63	10.80	10.80	
6178737456	SMP	1	505.60	479.76	699.21	480.70	10.56	10.56	10.74	10.74	
6178745825	SMP	1	505.41	479.67	699.02	480.78	10.38	10.38	10.82	10.82	
6178754066	SMP	1	505.14	479.79	698.98	480.95	10.48	10.48	10.76	10.76	
6178762460	SMP	1	505.11	479.90	698.92	480.82	10.28	10.28	10.52	10.52	
6178770819	SMP	1	504.91	479.98	698.78	480.75	10.48	10.48	10.64	10.64	
6178779196	SMP	1	504.69	480.03	698.59	480.85	10.38	10.38	10.72	10.72	
6178787462	SMP	1	504.72	480.07	698.50	480.86	10.36	10.36	10.76	10.76	
6178795825	SMP	1	504.58	480.14	698.43	480.86	10.42	10.42	10.73	10.73	
6178804190	SMP	1	504.52	480.17	698.27	480.85	10.51	10.51	10.63	10.63	
6178812585	SMP	1	504.41	480.25	698.21	480.86	10.46	10.46	10.45	10.45	
6178820822	SMP	1	504.35	480.13	698.09	480.95	10.20	10.20	10.60	10.60	
6178829191	SMP	1	504.29	480.24	697.98	480.95	10.32	10.32	10.57	10.57	
6178837587	SMP	1	504.22	480.34	697.91	480.90	10.19	10.19	10.41	10.41	
6178845945	SMP	1	504.12	480.32	697.79	480.92	10.37	10.37	10.61	10.61	
6178854189	SMP	1	503.97	480.38	697.70	480.92	10.25	10.25	10.69	10.69	
6178862584	SMP	1	503.98	480.34	697.68	480.97	10.23	10.23	10.58	10.58	
6178870949	SMP	1	503.86	480.29	697.65	480.95	10.00	10.00	10.50	10.50	
6178879188	SMP	1	503.76	480.49	697.58	480.95	10.20	10.20	10.51	10.51	
6178887574	SMP	1	503.81	480.51	697.51	481.01	10.23	10.23	10.45	10.45	
6178895936	SMP	1	504.05	480.83	697.68	481.37	10.19	10.19	10.44	10.44	
6178904317	SMP	1	504.36	481.49	697.87	482.09	10.08	10.08	10.43	10.43	
6178912586	SMP	1	504.38	482.03	697.64	482.50	10.12	10.12	10.43	10.43	
6178920941	SMP	1	504.17	482.02	697.50	482.43	10.07	10.07	10.41	10.41	
6178929311	SMP	1	504.17	481.92	697.57	482.43	10.03	10.03	10.54	10.54	
6178937694	SMP	1	504.10	482.07	697.50	482.43	10.06	10.06	10.56	10.56	
6178945940	SMP	1	504.10	482.00	697.55	482.48	10.02	10.02	10.39	10.39	
6178954309	SMP	1	503.96	482.06	697.48	482.54	9.95	9.95	10.41	10.41	
6178962709	SMP	1	503.89	482.13	697.47	482.54	10.02	10.02	10.45	10.45	
6178971064	SMP	1	503.89	481.99	697.45	482.50	9.95	9.95	10.55	10.55	
6178979308	SMP	1	503.89	482.06	697.40	482.55	9.97	9.97	10.60	10.60	
6178987694	SMP	1	503.74	482.13	697.29	482.55	10.09	10.09	10.59	10.59	
6178996062	SMP	1	503.74	482.13	697.28	482.59	10.09	10.09	10.45	10.45	
6179004431	SMP	1	503.67	482.15	697.14	482.52	10.16	10.16	10.44	10.44	
6179012707	SMP	1	503.67	482.15	697.15	482.48	10.02	10.02	10.55	10.55	
6179021062	SMP	1	503.67	482.09	697.09	482.43	9.87	9.87	10.46	10.46	
6179029442	SMP	1	503.51	482.13	697.12	482.53	9.95	9.95	10.52	10.52	
6179037693	SMP	1	503.46	482.12	697.02	482.50	9.92	9.92	10.38	10.38	
6179046058	SMP	1	503.41	482.10	697.05	482.46	10.01	10.01	10.50	10.50	
6179054435	SMP	1	503.35	482.13	697.01	482.45	9.97	9.97	10.46	10.46	
6179062825	SMP	1	503.35	482.11	696.99	482.41	10.00	10.00	10.24	10.24	
6179079438	SMP	1	503.17	482.14	697.02	482.43	10.09	10.09	10.25	10.25	
6179087839	SMP	1	503.23	482.28	696.92	482.46	9.95	9.95	10.07	10.07	
6179096179	SMP	1	503.15	482.19	696.91	482.43	10.06	10.06	10.23	10.23	
6179104428	SMP	1	503.16	482.28	696.91	482.57	9.86	9.86	10.27	10.27	
6179112808	SMP	1	503.08	482.28	696.84	482.50	9.87	9.87	10.22	10.22	
6179121191	SMP	1	503.08	482.28	696.88	482.50	9.96	9.96	10.29	10.29	
6179129545	SMP	1	503.06	482.37	696.91	482.61	10.12	10.12	10.17	10.17	
6179137829	SMP	1	503.00	482.33	696.88	482.63	9.95	9.95	10.26	10.26	
6179146171	SMP	1	503.06	482.44	696.91	482.67	10.10	10.10	10.30	10.30	
6179154574	SMP	1	503.12	482.56	696.91	482.71	10.09	10.09	10.26	10.26	
6179162935	SMP	1	503.11	482.60	696.98	482.84	10.11	10.11	10.41	10.41	
6179171192	SMP	1	503.21	482.54	696.96	482.83	9.91	9.91	10.41	10.41	
6179179544	SMP	1	503.19	482.57	697.03	482.87	10.05	10.05	10.41	10.41	
6179187948	SMP	1	503.30	482.57	697.02	482.95	9.95	9.95	10.52	10.52	
6179196177	SMP	1	503.04	482.62	697.02	482.95	10.07	10.07	10.53	10.53	
6179204548	SMP	1	503.17	482.61	697.10	482.97	10.14	10.14	10.65	10.65	
6179212928	SMP	1	503.23	482.71	697.11	482.91	10.19	10.19	10.52	10.52	
6179221317	SMP	1	503.25	482.69	697.15	483.03	10.11	10.11	10.59	10.59	
6179229540	SMP	1	503.23	482.56	697.16	483.02	9.97	9.97	10.53	10.53	
6179237946	SMP	1	503.23	482.59	697.17	483.15	10.11	10.11	10.59	10.59	
6179246296	SMP	1	503.23	482.71	697.15	483.22	10.18	10.18	10.83	10.83	
6179254681	SMP	1	503.30	482.70	697.15	483.16	10.15	10.15	10.73	10.73	
6179262925	SMP	1	503.17	482.68	697.14	483.14	10.17	10.17	10.63	10.63	
6179271306	SMP	1	503.23	482.64	697.12	483.09	10.02	10.02	10.59	10.59	
6179279667	SMP	1	503.16	482.64	697.10	483.08	10.02	10.02	10.61	10.61	
6179288078	SMP	1	503.20	482.69	697.08	483.09	10.19	10.19	10.72	10.72	
6179296295	SMP	1	503.01	482.69	697.09	483.04	10.08	10.08	10.71	10.71	
6179304668	SMP	1	503.05	482.76	697.02	483.15	10.02	10.02	10.83	10.83	
6179313050	SMP	1	502.93	482.76	697.04	483.05	10.01	10.01	10.66	10.66	
6179321430	SMP	1	503.00	482.83	696.99	483.16	10.11	10.11	10.74	10.74	
6179329664	SMP	1	503.07	482.88	696.95	483.07	10.24	10.24	10.49	10.49	
6179338074	SMP	1	502.88	482.89	696.95	483.07	10.12	10.12	10.63	10.63	
6179346410	SMP	1	502.90	482.88	696.94	483.09	10.19	10.19	10.44	10.44	
6179354671	SMP	1	502.58	482.98	696.55	483.26	10.09	10.09	10.63	10.63	
6179363053	SMP	1	501.75	483.33	695.70	483.54	10.28	10.28	10.62	10.62	
6179371433	SMP	1	501.50	483.74	695.12	483.78	10.26	10.26	10.22	10.22	
6179379794	SMP	1	501.44	483.74	695.05	483.84	10.24	10.24	10.32	10.32	
6179388064	SMP	1	501.48	483.59	695.12	483.74	10.16	10.16	10.31	10.31	
6179396413	SMP	1	501.34	483.73	695.06	483.77	10.38	10.38	10.31	10.31	
6179404801	SMP	1	501.20	483.69	695.03	483.79	10.20	10.20	10.33	10.33	
6179413170	SMP	1	501.11	483.75	695.00	483.90	10.17	10.17	10.48	10.48	
6179421432	SMP	1	501.17	483.81	694.91	483.88	10.22	10.22	10.40	10.40	
6179429790	SMP	1	500.89	483.89	694.82	483.94	10.25	10.25	10.40	10.40	
6179438192	SMP	1	500.84	483.82	694.84	484.01	10.19	10.19	10.41	10.41	
6179446533	SMP	1	500.86	483.91	694.83	483.95	10.27	10.27	10.48	10.48	
6179454797	SMP	1	500.80	483.87	694.77	483.94	10.18	10.18	10.49	10.49	
6179463172	SMP	1	500.82	483.82	694.64	483.97	10.09	10.09	10.50	10.50	
6179471549	SMP	1	500.79	483.82	694.69	483.89	10.11	10.11	10.53	10.53	
6179479904	SMP	1	500.77	483.97	694.62	484.01	10.20	10.20	10.64	10.64	
6179488186	SMP	1	500.73	483.83	694.62	483.94	10.10	10.10	10.51	10.51	
6179496532	SMP	1	500.55	483.94	694.55	483.98	10.18	10.18	10.47	10.47	
6179504911	SMP	1	500.61	483.94	694.50	483.98	10.09	10.09	10.47	10.47	
6179513164	SMP	1	500.64	484.05	694.60	484.04	10.16	10.16	10.33	10.33	
6179521559	SMP	1	500.59	484.01	694.53	484.04	10.07	10.07	10.50	10.50	
6179529906	SMP	1	500.52	484.02	694.48	484.01	10.11	10.11	10.35	10.35	
6179538311	SMP	1	500.55	484.05	694.53	483.97	9.96	9.96	10.32	10.32	
6179546535	SMP	1	500.55	484.12	694.41	484.01	10.06	10.06	10.34	10.34	
6179554918	SMP	1	500.45	484.07	694.39	484.11	9.97	9.97	10.32	10.32	
6179563290	SMP	1	500.52	484.08	694.32	483.97	9.91	9.91	10.17	10.17	
6179571678	SMP	1	500.41	484.11	694.35	484.06	9.91	9.91	10.27	10.27	
6179579902	SMP	1	500.41	484.05	694.33	483.95	9.84	9.84	10.20	10.20	
6179588314	SMP	1	500.41	484.11	694.33	484.09	9.98	9.98	10.35	10.35	
6179596656	SMP	1	500.28	484.05	694.26	483.95	9.72	9.72	10.17	10.17	
6179605031	SMP	1	500.28	484.05	694.19	484.10	9.84	9.84	10.28	10.28	
6179613288	SMP	1	500.26	484.12	694.21	484.06	10.05	10.05	10.17	10.17	
6179621674	SMP	1	500.33	484.04	694.18	484.04	9.98	9.98	10.08	10.08	
6179630023	SMP	1	500.17	484.09	694.11	484.04	9.95	9.95	10.09	10.09	
6179638431	SMP	1	500.11	484.11	694.09	484.01	10.10	10.10	10.07	10.07	
6179646649	SMP	1	500.12	484.12	694.04	484.07	10.10	10.10	10.23	10.23	
6179655045	SMP	1	500.12	484.20	694.00	484.06	10.18	10.18	10.22	10.22	
6179671672	SMP	1	499.98	484.26	693.98	484.19	9.92	9.92	10.07	10.07	
6179680030	SMP	1	500.05	484.20	693.95	484.08	9.84	9.84	10.06	10.06	
6179688412	SMP	1	499.98	484.26	693.91	484.12	9.94	9.94	9.96	9.96	
6179705034	SMP	1	499.81	484.26	693.80	484.16	9.92	9.92	10.15	10.15	
6179713415	SMP	1	499.81	484.26	693.80	484.23	9.87	9.87	10.13	10.13	
6179721787	SMP	1	499.94	484.60	693.88	484.52	10.03	10.03	9.98	9.98	
6179730149	SMP	1	500.39	485.44	694.16	485.25	10.05	10.05	10.28	10.28	
6179738428	SMP	1	500.34	486.05	693.83	485.90	9.91	9.91	10.21	10.21	
6179746771	SMP	1	500.27	486.11	693.80	485.87	10.13	10.13	10.18	10.18	
6179755161	SMP	1	500.17	485.92	693.92	485.69	9.92	9.92	10.16	10.16	
6179763528	SMP	1	500.17	486.00	693.85	485.77	10.00	10.00	10.10	10.10	
6179771786	SMP	1	500.08	486.06	693.88	485.84	9.91	9.91	10.18	10.18	
6179780155	SMP	1	500.05	486.13	693.85	485.90	9.84	9.84	10.26	10.26	
6179788570	SMP	1	500.07	486.11	693.85	485.91	9.78	9.78	10.36	10.36	
6179796902	SMP	1	500.05	486.13	693.79	485.81	9.98	9.98	10.11	10.11	
6179805150	SMP	1	499.98	486.19	693.85	485.91	9.92	9.92	10.27	10.27	
6179813534	SMP	1	499.98	486.20	693.85	485.91	9.88	9.88	10.35	10.35	
6179821912	SMP	1	499.91	486.33	693.92	485.98	10.07	10.07	10.25	10.25	
6179830143	SMP	1	499.98	486.26	693.85	485.91	9.89	9.89	10.27	10.27	
6179838549	SMP	1	499.91	486.33	693.85	486.05	10.03	10.03	10.19	10.19	
6179846892	SMP	1	499.95	486.33	693.87	486.10	10.00	10.00	10.18	10.18	
6179855287	SMP	1	499.88	486.33	693.83	486.07	10.00	10.00	10.20	10.20	
6179863529	SMP	1	499.93	486.40	693.89	486.04	9.98	9.98	10.38	10.38	
6179871911	SMP	1	499.91	486.40	693.80	486.09	10.04	10.04	10.24	10.24	
6179880265	SMP	1	499.92	486.42	693.77	486.14	9.87	9.87	10.29	10.29	
6179888673	SMP	1	499.85	486.52	693.80	486.09	10.06	10.06	10.31	10.31	
6179896903	SMP	1	499.86	486.50	693.80	486.09	9.99	9.99	10.14	10.14	
6179905269	SMP	1	499.91	486.49	693.81	486.28	9.99	9.99	10.29	10.29	
6179913643	SMP	1	499.85	486.58	693.80	486.17	10.10	10.10	10.29	10.29	
6179922034	SMP	1	499.77	486.51	693.77	486.21	9.95	9.95	10.30	10.30	
6179930264	SMP	1	499.85	486.49	693.77	486.21	9.97	9.97	10.15	10.15	
6179938636	SMP	1	499.85	486.63	693.77	486.21	10.14	10.14	10.09	10.09	
6179947018	SMP	1	499.92	486.63	693.80	486.23	10.26	10.26	10.22	10.22	
6179955399	SMP	1	499.85	486.65	693.87	486.30	10.17	10.17	10.51	10.51	
6179963648	SMP	1	499.92	486.60	693.87	486.37	10.09	10.09	10.56	10.56	
6179972026	SMP	1	499.92	486.66	693.87	486.30	10.34	10.34	10.28	10.28	
6179980390	SMP	1	499.86	486.65	693.87	486.37	10.18	10.18	10.39	10.39	
6179988796	SMP	1	499.85	486.65	693.77	486.28	10.31	10.31	10.40	10.40	
6179997018	SMP	1	499.92	486.70	693.95	486.35	10.19	10.19	10.55	10.55	
6180005392	SMP	1	499.91	486.63	693.84	486.28	10.22	10.22	10.19	10.19	
6180013771	SMP	1	499.81	486.65	693.80	486.30	10.17	10.17	10.33	10.33	
6180022043	SMP	1	499.86	486.72	693.77	486.35	10.41	10.41	10.46	10.46	
6180030387	SMP	1	499.98	486.63	694.02	486.48	10.25	10.25	10.60	10.60	
6180038728	SMP	1	501.05	486.50	695.26	486.29	10.04	10.04	10.71	10.71	
6180047136	SMP	1	502.54	486.31	696.68	486.25	10.37	10.37	10.95	10.95	
6180055395	SMP	1	503.93	486.43	697.62	486.37	10.12	10.12	10.65	10.65	
6180063766	SMP	1	504.78	486.54	698.19	486.36	10.16	10.16	10.57	10.57	
6180072075	SMP	1	504.81	486.57	698.20	486.36	10.24	10.24	10.53	10.53	
6180080506	SMP	1	504.67	486.67	698.12	486.36	10.41	10.41	10.40	10.40	
6180088791	SMP	1	504.80	486.62	698.27	486.50	10.16	10.16	10.55	10.55	
6180097133	SMP	1	504.81	486.67	698.35	486.49	10.05	10.05	10.51	10.51	
6180105514	SMP	1	504.78	486.78	698.34	486.57	10.25	10.25	10.66	10.66	
6180113891	SMP	1	504.67	486.88	698.34	486.59	10.50	10.50	10.79	10.79	
6180122147	SMP	1	504.67	486.80	698.41	486.53	10.22	10.22	10.87	10.87	
6180130515	SMP	1	504.73	486.87	698.42	486.66	10.24	10.24	10.65	10.65	
6180138912	SMP	1	504.81	486.92	698.44	486.65	10.23	10.23	10.88	10.88	
6180147142	SMP	1	504.76	486.94	698.46	486.66	10.15	10.15	10.84	10.84	
6180163892	SMP	1	504.76	487.01	698.62	486.77	10.39	10.39	10.73	10.73	
6180172272	SMP	1	504.81	486.93	698.69	486.77	10.24	10.24	10.63	10.63	
6180180512	SMP	1	504.86	486.95	698.71	486.68	10.29	10.29	10.50	10.50	
6180188879	SMP	1	505.01	487.12	698.85	486.78	10.56	10.56	10.39	10.39	
6180197275	SMP	1	505.07	486.93	698.92	486.78	10.38	10.38	10.37	10.37	
6180205549	SMP	1	505.08	486.98	698.97	486.84	10.28	10.28	10.47	10.47	
6180213890	SMP	1	505.11	486.95	699.09	486.85	10.28	10.28	10.36	10.36	
6180222267	SMP	1	505.26	486.95	699.14	486.89	10.19	10.19	10.45	10.45	
6180230639	SMP	1	505.33	486.88	699.17	486.89	9.98	9.98	10.53	10.53	
6180239005	SMP	1	505.47	486.95	699.31	487.05	9.91	9.91	10.62	10.62	
6180247276	SMP	1	505.40	486.98	699.40	486.94	10.03	10.03	10.49	10.49	
6180255631	SMP	1	505.62	487.03	699.54	487.01	10.20	10.20	10.32	10.32	
6180264008	SMP	1	505.77	487.02	699.62	486.94	10.06	10.06	10.46	10.46	
6180272360	SMP	1	505.79	487.03	699.66	487.16	10.16	10.16	10.64	10.64	
6180280631	SMP	1	505.90	487.05	699.78	487.07	10.21	10.21	10.54	10.54	
6180288997	SMP	1	506.05	486.86	699.95	487.08	10.07	10.07	10.41	10.41	
6180297397	SMP	1	506.23	486.93	700.00	487.08	10.10	10.10	10.41	10.41	
6180314005	SMP	1	506.28	486.82	700.21	487.20	10.01	10.01	10.51	10.51	
6180322402	SMP	1	506.26	486.95	700.24	487.19	10.01	10.01	10.44	10.44	
6180330746	SMP	1	506.41	486.91	700.38	487.19	9.96	9.96	10.49	10.49	
6180339008	SMP	1	506.55	486.90	700.47	487.22	9.90	9.90	10.57	10.57	
6180347384	SMP	1	506.98	486.83	701.05	487.09	10.03	10.03	10.48	10.48	
6180355758	SMP	1	508.17	486.48	702.13	486.75	9.86	9.86	10.23	10.23	
6180364122	SMP	1	508.96	486.31	702.48	486.71	9.67	9.67	10.21	10.21	
6180372400	SMP	1	508.96	486.61	702.46	486.83	9.82	9.82	10.18	10.18	
6180380752	SMP	1	508.96	486.41	702.49	486.84	9.72	9.72	10.22	10.22	
6180389125	SMP	1	508.97	486.52	702.63	486.83	9.78	9.78	10.19	10.19	
6180397511	SMP	1	509.03	486.62	702.83	486.78	9.96	9.96	10.09	10.09	
6180405791	SMP	1	509.11	486.45	702.85	486.70	9.73	9.73	10.00	10.00	
6180414129	SMP	1	509.19	486.52	703.00	486.85	9.86	9.86	10.16	10.16	
6180422456	SMP	1	509.22	486.54	703.04	486.81	9.93	9.93	10.09	10.09	
6180430867	SMP	1	509.25	486.42	703.18	486.84	9.76	9.76	10.17	10.17	
6180439122	SMP	1	509.36	486.42	703.27	486.84	9.72	9.72	10.18	10.18	
6180447502	SMP	1	509.53	486.40	703.38	486.77	9.71	9.71	9.96	9.96	
6180455844	SMP	1	509.50	486.42	703.52	486.95	9.55	9.55	10.09	10.09	
6180464246	SMP	1	509.64	486.40	703.55	487.08	9.26	9.26	10.43	10.43	
6180472535	SMP	1	509.72	486.50	703.69	487.01	9.56	9.56	10.15	10.15	
6180480871	SMP	1	509.87	486.50	703.85	487.00	9.63	9.63	10.15	10.15	
6180489250	SMP	1	509.96	486.57	703.86	487.12	9.72	9.72	10.15	10.15	
6180497498	SMP	1	510.10	486.57	704.00	487.19	9.72	9.72	10.16	10.16	
6180505906	SMP	1	510.26	486.44	704.18	487.16	9.56	9.56	9.89	9.89	
6180514237	SMP	1	510.21	486.40	704.26	487.24	9.38	9.38	10.09	10.09	
6180522600	SMP	1	510.47	486.41	704.41	487.15	9.58	9.58	10.11	10.11	
6180530869	SMP	1	510.48	486.43	704.50	487.20	9.31	9.31	10.13	10.13	
6180539244	SMP	1	510.54	486.49	704.57	487.23	9.53	9.53	10.08	10.08	
6180547625	SMP	1	510.77	486.46	704.78	487.23	9.34	9.34	10.12	10.12	
6180555930	SMP	1	510.86	486.51	704.89	487.37	9.41	9.41	9.91	9.91	
6180572620	SMP	1	511.05	486.45	705.17	487.38	9.56	9.56	9.93	9.93	
6180581011	SMP	1	511.19	486.44	705.23	487.30	9.48	9.48	9.92	9.92	
6180589317	SMP	1	511.26	486.44	705.42	487.29	9.57	9.57	9.81	9.81	
6180597619	SMP	1	511.55	486.23	705.55	487.32	9.44	9.44	9.94	9.94	
6180605973	SMP	1	511.58	486.31	705.62	487.39	9.34	9.34	10.04	10.04	
6180614370	SMP	1	511.47	486.32	705.55	487.39	9.31	9.31	9.68	9.68	
6180622739	SMP	1	510.92	486.68	705.03	487.72	9.79	9.79	10.04	10.04	
6180631009	SMP	1	511.16	486.71	705.13	487.73	9.36	9.36	9.98	9.98	
6180639342	SMP	1	511.29	486.69	705.36	487.70	9.71	9.71	9.88	9.88	
6180647747	SMP	1	511.33	486.68	705.47	487.83	9.64	9.64	9.86	9.86	
6180656014	SMP	1	511.47	486.70	705.61	487.90	9.44	9.44	10.06	10.06	
6180664373	SMP	1	511.50	486.70	705.65	487.85	9.48	9.48	9.92	9.92	
6180672735	SMP	1	511.62	486.74	705.76	487.83	9.41	9.41	9.85	9.85	
6180681131	SMP	1	511.79	486.73	705.97	487.84	9.43	9.43	9.92	9.92	
6180689387	SMP	1	511.97	486.64	705.98	487.91	9.56	9.56	9.92	9.92	
6180697745	SMP	1	511.97	486.65	706.12	487.91	9.73	9.73	9.84	9.84	
6180706124	SMP	1	512.05	486.69	706.26	487.98	9.67	9.67	9.99	9.99	
6180714503	SMP	1	512.20	486.64	706.33	487.91	9.59	9.59	9.87	9.87	
6180722735	SMP	1	512.27	486.70	706.40	488.06	9.71	9.71	10.19	10.19	
6180731301	SMP	1	512.39	486.52	706.48	488.00	9.36	9.36	10.05	10.05	
6180739476	SMP	1	512.41	486.55	706.55	488.23	9.31	9.31	10.45	10.45	
6180747858	SMP	1	512.50	486.55	706.69	488.02	9.33	9.33	10.10	10.10	
6180756110	SMP	1	512.52	486.49	706.68	487.98	9.15	9.15	9.92	9.92	
6180764492	SMP	1	512.69	486.67	706.83	488.05	9.49	9.49	10.10	10.10	
6180772857	SMP	1	512.76	486.56	706.90	488.05	9.31	9.31	9.82	9.82	
6180781255	SMP	1	512.97	486.64	707.05	488.05	9.73	9.73	9.68	9.68	
6180789502	SMP	1	512.97	486.75	707.16	488.19	9.91	9.91	9.95	9.95	
6180797875	SMP	1	513.11	486.61	707.27	488.16	9.63	9.63	10.06	10.06	
6180806205	SMP	1	513.22	486.48	707.40	488.13	9.62	9.62	10.10	10.10	
6180814489	SMP	1	513.48	486.55	707.53	488.26	9.44	9.44	10.13	10.13	
6180822855	SMP	1	513.57	486.56	707.67	488.28	9.33	9.33	10.15	10.15	
6180831259	SMP	1	513.74	486.57	707.90	488.33	9.21	9.21	9.92	9.92	
6180839582	SMP	1	514.10	486.81	708.11	488.55	9.58	9.58	9.90	9.90	
6180847857	SMP	1	514.22	486.76	708.19	488.47	9.61	9.61	9.67	9.67	
6180856262	SMP	1	514.39	486.66	708.43	488.54	9.53	9.53	9.64	9.64	
6180864609	SMP	1	514.57	486.70	708.57	488.57	9.40	9.40	9.61	9.61	
6180881228	SMP	1	514.81	486.80	708.86	488.79	9.34	9.34	9.93	9.93	
6180889630	SMP	1	514.96	486.83	708.98	488.77	9.61	9.61	10.01	10.01	
6180897983	SMP	1	515.03	486.81	709.18	488.83	9.70	9.70	10.01	10.01	
6180906359	SMP	1	515.24	486.74	709.26	488.91	9.51	9.51	10.04	10.04	
6180914609	SMP	1	515.39	486.60	709.40	488.90	9.49	9.49	9.90	9.90	
6180923000	SMP	1	515.47	486.64	709.60	488.88	9.43	9.43	9.99	9.99	
6180931348	SMP	1	515.48	486.60	709.67	489.09	9.31	9.31	10.30	10.30	
6180939697	SMP	1	515.62	486.67	709.79	488.79	9.34	9.34	9.86	9.86	
6180947974	SMP	1	515.83	486.64	709.90	488.98	9.35	9.35	9.91	9.91	
6180956363	SMP	1	515.95	486.74	710.05	488.98	9.40	9.40	9.98	9.98	
6180964737	SMP	1	516.10	486.67	710.11	489.06	9.55	9.55	10.20	10.20	
6180973073	SMP	1	516.10	486.61	710.26	489.10	9.63	9.63	10.17	10.17	
6180981348	SMP	1	516.26	486.55	710.34	489.05	9.52	9.52	10.04	10.04	
6180989746	SMP	1	516.32	486.43	710.48	488.95	9.34	9.34	10.06	10.06	
6180998098	SMP	1	516.37	486.35	710.52	489.02	9.35	9.35	10.08	10.08	
6181006353	SMP	1	516.61	486.34	710.60	489.02	9.21	9.21	10.23	10.23	
6181014725	SMP	1	516.56	486.55	710.62	489.02	9.43	9.43	10.18	10.18	
6181023121	SMP	1	516.65	486.47	710.67	489.07	9.29	9.29	10.24	10.24	
6181031469	SMP	1	516.68	486.44	710.76	488.91	9.32	9.32	9.93	9.93	
6181039756	SMP	1	516.76	486.43	710.76	488.98	9.32	9.32	10.04	10.04	
6181048093	SMP	1	516.64	486.46	710.90	488.98	9.33	9.33	9.97	9.97	
6181056481	SMP	1	516.73	486.69	710.83	488.98	9.67	9.67	9.96	9.96	
6181064855	SMP	1	516.85	486.52	710.90	489.12	9.69	9.69	10.06	10.06	
6181073112	SMP	1	516.84	486.57	710.90	488.91	9.78	9.78	9.94	9.94	
6181081478	SMP	1	516.87	486.65	710.97	489.05	9.81	9.81	10.07	10.07	
6181089879	SMP	1	516.90	486.57	711.05	488.98	9.71	9.71	10.08	10.08	
6181098215	SMP	1	516.98	486.52	711.05	488.91	9.60	9.60	10.11	10.11	
6181106471	SMP	1	516.98	486.45	711.07	488.93	9.53	9.53	10.07	10.07	
6181114858	SMP	1	516.90	486.57	711.05	488.98	9.71	9.71	10.18	10.18	
6181123233	SMP	1	516.94	486.44	711.05	488.98	9.60	9.60	9.99	9.99	
6181131464	SMP	1	516.97	486.57	711.01	489.04	9.73	9.73	9.96	9.96	
6181139873	SMP	1	516.97	486.57	711.05	489.05	9.73	9.73	10.06	10.06	
6181148226	SMP	1	516.93	486.52	711.05	489.05	9.68	9.68	10.06	10.06	
6181156601	SMP	1	516.98	486.45	711.12	489.05	9.55	9.55	9.92	9.92	
6181164851	SMP	1	516.86	486.52	711.05	488.98	9.68	9.68	9.89	9.89	
6181173257	SMP	1	516.90	486.57	710.98	489.05	9.72	9.72	10.07	10.07	
6181181588	SMP	1	516.85	486.59	710.98	489.05	9.63	9.63	9.98	9.98	
6181189990	SMP	1	516.94	486.58	710.97	489.06	9.74	9.74	10.13	10.13	
6181198212	SMP	1	516.90	486.50	710.90	488.98	9.63	9.63	10.02	10.02	
6181206602	SMP	1	516.83	486.50	710.90	488.98	9.62	9.62	9.98	9.98	
6181214972	SMP	1	516.86	486.62	710.83	489.05	9.75	9.75	10.06	10.06	
6181223364	SMP	1	516.66	486.47	710.69	488.91	9.23	9.23	9.96	9.96	
6181231588	SMP	1	515.63	486.35	709.76	489.01	9.04	9.04	10.21	10.21	
6181239995	SMP	1	514.36	486.18	708.40	488.74	9.62	9.62	9.91	9.91	
6181248338	SMP	1	513.75	486.35	707.56	488.81	9.46	9.46	9.91	9.91	
6181256729	SMP	1	513.53	486.25	707.26	488.95	9.09	9.09	10.23	10.23	
6181264976	SMP	1	513.55	486.27	707.30	488.91	9.33	9.33	10.05	10.05	
6181273358	SMP	1	513.51	486.27	707.26	488.79	9.06	9.06	9.87	9.87	
6181281711	SMP	1	513.35	486.34	707.04	488.88	9.61	9.61	10.18	10.18	
6181289998	SMP	1	513.22	486.39	707.04	488.77	9.59	9.59	10.00	10.00	
6181298337	SMP	1	513.28	486.33	707.00	488.62	9.61	9.61	10.04	10.04	
6181306714	SMP	1	513.15	486.36	706.88	488.61	9.66	9.66	9.85	9.85	
6181315089	SMP	1	513.07	486.34	706.84	488.64	9.70	9.70	9.96	9.96	
6181323364	SMP	1	513.00	486.28	706.83	488.63	9.56	9.56	10.05	10.05	
6181331706	SMP	1	512.99	486.29	706.72	488.54	9.75	9.75	9.90	9.90	
6181340120	SMP	1	512.77	486.26	706.69	488.55	9.47	9.47	9.96	9.96	
6181348460	SMP	1	512.63	486.25	706.65	488.43	9.65	9.65	9.90	9.90	
6181356717	SMP	1	512.72	486.27	706.55	488.62	9.47	9.47	10.10	10.10	
6181365092	SMP	1	512.67	486.16	706.48	488.55	9.50	9.50	9.99	9.99	
6181373504	SMP	1	512.50	486.11	706.31	488.59	9.43	9.43	10.38	10.38	
6181381826	SMP	1	512.45	486.22	706.23	488.39	9.26	9.26	9.92	9.92	
6181390113	SMP	1	512.35	486.26	706.16	488.53	9.36	9.36	9.88	9.88	
6181398467	SMP	1	512.25	486.36	706.04	488.38	9.72	9.72	9.83	9.83	
6181406835	SMP	1	512.11	486.43	705.98	488.48	9.63	9.63	10.03	10.03	
6181415211	SMP	1	511.95	486.39	705.92	488.48	9.34	9.34	9.97	9.97	
6181431841	SMP	1	511.80	486.38	705.73	488.36	9.42	9.42	9.87	9.87	
6181440224	SMP	1	511.74	486.35	705.62	488.49	9.45	9.45	9.94	9.94	
6181448461	SMP	1	511.59	486.54	705.58	488.36	9.43	9.43	9.72	9.72	
6181456845	SMP	1	511.56	486.50	705.55	488.60	9.33	9.33	9.85	9.85	
6181465226	SMP	1	511.49	486.52	705.55	488.55	9.26	9.26	9.92	9.92	
6181473596	SMP	1	511.48	486.54	705.42	488.54	9.37	9.37	10.01	10.01	
6181481834	SMP	1	511.45	486.46	705.40	488.41	9.25	9.25	9.88	9.88	
6181490225	SMP	1	511.37	486.53	705.35	488.58	9.38	9.38	10.10	10.10	
6181498583	SMP	1	511.40	486.56	705.31	488.53	9.49	9.49	9.73	9.73	
6181506948	SMP	1	511.45	486.60	705.33	488.46	9.38	9.38	9.83	9.83	
6181515221	SMP	1	511.37	486.60	705.31	488.52	9.53	9.53	9.95	9.95	
6181523594	SMP	1	511.34	486.50	705.31	488.52	9.21	9.21	9.95	9.95	
6181531954	SMP	1	511.38	486.59	705.33	488.52	9.29	9.29	9.76	9.76	
6181540342	SMP	1	511.38	486.75	705.38	488.76	9.53	9.53	9.87	9.87	
6181548580	SMP	1	511.38	486.71	705.35	488.72	9.45	9.45	9.88	9.88	
6181556952	SMP	1	511.38	486.63	705.41	488.60	9.32	9.32	10.01	10.01	
6181565347	SMP	1	511.37	486.67	705.43	488.66	9.52	9.52	9.82	9.82	
6181573725	SMP	1	511.46	486.71	705.45	488.66	9.45	9.45	9.89	9.89	
6181581960	SMP	1	511.52	486.53	705.50	488.64	9.49	9.49	9.73	9.73	
6181590340	SMP	1	511.54	486.67	705.52	488.66	9.35	9.35	9.77	9.77	
6181598708	SMP	1	511.64	486.68	705.58	488.72	9.44	9.44	9.78	9.78	
6181606946	SMP	1	511.74	486.58	705.60	488.63	9.25	9.25	9.75	9.75	
6181615345	SMP	1	511.69	486.68	705.69	488.62	9.25	9.25	9.77	9.77	
6181623702	SMP	1	511.78	486.73	705.70	488.66	9.37	9.37	9.84	9.84	
6181632077	SMP	1	511.79	486.61	705.75	488.63	9.36	9.36	9.68	9.68	
6181640361	SMP	1	511.93	486.66	705.84	488.59	9.42	9.42	9.87	9.87	
6181648711	SMP	1	511.93	486.64	705.88	488.59	9.45	9.45	9.92	9.92	
6181657071	SMP	1	511.95	486.59	705.91	488.48	9.65	9.65	10.03	10.03	
6181665465	SMP	1	511.73	485.43	705.48	487.41	9.51	9.51	9.77	9.77	
6181673920	SMP	1	511.73	484.71	705.19	486.98	9.37	9.37	9.91	9.91	
6181682083	SMP	1	511.93	485.11	705.12	487.13	9.41	9.41	9.91	9.91	
6181690464	SMP	1	511.88	485.01	705.20	487.18	9.31	9.31	9.99	9.99	
6181698828	SMP	1	511.76	485.05	705.33	487.11	9.46	9.46	10.08	10.08	
6181707079	SMP	1	511.80	484.93	705.35	487.13	9.53	9.53	10.13	10.13	
6181715464	SMP	1	511.83	484.91	705.38	487.04	9.49	9.49	10.00	10.00	
6181723837	SMP	1	511.80	484.93	705.37	486.99	9.45	9.45	9.93	9.93	
6181732197	SMP	1	511.71	484.82	705.47	486.88	9.37	9.37	9.87	9.87	
6181740464	SMP	1	511.85	484.82	705.48	486.92	9.49	9.49	10.04	10.04	
6181748824	SMP	1	511.88	484.79	705.48	486.78	9.47	9.47	9.80	9.80	
6181757191	SMP	1	511.83	484.76	705.55	486.83	9.51	9.51	9.76	9.76	
6181765584	SMP	1	511.85	484.67	705.55	486.85	9.38	9.38	9.86	9.86	
6181773876	SMP	1	511.78	484.82	705.59	486.80	9.57	9.57	9.87	9.87	
6181782195	SMP	1	511.78	484.75	705.63	486.88	9.43	9.43	9.85	9.85	
6181790578	SMP	1	511.92	484.67	705.70	486.95	9.49	9.49	9.98	9.98	
6181798837	SMP	1	511.86	484.74	705.69	486.94	9.60	9.60	10.05	10.05	
6181807186	SMP	1	511.88	484.79	705.77	486.89	9.44	9.44	9.87	9.87	
6181815595	SMP	1	511.90	484.83	705.74	486.94	9.56	9.56	9.80	9.80	
6181823946	SMP	1	511.78	484.81	705.78	487.06	9.34	9.34	9.98	9.98	
6181832196	SMP	1	511.92	484.82	705.81	487.01	9.40	9.40	9.91	9.91	
6181840603	SMP	1	512.05	484.98	705.79	487.00	9.72	9.72	9.80	9.80	
6181848944	SMP	1	511.85	484.96	705.78	487.06	9.73	9.73	9.83	9.83	
6181857315	SMP	1	511.92	484.89	705.84	487.12	9.65	9.65	9.89	9.89	
6181865586	SMP	1	511.92	484.89	705.79	487.07	9.57	9.57	9.75	9.75	
6181873966	SMP	1	512.00	484.90	705.84	487.06	9.44	9.44	9.82	9.82	
6181882316	SMP	1	511.92	484.89	705.81	487.06	9.57	9.57	9.79	9.79	
6181890779	SMP	1	511.99	484.82	705.85	487.06	9.50	9.50	9.78	9.78	
6181898948	SMP	1	511.92	484.82	705.85	486.92	9.60	9.60	9.86	9.86	
6181907309	SMP	1	511.92	484.68	705.78	487.05	9.16	9.16	10.07	10.07	
6181915705	SMP	1	511.85	484.89	705.80	487.08	9.55	9.55	10.02	10.02	
6181924077	SMP	1	511.85	484.75	705.83	487.05	9.38	9.38	10.14	10.14	
6181932314	SMP	1	511.92	484.75	705.78	486.99	9.53	9.53	9.79	9.79	
6181940705	SMP	1	511.85	484.75	705.84	486.99	9.45	9.45	9.84	9.84	
6181949068	SMP	1	512.40	484.74	706.47	487.01	9.40	9.40	9.96	9.96	
6181957323	SMP	1	513.84	484.24	707.87	486.62	9.35	9.35	9.90	9.90	
6181974133	SMP	1	516.57	484.07	709.87	486.43	9.13	9.13	9.82	9.82	
6181982436	SMP	1	517.46	484.26	710.72	486.49	9.23	9.23	9.58	9.58	
6181990743	SMP	1	517.50	484.24	710.68	486.61	9.15	9.15	9.65	9.65	
6181999056	SMP	1	517.43	484.13	710.65	486.54	9.15	9.15	9.47	9.47	
6182007434	SMP	1	517.58	484.21	710.81	486.56	9.07	9.07	9.66	9.66	
6182015812	SMP	1	517.58	484.15	710.95	486.64	9.06	9.06	9.69	9.69	
6182024110	SMP	1	517.52	484.14	710.93	486.64	9.12	9.12	9.68	9.68	
6182032424	SMP	1	517.56	484.16	710.93	486.51	8.99	8.99	9.67	9.67	
6182040844	SMP	1	517.57	484.17	710.93	486.64	9.13	9.13	9.78	9.78	
6182049187	SMP	1	517.57	484.13	710.97	486.55	9.12	9.12	9.73	9.73	
6182057441	SMP	1	517.65	484.07	711.01	486.50	9.08	9.08	9.59	9.59	
6182065810	SMP	1	517.65	484.10	711.03	486.57	9.17	9.17	9.68	9.68	
6182074199	SMP	1	517.66	484.09	711.14	486.63	9.15	9.15	9.77	9.77	
6182082580	SMP	1	517.77	484.00	711.17	486.65	9.37	9.37	9.80	9.80	
6182090867	SMP	1	517.83	483.94	711.25	486.65	9.06	9.06	9.58	9.58	
6182099182	SMP	1	517.91	484.09	711.43	486.70	9.14	9.14	9.62	9.62	
6182107551	SMP	1	517.99	484.00	711.47	486.66	9.11	9.11	9.61	9.61	
6182115807	SMP	1	518.05	483.89	711.62	486.55	9.09	9.09	9.49	9.49	
6182124220	SMP	1	518.10	483.89	711.69	486.61	9.00	9.00	9.45	9.45	
6182132548	SMP	1	518.16	483.81	711.81	486.67	9.13	9.13	9.61	9.61	
6182140978	SMP	1	518.18	483.82	711.97	486.69	9.08	9.08	9.78	9.78	
6182149175	SMP	1	518.38	483.98	712.05	486.63	9.25	9.25	9.68	9.68	
6182157561	SMP	1	518.58	483.79	712.19	486.69	9.05	9.05	9.45	9.45	
6182165931	SMP	1	518.62	483.80	712.30	486.85	9.22	9.22	9.65	9.65	
6182174352	SMP	1	518.77	483.85	712.35	486.76	9.20	9.20	9.52	9.52	
6182182550	SMP	1	518.91	483.78	712.55	486.75	9.09	9.09	9.63	9.63	
6182190992	SMP	1	519.06	483.78	712.73	486.73	8.96	8.96	9.57	9.57	
6182199297	SMP	1	519.16	483.64	712.83	486.84	8.88	8.88	9.68	9.68	
6182207673	SMP	1	519.31	483.52	712.98	486.83	8.91	8.91	9.57	9.57	
6182215929	SMP	1	519.55	483.62	713.33	486.77	9.20	9.20	9.48	9.48	
6182232684	SMP	1	520.91	483.07	714.25	486.18	9.04	9.04	9.45	9.45	
6182241069	SMP	1	520.99	483.07	714.27	486.30	9.06	9.06	9.47	9.47	
6182249301	SMP	1	521.06	483.06	714.40	486.38	9.00	9.00	9.35	9.35	
6182257672	SMP	1	521.21	482.99	714.61	486.46	8.87	8.87	9.37	9.37	
6182266067	SMP	1	521.29	482.87	714.81	486.48	9.04	9.04	9.53	9.53	
6182274309	SMP	1	521.46	482.98	714.95	486.54	9.05	9.05	9.57	9.57	
6182282675	SMP	1	521.58	482.87	715.12	486.41	9.11	9.11	9.46	9.46	
6182291095	SMP	1	521.79	482.91	715.27	486.42	9.05	9.05	9.23	9.23	
6182299427	SMP	1	521.89	482.88	715.39	486.55	8.93	8.93	9.41	9.41	
6182307668	SMP	1	522.01	482.87	715.60	486.67	8.85	8.85	9.53	9.53	
6182316064	SMP	1	522.17	482.81	715.79	486.61	8.80	8.80	9.39	9.39	
6182324451	SMP	1	522.27	482.85	715.83	486.56	8.93	8.93	9.63	9.63	
6182332804	SMP	1	522.42	482.86	716.05	486.55	8.91	8.91	9.46	9.46	
6182341057	SMP	1	522.54	482.76	716.19	486.63	8.94	8.94	9.24	9.24	
6182349428	SMP	1	522.62	482.75	716.33	486.63	9.20	9.20	9.34	9.34	
6182357795	SMP	1	522.72	482.74	716.41	486.76	9.17	9.17	9.47	9.47	
6182366188	SMP	1	522.91	482.63	716.55	486.67	8.99	8.99	9.37	9.37	
6182374416	SMP	1	523.01	482.65	716.72	486.71	9.01	9.01	9.61	9.61	
6182382803	SMP	1	523.16	482.52	716.83	486.76	8.77	8.77	9.60	9.60	
6182391215	SMP	1	523.17	482.53	717.05	486.77	8.66	8.66	9.57	9.57	
6182399557	SMP	1	523.46	482.52	717.12	486.76	8.79	8.79	9.42	9.42	
6182407788	SMP	1	523.53	482.52	717.33	486.76	8.81	8.81	9.50	9.50	
6182416183	SMP	1	523.75	482.50	717.39	486.85	9.03	9.03	9.53	9.53	
6182424583	SMP	1	523.87	482.57	717.51	486.87	9.04	9.04	9.57	9.57	
6182441168	SMP	1	524.11	482.59	717.92	486.97	8.93	8.93	9.50	9.50	
6182449542	SMP	1	524.16	482.50	718.13	486.88	8.94	8.94	9.45	9.45	
6182457976	SMP	1	524.37	482.49	718.14	486.98	8.88	8.88	9.68	9.68	
6182466160	SMP	1	524.55	482.62	718.37	487.08	9.17	9.17	9.53	9.53	
6182474601	SMP	1	524.60	482.42	718.43	487.06	8.99	8.99	9.41	9.41	
6182482909	SMP	1	523.54	482.14	717.63	486.84	8.80	8.80	9.67	9.67	
6182491288	SMP	1	521.85	481.52	715.96	486.26	8.99	8.99	9.64	9.64	
6182499545	SMP	1	520.32	481.49	714.24	486.13	9.11	9.11	9.49	9.49	
6182516295	SMP	1	518.15	481.05	711.49	485.96	8.62	8.62	9.35	9.35	
6182524704	SMP	1	517.81	481.23	711.33	486.15	8.96	8.96	9.38	9.38	
6182532918	SMP	1	518.15	481.19	711.62	486.14	8.75	8.75	9.37	9.37	
6182541284	SMP	1	518.15	481.13	711.57	486.07	8.72	8.72	9.30	9.30	
6182549679	SMP	1	518.01	481.20	711.62	486.13	8.68	8.68	9.14	9.14	
6182558082	SMP	1	518.22	481.19	711.79	486.13	8.80	8.80	9.35	9.35	
6182566296	SMP	1	518.16	481.27	711.93	486.21	8.97	8.97	9.57	9.57	
6182574698	SMP	1	518.29	481.32	711.93	486.26	9.12	9.12	9.61	9.61	
6182583059	SMP	1	518.31	481.22	712.01	486.28	8.88	8.88	9.55	9.55	
6182591281	SMP	1	518.29	481.14	711.96	486.16	8.73	8.73	9.55	9.55	
6182599678	SMP	1	518.37	481.17	712.04	486.20	8.99	8.99	9.51	9.51	
6182608073	SMP	1	518.22	481.19	711.99	486.16	8.87	8.87	9.53	9.53	
6182616415	SMP	1	518.11	481.13	711.96	486.14	9.18	9.18	9.55	9.55	
6182624667	SMP	1	518.05	481.16	711.97	486.03	9.01	9.01	9.55	9.55	
6182633042	SMP	1	517.97	481.13	711.91	485.98	8.98	8.98	9.54	9.54	
6182641407	SMP	1	518.00	481.06	711.84	486.01	8.81	8.81	9.30	9.30	
6182649805	SMP	1	517.91	480.95	711.73	485.94	8.97	8.97	9.24	9.24	
6182658058	SMP	1	517.73	481.10	711.56	485.96	9.00	9.00	9.16	9.16	
6182666414	SMP	1	517.65	481.06	711.50	485.97	9.08	9.08	9.26	9.26	
6182674823	SMP	1	517.48	481.11	711.29	485.92	8.92	8.92	9.37	9.37	
6182683163	SMP	1	517.36	481.12	711.22	485.91	8.93	8.93	9.35	9.35	
6182691400	SMP	1	517.11	481.14	711.10	485.84	8.73	8.73	9.44	9.44	
6182699795	SMP	1	517.04	481.15	710.93	485.76	8.87	8.87	9.38	9.38	
6182708197	SMP	1	516.90	481.16	710.67	485.85	8.87	8.87	9.19	9.19	
6182716534	SMP	1	516.76	481.26	710.54	485.80	8.72	8.72	9.30	9.30	
6182724788	SMP	1	516.39	481.33	710.43	485.90	9.05	9.05	9.40	9.40	
6182733160	SMP	1	516.25	481.34	710.25	485.93	8.92	8.92	9.39	9.39	
6182741525	SMP	1	516.20	481.46	710.16	485.95	8.82	8.82	9.50	9.50	
6182749795	SMP	1	516.03	481.45	710.05	485.83	8.86	8.86	9.47	9.47	
6182758159	SMP	1	515.96	481.40	709.89	485.78	8.70	8.70	9.39	9.39	
6182766543	SMP	1	515.86	481.52	709.75	485.85	8.78	8.78	9.34	9.34	
6182774951	SMP	1	515.71	481.51	709.64	485.82	8.79	8.79	9.30	9.30	
6182783165	SMP	1	515.65	481.59	709.56	485.82	8.91	8.91	9.33	9.33	
6182791526	SMP	1	515.49	481.58	709.52	485.86	8.95	8.95	9.14	9.14	
6182799926	SMP	1	515.50	481.63	709.48	485.88	9.20	9.20	9.15	9.15	
6182808324	SMP	1	515.43	481.56	709.47	485.94	9.12	9.12	9.38	9.38	
6182816535	SMP	1	515.36	481.56	709.48	485.87	9.10	9.10	9.39	9.39	
6182824925	SMP	1	515.50	481.57	709.50	485.91	9.14	9.14	9.22	9.22	
6182833290	SMP	1	515.43	481.56	709.43	485.91	9.17	9.17	9.31	9.31	
6182841646	SMP	1	515.48	481.55	709.47	485.94	9.08	9.08	9.28	9.28	
6182849919	SMP	1	515.50	481.56	709.50	485.89	9.13	9.13	9.33	9.33	
6182858296	SMP	1	515.43	481.57	709.50	485.91	9.12	9.12	9.12	9.12	
6182866656	SMP	1	515.50	481.51	709.52	485.97	8.89	8.89	9.22	9.22	
6182875051	SMP	1	515.64	481.59	709.65	485.98	8.87	8.87	9.32	9.32	
6182883280	SMP	1	515.72	481.56	709.61	485.95	8.90	8.90	9.06	9.06	
6182891595	SMP	1	515.71	481.52	709.64	485.98	8.83	8.83	9.16	9.16	
6182900041	SMP	1	515.78	481.53	709.67	486.04	8.80	8.80	9.26	9.26	
6182908279	SMP	1	515.78	481.50	709.79	486.05	8.73	8.73	9.30	9.30	
6182916657	SMP	1	515.89	481.39	709.86	486.04	8.89	8.89	9.33	9.33	
6182925049	SMP	1	515.96	481.47	709.91	485.98	8.60	8.60	9.40	9.40	
6182933408	SMP	1	516.02	481.38	709.95	486.12	8.78	8.78	9.52	9.52	
6182941649	SMP	1	516.09	481.30	710.06	486.05	8.78	8.78	9.38	9.38	
6182950042	SMP	1	516.10	481.38	710.13	486.13	8.86	8.86	9.30	9.30	
6182958441	SMP	1	516.10	481.37	710.18	486.02	8.85	8.85	9.25	9.25	
6182966776	SMP	1	516.27	481.28	710.22	486.14	8.86	8.86	9.35	9.35	
6182975027	SMP	1	516.35	481.35	710.36	486.06	9.01	9.01	9.22	9.22	
6182983669	SMP	1	516.34	481.44	710.36	486.04	9.29	9.29	9.37	9.37	
6182991764	SMP	1	516.26	481.33	710.49	486.04	9.19	9.19	9.31	9.31	
6183000160	SMP	1	516.48	481.15	710.50	486.03	8.91	8.91	9.41	9.41	
6183008718	SMP	1	516.65	481.07	710.71	485.98	8.96	8.96	9.12	9.12	
6183016769	SMP	1	517.61	481.29	711.99	486.07	9.02	9.02	9.54	9.54	
6183025155	SMP	1	519.33	481.40	713.66	486.27	8.92	8.92	9.35	9.35	
6183033525	SMP	1	521.19	481.45	715.25	486.47	8.81	8.81	9.48	9.48	
6183041762	SMP	1	522.99	481.78	716.69	486.70	8.87	8.87	9.54	9.54	
6183050156	SMP	1	524.57	482.08	717.88	487.07	8.99	8.99	9.32	9.32	
6183066897	SMP	1	526.19	482.33	719.51	487.41	8.78	8.78	9.22	9.22	
6183075169	SMP	1	526.16	482.30	719.45	487.37	8.93	8.93	9.13	9.13	
6183083523	SMP	1	526.25	482.33	719.70	487.60	9.06	9.06	9.40	9.40	
6183091892	SMP	1	526.52	482.48	719.86	487.58	8.94	8.94	9.52	9.52	
6183100142	SMP	1	526.56	482.46	720.12	487.62	9.13	9.13	9.32	9.32	
6183108517	SMP	1	526.76	482.51	720.29	487.57	9.14	9.14	9.12	9.12	
6183116889	SMP	1	526.87	482.58	720.50	487.67	9.07	9.07	9.33	9.33	
6183125294	SMP	1	527.24	482.44	720.66	487.78	8.83	8.83	9.59	9.59	
6183133513	SMP	1	527.38	482.36	720.99	487.73	8.96	8.96	9.41	9.41	
6183141884	SMP	1	527.61	482.44	721.22	487.71	9.07	9.07	9.30	9.30	
6183150266	SMP	1	527.96	482.31	721.56	487.78	9.12	9.12	9.43	9.43	
6183158656	SMP	1	528.35	482.21	721.92	487.94	9.10	9.10	9.38	9.38	
6183175267	SMP	1	528.99	482.17	722.63	488.03	9.13	9.13	9.23	9.23	
6183183654	SMP	1	529.47	481.99	723.11	488.12	9.26	9.26	9.67	9.67	
6183192017	SMP	1	529.93	481.98	723.47	488.14	9.07	9.07	9.30	9.30	
6183200263	SMP	1	530.20	481.89	723.85	488.21	9.04	9.04	9.47	9.47	
6183208655	SMP	1	530.72	481.80	724.32	488.19	9.16	9.16	9.44	9.44	
6183217016	SMP	1	531.04	481.70	724.76	488.39	8.95	8.95	9.33	9.33	
6183225396	SMP	1	531.46	481.65	725.20	488.40	9.21	9.21	9.58	9.58	
6183233657	SMP	1	531.97	481.62	725.64	488.42	8.95	8.95	9.43	9.43	
6183242016	SMP	1	532.38	481.53	726.19	488.62	9.00	9.00	9.63	9.63	
6183258651	SMP	1	533.31	481.37	727.04	488.64	9.12	9.12	9.53	9.53	
6183267018	SMP	1	533.75	481.34	727.49	488.75	9.21	9.21	9.59	9.59	
6183275389	SMP	1	534.25	481.14	727.90	488.83	9.19	9.19	9.72	9.72	
6183283751	SMP	1	534.75	481.12	728.50	488.90	8.93	8.93	9.71	9.71	
6183292030	SMP	1	535.20	481.07	728.91	488.88	9.22	9.22	9.68	9.68	
6183300384	SMP	1	535.66	480.95	729.34	488.95	9.30	9.30	9.61	9.61	
6183308753	SMP	1	536.01	480.86	729.87	489.03	9.05	9.05	9.60	9.60	
6183317131	SMP	1	536.60	480.76	730.37	489.19	9.25	9.25	9.68	9.68	
6183333771	SMP	1	537.47	480.67	731.21	489.19	9.13	9.13	9.70	9.70	
6183342149	SMP	1	537.97	480.62	731.64	489.28	9.21	9.21	9.66	9.66	
6183350520	SMP	1	538.45	480.57	732.21	489.57	9.30	9.30	9.91	9.91	
6183358735	SMP	1	539.48	481.13	733.11	490.18	9.22	9.22	9.83	9.83	
6183367154	SMP	1	540.36	481.93	733.65	490.93	9.39	9.39	9.94	9.94	
6183375506	SMP	1	540.72	482.08	733.89	491.21	9.40	9.40	9.84	9.84	
6183383889	SMP	1	541.01	481.73	734.38	491.31	8.94	8.94	9.83	9.83	
6183400520	SMP	1	541.84	481.78	735.31	491.45	9.29	9.29	9.89	9.89	
6183408791	SMP	1	542.19	481.77	735.70	491.47	9.32	9.32	9.69	9.69	
6183417131	SMP	1	542.63	481.83	736.00	491.53	9.40	9.40	9.92	9.92	
6183425484	SMP	1	542.87	481.71	736.32	491.66	9.25	9.25	9.76	9.76	
6183433868	SMP	1	543.26	481.76	736.69	491.54	9.35	9.35	9.67	9.67	
6183442173	SMP	1	543.55	481.66	737.06	491.73	9.42	9.42	10.00	10.00	
6183450498	SMP	1	543.86	481.78	737.37	491.81	9.45	9.45	9.70	9.70	
6183458860	SMP	1	544.19	481.69	737.68	491.80	9.51	9.51	9.91	9.91	
6183467251	SMP	1	544.46	481.65	737.99	491.81	9.46	9.46	9.77	9.77	
6183475537	SMP	1	544.75	481.63	738.30	491.94	9.37	9.37	9.70	9.70	
6183483870	SMP	1	544.99	481.54	738.51	492.01	9.31	9.31	9.62	9.62	
6183500653	SMP	1	545.50	481.70	739.07	492.05	9.50	9.50	9.79	9.79	
6183508904	SMP	1	545.83	481.59	739.26	492.17	9.18	9.18	9.81	9.81	
6183517266	SMP	1	545.95	481.64	739.41	492.26	9.42	9.42	9.77	9.77	
6183525592	SMP	1	546.23	481.57	739.63	492.25	9.23	9.23	9.68	9.68	
6183534002	SMP	1	546.40	481.69	739.91	492.25	9.37	9.37	9.86	9.86	
6183542276	SMP	1	546.55	481.58	740.05	492.36	9.30	9.30	9.77	9.77	
6183550634	SMP	1	546.76	481.66	740.31	492.59	9.24	9.24	9.82	9.82	
6183558970	SMP	1	546.96	481.56	740.49	492.49	9.14	9.14	9.41	9.41	
6183567391	SMP	1	547.09	481.64	740.61	492.56	9.37	9.37	9.47	9.47	
6183575631	SMP	1	547.23	481.64	740.74	492.56	9.49	9.49	9.60	9.60	
6183584005	SMP	1	547.35	481.60	740.86	492.60	9.34	9.34	9.74	9.74	
6183592337	SMP	1	547.44	481.59	741.06	492.66	9.39	9.39	9.83	9.83	
6183600756	SMP	1	547.69	481.65	741.13	492.66	9.31	9.31	9.78	9.78	
6183609003	SMP	1	547.75	481.63	741.37	492.73	9.19	9.19	9.64	9.64	
6183617385	SMP	1	547.82	481.69	741.44	492.80	9.28	9.28	9.73	9.73	
6183625702	SMP	1	547.91	481.70	741.57	492.65	9.20	9.20	9.66	9.66	
6183634124	SMP	1	548.09	481.79	741.65	492.79	9.40	9.40	9.89	9.89	
6183642399	SMP	1	548.23	481.65	741.76	492.70	9.27	9.27	9.86	9.86	
6183650750	SMP	1	548.30	481.64	741.85	492.82	9.30	9.30	9.94	9.94	
6183659082	SMP	1	548.45	481.64	741.98	492.88	9.28	9.28	9.78	9.78	
6183667513	SMP	1	548.42	481.54	742.06	492.95	9.32	9.32	9.81	9.81	
6183675755	SMP	1	548.56	481.70	742.14	492.83	9.55	9.55	9.79	9.79	
6183684120	SMP	1	548.69	481.60	742.30	492.95	9.31	9.31	9.75	9.75	
6183700875	SMP	1	548.98	481.53	742.53	492.83	9.20	9.20	9.87	9.87	
6183709138	SMP	1	549.09	481.57	742.68	492.92	9.37	9.37	9.87	9.87	
6183717496	SMP	1	549.23	481.64	742.77	492.95	9.28	9.28	9.86	9.86	
6183725818	SMP	1	549.34	481.47	742.84	492.88	9.46	9.46	9.99	9.99	
6183734113	SMP	1	549.16	480.49	742.84	491.88	9.55	9.55	9.88	9.88	
6183742513	SMP	1	549.34	478.67	742.26	490.38	9.29	9.29	9.81	9.81	
6183750871	SMP	1	549.38	477.90	741.86	489.57	9.23	9.23	9.78	9.78	
6183759199	SMP	1	549.47	477.68	741.56	489.15	9.39	9.39	9.84	9.84	
6183767501	SMP	1	549.59	477.83	741.75	489.42	9.38	9.38	9.69	9.69	
6183775875	SMP	1	549.59	477.89	741.97	489.57	9.44	9.44	9.84	9.84	
6183784239	SMP	1	549.53	477.81	742.05	489.57	9.49	9.49	9.89	9.89	
6183792575	SMP	1	549.53	477.81	742.06	489.49	9.44	9.44	9.89	9.89	
6183800874	SMP	1	549.48	477.83	742.16	489.51	9.55	9.55	9.76	9.76	
6183809255	SMP	1	549.63	477.82	742.25	489.51	9.42	9.42	9.80	9.80	
6183817616	SMP	1	549.63	477.82	742.31	489.57	9.44	9.44	9.65	9.65	
6183825929	SMP	1	549.46	477.88	742.47	489.61	9.49	9.49	9.76	9.76	
6183834236	SMP	1	549.61	477.83	742.47	489.52	9.50	9.50	9.83	9.83	
6183842633	SMP	1	549.60	477.88	742.49	489.62	9.52	9.52	9.74	9.74	
6183850985	SMP	1	549.65	477.84	742.56	489.55	9.48	9.48	9.70	9.70	
6183859310	SMP	1	549.55	477.90	742.59	489.56	9.49	9.49	9.72	9.72	
6183867612	SMP	1	549.55	477.97	742.55	489.60	9.68	9.68	9.74	9.74	
6183875998	SMP	1	549.63	477.89	742.70	489.68	9.47	9.47	9.77	9.77	
6183884354	SMP	1	549.62	477.98	742.64	489.73	9.64	9.64	9.88	9.88	
6183892637	SMP	1	549.66	477.85	742.70	489.68	9.45	9.45	9.86	9.86	
6183900979	SMP	1	549.61	477.90	742.77	489.69	9.54	9.54	9.77	9.77	
6183909355	SMP	1	549.68	477.83	742.79	489.67	9.46	9.46	9.81	9.81	
6183917735	SMP	1	549.55	477.83	742.74	489.63	9.55	9.55	9.93	9.93	
6183925993	SMP	1	549.62	477.91	742.87	489.67	9.50	9.50	9.86	9.86	
6183934353	SMP	1	549.55	477.83	742.86	489.67	9.51	9.51	9.88	9.88	
6183942744	SMP	1	549.61	477.89	742.80	489.67	9.56	9.56	9.89	9.89	
6183951102	SMP	1	549.74	477.87	742.88	489.74	9.50	9.50	10.01	10.01	
6183959382	SMP	1	549.65	477.83	742.81	489.68	9.43	9.43	9.95	9.95	
6183967739	SMP	1	549.65	477.84	743.01	489.72	9.44	9.44	9.93	9.93	
6183976099	SMP	1	549.68	477.83	742.94	489.80	9.46	9.46	10.07	10.07	
6183984473	SMP	1	549.75	477.91	742.92	489.75	9.58	9.58	9.95	9.95	
6183992755	SMP	1	549.62	477.90	742.94	489.81	9.52	9.52	10.08	10.08	
6184001097	SMP	1	549.58	477.91	742.87	489.79	9.56	9.56	10.01	10.01	
6184009527	SMP	1	549.55	477.91	742.89	489.85	9.58	9.58	10.08	10.08	
6184017863	SMP	1	549.68	477.92	743.01	489.86	9.52	9.52	10.10	10.10	
6184026102	SMP	1	549.55	477.99	742.91	489.83	9.59	9.59	10.03	10.03	
6184034468	SMP	1	549.56	478.03	742.84	489.75	9.51	9.51	10.05	10.05	
6184042888	SMP	1	549.49	478.01	742.81	489.85	9.52	9.52	10.21	10.21	
6184051226	SMP	1	549.54	478.09	742.81	489.86	9.40	9.40	9.97	9.97	
6184059488	SMP	1	549.54	478.09	742.84	489.95	9.59	9.59	10.08	10.08	
6184067859	SMP	1	549.56	478.11	742.78	489.94	9.41	9.41	10.18	10.18	
6184076216	SMP	1	549.53	478.10	742.81	490.02	9.46	9.46	10.09	10.09	
6184084474	SMP	1	549.52	478.18	742.79	490.04	9.50	9.50	10.12	10.12	
6184092879	SMP	1	549.49	478.27	742.89	490.03	9.54	9.54	10.15	10.15	
6184101224	SMP	1	549.49	477.95	742.76	490.05	9.39	9.39	10.22	10.22	
6184109590	SMP	1	548.89	477.44	742.38	489.35	9.64	9.64	9.77	9.77	
6184117852	SMP	1	549.01	476.91	741.94	488.84	9.58	9.58	9.90	9.90	
6184126234	SMP	1	549.10	476.70	741.77	488.49	9.61	9.61	9.72	9.72	
6184134591	SMP	1	549.19	476.70	741.84	488.61	9.51	9.51	9.67	9.67	
6184143362	SMP	1	549.18	476.73	741.84	488.82	9.48	9.48	10.01	10.01	
6184151219	SMP	1	548.97	476.76	741.92	488.80	9.68	9.68	9.96	9.96	
6184159614	SMP	1	549.11	476.68	741.97	488.73	9.58	9.58	9.90	9.90	
6184167974	SMP	1	548.99	476.75	741.97	488.65	9.65	9.65	9.94	9.94	
6184176333	SMP	1	549.05	476.73	741.98	488.65	9.61	9.61	9.93	9.93	
6184184592	SMP	1	548.97	476.63	742.04	488.65	9.61	9.61	10.00	10.00	
6184192996	SMP	1	548.91	476.73	742.02	488.67	9.58	9.58	9.89	9.89	
6184201363	SMP	1	548.89	476.68	742.04	488.72	9.56	9.56	10.03	10.03	
6184209729	SMP	1	548.89	476.75	741.98	488.65	9.67	9.67	9.89	9.89	
6184217971	SMP	1	548.83	476.69	741.96	488.64	9.44	9.44	9.96	9.96	
6184226350	SMP	1	548.79	476.75	742.02	488.65	9.57	9.57	10.05	10.05	
6184234712	SMP	1	548.83	476.75	741.90	488.65	9.55	9.55	10.02	10.02	
6184242985	SMP	1	548.92	476.70	741.94	488.65	9.68	9.68	10.01	10.01	
6184251343	SMP	1	548.81	476.80	741.97	488.64	9.74	9.74	10.03	10.03	
6184259733	SMP	1	548.76	476.72	742.05	488.58	9.46	9.46	9.97	9.97	
6184268115	SMP	1	548.72	476.75	741.93	488.51	9.62	9.62	9.85	9.85	
6184276348	SMP	1	548.76	476.66	741.97	488.50	9.81	9.81	9.88	9.88	
6184284712	SMP	1	548.58	476.62	741.88	488.45	9.49	9.49	9.83	9.83	
6184293115	SMP	1	548.76	476.66	741.89	488.42	9.64	9.64	9.88	9.88	
6184301465	SMP	1	548.69	476.61	741.92	488.46	9.62	9.62	9.92	9.92	
6184309713	SMP	1	548.55	476.63	741.79	488.44	9.60	9.60	9.79	9.79	
6184318094	SMP	1	548.62	476.55	741.83	488.34	9.75	9.75	9.83	9.83	
6184326472	SMP	1	548.52	476.49	741.89	488.34	9.53	9.53	9.86	9.86	
6184334838	SMP	1	548.68	476.61	741.88	488.35	9.64	9.64	9.98	9.98	
6184343119	SMP	1	548.58	476.51	741.85	488.32	9.58	9.58	9.86	9.86	
6184351462	SMP	1	548.62	476.46	741.89	488.34	9.58	9.58	9.87	9.87	
6184359849	SMP	1	548.54	476.53	741.89	488.34	9.58	9.58	9.91	9.91	
6184368217	SMP	1	548.48	476.55	741.89	488.28	9.58	9.58	9.85	9.85	
6184376465	SMP	1	548.55	476.50	741.91	488.25	9.71	9.71	9.70	9.70	
6184384832	SMP	1	548.53	476.52	741.96	488.27	9.69	9.69	9.82	9.82	
6184393251	SMP	1	548.53	476.59	741.88	488.28	9.59	9.59	9.95	9.95	
6184401460	SMP	1	548.55	476.55	741.90	488.34	9.61	9.61	9.83	9.83	
6184409832	SMP	1	548.54	476.60	741.98	488.39	9.62	9.62	9.82	9.82	
6184418213	SMP	1	548.54	476.68	741.91	488.41	9.64	9.64	9.79	9.79	
6184426758	SMP	1	548.65	476.58	741.90	488.46	9.47	9.47	9.90	9.90	
6184434833	SMP	1	548.51	476.60	741.93	488.42	9.47	9.47	9.89	9.89	
6184443225	SMP	1	548.58	476.67	741.98	488.40	9.51	9.51	9.77	9.77	
6184451576	SMP	1	548.89	476.80	742.33	488.57	9.63	9.63	9.70	9.70	
6184460016	SMP	1	549.60	476.98	742.93	488.92	9.48	9.48	9.93	9.93	
6184468216	SMP	1	549.81	477.37	742.91	489.08	9.51	9.51	9.84	9.84	
6184476588	SMP	1	549.68	477.42	742.91	489.20	9.51	9.51	9.95	9.95	
6184484960	SMP	1	549.70	477.32	742.93	489.10	9.54	9.54	9.84	9.84	
6184493405	SMP	1	549.58	477.29	742.87	489.02	9.50	9.50	9.81	9.81	
6184501581	SMP	1	549.65	477.20	742.88	489.01	9.55	9.55	9.81	9.81	
6184509953	SMP	1	549.62	477.21	742.90	489.00	9.53	9.53	9.83	9.83	
6184518335	SMP	1	549.49	477.24	742.93	488.90	9.53	9.53	9.74	9.74	
6184526742	SMP	1	549.55	477.17	742.86	488.99	9.48	9.48	9.90	9.90	
6184534953	SMP	1	549.49	477.17	742.86	488.84	9.45	9.45	9.97	9.97	
6184543350	SMP	1	549.61	477.11	742.86	488.92	9.49	9.49	9.93	9.93	
6184551704	SMP	1	549.46	477.04	742.86	488.92	9.46	9.46	9.93	9.93	
6184559959	SMP	1	549.42	477.17	742.79	488.84	9.50	9.50	9.90	9.90	
6184568334	SMP	1	549.56	477.01	742.86	488.84	9.51	9.51	9.96	9.96	
6184576723	SMP	1	549.46	477.01	742.84	488.69	9.51	9.51	9.89	9.89	
6184585077	SMP	1	549.51	476.97	742.84	488.83	9.36	9.36	10.04	10.04	
6184593345	SMP	1	549.47	476.92	742.82	488.79	9.37	9.37	10.05	10.05	
6184601697	SMP	1	549.47	476.93	742.93	488.75	9.33	9.33	10.06	10.06	
6184610076	SMP	1	549.53	476.92	742.87	488.68	9.32	9.32	9.91	9.91	
6184618459	SMP	1	549.48	476.86	742.87	488.70	9.51	9.51	9.81	9.81	
6184626711	SMP	1	549.25	476.68	742.63	488.54	9.53	9.53	9.75	9.75	
6184635072	SMP	1	548.11	475.73	741.53	487.56	9.72	9.72	9.65	9.65	
6184643473	SMP	1	547.11	474.76	740.20	486.72	9.61	9.61	9.98	9.98	
6184651823	SMP	1	546.55	474.55	739.26	486.31	9.39	9.39	9.69	9.69	
6184660083	SMP	1	545.81	474.40	738.47	486.27	9.37	9.37	9.68	9.68	
6184668462	SMP	1	545.74	474.48	738.43	486.32	9.36	9.36	9.78	9.78	
6184685203	SMP	1	545.57	474.51	738.47	486.29	9.31	9.31	9.74	9.74	
6184693453	SMP	1	545.48	474.50	738.48	486.21	9.27	9.27	9.83	9.83	
6184701851	SMP	1	545.37	474.50	738.51	486.17	9.28	9.28	9.80	9.80	
6184710194	SMP	1	545.41	474.55	738.40	486.20	9.42	9.42	9.81	9.81	
6184718473	SMP	1	545.34	474.55	738.33	486.20	9.45	9.45	9.77	9.77	
6184726815	SMP	1	545.41	474.42	738.34	486.13	9.31	9.31	9.81	9.81	
6184735202	SMP	1	545.34	474.40	738.28	486.15	9.32	9.32	9.59	9.59	
6184743574	SMP	1	545.34	474.33	738.31	486.10	9.26	9.26	9.80	9.80	
6184751833	SMP	1	545.24	474.41	738.25	486.15	9.53	9.53	9.80	9.80	
6184760196	SMP	1	545.16	474.48	738.28	486.15	9.39	9.39	9.68	9.68	
6184768594	SMP	1	545.02	474.41	738.17	486.18	9.48	9.48	9.73	9.73	
6184776943	SMP	1	545.10	474.46	738.18	486.15	9.47	9.47	9.90	9.90	
6184785204	SMP	1	545.10	474.33	738.26	486.17	9.40	9.40	9.87	9.87	
6184793577	SMP	1	544.96	474.33	738.16	486.17	9.37	9.37	9.81	9.81	
6184801974	SMP	1	544.86	474.38	738.18	486.05	9.46	9.46	9.73	9.73	
6184810329	SMP	1	544.58	474.41	738.15	486.07	9.44	9.44	9.83	9.83	
6184818590	SMP	1	544.57	474.41	737.99	486.03	9.42	9.42	9.82	9.82	
6184826949	SMP	1	544.62	474.34	737.98	485.98	9.43	9.43	9.85	9.85	
6184835324	SMP	1	544.46	474.31	738.06	485.98	9.42	9.42	9.86	9.86	
6184843699	SMP	1	544.53	474.31	737.97	485.96	9.34	9.34	10.02	10.02	
6184851950	SMP	1	544.49	474.35	737.97	485.83	9.53	9.53	9.87	9.87	
6184860319	SMP	1	544.40	474.28	737.95	485.79	9.45	9.45	9.79	9.79	
6184868713	SMP	1	544.48	474.27	737.79	485.76	9.44	9.44	9.75	9.75	
6184876938	SMP	1	544.21	474.23	737.79	485.73	9.43	9.43	9.81	9.81	
6184885320	SMP	1	544.34	474.27	737.76	485.70	9.36	9.36	9.77	9.77	
6184893696	SMP	1	544.32	474.34	737.68	485.69	9.57	9.57	9.77	9.77	
6184902088	SMP	1	544.19	474.30	737.70	485.66	9.67	9.67	9.87	9.87	
6184910312	SMP	1	544.12	474.29	737.57	485.66	9.72	9.72	10.02	10.02	
6184918712	SMP	1	543.98	474.22	737.41	485.62	9.66	9.66	9.85	9.85	
6184927060	SMP	1	543.94	474.19	737.33	485.56	9.61	9.61	10.02	10.02	
6184935448	SMP	1	543.95	474.15	737.30	485.47	9.38	9.38	9.95	9.95	
6184943692	SMP	1	543.84	474.12	737.18	485.36	9.56	9.56	9.79	9.79	
6184952082	SMP	1	543.59	474.08	737.27	485.34	9.56	9.56	9.89	9.89	
6184960445	SMP	1	543.41	473.96	737.15	485.25	9.56	9.56	9.85	9.85	
6184968835	SMP	1	543.62	474.06	736.97	485.37	9.54	9.54	9.90	9.90	
6184977059	SMP	1	543.47	473.99	736.91	485.24	9.47	9.47	9.88	9.88	
6184985442	SMP	1	543.52	473.98	736.83	485.22	9.54	9.54	9.90	9.90	
6184993816	SMP	1	543.18	474.00	736.81	485.21	9.55	9.55	9.94	9.94	
6185002198	SMP	1	543.29	474.07	736.72	485.23	9.47	9.47	9.98	9.98	
6185010432	SMP	1	543.08	474.04	736.55	485.23	9.50	9.50	9.99	9.99	
6185018829	SMP	1	543.01	474.12	736.57	485.21	9.43	9.43	10.04	10.04	
6185027180	SMP	1	542.89	474.09	736.45	485.25	9.49	9.49	10.04	10.04	
6185035443	SMP	1	542.86	474.19	736.30	485.12	9.38	9.38	9.98	9.98	
6185043826	SMP	1	542.70	474.13	736.25	485.15	9.55	9.55	9.95	9.95	
6185052194	SMP	1	542.65	474.12	736.13	485.12	9.57	9.57	9.97	9.97	
6185060555	SMP	1	542.58	474.11	736.12	485.03	9.43	9.43	9.90	9.90	
6185068828	SMP	1	542.59	474.10	735.77	485.18	9.48	9.48	10.00	10.00	
6185077191	SMP	1	542.12	474.05	735.83	485.00	9.53	9.53	9.99	9.99	
6185085567	SMP	1	542.40	474.08	735.68	485.05	9.44	9.44	10.22	10.22	
6185093938	SMP	1	541.97	474.27	735.46	485.08	9.59	9.59	10.03	10.03	
6185102188	SMP	1	541.84	474.23	735.46	485.01	9.60	9.60	9.98	9.98	
6185110548	SMP	1	541.88	474.20	735.34	485.02	9.51	9.51	10.03	10.03	
6185118947	SMP	1	541.55	474.25	735.27	485.02	9.55	9.55	10.04	10.04	
6185127301	SMP	1	541.34	474.28	734.81	485.13	9.40	9.40	9.91	9.91	
6185143935	SMP	1	540.56	474.78	733.75	485.38	9.71	9.71	9.79	9.79	
6185152307	SMP	1	540.61	474.80	733.80	485.46	9.51	9.51	9.85	9.85	
6185160690	SMP	1	540.24	474.70	733.88	485.27	9.59	9.59	10.02	10.02	
6185168927	SMP	1	540.03	474.69	733.48	485.28	9.51	9.51	10.08	10.08	
6185177323	SMP	1	539.86	474.75	733.34	485.20	9.35	9.35	10.03	10.03	
6185185688	SMP	1	539.85	474.78	733.21	485.29	9.36	9.36	9.89	9.89	
6185193926	SMP	1	539.79	474.76	733.10	485.22	9.39	9.39	9.91	9.91	
6185202305	SMP	1	539.64	474.74	732.99	485.29	9.66	9.66	9.83	9.83	
6185210684	SMP	1	539.47	474.76	732.94	485.16	9.61	9.61	9.95	9.95	
6185219048	SMP	1	539.04	474.76	732.69	485.16	9.61	9.61	10.11	10.11	
6185227319	SMP	1	538.97	474.75	732.60	485.05	9.43	9.43	9.86	9.86	
6185235676	SMP	1	538.80	474.82	732.41	485.03	9.36	9.36	9.95	9.95	
6185244048	SMP	1	538.75	474.79	732.12	485.02	9.42	9.42	9.85	9.85	
6185252427	SMP	1	538.58	474.78	731.98	485.05	9.61	9.61	9.95	9.95	
6185260681	SMP	1	538.09	474.84	731.90	484.90	9.53	9.53	9.88	9.88	
6185269051	SMP	1	538.12	474.75	731.58	484.89	9.57	9.57	10.00	10.00	
6185277450	SMP	1	537.85	474.79	731.37	484.89	9.36	9.36	9.87	9.87	
6185285799	SMP	1	537.67	474.73	731.14	484.86	9.43	9.43	10.01	10.01	
6185294046	SMP	1	537.66	474.77	730.98	484.77	9.58	9.58	9.82	9.82	
6185302428	SMP	1	537.22	474.84	730.88	484.85	9.48	9.48	9.97	9.97	
6185319183	SMP	1	536.73	475.01	730.47	484.80	9.65	9.65	10.12	10.12	
6185327440	SMP	1	536.63	475.01	730.15	484.73	9.46	9.46	9.94	9.94	
6185335807	SMP	1	536.47	475.04	730.02	484.75	9.59	9.59	9.89	9.89	
6185344165	SMP	1	536.24	475.18	729.92	484.73	9.46	9.46	9.90	9.90	
6185352436	SMP	1	535.93	475.39	729.68	484.70	9.51	9.51	9.83	9.83	
6185360793	SMP	1	535.27	475.43	728.94	484.91	9.57	9.57	9.94	9.94	
6185369176	SMP	1	534.34	475.94	728.05	485.28	9.61	9.61	9.75	9.75	
6185377549	SMP	1	533.27	476.65	726.93	485.88	9.62	9.62	9.90	9.90	
6185385802	SMP	1	532.76	477.13	726.39	486.04	9.64	9.64	10.07	10.07	
6185394176	SMP	1	532.68	477.01	726.07	486.06	9.56	9.56	9.91	9.91	
6185402580	SMP	1	532.40	477.11	726.05	485.98	9.75	9.75	9.77	9.77	
6185410915	SMP	1	532.12	477.20	725.81	486.00	9.60	9.60	9.92	9.92	
6185427545	SMP	1	531.62	477.29	725.35	486.03	9.53	9.53	9.98	9.98	
6185435922	SMP	1	531.46	477.27	724.99	486.06	9.46	9.46	9.96	9.96	
6185444295	SMP	1	531.01	477.39	724.91	485.96	9.75	9.75	9.76	9.76	
6185452539	SMP	1	530.66	477.48	724.81	486.01	9.70	9.70	10.08	10.08	
6185460945	SMP	1	530.63	477.47	724.66	485.91	9.49	9.49	9.96	9.96	
6185469299	SMP	1	530.43	477.47	724.38	486.02	9.38	9.38	10.31	10.31	
6185477668	SMP	1	530.22	477.54	724.14	485.93	9.73	9.73	10.17	10.17	
6185485920	SMP	1	529.89	477.50	723.96	485.85	9.60	9.60	9.91	9.91	
6185494291	SMP	1	529.60	477.57	723.79	485.79	9.57	9.57	9.98	9.98	
6185502666	SMP	1	529.39	477.57	723.61	485.84	9.55	9.55	10.18	10.18	
6185510933	SMP	1	529.22	477.68	723.26	485.85	9.66	9.66	10.12	10.12	
6185519292	SMP	1	529.10	477.60	723.33	485.71	9.70	9.70	9.97	9.97	
6185527663	SMP	1	528.91	477.56	722.91	485.71	9.49	9.49	10.06	10.06	
6185536043	SMP	1	528.64	477.76	722.74	485.72	9.50	9.50	9.99	9.99	
6185544290	SMP	1	528.35	477.78	722.48	485.76	9.75	9.75	9.89	9.89	
6185552662	SMP	1	528.25	477.74	722.36	485.69	9.62	9.62	10.02	10.02	
6185561064	SMP	1	527.96	477.75	722.12	485.66	9.62	9.62	10.07	10.07	
6185569413	SMP	1	527.79	477.86	721.96	485.61	9.45	9.45	10.06	10.06	
6185586043	SMP	1	527.20	478.00	721.52	485.48	9.89	9.89	10.18	10.18	
6185594416	SMP	1	526.97	477.97	721.22	485.45	9.75	9.75	10.05	10.05	
6185602796	SMP	1	526.92	477.89	720.95	485.42	9.67	9.67	9.99	9.99	
6185611038	SMP	1	526.58	477.95	720.80	485.40	9.61	9.61	10.05	10.05	
6185619435	SMP	1	526.34	477.98	720.65	485.29	9.70	9.70	10.19	10.19	
6185627785	SMP	1	526.19	478.11	720.36	485.28	9.68	9.68	10.31	10.31	
6185636165	SMP	1	525.89	478.10	720.15	485.22	9.69	9.69	10.13	10.13	
6185644415	SMP	1	525.81	478.13	720.06	485.14	9.83	9.83	10.19	10.19	
6185652798	SMP	1	525.54	478.20	719.83	485.25	9.94	9.94	10.00	10.00	
6185661155	SMP	1	525.59	478.18	719.74	485.14	9.97	9.97	10.32	10.32	
6185669434	SMP	1	525.60	478.10	719.70	485.26	9.66	9.66	10.41	10.41	
6185677781	SMP	1	525.34	478.24	719.38	485.20	9.83	9.83	10.37	10.37	
6185686164	SMP	1	525.12	478.33	719.27	485.16	9.93	9.93	10.31	10.31	
6185694538	SMP	1	525.16	478.23	719.20	485.16	9.91	9.91	10.19	10.19	
6185702799	SMP	1	524.90	478.32	719.20	485.16	9.80	9.80	10.17	10.17	
6185711155	SMP	1	525.00	478.38	719.07	485.21	9.80	9.80	10.30	10.30	
6185719552	SMP	1	524.82	478.49	719.05	485.25	9.92	9.92	10.26	10.26	
6185727900	SMP	1	524.69	478.51	718.94	485.30	9.73	9.73	10.13	10.13	
6185736165	SMP	1	524.58	478.58	718.89	485.17	9.87	9.87	10.16	10.16	
6185744533	SMP	1	524.75	478.53	718.90	485.23	9.83	9.83	10.24	10.24	
6185752921	SMP	1	524.44	478.65	718.81	485.29	9.98	9.98	10.24	10.24	
6185761288	SMP	1	524.37	478.65	718.81	485.28	9.89	9.89	10.23	10.23	
6185769551	SMP	1	524.42	478.55	718.68	485.30	9.84	9.84	10.42	10.42	
6185777903	SMP	1	524.27	478.58	718.65	485.37	9.93	9.93	10.29	10.29	
6185786288	SMP	1	524.13	478.72	718.61	485.31	9.95	9.95	10.57	10.57	
6185794662	SMP	1	524.20	478.65	718.65	485.30	9.84	9.84	10.47	10.47	
6185802910	SMP	1	524.06	478.64	718.54	485.31	9.93	9.93	10.49	10.49	
6185811282	SMP	1	524.10	478.61	718.41	485.41	9.80	9.80	10.46	10.46	
6185819675	SMP	1	523.95	478.61	718.24	485.37	9.91	9.91	10.38	10.38	
6185828032	SMP	1	523.82	478.68	718.34	485.33	9.79	9.79	10.35	10.35	
6185836284	SMP	1	523.69	478.93	717.99	485.50	10.01	10.01	10.19	10.19	
6185844655	SMP	1	523.09	479.41	717.20	486.08	9.91	9.91	10.21	10.21	
6185861289	SMP	1	522.41	480.76	716.19	487.23	9.85	9.85	10.36	10.36	
6185869657	SMP	1	522.20	480.84	716.34	487.19	9.93	9.93	10.59	10.59	
6185878030	SMP	1	522.16	480.68	716.34	487.05	10.04	10.04	10.36	10.36	
6185886395	SMP	1	521.88	480.78	716.17	487.12	10.05	10.05	10.30	10.30	
6185894673	SMP	1	521.84	480.83	715.99	487.14	9.95	9.95	10.35	10.35	
6185903021	SMP	1	521.76	480.98	715.94	487.07	10.18	10.18	10.39	10.39	
6185911398	SMP	1	521.69	480.93	715.96	487.17	9.87	9.87	10.34	10.34	
6185919779	SMP	1	521.57	480.90	715.88	487.14	9.81	9.81	10.33	10.33	
6185928021	SMP	1	521.52	481.00	715.87	487.08	9.90	9.90	10.45	10.45	
6185936391	SMP	1	521.47	480.90	715.75	487.16	9.79	9.79	10.37	10.37	
6185944791	SMP	1	521.46	480.83	715.63	487.08	9.73	9.73	10.38	10.38	
6185953155	SMP	1	521.27	480.98	715.59	487.15	9.91	9.91	10.44	10.44	
6185961402	SMP	1	521.27	480.91	715.57	486.99	9.94	9.94	10.41	10.41	
6185969775	SMP	1	521.11	480.97	715.44	487.01	10.06	10.06	10.36	10.36	
6185978147	SMP	1	521.18	480.96	715.37	487.01	9.88	9.88	10.35	10.35	
6185986515	SMP	1	521.11	481.03	715.37	487.08	9.87	9.87	10.40	10.40	
6185994787	SMP	1	520.90	481.10	715.30	487.08	10.00	10.00	10.40	10.40	
6186003142	SMP	1	520.90	481.10	715.30	487.01	9.89	9.89	10.34	10.34	
6186011519	SMP	1	521.04	480.89	715.26	486.95	9.70	9.70	10.20	10.20	
6186019772	SMP	1	520.83	480.96	715.17	487.01	9.70	9.70	10.29	10.29	
6186028155	SMP	1	520.88	481.06	715.19	486.96	9.87	9.87	10.25	10.25	
6186036516	SMP	1	520.75	481.13	715.05	487.02	9.81	9.81	10.39	10.39	
6186044910	SMP	1	520.71	481.06	714.99	487.04	9.86	9.86	10.30	10.30	
6186053140	SMP	1	520.69	480.91	715.00	487.04	9.71	9.71	10.48	10.48	
6186061523	SMP	1	520.58	481.12	714.91	486.97	9.86	9.86	10.28	10.28	
6186069895	SMP	1	520.47	481.18	714.94	487.02	9.89	9.89	10.42	10.42	
6186078275	SMP	1	520.49	481.11	714.93	486.98	9.78	9.78	10.35	10.35	
6186086514	SMP	1	520.51	481.15	714.80	486.99	9.80	9.80	10.39	10.39	
6186094909	SMP	1	520.38	481.16	714.70	487.07	9.72	9.72	10.39	10.39	
6186103262	SMP	1	520.31	481.27	714.67	487.09	9.71	9.71	10.31	10.31	
6186111641	SMP	1	520.32	481.10	714.59	487.07	9.57	9.57	10.34	10.34	
6186119906	SMP	1	520.23	481.30	714.52	487.00	9.83	9.83	10.37	10.37	
6186128267	SMP	1	520.09	481.27	714.45	487.08	9.76	9.76	10.37	10.37	
6186136635	SMP	1	520.02	481.31	714.30	487.08	9.71	9.71	10.40	10.40	
6186145033	SMP	1	519.87	481.23	714.27	486.87	9.60	9.60	10.29	10.29	
6186153265	SMP	1	519.81	481.23	714.10	486.85	9.51	9.51	10.07	10.07	
6186161646	SMP	1	519.66	481.19	714.08	486.81	9.60	9.60	10.18	10.18	
6186170027	SMP	1	519.58	481.16	713.89	486.85	9.68	9.68	10.39	10.39	
6186178264	SMP	1	519.39	481.28	713.71	486.84	9.83	9.83	10.40	10.40	
6186186631	SMP	1	519.09	481.23	713.47	486.71	9.76	9.76	10.25	10.25	
6186195033	SMP	1	519.02	481.24	713.21	486.59	9.68	9.68	10.21	10.21	
6186203395	SMP	1	518.74	481.24	713.03	486.54	9.58	9.58	10.01	10.01	
6186220013	SMP	1	518.22	481.35	712.59	486.47	9.80	9.80	10.24	10.24	
6186228393	SMP	1	518.06	481.34	712.29	486.34	9.80	9.80	10.17	10.17	
6186236767	SMP	1	517.69	481.44	711.86	486.24	9.75	9.75	10.18	10.18	
6186245003	SMP	1	517.34	481.51	711.68	486.09	9.79	9.79	10.29	10.29	
6186253402	SMP	1	516.95	481.45	711.31	485.92	9.88	9.88	10.17	10.17	
6186261679	SMP	1	516.62	481.50	710.89	485.86	9.63	9.63	10.24	10.24	
6186270142	SMP	1	516.19	481.50	710.41	485.84	9.77	9.77	10.35	10.35	
6186278386	SMP	1	515.81	481.44	710.04	485.63	9.66	9.66	10.09	10.09	
6186286767	SMP	1	515.42	481.58	709.60	485.47	9.63	9.63	10.19	10.19	
6186295127	SMP	1	514.98	481.47	709.14	485.41	9.71	9.71	10.19	10.19	
6186311779	SMP	1	513.78	481.63	708.12	485.14	9.71	9.71	10.04	10.04	
6186320131	SMP	1	513.44	481.75	707.64	485.15	9.71	9.71	10.21	10.21	
6186328528	SMP	1	512.77	481.83	707.07	484.99	9.78	9.78	10.19	10.19	
6186336753	SMP	1	512.33	481.97	706.61	485.02	9.82	9.82	10.34	10.34	
6186345134	SMP	1	511.89	482.06	706.12	484.88	9.83	9.83	10.16	10.16	
6186353703	SMP	1	511.38	482.10	705.55	484.86	9.90	9.90	10.38	10.38	
6186361894	SMP	1	511.01	482.07	705.08	484.68	9.58	9.58	10.13	10.13	
6186378502	SMP	1	509.25	482.28	703.60	484.34	9.73	9.73	10.29	10.29	
6186386900	SMP	1	508.79	482.23	702.83	484.43	9.58	9.58	10.07	10.07	
6186395246	SMP	1	508.52	482.38	702.57	484.03	9.63	9.63	10.17	10.17	
6186403508	SMP	1	507.96	482.53	702.05	484.03	9.96	9.96	10.10	10.10	
6186411882	SMP	1	507.28	482.45	701.48	484.01	9.60	9.60	10.33	10.33	
6186420262	SMP	1	506.78	482.48	700.93	483.88	9.75	9.75	9.99	9.99	
6186436871	SMP	1	505.91	482.74	700.02	483.71	9.86	9.86	10.10	10.10	
6186445267	SMP	1	505.43	482.68	699.62	483.53	9.36	9.36	9.97	9.97	
6186453633	SMP	1	505.08	482.72	699.15	483.50	9.64	9.64	9.94	9.94	
6186462007	SMP	1	504.63	482.68	698.80	483.43	9.33	9.33	10.03	10.03	
6186470254	SMP	1	504.45	482.76	698.32	483.21	9.55	9.55	10.11	10.11	
6186478631	SMP	1	503.96	482.88	698.07	483.27	9.69	9.69	9.89	9.89	
6186486996	SMP	1	503.54	482.80	697.74	483.10	9.41	9.41	9.98	9.98	
6186495269	SMP	1	503.30	483.03	697.28	483.09	9.70	9.70	10.01	10.01	
6186503621	SMP	1	502.90	482.95	697.00	483.09	9.57	9.57	10.08	10.08	
6186520374	SMP	1	502.51	483.05	696.59	482.92	9.77	9.77	10.08	10.08	
6186528627	SMP	1	502.25	483.10	696.27	482.98	9.63	9.63	10.07	10.07	
6186537006	SMP	1	502.01	483.10	696.06	482.91	9.52	9.52	10.07	10.07	
6186545363	SMP	1	501.91	483.11	695.89	482.88	9.45	9.45	9.92	9.92	
6186553764	SMP	1	501.92	482.95	695.70	482.91	9.19	9.19	9.98	9.98	
6186562000	SMP	1	501.78	483.02	695.68	482.93	9.28	9.28	10.10	10.10	
6186570375	SMP	1	501.58	483.18	695.65	483.00	9.40	9.40	9.97	9.97	
6186578750	SMP	1	501.43	483.27	695.43	483.02	9.35	9.35	10.08	10.08	
6186587134	SMP	1	501.33	483.35	695.41	482.95	9.35	9.35	10.04	10.04	
6186595366	SMP	1	501.39	483.43	695.26	482.99	9.34	9.34	10.02	10.02	
6186603763	SMP	1	501.18	483.41	695.27	483.05	9.53	9.53	10.08	10.08	
6186612114	SMP	1	501.27	483.48	695.12	483.06	9.46	9.46	9.96	9.96	
6186620498	SMP	1	500.92	483.60	695.11	483.07	9.61	9.61	9.93	9.93	
6186628747	SMP	1	500.99	483.62	695.04	483.14	9.62	9.62	9.88	9.88	
6186637135	SMP	1	501.03	483.52	695.04	483.24	9.33	9.33	9.89	9.89	
6186645486	SMP	1	501.05	483.53	694.91	483.36	9.50	9.50	9.97	9.97	
6186653763	SMP	1	500.80	483.58	694.83	483.31	9.50	9.50	9.96	9.96	
6186662121	SMP	1	500.82	483.70	694.92	483.39	9.57	9.57	9.86	9.86	
6186670500	SMP	1	500.92	483.65	694.84	483.40	9.36	9.36	9.82	9.82	
6186687126	SMP	1	500.86	483.64	694.71	483.43	9.34	9.34	9.87	9.87	
6186695493	SMP	1	500.64	483.74	694.76	483.41	9.38	9.38	9.93	9.93	
6186703870	SMP	1	500.56	483.81	694.66	483.43	9.34	9.34	9.86	9.86	
6186720496	SMP	1	500.68	483.82	694.60	483.56	9.40	9.40	9.93	9.93	
6186728884	SMP	1	500.60	483.93	694.62	483.71	9.34	9.34	10.18	10.18	
6186737249	SMP	1	500.92	484.40	694.86	484.02	9.48	9.48	10.02	10.02	
6186745605	SMP	1	500.94	484.56	694.80	484.29	9.43	9.43	10.04	10.04	
6186753882	SMP	1	500.85	484.61	694.66	484.35	9.52	9.52	10.04	10.04	
6186762248	SMP	1	500.64	484.67	694.74	484.32	9.68	9.68	10.04	10.04	
6186770619	SMP	1	500.71	484.61	694.64	484.29	9.63	9.63	10.21	10.21	
6186778993	SMP	1	500.70	484.67	694.60	484.35	9.44	9.44	10.10	10.10	
6186787246	SMP	1	500.78	484.67	694.61	484.40	9.33	9.33	10.27	10.27	
6186795603	SMP	1	500.71	484.75	694.59	484.43	9.43	9.43	10.28	10.28	
6186804002	SMP	1	500.57	484.83	694.52	484.35	9.52	9.52	10.27	10.27	
6186812244	SMP	1	500.52	484.82	694.50	484.31	9.46	9.46	10.19	10.19	
6186820622	SMP	1	500.49	484.88	694.44	484.29	9.54	9.54	10.18	10.18	
6186828989	SMP	1	500.48	484.81	694.42	484.23	9.58	9.58	10.21	10.21	
6186837368	SMP	1	500.37	484.82	694.39	484.33	9.66	9.66	10.36	10.36	
6186845606	SMP	1	500.45	484.84	694.33	484.29	9.69	9.69	10.22	10.22	
6186854005	SMP	1	500.35	484.83	694.21	484.23	9.65	9.65	10.15	10.15	
6186862358	SMP	1	500.25	484.89	694.18	484.26	9.77	9.77	10.15	10.15	
6186870745	SMP	1	500.09	484.84	694.19	484.25	9.83	9.83	10.14	10.14	
6186878989	SMP	1	500.09	484.84	694.13	484.24	9.89	9.89	10.30	10.30	
6186887376	SMP	1	500.12	484.91	694.07	484.21	9.86	9.86	10.24	10.24	
6186895728	SMP	1	500.13	484.88	694.03	484.22	9.89	9.89	10.29	10.29	
6186904125	SMP	1	499.98	484.91	693.98	484.18	9.87	9.87	10.30	10.30	
6186912351	SMP	1	499.98	484.91	693.92	484.15	9.90	9.90	10.23	10.23	
6186920739	SMP	1	499.98	484.91	693.95	484.21	9.90	9.90	10.25	10.25	
6186929109	SMP	1	499.95	484.93	693.87	484.23	9.92	9.92	10.28	10.28	
6186937494	SMP	1	499.89	484.99	693.91	484.24	9.99	9.99	10.30	10.30	
6186945723	SMP	1	499.80	485.04	693.81	484.28	10.10	10.10	10.24	10.24	
6186954124	SMP	1	499.86	485.11	693.83	484.35	9.94	9.94	10.34	10.34	
6186962490	SMP	1	499.83	485.16	693.80	484.26	10.16	10.16	10.48	10.48	
6186970737	SMP	1	499.77	485.21	693.71	484.37	10.17	10.17	10.32	10.32	
6186987495	SMP	1	499.73	485.13	693.66	484.40	9.89	9.89	10.41	10.41	
6186995859	SMP	1	499.59	485.27	693.64	484.52	10.06	10.06	10.48	10.48	
6187004104	SMP	1	499.73	485.27	693.57	484.52	9.88	9.88	10.50	10.50	
6187012496	SMP	1	499.69	485.25	693.61	484.55	9.80	9.80	10.60	10.60	
6187020850	SMP	1	499.69	485.26	693.57	484.61	9.87	9.87	10.51	10.51	
6187029250	SMP	1	499.69	485.26	693.53	484.64	9.93	9.93	10.62	10.62	
6187037475	SMP	1	499.62	485.32	693.49	484.71	9.98	9.98	10.67	10.67	
6187045848	SMP	1	499.49	485.35	693.50	484.69	10.12	10.12	10.70	10.70	
6187054229	SMP	1	499.53	485.43	693.44	484.75	10.11	10.11	10.56	10.56	
6187062611	SMP	1	499.48	485.32	693.40	484.69	10.20	10.20	10.51	10.51	
6187070846	SMP	1	499.29	485.48	693.44	484.76	10.16	10.16	10.72	10.72	
6187079247	SMP	1	499.32	485.42	693.40	484.76	10.23	10.23	10.64	10.64	
6187087601	SMP	1	499.32	485.49	693.30	484.74	10.27	10.27	10.54	10.54	
6187095976	SMP	1	499.23	485.56	693.26	484.85	10.29	10.29	10.81	10.81	
6187104232	SMP	1	499.18	485.46	693.23	484.67	10.16	10.16	10.63	10.63	
6187112598	SMP	1	499.19	485.57	693.16	484.88	10.10	10.10	10.73	10.73	
6187120968	SMP	1	499.02	485.54	693.11	484.86	10.12	10.12	10.66	10.66	
6187129366	SMP	1	498.94	485.67	693.10	484.93	10.19	10.19	10.70	10.70	
6187137607	SMP	1	498.85	485.61	693.03	484.96	10.06	10.06	10.73	10.73	
6187145971	SMP	1	498.89	485.75	692.91	484.88	10.38	10.38	10.54	10.54	
6187154356	SMP	1	498.81	485.48	692.88	484.76	10.03	10.03	10.55	10.55	
6187162606	SMP	1	498.77	485.02	692.93	484.16	10.24	10.24	10.72	10.72	
6187170968	SMP	1	498.75	484.81	692.49	484.01	10.34	10.34	10.61	10.61	
6187179365	SMP	1	498.74	485.00	692.36	484.16	10.36	10.36	10.57	10.57	
6187187723	SMP	1	498.60	485.08	692.41	484.18	10.40	10.40	10.59	10.59	
6187195981	SMP	1	498.55	485.05	692.23	484.15	10.16	10.16	10.65	10.65	
6187204351	SMP	1	498.34	485.07	692.12	484.04	10.06	10.06	10.55	10.55	
6187212719	SMP	1	498.26	485.04	692.06	484.13	10.13	10.13	10.68	10.68	
6187221092	SMP	1	498.26	485.04	692.08	484.12	10.16	10.16	10.79	10.79	
6187229364	SMP	1	498.00	485.07	692.05	483.97	10.17	10.17	10.62	10.62	
6187237716	SMP	1	498.00	485.10	691.88	484.00	10.20	10.20	10.66	10.66	
6187246094	SMP	1	497.86	485.07	691.74	483.97	10.32	10.32	10.70	10.70	
6187254474	SMP	1	497.88	485.05	691.75	483.89	10.10	10.10	10.60	10.60	
6187262739	SMP	1	497.74	485.01	691.68	483.90	10.22	10.22	10.67	10.67	
6187271090	SMP	1	497.74	485.00	691.49	483.92	10.24	10.24	10.68	10.68	
6187279487	SMP	1	497.55	485.04	691.43	483.87	10.33	10.33	10.75	10.75	
6187287841	SMP	1	497.48	484.92	691.33	483.82	10.11	10.11	10.78	10.78	
6187296101	SMP	1	497.48	484.90	691.33	483.90	10.08	10.08	10.76	10.76	
6187304473	SMP	1	497.41	484.91	691.26	483.82	10.07	10.07	10.81	10.81	
6187312845	SMP	1	497.34	484.91	691.25	483.73	10.02	10.02	10.70	10.70	
6187321084	SMP	1	497.27	485.05	691.12	483.75	10.16	10.16	10.65	10.65	
6187329489	SMP	1	497.12	484.97	691.12	483.85	10.05	10.05	10.86	10.86	
6187337845	SMP	1	497.19	484.90	691.07	483.63	10.00	10.00	10.54	10.54	
6187346214	SMP	1	497.13	484.98	691.09	483.80	10.13	10.13	10.84	10.84	
6187354474	SMP	1	497.18	485.03	691.12	483.80	10.16	10.16	11.01	11.01	
6187362847	SMP	1	497.20	484.98	691.02	483.60	10.09	10.09	10.59	10.59	
6187371212	SMP	1	497.09	485.01	691.05	483.80	10.09	10.09	11.00	11.00	
6187379604	SMP	1	497.04	485.04	691.05	483.66	10.21	10.21	10.90	10.90	
6187387846	SMP	1	497.09	485.03	691.12	483.73	10.14	10.14	10.91	10.91	
6187396214	SMP	1	497.11	485.04	691.00	483.76	10.23	10.23	10.83	10.83	
6187404589	SMP	1	496.98	484.99	690.98	483.80	10.24	10.24	10.87	10.87	
6187412963	SMP	1	497.03	484.90	691.05	483.66	10.07	10.07	10.84	10.84	
6187421211	SMP	1	496.96	484.97	690.98	483.59	10.22	10.22	10.75	10.75	
6187429711	SMP	1	496.98	484.92	691.05	483.72	10.19	10.19	10.99	10.99	
6187437958	SMP	1	497.03	484.83	690.98	483.59	10.06	10.06	10.94	10.94	
6187446342	SMP	1	497.02	484.82	691.00	483.49	10.10	10.10	10.64	10.64	
6187454589	SMP	1	497.12	484.81	690.90	483.40	10.13	10.13	10.69	10.69	
6187462965	SMP	1	496.99	484.74	690.98	483.44	10.19	10.19	10.98	10.98	
6187471333	SMP	1	497.07	484.60	690.93	483.22	10.06	10.06	10.78	10.78	
6187479604	SMP	1	497.07	484.60	690.87	483.16	10.12	10.12	10.87	10.87	
6187487958	SMP	1	496.91	484.40	690.73	483.03	10.02	10.02	10.69	10.69	
6187496332	SMP	1	496.92	484.34	690.72	482.90	10.13	10.13	10.61	10.61	
6187504707	SMP	1	496.83	484.10	690.68	482.73	10.13	10.13	10.87	10.87	
6187512968	SMP	1	496.68	483.94	690.55	482.40	10.23	10.23	10.84	10.84	
6187521328	SMP	1	496.74	483.64	690.41	482.11	10.22	10.22	10.70	10.70	
6187529727	SMP	1	496.54	483.35	690.26	481.72	10.08	10.08	10.81	10.81	
6187538078	SMP	1	496.31	482.78	690.13	481.03	10.29	10.29	10.84	10.84	
6187546329	SMP	1	495.90	482.04	689.76	480.11	10.20	10.20	10.76	10.76	
6187554711	SMP	1	495.66	481.24	689.30	479.29	10.14	10.14	10.75	10.75	
6187563089	SMP	1	495.67	480.48	688.99	478.48	10.20	10.20	10.73	10.73	
6187571467	SMP	1	495.10	480.10	688.68	477.76	10.19	10.19	10.85	10.85	
6187588108	SMP	1	494.24	478.87	687.86	476.07	10.24	10.24	10.78	10.78	
6187596453	SMP	1	493.96	478.10	687.38	475.38	10.22	10.22	10.88	10.88	
6187604846	SMP	1	493.55	477.51	686.67	474.61	10.14	10.14	10.77	10.77	
6187613074	SMP	1	492.96	477.03	686.16	473.93	10.25	10.25	10.82	10.82	
6187629830	SMP	1	492.05	476.25	685.11	472.89	10.29	10.29	10.70	10.70	
6187638084	SMP	1	491.59	475.91	684.62	472.49	10.18	10.18	10.88	10.88	
6187646450	SMP	1	491.27	475.64	684.05	471.99	10.16	10.16	10.67	10.67	
6187654827	SMP	1	490.76	475.43	683.54	471.90	10.16	10.16	10.75	10.75	
6187663221	SMP	1	490.38	475.35	683.03	471.68	10.34	10.34	10.78	10.78	
6187671449	SMP	1	489.85	475.37	682.50	471.61	10.03	10.03	10.97	10.97	
6187679823	SMP	1	489.59	475.22	682.04	471.48	10.06	10.06	10.86	10.86	
6187688201	SMP	1	489.32	475.33	681.84	471.42	10.31	10.31	10.93	10.93	
6187696575	SMP	1	488.91	475.39	681.37	471.47	10.04	10.04	10.93	10.93	
6187704829	SMP	1	488.74	475.40	681.12	471.39	10.17	10.17	10.78	10.78	
6187713222	SMP	1	488.69	475.35	680.91	471.51	9.93	9.93	10.78	10.78	
6187721572	SMP	1	488.55	475.55	680.71	471.55	10.28	10.28	10.78	10.78	
6187729945	SMP	1	488.46	475.56	680.61	471.67	10.07	10.07	10.75	10.75	
6187738199	SMP	1	488.44	475.62	680.56	471.67	10.07	10.07	10.72	10.72	
6187746575	SMP	1	488.39	475.76	680.59	471.71	10.12	10.12	10.71	10.71	
6187754943	SMP	1	488.27	475.84	680.50	471.80	10.08	10.08	10.75	10.75	
6187763345	SMP	1	488.42	475.86	680.59	471.91	9.92	9.92	10.55	10.55	
6187771570	SMP	1	488.52	475.94	680.64	472.16	10.00	10.00	10.62	10.62	
6187779944	SMP	1	488.58	476.12	680.92	472.11	10.10	10.10	10.74	10.74	
6187788323	SMP	1	488.81	476.12	681.02	472.30	10.02	10.02	10.66	10.66	
6187796571	SMP	1	488.98	476.13	681.13	472.34	9.99	9.99	10.59	10.59	
6187804954	SMP	1	489.05	476.32	681.35	472.53	9.95	9.95	10.63	10.63	
6187813348	SMP	1	489.25	476.28	681.55	472.63	9.98	9.98	10.64	10.64	
6187821707	SMP	1	489.42	476.40	681.69	472.79	9.95	9.95	10.54	10.54	
6187829944	SMP	1	489.51	476.51	681.79	472.89	9.82	9.82	10.50	10.50	
6187838322	SMP	1	489.76	476.64	682.05	473.01	10.00	10.00	10.49	10.49	
6187846698	SMP	1	489.74	476.76	682.16	473.08	10.02	10.02	10.40	10.40	
6187855072	SMP	1	489.83	476.89	682.22	473.18	9.85	9.85	10.40	10.40	
6187863343	SMP	1	489.90	476.97	682.34	473.47	9.92	9.92	10.77	10.77	
6187871693	SMP	1	490.03	477.10	682.40	473.62	9.79	9.79	10.71	10.71	
6187880067	SMP	1	490.12	477.18	682.54	473.64	9.79	9.79	10.54	10.54	
6187888444	SMP	1	490.13	477.25	682.64	473.73	9.90	9.90	10.59	10.59	
6187896698	SMP	1	490.18	477.34	682.59	473.81	10.02	10.02	10.54	10.54	
6187905069	SMP	1	490.27	477.46	682.71	473.93	9.83	9.83	10.36	10.36	
6187913463	SMP	1	490.27	477.42	682.76	473.91	9.93	9.93	10.31	10.31	
6187921816	SMP	1	490.32	477.56	682.70	474.05	9.87	9.87	10.43	10.43	
6187930063	SMP	1	490.27	477.47	682.78	474.02	9.73	9.73	10.29	10.29	
6187938444	SMP	1	490.34	477.47	682.87	474.16	9.65	9.65	10.42	10.42	
6187946825	SMP	1	490.37	477.56	682.87	474.17	9.85	9.85	10.27	10.27	
6187955059	SMP	1	490.51	477.58	682.87	474.30	9.66	9.66	10.45	10.45	
6187963463	SMP	1	490.28	477.60	682.87	474.30	9.61	9.61	10.37	10.37	
6187971812	SMP	1	490.44	477.56	682.94	474.34	9.59	9.59	10.23	10.23	
6187980188	SMP	1	490.44	477.60	682.98	474.32	9.68	9.68	10.28	10.28	
6187988439	SMP	1	490.52	477.67	683.11	474.30	9.59	9.59	10.30	10.30	
6187996820	SMP	1	490.63	477.63	683.12	474.39	9.30	9.30	10.29	10.29	
6188005188	SMP	1	490.69	477.61	683.20	474.65	9.39	9.39	10.43	10.43	
6188013586	SMP	1	490.74	477.70	683.29	474.63	9.62	9.62	10.42	10.42	
6188021810	SMP	1	490.82	477.68	683.44	474.80	9.73	9.73	10.41	10.41	
6188030187	SMP	1	490.96	477.82	683.50	474.81	9.79	9.79	10.26	10.26	
6188038720	SMP	1	490.96	477.82	683.66	474.96	9.83	9.83	10.33	10.33	
6188046938	SMP	1	491.06	477.82	683.83	475.02	9.67	9.67	10.26	10.26	
6188055178	SMP	1	491.18	477.89	683.92	475.09	9.75	9.75	10.31	10.31	
6188063581	SMP	1	491.28	477.98	683.89	475.20	9.84	9.84	10.20	10.20	
6188071957	SMP	1	491.03	478.03	683.71	475.39	9.67	9.67	10.23	10.23	
6188080312	SMP	1	491.16	478.18	683.83	475.59	9.82	9.82	10.07	10.07	
6188096943	SMP	1	491.54	478.27	684.15	475.72	9.74	9.74	10.26	10.26	
6188105317	SMP	1	491.69	478.25	684.37	475.79	9.68	9.68	10.27	10.27	
6188113559	SMP	1	491.82	478.34	684.52	475.96	9.58	9.58	10.21	10.21	
6188121942	SMP	1	491.86	478.55	684.59	476.10	9.78	9.78	10.22	10.22	
6188130300	SMP	1	491.82	478.66	684.73	476.23	9.84	9.84	10.31	10.31	
6188138706	SMP	1	491.94	478.74	684.86	476.33	9.93	9.93	10.16	10.16	
6188146926	SMP	1	492.01	478.72	684.98	476.40	9.85	9.85	10.31	10.31	
6188155315	SMP	1	492.18	478.89	685.11	476.61	9.83	9.83	10.21	10.21	
6188172070	SMP	1	492.38	479.00	685.44	476.79	9.68	9.68	10.27	10.27	
6188180310	SMP	1	492.56	479.06	685.45	476.93	9.84	9.84	10.36	10.36	
6188188684	SMP	1	492.76	479.09	685.54	477.13	9.70	9.70	10.16	10.16	
6188197055	SMP	1	492.81	479.20	685.66	477.17	9.65	9.65	10.20	10.20	
6188205433	SMP	1	492.92	479.38	685.69	477.26	9.68	9.68	10.12	10.12	
6188213700	SMP	1	492.98	479.43	685.84	477.43	9.89	9.89	10.19	10.19	
6188222057	SMP	1	493.06	479.47	685.98	477.58	9.85	9.85	10.15	10.15	
6188230427	SMP	1	493.08	479.63	686.11	477.61	10.05	10.05	10.16	10.16	
6188238804	SMP	1	493.12	479.63	686.21	477.79	9.92	9.92	10.31	10.31	
6188247058	SMP	1	493.22	479.70	686.29	477.84	9.85	9.85	10.37	10.37	
6188255424	SMP	1	493.30	479.71	686.34	477.90	9.77	9.77	10.25	10.25	
6188263829	SMP	1	493.48	479.75	686.48	477.95	9.55	9.55	10.31	10.31	
6188272061	SMP	1	493.45	479.84	686.52	478.07	9.58	9.58	10.46	10.46	
6188280435	SMP	1	493.64	479.74	686.63	478.07	9.57	9.57	10.31	10.31	
6188288804	SMP	1	493.72	479.87	686.83	478.15	9.69	9.69	10.54	10.54	
6188297179	SMP	1	493.67	479.87	686.85	478.12	9.65	9.65	10.31	10.31	
6188305421	SMP	1	493.73	479.93	686.89	478.24	9.80	9.80	10.33	10.33	
6188313816	SMP	1	493.76	479.96	686.88	478.27	9.86	9.86	10.23	10.23	
6188322184	SMP	1	493.86	479.96	686.91	478.33	9.79	9.79	10.25	10.25	
6188330551	SMP	1	493.90	480.10	686.94	478.30	9.99	9.99	10.27	10.27	
6188338806	SMP	1	493.96	480.03	687.04	478.41	9.90	9.90	10.39	10.39	
6188347169	SMP	1	494.10	480.03	687.07	478.41	9.90	9.90	10.37	10.37	
6188355544	SMP	1	494.10	480.03	687.19	478.35	9.98	9.98	10.34	10.34	
6188363944	SMP	1	494.17	480.03	687.23	478.45	9.91	9.91	10.45	10.45	
6188372172	SMP	1	494.20	480.10	687.30	478.46	9.92	9.92	10.43	10.43	
6188380547	SMP	1	494.30	479.98	687.36	478.44	9.96	9.96	10.55	10.55	
6188388925	SMP	1	494.35	480.00	687.43	478.59	9.87	9.87	10.73	10.73	
6188397302	SMP	1	494.44	480.00	687.55	478.48	9.81	9.81	10.49	10.49	
6188405550	SMP	1	494.47	479.97	687.52	478.57	9.86	9.86	10.49	10.49	
6188413948	SMP	1	494.48	480.12	687.53	478.55	9.86	9.86	10.46	10.46	
6188422297	SMP	1	494.55	480.05	687.71	478.61	9.82	9.82	10.20	10.20	
6188430669	SMP	1	494.66	480.13	687.61	478.71	10.01	10.01	10.55	10.55	
6188438922	SMP	1	494.62	480.13	687.72	478.73	10.03	10.03	10.45	10.45	
6188447303	SMP	1	494.72	480.21	687.81	478.73	10.00	10.00	10.27	10.27	
6188455664	SMP	1	494.76	480.17	687.87	478.75	9.96	9.96	10.23	10.23	
6188463944	SMP	1	494.79	480.21	687.90	478.81	10.08	10.08	10.40	10.40	
6188472291	SMP	1	494.88	480.23	687.90	478.89	9.86	9.86	10.34	10.34	
6188480666	SMP	1	494.85	480.26	688.03	478.87	9.93	9.93	10.40	10.40	
6188489051	SMP	1	494.92	480.51	687.91	479.17	10.13	10.13	10.50	10.50	
6188497295	SMP	1	494.97	480.70	687.95	479.40	10.17	10.17	10.60	10.60	
6188505663	SMP	1	495.06	480.67	687.90	479.37	10.14	10.14	10.35	10.35	
6188514064	SMP	1	495.04	480.62	687.98	479.38	10.14	10.14	10.52	10.52	
6188522417	SMP	1	495.11	480.77	688.09	479.45	10.20	10.20	10.49	10.49	
6188530668	SMP	1	495.07	480.71	688.02	479.38	10.16	10.16	10.43	10.43	
6188539049	SMP	1	495.02	480.82	688.11	479.60	10.25	10.25	10.67	10.67	
6188547416	SMP	1	495.10	480.75	688.11	479.58	10.22	10.22	10.70	10.70	
6188555794	SMP	1	495.10	480.75	688.25	479.51	10.12	10.12	10.71	10.71	
6188564063	SMP	1	495.13	480.84	688.16	479.59	10.25	10.25	10.64	10.64	
6188572434	SMP	1	495.18	480.82	688.15	479.63	10.15	10.15	10.59	10.59	
6188580794	SMP	1	495.31	480.82	688.18	479.68	10.15	10.15	10.72	10.72	
6188589168	SMP	1	495.33	480.83	688.29	479.79	9.99	9.99	10.82	10.82	
6188597417	SMP	1	495.28	480.86	688.29	479.72	10.05	10.05	10.73	10.73	
6188605785	SMP	1	495.27	480.92	688.36	479.86	10.15	10.15	10.79	10.79	
6188614182	SMP	1	495.41	480.92	688.36	479.87	10.13	10.13	10.72	10.72	
6188622413	SMP	1	495.41	481.06	688.44	479.99	10.12	10.12	10.61	10.61	
6188630785	SMP	1	495.42	481.08	688.44	480.01	10.08	10.08	10.77	10.77	
6188639165	SMP	1	495.44	481.13	688.49	479.99	10.24	10.24	10.57	10.57	
6188647544	SMP	1	495.44	481.14	688.55	480.12	10.14	10.14	10.67	10.67	
6188655780	SMP	1	495.55	481.19	688.60	480.10	10.22	10.22	10.66	10.66	
6188664183	SMP	1	495.55	481.14	688.68	480.12	10.05	10.05	10.71	10.71	
6188672536	SMP	1	495.63	481.14	688.72	480.14	10.12	10.12	10.86	10.86	
6188680911	SMP	1	495.73	481.21	688.75	480.27	10.24	10.24	10.85	10.85	
6188689158	SMP	1	495.76	481.24	688.84	480.08	10.27	10.27	10.73	10.73	
6188697550	SMP	1	495.76	481.24	688.83	480.14	10.16	10.16	10.85	10.85	
6188705907	SMP	1	495.83	481.24	688.98	480.23	10.21	10.21	10.89	10.89	
6188714303	SMP	1	495.95	481.26	688.91	480.32	10.28	10.28	10.58	10.58	
6188722541	SMP	1	495.98	481.28	689.09	480.31	10.29	10.29	10.83	10.83	
6188730908	SMP	1	496.12	481.21	689.10	480.32	10.21	10.21	10.76	10.76	
6188739285	SMP	1	496.16	481.28	689.22	480.48	10.32	10.32	10.93	10.93	
6188747662	SMP	1	496.29	481.31	689.31	480.45	10.28	10.28	10.92	10.92	
6188764293	SMP	1	496.46	481.42	689.54	480.62	10.26	10.26	10.96	10.96	
6188772677	SMP	1	496.64	481.44	689.57	480.74	10.29	10.29	10.80	10.80	
6188780902	SMP	1	496.56	481.42	689.72	480.68	10.43	10.43	10.75	10.75	
6188789287	SMP	1	496.75	481.45	689.74	480.75	10.33	10.33	10.67	10.67	
6188797660	SMP	1	496.75	481.51	689.96	480.75	10.09	10.09	10.77	10.77	
6188806037	SMP	1	496.82	481.58	690.04	480.88	10.15	10.15	10.73	10.73	
6188814291	SMP	1	496.92	481.58	690.13	480.85	10.20	10.20	10.72	10.72	
6188822680	SMP	1	497.06	481.58	690.14	480.84	10.33	10.33	10.69	10.69	
6188831029	SMP	1	497.18	481.60	690.14	480.87	10.23	10.23	10.68	10.68	
6188839415	SMP	1	497.30	481.00	690.43	480.41	10.07	10.07	10.72	10.72	
6188847658	SMP	1	497.63	480.48	690.35	479.97	10.13	10.13	10.62	10.62	
6188856037	SMP	1	497.65	480.72	690.24	480.23	9.95	9.95	10.82	10.82	
6188864407	SMP	1	497.76	480.77	690.41	480.26	10.08	10.08	10.80	10.80	
6188872796	SMP	1	497.62	480.91	690.50	480.31	10.20	10.20	10.80	10.80	
6188881032	SMP	1	497.72	480.85	690.43	480.24	10.09	10.09	10.64	10.64	
6188889410	SMP	1	497.85	480.87	690.57	480.32	10.16	10.16	10.78	10.78	
6188897779	SMP	1	497.83	480.92	690.59	480.31	10.19	10.19	10.69	10.69	
6188906160	SMP	1	497.79	480.88	690.71	480.27	10.14	10.14	10.74	10.74	
6188914391	SMP	1	497.86	480.82	690.74	480.28	10.04	10.04	10.67	10.67	
6188922791	SMP	1	497.87	480.77	690.74	480.23	10.22	10.22	10.79	10.79	
6188931148	SMP	1	497.79	480.84	690.80	480.18	10.08	10.08	10.77	10.77	
6188939405	SMP	1	498.05	480.72	690.85	480.15	9.97	9.97	10.78	10.78	
6188947790	SMP	1	497.87	480.73	690.82	480.11	10.09	10.09	10.64	10.64	
6188956160	SMP	1	497.87	480.76	690.82	480.11	10.11	10.11	10.70	10.70	
6188964525	SMP	1	497.99	480.65	690.90	480.11	10.03	10.03	10.65	10.65	
6188972791	SMP	1	498.04	480.52	690.77	480.03	10.03	10.03	10.65	10.65	
6188981145	SMP	1	497.98	480.65	690.77	480.02	10.23	10.23	10.72	10.72	
6188989524	SMP	1	498.00	480.68	690.83	480.10	10.07	10.07	10.70	10.70	
6188997900	SMP	1	497.79	480.72	690.62	480.04	10.02	10.02	10.54	10.54	
6189006169	SMP	1	497.87	480.70	690.71	480.04	10.05	10.05	10.84	10.84	
6189014517	SMP	1	497.73	480.65	690.66	480.10	10.07	10.07	10.74	10.74	
6189022916	SMP	1	497.69	480.62	690.59	480.10	10.04	10.04	10.70	10.70	
6189031267	SMP	1	497.70	480.58	690.49	480.11	10.06	10.06	10.63	10.63	
6189039529	SMP	1	497.57	480.70	690.55	480.08	10.19	10.19	10.59	10.59	
6189047898	SMP	1	497.49	480.72	690.48	480.12	10.04	10.04	10.63	10.63	
6189056275	SMP	1	497.35	480.79	690.41	480.05	9.97	9.97	10.51	10.51	
6189064646	SMP	1	497.33	480.83	690.41	480.19	10.09	10.09	10.68	10.68	
6189072916	SMP	1	497.20	480.91	690.43	480.13	9.98	9.98	10.66	10.66	
6189081261	SMP	1	497.18	481.04	690.36	480.27	10.10	10.10	10.66	10.66	
6189089649	SMP	1	497.17	481.12	690.36	480.21	10.07	10.07	10.62	10.62	
6189097892	SMP	1	497.11	481.09	690.29	480.28	10.09	10.09	10.81	10.81	
6189106273	SMP	1	497.05	481.19	690.27	480.35	10.28	10.28	10.73	10.73	
6189114646	SMP	1	497.41	481.43	690.30	480.66	10.05	10.05	10.70	10.70	
6189123036	SMP	1	497.58	481.92	690.52	481.07	9.86	9.86	10.48	10.48	
6189131261	SMP	1	497.41	481.99	690.34	481.18	10.08	10.08	10.50	10.50	
6189139655	SMP	1	497.41	481.92	690.36	481.07	10.09	10.09	10.45	10.45	
6189148020	SMP	1	497.44	481.93	690.41	481.04	10.01	10.01	10.49	10.49	
6189156399	SMP	1	497.42	481.86	690.43	481.23	9.88	9.88	10.61	10.61	
6189164644	SMP	1	497.35	481.86	690.43	481.14	9.91	9.91	10.32	10.32	
6189173037	SMP	1	497.44	481.99	690.45	481.22	10.01	10.01	10.49	10.49	
6189181383	SMP	1	497.35	482.00	690.53	481.31	10.07	10.07	10.61	10.61	
6189189768	SMP	1	497.33	482.05	690.43	481.28	10.02	10.02	10.54	10.54	
6189198016	SMP	1	497.41	481.93	690.52	481.22	10.03	10.03	10.44	10.44	
6189206392	SMP	1	497.40	481.90	690.46	481.24	9.87	9.87	10.49	10.49	
6189214752	SMP	1	497.54	481.91	690.54	481.27	9.88	9.88	10.60	10.60	
6189223154	SMP	1	497.37	481.93	690.52	481.17	9.96	9.96	10.41	10.41	
6189231383	SMP	1	497.52	481.92	690.64	481.30	10.01	10.01	10.49	10.49	
6189239768	SMP	1	497.57	481.93	690.57	481.30	9.78	9.78	10.41	10.41	
6189248139	SMP	1	497.47	481.99	690.70	481.35	9.81	9.81	10.48	10.48	
6189256420	SMP	1	497.55	481.91	690.61	481.26	9.89	9.89	10.47	10.47	
6189264764	SMP	1	497.55	481.98	690.71	481.30	9.82	9.82	10.42	10.42	
6189273157	SMP	1	497.54	481.97	690.64	481.23	9.79	9.79	10.53	10.53	
6189281507	SMP	1	497.60	481.93	690.78	481.37	9.92	9.92	10.48	10.48	
6189289762	SMP	1	497.60	481.86	690.71	481.23	9.78	9.78	10.40	10.40	
6189298138	SMP	1	497.55	481.91	690.78	481.27	10.16	10.16	10.49	10.49	
6189306523	SMP	1	497.62	482.01	690.80	481.33	9.92	9.92	10.53	10.53	
6189314876	SMP	1	497.67	482.01	690.85	481.33	10.14	10.14	10.48	10.48	
6189323152	SMP	1	497.68	481.99	690.88	481.26	10.15	10.15	10.67	10.67	
6189331501	SMP	1	497.70	481.93	690.84	481.17	10.21	10.21	10.56	10.56	
6189339893	SMP	1	497.65	481.91	690.94	481.23	9.97	9.97	10.53	10.53	
6189348271	SMP	1	497.72	481.85	690.95	481.14	10.05	10.05	10.58	10.58	
6189356516	SMP	1	497.77	481.95	691.07	481.21	10.17	10.17	10.63	10.63	
6189364883	SMP	1	497.83	481.96	691.08	481.34	10.16	10.16	10.53	10.53	
6189373273	SMP	1	498.38	482.58	691.51	482.01	10.08	10.08	10.47	10.47	
6189381639	SMP	1	498.99	483.63	691.87	483.06	10.15	10.15	10.66	10.66	
6189389891	SMP	1	498.93	484.42	691.61	483.68	10.25	10.25	10.55	10.55	
6189398267	SMP	1	498.99	484.47	691.68	483.80	10.04	10.04	10.45	10.45	
6189415007	SMP	1	499.08	484.48	692.04	483.73	10.13	10.13	10.59	10.59	
6189423259	SMP	1	499.17	484.58	692.09	483.89	10.33	10.33	10.58	10.58	
6189431633	SMP	1	499.22	484.51	692.18	483.98	10.27	10.27	10.57	10.57	
6189440002	SMP	1	499.29	484.56	692.36	484.02	10.23	10.23	10.72	10.72	
6189448276	SMP	1	499.39	484.57	692.50	483.95	10.39	10.39	10.62	10.62	
6189456628	SMP	1	499.53	484.67	692.63	484.11	10.33	10.33	10.81	10.81	
6189465011	SMP	1	499.56	484.69	692.78	484.11	10.12	10.12	10.50	10.50	
6189473381	SMP	1	499.66	484.64	692.88	484.19	10.08	10.08	10.66	10.66	
6189481632	SMP	1	499.72	484.68	692.99	484.22	10.00	10.00	10.66	10.66	
6189490003	SMP	1	499.87	484.62	693.12	484.35	10.12	10.12	10.86	10.86	
6189498398	SMP	1	499.95	484.76	693.16	484.33	10.14	10.14	10.87	10.87	
6189506749	SMP	1	499.99	484.62	693.33	484.19	10.17	10.17	10.62	10.62	
6189515010	SMP	1	500.11	484.79	693.31	484.21	10.18	10.18	10.49	10.49	
6189523379	SMP	1	500.12	484.71	693.50	484.36	10.21	10.21	10.67	10.67	
6189531754	SMP	1	500.24	484.61	693.57	484.30	10.04	10.04	10.57	10.57	
6189540129	SMP	1	500.43	484.53	693.64	484.29	9.98	9.98	10.40	10.40	
6189548395	SMP	1	500.42	484.61	693.70	484.35	10.34	10.34	10.50	10.50	
6189556749	SMP	1	500.52	484.63	693.84	484.38	10.29	10.29	10.67	10.67	
6189565129	SMP	1	500.55	484.61	693.98	484.38	10.16	10.16	10.57	10.57	
6189573378	SMP	1	500.61	484.64	694.04	484.51	10.09	10.09	10.75	10.75	
6189581820	SMP	1	500.71	484.62	694.07	484.42	10.07	10.07	10.65	10.65	
6189598494	SMP	1	500.82	484.70	694.13	484.45	10.10	10.10	10.62	10.62	
6189606762	SMP	1	500.96	484.69	694.23	484.43	10.16	10.16	10.70	10.70	
6189615113	SMP	1	500.95	484.69	694.31	484.45	10.13	10.13	10.59	10.59	
6189623505	SMP	1	501.03	484.77	694.36	484.58	10.16	10.16	10.74	10.74	
6189631880	SMP	1	501.06	484.74	694.34	484.62	10.11	10.11	10.73	10.73	
6189640127	SMP	1	501.15	484.76	694.41	484.62	10.17	10.17	10.93	10.93	
6189648491	SMP	1	501.20	484.72	694.48	484.62	10.18	10.18	10.64	10.64	
6189656887	SMP	1	501.08	484.72	694.48	484.55	10.25	10.25	10.55	10.55	
6189665248	SMP	1	501.12	484.77	694.58	484.58	10.20	10.20	10.47	10.47	
6189673502	SMP	1	501.17	484.75	694.57	484.58	10.26	10.26	10.64	10.64	
6189681872	SMP	1	501.19	484.71	694.68	484.71	10.09	10.09	10.58	10.58	
6189690250	SMP	1	501.20	484.69	694.68	484.71	10.12	10.12	10.50	10.50	
6189698621	SMP	1	501.25	484.69	694.71	484.70	10.04	10.04	10.46	10.46	
6189706885	SMP	1	501.36	484.69	694.71	484.60	10.07	10.07	10.31	10.31	
6189715235	SMP	1	501.37	484.64	694.78	484.64	9.88	9.88	10.30	10.30	
6189723622	SMP	1	501.37	484.66	694.78	484.68	10.05	10.05	10.29	10.29	
6189731994	SMP	1	501.45	484.75	694.92	484.75	9.98	9.98	10.31	10.31	
6189740246	SMP	1	501.44	484.80	694.92	484.75	10.18	10.18	10.42	10.42	
6189748613	SMP	1	501.58	484.62	695.05	484.77	9.96	9.96	10.46	10.46	
6189757008	SMP	1	501.52	484.65	695.04	484.82	9.89	9.89	10.39	10.39	
6189765246	SMP	1	501.61	484.81	695.07	484.80	9.99	9.99	10.49	10.49	
6189773623	SMP	1	501.58	484.66	695.16	484.88	9.85	9.85	10.46	10.46	
6189781994	SMP	1	501.72	484.76	695.18	484.85	10.01	10.01	10.44	10.44	
6189790373	SMP	1	501.67	484.80	695.25	484.85	9.98	9.98	10.32	10.32	
6189798604	SMP	1	501.65	484.75	695.27	484.78	9.95	9.95	10.31	10.31	
6189807005	SMP	1	501.73	484.69	695.25	484.78	9.95	9.95	10.19	10.19	
6189815377	SMP	1	501.78	484.76	695.29	484.85	9.98	9.98	10.35	10.35	
6189823766	SMP	1	501.85	484.77	695.35	484.78	10.01	10.01	10.26	10.26	
6189831997	SMP	1	501.80	484.70	695.33	484.78	9.96	9.96	10.05	10.05	
6189840373	SMP	1	501.83	484.73	695.34	484.85	9.98	9.98	10.43	10.43	
6189848733	SMP	1	501.89	484.70	695.35	484.85	10.10	10.10	10.37	10.37	
6189857130	SMP	1	501.96	484.63	695.38	484.73	10.03	10.03	10.47	10.47	
6189865373	SMP	1	501.69	484.07	695.13	484.17	9.95	9.95	10.30	10.30	
6189873742	SMP	1	501.72	483.58	695.12	483.80	9.84	9.84	10.16	10.16	
6189882132	SMP	1	501.82	483.44	694.80	483.70	9.72	9.72	10.19	10.19	
6189890494	SMP	1	501.80	483.55	694.90	483.76	9.75	9.75	10.18	10.18	
6189898726	SMP	1	501.69	483.65	694.89	483.79	9.85	9.85	10.29	10.29	
6189907126	SMP	1	501.73	483.64	694.90	483.77	9.96	9.96	10.24	10.24	
6189915480	SMP	1	501.75	483.46	694.87	483.69	9.81	9.81	10.15	10.15	
6189923738	SMP	1	501.72	483.40	694.87	483.55	9.64	9.64	10.03	10.03	
6189932114	SMP	1	501.63	483.39	694.81	483.50	9.71	9.71	10.10	10.10	
6189940490	SMP	1	501.66	483.28	694.84	483.53	9.63	9.63	10.11	10.11	
6189948859	SMP	1	501.63	483.24	694.83	483.43	9.57	9.57	10.12	10.12	
6189957137	SMP	1	501.55	483.25	694.83	483.42	9.78	9.78	10.13	10.13	
6189965488	SMP	1	501.55	483.25	694.87	483.45	9.67	9.67	9.99	9.99	
6189973863	SMP	1	501.51	483.20	694.75	483.31	9.77	9.77	10.16	10.16	
6189982236	SMP	1	501.48	483.26	694.71	483.43	9.71	9.71	10.17	10.17	
6189990488	SMP	1	501.42	483.19	694.75	483.31	9.90	9.90	10.11	10.11	
6189998849	SMP	1	501.32	483.22	694.71	483.36	9.69	9.69	10.21	10.21	
6190007250	SMP	1	501.31	483.22	694.68	483.37	9.69	9.69	10.20	10.20	
6190015599	SMP	1	501.35	483.19	694.61	483.31	9.76	9.76	10.15	10.15	
6190023859	SMP	1	501.21	483.19	694.57	483.36	9.73	9.73	10.27	10.27	
6190032232	SMP	1	501.18	483.22	694.57	483.36	9.73	9.73	10.29	10.29	
6190040612	SMP	1	501.18	483.29	694.57	483.36	9.80	9.80	10.31	10.31	
6190048975	SMP	1	501.18	483.22	694.57	483.36	9.73	9.73	10.18	10.18	
6190057249	SMP	1	501.18	483.22	694.48	483.40	9.73	9.73	10.23	10.23	
6190065605	SMP	1	501.14	483.18	694.50	483.36	9.62	9.62	10.16	10.16	
6190073993	SMP	1	501.28	483.19	694.62	483.40	9.62	9.62	10.24	10.24	
6190082230	SMP	1	501.18	483.29	694.57	483.36	9.69	9.69	10.09	10.09	
6190090611	SMP	1	501.22	483.19	694.64	483.36	9.66	9.66	10.31	10.31	
6190098977	SMP	1	501.32	483.28	694.64	483.44	9.72	9.72	10.06	10.06	
6190107369	SMP	1	501.25	483.20	694.64	483.43	9.57	9.57	10.17	10.17	
6190115594	SMP	1	501.32	483.21	694.75	483.37	9.52	9.52	10.07	10.07	
6190123977	SMP	1	501.35	483.26	694.73	483.43	9.67	9.67	10.01	10.01	
6190132360	SMP	1	501.51	483.16	694.80	483.50	9.53	9.53	10.10	10.10	
6190140730	SMP	1	501.51	483.26	694.79	483.45	9.66	9.66	10.07	10.07	
6190148972	SMP	1	501.48	483.20	694.83	483.45	9.51	9.51	9.98	9.98	
6190157368	SMP	1	501.55	483.16	694.86	483.45	9.59	9.59	10.08	10.08	
6190165730	SMP	1	501.59	483.13	694.87	483.42	9.43	9.43	10.09	10.09	
6190174104	SMP	1	501.59	483.00	694.93	483.38	9.39	9.39	10.10	10.10	
6190182351	SMP	1	501.57	482.99	694.88	483.37	9.47	9.47	10.05	10.05	
6190190873	SMP	1	501.51	483.01	694.95	483.30	9.64	9.64	9.94	9.94	
6190199094	SMP	1	501.60	483.10	694.95	483.30	9.63	9.63	10.03	10.03	
6190207487	SMP	1	501.59	482.94	694.95	483.30	9.38	9.38	10.00	10.00	
6190215716	SMP	1	501.58	482.86	694.97	483.32	9.35	9.35	10.13	10.13	
6190224102	SMP	1	501.72	482.91	694.90	483.25	9.41	9.41	10.05	10.05	
6190232474	SMP	1	501.56	482.82	694.93	483.37	9.43	9.43	10.10	10.10	
6190240736	SMP	1	501.56	482.84	694.92	483.27	9.50	9.50	10.06	10.06	
6190249097	SMP	1	501.54	482.90	694.90	483.26	9.60	9.60	9.97	9.97	
6190257494	SMP	1	501.53	482.95	694.89	483.35	9.63	9.63	10.07	10.07	
6190265847	SMP	1	501.46	482.95	694.77	483.28	9.62	9.62	10.02	10.02	
6190274098	SMP	1	501.47	482.93	694.76	483.31	9.61	9.61	10.02	10.02	
6190282470	SMP	1	501.44	482.93	694.75	483.38	9.65	9.65	10.12	10.12	
6190290853	SMP	1	501.34	483.00	694.68	483.31	9.76	9.76	10.06	10.06	
6190299208	SMP	1	501.27	483.05	694.61	483.38	9.70	9.70	10.29	10.29	
6190307483	SMP	1	501.24	483.12	694.54	483.38	9.79	9.79	10.30	10.30	
6190315831	SMP	1	501.18	483.00	694.57	483.36	9.43	9.43	10.32	10.32	
6190324229	SMP	1	501.35	483.12	694.76	483.42	9.68	9.68	10.16	10.16	
6190332606	SMP	1	502.13	483.31	695.63	483.55	9.62	9.62	10.07	10.07	
6190340849	SMP	1	503.26	483.46	696.65	483.79	9.52	9.52	10.22	10.22	
6190349208	SMP	1	504.31	483.71	697.46	483.98	9.44	9.44	10.17	10.17	
6190357612	SMP	1	505.51	483.89	698.48	484.12	9.71	9.71	10.37	10.37	
6190365964	SMP	1	506.21	484.13	698.93	484.33	9.71	9.71	10.22	10.22	
6190374227	SMP	1	506.05	484.02	698.80	484.18	9.67	9.67	10.13	10.13	
6190382605	SMP	1	506.04	483.95	698.89	484.20	9.61	9.61	10.14	10.14	
6190390976	SMP	1	506.21	484.13	699.03	484.34	9.81	9.81	10.22	10.22	
6190399205	SMP	1	506.21	484.00	699.16	484.36	9.70	9.70	10.15	10.15	
6190407605	SMP	1	506.22	483.93	699.30	484.36	9.56	9.56	10.14	10.14	
6190415958	SMP	1	506.40	483.95	699.41	484.30	9.91	9.91	10.37	10.37	
6190424340	SMP	1	506.48	483.98	699.48	484.41	9.60	9.60	10.58	10.58	
6190432597	SMP	1	506.62	483.84	699.58	484.32	9.57	9.57	10.44	10.44	
6190440968	SMP	1	506.62	483.83	699.74	484.28	9.58	9.58	10.28	10.28	
6190449341	SMP	1	506.73	483.90	699.88	484.31	9.68	9.68	10.02	10.02	
6190457732	SMP	1	506.91	483.81	700.02	484.45	9.52	9.52	10.12	10.12	
6190474344	SMP	1	507.19	483.87	700.38	484.51	9.73	9.73	10.36	10.36	
6190482731	SMP	1	507.25	483.80	700.50	484.58	9.67	9.67	10.47	10.47	
6190491084	SMP	1	507.52	483.67	700.67	484.52	9.45	9.45	10.28	10.28	
6190499335	SMP	1	507.62	483.76	700.83	484.69	9.57	9.57	10.11	10.11	
6190507718	SMP	1	507.80	483.75	700.98	484.68	9.69	9.69	10.17	10.17	
6190516084	SMP	1	507.80	483.75	701.17	484.69	9.85	9.85	10.09	10.09	
6190524456	SMP	1	507.98	483.66	701.30	484.60	9.70	9.70	10.10	10.10	
6190532726	SMP	1	508.12	483.67	701.38	484.67	9.84	9.84	10.02	10.02	
6190541087	SMP	1	508.15	483.68	701.58	484.72	9.80	9.80	10.39	10.39	
6190549455	SMP	1	508.32	483.56	701.71	484.65	9.73	9.73	10.22	10.22	
6190557708	SMP	1	508.47	483.36	701.78	484.63	9.52	9.52	10.23	10.23	
6190566102	SMP	1	508.54	483.50	701.93	484.69	9.60	9.60	10.12	10.12	
6190574457	SMP	1	508.74	483.44	702.07	484.70	9.59	9.59	10.05	10.05	
6190582849	SMP	1	508.88	483.46	702.24	484.67	9.61	9.61	10.17	10.17	
6190591086	SMP	1	509.04	483.45	702.36	484.65	9.69	9.69	10.18	10.18	
6190599454	SMP	1	509.15	483.35	702.50	484.72	9.74	9.74	10.46	10.46	
6190607831	SMP	1	509.24	483.34	702.63	484.60	9.63	9.63	10.07	10.07	
6190616208	SMP	1	509.31	483.34	702.73	484.65	9.63	9.63	9.97	9.97	
6190624448	SMP	1	509.53	483.26	702.94	484.80	9.57	9.57	10.07	10.07	
6190632851	SMP	1	509.65	483.31	703.10	484.81	9.59	9.59	10.03	10.03	
6190641201	SMP	1	509.81	483.25	703.21	484.80	9.52	9.52	10.01	10.01	
6190649581	SMP	1	509.90	483.38	703.40	484.80	9.62	9.62	10.13	10.13	
6190657918	SMP	1	510.04	483.38	703.54	484.87	9.60	9.60	10.20	10.20	
6190666215	SMP	1	510.17	483.40	703.69	484.88	9.76	9.76	10.03	10.03	
6190674576	SMP	1	510.31	483.34	703.93	484.86	9.63	9.63	10.17	10.17	
6190682973	SMP	1	510.53	483.18	704.05	485.01	9.60	9.60	10.27	10.27	
6190691213	SMP	1	510.70	483.22	704.26	485.03	9.50	9.50	10.16	10.16	
6190699580	SMP	1	510.87	483.25	704.41	485.05	9.43	9.43	10.33	10.33	
6190716213	SMP	1	511.18	483.37	704.81	485.07	9.80	9.80	10.20	10.20	
6190724583	SMP	1	511.34	483.18	705.00	485.19	9.46	9.46	10.11	10.11	
6190732953	SMP	1	511.65	483.16	705.26	485.25	9.58	9.58	10.16	10.16	
6190741335	SMP	1	511.79	483.30	705.49	485.38	9.52	9.52	10.47	10.47	
6190749568	SMP	1	512.01	483.11	705.66	485.36	9.49	9.49	10.30	10.30	
6190757973	SMP	1	512.12	483.24	705.89	485.36	9.60	9.60	10.13	10.13	
6190766327	SMP	1	512.43	483.12	706.11	485.45	9.61	9.61	10.19	10.19	
6190774704	SMP	1	512.69	483.15	706.38	485.37	9.75	9.75	10.29	10.29	
6190782950	SMP	1	512.75	483.17	706.58	485.37	9.80	9.80	10.06	10.06	
6190791333	SMP	1	513.05	483.09	706.73	485.43	9.62	9.62	10.19	10.19	
6190799693	SMP	1	513.19	483.02	707.03	485.55	9.57	9.57	10.15	10.15	
6190808095	SMP	1	513.37	482.84	707.19	485.52	9.64	9.64	9.95	9.95	
6190816318	SMP	1	513.65	482.85	707.37	485.54	9.60	9.60	10.18	10.18	
6190824722	SMP	1	513.82	482.90	707.50	485.65	9.59	9.59	10.40	10.40	
6190833078	SMP	1	513.50	483.09	707.26	485.79	9.74	9.74	10.12	10.12	
6190841453	SMP	1	512.45	483.67	706.44	486.27	9.59	9.59	10.51	10.51	
6190849698	SMP	1	512.19	484.05	705.86	486.75	9.84	9.84	10.17	10.17	
6190858092	SMP	1	512.32	484.37	705.91	486.98	9.70	9.70	10.25	10.25	
6190866455	SMP	1	512.47	484.20	706.16	487.06	9.73	9.73	10.23	10.23	
6190874697	SMP	1	512.46	484.36	706.19	487.03	9.78	9.78	10.25	10.25	
6190883072	SMP	1	512.44	484.24	706.16	487.06	9.65	9.65	10.25	10.25	
6190891452	SMP	1	512.47	484.21	706.23	487.06	9.70	9.70	10.17	10.17	
6190899815	SMP	1	512.47	484.35	706.28	487.21	9.79	9.79	10.33	10.33	
6190908088	SMP	1	512.49	484.26	706.24	487.16	9.88	9.88	10.41	10.41	
6190916439	SMP	1	512.47	484.20	706.31	487.09	9.64	9.64	10.34	10.34	
6190924822	SMP	1	512.47	484.44	706.30	487.13	9.91	9.91	10.19	10.19	
6190933194	SMP	1	512.44	484.31	706.28	487.13	9.64	9.64	10.17	10.17	
6190941459	SMP	1	512.32	484.36	706.23	487.13	9.69	9.69	10.20	10.20	
6190949816	SMP	1	512.32	484.36	706.23	487.06	9.69	9.69	10.12	10.12	
6190958213	SMP	1	512.23	484.35	706.21	487.20	9.75	9.75	10.24	10.24	
6190966572	SMP	1	512.20	484.23	706.18	487.07	9.75	9.75	10.14	10.14	
6190974821	SMP	1	512.19	484.46	706.09	487.06	10.00	10.00	10.07	10.07	
6190983194	SMP	1	512.05	484.33	706.01	487.04	9.95	9.95	10.04	10.04	
6190991575	SMP	1	512.06	484.42	706.04	487.08	9.82	9.82	10.11	10.11	
6190999932	SMP	1	511.95	484.43	705.98	487.00	9.91	9.91	10.13	10.13	
6191008219	SMP	1	511.93	484.28	705.98	487.01	9.51	9.51	10.15	10.15	
6191016559	SMP	1	511.98	484.37	705.87	487.07	9.67	9.67	10.24	10.24	
6191024947	SMP	1	511.92	484.42	705.84	487.06	9.63	9.63	10.13	10.13	
6191033190	SMP	1	511.91	484.44	705.81	487.01	9.61	9.61	10.05	10.05	
6191041571	SMP	1	511.91	484.38	705.85	487.01	9.53	9.53	10.04	10.04	
6191049931	SMP	1	511.84	484.31	705.88	487.01	9.53	9.53	10.00	10.00	
6191058326	SMP	1	511.91	484.38	705.90	487.08	9.53	9.53	10.18	10.18	
6191066578	SMP	1	511.91	484.30	705.84	487.12	9.46	9.46	10.27	10.27	
6191074950	SMP	1	511.91	484.44	705.85	487.09	9.68	9.68	10.22	10.22	
6191083324	SMP	1	511.91	484.45	705.88	487.11	9.61	9.61	10.16	10.16	
6191091700	SMP	1	511.84	484.38	705.88	487.08	9.63	9.63	10.10	10.10	
6191099929	SMP	1	511.63	483.83	705.72	486.52	9.70	9.70	10.28	10.28	
6191108325	SMP	1	511.76	483.12	705.55	486.05	9.55	9.55	10.49	10.49	
6191116681	SMP	1	512.03	483.20	705.48	486.01	9.73	9.73	10.29	10.29	
6191125063	SMP	1	512.12	483.24	705.60	486.21	9.68	9.68	10.52	10.52	
6191133313	SMP	1	512.07	483.19	705.67	486.14	9.59	9.59	10.28	10.28	
6191141692	SMP	1	512.06	483.31	705.74	486.07	9.83	9.83	10.15	10.15	
6191150053	SMP	1	512.10	483.27	705.81	486.14	9.86	9.86	10.18	10.18	
6191158451	SMP	1	512.10	483.27	705.88	486.14	9.86	9.86	10.30	10.30	
6191166686	SMP	1	512.18	483.13	705.94	486.14	9.76	9.76	10.19	10.19	
6191175065	SMP	1	512.20	483.24	706.03	486.22	9.88	9.88	10.38	10.38	
6191183437	SMP	1	512.27	483.24	706.10	486.22	9.65	9.65	10.20	10.20	
6191191812	SMP	1	512.34	483.24	706.20	486.31	9.82	9.82	10.33	10.33	
6191200057	SMP	1	512.38	483.12	706.20	486.16	9.81	9.81	10.29	10.29	
6191208449	SMP	1	512.43	483.09	706.29	486.29	9.82	9.82	10.38	10.38	
6191216800	SMP	1	512.51	483.13	706.36	486.29	9.89	9.89	10.46	10.46	
6191225065	SMP	1	512.53	483.08	706.34	486.38	9.81	9.81	10.52	10.52	
6191233433	SMP	1	512.57	483.04	706.44	486.36	9.64	9.64	10.45	10.45	
6191241812	SMP	1	512.60	483.08	706.55	486.39	9.74	9.74	10.55	10.55	
6191250170	SMP	1	512.73	483.14	706.56	486.33	9.74	9.74	10.50	10.50	
6191258451	SMP	1	512.60	483.09	706.60	486.36	9.81	9.81	10.50	10.50	
6191266889	SMP	1	512.73	483.07	706.68	486.24	9.71	9.71	10.39	10.39	
6191275187	SMP	1	512.82	483.13	706.75	486.38	9.93	9.93	10.29	10.29	
6191283555	SMP	1	512.95	483.13	706.82	486.38	9.83	9.83	10.28	10.28	
6191291811	SMP	1	512.89	483.06	706.82	486.28	9.70	9.70	10.14	10.14	
6191300170	SMP	1	513.03	483.13	706.93	486.34	9.96	9.96	9.97	9.97	
6191308568	SMP	1	513.03	483.13	706.98	486.47	9.92	9.92	10.12	10.12	
6191316929	SMP	1	513.81	483.28	707.94	486.53	9.85	9.85	10.04	10.04	
6191333550	SMP	1	516.33	483.80	710.15	487.07	9.89	9.89	10.09	10.09	
6191341928	SMP	1	516.82	483.99	710.40	487.18	9.96	9.96	10.13	10.13	
6191350303	SMP	1	516.83	483.77	710.42	487.20	9.94	9.94	10.22	10.22	
6191358545	SMP	1	516.83	483.82	710.56	487.20	9.84	9.84	10.17	10.17	
6191366951	SMP	1	517.09	483.86	710.74	487.14	9.76	9.76	10.09	10.09	
6191375303	SMP	1	517.15	483.82	710.80	487.29	9.87	9.87	10.23	10.23	
6191383557	SMP	1	517.29	483.98	710.93	487.33	9.95	9.95	10.17	10.17	
6191391930	SMP	1	517.35	483.80	711.11	487.37	9.76	9.76	10.06	10.06	
6191400300	SMP	1	517.54	483.81	711.22	487.43	9.66	9.66	10.06	10.06	
6191408671	SMP	1	517.71	483.79	711.39	487.36	9.64	9.64	10.19	10.19	
6191416940	SMP	1	517.89	483.77	711.60	487.33	9.63	9.63	10.08	10.08	
6191425293	SMP	1	518.06	483.89	711.79	487.39	9.87	9.87	9.86	9.86	
6191433670	SMP	1	518.19	483.87	711.92	487.52	9.91	9.91	9.95	9.95	
6191442054	SMP	1	518.37	483.89	712.12	487.70	9.68	9.68	10.08	10.08	
6191450292	SMP	1	518.50	483.78	712.36	487.71	9.61	9.61	9.95	9.95	
6191458665	SMP	1	518.80	483.73	712.59	487.73	9.46	9.46	9.95	9.95	
6191467066	SMP	1	519.02	483.72	712.81	487.78	9.64	9.64	10.00	10.00	
6191483673	SMP	1	519.31	483.88	713.31	487.90	9.73	9.73	10.12	10.12	
6191492063	SMP	1	519.43	483.71	713.47	487.86	9.45	9.45	10.05	10.05	
6191500410	SMP	1	519.70	483.74	713.62	487.87	9.42	9.42	9.97	9.97	
6191508807	SMP	1	519.95	483.79	713.78	487.92	9.56	9.56	10.02	10.02	
6191517047	SMP	1	520.09	483.78	713.97	488.05	9.77	9.77	10.19	10.19	
6191525426	SMP	1	520.16	483.92	714.07	488.07	9.65	9.65	9.95	9.95	
6191533785	SMP	1	520.26	483.90	714.27	488.00	9.73	9.73	9.87	9.87	
6191542057	SMP	1	520.40	483.66	714.34	488.07	9.30	9.30	10.01	10.01	
6191550417	SMP	1	520.50	483.78	714.48	488.06	9.59	9.59	10.08	10.08	
6191558793	SMP	1	520.58	483.70	714.60	488.18	9.44	9.44	10.05	10.05	
6191567179	SMP	1	520.72	483.70	714.64	488.21	9.38	9.38	10.11	10.11	
6191575421	SMP	1	520.70	483.89	714.73	488.20	9.60	9.60	10.14	10.14	
6191583784	SMP	1	520.84	483.88	714.77	488.31	9.49	9.49	10.21	10.21	
6191592185	SMP	1	520.78	484.04	714.79	488.23	9.80	9.80	9.86	9.86	
6191600535	SMP	1	520.78	484.04	714.89	488.37	9.71	9.71	9.98	9.98	
6191608797	SMP	1	520.86	484.12	714.88	488.37	9.78	9.78	9.89	9.89	
6191617167	SMP	1	520.91	484.06	714.85	488.45	9.57	9.57	9.90	9.90	
6191625543	SMP	1	520.99	484.00	714.89	488.51	9.35	9.35	10.01	10.01	
6191633923	SMP	1	520.91	484.06	714.88	488.58	9.50	9.50	9.99	9.99	
6191642195	SMP	1	520.94	484.18	714.87	488.50	9.46	9.46	9.90	9.90	
6191650534	SMP	1	520.87	484.11	714.87	488.58	9.40	9.40	9.97	9.97	
6191658916	SMP	1	520.86	484.21	714.88	488.57	9.52	9.52	9.96	9.96	
6191667297	SMP	1	520.80	484.18	714.87	488.57	9.47	9.47	9.97	9.97	
6191675540	SMP	1	520.80	484.18	714.80	488.56	9.39	9.39	9.91	9.91	
6191683913	SMP	1	520.78	484.29	714.80	488.56	9.60	9.60	9.85	9.85	
6191692309	SMP	1	520.75	484.20	714.72	488.43	9.60	9.60	9.78	9.78	
6191700529	SMP	1	520.67	484.18	714.79	488.54	9.58	9.58	9.92	9.92	
6191708911	SMP	1	520.59	484.28	714.66	488.37	9.80	9.80	9.70	9.70	
6191717288	SMP	1	520.62	484.20	714.65	488.43	9.64	9.64	9.75	9.75	
6191725671	SMP	1	520.64	484.17	714.64	488.33	9.53	9.53	9.62	9.62	
6191733902	SMP	1	520.57	484.18	714.62	488.48	9.48	9.48	9.78	9.78	
6191742306	SMP	1	520.04	484.45	714.21	488.58	9.68	9.68	9.95	9.95	
6191750660	SMP	1	518.57	484.40	712.92	488.47	9.92	9.92	9.82	9.82	
6191759044	SMP	1	517.37	484.42	711.54	488.62	9.67	9.67	9.98	9.98	
6191767293	SMP	1	516.74	484.35	710.68	488.49	9.54	9.54	9.84	9.84	
6191775668	SMP	1	516.54	484.28	710.38	488.44	9.45	9.45	10.09	10.09	
6191784051	SMP	1	516.59	484.44	710.43	488.56	9.30	9.30	10.08	10.08	
6191792424	SMP	1	516.57	484.38	710.30	488.52	9.53	9.53	9.89	9.89	
6191800650	SMP	1	516.37	484.49	710.21	488.57	9.54	9.54	9.93	9.93	
6191809039	SMP	1	516.22	484.49	710.27	488.71	9.47	9.47	10.05	10.05	
6191817416	SMP	1	516.16	484.59	710.22	488.66	9.65	9.65	9.94	9.94	
6191825800	SMP	1	516.22	484.60	710.15	488.66	9.73	9.73	9.94	9.94	
6191834025	SMP	1	515.91	484.60	710.02	488.70	9.69	9.69	10.06	10.06	
6191842422	SMP	1	515.83	484.67	710.00	488.55	9.76	9.76	9.93	9.93	
6191859029	SMP	1	515.86	484.58	709.78	488.59	9.53	9.53	9.87	9.87	
6191867422	SMP	1	515.62	484.57	709.73	488.54	9.43	9.43	9.86	9.86	
6191875921	SMP	1	515.44	484.50	709.62	488.48	9.34	9.34	9.94	9.94	
6191884158	SMP	1	515.37	484.52	709.48	488.41	9.44	9.44	9.86	9.86	
6191892408	SMP	1	515.15	484.72	709.30	488.44	9.74	9.74	9.99	9.99	
6191900778	SMP	1	515.07	484.56	709.22	488.45	9.60	9.60	9.84	9.84	
6191909151	SMP	1	514.93	484.66	709.07	488.46	9.50	9.50	9.92	9.92	
6191917544	SMP	1	514.89	484.70	708.98	488.36	9.89	9.89	9.78	9.78	
6191925784	SMP	1	514.67	484.76	708.90	488.41	9.69	9.69	9.92	9.92	
6191934149	SMP	1	514.52	484.68	708.73	488.31	9.60	9.60	9.74	9.74	
6191942524	SMP	1	514.31	484.69	708.61	488.40	9.47	9.47	9.92	9.92	
6191950909	SMP	1	514.33	484.74	708.48	488.34	9.63	9.63	9.88	9.88	
6191959143	SMP	1	514.25	484.69	708.41	488.41	9.48	9.48	10.12	10.12	
6191967545	SMP	1	514.19	484.83	708.27	488.42	9.75	9.75	9.94	9.94	
6191975897	SMP	1	514.12	484.98	708.16	488.36	9.80	9.80	9.70	9.70	
6191984269	SMP	1	513.98	484.98	708.16	488.38	9.59	9.59	9.67	9.67	
6191992526	SMP	1	513.87	485.07	707.99	488.41	9.79	9.79	9.74	9.74	
6192000909	SMP	1	513.93	484.98	707.91	488.49	9.57	9.57	9.76	9.76	
6192009280	SMP	1	513.78	484.92	707.85	488.55	9.47	9.47	9.86	9.86	
6192017547	SMP	1	513.70	485.08	707.76	488.49	9.67	9.67	9.75	9.75	
6192025896	SMP	1	513.58	485.06	707.76	488.56	9.71	9.71	9.91	9.91	
6192034269	SMP	1	513.65	485.03	707.71	488.52	9.67	9.67	9.80	9.80	
6192042645	SMP	1	513.52	485.17	707.71	488.50	9.85	9.85	9.82	9.82	
6192050900	SMP	1	513.39	485.15	707.59	488.47	9.62	9.62	9.73	9.73	
6192059266	SMP	1	513.39	485.15	707.58	488.48	9.72	9.72	9.73	9.73	
6192067672	SMP	1	513.35	485.19	707.57	488.56	9.75	9.75	9.77	9.77	
6192076019	SMP	1	513.32	485.22	707.52	488.47	9.61	9.61	9.73	9.73	
6192084267	SMP	1	513.31	485.18	707.50	488.49	9.87	9.87	9.73	9.73	
6192092647	SMP	1	513.24	485.19	707.54	488.47	9.80	9.80	9.77	9.77	
6192101026	SMP	1	513.32	485.00	707.54	488.47	9.61	9.61	9.84	9.84	
6192109394	SMP	1	513.25	485.14	707.55	488.39	9.60	9.60	9.60	9.60	
6192117667	SMP	1	513.32	485.22	707.55	488.48	9.61	9.61	9.80	9.80	
6192126033	SMP	1	513.32	485.29	707.46	488.41	9.77	9.77	9.78	9.78	
6192134398	SMP	1	513.12	484.98	707.39	488.19	9.85	9.85	10.00	10.00	
6192142771	SMP	1	513.05	484.17	707.15	487.53	9.42	9.42	9.67	9.67	
6192151018	SMP	1	513.10	484.00	706.98	487.35	9.51	9.51	9.70	9.70	
6192159389	SMP	1	513.09	484.07	706.90	487.42	9.41	9.41	9.75	9.75	
6192167785	SMP	1	513.02	484.07	706.98	487.35	9.47	9.47	9.78	9.78	
6192176015	SMP	1	512.99	484.09	706.92	487.44	9.38	9.38	9.74	9.74	
6192184394	SMP	1	513.03	484.06	706.98	487.35	9.52	9.52	9.70	9.70	
6192192786	SMP	1	512.98	484.09	706.99	487.42	9.31	9.31	9.73	9.73	
6192201139	SMP	1	512.93	484.05	706.93	487.32	9.41	9.41	9.71	9.71	
6192209388	SMP	1	512.89	484.00	706.92	487.36	9.67	9.67	9.80	9.80	
6192217782	SMP	1	512.88	484.01	706.90	487.28	9.47	9.47	9.63	9.63	
6192226138	SMP	1	512.81	484.01	706.91	487.35	9.50	9.50	9.67	9.67	
6192234511	SMP	1	512.74	484.08	706.90	487.26	9.56	9.56	9.85	9.85	
6192242761	SMP	1	512.82	483.97	706.93	487.39	9.55	9.55	9.78	9.78	
6192251155	SMP	1	512.73	484.00	706.86	487.31	9.56	9.56	9.71	9.71	
6192259509	SMP	1	512.67	483.99	706.82	487.27	9.72	9.72	9.82	9.82	
6192267914	SMP	1	512.67	483.99	706.83	487.33	9.67	9.67	9.77	9.77	
6192276136	SMP	1	512.69	483.89	706.76	487.25	9.49	9.49	9.94	9.94	
6192284510	SMP	1	512.58	483.92	706.73	487.25	9.49	9.49	9.88	9.88	
6192292890	SMP	1	512.60	483.99	706.67	487.24	9.53	9.53	9.90	9.90	
6192301266	SMP	1	512.53	483.97	706.69	487.26	9.58	9.58	10.02	10.02	
6192309506	SMP	1	512.67	483.89	706.60	487.18	9.52	9.52	9.85	9.85	
6192317906	SMP	1	512.46	483.97	706.66	487.31	9.64	9.64	10.01	10.01	
6192326258	SMP	1	512.55	483.93	706.59	487.25	9.74	9.74	9.90	9.90	
6192334633	SMP	1	512.57	483.95	706.60	487.25	9.59	9.59	9.99	9.99	
6192342887	SMP	1	512.39	483.98	706.63	487.31	9.60	9.60	10.03	10.03	
6192351267	SMP	1	512.39	483.84	706.64	487.23	9.60	9.60	9.97	9.97	
6192359631	SMP	1	512.46	483.93	706.57	487.23	9.63	9.63	9.97	9.97	
6192367909	SMP	1	512.44	484.00	706.53	487.17	9.58	9.58	9.91	9.91	
6192376277	SMP	1	512.37	483.98	706.59	487.25	9.71	9.71	10.03	10.03	
6192384638	SMP	1	512.38	484.03	706.52	487.17	9.67	9.67	10.09	10.09	
6192393019	SMP	1	512.40	484.05	706.57	487.17	9.59	9.59	9.85	9.85	
6192401258	SMP	1	512.45	484.01	706.53	487.06	9.62	9.62	9.95	9.95	
6192409627	SMP	1	512.47	483.98	706.59	487.17	9.57	9.57	10.08	10.08	
6192418024	SMP	1	512.51	483.91	706.59	487.10	9.66	9.66	10.01	10.01	
6192426379	SMP	1	512.16	483.89	706.37	487.15	9.71	9.71	10.16	10.16	
6192434631	SMP	1	511.91	483.83	706.07	486.82	9.79	9.79	9.88	9.88	
6192443015	SMP	1	511.95	483.71	706.07	486.80	9.79	9.79	10.03	10.03	
6192451380	SMP	1	512.09	483.64	706.14	486.73	9.77	9.77	9.86	9.86	
6192459749	SMP	1	512.14	483.68	706.16	486.77	9.83	9.83	9.88	9.88	
6192468024	SMP	1	512.05	483.63	706.26	486.73	9.71	9.71	9.81	9.81	
6192476379	SMP	1	512.04	483.61	706.25	486.74	9.77	9.77	9.82	9.82	
6192484752	SMP	1	512.08	483.55	706.24	486.81	9.73	9.73	9.88	9.88	
6192493132	SMP	1	512.13	483.56	706.23	486.73	9.73	9.73	9.78	9.78	
6192501376	SMP	1	512.08	483.54	706.26	486.74	9.76	9.76	9.81	9.81	
6192509751	SMP	1	512.11	483.61	706.33	486.63	9.68	9.68	9.68	9.68	
6192518146	SMP	1	512.23	483.37	706.33	486.74	9.53	9.53	9.80	9.80	
6192526375	SMP	1	512.16	483.50	706.37	486.65	9.65	9.65	9.62	9.62	
6192534750	SMP	1	512.22	483.50	706.40	486.63	9.67	9.67	9.90	9.90	
6192543125	SMP	1	512.23	483.42	706.39	486.64	9.61	9.61	9.77	9.77	
6192551503	SMP	1	512.25	483.36	706.39	486.53	9.58	9.58	9.76	9.76	
6192559748	SMP	1	512.30	483.36	706.47	486.60	9.54	9.54	9.75	9.75	
6192568151	SMP	1	512.29	483.32	706.47	486.49	9.66	9.66	9.77	9.77	
6192576496	SMP	1	512.25	483.30	706.46	486.46	9.75	9.75	9.65	9.65	
6192584875	SMP	1	512.30	483.27	706.49	486.48	9.60	9.60	9.64	9.64	
6192593130	SMP	1	512.35	483.26	706.49	486.56	9.75	9.75	9.73	9.73	
6192601503	SMP	1	512.41	483.26	706.48	486.60	9.80	9.80	9.92	9.92	
6192609867	SMP	1	512.37	483.23	706.55	486.53	9.57	9.57	9.71	9.71	
6192618262	SMP	1	512.35	483.12	706.55	486.53	9.62	9.62	9.71	9.71	
6192626518	SMP	1	512.42	483.19	706.50	486.49	9.63	9.63	9.68	9.68	
6192634876	SMP	1	512.41	483.24	706.50	486.49	9.78	9.78	9.72	9.72	
6192643249	SMP	1	512.44	483.23	706.55	486.53	9.75	9.75	9.65	9.65	
6192651623	SMP	1	512.38	483.31	706.61	486.55	9.79	9.79	9.83	9.83	
6192659867	SMP	1	512.44	483.36	706.57	486.49	9.59	9.59	9.72	9.72	
6192668268	SMP	1	512.42	483.19	706.55	486.52	9.56	9.56	9.65	9.65	
6192676622	SMP	1	512.04	483.27	706.22	486.54	9.61	9.61	9.76	9.76	
6192684869	SMP	1	511.72	483.33	705.79	486.62	9.57	9.57	9.87	9.87	
6192693256	SMP	1	511.87	483.45	705.83	486.69	9.67	9.67	9.96	9.96	
6192701620	SMP	1	511.92	483.44	705.91	486.60	9.67	9.67	9.89	9.89	
6192709991	SMP	1	511.86	483.37	705.84	486.72	9.64	9.64	9.92	9.92	
6192718259	SMP	1	511.88	483.38	705.90	486.55	9.62	9.62	9.91	9.91	
6192726619	SMP	1	511.86	483.41	705.82	486.67	9.62	9.62	9.97	9.97	
6192734992	SMP	1	511.92	483.51	705.90	486.69	9.73	9.73	10.03	10.03	
6192743370	SMP	1	511.83	483.44	705.91	486.69	9.68	9.68	9.87	9.87	
6192751621	SMP	1	511.88	483.43	705.89	486.69	9.68	9.68	10.03	10.03	
6192759992	SMP	1	511.88	483.43	705.90	486.69	9.68	9.68	10.03	10.03	
6192768396	SMP	1	511.84	483.44	705.86	486.63	9.65	9.65	9.98	9.98	
6192776737	SMP	1	511.93	483.21	705.91	486.59	9.50	9.50	9.91	9.91	
6192784989	SMP	1	511.95	483.29	705.82	486.60	9.62	9.62	9.93	9.93	
6192793376	SMP	1	511.86	483.30	705.90	486.55	9.66	9.66	9.92	9.92	
6192801741	SMP	1	511.84	483.17	705.90	486.56	9.42	9.42	9.94	9.94	
6192810113	SMP	1	511.94	483.12	705.91	486.56	9.42	9.42	9.94	9.94	
6192818388	SMP	1	511.95	483.16	705.91	486.56	9.51	9.51	9.94	9.94	
6192826754	SMP	1	511.89	483.20	705.93	486.46	9.51	9.51	9.85	9.85	
6192835121	SMP	1	511.83	483.10	705.92	486.48	9.26	9.26	9.85	9.85	
6192843365	SMP	1	511.79	483.05	705.92	486.59	9.44	9.44	9.97	9.97	
6192851741	SMP	1	511.84	483.03	705.86	486.46	9.36	9.36	9.84	9.84	
6192860112	SMP	1	511.83	483.02	705.84	486.51	9.44	9.44	9.89	9.89	
6192868510	SMP	1	511.85	482.98	705.90	486.49	9.35	9.35	9.88	9.88	
6192876735	SMP	1	511.78	482.98	705.88	486.48	9.47	9.47	9.90	9.90	
6192885120	SMP	1	511.74	483.08	705.93	486.46	9.49	9.49	9.92	9.92	
6192893494	SMP	1	511.80	483.19	705.84	486.52	9.44	9.44	9.83	9.83	
6192901863	SMP	1	511.73	483.08	705.88	486.68	9.55	9.55	10.05	10.05	
6192910113	SMP	1	511.73	483.12	705.80	486.61	9.46	9.46	10.04	10.04	
6192918507	SMP	1	511.63	483.24	705.74	486.56	9.66	9.66	9.89	9.89	
6192926864	SMP	1	511.65	483.18	705.78	486.61	9.59	9.59	9.99	9.99	
6192935237	SMP	1	511.55	483.23	705.66	486.55	9.76	9.76	9.83	9.83	
6192943489	SMP	1	511.50	483.29	705.67	486.56	9.67	9.67	9.77	9.77	
6192951893	SMP	1	511.46	483.25	705.70	486.56	9.57	9.57	9.77	9.77	
6192960230	SMP	1	511.48	483.26	705.60	486.64	9.62	9.62	9.76	9.76	
6192968629	SMP	1	511.35	483.34	705.60	486.71	9.67	9.67	9.81	9.81	
6192976855	SMP	1	511.49	483.27	705.53	486.59	9.53	9.53	9.71	9.71	
6192985233	SMP	1	511.29	483.39	705.53	486.63	9.68	9.68	9.80	9.80	
6192993610	SMP	1	511.32	483.36	705.43	486.59	9.67	9.67	9.74	9.74	
6193001869	SMP	1	511.18	483.29	705.43	486.67	9.56	9.56	9.89	9.89	
6193010232	SMP	1	511.30	483.35	705.43	486.67	9.56	9.56	9.73	9.73	
6193018626	SMP	1	511.22	483.26	705.43	486.73	9.51	9.51	9.85	9.85	
6193026977	SMP	1	511.23	483.35	705.43	486.59	9.56	9.56	9.61	9.61	
6193035230	SMP	1	511.09	483.28	705.39	486.63	9.60	9.60	9.73	9.73	
6193043607	SMP	1	511.09	483.35	705.38	486.59	9.60	9.60	9.88	9.88	
6193051990	SMP	1	511.16	483.28	705.40	486.56	9.57	9.57	9.79	9.79	
6193060348	SMP	1	511.08	483.21	705.33	486.59	9.52	9.52	9.68	9.68	
6193068629	SMP	1	510.89	483.32	705.12	486.63	9.60	9.60	9.99	9.99	
6193085357	SMP	1	510.79	483.06	704.77	486.46	9.60	9.60	9.86	9.86	
6193093749	SMP	1	510.80	483.07	704.81	486.53	9.47	9.47	9.90	9.90	
6193101972	SMP	1	510.70	483.18	704.77	486.55	9.58	9.58	9.94	9.94	
6193110352	SMP	1	510.84	483.03	704.79	486.61	9.60	9.60	9.92	9.92	
6193118729	SMP	1	510.72	483.21	704.71	486.47	9.76	9.76	9.80	9.80	
6193127119	SMP	1	510.76	483.05	704.75	486.56	9.76	9.76	9.94	9.94	
6193135344	SMP	1	510.81	483.10	704.78	486.47	9.59	9.59	9.81	9.81	
6193143744	SMP	1	510.62	483.16	704.74	486.46	9.67	9.67	9.88	9.88	
6193152093	SMP	1	510.62	483.16	704.70	486.48	9.82	9.82	9.81	9.81	
6193160351	SMP	1	510.72	483.06	704.68	486.54	9.79	9.79	9.91	9.91	
6193168731	SMP	1	510.51	483.13	704.64	486.47	9.80	9.80	9.81	9.81	
6193177112	SMP	1	510.51	483.13	704.69	486.48	9.78	9.78	10.00	10.00	
6193185465	SMP	1	510.66	483.12	704.69	486.48	9.72	9.72	10.01	10.01	
6193193751	SMP	1	510.54	483.13	704.64	486.44	9.79	9.79	9.89	9.89	
6193202096	SMP	1	510.44	483.13	704.62	486.47	9.77	9.77	9.99	9.99	
6193210481	SMP	1	510.54	482.98	704.59	486.42	9.70	9.70	9.94	9.94	
6193218853	SMP	1	510.47	483.14	704.53	486.36	9.80	9.80	9.91	9.91	
6193227106	SMP	1	510.47	483.08	704.52	486.28	9.76	9.76	9.95	9.95	
6193235468	SMP	1	510.48	483.16	704.55	486.33	9.86	9.86	10.07	10.07	
6193243863	SMP	1	510.51	483.13	704.62	486.41	9.77	9.77	10.19	10.19	
6193252229	SMP	1	510.50	483.11	704.62	486.40	9.65	9.65	9.89	9.89	
6193260477	SMP	1	510.51	483.11	704.53	486.36	9.70	9.70	9.82	9.82	
6193268854	SMP	1	510.37	483.08	704.55	486.47	9.77	9.77	10.06	10.06	
6193277229	SMP	1	510.40	483.14	704.60	486.42	9.60	9.60	9.87	9.87	
6193285586	SMP	1	510.47	483.28	704.61	486.50	9.80	9.80	9.75	9.75	
6193293862	SMP	1	510.46	483.25	704.59	486.47	9.66	9.66	9.76	9.76	
6193302216	SMP	1	510.53	483.25	704.67	486.59	9.58	9.58	9.78	9.78	
6193310600	SMP	1	510.47	483.20	704.64	486.55	9.59	9.59	9.84	9.84	
6193318847	SMP	1	510.51	483.36	704.64	486.54	9.69	9.69	9.72	9.72	
6193327236	SMP	1	510.45	483.41	704.59	486.63	9.50	9.50	9.75	9.75	
6193335586	SMP	1	509.98	483.63	704.19	486.90	9.62	9.62	9.90	9.90	
6193343987	SMP	1	509.84	483.90	704.00	487.11	9.74	9.74	9.90	9.90	
6193352210	SMP	1	509.99	483.75	704.05	487.19	9.69	9.69	9.83	9.83	
6193360594	SMP	1	509.91	483.90	704.08	487.18	9.61	9.61	9.98	9.98	
6193368973	SMP	1	509.98	483.90	704.16	487.12	9.85	9.85	10.04	10.04	
6193377361	SMP	1	509.91	483.83	704.17	487.12	9.72	9.72	9.97	9.97	
6193385583	SMP	1	509.96	483.83	704.21	487.11	9.68	9.68	9.81	9.81	
6193393985	SMP	1	510.05	483.70	704.22	487.15	9.62	9.62	9.87	9.87	
6193402339	SMP	1	509.97	483.76	704.20	487.12	9.73	9.73	10.05	10.05	
6193410717	SMP	1	510.02	483.71	704.19	487.10	9.78	9.78	10.05	10.05	
6193418987	SMP	1	509.99	483.69	704.22	487.13	9.56	9.56	9.92	9.92	
6193427351	SMP	1	510.12	483.82	704.33	487.12	9.61	9.61	10.03	10.03	
6193435706	SMP	1	510.02	483.71	704.29	487.06	9.84	9.84	10.07	10.07	
6193444109	SMP	1	509.88	483.64	704.23	487.07	9.57	9.57	10.15	10.15	
6193452327	SMP	1	510.06	483.64	704.25	487.05	9.78	9.78	10.14	10.14	
6193460716	SMP	1	510.02	483.64	704.25	487.05	9.78	9.78	10.08	10.08	
6193469101	SMP	1	509.98	483.63	704.32	486.98	9.52	9.52	9.99	9.99	
6193477347	SMP	1	509.95	483.64	704.26	486.98	9.76	9.76	9.93	9.93	
6193485705	SMP	1	509.98	483.76	704.22	486.94	9.79	9.79	9.89	9.89	
6193494105	SMP	1	509.95	483.64	704.22	487.02	9.76	9.76	10.04	10.04	
6193502468	SMP	1	509.91	483.69	704.18	487.02	9.63	9.63	9.93	9.93	
6193510718	SMP	1	510.46	483.24	704.60	486.63	9.64	9.64	9.66	9.66	
6193519087	SMP	1	511.38	482.02	705.27	485.49	9.64	9.64	9.90	9.90	
6193527462	SMP	1	512.45	481.09	705.77	484.73	9.38	9.38	9.90	9.90	
6193535832	SMP	1	513.17	480.78	706.13	484.54	9.45	9.45	9.85	9.85	
6193544102	SMP	1	513.24	480.96	706.19	484.73	9.35	9.35	9.94	9.94	
6193552451	SMP	1	513.02	481.15	706.14	484.72	9.38	9.38	9.89	9.89	
6193560853	SMP	1	512.94	481.07	706.19	484.66	9.32	9.32	9.76	9.76	
6193569213	SMP	1	513.02	480.96	706.26	484.60	9.22	9.22	9.77	9.77	
6193577468	SMP	1	512.89	480.99	706.26	484.66	9.37	9.37	9.65	9.65	
6193585828	SMP	1	512.87	481.01	706.26	484.73	9.27	9.27	9.64	9.64	
6193594226	SMP	1	512.80	481.06	706.33	484.66	9.43	9.43	9.58	9.58	
6193602578	SMP	1	512.78	480.98	706.33	484.67	9.22	9.22	9.63	9.63	
6193610842	SMP	1	512.80	481.07	706.33	484.66	9.47	9.47	9.67	9.67	
6193619213	SMP	1	512.74	480.93	706.26	484.66	9.45	9.45	9.58	9.58	
6193627587	SMP	1	512.73	481.07	706.26	484.66	9.36	9.36	9.62	9.62	
6193635954	SMP	1	512.71	480.98	706.33	484.66	9.40	9.40	9.73	9.73	
6193644222	SMP	1	512.68	481.11	706.40	484.63	9.47	9.47	9.66	9.66	
6193652573	SMP	1	512.72	480.98	706.33	484.59	9.37	9.37	9.68	9.68	
6193660963	SMP	1	512.76	481.02	706.40	484.63	9.31	9.31	9.59	9.59	
6193669215	SMP	1	512.60	481.00	706.33	484.59	9.28	9.28	9.47	9.47	
6193677587	SMP	1	512.72	481.12	706.48	484.63	9.44	9.44	9.66	9.66	
6193685945	SMP	1	512.67	481.00	706.48	484.63	9.35	9.35	9.60	9.60	
6193694348	SMP	1	512.83	481.02	706.62	484.66	9.13	9.13	9.82	9.82	
6193702585	SMP	1	512.88	481.06	706.63	484.67	9.17	9.17	9.75	9.75	
6193710960	SMP	1	512.88	481.01	706.76	484.67	9.22	9.22	9.93	9.93	
6193719332	SMP	1	512.88	480.94	706.76	484.73	9.28	9.28	9.92	9.92	
6193727712	SMP	1	513.01	481.00	706.78	484.63	9.33	9.33	9.94	9.94	
6193735945	SMP	1	513.03	480.93	706.85	484.61	9.43	9.43	9.90	9.90	
6193744346	SMP	1	513.10	480.92	706.98	484.63	9.48	9.48	9.99	9.99	
6193761086	SMP	1	513.22	480.93	707.05	484.69	9.45	9.45	9.91	9.91	
6193769346	SMP	1	513.18	480.92	707.00	484.74	9.53	9.53	9.97	9.97	
6193777697	SMP	1	513.30	480.96	707.12	484.74	9.69	9.69	9.89	9.89	
6193786082	SMP	1	513.37	480.84	707.18	484.73	9.52	9.52	9.91	9.91	
6193794464	SMP	1	513.45	480.89	707.33	484.73	9.60	9.60	9.75	9.75	
6193802702	SMP	1	513.53	480.99	707.40	484.80	9.65	9.65	9.81	9.81	
6193811075	SMP	1	513.42	480.95	707.39	484.70	9.71	9.71	9.83	9.83	
6193819471	SMP	1	513.64	480.77	707.55	484.70	9.29	9.29	9.79	9.79	
6193827714	SMP	1	514.51	480.92	708.55	484.66	9.63	9.63	9.78	9.78	
6193836086	SMP	1	516.12	480.92	709.99	484.90	9.45	9.45	10.23	10.23	
6193844458	SMP	1	517.38	481.05	711.19	485.10	9.31	9.31	9.90	9.90	
6193852822	SMP	1	518.39	481.19	711.80	485.36	9.33	9.33	9.88	9.88	
6193861065	SMP	1	518.69	481.37	712.12	485.29	9.54	9.54	9.92	9.92	
6193869463	SMP	1	518.60	481.29	712.08	485.14	9.46	9.46	9.78	9.78	
6193877829	SMP	1	518.77	481.29	712.31	485.37	9.52	9.52	9.61	9.61	
6193886196	SMP	1	518.99	481.15	712.51	485.35	9.39	9.39	9.72	9.72	
6193894453	SMP	1	518.96	481.16	712.56	485.29	9.59	9.59	9.92	9.92	
6193902820	SMP	1	519.09	481.18	712.60	485.30	9.58	9.58	9.53	9.53	
6193911194	SMP	1	519.23	481.18	712.82	485.32	9.53	9.53	9.87	9.87	
6193927844	SMP	1	519.39	481.18	712.99	485.38	9.32	9.32	9.80	9.80	
6193936195	SMP	1	519.44	481.17	713.17	485.45	9.34	9.34	9.81	9.81	
6193944586	SMP	1	519.52	481.18	713.30	485.43	9.28	9.28	9.73	9.73	
6193952936	SMP	1	519.58	481.15	713.33	485.41	9.29	9.29	9.68	9.68	
6193961198	SMP	1	519.67	481.20	713.39	485.40	9.49	9.49	9.74	9.74	
6193969576	SMP	1	519.73	481.19	713.46	485.52	9.48	9.48	9.64	9.64	
6193977948	SMP	1	519.75	481.04	713.56	485.47	9.26	9.26	9.53	9.53	
6193986183	SMP	1	519.91	481.09	713.64	485.45	9.29	9.29	9.62	9.62	
6193994585	SMP	1	519.90	481.16	713.67	485.45	9.29	9.29	9.64	9.64	
6194002943	SMP	1	520.04	481.09	713.74	485.45	9.29	9.29	9.66	9.66	
6194011324	SMP	1	520.11	481.09	713.82	485.45	9.19	9.19	9.66	9.66	
6194019568	SMP	1	520.12	481.08	713.84	485.41	9.09	9.09	9.80	9.80	
6194027971	SMP	1	520.19	481.16	713.89	485.43	9.24	9.24	9.80	9.80	
6194036309	SMP	1	520.22	481.07	714.05	485.51	9.23	9.23	9.81	9.81	
6194044705	SMP	1	520.31	480.99	714.11	485.48	9.28	9.28	9.69	9.69	
6194052931	SMP	1	520.32	481.09	714.00	485.42	9.22	9.22	9.58	9.58	
6194061316	SMP	1	520.43	481.33	714.32	485.68	9.18	9.18	9.72	9.72	
6194069692	SMP	1	521.31	481.98	714.89	486.45	9.20	9.20	9.78	9.78	
6194078078	SMP	1	521.79	482.84	715.07	487.19	9.28	9.28	9.80	9.80	
6194086304	SMP	1	521.54	482.89	714.96	487.12	9.27	9.27	9.66	9.66	
6194094703	SMP	1	521.62	482.77	715.07	487.05	9.34	9.34	9.76	9.76	
6194103054	SMP	1	521.68	482.79	715.21	487.20	9.40	9.40	9.70	9.70	
6194111437	SMP	1	521.74	482.80	715.30	487.15	9.22	9.22	9.50	9.50	
6194119689	SMP	1	521.82	482.87	715.42	487.31	9.33	9.33	9.63	9.63	
6194128077	SMP	1	521.91	482.86	715.43	487.27	9.24	9.24	9.57	9.57	
6194136428	SMP	1	522.02	482.71	715.56	487.35	9.21	9.21	9.52	9.52	
6194144700	SMP	1	522.08	482.68	715.72	487.29	8.93	8.93	9.56	9.56	
6194153053	SMP	1	522.22	482.75	715.82	487.17	9.05	9.05	9.53	9.53	
6194161437	SMP	1	522.17	482.74	715.86	487.28	9.14	9.14	9.47	9.47	
6194169830	SMP	1	522.24	482.73	715.94	487.29	8.98	8.98	9.72	9.72	
6194178074	SMP	1	522.31	482.64	716.05	487.34	9.07	9.07	9.67	9.67	
6194186426	SMP	1	522.46	482.68	716.16	487.27	9.13	9.13	9.41	9.41	
6194194828	SMP	1	522.51	482.86	716.32	487.35	9.26	9.26	9.41	9.41	
6194203175	SMP	1	522.65	482.75	716.35	487.52	9.37	9.37	9.43	9.43	
6194211434	SMP	1	522.63	482.93	716.57	487.57	9.37	9.37	9.42	9.42	
6194219812	SMP	1	522.81	482.88	716.58	487.61	9.26	9.26	9.43	9.43	
6194228192	SMP	1	522.86	482.86	716.68	487.63	9.17	9.17	9.55	9.55	
6194236548	SMP	1	522.96	483.01	716.79	487.69	9.09	9.09	9.54	9.54	
6194244825	SMP	1	523.06	482.93	716.91	487.73	9.13	9.13	9.66	9.66	
6194253184	SMP	1	523.09	483.00	716.98	487.76	9.30	9.30	9.52	9.52	
6194261563	SMP	1	523.24	482.99	717.12	487.83	8.96	8.96	9.44	9.44	
6194269939	SMP	1	523.31	483.02	717.12	487.83	9.23	9.23	9.44	9.44	
6194278186	SMP	1	523.43	482.90	717.33	487.84	9.19	9.19	9.46	9.46	
6194286547	SMP	1	523.48	483.03	717.29	487.76	9.11	9.11	9.36	9.36	
6194294957	SMP	1	523.51	483.08	717.34	487.98	9.31	9.31	9.56	9.56	
6194311569	SMP	1	523.72	483.08	717.64	488.04	9.18	9.18	9.59	9.59	
6194319952	SMP	1	523.85	482.92	717.70	488.06	9.09	9.09	9.71	9.71	
6194328308	SMP	1	523.92	483.00	717.76	488.04	9.11	9.11	9.55	9.55	
6194336550	SMP	1	523.99	483.00	717.84	487.95	9.10	9.10	9.58	9.58	
6194344931	SMP	1	524.06	482.92	718.12	488.05	9.12	9.12	9.50	9.50	
6194353302	SMP	1	524.20	482.92	718.07	488.05	9.10	9.10	9.65	9.65	
6194361674	SMP	1	524.30	482.90	718.20	488.05	9.06	9.06	9.68	9.68	
6194369948	SMP	1	524.38	482.98	718.26	488.06	9.20	9.20	9.39	9.39	
6194378346	SMP	1	524.48	482.99	718.41	488.12	9.19	9.19	9.41	9.41	
6194386678	SMP	1	524.58	483.08	718.55	488.15	9.19	9.19	9.59	9.59	
6194395054	SMP	1	524.74	483.11	718.63	488.21	9.08	9.08	9.33	9.33	
6194403307	SMP	1	524.79	482.97	718.70	488.28	9.09	9.09	9.41	9.41	
6194411668	SMP	1	524.92	482.93	718.78	488.28	9.05	9.05	9.32	9.32	
6194420067	SMP	1	524.99	483.00	718.90	488.27	9.17	9.17	9.46	9.46	
6194428467	SMP	1	525.07	482.93	719.12	488.23	8.93	8.93	9.53	9.53	
6194436670	SMP	1	525.23	482.93	719.21	488.29	9.09	9.09	9.52	9.52	
6194445051	SMP	1	525.38	482.91	719.34	488.36	9.14	9.14	9.48	9.48	
6194453432	SMP	1	525.45	482.90	719.43	488.35	9.13	9.13	9.27	9.27	
6194461669	SMP	1	525.65	482.93	719.61	488.39	9.19	9.19	9.16	9.16	
6194470069	SMP	1	525.81	482.88	719.77	488.42	8.95	8.95	9.42	9.42	
6194478420	SMP	1	526.02	482.74	719.93	488.28	8.78	8.78	9.47	9.47	
6194486797	SMP	1	526.05	482.87	720.09	488.21	8.81	8.81	9.46	9.46	
6194495048	SMP	1	526.17	482.79	720.31	488.28	8.73	8.73	9.32	9.32	
6194503427	SMP	1	526.47	482.82	720.44	488.43	8.94	8.94	9.29	9.29	
6194511790	SMP	1	526.58	482.87	720.67	488.52	9.17	9.17	9.29	9.29	
6194520186	SMP	1	526.79	482.76	720.95	488.48	8.87	8.87	9.60	9.60	
6194528418	SMP	1	527.05	482.71	721.19	488.48	8.81	8.81	9.46	9.46	
6194536794	SMP	1	527.11	482.70	721.19	488.55	8.80	8.80	9.26	9.26	
6194545188	SMP	1	527.38	482.68	721.50	488.54	8.79	8.79	9.27	9.27	
6194561816	SMP	1	527.84	482.70	721.98	488.63	9.01	9.01	9.42	9.42	
6194570177	SMP	1	528.08	482.56	722.32	488.60	8.63	8.63	9.24	9.24	
6194578565	SMP	1	528.45	482.68	722.56	488.78	8.79	8.79	9.45	9.45	
6194586910	SMP	1	528.79	482.53	722.88	488.90	8.71	8.71	9.32	9.32	
6194595194	SMP	1	528.98	482.67	723.19	488.90	8.90	8.90	9.45	9.45	
6194603534	SMP	1	529.38	482.64	723.41	489.01	8.87	8.87	9.41	9.41	
6194611929	SMP	1	529.49	482.62	723.85	489.13	8.97	8.97	9.46	9.46	
6194620168	SMP	1	529.78	482.71	724.09	489.13	8.93	8.93	9.32	9.32	
6194628563	SMP	1	530.09	482.64	724.34	489.29	8.66	8.66	9.35	9.35	
6194636917	SMP	1	530.38	482.61	724.57	489.31	8.72	8.72	9.10	9.10	
6194645293	SMP	1	530.68	482.53	724.82	489.35	8.75	8.75	9.18	9.18	
6194653533	SMP	1	530.83	482.66	725.05	489.24	8.86	8.86	9.25	9.25	
6194661925	SMP	1	531.01	482.55	725.32	489.27	8.68	8.68	9.13	9.13	
6194670295	SMP	1	531.22	482.48	725.51	489.57	8.38	8.38	9.35	9.35	
6194686927	SMP	1	531.62	482.55	725.79	489.43	8.70	8.70	9.35	9.35	
6194695300	SMP	1	531.76	482.56	725.90	489.41	8.77	8.77	9.22	9.22	
6194703665	SMP	1	531.69	482.63	725.96	489.53	8.78	8.78	9.38	9.38	
6194711996	SMP	1	531.19	482.63	725.60	489.67	8.62	8.62	9.44	9.44	
6194720303	SMP	1	531.24	482.68	725.58	489.79	8.71	8.71	9.52	9.52	
6194728666	SMP	1	531.54	482.76	725.78	489.82	8.82	8.82	9.50	9.50	
6194737038	SMP	1	531.54	482.69	725.76	489.69	8.78	8.78	9.36	9.36	
6194745367	SMP	1	531.62	482.55	725.90	489.70	8.74	8.74	9.47	9.47	
6194753672	SMP	1	531.65	482.72	725.90	489.63	8.94	8.94	9.44	9.44	
6194762037	SMP	1	531.65	482.79	725.90	489.77	8.93	8.93	9.46	9.46	
6194770430	SMP	1	531.65	482.71	725.97	489.83	9.00	9.00	9.59	9.59	
6194778671	SMP	1	531.72	482.80	726.05	489.76	8.81	8.81	9.31	9.31	
6194787031	SMP	1	531.83	482.74	726.05	489.76	8.87	8.87	9.38	9.38	
6194795404	SMP	1	531.77	482.78	726.05	489.77	8.95	8.95	9.31	9.31	
6194803784	SMP	1	531.84	482.74	726.12	489.84	8.90	8.90	9.46	9.46	
6194812045	SMP	1	531.84	482.85	726.12	489.77	9.00	9.00	9.27	9.27	
6194820427	SMP	1	531.92	482.85	726.11	489.80	8.95	8.95	9.17	9.17	
6194828764	SMP	1	531.99	482.77	726.28	489.86	8.77	8.77	9.27	9.27	
6194837169	SMP	1	532.06	482.78	726.27	489.91	8.80	8.80	9.33	9.33	
6194845420	SMP	1	532.17	482.86	726.39	489.99	8.72	8.72	9.28	9.28	
6194853782	SMP	1	532.13	482.89	726.40	490.06	8.78	8.78	9.40	9.40	
6194862115	SMP	1	532.26	482.76	726.57	490.03	8.76	8.76	9.26	9.26	
6194870563	SMP	1	532.36	482.82	726.63	490.06	8.70	8.70	9.41	9.41	
6194878796	SMP	1	532.55	482.77	726.67	490.12	8.91	8.91	9.37	9.37	
6194887153	SMP	1	532.61	482.84	726.82	490.05	8.73	8.73	9.43	9.43	
6194895480	SMP	1	532.58	482.94	726.82	490.11	9.07	9.07	9.46	9.46	
6194903910	SMP	1	532.75	482.98	726.90	489.98	8.96	8.96	9.10	9.10	
6194912152	SMP	1	532.82	482.84	727.02	490.04	8.92	8.92	9.38	9.38	
6194920555	SMP	1	532.84	482.82	727.12	490.15	8.98	8.98	9.48	9.48	
6194928833	SMP	1	532.92	482.78	727.20	490.16	8.87	8.87	9.42	9.42	
6194937155	SMP	1	533.05	482.73	727.32	490.19	8.71	8.71	9.42	9.42	
6194945518	SMP	1	533.15	482.77	727.36	490.20	8.76	8.76	9.21	9.21	
6194953907	SMP	1	533.26	482.76	727.52	490.22	8.75	8.75	9.08	9.08	
6194962192	SMP	1	533.40	482.76	727.60	490.21	8.90	8.90	8.98	8.98	
6194970547	SMP	1	533.53	482.74	727.65	490.27	8.94	8.94	9.02	9.02	
6194978874	SMP	1	533.54	482.69	727.66	490.23	8.78	8.78	9.10	9.10	
6194987277	SMP	1	533.61	482.77	727.73	490.29	8.87	8.87	9.22	9.22	
6194995559	SMP	1	533.58	482.72	727.80	490.23	8.84	8.84	9.18	9.18	
6195003906	SMP	1	533.62	482.83	727.87	490.21	8.72	8.72	9.36	9.36	
6195012265	SMP	1	533.64	482.72	727.89	490.26	8.94	8.94	9.46	9.46	
6195020668	SMP	1	533.71	482.72	727.87	490.19	8.74	8.74	9.32	9.32	
6195028933	SMP	1	533.68	482.78	727.97	490.34	9.04	9.04	9.44	9.44	
6195037274	SMP	1	533.69	482.79	727.87	490.29	9.08	9.08	9.61	9.61	
6195045654	SMP	1	533.69	482.76	727.92	490.17	8.86	8.86	9.30	9.30	
6195054022	SMP	1	533.80	482.68	727.94	490.27	8.88	8.88	9.40	9.40	
6195062402	SMP	1	533.79	482.42	728.05	489.83	8.79	8.79	9.33	9.33	
6195070670	SMP	1	534.14	480.96	727.93	488.25	8.62	8.62	9.20	9.20	
6195079021	SMP	1	534.88	479.69	727.88	487.37	8.62	8.62	9.42	9.42	
6195087394	SMP	1	535.40	479.49	728.02	487.16	8.61	8.61	9.08	9.08	
6195095773	SMP	1	535.44	479.60	728.09	487.23	8.71	8.71	9.15	9.15	
6195104020	SMP	1	535.19	479.71	728.17	487.36	8.54	8.54	9.08	9.08	
6195112391	SMP	1	535.12	479.63	728.18	487.29	8.56	8.56	9.06	9.06	
6195120809	SMP	1	535.19	479.41	728.23	487.13	8.41	8.41	9.06	9.06	
6195129023	SMP	1	535.03	479.46	728.30	487.17	8.52	8.52	9.17	9.17	
6195137394	SMP	1	535.10	479.54	728.24	487.12	8.47	8.47	9.04	9.04	
6195145774	SMP	1	535.03	479.53	728.31	487.12	8.54	8.54	9.21	9.21	
6195154150	SMP	1	534.96	479.54	728.42	487.17	8.54	8.54	9.15	9.15	
6195162392	SMP	1	535.01	479.55	728.25	487.11	8.59	8.59	8.94	8.94	
6195170788	SMP	1	534.96	479.54	728.31	487.04	8.62	8.62	9.21	9.21	
6195179141	SMP	1	535.04	479.37	728.29	487.19	8.43	8.43	8.99	8.99	
6195187521	SMP	1	534.78	479.53	728.24	487.00	8.80	8.80	9.03	9.03	
6195195768	SMP	1	534.88	479.42	728.32	487.04	8.50	8.50	9.07	9.07	
6195204145	SMP	1	534.89	479.31	728.25	487.07	8.55	8.55	9.20	9.20	
6195212512	SMP	1	534.78	479.45	728.32	486.98	8.77	8.77	8.99	8.99	
6195220908	SMP	1	534.74	479.34	728.22	487.04	8.63	8.63	9.01	9.01	
6195229138	SMP	1	534.73	479.33	728.28	487.02	8.63	8.63	8.93	8.93	
6195237516	SMP	1	534.85	479.31	728.35	487.13	8.69	8.69	9.21	9.21	
6195245908	SMP	1	534.76	479.24	728.34	487.03	8.52	8.52	9.03	9.03	
6195254268	SMP	1	534.96	479.31	728.32	487.04	8.54	8.54	8.96	8.96	
6195262510	SMP	1	534.61	479.37	728.33	487.01	8.67	8.67	8.92	8.92	
6195270909	SMP	1	534.62	479.25	728.26	487.02	8.60	8.60	9.13	9.13	
6195279263	SMP	1	534.89	479.31	728.25	486.98	8.54	8.54	9.06	9.06	
6195287514	SMP	1	534.71	479.25	728.25	487.01	8.62	8.62	9.08	9.08	
6195295901	SMP	1	534.68	479.18	728.32	486.99	8.72	8.72	9.05	9.05	
6195304259	SMP	1	534.70	479.17	728.28	486.89	8.57	8.57	8.98	8.98	
6195312647	SMP	1	534.76	479.24	728.23	486.96	8.53	8.53	8.91	8.91	
6195320912	SMP	1	534.62	479.24	728.10	486.87	8.46	8.46	9.01	9.01	
6195329268	SMP	1	534.61	479.24	728.08	486.89	8.61	8.61	9.07	9.07	
6195337634	SMP	1	534.54	479.17	728.10	486.91	8.43	8.43	8.94	8.94	
6195346018	SMP	1	534.48	479.24	727.99	486.81	8.41	8.41	9.01	9.01	
6195354266	SMP	1	534.65	479.24	728.17	486.79	8.55	8.55	8.93	8.93	
6195362632	SMP	1	535.02	479.27	728.69	486.81	8.55	8.55	8.81	8.81	
6195371068	SMP	1	535.46	479.33	728.88	486.82	8.47	8.47	9.00	9.00	
6195379384	SMP	1	535.42	479.34	728.69	486.81	8.33	8.33	8.98	8.98	
6195387634	SMP	1	535.31	479.30	728.68	486.80	8.28	8.28	8.98	8.98	
6195396013	SMP	1	535.24	479.29	728.76	486.80	8.33	8.33	9.08	9.08	
6195404382	SMP	1	535.24	479.22	728.68	486.80	8.30	8.30	8.95	8.95	
6195412756	SMP	1	535.26	479.29	728.86	486.76	8.24	8.24	9.05	9.05	
6195421027	SMP	1	535.12	479.21	728.86	486.73	8.44	8.44	9.04	9.04	
6195429380	SMP	1	535.05	479.21	728.83	486.67	8.35	8.35	9.09	9.09	
6195437765	SMP	1	534.95	479.11	728.75	486.46	8.45	8.45	9.00	9.00	
6195446014	SMP	1	535.02	479.11	728.79	486.56	8.51	8.51	8.83	8.83	
6195454387	SMP	1	535.02	479.03	728.73	486.46	8.40	8.40	8.96	8.96	
6195462754	SMP	1	535.01	479.06	728.79	486.54	8.54	8.54	8.88	8.88	
6195471149	SMP	1	535.02	479.02	728.89	486.53	8.49	8.49	8.97	8.97	
6195479387	SMP	1	535.08	479.03	728.81	486.39	8.66	8.66	8.92	8.92	
6195487754	SMP	1	534.86	479.01	728.69	486.36	8.71	8.71	8.89	8.89	
6195496131	SMP	1	535.07	478.90	728.81	486.46	8.57	8.57	8.97	8.97	
6195504511	SMP	1	535.01	479.02	728.71	486.40	8.70	8.70	8.91	8.91	
6195512749	SMP	1	535.01	478.95	728.74	486.32	8.65	8.65	8.97	8.97	
6195521145	SMP	1	535.14	478.93	728.76	486.41	8.46	8.46	8.94	8.94	
6195529507	SMP	1	534.94	478.95	728.72	486.38	8.71	8.71	8.99	8.99	
6195537876	SMP	1	534.70	478.87	728.47	486.39	8.63	8.63	9.08	9.08	
6195546133	SMP	1	533.30	478.10	727.20	485.41	8.54	8.54	9.00	9.00	
6195554500	SMP	1	532.32	477.32	725.88	484.95	8.57	8.57	9.29	9.29	
6195562880	SMP	1	531.38	477.13	724.54	484.68	8.68	8.68	8.99	8.99	
6195571273	SMP	1	530.73	476.94	723.76	484.48	8.61	8.61	9.17	9.17	
6195579503	SMP	1	530.82	476.99	723.76	484.48	8.62	8.62	8.94	8.94	
6195587874	SMP	1	530.91	476.98	723.77	484.55	8.59	8.59	9.27	9.27	
6195596254	SMP	1	530.55	477.05	723.80	484.59	8.66	8.66	9.20	9.20	
6195604495	SMP	1	530.48	477.05	723.83	484.48	8.62	8.62	9.00	9.00	
6195612870	SMP	1	530.48	477.05	723.83	484.55	8.54	8.54	9.15	9.15	
6195621281	SMP	1	530.51	477.06	723.77	484.55	8.60	8.60	9.11	9.11	
6195629625	SMP	1	530.46	477.05	723.86	484.55	8.48	8.48	9.20	9.20	
6195637872	SMP	1	530.41	476.98	723.90	484.41	8.44	8.44	9.13	9.13	
6195646251	SMP	1	530.34	477.02	723.83	484.41	8.55	8.55	9.09	9.09	
6195654626	SMP	1	530.32	476.98	723.77	484.41	8.49	8.49	9.08	9.08	
6195662995	SMP	1	530.32	476.97	723.90	484.48	8.50	8.50	9.16	9.16	
6195671272	SMP	1	530.38	476.90	723.91	484.41	8.64	8.64	9.20	9.20	
6195679621	SMP	1	530.34	476.94	723.76	484.40	8.63	8.63	9.14	9.14	
6195688009	SMP	1	530.46	476.99	723.77	484.40	8.72	8.72	9.14	9.14	
6195696377	SMP	1	530.25	476.95	723.76	484.48	8.63	8.63	9.23	9.23	
6195704625	SMP	1	530.18	476.95	723.76	484.40	8.75	8.75	9.24	9.24	
6195713002	SMP	1	530.18	476.95	723.76	484.33	8.61	8.61	9.08	9.08	
6195721395	SMP	1	529.97	476.88	723.64	484.54	8.70	8.70	9.43	9.43	
6195729745	SMP	1	530.10	476.83	723.69	484.41	8.62	8.62	9.20	9.20	
6195737994	SMP	1	530.04	476.87	723.75	484.35	8.76	8.76	9.14	9.14	
6195746383	SMP	1	530.13	476.87	723.70	484.34	8.78	8.78	9.15	9.15	
6195754743	SMP	1	529.99	476.84	723.69	484.37	8.81	8.81	9.13	9.13	
6195762994	SMP	1	529.90	476.79	723.62	484.34	8.85	8.85	9.12	9.12	
6195771390	SMP	1	529.98	476.77	723.54	484.33	8.89	8.89	9.11	9.11	
6195779747	SMP	1	529.68	476.73	723.43	484.38	8.78	8.78	9.09	9.09	
6195788116	SMP	1	529.67	476.79	723.40	484.25	8.68	8.68	9.16	9.16	
6195796369	SMP	1	529.67	476.72	723.34	484.19	8.95	8.95	9.28	9.28	
6195804745	SMP	1	529.44	476.83	723.27	484.16	8.84	8.84	9.36	9.36	
6195813114	SMP	1	529.42	476.68	723.22	484.07	8.76	8.76	9.25	9.25	
6195821511	SMP	1	529.35	476.68	723.13	484.05	8.76	8.76	9.22	9.22	
6195829745	SMP	1	529.27	476.68	723.04	483.96	8.69	8.69	9.34	9.34	
6195846502	SMP	1	529.30	476.62	722.86	483.95	8.72	8.72	9.46	9.46	
6195854881	SMP	1	529.01	476.69	722.65	483.89	8.94	8.94	9.39	9.39	
6195863125	SMP	1	528.89	476.74	722.52	483.87	8.90	8.90	9.46	9.46	
6195871487	SMP	1	528.74	476.69	722.46	483.82	9.02	9.02	9.53	9.53	
6195879885	SMP	1	528.58	476.80	722.42	483.81	9.13	9.13	9.50	9.50	
6195888237	SMP	1	528.39	476.69	722.05	483.87	8.76	8.76	9.31	9.31	
6195896493	SMP	1	527.59	477.00	721.35	484.16	8.92	8.92	9.35	9.35	
6195904865	SMP	1	527.60	477.15	721.24	484.21	8.95	8.95	9.32	9.32	
6195913245	SMP	1	527.53	477.15	721.16	484.29	8.92	8.92	9.37	9.37	
6195921483	SMP	1	527.43	477.17	721.12	484.28	9.07	9.07	9.35	9.35	
6195929878	SMP	1	527.48	477.20	721.10	484.22	8.95	8.95	9.43	9.43	
6195938240	SMP	1	527.05	477.31	721.00	484.24	8.91	8.91	9.39	9.39	
6195946615	SMP	1	527.08	477.24	720.94	484.22	8.91	8.91	9.45	9.45	
6195954866	SMP	1	526.96	477.28	720.75	484.19	8.91	8.91	9.29	9.29	
6195963242	SMP	1	526.80	477.40	720.72	484.24	8.85	8.85	9.34	9.34	
6195971613	SMP	1	526.73	477.35	720.66	484.24	8.98	8.98	9.17	9.17	
6195980003	SMP	1	526.71	477.40	720.61	484.26	8.88	8.88	9.22	9.22	
6195988228	SMP	1	526.54	477.37	720.54	484.24	8.87	8.87	9.33	9.33	
6195996626	SMP	1	526.62	477.30	720.44	484.27	8.97	8.97	9.18	9.18	
6196004987	SMP	1	526.60	477.34	720.46	484.25	8.96	8.96	9.28	9.28	
6196013369	SMP	1	526.53	477.30	720.37	484.18	8.90	8.90	9.18	9.18	
6196021601	SMP	1	526.46	477.41	720.30	484.16	9.01	9.01	9.38	9.38	
6196029999	SMP	1	526.46	477.34	720.22	484.21	9.00	9.00	9.39	9.39	
6196038352	SMP	1	526.31	477.26	720.15	484.22	8.85	8.85	9.63	9.63	
6196046737	SMP	1	526.33	477.22	720.04	484.03	9.07	9.07	9.50	9.50	
6196054985	SMP	1	526.27	477.25	720.01	484.09	9.07	9.07	9.52	9.52	
6196063372	SMP	1	526.12	477.30	719.98	484.08	8.97	8.97	9.62	9.62	
6196071731	SMP	1	526.13	477.22	719.86	484.01	8.97	8.97	9.53	9.53	
6196080000	SMP	1	525.99	477.29	719.90	483.97	9.13	9.13	9.42	9.42	
6196088360	SMP	1	525.93	477.29	719.88	483.97	9.26	9.26	9.39	9.39	
6196096734	SMP	1	525.80	477.38	719.75	483.93	9.16	9.16	9.29	9.29	
6196105106	SMP	1	525.92	477.27	719.67	483.90	9.09	9.09	9.34	9.34	
6196113363	SMP	1	525.85	477.29	719.51	483.95	8.86	8.86	9.48	9.48	
6196121731	SMP	1	525.82	477.25	719.73	483.96	8.92	8.92	9.58	9.58	
6196130121	SMP	1	525.76	477.27	719.52	483.97	9.02	9.02	9.56	9.56	
6196138482	SMP	1	525.59	477.34	719.46	483.97	9.02	9.02	9.72	9.72	
6196146735	SMP	1	525.55	477.28	719.40	484.01	8.98	8.98	9.57	9.57	
6196155106	SMP	1	524.78	477.48	718.76	484.00	9.22	9.22	9.45	9.45	
6196163486	SMP	1	523.66	477.61	717.68	484.19	9.05	9.05	9.73	9.73	
6196171853	SMP	1	523.05	477.74	716.70	484.31	9.00	9.00	9.50	9.50	
6196188497	SMP	1	522.67	477.79	716.55	484.41	9.05	9.05	9.29	9.29	
6196196852	SMP	1	522.64	477.87	716.40	484.33	9.19	9.19	9.28	9.28	
6196205244	SMP	1	522.38	477.89	716.24	484.41	9.14	9.14	9.50	9.50	
6196213472	SMP	1	522.28	477.94	716.00	484.41	9.18	9.18	9.65	9.65	
6196221852	SMP	1	522.00	478.04	715.95	484.40	9.22	9.22	9.64	9.64	
6196230233	SMP	1	522.02	477.91	715.89	484.39	9.24	9.24	9.49	9.49	
6196238470	SMP	1	521.96	477.89	715.83	484.34	8.96	8.96	9.57	9.57	
6196246842	SMP	1	521.83	477.89	715.67	484.29	9.02	9.02	9.46	9.46	
6196255244	SMP	1	521.80	477.90	715.60	484.26	9.02	9.02	9.52	9.52	
6196263601	SMP	1	521.63	477.97	715.52	484.24	9.14	9.14	9.48	9.48	
6196271854	SMP	1	521.42	478.09	715.43	484.28	9.12	9.12	9.32	9.32	
6196280231	SMP	1	521.41	478.07	715.34	484.28	9.04	9.04	9.46	9.46	
6196288595	SMP	1	521.27	478.03	715.22	484.32	9.02	9.02	9.60	9.60	
6196296972	SMP	1	521.13	478.06	715.15	484.29	8.92	8.92	9.55	9.55	
6196305237	SMP	1	521.07	478.06	714.92	484.18	8.96	8.96	9.46	9.46	
6196313604	SMP	1	520.93	478.06	714.75	484.17	9.00	9.00	9.46	9.46	
6196321975	SMP	1	520.81	477.92	714.63	484.23	8.94	8.94	9.60	9.60	
6196330349	SMP	1	520.79	478.13	714.72	484.16	8.99	8.99	9.58	9.58	
6196338593	SMP	1	520.71	478.03	714.57	484.16	9.06	9.06	9.53	9.53	
6196346968	SMP	1	520.55	478.11	714.56	484.15	9.16	9.16	9.73	9.73	
6196355361	SMP	1	520.42	478.12	714.42	484.12	9.16	9.16	9.87	9.87	
6196363720	SMP	1	520.21	478.12	714.25	484.15	9.02	9.02	9.71	9.71	
6196371983	SMP	1	520.14	478.21	714.18	484.08	9.00	9.00	9.73	9.73	
6196380351	SMP	1	520.16	478.10	714.09	484.10	8.92	8.92	9.70	9.70	
6196388721	SMP	1	520.10	478.06	714.05	484.05	8.84	8.84	9.67	9.67	
6196396966	SMP	1	519.94	478.09	713.91	484.05	9.34	9.34	9.63	9.63	
6196405357	SMP	1	519.91	478.07	713.93	484.04	9.13	9.13	9.66	9.66	
6196413717	SMP	1	519.84	478.12	713.81	484.07	9.09	9.09	9.87	9.87	
6196422099	SMP	1	519.78	478.13	713.71	484.07	9.16	9.16	9.76	9.76	
6196430348	SMP	1	519.50	478.17	713.71	484.00	8.95	8.95	9.69	9.69	
6196438723	SMP	1	519.39	478.22	713.59	484.05	9.04	9.04	9.66	9.66	
6196447089	SMP	1	519.28	478.27	713.45	484.07	9.21	9.21	9.76	9.76	
6196455482	SMP	1	519.00	478.35	713.36	484.03	9.39	9.39	9.74	9.74	
6196463724	SMP	1	519.13	478.30	713.28	484.04	9.19	9.19	9.86	9.86	
6196472092	SMP	1	518.95	478.42	713.16	484.09	9.32	9.32	9.90	9.90	
6196488840	SMP	1	518.90	478.33	713.12	483.98	9.16	9.16	9.67	9.67	
6196497103	SMP	1	518.76	478.32	712.91	483.98	9.36	9.36	9.66	9.66	
6196505465	SMP	1	518.72	478.49	712.80	484.18	9.03	9.03	9.75	9.75	
6196513847	SMP	1	518.30	479.32	712.34	484.88	9.36	9.36	9.72	9.72	
6196522204	SMP	1	518.19	480.45	711.86	485.91	9.52	9.52	9.77	9.77	
6196530479	SMP	1	518.10	480.98	711.84	486.32	9.58	9.58	9.90	9.90	
6196538827	SMP	1	518.06	480.81	712.05	486.03	9.51	9.51	9.70	9.70	
6196547214	SMP	1	517.78	480.72	712.05	485.89	9.60	9.60	9.56	9.56	
6196555604	SMP	1	517.71	480.86	711.91	486.10	9.33	9.33	9.80	9.80	
6196563855	SMP	1	517.76	480.96	711.86	486.13	9.39	9.39	9.83	9.83	
6196572212	SMP	1	517.64	481.04	711.73	486.23	9.47	9.47	9.96	9.96	
6196580606	SMP	1	517.52	480.98	711.59	486.23	9.50	9.50	9.93	9.93	
6196588825	SMP	1	517.59	481.07	711.66	486.16	9.46	9.46	9.88	9.88	
6196597217	SMP	1	517.57	480.99	711.57	486.15	9.64	9.64	10.03	10.03	
6196605593	SMP	1	517.38	481.05	711.50	486.08	9.55	9.55	9.83	9.83	
6196613967	SMP	1	517.31	481.06	711.49	486.18	9.55	9.55	10.01	10.01	
6196622200	SMP	1	517.25	481.10	711.48	486.06	9.71	9.71	9.93	9.93	
6196630600	SMP	1	517.25	481.09	711.36	486.09	9.64	9.64	10.00	10.00	
6196638955	SMP	1	517.17	481.11	711.21	486.05	9.59	9.59	9.91	9.91	
6196647338	SMP	1	517.10	481.03	711.20	486.11	9.45	9.45	9.87	9.87	
6196655585	SMP	1	517.09	481.17	711.18	486.17	9.65	9.65	9.87	9.87	
6196663964	SMP	1	516.96	481.10	711.08	486.13	9.54	9.54	9.90	9.90	
6196672334	SMP	1	516.89	481.17	711.10	486.17	9.66	9.66	9.99	9.99	
6196680729	SMP	1	516.90	480.98	710.96	486.17	9.42	9.42	9.97	9.97	
6196688958	SMP	1	516.82	481.17	710.97	486.16	9.59	9.59	9.96	9.96	
6196697347	SMP	1	516.60	481.27	710.95	486.17	9.61	9.61	9.94	9.94	
6196705710	SMP	1	516.66	481.13	710.90	486.18	9.72	9.72	9.98	9.98	
6196714088	SMP	1	516.74	481.13	710.80	486.11	9.61	9.61	10.03	10.03	
6196722322	SMP	1	516.61	481.13	710.80	486.08	9.79	9.79	10.17	10.17	
6196730725	SMP	1	516.58	481.09	710.73	486.08	9.84	9.84	10.18	10.18	
6196739067	SMP	1	516.39	481.18	710.66	486.08	9.93	9.93	10.22	10.22	
6196747337	SMP	1	516.44	481.16	710.66	485.94	9.92	9.92	10.15	10.15	
6196755707	SMP	1	516.31	481.27	710.66	485.93	9.94	9.94	10.15	10.15	
6196764089	SMP	1	516.21	481.27	710.52	485.94	9.80	9.80	10.10	10.10	
6196772450	SMP	1	516.16	481.17	710.44	486.01	9.76	9.76	10.33	10.33	
6196780726	SMP	1	516.22	481.14	710.40	485.91	9.75	9.75	10.26	10.26	
6196789069	SMP	1	516.09	481.24	710.29	485.92	9.90	9.90	10.23	10.23	
6196797460	SMP	1	516.02	481.20	710.29	485.91	9.60	9.60	10.15	10.15	
6196805964	SMP	1	515.89	481.17	710.28	485.93	9.63	9.63	10.13	10.13	
6196814090	SMP	1	515.95	481.20	710.11	485.85	9.80	9.80	10.08	10.08	
6196822441	SMP	1	515.82	481.11	710.04	485.91	9.69	9.69	10.11	10.11	
6196830840	SMP	1	515.34	480.72	709.64	485.45	9.84	9.84	10.27	10.27	
6196839216	SMP	1	515.13	479.64	709.32	484.42	9.88	9.88	10.25	10.25	
6196847458	SMP	1	515.27	479.40	708.92	484.28	9.78	9.78	10.07	10.07	
6196855824	SMP	1	515.12	479.68	708.60	484.56	9.62	9.62	10.26	10.26	
6196872590	SMP	1	514.79	479.84	708.49	484.62	9.60	9.60	10.15	10.15	
6196880828	SMP	1	514.66	479.77	708.53	484.46	9.67	9.67	10.20	10.20	
6196889200	SMP	1	514.65	479.75	708.37	484.54	9.63	9.63	10.31	10.31	
6196897569	SMP	1	514.58	479.79	708.32	484.48	9.60	9.60	10.36	10.36	
6196905836	SMP	1	514.33	479.83	708.10	484.55	9.76	9.76	10.43	10.43	
6196914193	SMP	1	514.39	479.70	708.19	484.49	9.62	9.62	10.19	10.19	
6196922571	SMP	1	514.32	479.75	708.15	484.52	9.66	9.66	10.28	10.28	
6196930954	SMP	1	514.12	479.82	708.08	484.52	9.53	9.53	10.16	10.16	
6196939200	SMP	1	514.33	479.68	708.07	484.48	9.52	9.52	10.22	10.22	
6196947564	SMP	1	514.19	479.75	707.92	484.52	9.69	9.69	10.19	10.19	
6196955962	SMP	1	514.12	479.75	707.93	484.48	9.64	9.64	10.18	10.18	
6196964321	SMP	1	514.03	479.69	707.86	484.42	9.68	9.68	10.24	10.24	
6196972573	SMP	1	513.97	479.76	707.82	484.52	9.85	9.85	10.09	10.09	
6196980956	SMP	1	513.82	479.68	707.84	484.36	9.67	9.67	10.13	10.13	
6196989317	SMP	1	513.79	479.83	707.77	484.37	9.81	9.81	10.04	10.04	
6196997713	SMP	1	513.84	479.80	707.79	484.38	9.85	9.85	10.12	10.12	
6197005965	SMP	1	513.83	479.87	707.81	484.38	9.62	9.62	10.15	10.15	
6197014318	SMP	1	513.76	479.75	707.75	484.45	9.47	9.47	10.08	10.08	
6197022694	SMP	1	513.81	479.83	707.70	484.42	9.59	9.59	10.22	10.22	
6197031070	SMP	1	513.66	479.82	707.68	484.39	9.56	9.56	10.08	10.08	
6197039315	SMP	1	513.73	479.73	707.68	484.31	9.50	9.50	10.30	10.30	
6197047696	SMP	1	513.59	479.74	707.66	484.37	9.55	9.55	10.31	10.31	
6197056083	SMP	1	513.61	479.71	707.51	484.37	9.57	9.57	10.21	10.21	
6197064320	SMP	1	513.51	479.71	707.51	484.30	9.59	9.59	10.13	10.13	
6197072708	SMP	1	513.48	479.73	707.47	484.33	9.64	9.64	10.25	10.25	
6197081071	SMP	1	513.53	479.71	707.40	484.34	9.57	9.57	10.31	10.31	
6197089439	SMP	1	513.31	479.72	707.34	484.27	9.60	9.60	10.24	10.24	
6197097692	SMP	1	513.26	479.68	707.20	484.24	9.59	9.59	10.40	10.40	
6197106083	SMP	1	513.13	479.84	707.35	484.21	9.71	9.71	10.28	10.28	
6197114438	SMP	1	513.12	479.75	707.23	484.31	9.47	9.47	10.20	10.20	
6197122821	SMP	1	513.19	479.75	707.10	484.28	9.59	9.59	10.36	10.36	
6197131068	SMP	1	513.03	479.69	707.14	484.21	9.51	9.51	10.22	10.22	
6197139441	SMP	1	512.98	479.75	707.06	484.14	9.49	9.49	10.17	10.17	
6197147810	SMP	1	513.03	479.69	707.05	484.11	9.76	9.76	10.17	10.17	
6197156201	SMP	1	513.03	479.71	707.06	484.14	9.53	9.53	10.16	10.16	
6197164444	SMP	1	513.03	479.75	707.03	484.19	9.65	9.65	10.16	10.16	
6197172816	SMP	1	512.89	479.68	706.96	484.20	9.60	9.60	10.20	10.20	
6197181190	SMP	1	513.03	479.76	706.99	484.14	9.58	9.58	10.16	10.16	
6197189568	SMP	1	512.92	479.89	707.06	484.19	9.52	9.52	10.16	10.16	
6197197805	SMP	1	513.04	479.83	707.14	484.14	9.47	9.47	10.25	10.25	
6197206201	SMP	1	512.92	479.82	707.07	484.21	9.48	9.48	10.26	10.26	
6197214560	SMP	1	513.03	479.83	707.14	484.21	9.73	9.73	10.30	10.30	
6197222808	SMP	1	513.04	479.83	707.14	484.28	9.80	9.80	10.23	10.23	
6197231187	SMP	1	513.04	479.83	707.06	484.34	9.50	9.50	10.32	10.32	
6197239561	SMP	1	513.09	479.88	707.16	484.30	9.45	9.45	10.35	10.35	
6197247933	SMP	1	513.06	479.90	707.27	484.27	9.54	9.54	10.25	10.25	
6197256199	SMP	1	513.12	479.96	707.31	484.29	9.71	9.71	10.17	10.17	
6197264566	SMP	1	513.22	479.96	707.34	484.37	9.61	9.61	10.27	10.27	
6197272938	SMP	1	513.24	479.88	707.38	484.44	9.56	9.56	10.29	10.29	
6197281313	SMP	1	513.40	479.94	707.46	484.39	9.63	9.63	10.28	10.28	
6197289558	SMP	1	513.32	479.89	707.51	484.44	9.64	9.64	10.30	10.30	
6197297929	SMP	1	513.43	479.90	707.58	484.41	9.66	9.66	10.23	10.23	
6197306328	SMP	1	513.57	479.88	707.68	484.45	9.68	9.68	10.40	10.40	
6197314680	SMP	1	513.48	479.83	707.60	484.39	9.72	9.72	10.01	10.01	
6197322929	SMP	1	513.36	479.92	707.74	484.38	9.70	9.70	10.13	10.13	
6197331308	SMP	1	513.52	479.83	707.70	484.49	9.66	9.66	10.31	10.31	
6197339683	SMP	1	513.42	479.88	707.81	484.46	9.76	9.76	10.12	10.12	
6197348053	SMP	1	513.50	479.91	707.83	484.43	9.73	9.73	10.19	10.19	
6197356319	SMP	1	513.52	479.83	707.78	484.47	9.79	9.79	10.25	10.25	
6197364678	SMP	1	513.61	479.87	707.82	484.51	9.64	9.64	10.09	10.09	
6197373072	SMP	1	513.66	480.08	707.88	484.71	9.86	9.86	10.34	10.34	
6197381311	SMP	1	513.93	481.05	707.93	485.58	9.73	9.73	10.11	10.11	
6197389681	SMP	1	513.77	482.51	707.66	486.89	10.08	10.08	10.43	10.43	
6197398054	SMP	1	513.67	483.19	707.49	487.52	10.16	10.16	10.43	10.43	
6197406450	SMP	1	513.80	483.15	707.68	487.45	10.07	10.07	10.62	10.62	
6197414671	SMP	1	513.64	482.91	707.83	487.31	10.20	10.20	10.60	10.60	
6197423051	SMP	1	513.62	483.12	707.75	487.45	10.22	10.22	10.57	10.57	
6197431427	SMP	1	513.64	483.30	707.68	487.59	10.29	10.29	10.71	10.71	
6197439807	SMP	1	513.62	483.36	707.78	487.60	10.21	10.21	10.55	10.55	
6197448049	SMP	1	513.67	483.26	707.71	487.68	9.97	9.97	10.49	10.49	
6197456442	SMP	1	513.61	483.36	707.79	487.68	10.16	10.16	10.39	10.39	
6197464800	SMP	1	513.66	483.43	707.76	487.73	10.23	10.23	10.43	10.43	
6197473179	SMP	1	513.60	483.52	707.74	487.81	10.24	10.24	10.56	10.56	
6197489809	SMP	1	513.60	483.46	707.79	487.91	10.12	10.12	10.59	10.59	
6197498189	SMP	1	513.44	483.48	707.73	487.91	10.24	10.24	10.58	10.58	
6197506561	SMP	1	513.47	483.61	707.70	487.98	10.37	10.37	10.63	10.63	
6197514808	SMP	1	513.47	483.70	707.72	487.90	10.42	10.42	10.64	10.64	
6197523163	SMP	1	513.41	483.66	707.76	487.99	10.28	10.28	10.61	10.61	
6197531564	SMP	1	513.37	483.65	707.63	488.06	10.26	10.26	10.64	10.64	
6197539800	SMP	1	513.27	483.75	707.62	488.06	10.04	10.04	10.61	10.61	
6197548177	SMP	1	513.22	483.74	707.62	488.11	10.20	10.20	10.73	10.73	
6197556547	SMP	1	513.14	483.88	707.55	488.11	10.17	10.17	10.70	10.70	
6197564939	SMP	1	513.09	483.78	707.55	488.19	10.19	10.19	10.65	10.65	
6197573163	SMP	1	513.11	483.96	707.48	488.11	10.18	10.18	10.63	10.63	
6197581565	SMP	1	513.11	483.96	707.48	488.18	10.09	10.09	10.69	10.69	
6197589917	SMP	1	513.03	483.97	707.34	488.18	10.24	10.24	10.52	10.52	
6197598301	SMP	1	512.93	483.99	707.34	488.32	10.29	10.29	10.75	10.75	
6197606544	SMP	1	512.80	484.09	707.20	488.18	10.19	10.19	10.57	10.57	
6197614923	SMP	1	512.82	484.16	707.23	488.29	10.38	10.38	10.72	10.72	
6197623290	SMP	1	512.77	484.18	707.16	488.33	10.43	10.43	10.82	10.82	
6197631695	SMP	1	512.62	484.18	707.12	488.25	10.31	10.31	10.79	10.79	
6197639909	SMP	1	512.65	484.22	707.04	488.25	10.30	10.30	10.77	10.77	
6197648291	SMP	1	512.56	484.13	706.94	488.30	10.30	10.30	10.81	10.81	
6197656668	SMP	1	512.41	484.13	706.86	488.33	10.19	10.19	10.76	10.76	
6197665051	SMP	1	512.34	484.20	706.77	488.24	10.21	10.21	10.91	10.91	
6197673289	SMP	1	512.26	484.19	706.77	488.31	10.30	10.30	10.77	10.77	
6197681691	SMP	1	512.24	484.31	706.55	488.32	10.33	10.33	10.78	10.78	
6197690034	SMP	1	512.02	484.33	706.44	488.36	10.26	10.26	10.77	10.77	
6197698292	SMP	1	511.62	484.91	706.02	488.76	10.33	10.33	10.68	10.68	
6197706667	SMP	1	511.04	486.03	705.18	489.68	10.37	10.37	10.56	10.56	
6197715048	SMP	1	511.12	486.65	704.84	490.32	10.25	10.25	10.41	10.41	
6197723404	SMP	1	511.04	486.67	704.91	490.33	10.25	10.25	10.59	10.59	
6197731683	SMP	1	510.83	486.40	704.99	490.16	10.18	10.18	10.78	10.78	
6197740050	SMP	1	510.64	486.70	704.84	490.19	10.44	10.44	10.71	10.71	
6197748423	SMP	1	510.47	486.75	704.60	490.28	10.42	10.42	10.71	10.71	
6197756789	SMP	1	510.39	486.79	704.41	490.29	10.42	10.42	10.60	10.60	
6197765044	SMP	1	510.22	486.91	704.38	490.38	10.32	10.32	10.71	10.71	
6197773411	SMP	1	510.05	486.95	704.20	490.37	10.47	10.47	10.71	10.71	
6197790176	SMP	1	509.53	487.00	703.88	490.36	10.26	10.26	10.64	10.64	
6197798415	SMP	1	509.55	487.18	703.78	490.33	10.49	10.49	10.75	10.75	
6197806805	SMP	1	509.34	487.06	703.73	490.40	10.19	10.19	10.84	10.84	
6197815161	SMP	1	509.12	487.11	703.52	490.38	10.43	10.43	10.66	10.66	
6197823535	SMP	1	509.02	487.22	703.31	490.36	10.49	10.49	10.66	10.66	
6197831787	SMP	1	508.80	487.23	703.19	490.41	10.27	10.27	10.84	10.84	
6197840173	SMP	1	508.71	487.37	703.08	490.50	10.54	10.54	10.80	10.80	
6197848530	SMP	1	508.50	487.37	702.78	490.48	10.32	10.32	10.71	10.71	
6197856800	SMP	1	508.24	487.38	702.76	490.60	10.45	10.45	10.84	10.84	
6197865179	SMP	1	508.14	487.45	702.55	490.52	10.32	10.32	10.69	10.69	
6197873543	SMP	1	507.89	487.51	702.33	490.48	10.12	10.12	10.80	10.80	
6197881914	SMP	1	507.88	487.79	702.11	490.51	10.52	10.52	10.79	10.79	
6197890158	SMP	1	507.51	487.71	702.01	490.54	10.58	10.58	10.61	10.61	
6197898530	SMP	1	507.36	487.73	701.83	490.67	10.50	10.50	10.84	10.84	
6197906922	SMP	1	507.08	487.91	701.51	490.54	10.43	10.43	10.70	10.70	
6197915286	SMP	1	506.91	487.89	701.37	490.63	10.52	10.52	10.75	10.75	
6197923529	SMP	1	506.59	487.99	701.08	490.56	10.39	10.39	10.58	10.58	
6197931906	SMP	1	506.48	487.97	700.97	490.67	10.26	10.26	10.80	10.80	
6197940287	SMP	1	506.20	488.05	700.80	490.61	10.30	10.30	10.57	10.57	
6197948647	SMP	1	506.04	488.24	700.42	490.65	10.51	10.51	10.69	10.69	
6197956921	SMP	1	505.71	488.23	700.15	490.62	10.31	10.31	10.66	10.66	
6197965283	SMP	1	505.50	488.30	700.01	490.71	10.32	10.32	10.80	10.80	
6197982036	SMP	1	505.16	488.47	699.53	490.68	10.37	10.37	10.69	10.69	
6197990278	SMP	1	505.40	488.39	699.92	490.55	10.27	10.27	10.76	10.76	
6197998670	SMP	1	505.66	488.33	699.84	490.35	10.11	10.11	10.87	10.87	
6198007029	SMP	1	505.40	488.04	699.41	490.08	10.09	10.09	10.45	10.45	
6198015422	SMP	1	505.09	488.26	699.05	490.01	10.36	10.36	10.62	10.62	
6198023642	SMP	1	504.80	488.44	698.97	490.10	10.35	10.35	10.61	10.61	
6198032033	SMP	1	504.53	488.36	698.63	490.01	10.18	10.18	10.61	10.61	
6198040403	SMP	1	504.20	488.37	698.43	489.95	10.30	10.30	10.57	10.57	
6198048657	SMP	1	503.79	488.51	698.10	490.01	10.25	10.25	10.70	10.70	
6198057024	SMP	1	503.49	488.49	697.76	489.98	10.23	10.23	10.62	10.62	
6198065417	SMP	1	503.20	488.51	697.47	489.89	10.29	10.29	10.57	10.57	
6198073776	SMP	1	502.88	488.74	697.19	489.96	10.19	10.19	10.60	10.60	
6198082028	SMP	1	502.59	488.78	696.99	489.88	10.28	10.28	10.42	10.42	
6198090399	SMP	1	502.44	488.57	696.59	489.84	10.07	10.07	10.48	10.48	
6198107159	SMP	1	501.56	489.05	696.04	489.79	10.27	10.27	10.34	10.34	
6198115404	SMP	1	501.33	488.90	695.78	489.80	9.92	9.92	10.31	10.31	
6198123783	SMP	1	501.13	489.14	695.56	489.83	10.36	10.36	10.27	10.27	
6198132145	SMP	1	500.82	489.26	695.22	489.82	10.29	10.29	10.42	10.42	
6198140537	SMP	1	500.62	489.22	695.04	489.93	10.16	10.16	10.36	10.36	
6198148777	SMP	1	500.29	489.31	694.77	489.82	10.05	10.05	10.35	10.35	
6198157144	SMP	1	499.99	489.51	694.56	489.83	10.14	10.14	10.22	10.22	
6198165532	SMP	1	499.85	489.49	694.20	489.92	9.97	9.97	10.42	10.42	
6198173902	SMP	1	499.52	489.71	694.11	489.96	10.04	10.04	10.49	10.49	
6198182149	SMP	1	499.38	489.61	693.84	489.92	9.88	9.88	10.35	10.35	
6198190536	SMP	1	499.11	489.70	693.56	489.90	10.24	10.24	10.31	10.31	
6198198898	SMP	1	499.12	489.20	693.61	489.16	10.19	10.19	10.41	10.41	
6198207141	SMP	1	499.50	488.48	693.44	488.72	10.03	10.03	10.56	10.56	
6198215523	SMP	1	499.36	488.69	693.05	488.90	9.92	9.92	10.49	10.49	
6198223892	SMP	1	498.91	488.90	692.94	488.79	10.14	10.14	10.26	10.26	
6198232267	SMP	1	498.80	488.99	692.69	488.94	10.08	10.08	10.24	10.24	
6198248921	SMP	1	498.31	488.96	692.39	488.79	9.91	9.91	10.29	10.29	
6198257260	SMP	1	498.00	489.06	692.12	488.82	10.09	10.09	10.25	10.25	
6198265658	SMP	1	497.92	489.06	691.95	488.62	9.99	9.99	10.13	10.13	
6198273891	SMP	1	497.62	489.23	691.77	488.73	10.03	10.03	10.11	10.11	
6198282270	SMP	1	497.48	489.10	691.51	488.72	10.00	10.00	10.21	10.21	
6198290643	SMP	1	497.21	489.25	691.34	488.70	10.09	10.09	10.22	10.22	
6198299023	SMP	1	497.06	489.30	691.22	488.62	10.10	10.10	10.26	10.26	
6198307267	SMP	1	496.84	489.29	691.01	488.59	9.86	9.86	10.02	10.02	
6198315662	SMP	1	496.67	489.30	690.91	488.58	9.77	9.77	10.08	10.08	
6198324015	SMP	1	496.46	489.32	690.68	488.63	9.98	9.98	9.96	9.96	
6198332391	SMP	1	496.26	489.40	690.46	488.64	9.93	9.93	10.20	10.20	
6198340639	SMP	1	496.04	489.40	690.32	488.61	10.03	10.03	10.14	10.14	
6198349017	SMP	1	495.99	489.49	690.14	488.73	10.06	10.06	10.20	10.20	
6198357381	SMP	1	495.88	489.55	690.02	488.65	10.00	10.00	10.41	10.41	
6198365653	SMP	1	495.76	489.54	689.87	488.54	9.88	9.88	10.16	10.16	
6198374019	SMP	1	495.56	489.48	689.85	488.53	9.75	9.75	10.14	10.14	
6198382398	SMP	1	495.52	489.52	689.67	488.56	9.81	9.81	10.10	10.10	
6198390774	SMP	1	495.34	489.62	689.60	488.57	9.91	9.91	10.21	10.21	
6198399023	SMP	1	495.31	489.54	689.52	488.50	9.97	9.97	10.27	10.27	
6198407373	SMP	1	495.12	489.52	689.45	488.42	10.02	10.02	10.30	10.30	
6198415777	SMP	1	495.15	489.55	689.35	488.45	9.81	9.81	10.23	10.23	
6198424130	SMP	1	495.00	489.50	689.23	488.37	9.91	9.91	10.24	10.24	
6198432396	SMP	1	494.99	489.48	689.20	488.38	9.98	9.98	10.42	10.42	
6198440760	SMP	1	494.96	489.50	689.26	488.33	9.84	9.84	10.13	10.13	
6198449143	SMP	1	494.93	489.48	689.22	488.30	9.88	9.88	10.16	10.16	
6198457498	SMP	1	495.03	489.52	689.23	488.44	9.91	9.91	10.22	10.22	
6198465775	SMP	1	495.05	489.50	689.22	488.41	9.94	9.94	10.13	10.13	
6198474148	SMP	1	495.10	489.57	689.31	488.50	9.85	9.85	10.22	10.22	
6198482512	SMP	1	495.26	489.60	689.42	488.45	9.79	9.79	10.12	10.12	
6198490884	SMP	1	495.14	489.59	689.52	488.57	9.75	9.75	10.08	10.08	
6198499148	SMP	1	495.28	489.60	689.60	488.64	9.63	9.63	9.95	9.95	
6198507500	SMP	1	495.36	489.70	689.71	488.66	9.72	9.72	9.99	9.99	
6198515894	SMP	1	495.42	489.67	689.89	488.69	9.54	9.54	9.95	9.95	
6198524135	SMP	1	495.65	489.66	689.96	488.67	9.63	9.63	10.10	10.10	
6198532511	SMP	1	495.71	489.62	690.10	488.64	9.71	9.71	9.98	9.98	
6198540880	SMP	1	495.85	489.68	690.25	488.78	9.67	9.67	10.10	10.10	
6198549264	SMP	1	495.89	489.78	690.27	488.82	9.61	9.61	10.04	10.04	
6198557500	SMP	1	495.69	489.92	689.93	489.03	9.60	9.60	9.98	9.98	
6198565899	SMP	1	495.75	490.13	690.05	489.31	9.59	9.59	9.98	9.98	
6198574252	SMP	1	495.98	490.26	690.35	489.33	9.84	9.84	10.01	10.01	
6198582635	SMP	1	496.12	490.23	690.40	489.37	9.85	9.85	10.12	10.12	
6198590877	SMP	1	496.21	490.11	690.58	489.46	9.66	9.66	10.35	10.35	
6198599258	SMP	1	496.27	490.11	690.67	489.40	9.78	9.78	9.92	9.92	
6198607621	SMP	1	496.42	490.19	690.73	489.44	9.76	9.76	9.94	9.94	
6198615950	SMP	1	496.50	490.11	690.83	489.41	9.62	9.62	9.90	9.90	
6198624248	SMP	1	496.66	490.13	690.95	489.37	9.71	9.71	9.99	9.99	
6198632628	SMP	1	496.69	490.08	691.00	489.31	9.70	9.70	10.07	10.07	
6198641001	SMP	1	496.60	490.00	691.02	489.33	9.54	9.54	9.98	9.98	
6198649385	SMP	1	496.67	490.00	691.17	489.35	9.51	9.51	10.16	10.16	
6198657614	SMP	1	496.84	490.05	691.22	489.34	9.59	9.59	10.17	10.17	
6198666023	SMP	1	496.89	489.92	691.36	489.34	9.43	9.43	10.07	10.07	
6198674370	SMP	1	496.93	490.04	691.34	489.33	9.63	9.63	10.20	10.20	
6198682637	SMP	1	496.98	490.05	691.41	489.41	9.68	9.68	10.33	10.33	
6198691000	SMP	1	497.05	489.98	691.52	489.39	9.72	9.72	10.11	10.11	
6198699382	SMP	1	497.12	489.98	691.55	489.30	9.71	9.71	10.02	10.02	
6198707739	SMP	1	497.16	489.93	691.59	489.30	9.75	9.75	10.01	10.01	
6198716013	SMP	1	497.19	490.05	691.69	489.30	9.91	9.91	10.03	10.03	
6198724366	SMP	1	497.31	490.02	691.80	489.30	9.90	9.90	10.02	10.02	
6198732755	SMP	1	497.24	489.92	691.74	489.33	9.81	9.81	10.01	10.01	
6198741119	SMP	1	497.40	490.05	691.80	489.26	9.91	9.91	9.90	9.90	
6198749385	SMP	1	497.51	489.84	691.84	489.26	9.57	9.57	9.91	9.91	
6198757746	SMP	1	497.51	489.84	691.91	489.19	9.63	9.63	9.91	9.91	
6198766135	SMP	1	497.51	489.84	691.91	489.32	9.53	9.53	9.93	9.93	
6198774493	SMP	1	497.60	489.84	691.94	489.17	9.53	9.53	9.76	9.76	
6198782745	SMP	1	497.68	489.73	692.00	489.24	9.30	9.30	9.87	9.87	
6198791121	SMP	1	497.61	489.80	692.07	489.34	9.27	9.27	10.02	10.02	
6198799504	SMP	1	497.71	489.82	692.07	489.34	9.34	9.34	9.99	9.99	
6198807873	SMP	1	497.78	489.89	692.06	489.41	9.42	9.42	9.83	9.83	
6198816139	SMP	1	497.71	489.89	692.19	489.34	9.46	9.46	9.89	9.89	
6198824492	SMP	1	497.78	489.92	692.13	489.40	9.39	9.39	9.75	9.75	
6198832876	SMP	1	497.80	489.99	692.23	489.37	9.38	9.38	9.76	9.76	
6198841136	SMP	1	497.85	489.92	692.26	489.41	9.35	9.35	9.98	9.98	
6198849513	SMP	1	497.93	490.04	692.40	489.44	9.46	9.46	9.98	9.98	
6198857857	SMP	1	498.77	489.98	693.20	489.47	9.54	9.54	9.74	9.74	
6198866259	SMP	1	499.36	490.18	693.63	489.78	9.29	9.29	9.92	9.92	
6198874499	SMP	1	499.18	490.22	693.46	489.92	9.56	9.56	9.99	9.99	
6198882873	SMP	1	499.28	490.33	693.52	489.85	9.71	9.71	9.84	9.84	
6198891242	SMP	1	499.30	490.28	693.52	489.85	9.63	9.63	9.88	9.88	
6198899626	SMP	1	499.28	490.26	693.63	489.79	9.44	9.44	9.77	9.77	
6198907857	SMP	1	499.28	490.26	693.64	489.83	9.56	9.56	9.82	9.82	
6198916254	SMP	1	499.37	490.28	693.71	489.97	9.40	9.40	9.95	9.95	
6198924608	SMP	1	499.42	490.19	693.78	489.98	9.55	9.55	10.01	10.01	
6198932998	SMP	1	499.50	490.21	693.74	489.85	9.33	9.33	9.81	9.81	
6198941241	SMP	1	499.44	490.21	693.74	490.00	9.40	9.40	9.90	9.90	
6198949628	SMP	1	499.42	490.27	693.81	489.99	9.42	9.42	9.90	9.90	
6198957978	SMP	1	499.49	490.22	693.74	489.99	9.42	9.42	9.89	9.89	
6198966379	SMP	1	499.42	490.26	693.81	490.00	9.63	9.63	9.82	9.82	
6198974604	SMP	1	499.50	490.26	693.82	490.00	9.32	9.32	10.00	10.00	
6198982993	SMP	1	499.47	490.23	693.82	490.00	9.38	9.38	9.90	9.90	
6198991376	SMP	1	499.45	490.33	693.83	490.05	9.51	9.51	9.91	9.91	
6198999744	SMP	1	499.45	490.23	693.86	490.02	9.49	9.49	9.99	9.99	
6199007983	SMP	1	499.51	490.16	693.88	489.92	9.44	9.44	9.94	9.94	
6199016376	SMP	1	499.43	490.29	693.81	489.99	9.50	9.50	9.99	9.99	
6199024735	SMP	1	499.44	490.16	693.85	489.95	9.53	9.53	10.02	10.02	
6199032988	SMP	1	499.38	490.16	693.83	489.95	9.51	9.51	9.96	9.96	
6199041360	SMP	1	499.36	490.21	693.92	489.88	9.46	9.46	10.04	10.04	
6199049743	SMP	1	499.44	490.14	693.83	489.97	9.65	9.65	10.04	10.04	
6199058109	SMP	1	499.47	490.15	693.86	490.02	9.41	9.41	10.08	10.08	
6199066378	SMP	1	499.54	490.17	693.92	489.90	9.60	9.60	9.92	9.92	
6199074734	SMP	1	499.52	490.13	693.93	489.95	9.57	9.57	9.92	9.92	
6199083121	SMP	1	499.53	490.07	693.96	489.92	9.39	9.39	9.95	9.95	
6199091487	SMP	1	499.56	490.17	694.05	489.96	9.48	9.48	9.93	9.93	
6199099745	SMP	1	499.57	490.14	694.00	490.02	9.53	9.53	9.92	9.92	
6199108098	SMP	1	499.68	490.15	694.05	489.96	9.41	9.41	9.76	9.76	
6199116498	SMP	1	499.60	490.22	694.07	489.93	9.68	9.68	9.95	9.95	
6199124857	SMP	1	499.74	490.22	694.14	490.00	9.54	9.54	9.99	9.99	
6199133114	SMP	1	499.78	490.12	694.19	489.88	9.43	9.43	9.99	9.99	
6199141482	SMP	1	499.76	489.48	693.94	489.31	9.47	9.47	9.82	9.82	
6199149870	SMP	1	499.52	488.85	693.64	488.78	9.52	9.52	9.92	9.92	
6199158099	SMP	1	499.59	488.87	693.40	488.89	9.27	9.27	9.67	9.67	
6199166496	SMP	1	499.79	489.01	693.47	488.94	9.50	9.50	9.85	9.85	
6199174849	SMP	1	499.76	489.02	693.67	488.96	9.32	9.32	9.94	9.94	
6199183241	SMP	1	499.69	488.94	693.66	488.97	9.23	9.23	9.89	9.89	
6199191480	SMP	1	499.71	488.89	693.69	488.90	9.11	9.11	9.64	9.64	
6199199858	SMP	1	499.76	488.94	693.77	488.98	9.42	9.42	9.75	9.75	
6199208219	SMP	1	499.77	488.96	693.77	488.90	9.21	9.21	9.69	9.69	
6199216622	SMP	1	499.93	488.89	693.91	488.98	9.13	9.13	9.70	9.70	
6199224859	SMP	1	499.88	488.85	693.98	488.90	9.07	9.07	9.66	9.66	
6199241607	SMP	1	499.89	488.85	694.12	488.90	9.24	9.24	9.88	9.88	
6199249984	SMP	1	499.96	488.79	694.18	488.85	9.10	9.10	9.79	9.79	
6199258228	SMP	1	499.98	488.81	694.25	488.85	9.33	9.33	9.71	9.71	
6199266596	SMP	1	500.03	488.88	694.25	488.84	9.26	9.26	9.73	9.73	
6199274997	SMP	1	500.02	488.86	694.31	488.83	9.20	9.20	9.79	9.79	
6199283348	SMP	1	500.02	488.80	694.25	488.78	9.33	9.33	9.52	9.52	
6199291605	SMP	1	500.03	488.58	694.31	488.83	9.15	9.15	9.69	9.69	
6199299980	SMP	1	500.17	488.60	694.38	488.75	9.16	9.16	9.63	9.63	
6199308354	SMP	1	500.10	488.60	694.32	488.78	9.10	9.10	9.53	9.53	
6199316718	SMP	1	500.02	488.66	694.38	488.68	9.14	9.14	9.51	9.51	
6199324994	SMP	1	499.95	488.67	694.38	488.75	9.31	9.31	9.63	9.63	
6199333347	SMP	1	500.03	488.52	694.25	488.56	9.04	9.04	9.37	9.37	
6199341723	SMP	1	499.96	488.52	694.25	488.63	8.92	8.92	9.48	9.48	
6199349973	SMP	1	499.89	488.52	694.18	488.56	8.94	8.94	9.49	9.49	
6199358349	SMP	1	499.81	488.57	694.20	488.53	9.02	9.02	9.60	9.60	
6199366728	SMP	1	499.84	488.53	694.14	488.53	9.05	9.05	9.50	9.50	
6199375119	SMP	1	499.70	488.52	694.10	488.57	9.03	9.03	9.66	9.66	
6199383343	SMP	1	499.64	488.65	694.06	488.52	9.14	9.14	9.68	9.68	
6199391720	SMP	1	499.63	488.67	693.98	488.62	9.20	9.20	9.46	9.46	
6199400099	SMP	1	499.59	488.73	693.98	488.55	9.13	9.13	9.48	9.48	
6199408469	SMP	1	499.50	488.70	693.84	488.55	9.26	9.26	9.35	9.35	
6199416712	SMP	1	499.50	488.77	693.84	488.62	9.32	9.32	9.40	9.40	
6199425110	SMP	1	499.52	488.73	693.86	488.65	9.22	9.22	9.45	9.45	
6199433473	SMP	1	499.47	488.85	693.77	488.70	9.27	9.27	9.63	9.63	
6199441839	SMP	1	499.42	488.74	693.81	488.60	9.27	9.27	9.60	9.60	
6199450095	SMP	1	499.40	488.73	693.77	488.62	9.23	9.23	9.47	9.47	
6199458471	SMP	1	499.40	488.84	693.72	488.71	9.12	9.12	9.51	9.51	
6199466839	SMP	1	499.37	488.84	693.71	488.68	9.24	9.24	9.43	9.43	
6199475240	SMP	1	499.34	488.85	693.76	488.62	9.30	9.30	9.57	9.57	
6199483466	SMP	1	499.38	488.84	693.77	488.69	9.18	9.18	9.52	9.52	
6199491838	SMP	1	499.42	488.90	693.72	488.71	9.22	9.22	9.57	9.57	
6199500216	SMP	1	499.36	488.90	693.72	488.71	9.27	9.27	9.51	9.51	
6199508478	SMP	1	499.38	488.85	693.76	488.69	9.23	9.23	9.76	9.76	
6199516836	SMP	1	499.31	488.83	693.67	488.72	9.06	9.06	9.54	9.54	
6199525230	SMP	1	499.51	488.84	693.70	488.76	9.05	9.05	9.64	9.64	
6199533589	SMP	1	499.44	488.84	693.70	488.75	9.06	9.06	9.33	9.33	
6199541838	SMP	1	499.88	488.84	694.30	488.95	8.94	8.94	9.55	9.55	
6199550216	SMP	1	500.49	489.35	694.89	489.42	9.09	9.09	9.67	9.67	
6199558595	SMP	1	500.48	489.54	694.73	489.52	9.30	9.30	9.47	9.47	
6199566960	SMP	1	500.45	489.45	694.73	489.38	9.14	9.14	9.49	9.49	
6199575232	SMP	1	500.45	489.42	694.81	489.40	9.11	9.11	9.53	9.53	
6199583587	SMP	1	500.53	489.46	694.77	489.49	9.22	9.22	9.60	9.60	
6199591958	SMP	1	500.53	489.48	694.79	489.57	9.14	9.14	9.66	9.66	
6199600342	SMP	1	500.49	489.45	694.77	489.55	9.14	9.14	9.66	9.66	
6199608583	SMP	1	500.48	489.41	694.82	489.50	9.19	9.19	9.54	9.54	
6199616959	SMP	1	500.48	489.40	694.80	489.43	9.18	9.18	9.56	9.56	
6199625351	SMP	1	500.39	489.53	694.84	489.48	9.28	9.28	9.61	9.61	
6199633712	SMP	1	500.49	489.41	694.82	489.42	9.25	9.25	9.53	9.53	
6199641955	SMP	1	500.44	489.36	694.82	489.35	9.23	9.23	9.51	9.51	
6199650337	SMP	1	500.44	489.36	694.75	489.43	9.23	9.23	9.61	9.61	
6199658707	SMP	1	500.37	489.32	694.72	489.35	9.22	9.22	9.53	9.53	
6199666957	SMP	1	500.45	489.31	694.75	489.21	8.96	8.96	9.45	9.45	
6199675351	SMP	1	500.37	489.29	694.82	489.28	9.09	9.09	9.58	9.58	
6199683709	SMP	1	500.41	489.24	694.72	489.21	8.84	8.84	9.43	9.43	
6199692081	SMP	1	500.36	489.18	694.82	489.35	8.86	8.86	9.62	9.62	
6199700333	SMP	1	500.42	489.26	694.72	489.21	9.01	9.01	9.43	9.43	
6199708710	SMP	1	500.44	489.25	694.75	489.28	8.90	8.90	9.50	9.50	
6199717074	SMP	1	500.37	489.32	694.82	489.42	9.05	9.05	9.67	9.67	
6199725470	SMP	1	500.32	489.35	694.87	489.35	9.35	9.35	9.57	9.57	
6199733707	SMP	1	500.44	489.39	694.89	489.28	9.13	9.13	9.55	9.55	
6199742084	SMP	1	500.36	489.34	694.89	489.35	9.08	9.08	9.53	9.53	
6199750458	SMP	1	500.44	489.36	694.95	489.24	9.23	9.23	9.59	9.59	
6199758827	SMP	1	500.46	489.31	694.95	489.35	9.09	9.09	9.48	9.48	
6199767072	SMP	1	500.35	489.41	695.09	489.31	9.21	9.21	9.62	9.62	
6199775475	SMP	1	500.55	489.48	695.08	489.50	9.28	9.28	9.58	9.58	
6199783864	SMP	1	500.40	489.65	694.98	489.74	9.24	9.24	9.42	9.42	
6199792210	SMP	1	499.79	490.84	694.19	490.86	9.20	9.20	9.57	9.57	
6199800453	SMP	1	499.42	492.27	693.35	492.02	9.20	9.20	8.96	8.96	
6199808838	SMP	1	499.27	493.32	693.06	493.26	8.91	8.91	9.57	9.57	
6199817200	SMP	1	499.32	493.98	693.13	493.77	9.40	9.40	9.95	9.95	
6199833846	SMP	1	499.20	493.89	693.33	493.66	9.21	9.21	9.49	9.49	
6199842193	SMP	1	499.09	494.10	693.41	493.94	9.21	9.21	9.62	9.62	
6199850602	SMP	1	499.25	494.06	693.41	493.87	9.31	9.31	9.53	9.53	
6199858816	SMP	1	499.26	494.10	693.49	493.87	9.28	9.28	9.46	9.46	
6199867201	SMP	1	499.25	493.98	693.57	493.88	9.33	9.33	9.43	9.43	
6199875577	SMP	1	499.39	494.06	693.57	493.84	9.28	9.28	9.34	9.34	
6199892204	SMP	1	499.31	493.96	693.73	493.79	9.18	9.18	9.30	9.30	
6199900580	SMP	1	499.43	493.97	693.73	493.79	9.41	9.41	9.40	9.40	
6199908945	SMP	1	499.40	494.00	693.77	493.91	9.46	9.46	9.43	9.43	
6199917318	SMP	1	499.37	494.01	693.84	493.89	9.50	9.50	9.48	9.48	
6199925615	SMP	1	499.46	493.97	693.85	493.89	9.49	9.49	9.48	9.48	
6199933948	SMP	1	499.24	493.97	693.85	493.96	9.48	9.48	9.51	9.51	
6199942321	SMP	1	499.33	494.06	693.86	493.92	9.46	9.46	9.52	9.52	
6199950702	SMP	1	499.47	494.07	693.85	493.96	9.65	9.65	9.60	9.60	
6199958947	SMP	1	499.33	494.06	693.85	493.97	9.51	9.51	9.60	9.60	
6199967316	SMP	1	499.31	494.08	693.85	493.89	9.34	9.34	9.52	9.52	
6199975722	SMP	1	499.30	494.07	693.86	493.95	9.56	9.56	9.63	9.63	
6199983943	SMP	1	499.38	494.01	693.81	493.93	9.54	9.54	9.52	9.52	
6199992315	SMP	1	499.23	494.06	693.85	493.89	9.33	9.33	9.34	9.34	
6200000699	SMP	1	499.26	494.07	693.80	493.93	9.41	9.41	9.51	9.51	
6200009079	SMP	1	499.16	494.03	693.73	493.93	9.18	9.18	9.56	9.56	
6200017314	SMP	1	499.16	494.10	693.66	493.86	9.33	9.33	9.49	9.49	
6200025712	SMP	1	499.18	493.98	693.62	494.05	9.34	9.34	9.71	9.71	
6200034065	SMP	1	499.11	494.15	693.66	493.93	9.10	9.10	9.48	9.48	
6200042444	SMP	1	499.06	494.04	693.64	493.99	9.13	9.13	9.55	9.55	
6200050697	SMP	1	499.06	494.04	693.64	493.96	9.21	9.21	9.50	9.50	
6200059077	SMP	1	499.06	494.18	693.64	493.99	9.27	9.27	9.55	9.55	
6200067443	SMP	1	499.05	494.11	693.56	494.09	9.28	9.28	9.59	9.59	
6200075841	SMP	1	499.06	494.18	693.60	494.02	9.33	9.33	9.48	9.48	
6200084068	SMP	1	498.99	494.11	693.57	494.09	9.24	9.24	9.57	9.57	
6200092441	SMP	1	499.04	494.16	693.55	494.08	9.37	9.37	9.62	9.62	
6200100817	SMP	1	498.97	494.13	693.56	494.09	9.29	9.29	9.58	9.58	
6200109194	SMP	1	498.96	494.16	693.49	494.15	9.28	9.28	9.66	9.66	
6200117440	SMP	1	498.98	494.25	693.62	494.16	9.36	9.36	9.76	9.76	
6200125834	SMP	1	498.98	494.25	693.55	494.16	9.35	9.35	9.67	9.67	
6200134190	SMP	1	498.98	494.29	693.63	494.23	9.31	9.31	9.70	9.70	
6200142434	SMP	1	498.99	494.17	693.55	494.22	9.23	9.23	9.68	9.68	
6200150814	SMP	1	498.96	494.25	693.58	494.18	9.29	9.29	9.70	9.70	
6200159191	SMP	1	499.03	494.32	693.58	494.23	9.40	9.40	9.63	9.63	
6200167560	SMP	1	499.06	494.38	693.62	494.22	9.58	9.58	9.66	9.66	
6200175841	SMP	1	499.08	494.25	693.76	494.30	9.38	9.38	9.72	9.72	
6200184183	SMP	1	499.81	493.74	694.62	493.80	9.39	9.39	9.79	9.79	
6200192560	SMP	1	501.10	493.07	695.83	493.15	9.55	9.55	9.80	9.80	
6200200938	SMP	1	502.27	492.76	696.58	492.97	9.81	9.81	9.97	9.97	
6200209194	SMP	1	503.33	492.69	697.33	492.98	9.50	9.50	9.84	9.84	
6200217558	SMP	1	503.64	492.81	697.63	493.09	9.64	9.64	10.05	10.05	
6200225951	SMP	1	503.41	492.70	697.47	493.02	9.69	9.69	9.91	9.91	
6200234310	SMP	1	503.37	492.53	697.57	492.76	9.43	9.43	9.77	9.77	
6200242563	SMP	1	503.52	492.63	697.78	493.02	9.37	9.37	10.08	10.08	
6200250937	SMP	1	503.52	492.70	697.81	493.02	9.51	9.51	9.88	9.88	
6200259312	SMP	1	503.52	492.63	697.80	493.07	9.42	9.42	9.97	9.97	
6200267678	SMP	1	503.64	492.80	697.88	493.00	9.54	9.54	9.73	9.73	
6200275955	SMP	1	503.59	492.71	697.95	493.00	9.45	9.45	9.87	9.87	
6200284304	SMP	1	503.69	492.74	698.05	493.08	9.62	9.62	9.92	9.92	
6200292680	SMP	1	503.70	492.73	698.12	493.08	9.58	9.58	9.94	9.94	
6200300962	SMP	1	503.74	492.84	698.25	493.22	9.82	9.82	10.17	10.17	
6200309310	SMP	1	503.98	492.76	698.36	493.15	9.54	9.54	10.13	10.13	
6200317676	SMP	1	504.12	492.77	698.58	493.32	9.62	9.62	10.01	10.01	
6200326071	SMP	1	504.22	492.87	698.73	493.22	9.90	9.90	10.01	10.01	
6200334300	SMP	1	504.36	492.80	698.89	493.16	9.80	9.80	9.79	9.79	
6200342678	SMP	1	504.52	492.85	699.06	493.27	9.79	9.79	9.68	9.68	
6200351062	SMP	1	504.80	492.84	699.25	493.51	9.58	9.58	9.99	9.99	
6200359428	SMP	1	504.93	492.88	699.51	493.36	9.68	9.68	9.91	9.91	
6200367687	SMP	1	505.14	492.88	699.81	493.43	9.64	9.64	9.90	9.90	
6200384454	SMP	1	505.68	492.88	700.31	493.63	9.69	9.69	9.84	9.84	
6200392810	SMP	1	505.83	492.83	700.59	493.79	9.54	9.54	9.89	9.89	
6200401071	SMP	1	506.18	492.84	700.84	493.82	9.63	9.63	10.08	10.08	
6200409418	SMP	1	506.51	492.82	701.22	493.84	9.77	9.77	9.63	9.63	
6200417810	SMP	1	506.63	492.94	701.40	494.00	9.75	9.75	9.88	9.88	
6200426189	SMP	1	506.91	492.84	701.69	493.99	9.64	9.64	9.97	9.97	
6200434438	SMP	1	507.32	492.86	701.95	494.07	9.65	9.65	9.81	9.81	
6200442798	SMP	1	507.50	493.02	702.19	494.20	10.08	10.08	10.26	10.26	
6200451193	SMP	1	507.78	492.92	702.51	494.21	9.76	9.76	10.05	10.05	
6200459427	SMP	1	508.07	492.81	702.80	494.29	9.72	9.72	9.91	9.91	
6200467808	SMP	1	508.65	492.28	703.30	493.84	9.71	9.71	9.97	9.97	
6200476181	SMP	1	509.15	491.82	703.78	493.36	9.99	9.99	10.25	10.25	
6200484556	SMP	1	509.40	491.81	703.75	493.34	9.81	9.81	9.92	9.92	
6200492803	SMP	1	509.55	491.95	703.94	493.51	9.77	9.77	9.81	9.81	
6200509565	SMP	1	509.98	491.81	704.46	493.54	9.66	9.66	9.79	9.79	
6200517922	SMP	1	510.20	491.74	704.71	493.51	9.62	9.62	9.91	9.91	
6200526189	SMP	1	510.33	491.74	704.98	493.66	9.73	9.73	9.96	9.96	
6200534554	SMP	1	510.55	491.68	705.16	493.61	9.43	9.43	9.98	9.98	
6200542921	SMP	1	510.63	491.66	705.36	493.61	9.54	9.54	9.71	9.71	
6200551314	SMP	1	510.83	491.62	705.46	493.55	9.90	9.90	10.01	10.01	
6200559550	SMP	1	511.11	491.61	705.72	493.56	10.04	10.04	9.85	9.85	
6200567920	SMP	1	511.24	491.48	705.88	493.54	9.92	9.92	9.81	9.81	
6200576317	SMP	1	511.34	491.45	706.04	493.54	9.67	9.67	9.98	9.98	
6200584673	SMP	1	511.40	491.49	706.21	493.59	9.70	9.70	9.96	9.96	
6200592922	SMP	1	511.59	491.56	706.32	493.47	9.79	9.79	9.76	9.76	
6200601297	SMP	1	511.72	491.41	706.46	493.62	9.91	9.91	10.11	10.11	
6200609671	SMP	1	511.83	491.30	706.60	493.55	9.66	9.66	9.93	9.93	
6200617922	SMP	1	511.94	491.26	706.68	493.61	9.51	9.51	9.96	9.96	
6200626311	SMP	1	512.05	491.30	706.75	493.61	9.56	9.56	9.95	9.95	
6200634670	SMP	1	512.07	491.35	706.89	493.62	9.69	9.69	10.01	10.01	
6200643040	SMP	1	512.15	491.35	706.97	493.66	9.91	9.91	10.15	10.15	
6200651295	SMP	1	512.19	491.33	707.03	493.66	9.80	9.80	10.13	10.13	
6200659667	SMP	1	512.21	491.48	707.02	493.74	9.90	9.90	10.19	10.19	
6200668044	SMP	1	512.21	491.48	707.10	493.64	9.90	9.90	10.12	10.12	
6200676443	SMP	1	512.28	491.56	707.16	493.71	9.92	9.92	10.04	10.04	
6200684664	SMP	1	512.34	491.49	707.23	493.94	9.71	9.71	10.25	10.25	
6200693039	SMP	1	512.22	491.62	707.17	493.77	10.04	10.04	10.15	10.15	
6200701419	SMP	1	512.30	491.64	707.18	493.95	9.92	9.92	10.15	10.15	
6200709789	SMP	1	512.28	491.63	707.18	493.88	9.92	9.92	10.17	10.17	
6200718034	SMP	1	512.23	491.60	707.19	493.87	9.79	9.79	10.18	10.18	
6200726433	SMP	1	512.22	491.73	707.19	494.08	9.96	9.96	10.20	10.20	
6200734790	SMP	1	512.18	491.74	707.14	494.01	9.88	9.88	10.19	10.19	
6200743173	SMP	1	512.15	491.73	707.12	494.08	9.86	9.86	10.18	10.18	
6200751416	SMP	1	512.17	491.79	707.13	494.07	9.92	9.92	10.09	10.09	
6200759791	SMP	1	512.17	491.79	707.15	494.07	10.02	10.02	10.19	10.19	
6200768166	SMP	1	512.10	491.72	707.08	494.14	9.93	9.93	10.20	10.20	
6200776434	SMP	1	512.08	491.80	707.12	494.21	9.98	9.98	10.12	10.12	
6200784788	SMP	1	512.08	491.86	707.04	494.14	10.02	10.02	10.22	10.22	
6200793162	SMP	1	512.11	491.84	707.01	494.21	10.12	10.12	10.22	10.22	
6200801548	SMP	1	512.12	491.89	706.98	494.22	10.19	10.19	10.27	10.27	
6200809787	SMP	1	512.07	491.87	706.97	494.07	10.19	10.19	10.16	10.16	
6200818154	SMP	1	512.01	491.89	707.04	494.21	10.15	10.15	10.07	10.07	
6200826549	SMP	1	512.01	492.00	706.97	494.28	10.16	10.16	10.28	10.28	
6200834911	SMP	1	512.09	491.93	706.97	494.22	10.15	10.15	10.30	10.30	
6200843158	SMP	1	511.98	491.77	707.01	494.28	10.10	10.10	10.41	10.41	
6200851545	SMP	1	512.07	491.94	707.11	494.21	10.27	10.27	10.19	10.19	
6200859909	SMP	1	512.07	491.87	707.05	494.29	10.19	10.19	10.31	10.31	
6200868283	SMP	1	512.10	491.86	707.05	494.22	10.09	10.09	10.37	10.37	
6200876554	SMP	1	512.18	491.81	707.05	494.21	10.04	10.04	10.44	10.44	
6200884907	SMP	1	512.19	491.88	707.15	494.21	10.06	10.06	10.41	10.41	
6200893281	SMP	1	512.19	491.81	707.20	494.36	10.04	10.04	10.50	10.50	
6200901659	SMP	1	512.33	491.78	707.26	494.29	9.91	9.91	10.52	10.52	
6200909913	SMP	1	512.90	491.83	707.87	494.25	10.11	10.11	10.40	10.40	
6200918279	SMP	1	513.94	491.80	708.90	494.31	9.83	9.83	10.42	10.42	
6200926672	SMP	1	514.55	492.03	709.27	494.34	10.00	10.00	10.56	10.56	
6200943282	SMP	1	514.36	491.78	709.19	494.29	9.87	9.87	10.37	10.37	
6200951673	SMP	1	514.55	491.87	709.34	494.29	9.88	9.88	10.45	10.45	
6200960026	SMP	1	514.65	491.81	709.44	494.32	10.04	10.04	10.63	10.63	
6200968285	SMP	1	514.79	491.82	709.48	494.33	10.01	10.01	10.75	10.75	
6200976658	SMP	1	514.80	491.83	709.64	494.33	10.10	10.10	10.74	10.74	
6200985037	SMP	1	514.79	491.82	709.65	494.33	10.22	10.22	10.73	10.73	
6200993399	SMP	1	514.93	491.78	709.67	494.40	10.16	10.16	10.65	10.65	
6201001673	SMP	1	514.97	491.72	709.74	494.25	10.03	10.03	10.45	10.45	
6201010027	SMP	1	515.04	491.74	709.85	494.29	9.91	9.91	10.49	10.49	
6201018406	SMP	1	515.06	491.79	709.95	494.37	10.20	10.20	10.44	10.44	
6201026781	SMP	1	515.18	491.75	710.00	494.30	10.07	10.07	10.38	10.38	
6201035033	SMP	1	515.18	491.70	710.12	494.41	10.10	10.10	10.42	10.42	
6201043395	SMP	1	515.25	491.88	710.13	494.34	10.22	10.22	10.36	10.36	
6201051801	SMP	1	515.32	491.77	710.19	494.36	10.10	10.10	10.46	10.46	
6201060144	SMP	1	515.42	491.74	710.27	494.45	9.95	9.95	10.53	10.53	
6201068403	SMP	1	515.44	491.76	710.34	494.44	10.08	10.08	10.59	10.59	
6201076781	SMP	1	515.50	491.66	710.34	494.52	9.93	9.93	10.74	10.74	
6201085159	SMP	1	515.66	491.74	710.41	494.51	9.87	9.87	10.74	10.74	
6201093515	SMP	1	515.59	491.83	710.51	494.48	10.23	10.23	10.77	10.77	
6201101793	SMP	1	515.69	491.89	710.65	494.54	10.56	10.56	10.76	10.76	
6201110138	SMP	1	515.72	491.84	710.72	494.41	10.28	10.28	10.56	10.56	
6201118536	SMP	1	515.90	491.73	710.79	494.51	10.13	10.13	10.60	10.60	
6201126781	SMP	1	515.98	491.59	710.85	494.44	10.03	10.03	10.51	10.51	
6201135153	SMP	1	515.99	491.73	710.92	494.43	10.22	10.22	10.55	10.55	
6201143519	SMP	1	516.04	491.67	710.97	494.36	10.01	10.01	10.39	10.39	
6201151910	SMP	1	516.07	491.64	711.04	494.38	10.08	10.08	10.45	10.45	
6201160138	SMP	1	516.14	491.43	711.11	494.39	9.93	9.93	10.69	10.69	
6201168526	SMP	1	516.24	491.55	711.20	494.37	9.99	9.99	10.52	10.52	
6201176909	SMP	1	516.50	491.50	711.41	494.30	10.42	10.42	10.62	10.62	
6201185274	SMP	1	517.19	491.02	712.04	493.89	10.16	10.16	10.39	10.39	
6201193517	SMP	1	518.04	490.19	712.76	493.12	10.05	10.05	10.61	10.61	
6201201914	SMP	1	518.50	489.97	712.81	492.98	9.90	9.90	10.51	10.51	
6201210263	SMP	1	518.55	489.90	712.83	493.13	9.84	9.84	10.38	10.38	
6201218649	SMP	1	518.58	490.15	712.86	493.12	10.03	10.03	10.43	10.43	
6201226895	SMP	1	518.73	489.98	712.97	493.18	9.91	9.91	10.52	10.52	
6201235273	SMP	1	518.76	490.03	713.17	493.16	10.05	10.05	10.61	10.61	
6201243639	SMP	1	518.78	489.93	713.25	493.07	10.09	10.09	10.57	10.57	
6201252036	SMP	1	518.93	489.94	713.40	493.11	10.03	10.03	10.73	10.73	
6201268646	SMP	1	519.11	489.95	713.64	493.12	10.30	10.30	10.51	10.51	
6201277033	SMP	1	519.24	489.88	713.78	492.98	10.11	10.11	10.41	10.41	
6201285272	SMP	1	519.34	489.84	713.93	493.10	10.14	10.14	10.61	10.61	
6201293639	SMP	1	519.40	489.87	714.05	493.19	10.13	10.13	10.76	10.76	
6201302073	SMP	1	519.65	489.83	714.23	493.16	10.26	10.26	10.77	10.77	
6201310396	SMP	1	519.80	489.73	714.45	493.16	10.29	10.29	10.95	10.95	
6201318631	SMP	1	519.99	489.74	714.56	493.06	10.10	10.10	10.61	10.61	
6201327032	SMP	1	520.13	489.70	714.72	493.18	10.15	10.15	10.61	10.61	
6201335394	SMP	1	520.36	489.49	714.95	493.25	10.05	10.05	10.64	10.64	
6201343761	SMP	1	520.50	489.62	715.22	493.16	10.45	10.45	10.76	10.76	
6201352017	SMP	1	520.77	489.58	715.42	493.11	10.20	10.20	10.83	10.83	
6201360401	SMP	1	520.94	489.46	715.56	493.18	10.29	10.29	10.82	10.82	
6201368761	SMP	1	521.23	489.44	715.83	493.28	10.18	10.18	10.69	10.69	
6201377160	SMP	1	521.12	489.45	715.83	493.34	10.24	10.24	10.75	10.75	
6201385388	SMP	1	520.17	489.95	714.97	493.76	10.26	10.26	10.75	10.75	
6201393757	SMP	1	519.72	490.53	714.40	494.30	10.65	10.65	10.88	10.88	
6201402137	SMP	1	520.06	490.41	714.55	494.44	10.19	10.19	10.86	10.86	
6201410513	SMP	1	520.39	490.23	714.85	494.44	10.48	10.48	10.91	10.91	
6201418754	SMP	1	520.53	490.20	715.15	494.32	10.44	10.44	10.88	10.88	
6201427156	SMP	1	520.62	490.29	715.29	494.46	10.58	10.58	10.97	10.97	
6201435505	SMP	1	520.91	490.26	715.50	494.48	10.36	10.36	10.93	10.93	
6201443758	SMP	1	521.06	490.11	715.78	494.45	10.39	10.39	10.86	10.86	
6201452134	SMP	1	521.26	490.10	716.01	494.32	10.32	10.32	10.78	10.78	
6201460512	SMP	1	521.47	490.09	716.26	494.36	10.39	10.39	10.87	10.87	
6201468885	SMP	1	521.76	489.88	716.50	494.34	10.27	10.27	10.80	10.80	
6201477161	SMP	1	522.04	489.80	716.78	494.30	10.11	10.11	10.71	10.71	
6201493896	SMP	1	522.52	489.47	717.19	494.37	10.18	10.18	10.97	10.97	
6201502278	SMP	1	522.67	489.61	717.40	494.22	10.32	10.32	10.85	10.85	
6201510506	SMP	1	522.91	489.41	717.68	494.24	10.30	10.30	10.78	10.78	
6201518887	SMP	1	523.18	489.23	717.92	494.08	10.13	10.13	10.61	10.61	
6201527258	SMP	1	523.41	489.19	718.25	494.21	10.24	10.24	10.90	10.90	
6201535638	SMP	1	523.66	489.09	718.44	494.08	10.33	10.33	10.70	10.70	
6201543870	SMP	1	523.93	488.86	718.73	494.02	10.09	10.09	10.66	10.66	
6201552278	SMP	1	524.13	488.87	718.94	493.90	10.31	10.31	10.58	10.58	
6201560626	SMP	1	524.50	488.71	719.25	493.98	10.11	10.11	10.82	10.82	
6201569010	SMP	1	524.78	488.70	719.57	494.00	10.14	10.14	10.84	10.84	
6201577263	SMP	1	525.08	488.50	719.85	493.97	10.01	10.01	10.79	10.79	
6201585640	SMP	1	525.21	488.43	720.11	493.84	9.99	9.99	10.55	10.55	
6201594001	SMP	1	525.52	488.39	720.26	494.00	10.25	10.25	10.80	10.80	
6201602271	SMP	1	525.70	488.40	720.58	493.94	10.27	10.27	10.94	10.94	
6201610671	SMP	1	525.97	488.23	720.78	493.94	10.13	10.13	10.88	10.88	
6201619016	SMP	1	526.19	488.21	720.98	493.95	9.81	9.81	10.59	10.59	
6201635638	SMP	1	526.55	488.30	721.36	494.01	10.32	10.32	10.60	10.60	
6201644003	SMP	1	526.78	488.51	721.65	494.19	10.28	10.28	10.49	10.49	
6201652376	SMP	1	527.10	488.48	721.91	494.36	9.98	9.98	10.51	10.51	
6201660755	SMP	1	527.26	488.57	722.03	494.35	10.09	10.09	10.45	10.45	
6201668998	SMP	1	527.34	488.48	722.20	494.44	10.01	10.01	10.58	10.58	
6201677399	SMP	1	527.48	488.62	722.34	494.59	10.30	10.30	10.73	10.73	
6201685750	SMP	1	527.56	488.79	722.41	494.67	10.36	10.36	10.77	10.77	
6201694123	SMP	1	527.69	488.72	722.53	494.72	10.18	10.18	10.80	10.80	
6201702380	SMP	1	527.76	488.80	722.66	494.87	10.25	10.25	10.82	10.82	
6201710752	SMP	1	527.75	488.82	722.63	494.87	10.12	10.12	10.67	10.67	
6201719119	SMP	1	527.82	488.89	722.76	495.03	10.16	10.16	10.49	10.49	
6201727516	SMP	1	527.87	489.03	722.82	495.02	10.27	10.27	10.36	10.36	
6201735744	SMP	1	527.88	488.94	722.88	495.08	10.25	10.25	10.42	10.42	
6201744131	SMP	1	527.98	489.11	722.93	495.17	10.22	10.22	10.44	10.44	
6201752512	SMP	1	527.97	489.05	722.94	495.18	10.21	10.21	10.45	10.45	
6201760743	SMP	1	528.02	489.14	722.99	495.29	10.09	10.09	10.34	10.34	
6201769113	SMP	1	528.02	489.21	723.00	495.29	10.10	10.10	10.38	10.38	
6201777515	SMP	1	527.98	489.25	723.04	495.43	10.02	10.02	10.39	10.39	
6201785871	SMP	1	528.04	489.32	722.97	495.54	9.99	9.99	10.38	10.38	
6201794119	SMP	1	528.05	489.31	723.03	495.57	9.84	9.84	10.27	10.27	
6201802500	SMP	1	528.00	489.50	722.97	495.61	10.13	10.13	10.31	10.31	
6201810867	SMP	1	528.01	489.61	722.97	495.59	10.25	10.25	10.27	10.27	
6201819245	SMP	1	527.94	489.50	722.96	495.73	10.19	10.19	10.27	10.27	
6201827511	SMP	1	527.84	489.58	722.80	495.80	10.07	10.07	10.25	10.25	
6201835873	SMP	1	526.94	489.58	722.09	495.72	10.24	10.24	10.28	10.28	
6201844246	SMP	1	525.35	489.60	720.59	495.73	10.32	10.32	10.72	10.72	
6201852633	SMP	1	524.43	489.62	719.40	495.84	10.33	10.33	10.78	10.78	
6201860870	SMP	1	523.91	489.52	718.83	495.65	10.17	10.17	10.36	10.36	
6201869246	SMP	1	523.83	489.54	718.66	495.68	9.96	9.96	10.76	10.76	
6201877642	SMP	1	523.71	489.59	718.57	495.67	10.17	10.17	10.70	10.70	
6201885989	SMP	1	523.35	489.55	718.30	495.57	10.16	10.16	10.83	10.83	
6201894247	SMP	1	523.05	489.41	718.06	495.50	10.12	10.12	10.61	10.61	
6201911000	SMP	1	522.57	489.50	717.53	495.40	10.20	10.20	10.70	10.70	
6201919371	SMP	1	522.22	489.31	717.23	495.23	10.06	10.06	10.61	10.61	
6201927619	SMP	1	521.92	489.45	716.98	495.19	10.11	10.11	10.66	10.66	
6201935994	SMP	1	521.53	489.46	716.71	495.07	10.05	10.05	10.55	10.55	
6201944356	SMP	1	521.32	489.51	716.34	495.08	10.20	10.20	10.61	10.61	
6201952629	SMP	1	520.92	489.50	716.06	495.06	9.97	9.97	10.68	10.68	
6201960983	SMP	1	520.63	489.64	715.69	495.04	9.84	9.84	10.62	10.62	
6201969365	SMP	1	520.34	489.65	715.41	495.08	9.93	9.93	10.47	10.47	
6201977743	SMP	1	519.98	489.82	715.18	494.99	10.21	10.21	10.71	10.71	
6201986008	SMP	1	519.66	489.85	714.87	494.97	9.86	9.86	10.37	10.37	
6201994352	SMP	1	519.38	489.99	714.62	495.15	10.10	10.10	10.65	10.65	
6202002755	SMP	1	519.28	490.11	714.26	495.08	10.08	10.08	10.41	10.41	
6202019368	SMP	1	518.75	490.27	713.96	495.14	9.85	9.85	10.34	10.34	
6202027753	SMP	1	518.51	490.50	713.68	495.34	10.11	10.11	10.56	10.56	
6202036117	SMP	1	518.44	490.60	713.47	495.48	9.85	9.85	10.57	10.57	
6202044482	SMP	1	517.95	490.85	713.26	495.67	10.08	10.08	10.60	10.60	
6202052739	SMP	1	517.98	490.98	713.11	495.69	10.10	10.10	10.45	10.45	
6202061107	SMP	1	517.77	491.19	712.95	495.63	10.00	10.00	10.19	10.19	
6202069479	SMP	1	517.62	491.24	712.94	495.80	10.16	10.16	10.30	10.30	
6202077888	SMP	1	517.57	491.42	712.86	496.02	10.12	10.12	10.46	10.46	
6202086103	SMP	1	517.50	491.50	712.68	496.14	9.99	9.99	10.42	10.42	
6202094479	SMP	1	517.39	491.50	712.64	496.19	9.94	9.94	10.50	10.50	
6202102861	SMP	1	517.24	491.71	712.50	496.38	9.80	9.80	10.70	10.70	
6202111119	SMP	1	517.12	491.83	712.46	496.43	10.07	10.07	10.77	10.77	
6202119483	SMP	1	517.16	491.94	712.43	496.49	10.04	10.04	10.52	10.52	
6202127877	SMP	1	517.31	492.06	712.66	496.58	10.09	10.09	10.51	10.51	
6202136225	SMP	1	517.31	491.99	712.59	496.59	10.06	10.06	10.49	10.49	
6202144477	SMP	1	517.16	491.94	712.55	496.62	10.04	10.04	10.63	10.63	
6202152858	SMP	1	517.03	492.08	712.55	496.48	10.20	10.20	10.39	10.39	
6202161230	SMP	1	517.09	491.94	712.45	496.58	10.06	10.06	10.56	10.56	
6202169601	SMP	1	517.02	491.86	712.47	496.47	9.98	9.98	10.65	10.65	
6202177881	SMP	1	517.10	491.88	712.43	496.36	10.05	10.05	10.62	10.62	
6202186225	SMP	1	516.85	491.88	712.43	496.29	10.25	10.25	10.56	10.56	
6202194608	SMP	1	517.05	491.82	712.35	496.24	10.22	10.22	10.61	10.61	
6202202991	SMP	1	516.97	491.64	712.29	496.16	9.88	9.88	10.53	10.53	
6202211226	SMP	1	516.86	491.56	712.22	495.95	9.84	9.84	10.49	10.49	
6202219606	SMP	1	516.83	491.58	712.33	495.96	9.91	9.91	10.19	10.19	
6202227995	SMP	1	516.86	491.61	712.26	495.94	9.89	9.89	10.42	10.42	
6202236352	SMP	1	516.70	491.40	712.28	495.85	9.66	9.66	10.37	10.37	
6202244608	SMP	1	516.79	490.81	712.40	495.31	9.88	9.88	10.53	10.53	
6202252980	SMP	1	517.14	489.92	712.51	494.43	10.12	10.12	10.55	10.55	
6202261350	SMP	1	517.53	489.63	712.48	494.27	9.90	9.90	10.59	10.59	
6202269596	SMP	1	517.47	489.70	712.34	494.31	9.61	9.61	10.50	10.50	
6202277995	SMP	1	517.24	489.79	712.43	494.36	9.77	9.77	10.53	10.53	
6202286348	SMP	1	517.24	489.76	712.48	494.34	9.77	9.77	10.56	10.56	
6202294721	SMP	1	517.28	489.62	712.55	494.19	9.61	9.61	10.32	10.32	
6202302974	SMP	1	517.37	489.66	712.55	494.15	9.72	9.72	10.33	10.33	
6202311349	SMP	1	517.37	489.54	712.62	494.10	9.56	9.56	10.18	10.18	
6202319725	SMP	1	517.30	489.67	712.69	494.18	9.69	9.69	10.36	10.36	
6202328118	SMP	1	517.30	489.67	712.73	494.17	9.76	9.76	10.32	10.32	
6202336347	SMP	1	517.50	489.61	712.81	494.14	9.54	9.54	10.12	10.12	
6202344721	SMP	1	517.34	489.70	712.87	494.22	9.60	9.60	10.08	10.08	
6202353098	SMP	1	517.40	489.81	712.97	494.32	9.67	9.67	9.94	9.94	
6202361481	SMP	1	517.51	489.92	712.97	494.39	9.82	9.82	10.05	10.05	
6202369719	SMP	1	517.49	489.88	713.07	494.53	9.75	9.75	9.92	9.92	
6202378118	SMP	1	517.74	490.01	713.21	494.53	9.93	9.93	10.15	10.15	
6202386471	SMP	1	517.81	489.94	713.21	494.70	9.81	9.81	10.26	10.26	
6202394845	SMP	1	517.81	490.07	713.35	494.56	9.94	9.94	10.14	10.14	
6202403099	SMP	1	517.89	490.13	713.42	494.63	10.13	10.13	10.29	10.29	
6202411470	SMP	1	517.96	490.06	713.50	494.63	10.04	10.04	10.20	10.20	
6202419850	SMP	1	517.96	490.07	713.57	494.71	9.98	9.98	10.09	10.09	
6202428118	SMP	1	518.10	489.99	713.62	494.67	9.94	9.94	9.93	9.93	
6202436468	SMP	1	518.12	489.98	713.67	494.57	10.02	10.02	9.96	9.96	
6202444846	SMP	1	518.21	490.06	713.79	494.64	10.22	10.22	10.07	10.07	
6202453229	SMP	1	518.19	489.86	713.85	494.56	9.79	9.79	9.89	9.89	
6202461465	SMP	1	518.17	489.78	713.90	494.52	9.86	9.86	9.94	9.94	
6202469839	SMP	1	518.37	489.70	713.90	494.59	9.73	9.73	10.00	10.00	
6202478234	SMP	1	518.24	489.65	713.93	494.46	9.63	9.63	9.95	9.95	
6202486587	SMP	1	518.40	489.63	714.01	494.45	9.49	9.49	9.92	9.92	
6202494851	SMP	1	518.37	489.53	713.98	494.38	9.55	9.55	9.97	9.97	
6202503219	SMP	1	518.44	489.50	713.97	494.39	9.64	9.64	10.05	10.05	
6202511591	SMP	1	518.41	489.51	713.95	494.25	9.73	9.73	10.02	10.02	
6202519963	SMP	1	518.54	489.28	713.90	494.19	9.72	9.72	10.01	10.01	
6202528231	SMP	1	518.12	489.37	713.62	494.09	9.80	9.80	10.25	10.25	
6202536590	SMP	1	517.61	488.97	713.09	493.92	9.70	9.70	10.46	10.46	
6202544962	SMP	1	517.73	489.00	713.13	493.83	9.66	9.66	10.34	10.34	
6202553342	SMP	1	517.80	488.93	712.99	493.90	9.63	9.63	10.40	10.40	
6202561588	SMP	1	517.55	488.91	713.00	493.74	9.59	9.59	10.19	10.19	
6202569959	SMP	1	517.67	488.97	712.97	493.62	9.83	9.83	10.13	10.13	
6202578361	SMP	1	517.41	488.83	712.94	493.58	9.60	9.60	10.09	10.09	
6202586587	SMP	1	517.49	488.95	712.88	493.65	9.70	9.70	10.09	10.09	
6202594970	SMP	1	517.40	488.83	712.83	493.59	9.62	9.62	10.06	10.06	
6202603340	SMP	1	517.40	488.88	712.77	493.60	9.70	9.70	10.07	10.07	
6202611720	SMP	1	517.33	488.80	712.75	493.61	9.66	9.66	10.07	10.07	
6202619959	SMP	1	517.19	488.81	712.71	493.57	9.73	9.73	10.05	10.05	
6202628353	SMP	1	517.24	488.85	712.70	493.53	9.68	9.68	10.08	10.08	
6202636706	SMP	1	517.30	488.84	712.63	493.58	9.86	9.86	10.29	10.29	
6202645085	SMP	1	517.15	488.91	712.59	493.52	9.87	9.87	10.17	10.17	
6202653340	SMP	1	517.15	488.92	712.48	493.48	9.74	9.74	10.32	10.32	
6202661711	SMP	1	517.17	489.00	712.48	493.48	9.86	9.86	10.35	10.35	
6202670080	SMP	1	517.05	488.91	712.46	493.57	9.75	9.75	10.05	10.05	
6202678481	SMP	1	517.05	488.91	712.43	493.49	9.75	9.75	10.10	10.10	
6202686713	SMP	1	517.05	489.05	712.41	493.48	9.88	9.88	10.07	10.07	
6202695081	SMP	1	516.98	488.91	712.40	493.53	9.74	9.74	10.05	10.05	
6202703457	SMP	1	517.19	488.81	712.60	493.47	9.55	9.55	10.12	10.12	
6202711832	SMP	1	518.13	488.59	713.82	493.21	9.58	9.58	10.05	10.05	
6202720078	SMP	1	519.86	488.05	715.07	492.99	9.33	9.33	10.34	10.34	
6202728474	SMP	1	521.24	488.13	716.34	492.88	9.46	9.46	10.12	10.12	
6202736846	SMP	1	522.53	487.92	717.34	492.74	9.49	9.49	9.76	9.76	
6202745082	SMP	1	523.46	487.65	718.11	492.76	9.32	9.32	9.76	9.76	
6202761835	SMP	1	523.86	487.23	718.50	492.49	9.33	9.33	9.58	9.58	
6202770216	SMP	1	524.39	486.82	719.05	492.41	9.27	9.27	9.85	9.85	
6202778465	SMP	1	524.70	486.60	719.38	492.19	9.32	9.32	9.70	9.70	
6202786844	SMP	1	525.24	486.13	719.94	492.07	9.40	9.40	9.66	9.66	
6202795195	SMP	1	525.94	485.83	720.60	491.99	9.19	9.19	9.69	9.69	
6202803596	SMP	1	526.50	485.57	721.37	491.88	9.34	9.34	9.86	9.86	
6202811830	SMP	1	527.18	485.53	721.98	491.76	9.46	9.46	9.80	9.80	
6202828584	SMP	1	528.85	484.92	723.62	491.68	9.33	9.33	9.70	9.70	
6202836963	SMP	1	529.63	484.59	724.49	491.66	9.43	9.43	9.56	9.56	
6202845206	SMP	1	530.54	484.52	725.43	491.70	9.25	9.25	9.61	9.61	
6202853583	SMP	1	531.46	484.30	726.33	491.70	9.21	9.21	9.70	9.70	
6202870352	SMP	1	533.25	483.86	728.11	491.69	9.17	9.17	9.65	9.65	
6202878584	SMP	1	534.12	483.67	728.98	491.77	9.21	9.21	9.79	9.79	
6202886971	SMP	1	534.99	483.63	729.85	491.85	9.07	9.07	9.76	9.76	
6202903578	SMP	1	536.59	483.38	731.49	492.08	9.15	9.15	9.86	9.86	
6202911966	SMP	1	537.50	483.32	732.19	492.27	9.18	9.18	9.84	9.84	
6202920340	SMP	1	538.26	483.27	732.99	492.33	9.46	9.46	9.79	9.79	
6202928701	SMP	1	539.06	483.14	733.68	492.49	9.32	9.32	9.57	9.57	
6202945327	SMP	1	540.45	483.06	735.12	492.70	9.19	9.19	9.70	9.70	
6202953705	SMP	1	541.08	482.86	735.79	492.89	8.95	8.95	9.90	9.90	
6202962076	SMP	1	541.65	483.02	736.30	493.04	9.35	9.35	9.82	9.82	
6202970335	SMP	1	542.24	483.04	736.90	493.19	9.29	9.29	9.66	9.66	
6202978696	SMP	1	542.80	483.00	737.41	493.43	9.24	9.24	9.71	9.71	
6202995468	SMP	1	543.92	483.00	738.47	493.58	9.14	9.14	9.58	9.58	
6203003693	SMP	1	544.34	482.99	738.90	493.69	9.29	9.29	9.72	9.72	
6203012091	SMP	1	544.87	483.00	739.38	493.82	9.12	9.12	9.66	9.66	
6203020451	SMP	1	545.25	482.87	739.78	493.96	9.24	9.24	9.75	9.75	
6203028819	SMP	1	545.67	483.09	740.22	494.08	9.31	9.31	9.70	9.70	
6203037074	SMP	1	546.17	482.94	740.69	494.27	9.28	9.28	9.55	9.55	
6203045443	SMP	1	547.30	483.21	741.71	494.76	9.20	9.20	9.87	9.87	
6203053820	SMP	1	548.79	483.92	742.95	495.60	9.22	9.22	9.85	9.85	
6203070468	SMP	1	550.05	484.39	743.92	496.16	9.07	9.07	9.72	9.72	
6203078826	SMP	1	550.29	484.32	744.25	496.31	9.34	9.34	9.82	9.82	
6203087213	SMP	1	550.75	484.36	744.71	496.32	9.04	9.04	9.45	9.45	
6203095440	SMP	1	551.15	484.35	745.12	496.50	9.38	9.38	9.77	9.77	
6203103822	SMP	1	551.48	484.30	745.43	496.58	9.20	9.20	9.59	9.59	
6203112200	SMP	1	551.80	484.21	745.87	496.63	9.07	9.07	9.78	9.78	
6203120574	SMP	1	552.24	484.25	746.22	496.65	9.58	9.58	9.77	9.77	
6203128807	SMP	1	552.56	484.21	746.65	496.73	9.28	9.28	9.67	9.67	
6203145583	SMP	1	553.34	483.90	747.28	496.94	9.18	9.18	9.77	9.77	
6203153949	SMP	1	553.64	484.03	747.66	496.88	9.43	9.43	9.73	9.73	
6203162210	SMP	1	553.99	483.90	747.98	496.74	9.18	9.18	9.32	9.32	
6203170564	SMP	1	554.40	483.76	748.38	496.89	9.16	9.16	9.54	9.54	
6203178955	SMP	1	554.63	483.84	748.63	496.99	9.51	9.51	9.65	9.65	
6203187326	SMP	1	554.91	483.70	748.98	497.03	9.18	9.18	9.76	9.76	
6203195561	SMP	1	555.26	483.63	749.20	497.06	8.99	8.99	9.53	9.53	
6203203939	SMP	1	555.54	483.62	749.50	497.26	9.32	9.32	9.68	9.68	
6203212326	SMP	1	555.79	483.80	749.81	497.30	9.36	9.36	9.81	9.81	
6203220563	SMP	1	556.05	483.71	750.02	497.39	9.10	9.10	9.80	9.80	
6203228934	SMP	1	556.19	483.69	750.25	497.65	9.16	9.16	9.77	9.77	
6203245690	SMP	1	556.61	483.98	750.61	497.77	9.32	9.32	9.76	9.76	
6203253944	SMP	1	556.79	484.12	750.77	497.89	9.24	9.24	9.82	9.82	
6203262314	SMP	1	556.98	484.07	750.98	497.95	9.18	9.18	9.65	9.65	
6203270694	SMP	1	557.13	484.31	751.12	498.28	9.41	9.41	9.71	9.71	
6203279058	SMP	1	557.16	484.50	751.26	498.36	9.10	9.10	9.55	9.55	
6203287325	SMP	1	557.29	484.53	751.34	498.67	8.93	8.93	9.72	9.72	
6203295690	SMP	1	557.33	484.83	751.35	498.87	9.40	9.40	9.63	9.63	
6203304071	SMP	1	557.45	484.83	751.43	498.90	9.13	9.13	9.61	9.61	
6203312435	SMP	1	557.48	484.99	751.50	499.07	9.20	9.20	9.48	9.48	
6203320695	SMP	1	557.45	485.12	751.55	499.19	9.26	9.26	9.41	9.41	
6203329047	SMP	1	557.47	485.28	751.62	499.39	9.18	9.18	9.40	9.40	
6203337447	SMP	1	557.59	485.34	751.56	499.51	9.17	9.17	9.53	9.53	
6203354060	SMP	1	557.54	485.58	751.70	499.67	9.32	9.32	9.62	9.62	
6203362450	SMP	1	557.54	485.59	751.69	499.70	9.33	9.33	9.68	9.68	
6203370802	SMP	1	557.64	485.57	751.77	499.81	9.25	9.25	9.80	9.80	
6203379186	SMP	1	557.58	485.51	751.84	499.81	9.21	9.21	9.76	9.76	
6203387441	SMP	1	557.70	485.58	751.84	499.81	9.22	9.22	9.78	9.78	
6203395800	SMP	1	557.70	485.58	751.84	499.81	9.17	9.17	9.77	9.77	
6203404177	SMP	1	557.09	485.65	751.23	500.08	9.16	9.16	9.58	9.58	
6203412448	SMP	1	556.91	486.03	750.81	500.46	9.14	9.14	9.63	9.63	
6203420801	SMP	1	556.99	486.12	750.80	500.58	9.17	9.17	9.67	9.67	
6203429188	SMP	1	556.99	486.03	750.88	500.53	9.12	9.12	9.71	9.71	
6203437565	SMP	1	557.02	485.93	750.95	500.40	9.12	9.12	9.71	9.71	
6203445803	SMP	1	556.95	485.92	750.88	500.49	9.13	9.13	9.84	9.84	
6203454170	SMP	1	556.98	485.85	750.82	500.41	9.07	9.07	9.60	9.60	
6203462566	SMP	1	556.98	485.70	750.80	500.36	8.91	8.91	9.69	9.69	
6203470923	SMP	1	557.05	485.56	750.78	500.41	8.82	8.82	9.64	9.64	
6203479179	SMP	1	556.89	485.56	750.75	500.20	9.11	9.11	9.48	9.48	
6203487556	SMP	1	556.91	485.47	750.70	500.21	8.84	8.84	9.55	9.55	
6203495925	SMP	1	556.94	485.36	750.70	500.22	8.82	8.82	9.73	9.73	
6203504303	SMP	1	556.76	485.39	750.57	500.13	9.03	9.03	9.75	9.75	
6203512563	SMP	1	556.64	485.41	750.43	500.19	9.06	9.06	9.53	9.53	
6203520921	SMP	1	556.59	485.41	750.35	500.23	9.07	9.07	9.74	9.74	
6203529307	SMP	1	556.41	485.47	750.14	500.18	9.17	9.17	9.81	9.81	
6203537677	SMP	1	556.29	485.53	750.07	500.12	9.26	9.26	9.77	9.77	
6203545931	SMP	1	556.17	485.57	749.90	500.11	9.12	9.12	9.65	9.65	
6203554294	SMP	1	556.16	485.50	749.78	500.20	9.06	9.06	9.42	9.42	
6203562693	SMP	1	555.95	485.58	749.60	500.29	8.98	8.98	9.55	9.55	
6203570924	SMP	1	555.91	485.70	749.43	500.34	9.10	9.10	9.46	9.46	
6203579309	SMP	1	555.77	485.77	749.33	500.39	9.04	9.04	9.41	9.41	
6203587676	SMP	1	555.70	485.92	749.15	500.50	9.17	9.17	9.67	9.67	
6203596048	SMP	1	555.62	486.02	749.05	500.63	8.91	8.91	9.60	9.60	
6203604294	SMP	1	555.37	486.27	748.90	500.76	9.29	9.29	9.71	9.71	
6203612690	SMP	1	555.29	486.40	748.79	500.96	9.12	9.12	9.69	9.69	
6203621216	SMP	1	555.16	486.57	748.64	501.03	8.98	8.98	9.69	9.69	
6203637668	SMP	1	555.02	487.00	748.36	501.56	9.10	9.10	9.49	9.49	
6203646044	SMP	1	554.83	487.42	748.21	501.85	9.33	9.33	9.63	9.63	
6203654426	SMP	1	554.69	487.68	748.09	502.11	9.34	9.34	9.70	9.70	
6203662786	SMP	1	554.66	487.98	747.87	502.36	9.41	9.41	9.74	9.74	
6203679443	SMP	1	554.62	488.24	747.77	502.67	9.00	9.00	9.71	9.71	
6203687790	SMP	1	554.39	488.51	747.65	502.96	9.27	9.27	9.61	9.61	
6203696186	SMP	1	554.53	488.56	747.63	503.10	9.15	9.15	9.72	9.72	
6203704415	SMP	1	554.50	488.67	747.57	503.26	9.19	9.19	9.43	9.43	
6203712789	SMP	1	554.40	488.32	747.62	502.88	9.02	9.02	9.64	9.64	
6203721173	SMP	1	554.77	486.55	747.59	500.91	9.04	9.04	9.38	9.38	
6203729414	SMP	1	555.18	484.40	747.20	499.10	8.84	8.84	9.56	9.56	
6203746166	SMP	1	555.65	482.58	746.59	497.47	8.85	8.85	9.52	9.52	
6203754564	SMP	1	555.45	482.65	746.56	497.53	8.97	8.97	9.44	9.44	
6203762781	SMP	1	555.21	482.36	746.49	497.22	8.92	8.92	9.35	9.35	
6203771171	SMP	1	554.98	481.95	746.44	496.77	9.05	9.05	9.55	9.55	
6203779547	SMP	1	554.90	481.61	746.39	496.51	8.99	8.99	9.36	9.36	
6203787926	SMP	1	554.70	481.34	746.23	496.14	8.98	8.98	9.45	9.45	
6203796155	SMP	1	554.86	481.14	746.13	495.89	8.91	8.91	9.39	9.39	
6203804555	SMP	1	554.65	480.87	745.99	495.53	9.26	9.26	9.63	9.63	
6203812912	SMP	1	554.38	480.52	745.76	495.17	8.85	8.85	9.40	9.40	
6203821290	SMP	1	554.31	480.09	745.63	494.91	8.95	8.95	9.65	9.65	
6203837925	SMP	1	553.98	479.44	745.18	494.05	8.81	8.81	9.21	9.21	
6203846285	SMP	1	553.66	479.26	745.00	493.81	8.79	8.79	9.43	9.43	
6203854671	SMP	1	553.64	479.00	744.58	493.56	8.86	8.86	9.49	9.49	
6203862935	SMP	1	553.30	478.67	744.36	493.20	8.82	8.82	9.32	9.32	
6203871284	SMP	1	553.01	478.44	744.06	492.82	8.76	8.76	9.38	9.38	
6203879679	SMP	1	552.71	478.37	743.76	492.61	9.06	9.06	9.51	9.51	
6203887908	SMP	1	552.57	477.99	743.25	492.27	8.95	8.95	9.20	9.20	
6203904659	SMP	1	551.65	477.68	742.63	491.80	9.01	9.01	9.48	9.48	
6203913033	SMP	1	551.53	477.55	742.13	491.42	8.72	8.72	9.25	9.25	
6203921288	SMP	1	551.21	477.37	741.80	491.36	8.78	8.78	9.50	9.50	
6203929656	SMP	1	550.87	477.26	741.25	491.06	8.69	8.69	9.30	9.30	
6203938055	SMP	1	550.36	477.22	740.92	490.82	8.74	8.74	9.39	9.39	
6203946402	SMP	1	549.98	477.37	740.46	490.82	8.82	8.82	9.30	9.30	
6203954661	SMP	1	549.62	477.26	739.99	490.60	8.86	8.86	9.32	9.32	
6203963030	SMP	1	549.15	477.28	739.53	490.68	8.71	8.71	9.48	9.48	
6203971418	SMP	1	548.88	477.40	739.06	490.60	8.75	8.75	9.19	9.19	
6203979779	SMP	1	548.38	477.53	738.60	490.63	8.74	8.74	9.46	9.46	
6203996422	SMP	1	547.80	477.94	737.79	490.77	8.94	8.94	9.30	9.30	
6204004783	SMP	1	547.45	478.06	737.36	490.87	8.63	8.63	9.23	9.23	
6204013173	SMP	1	547.04	478.26	737.03	490.98	8.64	8.64	9.38	9.38	
6204021403	SMP	1	546.88	478.56	736.62	491.36	8.77	8.77	9.12	9.12	
6204029779	SMP	1	546.42	478.80	736.31	491.37	8.75	8.75	9.08	9.08	
6204038154	SMP	1	546.12	479.13	735.92	491.53	8.78	8.78	9.34	9.34	
6204046412	SMP	1	545.92	479.38	735.63	491.85	8.67	8.67	9.32	9.32	
6204054776	SMP	1	545.84	479.51	735.34	492.03	8.66	8.66	9.13	9.13	
6204063170	SMP	1	545.69	479.90	735.01	492.14	8.79	8.79	9.01	9.01	
6204071526	SMP	1	545.50	480.16	734.83	492.41	8.76	8.76	9.52	9.52	
6204079776	SMP	1	545.35	480.31	734.63	492.60	8.77	8.77	9.45	9.45	
6204088155	SMP	1	545.28	480.45	734.48	492.98	8.62	8.62	9.39	9.39	
6204104906	SMP	1	545.19	480.50	734.15	493.00	8.49	8.49	9.24	9.24	
6204113154	SMP	1	545.12	480.64	734.10	493.03	8.57	8.57	8.98	8.98	
6204121534	SMP	1	545.23	480.61	733.91	493.08	8.51	8.51	8.93	8.93	
6204129893	SMP	1	545.60	480.52	734.37	493.05	8.69	8.69	9.11	9.11	
6204138345	SMP	1	546.29	480.10	734.66	492.71	8.57	8.57	9.43	9.43	
6204146516	SMP	1	546.39	479.98	734.44	492.73	8.73	8.73	9.40	9.40	
6204154898	SMP	1	546.65	479.92	734.57	492.71	8.85	8.85	9.52	9.52	
6204163277	SMP	1	546.72	479.87	734.72	492.71	8.80	8.80	9.13	9.13	
6204171667	SMP	1	546.87	479.69	734.84	492.52	8.61	8.61	9.09	9.09	
6204179900	SMP	1	546.85	479.49	735.06	492.53	8.66	8.66	9.16	9.16	
6204188292	SMP	1	547.11	479.36	735.11	492.60	8.39	8.39	9.03	9.03	
6204204899	SMP	1	547.69	479.26	735.49	492.44	8.85	8.85	9.18	9.18	
6204213287	SMP	1	548.00	479.05	735.79	492.49	8.68	8.68	9.41	9.41	
6204221644	SMP	1	548.15	478.90	735.96	492.37	8.81	8.81	9.23	9.23	
6204230037	SMP	1	548.62	478.70	736.25	492.43	8.63	8.63	9.01	9.01	
6204238275	SMP	1	548.87	478.54	736.49	492.43	8.77	8.77	9.18	9.18	
6204246647	SMP	1	549.12	478.33	736.74	492.39	8.32	8.32	9.30	9.30	
6204255017	SMP	1	549.43	478.17	737.12	492.30	8.68	8.68	9.07	9.07	
6204263412	SMP	1	549.96	478.01	737.49	492.31	8.71	8.71	9.06	9.06	
6204271646	SMP	1	550.27	477.94	737.71	492.34	8.64	8.64	9.29	9.29	
6204280034	SMP	1	550.52	477.73	738.02	492.41	8.78	8.78	9.37	9.37	
6204288400	SMP	1	550.87	477.55	738.30	492.19	8.80	8.80	9.05	9.05	
6204296777	SMP	1	551.12	477.44	738.63	492.14	8.48	8.48	8.96	8.96	
6204305017	SMP	1	551.48	477.13	739.12	492.27	8.73	8.73	9.45	9.45	
6204321788	SMP	1	552.19	476.94	739.77	492.06	8.69	8.69	9.17	9.17	
6204330133	SMP	1	552.54	476.75	740.03	491.98	8.66	8.66	9.13	9.13	
6204338407	SMP	1	552.94	476.62	740.51	492.13	8.63	8.63	9.19	9.19	
6204346760	SMP	1	553.34	476.51	740.92	491.98	8.57	8.57	9.38	9.38	
6204355143	SMP	1	553.77	476.31	741.12	491.85	8.65	8.65	9.33	9.33	
6204363392	SMP	1	554.06	476.25	741.51	491.76	8.83	8.83	9.45	9.45	
6204371777	SMP	1	554.39	476.03	742.03	491.81	8.70	8.70	9.29	9.29	
6204380142	SMP	1	554.79	475.92	742.34	491.74	8.83	8.83	9.21	9.21	
6204388536	SMP	1	555.12	475.79	742.79	491.74	8.59	8.59	9.35	9.35	
6204396755	SMP	1	555.42	475.61	743.17	491.65	8.83	8.83	9.29	9.29	
6204413513	SMP	1	556.30	475.32	743.98	491.53	8.71	8.71	9.22	9.22	
6204421905	SMP	1	556.62	475.24	744.33	491.62	8.64	8.64	9.21	9.21	
6204430141	SMP	1	556.98	475.27	744.77	491.53	8.74	8.74	9.56	9.56	
6204438508	SMP	1	557.31	475.16	745.11	491.65	8.72	8.72	9.11	9.11	
6204446905	SMP	1	557.69	475.14	745.46	491.70	8.83	8.83	9.54	9.54	
6204455259	SMP	1	557.95	475.00	745.82	491.60	8.59	8.59	9.32	9.32	
6204463509	SMP	1	558.13	475.08	746.11	491.61	8.75	8.75	9.13	9.13	
6204471892	SMP	1	558.43	475.02	746.41	491.78	8.78	8.78	9.42	9.42	
6204480281	SMP	1	558.48	475.05	746.66	491.77	8.66	8.66	9.50	9.50	
6204488640	SMP	1	558.76	475.14	746.96	491.81	8.82	8.82	9.37	9.37	
6204496907	SMP	1	558.74	475.20	747.07	491.88	8.78	8.78	9.39	9.39	
6204505260	SMP	1	558.76	475.17	747.21	491.81	8.79	8.79	9.37	9.37	
6204513634	SMP	1	558.24	475.14	746.79	491.81	8.87	8.87	9.56	9.56	
6204521885	SMP	1	556.62	474.70	745.36	491.35	8.99	8.99	9.27	9.27	
6204530257	SMP	1	555.55	474.76	744.05	491.20	9.15	9.15	9.64	9.64	
6204538631	SMP	1	554.94	474.76	743.21	491.27	8.87	8.87	9.50	9.50	
6204547026	SMP	1	554.67	475.02	742.80	491.32	8.98	8.98	9.45	9.45	
6204555256	SMP	1	554.45	475.08	742.71	491.35	8.99	8.99	9.43	9.43	
6204563636	SMP	1	554.13	475.15	742.54	491.06	8.97	8.97	9.33	9.33	
6204572011	SMP	1	553.76	475.22	742.45	491.15	8.87	8.87	9.30	9.30	
6204580393	SMP	1	553.45	475.25	742.16	491.13	8.97	8.97	9.36	9.36	
6204588632	SMP	1	553.23	475.30	741.91	491.00	8.96	8.96	9.37	9.37	
6204597023	SMP	1	552.78	475.39	741.69	490.92	8.99	8.99	9.51	9.51	
6204605393	SMP	1	552.49	475.54	741.42	490.92	8.98	8.98	9.52	9.52	
6204613756	SMP	1	551.95	475.63	741.06	490.94	9.09	9.09	9.47	9.47	
6204630383	SMP	1	551.15	475.83	740.30	490.78	8.89	8.89	9.60	9.60	
6204638760	SMP	1	550.54	475.79	739.92	490.53	8.98	8.98	9.62	9.62	
6204647130	SMP	1	550.01	476.06	739.37	490.45	9.19	9.19	9.31	9.31	
6204655387	SMP	1	549.59	476.07	738.89	490.32	9.08	9.08	9.59	9.59	
6204663743	SMP	1	548.91	476.07	738.36	490.28	9.04	9.04	9.29	9.29	
6204672170	SMP	1	548.44	476.16	737.83	490.27	9.22	9.22	9.54	9.54	
6204680376	SMP	1	547.81	476.33	737.41	490.14	9.25	9.25	9.55	9.55	
6204688761	SMP	1	547.11	476.38	736.79	490.10	9.05	9.05	9.56	9.56	
6204705519	SMP	1	545.89	476.62	735.54	489.84	9.07	9.07	9.48	9.48	
6204713751	SMP	1	545.27	476.80	734.92	489.95	9.10	9.10	9.68	9.68	
6204722124	SMP	1	544.52	476.80	734.39	489.79	9.21	9.21	9.72	9.72	
6204730515	SMP	1	543.74	476.92	733.69	489.59	9.00	9.00	9.62	9.62	
6204738875	SMP	1	543.07	476.97	733.14	489.50	9.23	9.23	9.54	9.54	
6204755518	SMP	1	541.82	476.99	731.66	489.26	8.93	8.93	9.51	9.51	
6204763867	SMP	1	541.10	477.05	731.00	489.24	8.99	8.99	9.70	9.70	
6204772263	SMP	1	540.18	477.20	730.48	489.15	9.00	9.00	9.74	9.74	
6204780498	SMP	1	539.40	477.37	729.61	488.83	9.07	9.07	9.68	9.68	
6204788884	SMP	1	538.84	477.51	728.93	488.78	9.22	9.22	9.59	9.59	
6204813886	SMP	1	536.62	477.82	726.79	488.39	9.25	9.25	9.58	9.58	
6204822266	SMP	1	535.87	477.97	726.09	488.32	9.15	9.15	9.60	9.60	
6204830617	SMP	1	535.06	478.08	725.43	488.07	9.24	9.24	9.71	9.71	
6204847260	SMP	1	533.60	478.12	724.07	487.92	9.00	9.00	9.79	9.79	
6204855625	SMP	1	533.00	478.24	723.37	487.84	9.22	9.22	9.84	9.84	
6204864018	SMP	1	532.27	478.31	722.65	487.60	9.15	9.15	9.82	9.82	
6204880626	SMP	1	530.82	478.54	721.31	487.30	9.21	9.21	9.92	9.92	
6204889015	SMP	1	530.05	478.74	720.62	486.96	9.28	9.28	9.65	9.65	
6204897363	SMP	1	529.55	478.74	720.16	486.98	9.21	9.21	9.76	9.76	
6204905619	SMP	1	528.92	478.84	719.40	486.71	9.10	9.10	9.75	9.75	
6204913993	SMP	1	528.49	478.96	718.98	486.69	9.11	9.11	9.82	9.82	
6204922384	SMP	1	527.58	478.85	718.33	486.42	9.15	9.15	9.80	9.80	
6204930734	SMP	1	527.21	478.45	717.64	485.75	9.06	9.06	9.80	9.80	
6204939006	SMP	1	526.52	478.39	717.11	485.49	9.31	9.31	9.73	9.73	
6204955750	SMP	1	525.66	478.61	716.10	485.42	9.29	9.29	9.93	9.93	
6204964133	SMP	1	525.40	478.59	715.71	485.22	9.19	9.19	9.65	9.65	
6204972367	SMP	1	524.77	478.59	715.35	485.01	9.21	9.21	9.95	9.95	
6204980783	SMP	1	524.34	478.58	714.90	484.85	9.09	9.09	9.85	9.85	
6204989119	SMP	1	524.15	478.62	714.59	484.61	9.04	9.04	9.72	9.72	
6204997488	SMP	1	523.68	478.54	714.34	484.55	9.27	9.27	9.92	9.92	
6205005732	SMP	1	523.31	478.42	714.13	484.42	8.99	8.99	9.78	9.78	
6205014131	SMP	1	523.18	478.45	713.97	484.18	9.17	9.17	9.76	9.76	
6205022483	SMP	1	522.92	478.44	713.74	484.03	9.35	9.35	9.83	9.83	
6205030734	SMP	1	522.67	478.40	713.65	483.86	9.30	9.30	9.84	9.84	
6205039113	SMP	1	522.75	478.33	713.40	483.65	8.99	8.99	9.79	9.79	
6205055874	SMP	1	522.34	478.20	713.12	483.59	9.36	9.36	9.85	9.85	
6205064112	SMP	1	522.19	478.09	713.02	483.43	9.20	9.20	9.84	9.84	
6205072491	SMP	1	521.93	478.11	712.91	483.35	9.08	9.08	9.78	9.78	
6205080858	SMP	1	522.00	478.06	712.86	483.32	9.11	9.11	9.75	9.75	
6205089253	SMP	1	521.80	478.04	712.86	483.18	9.00	9.00	9.89	9.89	
6205097481	SMP	1	521.87	478.04	712.68	483.14	9.11	9.11	9.95	9.95	
6205105863	SMP	1	521.73	478.09	712.82	482.92	9.06	9.06	9.77	9.77	
6205114235	SMP	1	521.77	478.04	712.76	483.05	9.06	9.06	9.88	9.88	
6205122624	SMP	1	521.73	478.04	712.81	483.02	9.10	9.10	9.83	9.83	
6205130848	SMP	1	521.93	478.04	712.77	482.91	9.06	9.06	9.86	9.86	
6205139249	SMP	1	521.76	478.24	712.91	482.98	9.31	9.31	9.80	9.80	
6205147600	SMP	1	521.94	478.04	712.84	482.98	9.05	9.05	9.79	9.79	
6205155987	SMP	1	522.03	478.15	712.91	483.11	9.12	9.12	9.79	9.79	
6205164237	SMP	1	522.06	478.10	713.05	482.95	9.20	9.20	9.92	9.92	
6205172622	SMP	1	522.18	478.12	713.20	483.01	9.21	9.21	10.14	10.14	
6205180981	SMP	1	522.33	478.08	713.38	483.11	9.21	9.21	10.07	10.07	
6205189248	SMP	1	522.64	477.95	713.53	482.97	9.26	9.26	10.02	10.02	
6205197596	SMP	1	522.65	477.89	713.80	482.84	9.16	9.16	9.81	9.81
[truncated: 3,472,260 more chars]
