# Supplementary material for: Dynamic Patterns of Expertise: The Case of Orthopedic Medical Diagnosis
Source: PLoS One. 2016 Jul 14;11(7):e0158820. doi: 10.1371/journal.pone.0158820 (PMC4945032; doi:10.1371/journal.pone.0158820)
Supplement: S1 Data — The zip files includes 15 main radiographs used in the experiment (in main radiograph folder), all the gathered data (in the eyetracking data folder) and all the result files used for the statistic analysis (hypothesis 1 & 2, newstat, rqanew and rqanew2). (ZIP) [file pone.0158820.s001.zip › fai data/eyetracking data/P10-eye_data Samples.txt]

## Sample Rate:	120
## Separator Type:	Msg
## Trial Count:	1
## Uses Plane File:	False
## Number of Samples:	43023                                                                                                                                                                                                                                                           
## Reversed:	none
## [Run]
## Subject:	P10                                                                                                                                                                                                                                                             
## [Calibration]
## Calibration Type:	5-point
## Calibration Area:	1680	1050
## Calibration Point 0:	Position(840;525)
## Calibration Point 1:	Position(420;105)
## Calibration Point 2:	Position(1512;262)
## Calibration Point 3:	Position(1260;945)
## Calibration Point 4:	Position(167;787)
## [Geometry]
## Stimulus Dimension [mm]:	474	297
## Head Distance [mm]:	700
## [Hardware Setup]
## System ID:	IRX0867601-1348
## Operating System :	6.1
## iView X Version:	2.8.26
## [Filter Settings]
## Heuristic:	False
## Heuristic Stage:	0
## Bilateral:	True
## Gaze Cursor Filter:	True
## Saccade Length [px]:	80
## Filter Depth [ms]:	20
## Format:	LEFT, RIGHT, RAW, DIAMETER
## 
Time	Type	Trial	L Raw X [px]	L Raw Y [px]	R Raw X [px]	R Raw Y [px]	L Dia X [px]	L Dia Y [px]	R Dia X [px]	R Dia Y [px]	Aux1
9917717809	SMP	1	0.00	0.00	0.00	0.00	0.00	0.00	0.00	0.00	
9967613651	SMP	1	594.15	420.58	786.99	381.76	9.29	9.29	8.51	8.51	
9967622689	SMP	1	594.30	420.58	787.09	381.70	9.28	9.28	8.49	8.49	
9967629648	SMP	1	594.37	420.53	787.22	381.68	9.22	9.22	8.62	8.62	
9967637966	SMP	1	594.57	420.64	787.42	381.76	9.28	9.28	8.82	8.82	
9967646125	SMP	1	594.78	420.65	787.63	381.71	9.24	9.24	8.60	8.60	
9967654484	SMP	1	594.84	420.66	787.72	381.83	9.47	9.47	8.67	8.67	
9967662899	SMP	1	594.88	420.64	787.80	381.75	9.45	9.45	8.74	8.74	
9967679493	SMP	1	595.02	420.56	787.91	381.68	9.35	9.35	8.57	8.57	
9967687898	SMP	1	595.01	420.51	787.88	381.53	9.25	9.25	8.72	8.72	
9967696233	SMP	1	594.88	420.57	787.79	381.63	9.56	9.56	8.72	8.72	
9967712854	SMP	1	594.72	420.62	787.73	381.63	9.38	9.38	8.68	8.68	
9967721267	SMP	1	594.62	420.66	787.59	381.60	9.34	9.34	8.94	8.94	
9967729601	SMP	1	593.70	420.66	787.01	381.60	9.46	9.46	8.60	8.60	
9967746248	SMP	1	590.24	419.91	783.40	380.80	9.35	9.35	9.18	9.18	
9967754617	SMP	1	589.11	419.52	781.82	380.61	9.17	9.17	8.84	8.84	
9967762981	SMP	1	588.72	419.44	781.61	380.37	9.14	9.14	9.21	9.21	
9967771227	SMP	1	588.53	419.60	781.37	380.49	9.24	9.24	8.91	8.91	
9967779626	SMP	1	588.26	419.54	781.25	380.39	9.25	9.25	8.89	8.89	
9967787992	SMP	1	588.12	419.45	781.19	380.44	9.19	9.19	8.89	8.89	
9967796352	SMP	1	587.95	419.37	781.05	380.32	9.33	9.33	8.98	8.98	
9967804611	SMP	1	587.86	419.30	780.98	380.31	9.26	9.26	9.00	9.00	
9967812982	SMP	1	587.75	419.29	780.95	380.24	9.15	9.15	9.18	9.18	
9967821357	SMP	1	587.74	419.18	780.85	380.14	9.20	9.20	9.03	9.03	
9967829626	SMP	1	587.60	419.16	780.85	380.04	9.09	9.09	9.09	9.09	
9967846355	SMP	1	587.55	419.08	780.82	379.94	9.13	9.13	8.97	8.97	
9967854748	SMP	1	587.56	418.94	780.83	379.87	9.10	9.10	9.04	9.04	
9967862970	SMP	1	587.55	419.01	780.76	379.93	8.97	8.97	9.09	9.09	
9967871354	SMP	1	587.47	418.96	780.81	379.82	9.16	9.16	9.05	9.05	
9967879752	SMP	1	587.54	418.95	780.82	379.81	9.20	9.20	9.11	9.11	
9967888112	SMP	1	587.53	418.86	780.84	379.73	9.32	9.32	8.98	8.98	
9967896384	SMP	1	587.55	418.83	780.86	379.84	9.18	9.18	8.93	8.93	
9967904747	SMP	1	587.63	418.86	780.87	379.83	9.18	9.18	9.05	9.05	
9967913104	SMP	1	587.62	418.84	780.95	379.83	9.03	9.03	8.74	8.74	
9967921482	SMP	1	587.60	418.91	780.92	379.88	9.18	9.18	9.04	9.04	
9967929731	SMP	1	587.50	418.96	780.92	379.91	9.03	9.03	9.00	9.00	
9967938116	SMP	1	587.47	419.03	780.90	379.87	9.06	9.06	9.00	9.00	
9967946467	SMP	1	587.56	418.93	780.92	379.99	8.97	8.97	9.05	9.05	
9967954868	SMP	1	587.40	418.97	780.94	379.92	8.87	8.87	9.03	9.03	
9967963089	SMP	1	587.40	419.01	780.90	380.05	9.04	9.04	9.15	9.15	
9967971480	SMP	1	587.54	419.18	780.84	380.00	9.20	9.20	9.00	9.00	
9967979851	SMP	1	587.47	419.10	780.83	380.01	8.92	8.92	8.99	8.99	
9967988112	SMP	1	587.41	419.08	780.73	380.04	8.83	8.83	9.06	9.06	
9967996465	SMP	1	587.42	419.11	780.73	379.98	8.97	8.97	9.02	9.02	
9968004874	SMP	1	587.43	419.20	780.66	380.04	8.91	8.91	9.05	9.05	
9968013217	SMP	1	587.39	419.24	780.71	380.03	8.93	8.93	8.91	8.91	
9968021508	SMP	1	587.32	419.28	780.69	380.05	8.98	8.98	8.89	8.89	
9968029852	SMP	1	587.29	419.26	780.69	380.07	8.97	8.97	8.86	8.86	
9968038245	SMP	1	587.28	419.33	780.62	380.05	9.15	9.15	8.89	8.89	
9968046586	SMP	1	587.30	419.33	780.59	380.12	9.01	9.01	8.93	8.93	
9968054866	SMP	1	587.22	419.34	780.57	380.17	9.00	9.00	8.93	8.93	
9968063220	SMP	1	587.28	419.41	780.55	380.13	9.17	9.17	8.89	8.89	
9968071599	SMP	1	587.31	419.46	780.63	380.02	9.17	9.17	9.01	9.01	
9968079974	SMP	1	587.37	419.47	780.60	380.15	9.22	9.22	8.91	8.91	
9968088228	SMP	1	587.34	419.52	780.59	380.12	9.22	9.22	8.93	8.93	
9968096599	SMP	1	587.30	419.62	780.63	380.10	9.36	9.36	8.96	8.96	
9968104994	SMP	1	587.44	419.56	780.60	380.12	9.20	9.20	8.85	8.85	
9968113337	SMP	1	587.31	419.60	780.66	380.19	9.30	9.30	8.98	8.98	
9968121590	SMP	1	587.48	419.71	780.67	380.25	9.32	9.32	9.01	9.01	
9968129967	SMP	1	587.42	419.73	780.71	380.21	9.32	9.32	9.04	9.04	
9968138360	SMP	1	587.49	419.72	780.64	380.22	9.26	9.26	9.04	9.04	
9968146582	SMP	1	587.46	419.79	780.80	380.25	9.18	9.18	9.05	9.05	
9968154986	SMP	1	587.81	419.85	781.05	380.29	9.33	9.33	8.92	8.92	
9968163343	SMP	1	589.45	420.02	782.28	380.43	9.21	9.21	9.20	9.20	
9968171720	SMP	1	591.39	420.20	783.70	380.52	8.98	8.98	9.01	9.01	
9968179970	SMP	1	592.80	420.30	785.17	380.64	9.32	9.32	8.92	8.92	
9968196718	SMP	1	593.23	420.23	785.53	380.72	9.21	9.21	8.74	8.74	
9968205100	SMP	1	593.24	420.36	785.65	380.85	9.32	9.32	8.91	8.91	
9968213334	SMP	1	593.14	420.35	785.66	380.78	9.31	9.31	8.87	8.87	
9968221715	SMP	1	593.30	420.26	785.78	380.84	9.20	9.20	8.94	8.94	
9968230108	SMP	1	593.22	420.27	785.82	380.69	9.08	9.08	8.88	8.88	
9968238466	SMP	1	593.43	420.38	786.01	380.83	9.01	9.01	8.96	8.96	
9968246711	SMP	1	593.42	420.41	786.03	380.83	9.18	9.18	8.65	8.65	
9968255089	SMP	1	593.56	420.54	786.07	380.83	9.26	9.26	8.72	8.72	
9968263462	SMP	1	593.70	420.53	786.19	380.81	9.25	9.25	8.78	8.78	
9968271831	SMP	1	593.84	420.51	786.36	380.94	9.41	9.41	8.83	8.83	
9968280106	SMP	1	593.96	420.38	786.58	380.98	9.38	9.38	9.13	9.13	
9968288470	SMP	1	594.05	420.25	786.77	380.93	9.11	9.11	8.79	8.79	
9968296847	SMP	1	594.56	420.17	786.97	380.73	9.16	9.16	8.74	8.74	
9968305088	SMP	1	594.64	419.90	787.29	380.74	9.39	9.39	8.95	8.95	
9968313460	SMP	1	595.02	419.68	787.81	380.63	9.19	9.19	8.86	8.86	
9968321834	SMP	1	595.52	419.35	788.09	380.41	9.22	9.22	8.84	8.84	
9968330233	SMP	1	596.07	419.07	788.77	380.38	9.00	9.00	9.13	9.13	
9968346844	SMP	1	597.26	418.60	789.83	380.36	9.17	9.17	9.12	9.12	
9968355234	SMP	1	597.81	418.24	790.36	380.07	9.24	9.24	9.06	9.06	
9968363574	SMP	1	598.41	417.90	790.79	379.83	9.13	9.13	8.82	8.82	
9968380208	SMP	1	599.48	417.24	791.92	379.39	9.06	9.06	8.93	8.93	
9968388586	SMP	1	599.88	417.06	792.36	379.20	9.14	9.14	8.97	8.97	
9968396964	SMP	1	600.31	416.72	792.72	379.20	9.09	9.09	9.06	9.06	
9968405205	SMP	1	600.51	416.69	793.01	378.98	9.28	9.28	8.81	8.81	
9968413602	SMP	1	600.84	416.50	793.22	378.86	9.26	9.26	8.92	8.92	
9968430333	SMP	1	601.22	416.19	793.58	378.57	9.05	9.05	8.72	8.72	
9968438611	SMP	1	601.33	416.11	793.70	378.69	9.20	9.20	9.03	9.03	
9968446941	SMP	1	601.27	415.85	793.79	378.59	9.01	9.01	8.91	8.91	
9968463706	SMP	1	601.33	415.83	793.86	378.43	9.25	9.25	8.85	8.85	
9968471962	SMP	1	601.40	415.70	793.84	378.28	9.25	9.25	8.83	8.83	
9968480321	SMP	1	601.50	415.72	793.98	378.19	9.23	9.23	8.68	8.68	
9968496945	SMP	1	601.71	415.78	794.08	378.18	9.29	9.29	8.60	8.60	
9968505347	SMP	1	601.74	415.73	794.22	378.12	9.17	9.17	8.62	8.62	
9968513691	SMP	1	601.84	415.85	794.21	378.20	9.32	9.32	8.92	8.92	
9968522082	SMP	1	601.92	415.82	794.37	378.32	9.30	9.30	8.78	8.78	
9968530341	SMP	1	602.01	416.00	794.41	378.16	9.17	9.17	8.81	8.81	
9968538718	SMP	1	602.17	416.16	794.45	378.22	9.35	9.35	8.93	8.93	
9968547069	SMP	1	602.25	416.18	794.50	378.32	9.05	9.05	9.03	9.03	
9968555472	SMP	1	602.23	416.43	794.59	378.41	9.24	9.24	9.03	9.03	
9968563695	SMP	1	602.24	416.50	794.59	378.48	9.20	9.20	8.95	8.95	
9968572081	SMP	1	602.20	416.60	794.58	378.64	9.19	9.19	8.91	8.91	
9968588836	SMP	1	602.02	417.13	794.31	378.97	9.10	9.10	8.76	8.76	
9968597082	SMP	1	601.90	417.32	794.29	379.07	9.16	9.16	8.77	8.77	
9968605447	SMP	1	601.77	417.55	794.07	379.12	9.34	9.34	8.53	8.53	
9968622081	SMP	1	601.42	417.76	793.92	379.55	9.25	9.25	8.90	8.90	
9968630455	SMP	1	601.38	417.87	793.82	379.67	9.00	9.00	8.83	8.83	
9968638836	SMP	1	601.24	418.06	793.70	379.70	9.05	9.05	8.66	8.66	
9968655443	SMP	1	600.97	418.32	793.45	380.14	9.06	9.06	8.71	8.71	
9968663843	SMP	1	600.92	418.58	793.46	380.19	8.94	8.94	8.69	8.69	
9968672203	SMP	1	600.85	418.70	793.34	380.35	9.05	9.05	8.89	8.89	
9968688816	SMP	1	600.71	418.89	793.20	380.59	8.81	8.81	8.61	8.61	
9968697193	SMP	1	600.79	419.04	793.18	380.71	8.87	8.87	8.61	8.61	
9968705581	SMP	1	600.76	419.19	793.27	380.66	9.04	9.04	8.83	8.83	
9968722204	SMP	1	600.81	419.26	793.16	380.80	9.05	9.05	8.61	8.61	
9968730592	SMP	1	600.80	419.23	793.19	380.83	8.87	8.87	8.55	8.55	
9968738949	SMP	1	600.88	419.36	793.31	380.88	9.03	9.03	8.60	8.60	
9968755569	SMP	1	600.92	419.28	793.32	380.93	8.98	8.98	8.43	8.43	
9968763942	SMP	1	600.88	419.25	793.24	380.87	8.87	8.87	8.65	8.65	
9968772332	SMP	1	600.86	419.24	793.36	380.87	8.95	8.95	8.75	8.75	
9968788943	SMP	1	600.96	419.09	793.39	380.86	8.76	8.76	8.72	8.72	
9968797335	SMP	1	600.81	418.91	793.25	380.75	8.79	8.79	8.79	8.79	
9968805697	SMP	1	600.81	418.86	793.27	380.58	8.83	8.83	8.61	8.61	
9968822314	SMP	1	600.83	418.58	793.19	380.56	8.87	8.87	8.64	8.64	
9968830689	SMP	1	600.73	418.58	793.15	380.53	8.99	8.99	8.60	8.60	
9968839083	SMP	1	600.62	418.46	793.12	380.50	9.01	9.01	8.56	8.56	
9968847314	SMP	1	600.55	418.44	792.96	380.29	9.09	9.09	8.55	8.55	
9968855709	SMP	1	600.50	418.36	792.90	380.24	8.87	8.87	8.60	8.60	
9968864059	SMP	1	600.31	418.18	792.85	380.25	8.74	8.74	8.64	8.64	
9968872449	SMP	1	600.28	418.22	792.66	380.20	8.78	8.78	8.57	8.57	
9968880692	SMP	1	599.98	418.15	792.57	380.08	8.65	8.65	8.56	8.56	
9968889073	SMP	1	599.89	418.16	792.48	380.06	8.73	8.73	8.60	8.60	
9968897434	SMP	1	599.95	418.15	792.44	380.06	8.92	8.92	8.53	8.53	
9968914079	SMP	1	599.62	418.19	792.22	380.08	8.85	8.85	8.36	8.36	
9968922440	SMP	1	599.55	418.12	792.13	380.21	8.69	8.69	8.52	8.52	
9968930829	SMP	1	599.55	418.13	792.03	380.14	8.71	8.71	8.51	8.51	
9968939189	SMP	1	599.33	418.13	791.90	380.17	8.84	8.84	8.57	8.57	
9968947434	SMP	1	599.21	417.95	791.85	380.15	8.85	8.85	8.67	8.67	
9968955809	SMP	1	599.10	418.03	791.69	380.15	8.60	8.60	8.75	8.75	
9968964180	SMP	1	598.93	417.95	791.62	380.15	8.66	8.66	8.66	8.66	
9968972440	SMP	1	598.76	417.93	791.43	380.10	8.70	8.70	8.67	8.67	
9968980830	SMP	1	598.60	417.87	791.33	379.96	8.66	8.66	8.56	8.56	
9968989181	SMP	1	598.50	417.94	791.15	379.99	8.65	8.65	8.63	8.63	
9968997553	SMP	1	598.35	417.94	791.10	379.91	8.68	8.68	8.43	8.43	
9969005814	SMP	1	598.15	417.93	790.86	379.87	8.90	8.90	8.44	8.44	
9969014177	SMP	1	598.06	417.97	790.76	379.93	8.63	8.63	8.47	8.47	
9969022558	SMP	1	597.89	418.16	790.53	379.94	8.80	8.80	8.58	8.58	
9969030955	SMP	1	597.87	418.15	790.45	379.80	8.55	8.55	8.40	8.40	
9969039189	SMP	1	597.83	418.23	790.40	380.03	8.81	8.81	8.66	8.66	
9969055926	SMP	1	597.69	418.26	790.18	379.96	8.75	8.75	8.57	8.57	
9969064306	SMP	1	597.62	418.26	790.21	379.96	8.99	8.99	8.42	8.42	
9969072567	SMP	1	597.53	418.30	790.20	379.96	8.97	8.97	8.45	8.45	
9969089295	SMP	1	597.60	418.37	790.22	380.08	8.85	8.85	8.49	8.49	
9969097698	SMP	1	597.53	418.37	790.14	380.04	8.90	8.90	8.39	8.39	
9969105923	SMP	1	597.46	418.37	790.11	380.01	8.94	8.94	8.43	8.43	
9969122669	SMP	1	597.39	418.44	790.01	380.04	9.10	9.10	8.39	8.39	
9969130930	SMP	1	597.20	418.37	790.07	380.12	8.90	8.90	8.54	8.54	
9969139327	SMP	1	597.23	418.42	789.86	380.05	8.80	8.80	8.66	8.66	
9969147677	SMP	1	597.10	418.33	789.87	380.12	8.61	8.61	8.76	8.76	
9969156077	SMP	1	597.14	418.42	789.80	380.11	8.50	8.50	8.60	8.60	
9969164303	SMP	1	597.09	418.49	789.69	380.13	8.64	8.64	8.87	8.87	
9969172686	SMP	1	596.99	418.43	789.56	380.10	8.67	8.67	8.68	8.68	
9969181052	SMP	1	596.94	418.50	789.57	380.08	8.61	8.61	8.57	8.57	
9969189436	SMP	1	596.78	418.50	789.44	380.12	8.77	8.77	8.64	8.64	
9969197664	SMP	1	596.76	418.43	789.31	379.97	8.79	8.79	8.69	8.69	
9969206067	SMP	1	596.74	418.47	789.24	380.12	8.79	8.79	8.77	8.77	
9969214414	SMP	1	596.52	418.39	789.22	379.99	9.03	9.03	8.73	8.73	
9969222803	SMP	1	596.53	418.33	789.15	379.98	8.98	8.98	8.63	8.63	
9969231053	SMP	1	596.52	418.32	789.16	379.90	8.89	8.89	8.67	8.67	
9969239438	SMP	1	596.51	418.25	789.20	379.84	8.79	8.79	8.58	8.58	
9969247791	SMP	1	596.55	418.19	789.12	379.86	8.87	8.87	8.64	8.64	
9969256185	SMP	1	596.55	418.14	789.07	379.80	8.71	8.71	8.73	8.73	
9969272798	SMP	1	596.53	418.00	789.09	379.74	8.61	8.61	8.67	8.67	
9969281212	SMP	1	596.55	418.03	789.17	379.67	8.64	8.64	8.67	8.67	
9969289419	SMP	1	596.57	418.00	789.09	379.63	8.66	8.66	8.72	8.72	
9969297786	SMP	1	596.46	417.90	789.11	379.59	8.66	8.66	8.77	8.77	
9969306172	SMP	1	596.46	417.91	789.10	379.53	8.57	8.57	8.55	8.55	
9969314544	SMP	1	596.36	418.00	789.24	379.29	8.83	8.83	8.20	8.20	
9969322789	SMP	1	596.43	417.87	789.46	379.43	8.63	8.63	8.76	8.76	
9969331191	SMP	1	597.16	418.16	790.86	380.04	8.68	8.68	5.71	5.71	
9969339545	SMP	1	598.99	420.03	788.37	384.04	3.99	3.99	9.60	9.60	
9969347924	SMP	1	587.55	427.26	802.99	387.50	12.89	12.89	13.55	13.55	
9969364547	SMP	1	573.84	440.98	0.00	0.00	4.00	4.00	0.00	0.00	
9969372926	SMP	1	571.71	439.24	0.00	0.00	9.11	9.11	0.00	0.00	
9969381292	SMP	1	0.00	0.00	782.11	384.69	0.00	0.00	4.95	4.95	
9969389537	SMP	1	586.77	427.45	797.56	384.48	9.90	9.90	16.88	16.88	
9969406278	SMP	1	586.02	425.95	802.74	384.45	12.57	12.57	10.86	10.86	
9969414666	SMP	1	597.59	417.40	0.00	0.00	6.87	6.87	0.00	0.00	
9969422933	SMP	1	596.79	416.89	790.00	378.65	8.53	8.53	7.43	7.43	
9969439668	SMP	1	596.09	416.90	788.80	378.53	8.57	8.57	9.38	9.38	
9969447916	SMP	1	596.17	417.01	788.85	378.65	8.66	8.66	8.77	8.77	
9969456300	SMP	1	596.25	417.08	788.84	378.66	8.65	8.65	8.54	8.54	
9969464650	SMP	1	596.36	417.19	789.02	378.81	8.80	8.80	8.70	8.70	
9969473059	SMP	1	596.41	417.24	789.13	378.96	8.84	8.84	8.69	8.69	
9969481281	SMP	1	596.41	417.19	789.23	379.05	8.86	8.86	8.77	8.77	
9969489666	SMP	1	596.59	417.23	789.29	379.07	8.74	8.74	8.91	8.91	
9969498037	SMP	1	596.62	417.26	789.43	379.07	8.82	8.82	8.98	8.98	
9969514668	SMP	1	596.71	417.19	789.50	379.05	8.87	8.87	8.86	8.86	
9969523037	SMP	1	596.75	417.21	789.57	378.95	9.07	9.07	8.60	8.60	
9969531419	SMP	1	596.82	417.14	789.63	379.02	9.01	9.01	8.77	8.77	
9969539783	SMP	1	596.90	417.17	789.58	378.95	8.92	8.92	8.75	8.75	
9969548053	SMP	1	596.83	417.06	789.70	378.95	8.81	8.81	8.56	8.56	
9969556406	SMP	1	596.89	417.07	789.69	378.93	8.90	8.90	8.89	8.89	
9969564788	SMP	1	596.86	417.02	789.79	378.85	8.87	8.87	8.97	8.97	
9969573160	SMP	1	596.79	416.99	789.69	378.78	8.87	8.87	8.80	8.80	
9969581413	SMP	1	596.86	416.88	789.74	378.72	8.86	8.86	8.73	8.73	
9969589782	SMP	1	596.80	416.80	789.61	378.70	8.67	8.67	8.69	8.69	
9969598179	SMP	1	596.79	416.86	789.72	378.71	8.87	8.87	8.90	8.90	
9969606405	SMP	1	596.80	416.83	789.65	378.64	9.04	9.04	8.84	8.84	
9969614786	SMP	1	596.73	416.91	789.68	378.65	9.00	9.00	8.93	8.93	
9969623157	SMP	1	596.61	416.76	789.58	378.64	9.25	9.25	9.07	9.07	
9969631539	SMP	1	596.69	416.72	789.50	378.65	9.17	9.17	9.19	9.19	
9969648152	SMP	1	597.10	417.03	789.92	378.86	9.08	9.08	8.98	8.98	
9969656551	SMP	1	596.89	417.00	789.69	378.80	8.93	8.93	8.77	8.77	
9969664892	SMP	1	597.02	417.15	789.60	378.79	9.12	9.12	9.02	9.02	
9969681520	SMP	1	596.82	417.17	789.53	378.73	9.02	9.02	8.90	8.90	
9969689904	SMP	1	596.81	417.21	789.44	378.89	9.27	9.27	9.09	9.09	
9969698282	SMP	1	596.68	417.21	789.46	378.82	9.21	9.21	9.04	9.04	
9969714904	SMP	1	596.67	417.31	789.26	378.82	9.13	9.13	9.14	9.14	
9969723299	SMP	1	596.62	417.41	789.25	378.82	9.13	9.13	9.14	9.14	
9969731651	SMP	1	596.53	417.38	789.16	378.82	9.07	9.07	8.94	8.94	
9969748286	SMP	1	596.32	417.28	788.99	378.69	8.98	8.98	9.11	9.11	
9969756655	SMP	1	596.27	417.21	788.92	378.73	9.10	9.10	9.23	9.23	
9969764895	SMP	1	596.22	417.18	788.85	378.62	9.16	9.16	9.04	9.04	
9969781638	SMP	1	596.16	417.14	788.90	378.73	9.14	9.14	9.39	9.39	
9969790044	SMP	1	596.10	417.09	788.84	378.63	9.16	9.16	9.33	9.33	
9969798268	SMP	1	596.18	417.08	788.81	378.56	9.01	9.01	9.22	9.22	
9969806658	SMP	1	596.09	417.00	788.83	378.58	9.17	9.17	9.21	9.21	
9969815023	SMP	1	596.10	416.95	788.76	378.61	9.07	9.07	9.33	9.33	
9969831655	SMP	1	596.17	416.88	788.86	378.45	9.14	9.14	9.20	9.20	
9969840027	SMP	1	596.17	416.88	788.90	378.48	9.26	9.26	9.31	9.31	
9969848415	SMP	1	596.23	416.90	788.90	378.53	9.19	9.19	9.19	9.19	
9969865023	SMP	1	596.21	416.82	788.90	378.49	9.06	9.06	9.18	9.18	
9969873416	SMP	1	596.24	416.87	788.92	378.55	9.09	9.09	9.10	9.10	
9969881768	SMP	1	596.22	416.92	788.94	378.51	9.35	9.35	9.15	9.15	
9969890147	SMP	1	596.17	416.88	788.79	378.48	9.16	9.16	9.12	9.12	
9969898399	SMP	1	596.15	416.84	788.89	378.45	9.06	9.06	9.00	9.00	
9969906780	SMP	1	596.24	416.95	788.87	378.55	9.04	9.04	9.11	9.11	
9969915138	SMP	1	596.18	416.90	788.93	378.56	9.10	9.10	9.05	9.05	
9969923418	SMP	1	596.26	416.94	788.87	378.55	9.08	9.08	8.99	8.99	
9969931760	SMP	1	596.31	416.95	788.90	378.67	9.03	9.03	9.03	9.03	
9969940144	SMP	1	596.26	416.89	789.04	378.61	8.93	8.93	9.11	9.11	
9969948521	SMP	1	596.17	416.90	788.85	378.61	9.04	9.04	8.88	8.88	
9969956776	SMP	1	596.21	416.89	788.90	378.67	8.99	8.99	9.10	9.10	
9969965129	SMP	1	596.09	416.85	788.83	378.67	9.17	9.17	9.13	9.13	
9969973539	SMP	1	596.10	416.88	788.90	378.67	9.11	9.11	9.10	9.10	
9969982002	SMP	1	596.07	416.91	788.80	378.65	9.02	9.02	9.06	9.06	
9969990150	SMP	1	596.05	416.99	788.78	378.65	9.13	9.13	9.05	9.05	
9969998520	SMP	1	595.88	416.92	788.76	378.58	9.10	9.10	9.01	9.01	
9970006900	SMP	1	595.93	416.91	788.63	378.61	8.87	8.87	9.15	9.15	
9970015253	SMP	1	595.78	416.84	788.59	378.50	8.92	8.92	8.99	8.99	
9970023532	SMP	1	595.78	416.84	788.58	378.56	9.12	9.12	8.96	8.96	
9970031891	SMP	1	595.71	416.84	788.43	378.50	9.09	9.09	8.97	8.97	
9970040273	SMP	1	595.64	416.83	788.34	378.50	9.11	9.11	8.92	8.92	
9970048639	SMP	1	595.57	416.84	788.35	378.47	9.04	9.04	8.77	8.77	
9970056896	SMP	1	595.57	416.76	788.33	378.49	8.99	8.99	8.91	8.91	
9970065250	SMP	1	595.64	416.83	788.27	378.43	8.89	8.89	8.88	8.88	
9970073658	SMP	1	595.57	416.76	788.19	378.39	8.97	8.97	8.79	8.79	
9970082003	SMP	1	595.53	416.75	788.20	378.24	8.95	8.95	8.96	8.96	
9970090253	SMP	1	595.53	416.72	788.16	378.22	9.11	9.11	8.57	8.57	
9970098640	SMP	1	595.46	416.68	788.16	378.22	9.04	9.04	8.50	8.50	
9970107015	SMP	1	595.46	416.75	788.07	378.23	8.97	8.97	8.57	8.57	
9970115253	SMP	1	595.35	416.65	788.02	378.15	9.06	9.06	8.63	8.63	
9970123661	SMP	1	595.33	416.69	788.08	378.12	9.07	9.07	8.60	8.60	
9970131997	SMP	1	595.39	416.71	788.02	378.07	9.06	9.06	8.77	8.77	
9970140388	SMP	1	595.39	416.64	788.02	378.07	8.98	8.98	8.57	8.57	
9970148635	SMP	1	595.39	416.64	788.01	378.07	9.10	9.10	8.56	8.56	
9970157026	SMP	1	595.22	416.63	788.02	377.99	9.09	9.09	8.59	8.59	
9970165369	SMP	1	595.27	416.60	787.95	378.06	9.07	9.07	8.74	8.74	
9970173781	SMP	1	595.16	416.56	787.86	377.98	9.01	9.01	8.72	8.72	
9970181999	SMP	1	595.28	416.51	787.85	377.84	9.01	9.01	8.70	8.70	
9970190380	SMP	1	595.29	416.38	787.92	377.85	8.71	8.71	8.79	8.79	
9970198758	SMP	1	595.30	416.38	787.85	377.80	8.89	8.89	8.70	8.70	
9970207147	SMP	1	595.21	416.39	787.85	377.73	9.02	9.02	8.91	8.91	
9970215368	SMP	1	595.21	416.32	787.91	377.74	8.89	8.89	8.76	8.76	
9970223778	SMP	1	595.22	416.30	787.86	377.62	8.80	8.80	8.73	8.73	
9970232147	SMP	1	595.37	416.30	787.78	377.62	8.75	8.75	8.86	8.86	
9970240528	SMP	1	595.33	416.26	787.93	377.56	8.85	8.85	8.65	8.65	
9970248750	SMP	1	595.37	416.23	787.95	377.67	8.74	8.74	8.74	8.74	
9970257127	SMP	1	595.39	416.22	787.92	377.61	8.70	8.70	8.67	8.67	
9970265498	SMP	1	595.46	416.30	787.97	377.61	8.90	8.90	8.81	8.81	
9970273760	SMP	1	595.46	416.29	788.04	377.60	8.89	8.89	8.67	8.67	
9970282114	SMP	1	595.55	416.34	788.16	377.55	8.94	8.94	8.79	8.79	
9970290505	SMP	1	595.62	416.34	788.19	377.60	8.94	8.94	8.80	8.80	
9970298866	SMP	1	595.62	416.33	788.27	377.66	8.94	8.94	8.71	8.71	
9970307123	SMP	1	595.67	416.38	788.32	377.68	8.99	8.99	8.68	8.68	
9970315484	SMP	1	595.62	416.48	788.32	377.69	9.17	9.17	8.80	8.80	
9970323875	SMP	1	595.73	416.48	788.39	377.82	8.98	8.98	8.80	8.80	
9970332257	SMP	1	595.78	416.49	788.39	377.83	8.97	8.97	8.80	8.80	
9970340531	SMP	1	595.80	416.59	788.39	377.86	9.03	9.03	8.68	8.68	
9970348877	SMP	1	595.81	416.54	788.45	377.87	8.85	8.85	8.76	8.76	
9970357253	SMP	1	595.77	416.58	788.46	377.80	8.94	8.94	8.80	8.80	
9970365612	SMP	1	595.77	416.56	788.50	377.94	8.89	8.89	8.87	8.87	
9970373876	SMP	1	595.66	416.60	788.39	377.79	9.12	9.12	8.75	8.75	
9970382235	SMP	1	595.69	416.62	788.39	377.79	9.18	9.18	8.71	8.71	
9970390617	SMP	1	595.65	416.59	788.34	377.88	9.18	9.18	8.74	8.74	
9970398987	SMP	1	595.60	416.52	788.26	377.83	9.05	9.05	8.82	8.82	
9970407261	SMP	1	595.45	416.55	788.28	377.81	9.22	9.22	8.70	8.70	
9970415610	SMP	1	595.53	416.45	788.26	377.75	9.03	9.03	8.74	8.74	
9970423996	SMP	1	595.45	416.44	788.19	377.69	8.98	8.98	8.61	8.61	
9970433021	SMP	1	595.53	416.37	788.09	377.63	8.87	8.87	8.72	8.72	
9970440647	SMP	1	595.39	416.29	788.24	377.64	8.77	8.77	8.90	8.90	
9970449232	SMP	1	595.38	416.37	788.05	377.53	8.90	8.90	8.83	8.83	
9970457412	SMP	1	595.40	416.25	788.17	377.52	8.83	8.83	8.77	8.77	
9970465636	SMP	1	595.42	416.24	788.16	377.54	8.81	8.81	8.76	8.76	
9970474032	SMP	1	595.34	416.19	788.15	377.39	8.87	8.87	8.69	8.69	
9970482368	SMP	1	595.48	416.17	788.16	377.40	8.77	8.77	8.69	8.69	
9970490771	SMP	1	595.48	416.19	788.09	377.28	8.81	8.81	8.69	8.69	
9970499004	SMP	1	595.48	416.19	788.20	377.39	8.81	8.81	8.75	8.75	
9970507394	SMP	1	595.55	416.21	788.22	377.30	8.90	8.90	8.73	8.73	
9970515739	SMP	1	595.55	416.18	788.32	377.29	8.75	8.75	8.67	8.67	
9970524145	SMP	1	595.62	416.12	788.31	377.41	8.70	8.70	8.75	8.75	
9970532377	SMP	1	595.55	416.20	788.33	377.30	8.99	8.99	8.67	8.67	
9970540747	SMP	1	595.63	416.17	788.39	377.30	8.93	8.93	8.70	8.70	
9970549120	SMP	1	595.63	416.11	788.38	377.35	8.88	8.88	8.92	8.92	
9970557516	SMP	1	595.67	416.18	788.46	377.35	8.92	8.92	8.95	8.95	
9970565738	SMP	1	595.70	416.13	788.40	377.37	8.90	8.90	9.00	9.00	
9970574140	SMP	1	595.61	416.11	788.40	377.27	8.89	8.89	8.96	8.96	
9970582481	SMP	1	595.69	416.12	788.38	377.27	8.93	8.93	8.87	8.87	
9970590765	SMP	1	595.60	416.04	788.45	377.34	8.73	8.73	8.93	8.93	
9970599111	SMP	1	595.59	416.08	788.45	377.23	8.95	8.95	8.96	8.96	
9970607513	SMP	1	595.63	415.98	788.53	377.30	9.07	9.07	9.01	9.01	
9970615851	SMP	1	595.66	415.95	788.59	377.27	8.96	8.96	8.94	8.94	
9970624141	SMP	1	595.71	415.97	788.67	377.22	9.10	9.10	8.89	8.89	
9970632480	SMP	1	595.71	415.90	788.69	377.25	8.99	8.99	9.03	9.03	
9970640885	SMP	1	595.17	416.14	788.06	377.38	8.87	8.87	8.84	8.84	
9970649241	SMP	1	593.97	416.76	786.59	378.12	9.13	9.13	8.93	8.93	
9970657508	SMP	1	592.80	417.20	785.33	378.52	9.10	9.10	9.01	9.01	
9970665848	SMP	1	592.57	417.41	784.69	378.91	9.15	9.15	9.00	9.00	
9970674265	SMP	1	592.55	417.32	784.87	378.73	8.97	8.97	8.85	8.85	
9970682604	SMP	1	592.54	417.35	784.80	378.79	9.01	9.01	8.87	8.87	
9970690886	SMP	1	592.61	417.41	784.94	378.85	9.01	9.01	8.87	8.87	
9970699234	SMP	1	592.61	417.43	784.99	378.85	9.14	9.14	9.01	9.01	
9970707634	SMP	1	592.59	417.54	785.01	378.93	9.21	9.21	8.87	8.87	
9970715973	SMP	1	592.55	417.55	784.97	378.89	9.26	9.26	8.86	8.86	
9970724264	SMP	1	592.49	417.62	785.01	378.90	9.21	9.21	8.77	8.77	
9970732610	SMP	1	592.55	417.50	784.98	378.98	9.03	9.03	8.87	8.87	
9970741007	SMP	1	592.43	417.65	784.97	378.96	9.27	9.27	8.91	8.91	
9970749236	SMP	1	592.01	417.75	784.70	379.11	8.87	8.87	8.95	8.95	
9970757634	SMP	1	590.60	418.56	783.25	379.77	9.23	9.23	9.24	9.24	
9970765974	SMP	1	589.32	419.40	781.58	380.67	9.17	9.17	9.49	9.49	
9970774385	SMP	1	588.71	420.05	780.77	381.35	9.14	9.14	9.23	9.23	
9970790993	SMP	1	588.20	420.56	780.13	381.98	9.37	9.37	9.29	9.29	
9970799384	SMP	1	587.85	420.67	779.89	382.00	8.91	8.91	9.18	9.18	
9970807734	SMP	1	587.38	420.86	779.60	382.06	9.44	9.44	9.10	9.10	
9970815984	SMP	1	587.04	421.06	779.30	382.19	9.25	9.25	9.16	9.16	
9970824397	SMP	1	586.64	421.13	778.89	382.29	9.23	9.23	9.33	9.33	
9970832735	SMP	1	586.28	421.29	778.63	382.31	9.10	9.10	9.21	9.21	
9970841106	SMP	1	585.26	421.67	777.66	382.52	9.40	9.40	9.10	9.10	
9970849374	SMP	1	583.68	422.59	775.93	383.41	9.43	9.43	9.41	9.41	
9970857740	SMP	1	582.31	423.23	774.36	384.14	9.05	9.05	9.08	9.08	
9970874480	SMP	1	581.14	423.99	773.02	384.97	8.70	8.70	9.13	9.13	
9970882735	SMP	1	581.07	423.92	772.89	385.02	8.65	8.65	9.33	9.33	
9970891117	SMP	1	580.71	423.95	772.82	384.95	9.12	9.12	9.36	9.36	
9970899469	SMP	1	580.54	423.91	772.46	385.07	9.27	9.27	9.22	9.22	
9970907751	SMP	1	580.33	424.00	772.53	385.05	9.19	9.19	9.31	9.31	
9970916092	SMP	1	580.36	423.99	772.49	385.03	9.24	9.24	9.31	9.31	
9970924485	SMP	1	580.26	423.98	772.48	384.93	8.73	8.73	9.42	9.42	
9970932859	SMP	1	580.33	423.91	772.49	384.91	8.89	8.89	9.62	9.62	
9970941118	SMP	1	580.22	423.80	772.51	384.92	9.20	9.20	9.45	9.45	
9970949466	SMP	1	580.22	423.80	772.61	384.73	9.20	9.20	9.40	9.40	
9970957867	SMP	1	580.23	423.69	772.79	384.75	9.47	9.47	9.39	9.39	
9970966238	SMP	1	580.25	423.79	772.79	384.45	9.54	9.54	9.27	9.27	
9970974490	SMP	1	580.30	423.69	772.77	384.47	9.50	9.50	9.44	9.44	
9970982859	SMP	1	580.28	423.68	772.89	384.35	9.26	9.26	9.39	9.39	
9970991236	SMP	1	580.23	423.55	772.84	384.25	9.29	9.29	9.36	9.36	
9970999590	SMP	1	580.23	423.55	772.92	384.29	9.36	9.36	9.48	9.48	
9971007870	SMP	1	580.37	423.53	772.96	384.22	9.31	9.31	9.42	9.42	
9971016214	SMP	1	580.28	423.39	773.04	384.33	9.31	9.31	9.51	9.51	
9971024599	SMP	1	580.28	423.36	773.09	384.30	9.26	9.26	9.50	9.50	
9971032974	SMP	1	580.26	423.40	773.09	384.30	9.29	9.29	9.55	9.55	
9971041235	SMP	1	580.31	423.39	773.02	384.23	9.30	9.30	9.48	9.48	
9971049591	SMP	1	580.25	423.38	773.09	384.31	9.20	9.20	9.49	9.49	
9971057991	SMP	1	580.39	423.20	773.30	384.04	9.43	9.43	9.30	9.30	
9971066210	SMP	1	580.90	422.81	773.75	383.74	8.98	8.98	9.53	9.53	
9971074597	SMP	1	581.32	422.61	774.11	383.56	9.31	9.31	9.30	9.30	
9971082978	SMP	1	581.37	422.69	774.06	383.62	9.46	9.46	9.38	9.38	
9971091358	SMP	1	581.40	422.67	774.09	383.65	9.40	9.40	9.31	9.31	
9971099583	SMP	1	581.49	422.63	774.28	383.66	9.39	9.39	9.58	9.58	
9971107990	SMP	1	581.59	422.57	774.40	383.77	9.21	9.21	9.57	9.57	
9971116332	SMP	1	581.66	422.30	774.62	383.82	9.23	9.23	9.34	9.34	
9971124718	SMP	1	581.92	422.24	774.75	383.75	9.19	9.19	9.29	9.29	
9971132978	SMP	1	582.16	422.14	775.09	383.80	9.04	9.04	9.01	9.01	
9971141357	SMP	1	582.49	422.03	775.47	383.95	9.39	9.39	9.20	9.20	
9971149711	SMP	1	582.69	421.74	775.89	383.95	9.13	9.13	9.39	9.39	
9971158116	SMP	1	583.01	421.57	776.17	383.97	9.14	9.14	9.15	9.15	
9971166334	SMP	1	583.38	421.54	776.53	384.02	9.32	9.32	9.27	9.27	
9971174715	SMP	1	583.75	421.32	776.97	384.03	9.42	9.42	9.33	9.33	
9971183099	SMP	1	583.98	421.11	777.22	384.08	9.12	9.12	9.04	9.04	
9971199725	SMP	1	584.59	421.09	777.81	384.05	9.30	9.30	9.25	9.25	
9971208099	SMP	1	584.78	420.94	778.04	384.10	9.05	9.05	9.30	9.30	
9971216462	SMP	1	584.92	420.79	778.30	384.31	8.89	8.89	9.21	9.21	
9971224714	SMP	1	585.05	420.81	778.36	384.29	8.92	8.92	9.18	9.18	
9971233109	SMP	1	585.09	420.95	778.49	384.42	8.98	8.98	9.34	9.34	
9971241468	SMP	1	585.19	420.95	778.58	384.41	9.04	9.04	9.24	9.24	
9971249843	SMP	1	585.22	420.99	778.61	384.44	9.08	9.08	9.22	9.22	
9971258097	SMP	1	585.26	421.17	778.54	384.48	9.06	9.06	9.16	9.16	
9971266466	SMP	1	585.14	421.26	778.62	384.54	9.14	9.14	9.07	9.07	
9971274840	SMP	1	585.14	421.33	778.53	384.61	9.20	9.20	9.20	9.20	
9971283232	SMP	1	585.12	421.52	778.51	384.67	9.27	9.27	9.07	9.07	
9971291468	SMP	1	585.17	421.63	778.49	384.81	9.33	9.33	9.22	9.22	
9971299828	SMP	1	585.11	421.78	778.51	384.83	8.89	8.89	9.11	9.11	
9971308217	SMP	1	585.13	421.96	778.47	385.05	8.82	8.82	9.03	9.03	
9971316585	SMP	1	585.15	422.11	778.49	385.12	8.87	8.87	8.92	8.92	
9971333211	SMP	1	585.20	422.54	778.54	385.40	9.41	9.41	9.07	9.07	
9971341613	SMP	1	585.30	422.69	778.60	385.50	9.43	9.43	9.19	9.19	
9971349949	SMP	1	585.28	422.73	778.58	385.57	9.27	9.27	9.15	9.15	
9971358205	SMP	1	585.45	422.83	778.66	385.58	9.35	9.35	9.12	9.12	
9971366586	SMP	1	585.48	422.89	778.75	385.53	9.16	9.16	8.98	8.98	
9971374967	SMP	1	585.57	422.87	778.81	385.50	9.14	9.14	9.02	9.02	
9971383200	SMP	1	585.69	422.80	778.94	385.45	9.02	9.02	8.85	8.85	
9971391607	SMP	1	585.73	422.81	779.01	385.45	9.16	9.16	8.98	8.98	
9971399947	SMP	1	585.75	422.73	779.08	385.35	8.83	8.83	8.82	8.82	
9971408333	SMP	1	585.89	422.73	779.21	385.35	9.12	9.12	8.92	8.92	
9971416586	SMP	1	585.96	422.66	779.25	385.28	8.83	8.83	9.17	9.17	
9971424965	SMP	1	586.03	422.69	779.27	385.18	8.83	8.83	9.02	9.02	
9971433324	SMP	1	586.05	422.73	779.35	385.18	9.01	9.01	8.96	8.96	
9971441726	SMP	1	586.06	422.63	779.40	385.06	9.10	9.10	8.84	8.84	
9971449946	SMP	1	586.13	422.69	779.44	384.98	9.10	9.10	8.83	8.83	
9971458326	SMP	1	586.08	422.64	779.40	384.85	9.08	9.08	8.64	8.64	
9971466705	SMP	1	586.19	422.67	779.40	384.86	9.37	9.37	8.89	8.89	
9971475088	SMP	1	586.12	422.70	779.40	384.91	9.27	9.27	8.72	8.72	
9971483321	SMP	1	585.94	422.69	779.40	384.84	9.14	9.14	8.79	8.79	
9971491721	SMP	1	585.98	422.63	779.21	384.84	9.00	9.00	9.07	9.07	
9971500071	SMP	1	585.94	422.65	779.26	384.79	8.78	8.78	8.65	8.65	
9971508453	SMP	1	585.89	422.80	779.11	384.88	8.83	8.83	8.89	8.89	
9971516703	SMP	1	585.85	422.79	779.18	384.88	8.86	8.86	8.80	8.80	
9971525076	SMP	1	585.94	422.83	779.21	384.91	8.78	8.78	8.76	8.76	
9971533447	SMP	1	585.93	422.95	779.08	384.96	8.82	8.82	8.81	8.81	
9971541853	SMP	1	585.98	423.09	779.13	384.98	8.95	8.95	8.64	8.64	
9971550071	SMP	1	585.94	423.11	779.25	385.21	8.93	8.93	9.04	9.04	
9971558446	SMP	1	586.00	423.26	779.31	385.28	8.85	8.85	8.94	8.94	
9971566826	SMP	1	586.21	423.35	779.45	385.41	9.04	9.04	9.29	9.29	
9971575084	SMP	1	586.21	423.39	779.47	385.39	9.19	9.19	9.02	9.02	
9971583442	SMP	1	586.31	423.41	779.72	385.47	9.26	9.26	9.00	9.00	
9971592086	SMP	1	586.56	423.33	779.74	385.42	9.06	9.06	8.99	8.99	
9971600194	SMP	1	586.68	423.18	779.96	385.42	8.88	8.88	8.67	8.67	
9971608445	SMP	1	586.86	423.18	780.22	385.42	8.86	8.86	9.06	9.06	
9971616830	SMP	1	587.03	423.13	780.47	385.44	8.87	8.87	9.16	9.16	
9971625207	SMP	1	587.29	423.14	780.54	385.36	8.98	8.98	8.99	8.99	
9971633561	SMP	1	587.48	422.97	780.80	385.17	8.93	8.93	8.59	8.59	
9971641846	SMP	1	587.59	422.82	781.00	385.31	8.93	8.93	8.94	8.94	
9971658581	SMP	1	587.88	422.88	781.31	385.23	9.01	9.01	8.98	8.98	
9971666956	SMP	1	588.00	422.88	781.39	385.18	8.77	8.77	8.98	8.98	
9971675187	SMP	1	588.05	422.89	781.51	385.21	8.98	8.98	9.06	9.06	
9971683563	SMP	1	588.21	422.88	781.61	385.24	8.65	8.65	8.91	8.91	
9971691940	SMP	1	588.21	422.90	781.67	385.17	8.69	8.69	9.10	9.10	
9971700313	SMP	1	588.26	422.95	781.68	385.33	8.65	8.65	9.10	9.10	
9971708557	SMP	1	588.22	422.99	781.72	385.33	8.73	8.73	8.98	8.98	
9971716943	SMP	1	588.23	423.11	781.71	385.43	9.02	9.02	9.08	9.08	
9971725306	SMP	1	588.22	423.14	781.64	385.57	9.02	9.02	9.24	9.24	
9971733559	SMP	1	588.15	423.25	781.63	385.76	8.97	8.97	9.18	9.18	
9971741942	SMP	1	588.06	423.34	781.61	385.66	8.98	8.98	8.80	8.80	
9971750308	SMP	1	588.05	423.39	781.58	385.67	9.10	9.10	8.63	8.63	
9971758679	SMP	1	587.98	423.47	781.55	385.86	8.74	8.74	8.72	8.72	
9971766938	SMP	1	587.91	423.55	781.42	385.94	8.76	8.76	8.73	8.73	
9971775307	SMP	1	587.82	423.53	781.30	385.94	8.67	8.67	8.58	8.58	
9971783695	SMP	1	587.76	423.55	781.36	385.99	8.91	8.91	8.90	8.90	
9971792062	SMP	1	587.59	423.44	781.29	385.96	8.80	8.80	8.71	8.71	
9971800310	SMP	1	587.61	423.55	781.22	385.89	9.01	9.01	8.74	8.74	
9971808688	SMP	1	587.51	423.49	781.13	385.82	8.94	8.94	8.89	8.89	
9971817062	SMP	1	587.53	423.36	781.16	385.76	9.08	9.08	8.93	8.93	
9971825424	SMP	1	587.55	423.21	781.11	385.66	8.96	8.96	8.94	8.94	
9971833680	SMP	1	587.54	423.26	781.12	385.56	9.08	9.08	8.71	8.71	
9971842105	SMP	1	587.61	423.13	781.20	385.45	9.13	9.13	9.15	9.15	
9971850458	SMP	1	587.62	423.05	781.24	385.46	9.11	9.11	9.18	9.18	
9971858836	SMP	1	587.71	422.90	781.32	385.32	8.81	8.81	9.08	9.08	
9971867083	SMP	1	587.81	422.97	781.35	385.30	8.88	8.88	9.19	9.19	
9971875460	SMP	1	587.81	422.89	781.37	385.28	8.97	8.97	9.15	9.15	
9971883830	SMP	1	587.89	422.95	781.37	385.21	9.02	9.02	9.14	9.14	
9971892063	SMP	1	587.82	423.02	781.43	385.30	9.25	9.25	9.27	9.27	
9971901474	SMP	1	587.91	422.97	781.42	385.23	8.92	8.92	9.10	9.10	
9971908823	SMP	1	587.79	423.05	781.31	385.33	8.94	8.94	9.25	9.25	
9971917210	SMP	1	587.71	423.17	781.30	385.33	9.00	9.00	9.18	9.18	
9971925461	SMP	1	587.62	423.22	781.17	385.36	9.10	9.10	9.17	9.17	
9971933833	SMP	1	587.51	423.47	780.97	385.40	9.15	9.15	8.82	8.82	
9971942212	SMP	1	587.26	423.52	780.76	385.54	9.22	9.22	9.01	9.01	
9971950578	SMP	1	587.12	423.59	780.68	385.50	9.36	9.36	9.11	9.11	
9971958829	SMP	1	586.90	423.60	780.60	385.75	8.76	8.76	9.26	9.26	
9971967199	SMP	1	586.82	423.81	780.39	385.58	9.11	9.11	8.66	8.66	
9971975576	SMP	1	586.68	423.81	780.20	385.74	9.19	9.19	8.95	8.95	
9971983943	SMP	1	586.60	423.77	780.16	385.76	9.06	9.06	8.96	8.96	
9971992195	SMP	1	586.54	423.84	780.09	385.83	9.00	9.00	9.02	9.02	
9972008952	SMP	1	586.45	424.13	780.05	385.89	9.17	9.17	8.83	8.83	
9972017304	SMP	1	586.54	424.12	780.02	385.98	9.04	9.04	8.93	8.93	
9972025590	SMP	1	586.54	424.16	780.10	386.05	9.39	9.39	8.96	8.96	
9972033926	SMP	1	586.61	424.08	780.17	386.13	9.18	9.18	8.90	8.90	
9972042333	SMP	1	586.66	424.08	780.22	386.08	8.98	8.98	8.77	8.77	
9972050548	SMP	1	586.71	424.07	780.32	386.14	8.97	8.97	8.99	8.99	
9972058956	SMP	1	586.76	424.13	780.39	386.24	8.99	8.99	9.04	9.04	
9972067303	SMP	1	586.89	423.88	780.48	386.04	9.04	9.04	8.85	8.85	
9972075704	SMP	1	587.04	422.95	780.50	385.03	9.06	9.06	8.89	8.89	
9972083921	SMP	1	587.11	421.88	780.11	384.02	8.98	8.98	8.75	8.75	
9972092328	SMP	1	587.21	421.32	779.63	383.33	9.00	9.00	8.65	8.65	
9972100684	SMP	1	587.18	421.30	779.75	383.26	8.82	8.82	8.76	8.76	
9972109075	SMP	1	587.06	421.45	779.75	383.28	8.92	8.92	8.73	8.73	
9972117298	SMP	1	586.91	421.40	779.84	383.32	8.83	8.83	8.95	8.95	
9972125698	SMP	1	586.84	421.40	779.68	383.29	8.91	8.91	8.77	8.77	
9972134108	SMP	1	586.70	421.40	779.57	383.26	8.98	8.98	8.87	8.87	
9972142465	SMP	1	586.62	421.50	779.57	383.26	9.04	9.04	8.97	8.97	
9972150685	SMP	1	586.54	421.51	779.62	383.19	9.16	9.16	8.89	8.89	
9972159074	SMP	1	586.45	421.02	779.47	382.88	9.09	9.09	8.86	8.86	
9972167423	SMP	1	586.38	419.64	778.94	381.76	9.08	9.08	9.08	9.08	
9972175838	SMP	1	586.47	418.26	778.17	380.49	9.16	9.16	8.70	8.70	
9972192435	SMP	1	586.49	417.75	778.19	379.74	8.98	8.98	8.79	8.79	
9972200825	SMP	1	586.41	417.65	778.63	379.72	8.87	8.87	8.71	8.71	
9972209055	SMP	1	586.42	417.75	778.88	379.69	8.96	8.96	8.58	8.58	
9972217430	SMP	1	586.34	417.73	778.96	379.76	9.13	9.13	8.61	8.61	
9972225807	SMP	1	586.42	417.65	779.17	379.68	8.85	8.85	8.53	8.53	
9972234182	SMP	1	586.42	417.60	779.26	379.70	8.97	8.97	8.76	8.76	
9972242437	SMP	1	586.48	417.64	779.35	379.57	9.10	9.10	8.72	8.72	
9972250826	SMP	1	586.43	417.52	779.32	379.58	9.11	9.11	8.81	8.81	
9972259173	SMP	1	586.33	417.52	779.41	379.50	9.01	9.01	8.85	8.85	
9972267545	SMP	1	586.34	417.41	779.32	379.43	8.87	8.87	9.07	9.07	
9972275806	SMP	1	586.26	417.42	779.37	379.47	8.87	8.87	9.00	9.00	
9972284171	SMP	1	586.12	417.51	779.29	379.44	8.84	8.84	9.00	9.00	
9972292541	SMP	1	586.12	417.44	779.38	379.47	8.84	8.84	8.93	8.93	
9972300938	SMP	1	585.90	417.53	779.24	379.54	8.86	8.86	8.76	8.76	
9972309173	SMP	1	585.71	417.66	779.18	379.57	8.86	8.86	8.98	8.98	
9972317537	SMP	1	585.78	417.64	779.21	379.51	8.92	8.92	8.85	8.85	
9972325926	SMP	1	585.77	417.70	779.14	379.53	8.88	8.88	8.98	8.98	
9972334302	SMP	1	585.71	417.69	779.33	379.53	9.00	9.00	8.92	8.92	
9972342557	SMP	1	585.75	417.76	779.32	379.62	9.05	9.05	8.78	8.78	
9972350942	SMP	1	585.92	417.65	779.28	379.64	8.94	8.94	8.90	8.90	
9972359294	SMP	1	586.05	417.58	779.47	379.58	8.82	8.82	9.04	9.04	
9972367540	SMP	1	586.14	417.57	779.62	379.64	9.05	9.05	9.06	9.06	
9972375923	SMP	1	586.31	417.54	779.84	379.61	8.99	8.99	8.93	8.93	
9972384293	SMP	1	586.45	417.52	780.00	379.53	9.02	9.02	8.81	8.81	
9972392663	SMP	1	586.49	417.59	780.14	379.53	9.24	9.24	8.74	8.74	
9972400941	SMP	1	586.54	417.58	780.21	379.58	9.03	9.03	9.04	9.04	
9972409292	SMP	1	586.78	417.47	780.35	379.61	9.10	9.10	8.97	8.97	
9972417661	SMP	1	587.39	417.77	780.98	379.80	9.00	9.00	9.10	9.10	
9972426042	SMP	1	587.47	418.07	781.10	379.96	8.99	8.99	8.71	8.71	
9972434294	SMP	1	587.47	418.20	780.98	380.09	9.21	9.21	8.92	8.92	
9972442661	SMP	1	587.40	418.18	780.98	380.20	9.10	9.10	9.07	9.07	
9972451061	SMP	1	587.59	418.13	780.98	380.14	9.03	9.03	8.92	8.92	
9972459415	SMP	1	587.40	418.26	781.12	380.10	9.24	9.24	8.95	8.95	
9972467672	SMP	1	587.56	418.32	781.11	380.15	9.16	9.16	8.94	8.94	
9972476045	SMP	1	587.55	418.34	781.05	380.29	9.06	9.06	8.81	8.81	
9972484417	SMP	1	587.55	418.47	781.07	380.38	9.16	9.16	8.97	8.97	
9972492784	SMP	1	587.49	418.56	781.05	380.36	9.12	9.12	8.86	8.86	
9972501059	SMP	1	587.52	418.55	781.00	380.45	9.15	9.15	9.18	9.18	
9972509423	SMP	1	587.51	418.57	781.07	380.45	9.05	9.05	8.97	8.97	
9972517787	SMP	1	587.61	418.65	781.08	380.58	9.09	9.09	8.92	8.92	
9972534424	SMP	1	587.68	418.74	781.15	380.60	9.01	9.01	9.13	9.13	
9972542798	SMP	1	587.78	418.65	781.29	380.59	9.18	9.18	9.09	9.09	
9972551165	SMP	1	587.95	418.61	781.45	380.60	9.19	9.19	9.11	9.11	
9972559423	SMP	1	587.85	418.72	781.52	380.62	9.30	9.30	9.22	9.22	
9972567773	SMP	1	588.03	418.67	781.56	380.64	9.16	9.16	9.14	9.14	
9972576183	SMP	1	587.90	418.71	781.62	380.75	9.29	9.29	9.24	9.24	
9972584525	SMP	1	588.09	418.64	781.63	380.72	9.09	9.09	9.13	9.13	
9972592802	SMP	1	588.12	418.64	781.60	380.67	9.21	9.21	9.13	9.13	
9972601164	SMP	1	588.16	418.65	781.74	380.67	9.08	9.08	9.18	9.18	
9972609548	SMP	1	588.24	418.70	781.77	380.72	9.27	9.27	9.18	9.18	
9972617902	SMP	1	588.14	418.76	781.74	380.75	9.25	9.25	9.14	9.14	
9972626171	SMP	1	588.19	418.78	781.76	380.82	9.30	9.30	9.21	9.21	
9972634521	SMP	1	588.05	418.86	781.80	380.90	9.44	9.44	9.08	9.08	
9972642911	SMP	1	588.14	418.83	781.76	380.92	9.34	9.34	9.02	9.02	
9972651302	SMP	1	588.14	418.83	781.83	380.96	9.38	9.38	9.03	9.03	
9972659550	SMP	1	588.21	418.92	781.80	380.98	9.57	9.57	9.10	9.10	
9972667893	SMP	1	588.07	418.91	781.82	380.99	9.21	9.21	9.01	9.01	
9972676301	SMP	1	588.08	418.91	781.76	381.04	9.36	9.36	9.06	9.06	
9972684649	SMP	1	588.08	418.90	781.85	380.97	9.22	9.22	9.04	9.04	
9972692913	SMP	1	588.00	418.98	781.76	380.97	9.27	9.27	9.06	9.06	
9972701286	SMP	1	587.95	418.98	781.76	380.97	9.18	9.18	9.03	9.03	
9972709661	SMP	1	588.20	419.36	782.00	381.17	9.08	9.08	9.06	9.06	
9972717907	SMP	1	588.61	419.77	782.06	381.60	9.33	9.33	9.05	9.05	
9972726299	SMP	1	588.50	420.12	781.96	381.85	9.24	9.24	9.34	9.34	
9972734639	SMP	1	588.46	420.17	781.83	381.89	9.25	9.25	9.24	9.24	
9972743023	SMP	1	588.29	420.25	781.75	381.82	9.22	9.22	9.15	9.15	
9972751281	SMP	1	588.24	420.23	781.74	381.90	9.09	9.09	9.26	9.26	
9972759663	SMP	1	588.17	420.31	781.70	381.96	9.25	9.25	9.19	9.19	
9972768017	SMP	1	588.16	420.37	781.65	381.93	9.11	9.11	9.01	9.01	
9972776422	SMP	1	587.96	420.39	781.62	382.04	9.37	9.37	9.10	9.10	
9972784647	SMP	1	588.09	420.36	781.54	382.05	9.23	9.23	9.12	9.12	
9972793043	SMP	1	588.07	420.35	781.52	382.07	9.17	9.17	9.01	9.01	
9972801401	SMP	1	587.93	420.50	781.52	382.10	9.51	9.51	8.93	8.93	
9972809792	SMP	1	587.91	420.45	781.50	382.23	9.04	9.04	8.90	8.90	
9972818017	SMP	1	587.86	420.44	781.54	382.20	9.23	9.23	8.95	8.95	
9972826422	SMP	1	587.86	420.44	781.52	382.12	9.23	9.23	9.00	9.00	
9972834763	SMP	1	587.92	420.37	781.59	382.14	9.11	9.11	8.87	8.87	
9972843156	SMP	1	587.93	420.45	781.61	382.09	9.34	9.34	8.97	8.97	
9972851407	SMP	1	587.85	420.49	781.61	382.24	9.30	9.30	9.05	9.05	
9972859783	SMP	1	588.06	420.30	781.61	382.17	9.07	9.07	8.88	8.88	
9972868136	SMP	1	587.93	420.35	781.61	382.15	9.24	9.24	9.04	9.04	
9972876419	SMP	1	587.94	420.26	781.62	382.04	9.03	9.03	9.09	9.09	
9972884771	SMP	1	587.93	420.29	781.65	382.07	9.06	9.06	9.24	9.24	
9972893150	SMP	1	587.85	420.18	781.65	382.00	9.11	9.11	9.24	9.24	
9972901536	SMP	1	587.80	420.22	781.55	382.05	8.98	8.98	8.93	8.93	
9972909780	SMP	1	587.83	420.17	781.55	382.05	9.18	9.18	9.06	9.06	
9972918137	SMP	1	587.67	420.14	781.48	381.94	9.27	9.27	9.11	9.11	
9972926540	SMP	1	587.51	420.24	781.40	382.11	9.23	9.23	9.13	9.13	
9972934893	SMP	1	587.55	420.22	781.39	381.91	9.20	9.20	9.14	9.14	
9972943144	SMP	1	587.39	420.21	781.24	381.97	9.30	9.30	9.14	9.14	
9972951527	SMP	1	587.28	420.15	781.04	381.88	9.07	9.07	9.22	9.22	
9972959896	SMP	1	587.09	420.06	780.88	381.88	8.89	8.89	9.23	9.23	
9972968266	SMP	1	586.93	420.12	780.75	381.90	9.12	9.12	9.22	9.22	
9972976538	SMP	1	586.71	420.17	780.66	381.77	9.13	9.13	9.27	9.27	
9972984887	SMP	1	586.54	420.21	780.42	381.85	9.30	9.30	9.06	9.06	
9972993267	SMP	1	586.35	420.35	780.23	381.93	9.15	9.15	9.18	9.18	
9973009902	SMP	1	586.32	420.26	780.18	381.81	9.00	9.00	9.04	9.04	
9973018265	SMP	1	587.09	419.77	780.76	381.31	9.28	9.28	9.00	9.00	
9973026649	SMP	1	588.12	419.37	781.49	380.81	9.15	9.15	9.31	9.31	
9973034883	SMP	1	589.07	419.12	782.29	380.47	9.22	9.22	9.06	9.06	
9973043256	SMP	1	589.49	418.90	782.51	380.23	9.07	9.07	9.00	9.00	
9973051663	SMP	1	589.58	418.89	782.44	380.13	9.15	9.15	8.81	8.81	
9973060015	SMP	1	589.29	419.04	782.36	380.12	9.36	9.36	9.05	9.05	
9973068259	SMP	1	589.08	418.99	782.22	380.22	9.35	9.35	9.09	9.09	
9973076629	SMP	1	589.00	419.07	782.10	380.10	9.35	9.35	9.18	9.18	
9973085007	SMP	1	588.92	419.16	782.14	380.08	9.30	9.30	8.92	8.92	
9973093385	SMP	1	588.85	419.09	782.12	379.94	9.20	9.20	9.01	9.01	
9973101638	SMP	1	588.90	419.13	782.29	379.97	9.31	9.31	8.99	8.99	
9973110003	SMP	1	588.81	419.04	782.32	380.07	9.23	9.23	9.14	9.14	
9973118382	SMP	1	588.98	419.14	782.32	380.10	9.20	9.20	9.04	9.04	
9973126761	SMP	1	589.05	419.09	782.45	380.14	9.36	9.36	8.93	8.93	
9973135006	SMP	1	589.06	419.09	782.47	380.15	9.11	9.11	9.01	9.01	
9973143371	SMP	1	589.18	419.04	782.49	380.15	9.18	9.18	8.85	8.85	
9973151768	SMP	1	589.13	419.09	782.50	380.25	9.18	9.18	8.97	8.97	
9973160133	SMP	1	589.07	419.01	782.51	380.20	9.38	9.38	8.99	8.99	
9973168381	SMP	1	588.94	418.99	782.49	380.15	9.11	9.11	8.85	8.85	
9973176753	SMP	1	588.90	419.05	782.45	380.14	9.37	9.37	8.84	8.84	
9973185127	SMP	1	588.75	419.01	782.36	380.28	9.19	9.19	9.06	9.06	
9973193369	SMP	1	588.67	418.98	782.28	380.24	9.14	9.14	9.22	9.22	
9973201762	SMP	1	588.53	418.99	782.22	380.19	9.02	9.02	9.09	9.09	
9973210121	SMP	1	588.43	419.03	782.06	380.18	9.05	9.05	9.17	9.17	
9973218511	SMP	1	588.36	418.99	781.92	380.22	9.15	9.15	9.06	9.06	
9973226758	SMP	1	588.28	418.99	781.92	380.20	9.28	9.28	9.18	9.18	
9973235126	SMP	1	588.29	419.01	781.89	380.26	8.98	8.98	8.91	8.91	
9973243492	SMP	1	588.27	419.05	781.74	380.42	9.10	9.10	9.01	9.01	
9973252630	SMP	1	588.19	419.08	781.88	380.36	9.06	9.06	9.06	9.06	
9973260145	SMP	1	588.19	419.13	781.78	380.44	9.14	9.14	9.00	9.00	
9973268527	SMP	1	588.19	419.23	781.75	380.54	9.20	9.20	8.98	8.98	
9973276903	SMP	1	587.39	419.65	781.14	380.78	9.36	9.36	9.19	9.19	
9973285258	SMP	1	585.80	420.34	779.47	381.47	9.14	9.14	9.27	9.27	
9973293528	SMP	1	584.71	420.86	778.33	382.06	9.16	9.16	9.09	9.09	
9973301898	SMP	1	584.37	421.13	777.75	382.28	9.23	9.23	9.30	9.30	
9973310278	SMP	1	584.52	421.07	777.93	382.27	9.20	9.20	9.07	9.07	
9973318642	SMP	1	584.54	421.07	778.01	382.35	9.15	9.15	9.12	9.12	
9973326895	SMP	1	584.66	421.05	778.06	382.35	9.08	9.08	9.08	9.08	
9973335283	SMP	1	584.76	420.97	778.13	382.45	8.83	8.83	9.19	9.19	
9973343648	SMP	1	584.84	421.00	778.19	382.46	8.92	8.92	9.25	9.25	
9973351899	SMP	1	584.90	420.99	778.33	382.36	8.91	8.91	9.11	9.11	
9973360277	SMP	1	584.86	421.02	778.41	382.41	8.99	8.99	9.19	9.19	
9973368630	SMP	1	584.92	420.98	778.41	382.44	8.91	8.91	9.18	9.18	
9973377020	SMP	1	585.00	421.00	778.39	382.43	8.99	8.99	9.15	9.15	
9973385255	SMP	1	585.00	421.05	778.46	382.36	9.07	9.07	9.12	9.12	
9973393643	SMP	1	584.99	421.01	778.48	382.40	8.85	8.85	9.20	9.20	
9973402018	SMP	1	585.00	420.99	778.47	382.40	8.98	8.98	9.21	9.21	
9973410395	SMP	1	584.93	421.00	778.50	382.37	9.04	9.04	9.14	9.14	
9973418633	SMP	1	584.90	420.98	778.50	382.38	8.87	8.87	9.24	9.24	
9973427014	SMP	1	584.88	420.83	778.55	382.34	8.92	8.92	9.20	9.20	
9973435382	SMP	1	584.77	420.96	778.56	382.34	8.98	8.98	9.16	9.16	
9973443767	SMP	1	584.92	420.91	778.57	382.25	9.14	9.14	9.02	9.02	
9973452014	SMP	1	584.85	420.96	778.64	382.22	9.18	9.18	9.12	9.12	
9973460396	SMP	1	584.83	420.89	778.62	382.27	9.12	9.12	9.23	9.23	
9973468770	SMP	1	584.82	420.82	778.59	382.23	9.21	9.21	9.07	9.07	
9973477141	SMP	1	584.85	420.79	778.61	382.23	9.09	9.09	9.02	9.02	
9973485376	SMP	1	584.89	420.82	778.64	382.17	9.10	9.10	9.05	9.05	
9973493771	SMP	1	584.81	420.88	778.60	382.13	9.03	9.03	9.10	9.10	
9973502135	SMP	1	584.81	420.88	778.71	382.17	9.22	9.22	9.19	9.19	
9973510389	SMP	1	585.57	421.28	779.39	382.54	9.32	9.32	9.25	9.25	
9973518747	SMP	1	587.75	422.22	780.85	383.37	9.06	9.06	9.26	9.26	
9973527136	SMP	1	589.74	423.31	782.19	384.26	9.19	9.19	9.45	9.45	
9973535499	SMP	1	591.40	424.29	783.36	385.39	9.05	9.05	9.16	9.16	
9973552128	SMP	1	593.73	425.67	784.99	387.13	9.47	9.47	9.20	9.20	
9973560471	SMP	1	594.67	426.05	786.06	387.53	9.08	9.08	9.09	9.09	
9973568867	SMP	1	594.81	426.26	786.32	387.68	9.52	9.52	9.08	9.08	
9973577142	SMP	1	594.70	426.17	786.37	387.66	9.14	9.14	8.96	8.96	
9973585494	SMP	1	594.67	426.23	786.58	387.85	9.14	9.14	8.95	8.95	
9973593883	SMP	1	594.72	426.43	786.77	387.89	9.43	9.43	8.75	8.75	
9973602234	SMP	1	594.83	426.55	786.92	388.07	9.49	9.49	9.05	9.05	
9973610518	SMP	1	594.95	426.57	787.17	387.98	9.32	9.32	9.31	9.31	
9973618856	SMP	1	595.02	426.73	787.31	388.20	9.46	9.46	9.29	9.29	
9973627242	SMP	1	595.17	426.75	787.57	388.17	9.46	9.46	9.04	9.04	
9973635626	SMP	1	595.29	426.86	787.82	388.12	9.63	9.63	8.86	8.86	
9973643878	SMP	1	595.42	426.79	788.13	388.36	9.43	9.43	9.30	9.30	
9973652242	SMP	1	595.37	426.98	786.40	388.18	9.25	9.25	12.72	12.72	
9973660639	SMP	1	595.41	427.24	790.60	388.71	9.84	9.84	13.74	13.74	
9973677245	SMP	1	586.28	436.37	804.97	395.22	13.05	13.05	9.69	9.69	
9973685636	SMP	1	587.84	436.18	802.95	391.80	14.58	14.58	15.21	15.21	
9973693989	SMP	1	588.21	436.32	805.23	393.71	14.41	14.41	11.02	11.02	
9973710613	SMP	1	613.88	431.29	0.00	0.00	7.00	7.00	0.00	0.00	
9973718995	SMP	1	604.79	432.73	815.88	397.72	10.25	10.25	3.61	3.61	
9973727354	SMP	1	603.73	430.34	0.00	0.00	6.98	6.98	0.00	0.00	
9973735608	SMP	1	602.69	429.14	805.55	393.46	7.73	7.73	15.27	15.27	
9973752378	SMP	1	603.13	428.61	805.80	391.79	8.44	8.44	17.61	17.61	
9973760742	SMP	1	603.05	428.28	797.91	391.88	8.97	8.97	12.69	12.69	
9973769011	SMP	1	602.85	428.13	0.00	0.00	9.43	9.43	0.00	0.00	
9973785752	SMP	1	602.68	427.72	797.78	390.91	10.28	10.28	14.81	14.81	
9973794113	SMP	1	602.84	427.70	796.11	390.57	9.71	9.71	9.19	9.19	
9973802359	SMP	1	602.77	427.61	797.16	391.58	9.60	9.60	7.65	7.65	
9973819109	SMP	1	602.88	427.38	793.87	389.86	9.38	9.38	13.50	13.50	
9973827378	SMP	1	602.90	427.31	793.75	389.62	9.62	9.62	13.68	13.68	
9973835719	SMP	1	603.04	427.24	793.92	389.58	9.53	9.53	13.07	13.07	
9973852492	SMP	1	603.20	427.10	794.43	389.35	9.49	9.49	13.02	13.02	
9973860737	SMP	1	603.20	427.10	794.45	389.44	9.49	9.49	11.44	11.44	
9973869112	SMP	1	603.27	427.11	795.00	389.54	9.55	9.55	11.86	11.86	
9973885859	SMP	1	603.26	427.12	794.96	389.32	9.34	9.34	11.76	11.76	
9973894125	SMP	1	603.27	427.09	796.28	389.72	9.43	9.43	10.28	10.28	
9973902486	SMP	1	603.20	427.17	795.12	389.33	9.53	9.53	11.78	11.78	
9973910867	SMP	1	603.19	427.19	795.66	389.45	9.49	9.49	9.72	9.72	
9973919228	SMP	1	603.12	427.19	795.53	389.46	9.55	9.55	10.38	10.38	
9973927494	SMP	1	603.20	427.17	796.17	389.67	9.44	9.44	10.00	10.00	
9973935849	SMP	1	603.13	427.24	796.10	389.58	9.74	9.74	9.85	9.85	
9973944249	SMP	1	603.11	427.25	795.73	389.46	9.65	9.65	10.32	10.32	
9973952590	SMP	1	602.72	427.09	795.90	389.41	9.48	9.48	9.61	9.61	
9973960867	SMP	1	601.74	426.78	794.98	389.13	9.66	9.66	9.36	9.36	
9973969228	SMP	1	601.50	426.60	794.56	388.95	9.49	9.49	9.64	9.64	
9973977613	SMP	1	601.54	426.61	794.91	388.95	9.47	9.47	9.90	9.90	
9973985970	SMP	1	601.42	426.67	794.55	388.89	9.61	9.61	9.81	9.81	
9973994252	SMP	1	601.43	426.61	794.63	388.87	9.56	9.56	9.72	9.72	
9974002588	SMP	1	601.41	426.65	794.82	388.81	9.60	9.60	9.84	9.84	
9974010973	SMP	1	601.45	426.52	794.90	388.73	9.56	9.56	9.94	9.94	
9974019229	SMP	1	601.41	426.65	794.78	388.71	9.59	9.59	9.50	9.50	
9974027639	SMP	1	601.47	426.62	794.90	388.73	9.49	9.49	9.65	9.65	
9974035970	SMP	1	601.47	426.66	794.80	388.69	9.48	9.48	9.38	9.38	
9974044370	SMP	1	601.44	426.59	794.90	388.67	9.52	9.52	9.73	9.73	
9974052589	SMP	1	601.44	426.66	794.90	388.66	9.51	9.51	9.54	9.54	
9974060992	SMP	1	601.47	426.62	795.08	388.64	9.57	9.57	9.38	9.38	
9974069355	SMP	1	601.51	426.67	794.97	388.64	9.51	9.51	9.56	9.56	
9974077740	SMP	1	601.47	426.69	794.97	388.67	9.55	9.55	9.13	9.13	
9974085995	SMP	1	601.49	426.71	794.98	388.60	9.62	9.62	9.56	9.56	
9974094369	SMP	1	601.42	426.74	794.87	388.62	9.65	9.65	9.52	9.52	
9974102720	SMP	1	601.51	426.70	794.92	388.66	9.57	9.57	9.52	9.52	
9974111105	SMP	1	601.51	426.70	795.01	388.71	9.57	9.57	9.54	9.54	
9974119351	SMP	1	601.58	426.77	794.99	388.73	9.69	9.69	9.54	9.54	
9974127731	SMP	1	601.54	426.81	795.00	388.76	9.71	9.71	9.62	9.62	
9974136081	SMP	1	601.48	426.91	794.93	388.90	9.76	9.76	9.63	9.63	
9974144493	SMP	1	601.50	426.94	795.01	389.03	9.62	9.62	9.84	9.84	
9974152720	SMP	1	601.47	427.04	794.84	389.05	9.63	9.63	9.45	9.45	
9974161109	SMP	1	601.47	427.14	794.77	389.18	9.30	9.30	9.23	9.23	
9974169469	SMP	1	601.34	427.17	794.69	389.26	9.38	9.38	9.59	9.59	
9974177733	SMP	1	601.32	427.30	794.62	389.33	9.42	9.42	9.29	9.29	
9974186093	SMP	1	601.34	427.36	794.63	389.36	9.42	9.42	9.22	9.22	
9974194492	SMP	1	601.29	427.47	794.64	389.48	9.60	9.60	9.23	9.23	
9974202843	SMP	1	601.28	427.51	794.72	389.49	9.48	9.48	9.21	9.21	
9974211105	SMP	1	601.23	427.41	794.53	389.51	9.52	9.52	9.44	9.44	
9974219469	SMP	1	601.14	427.45	794.41	389.26	9.57	9.57	9.04	9.04	
9974227854	SMP	1	601.12	427.43	794.32	389.48	9.48	9.48	9.26	9.26	
9974236212	SMP	1	601.12	427.50	794.50	389.39	9.53	9.53	8.97	8.97	
9974244484	SMP	1	601.12	427.46	794.49	389.42	9.74	9.74	8.89	8.89	
9974252828	SMP	1	601.04	427.43	794.46	389.36	9.62	9.62	8.77	8.77	
9974261227	SMP	1	601.05	427.50	794.50	389.47	9.67	9.67	8.69	8.69	
9974269598	SMP	1	601.07	427.34	794.25	389.44	9.62	9.62	8.87	8.87	
9974277861	SMP	1	601.03	427.38	794.49	389.45	9.53	9.53	8.98	8.98	
9974286199	SMP	1	600.95	427.42	794.26	389.40	9.37	9.37	8.83	8.83	
9974294611	SMP	1	600.90	427.39	794.27	389.38	9.29	9.29	8.74	8.74	
9974303016	SMP	1	600.86	427.31	794.13	389.38	9.33	9.33	8.98	8.98	
9974311223	SMP	1	600.79	427.28	794.15	389.37	9.38	9.38	8.89	8.89	
9974319595	SMP	1	600.72	427.30	794.05	389.26	9.59	9.59	8.79	8.79	
9974327977	SMP	1	600.77	427.24	793.99	389.14	9.43	9.43	9.02	9.02	
9974336221	SMP	1	600.70	427.18	793.95	389.11	9.23	9.23	8.76	8.76	
9974344609	SMP	1	600.66	427.14	793.85	388.93	9.35	9.35	9.18	9.18	
9974352950	SMP	1	600.68	426.89	793.92	388.91	9.31	9.31	8.64	8.64	
9974361346	SMP	1	600.66	426.89	793.83	388.78	9.31	9.31	8.65	8.65	
9974369590	SMP	1	600.62	426.73	793.79	388.58	9.30	9.30	8.64	8.64	
9974377971	SMP	1	600.61	426.73	793.81	388.44	9.43	9.43	8.70	8.70	
9974386329	SMP	1	600.64	426.67	793.82	388.27	9.40	9.40	8.65	8.65	
9974394732	SMP	1	600.63	426.51	793.81	388.18	9.36	9.36	9.11	9.11	
9974402968	SMP	1	600.77	426.44	793.74	388.11	9.26	9.26	9.03	9.03	
9974411346	SMP	1	600.81	426.30	793.80	387.94	9.18	9.18	8.73	8.73	
9974419729	SMP	1	600.76	426.39	793.81	387.85	9.17	9.17	8.68	8.68	
9974428106	SMP	1	600.83	426.24	793.79	387.68	9.14	9.14	8.58	8.58	
9974436328	SMP	1	600.82	426.27	793.84	387.63	9.35	9.35	8.50	8.50	
9974444729	SMP	1	600.89	426.27	793.80	387.61	9.18	9.18	8.51	8.51	
9974453127	SMP	1	600.89	426.24	793.84	387.61	9.17	9.17	8.51	8.51	
9998941301	SMP	1	0.00	0.00	0.00	0.00	0.00	0.00	0.00	0.00	
9998990450	SMP	1	0.00	0.00	0.00	0.00	0.00	0.00	0.00	0.00	
9999040562	SMP	1	0.00	0.00	0.00	0.00	0.00	0.00	0.00	0.00	
9999090511	SMP	1	0.00	0.00	0.00	0.00	0.00	0.00	0.00	0.00	
9999140629	SMP	1	0.00	0.00	0.00	0.00	0.00	0.00	0.00	0.00	
9999190586	SMP	1	0.00	0.00	0.00	0.00	0.00	0.00	0.00	0.00	
9999240578	SMP	1	0.00	0.00	0.00	0.00	0.00	0.00	0.00	0.00	
9999290569	SMP	1	0.00	0.00	0.00	0.00	0.00	0.00	0.00	0.00	
9999340698	SMP	1	0.00	0.00	0.00	0.00	0.00	0.00	0.00	0.00	
9999390714	SMP	1	0.00	0.00	0.00	0.00	0.00	0.00	0.00	0.00	
9999440685	SMP	1	0.00	0.00	0.00	0.00	0.00	0.00	0.00	0.00	
9999490676	SMP	1	0.00	0.00	0.00	0.00	0.00	0.00	0.00	0.00	
9999540699	SMP	1	0.00	0.00	0.00	0.00	0.00	0.00	0.00	0.00	
9999590799	SMP	1	0.00	0.00	0.00	0.00	0.00	0.00	0.00	0.00	
9999640815	SMP	1	0.00	0.00	0.00	0.00	0.00	0.00	0.00	0.00	
9999690792	SMP	1	0.00	0.00	0.00	0.00	0.00	0.00	0.00	0.00	
9999740816	SMP	1	0.00	0.00	0.00	0.00	0.00	0.00	0.00	0.00	
9999790920	SMP	1	0.00	0.00	0.00	0.00	0.00	0.00	0.00	0.00	
9999840944	SMP	1	0.00	0.00	0.00	0.00	0.00	0.00	0.00	0.00	
9999890932	SMP	1	0.00	0.00	0.00	0.00	0.00	0.00	0.00	0.00	
9999940925	SMP	1	0.00	0.00	0.00	0.00	0.00	0.00	0.00	0.00	
9999990908	SMP	1	0.00	0.00	0.00	0.00	0.00	0.00	0.00	0.00	
10000041047	SMP	1	0.00	0.00	0.00	0.00	0.00	0.00	0.00	0.00	
10000091030	SMP	1	0.00	0.00	0.00	0.00	0.00	0.00	0.00	0.00	
10000141028	SMP	1	0.00	0.00	0.00	0.00	0.00	0.00	0.00	0.00	
10000191042	SMP	1	0.00	0.00	0.00	0.00	0.00	0.00	0.00	0.00	
10000241036	SMP	1	0.00	0.00	0.00	0.00	0.00	0.00	0.00	0.00	
10000291201	SMP	1	0.00	0.00	0.00	0.00	0.00	0.00	0.00	0.00	
10000341215	SMP	1	0.00	0.00	0.00	0.00	0.00	0.00	0.00	0.00	
10000391168	SMP	1	0.00	0.00	0.00	0.00	0.00	0.00	0.00	0.00	
10000441206	SMP	1	0.00	0.00	0.00	0.00	0.00	0.00	0.00	0.00	
10000491285	SMP	1	0.00	0.00	0.00	0.00	0.00	0.00	0.00	0.00	
10000541362	SMP	1	0.00	0.00	0.00	0.00	0.00	0.00	0.00	0.00	
10000591304	SMP	1	0.00	0.00	0.00	0.00	0.00	0.00	0.00	0.00	
10000641328	SMP	1	0.00	0.00	0.00	0.00	0.00	0.00	0.00	0.00	
10000691282	SMP	1	0.00	0.00	0.00	0.00	0.00	0.00	0.00	0.00	
10000741403	SMP	1	0.00	0.00	0.00	0.00	0.00	0.00	0.00	0.00	
10000791394	SMP	1	0.00	0.00	0.00	0.00	0.00	0.00	0.00	0.00	
10000841399	SMP	1	0.00	0.00	0.00	0.00	0.00	0.00	0.00	0.00	
10000891375	SMP	1	0.00	0.00	0.00	0.00	0.00	0.00	0.00	0.00	
10000941509	SMP	1	0.00	0.00	0.00	0.00	0.00	0.00	0.00	0.00	
10000991506	SMP	1	0.00	0.00	0.00	0.00	0.00	0.00	0.00	0.00	
10001041499	SMP	1	0.00	0.00	0.00	0.00	0.00	0.00	0.00	0.00	
10001091484	SMP	1	0.00	0.00	0.00	0.00	0.00	0.00	0.00	0.00	
10001141489	SMP	1	0.00	0.00	0.00	0.00	0.00	0.00	0.00	0.00	
10001191599	SMP	1	0.00	0.00	0.00	0.00	0.00	0.00	0.00	0.00	
10001241620	SMP	1	0.00	0.00	0.00	0.00	0.00	0.00	0.00	0.00	
10001291634	SMP	1	0.00	0.00	0.00	0.00	0.00	0.00	0.00	0.00	
10001341623	SMP	1	0.00	0.00	0.00	0.00	0.00	0.00	0.00	0.00	
10001391602	SMP	1	0.00	0.00	0.00	0.00	0.00	0.00	0.00	0.00	
10001441726	SMP	1	0.00	0.00	0.00	0.00	0.00	0.00	0.00	0.00	
10001491727	SMP	1	0.00	0.00	0.00	0.00	0.00	0.00	0.00	0.00	
10001541742	SMP	1	0.00	0.00	0.00	0.00	0.00	0.00	0.00	0.00	
10001591717	SMP	1	0.00	0.00	0.00	0.00	0.00	0.00	0.00	0.00	
10001641840	SMP	1	0.00	0.00	0.00	0.00	0.00	0.00	0.00	0.00	
10001691827	SMP	1	0.00	0.00	0.00	0.00	0.00	0.00	0.00	0.00	
10001741841	SMP	1	0.00	0.00	0.00	0.00	0.00	0.00	0.00	0.00	
10001791870	SMP	1	0.00	0.00	0.00	0.00	0.00	0.00	0.00	0.00	
10001841952	SMP	1	0.00	0.00	0.00	0.00	0.00	0.00	0.00	0.00	
10001891965	SMP	1	0.00	0.00	0.00	0.00	0.00	0.00	0.00	0.00	
10001942026	SMP	1	0.00	0.00	0.00	0.00	0.00	0.00	0.00	0.00	
10001992240	SMP	1	0.00	0.00	0.00	0.00	0.00	0.00	0.00	0.00	
10002042032	SMP	1	0.00	0.00	0.00	0.00	0.00	0.00	0.00	0.00	
10002092126	SMP	1	0.00	0.00	0.00	0.00	0.00	0.00	0.00	0.00	
10002142088	SMP	1	0.00	0.00	0.00	0.00	0.00	0.00	0.00	0.00	
10002192078	SMP	1	0.00	0.00	0.00	0.00	0.00	0.00	0.00	0.00	
10002242075	SMP	1	0.00	0.00	0.00	0.00	0.00	0.00	0.00	0.00	
10002292066	SMP	1	0.00	0.00	0.00	0.00	0.00	0.00	0.00	0.00	
10002342209	SMP	1	0.00	0.00	0.00	0.00	0.00	0.00	0.00	0.00	
10002392199	SMP	1	0.00	0.00	0.00	0.00	0.00	0.00	0.00	0.00	
10002442186	SMP	1	0.00	0.00	0.00	0.00	0.00	0.00	0.00	0.00	
10002492183	SMP	1	0.00	0.00	0.00	0.00	0.00	0.00	0.00	0.00	
10002542191	SMP	1	0.00	0.00	0.00	0.00	0.00	0.00	0.00	0.00	
10002592306	SMP	1	0.00	0.00	0.00	0.00	0.00	0.00	0.00	0.00	
10002642316	SMP	1	0.00	0.00	0.00	0.00	0.00	0.00	0.00	0.00	
10002692321	SMP	1	0.00	0.00	0.00	0.00	0.00	0.00	0.00	0.00	
10002742307	SMP	1	0.00	0.00	0.00	0.00	0.00	0.00	0.00	0.00	
10002792430	SMP	1	0.00	0.00	0.00	0.00	0.00	0.00	0.00	0.00	
10002842431	SMP	1	0.00	0.00	0.00	0.00	0.00	0.00	0.00	0.00	
10002892423	SMP	1	0.00	0.00	0.00	0.00	0.00	0.00	0.00	0.00	
10002942446	SMP	1	0.00	0.00	0.00	0.00	0.00	0.00	0.00	0.00	
10002992409	SMP	1	0.00	0.00	0.00	0.00	0.00	0.00	0.00	0.00	
10003042583	SMP	1	0.00	0.00	0.00	0.00	0.00	0.00	0.00	0.00	
10003092527	SMP	1	0.00	0.00	0.00	0.00	0.00	0.00	0.00	0.00	
10003142539	SMP	1	0.00	0.00	0.00	0.00	0.00	0.00	0.00	0.00	
10003192525	SMP	1	0.00	0.00	0.00	0.00	0.00	0.00	0.00	0.00	
10003242660	SMP	1	0.00	0.00	0.00	0.00	0.00	0.00	0.00	0.00	
10003292719	SMP	1	0.00	0.00	0.00	0.00	0.00	0.00	0.00	0.00	
10003342748	SMP	1	0.00	0.00	0.00	0.00	0.00	0.00	0.00	0.00	
10003392692	SMP	1	0.00	0.00	0.00	0.00	0.00	0.00	0.00	0.00	
10003442682	SMP	1	0.00	0.00	0.00	0.00	0.00	0.00	0.00	0.00	
10003492810	SMP	1	0.00	0.00	0.00	0.00	0.00	0.00	0.00	0.00	
10003542819	SMP	1	0.00	0.00	0.00	0.00	0.00	0.00	0.00	0.00	
10003592810	SMP	1	0.00	0.00	0.00	0.00	0.00	0.00	0.00	0.00	
10003642830	SMP	1	0.00	0.00	0.00	0.00	0.00	0.00	0.00	0.00	
10003692785	SMP	1	0.00	0.00	0.00	0.00	0.00	0.00	0.00	0.00	
10003742820	SMP	1	0.00	0.00	0.00	0.00	0.00	0.00	0.00	0.00	
10003792899	SMP	1	0.00	0.00	0.00	0.00	0.00	0.00	0.00	0.00	
10003842912	SMP	1	0.00	0.00	0.00	0.00	0.00	0.00	0.00	0.00	
10003892876	SMP	1	0.00	0.00	0.00	0.00	0.00	0.00	0.00	0.00	
10003942995	SMP	1	0.00	0.00	0.00	0.00	0.00	0.00	0.00	0.00	
10003993024	SMP	1	0.00	0.00	0.00	0.00	0.00	0.00	0.00	0.00	
10004043025	SMP	1	0.00	0.00	0.00	0.00	0.00	0.00	0.00	0.00	
10004092996	SMP	1	0.00	0.00	0.00	0.00	0.00	0.00	0.00	0.00	
10004143005	SMP	1	0.00	0.00	0.00	0.00	0.00	0.00	0.00	0.00	
10004193112	SMP	1	0.00	0.00	0.00	0.00	0.00	0.00	0.00	0.00	
10004243122	SMP	1	0.00	0.00	0.00	0.00	0.00	0.00	0.00	0.00	
10004293120	SMP	1	0.00	0.00	0.00	0.00	0.00	0.00	0.00	0.00	
10004343111	SMP	1	0.00	0.00	0.00	0.00	0.00	0.00	0.00	0.00	
10004393228	SMP	1	0.00	0.00	0.00	0.00	0.00	0.00	0.00	0.00	
10004443221	SMP	1	0.00	0.00	0.00	0.00	0.00	0.00	0.00	0.00	
10004493221	SMP	1	0.00	0.00	0.00	0.00	0.00	0.00	0.00	0.00	
10004543241	SMP	1	0.00	0.00	0.00	0.00	0.00	0.00	0.00	0.00	
10004593230	SMP	1	0.00	0.00	0.00	0.00	0.00	0.00	0.00	0.00	
10004643355	SMP	1	0.00	0.00	0.00	0.00	0.00	0.00	0.00	0.00	
10004693336	SMP	1	0.00	0.00	0.00	0.00	0.00	0.00	0.00	0.00	
10004743351	SMP	1	0.00	0.00	0.00	0.00	0.00	0.00	0.00	0.00	
10004793364	SMP	1	0.00	0.00	0.00	0.00	0.00	0.00	0.00	0.00	
10004843422	SMP	1	0.00	0.00	0.00	0.00	0.00	0.00	0.00	0.00	
10004893489	SMP	1	0.00	0.00	0.00	0.00	0.00	0.00	0.00	0.00	
10004943515	SMP	1	0.00	0.00	0.00	0.00	0.00	0.00	0.00	0.00	
10004993482	SMP	1	0.00	0.00	0.00	0.00	0.00	0.00	0.00	0.00	
10005043531	SMP	1	0.00	0.00	0.00	0.00	0.00	0.00	0.00	0.00	
10005093615	SMP	1	0.00	0.00	0.00	0.00	0.00	0.00	0.00	0.00	
10005143649	SMP	1	0.00	0.00	0.00	0.00	0.00	0.00	0.00	0.00	
10005193577	SMP	1	0.00	0.00	0.00	0.00	0.00	0.00	0.00	0.00	
10005243574	SMP	1	0.00	0.00	0.00	0.00	0.00	0.00	0.00	0.00	
10005293572	SMP	1	0.00	0.00	0.00	0.00	0.00	0.00	0.00	0.00	
10005343713	SMP	1	0.00	0.00	0.00	0.00	0.00	0.00	0.00	0.00	
10005393687	SMP	1	0.00	0.00	0.00	0.00	0.00	0.00	0.00	0.00	
10005443679	SMP	1	0.00	0.00	0.00	0.00	0.00	0.00	0.00	0.00	
10005493677	SMP	1	0.00	0.00	0.00	0.00	0.00	0.00	0.00	0.00	
10005543826	SMP	1	0.00	0.00	0.00	0.00	0.00	0.00	0.00	0.00	
10005593805	SMP	1	0.00	0.00	0.00	0.00	0.00	0.00	0.00	0.00	
10005643824	SMP	1	0.00	0.00	0.00	0.00	0.00	0.00	0.00	0.00	
10005693822	SMP	1	0.00	0.00	0.00	0.00	0.00	0.00	0.00	0.00	
10005743804	SMP	1	0.00	0.00	0.00	0.00	0.00	0.00	0.00	0.00	
10005793828	SMP	1	0.00	0.00	0.00	0.00	0.00	0.00	0.00	0.00	
10005843893	SMP	1	0.00	0.00	0.00	0.00	0.00	0.00	0.00	0.00	
10005893928	SMP	1	0.00	0.00	0.00	0.00	0.00	0.00	0.00	0.00	
10005943923	SMP	1	0.00	0.00	0.00	0.00	0.00	0.00	0.00	0.00	
10005993904	SMP	1	0.00	0.00	0.00	0.00	0.00	0.00	0.00	0.00	
10006044052	SMP	1	0.00	0.00	0.00	0.00	0.00	0.00	0.00	0.00	
10006094021	SMP	1	0.00	0.00	0.00	0.00	0.00	0.00	0.00	0.00	
10006144039	SMP	1	0.00	0.00	0.00	0.00	0.00	0.00	0.00	0.00	
10006194045	SMP	1	0.00	0.00	0.00	0.00	0.00	0.00	0.00	0.00	
10006244168	SMP	1	0.00	0.00	0.00	0.00	0.00	0.00	0.00	0.00	
10006294183	SMP	1	0.00	0.00	0.00	0.00	0.00	0.00	0.00	0.00	
10006344255	SMP	1	0.00	0.00	0.00	0.00	0.00	0.00	0.00	0.00	
10006394203	SMP	1	0.00	0.00	0.00	0.00	0.00	0.00	0.00	0.00	
10006444162	SMP	1	0.00	0.00	0.00	0.00	0.00	0.00	0.00	0.00	
10006494287	SMP	1	0.00	0.00	0.00	0.00	0.00	0.00	0.00	0.00	
10006544320	SMP	1	0.00	0.00	0.00	0.00	0.00	0.00	0.00	0.00	
10006594308	SMP	1	0.00	0.00	0.00	0.00	0.00	0.00	0.00	0.00	
10006644328	SMP	1	0.00	0.00	0.00	0.00	0.00	0.00	0.00	0.00	
10006694390	SMP	1	0.00	0.00	0.00	0.00	0.00	0.00	0.00	0.00	
10006744387	SMP	1	0.00	0.00	0.00	0.00	0.00	0.00	0.00	0.00	
10006794395	SMP	1	0.00	0.00	0.00	0.00	0.00	0.00	0.00	0.00	
10006844398	SMP	1	0.00	0.00	0.00	0.00	0.00	0.00	0.00	0.00	
10006894378	SMP	1	0.00	0.00	0.00	0.00	0.00	0.00	0.00	0.00	
10006944495	SMP	1	0.00	0.00	0.00	0.00	0.00	0.00	0.00	0.00	
10006994496	SMP	1	0.00	0.00	0.00	0.00	0.00	0.00	0.00	0.00	
10007044503	SMP	1	0.00	0.00	0.00	0.00	0.00	0.00	0.00	0.00	
10007094498	SMP	1	0.00	0.00	0.00	0.00	0.00	0.00	0.00	0.00	
10007144504	SMP	1	0.00	0.00	0.00	0.00	0.00	0.00	0.00	0.00	
10007194615	SMP	1	0.00	0.00	0.00	0.00	0.00	0.00	0.00	0.00	
10007244623	SMP	1	0.00	0.00	0.00	0.00	0.00	0.00	0.00	0.00	
10007294606	SMP	1	0.00	0.00	0.00	0.00	0.00	0.00	0.00	0.00	
10007344637	SMP	1	0.00	0.00	0.00	0.00	0.00	0.00	0.00	0.00	
10007394725	SMP	1	0.00	0.00	0.00	0.00	0.00	0.00	0.00	0.00	
10007444722	SMP	1	0.00	0.00	0.00	0.00	0.00	0.00	0.00	0.00	
10007494717	SMP	1	0.00	0.00	0.00	0.00	0.00	0.00	0.00	0.00	
10007544735	SMP	1	0.00	0.00	0.00	0.00	0.00	0.00	0.00	0.00	
10007594723	SMP	1	0.00	0.00	0.00	0.00	0.00	0.00	0.00	0.00	
10007644847	SMP	1	0.00	0.00	0.00	0.00	0.00	0.00	0.00	0.00	
10007694838	SMP	1	0.00	0.00	0.00	0.00	0.00	0.00	0.00	0.00	
10007744845	SMP	1	0.00	0.00	0.00	0.00	0.00	0.00	0.00	0.00	
10007794872	SMP	1	0.00	0.00	0.00	0.00	0.00	0.00	0.00	0.00	
10007845037	SMP	1	0.00	0.00	0.00	0.00	0.00	0.00	0.00	0.00	
10007894993	SMP	1	0.00	0.00	0.00	0.00	0.00	0.00	0.00	0.00	
10007945027	SMP	1	0.00	0.00	0.00	0.00	0.00	0.00	0.00	0.00	
10007994976	SMP	1	0.00	0.00	0.00	0.00	0.00	0.00	0.00	0.00	
10008067971	SMP	1	0.00	0.00	0.00	0.00	0.00	0.00	0.00	0.00	
10008076211	SMP	1	0.00	0.00	0.00	0.00	0.00	0.00	0.00	0.00	
10008084565	SMP	1	0.00	0.00	0.00	0.00	0.00	0.00	0.00	0.00	
10008092928	SMP	1	0.00	0.00	0.00	0.00	0.00	0.00	0.00	0.00	
10008101199	SMP	1	0.00	0.00	0.00	0.00	0.00	0.00	0.00	0.00	
10008109566	SMP	1	551.61	496.75	729.70	460.49	8.77	8.77	8.41	8.41	
10008117940	SMP	1	551.72	496.81	729.71	460.56	8.98	8.98	8.64	8.64	
10008126323	SMP	1	551.73	496.75	729.73	460.57	8.73	8.73	8.55	8.55	
10008142951	SMP	1	551.66	496.80	729.89	460.59	8.97	8.97	8.57	8.57	
10008151319	SMP	1	551.67	496.95	729.85	460.66	8.94	8.94	8.53	8.53	
10008159583	SMP	1	551.73	496.73	729.86	460.60	8.82	8.82	8.41	8.41	
10008176332	SMP	1	551.65	496.90	730.03	460.70	8.75	8.75	8.59	8.59	
10008184715	SMP	1	551.80	496.99	729.93	460.86	8.86	8.86	8.62	8.62	
10008192930	SMP	1	551.73	497.09	729.93	460.85	8.81	8.81	8.61	8.61	
10008209686	SMP	1	551.79	497.10	730.03	460.88	8.57	8.57	8.58	8.58	
10008218075	SMP	1	551.78	497.03	729.98	461.13	8.43	8.43	8.73	8.73	
10008226310	SMP	1	551.79	497.13	729.99	461.14	8.57	8.57	8.60	8.60	
10008234680	SMP	1	551.81	497.19	729.98	461.06	8.45	8.45	8.32	8.32	
10008243073	SMP	1	551.77	497.35	730.07	461.15	8.75	8.75	8.56	8.56	
10008259686	SMP	1	551.31	497.33	729.65	460.95	9.04	9.04	8.56	8.56	
10008268079	SMP	1	550.40	497.63	728.48	461.37	9.31	9.31	8.87	8.87	
10008276431	SMP	1	549.66	497.49	727.72	461.41	9.03	9.03	8.97	8.97	
10008293069	SMP	1	549.47	497.36	727.45	461.23	9.04	9.04	8.90	8.90	
10008301438	SMP	1	549.39	497.20	727.36	461.23	8.86	8.86	8.91	8.91	
10008309820	SMP	1	549.46	497.14	727.39	460.99	8.95	8.95	8.53	8.53	
10008326429	SMP	1	549.38	497.06	727.29	461.09	8.94	8.94	8.94	8.94	
10008334824	SMP	1	549.45	496.93	727.36	461.02	8.78	8.78	8.89	8.89	
10008343185	SMP	1	549.37	496.95	727.36	461.13	8.74	8.74	8.96	8.96	
10008351438	SMP	1	549.41	496.94	727.36	460.93	8.71	8.71	8.75	8.75	
10008359807	SMP	1	549.45	496.86	727.29	460.95	8.64	8.64	8.80	8.80	
10008368185	SMP	1	549.40	496.89	727.36	460.81	8.71	8.71	8.68	8.68	
10008376550	SMP	1	549.45	496.73	727.38	460.98	8.55	8.55	9.07	9.07	
10008384820	SMP	1	549.41	496.74	727.42	460.95	8.51	8.51	8.72	8.72	
10008393173	SMP	1	549.38	496.61	727.38	461.10	8.39	8.39	9.06	9.06	
10008409938	SMP	1	549.49	496.65	727.33	460.96	8.87	8.87	8.89	8.89	
10008418191	SMP	1	549.35	496.56	727.33	460.94	8.58	8.58	8.66	8.66	
10008426565	SMP	1	549.39	496.58	727.14	460.31	9.17	9.17	8.23	8.23	
10008434923	SMP	1	549.39	496.34	727.35	460.51	8.80	8.80	8.60	8.60	
10008443321	SMP	1	549.39	496.27	727.27	460.56	8.93	8.93	8.74	8.74	
10008451565	SMP	1	549.37	496.28	727.43	460.53	8.94	8.94	8.50	8.50	
10008459927	SMP	1	549.40	496.15	727.31	460.39	8.93	8.93	8.44	8.44	
10008468303	SMP	1	549.45	496.06	727.42	460.53	8.85	8.85	8.69	8.69	
10008476570	SMP	1	549.49	495.95	727.37	460.47	8.73	8.73	8.59	8.59	
10008484924	SMP	1	549.44	496.01	727.35	460.32	8.89	8.89	8.56	8.56	
10008493318	SMP	1	549.39	495.91	727.34	460.35	8.67	8.67	8.48	8.48	
10008501675	SMP	1	549.45	495.88	727.41	460.48	8.75	8.75	8.65	8.65	
10008509922	SMP	1	549.44	495.95	727.32	460.38	8.77	8.77	8.42	8.42	
10008518301	SMP	1	549.51	495.97	727.31	460.33	8.89	8.89	8.42	8.42	
10008526679	SMP	1	549.51	495.95	727.41	460.51	8.82	8.82	8.66	8.66	
10008535049	SMP	1	549.49	496.03	727.34	460.47	8.88	8.88	8.56	8.56	
10008543322	SMP	1	549.52	495.97	727.34	460.52	8.83	8.83	8.65	8.65	
10008551669	SMP	1	549.52	496.05	727.29	460.64	8.92	8.92	8.86	8.86	
10008560046	SMP	1	549.38	496.06	727.38	460.76	8.85	8.85	8.82	8.82	
10008568423	SMP	1	549.40	496.28	727.34	461.01	9.07	9.07	8.81	8.81	
10008576680	SMP	1	549.39	496.34	727.25	461.13	9.01	9.01	8.94	8.94	
10008585049	SMP	1	549.32	496.40	727.10	461.14	8.67	8.67	8.61	8.61	
10008593458	SMP	1	549.28	496.54	726.98	461.23	8.47	8.47	8.69	8.69	
10008601795	SMP	1	549.56	496.79	727.18	461.53	9.01	9.01	9.02	9.02	
10008610044	SMP	1	550.59	496.67	728.20	461.62	8.64	8.64	9.27	9.27	
10008618421	SMP	1	552.23	496.77	729.88	461.47	8.63	8.63	8.26	8.26	
10008626804	SMP	1	554.04	496.57	731.29	461.33	8.76	8.76	8.23	8.23	
10008643420	SMP	1	556.12	496.95	733.00	461.90	8.26	8.26	8.68	8.68	
10008651861	SMP	1	556.08	497.05	732.97	461.98	8.08	8.08	8.00	8.00	
10008660162	SMP	1	556.12	497.28	731.53	493.74	8.47	8.47	39.00	20.00	
10008676800	SMP	1	556.03	497.69	733.10	462.49	8.30	8.30	8.26	8.26	
10008685178	SMP	1	556.07	497.59	733.09	462.68	8.19	8.19	8.19	8.19	
10008693543	SMP	1	556.00	497.73	733.17	462.61	8.34	8.34	8.08	8.08	
10008710161	SMP	1	556.21	497.59	733.32	462.83	8.36	8.36	8.18	8.18	
10008718576	SMP	1	556.29	497.75	733.51	462.78	8.36	8.36	8.06	8.06	
10008726913	SMP	1	556.32	497.68	733.58	462.69	8.26	8.26	8.09	8.09	
10008743549	SMP	1	556.42	497.54	733.74	462.62	8.16	8.16	8.14	8.14	
10008751921	SMP	1	556.45	497.45	733.79	462.57	8.02	8.02	7.97	7.97	
10008760294	SMP	1	556.54	497.32	733.88	462.59	8.23	8.23	8.17	8.17	
10008776935	SMP	1	556.58	497.25	733.91	462.39	8.25	8.25	8.00	8.00	
10008785311	SMP	1	556.65	497.27	734.20	462.53	8.46	8.46	8.31	8.31	
10008793532	SMP	1	556.73	497.16	734.30	462.38	8.47	8.47	8.27	8.27	
10008810290	SMP	1	556.85	497.20	734.25	462.50	8.35	8.35	8.11	8.11	
10008818669	SMP	1	556.89	497.32	734.45	462.38	8.31	8.31	7.85	7.85	
10008826917	SMP	1	556.95	497.16	734.39	462.53	8.18	8.18	7.81	7.81	
10008835283	SMP	1	556.93	497.21	734.52	462.22	8.52	8.52	7.74	7.74	
10008852059	SMP	1	557.06	496.88	734.74	462.21	8.31	8.31	8.00	8.00	
10008860278	SMP	1	557.17	496.72	734.79	462.11	8.16	8.16	8.17	8.17	
10008868676	SMP	1	557.24	496.67	734.95	462.00	8.52	8.52	8.24	8.24	
10008877037	SMP	1	557.30	496.54	734.94	461.94	8.60	8.60	8.17	8.17	
10008893669	SMP	1	557.51	496.29	735.19	461.63	8.47	8.47	8.11	8.11	
10008902039	SMP	1	557.55	496.01	735.26	461.71	8.57	8.57	8.47	8.47	
10008910416	SMP	1	557.64	495.89	735.54	461.41	8.43	8.43	8.42	8.42	
10008918783	SMP	1	557.74	495.84	735.59	461.45	8.52	8.52	8.07	8.07	
10008935428	SMP	1	557.96	495.32	735.74	460.83	8.40	8.40	7.93	7.93	
10008943778	SMP	1	558.07	495.16	735.92	460.81	8.41	8.41	7.90	7.90	
10008952047	SMP	1	558.01	495.34	735.70	460.89	8.32	8.32	7.67	7.67	
10008968788	SMP	1	557.92	495.47	735.62	461.06	8.45	8.45	7.43	7.43	
10008977179	SMP	1	558.19	495.22	736.34	492.75	8.38	8.38	48.00	21.00	
10008985408	SMP	1	558.35	495.06	736.01	460.93	8.66	8.66	8.35	8.35	
10008993781	SMP	1	558.55	495.12	736.41	460.87	8.69	8.69	8.24	8.24	
10009002154	SMP	1	558.73	495.07	736.65	460.86	8.81	8.81	8.11	8.11	
10009010542	SMP	1	559.03	494.94	736.81	460.87	8.62	8.62	8.37	8.37	
10009018784	SMP	1	559.38	494.87	737.00	460.76	8.57	8.57	8.28	8.28	
10009027180	SMP	1	559.44	494.84	737.45	460.69	8.50	8.50	8.12	8.12	
10009035533	SMP	1	559.83	494.77	718.62	437.55	8.41	8.41	53.00	23.00	
10009052151	SMP	1	560.30	494.65	738.29	460.67	8.31	8.31	8.46	8.46	
10009060535	SMP	1	560.49	494.57	738.24	460.68	8.31	8.31	8.02	8.02	
10009068908	SMP	1	560.63	494.51	738.60	460.63	8.59	8.59	8.04	8.04	
10009085526	SMP	1	561.04	494.40	739.09	460.65	8.40	8.40	8.24	8.24	
10009093922	SMP	1	561.20	494.39	739.07	460.47	8.41	8.41	8.00	8.00	
10009102274	SMP	1	561.36	494.30	739.30	460.36	8.47	8.47	7.88	7.88	
10009118897	SMP	1	561.84	494.21	739.86	460.42	8.50	8.50	8.12	8.12	
10009127276	SMP	1	562.60	493.94	740.56	459.86	8.24	8.24	7.68	7.68	
10009135661	SMP	1	563.31	493.40	741.00	459.52	8.32	8.32	7.85	7.85	
10009152276	SMP	1	563.89	493.12	741.49	459.21	8.22	8.22	8.01	8.01	
10009160671	SMP	1	564.00	493.11	741.71	459.20	8.22	8.22	7.70	7.70	
10009169023	SMP	1	564.19	493.04	742.11	459.23	8.21	8.21	7.97	7.97	
10009185655	SMP	1	564.71	493.08	742.45	459.37	8.33	8.33	8.16	8.16	
10009194022	SMP	1	564.87	493.02	742.65	459.22	8.36	8.36	7.57	7.57	
10009202409	SMP	1	565.01	492.87	742.86	459.06	7.93	7.93	8.02	8.02	
10009210639	SMP	1	565.10	492.80	743.08	459.17	8.13	8.13	7.97	7.97	
10009219041	SMP	1	565.40	492.89	743.32	459.17	8.34	8.34	7.85	7.85	
10009227388	SMP	1	565.56	492.79	743.58	459.14	8.25	8.25	7.78	7.78	
10009235776	SMP	1	565.86	492.72	743.87	458.98	8.21	8.21	8.07	8.07	
10009252409	SMP	1	566.11	492.69	744.12	459.07	8.36	8.36	8.07	8.07	
10009260774	SMP	1	566.32	492.58	743.60	491.85	8.22	8.22	52.00	21.00	
10009269145	SMP	1	566.46	492.55	744.52	459.01	8.26	8.26	8.06	8.06	
10009277399	SMP	1	566.73	492.50	744.68	458.83	8.18	8.18	8.15	8.15	
10009285770	SMP	1	566.78	492.41	744.82	458.76	8.24	8.24	8.04	8.04	
10009294168	SMP	1	566.89	492.31	725.34	435.04	8.63	8.63	52.00	21.00	
10009310763	SMP	1	567.17	492.20	745.17	458.42	8.16	8.16	8.13	8.13	
10009319159	SMP	1	567.46	492.15	745.40	458.38	8.12	8.12	8.27	8.27	
10009327510	SMP	1	567.58	491.93	745.57	458.20	7.99	7.99	7.90	7.90	
10009344146	SMP	1	567.88	491.81	745.94	458.13	8.27	8.27	8.36	8.36	
10009352523	SMP	1	568.06	491.78	746.16	458.11	8.49	8.49	8.19	8.19	
10009360894	SMP	1	568.29	491.64	746.34	458.06	8.15	8.15	8.33	8.33	
10009377517	SMP	1	568.61	491.30	746.65	457.71	8.24	8.24	8.03	8.03	
10009385929	SMP	1	568.74	491.31	746.78	457.61	8.40	8.40	7.92	7.92	
10009394259	SMP	1	569.08	491.25	746.95	457.64	8.28	8.28	8.01	8.01	
10009410894	SMP	1	569.19	491.46	747.23	457.90	8.33	8.33	8.29	8.29	
10009419275	SMP	1	569.49	491.43	747.40	457.97	8.25	8.25	8.42	8.42	
10009427642	SMP	1	569.57	491.47	747.53	458.00	7.92	7.92	8.10	8.10	
10009435891	SMP	1	569.82	491.44	747.70	458.02	8.48	8.48	8.01	8.01	
10009444283	SMP	1	569.91	491.24	747.75	457.79	8.24	8.24	8.13	8.13	
10009452641	SMP	1	569.84	490.42	747.50	457.03	8.23	8.23	7.85	7.85	
10009469265	SMP	1	569.71	489.46	747.16	456.07	8.18	8.18	8.17	8.17	
10009477639	SMP	1	569.83	489.57	747.24	456.15	8.31	8.31	7.91	7.91	
10009486027	SMP	1	569.96	489.49	747.32	456.25	8.36	8.36	7.69	7.69	
10009494251	SMP	1	570.08	489.54	747.55	456.21	8.33	8.33	7.58	7.58	
10009511025	SMP	1	570.31	489.30	747.84	456.09	8.25	8.25	7.65	7.65	
10009519388	SMP	1	570.46	489.22	748.09	456.27	7.94	7.94	8.00	8.00	
10009527659	SMP	1	570.56	489.14	748.16	456.24	8.23	8.23	7.94	7.94	
10009536004	SMP	1	570.85	489.14	748.35	456.14	8.25	8.25	7.91	7.91	
10009544381	SMP	1	570.77	489.08	748.57	456.29	8.13	8.13	8.10	8.10	
10009552757	SMP	1	570.97	488.86	748.70	456.07	8.24	8.24	7.78	7.78	
10009561008	SMP	1	571.12	488.84	748.92	456.08	8.50	8.50	7.86	7.86	
10009569371	SMP	1	571.21	488.74	749.09	455.96	7.88	7.88	8.02	8.02	
10009577781	SMP	1	571.33	488.72	749.15	456.06	8.01	8.01	8.26	8.26	
10009586128	SMP	1	571.47	488.77	749.22	456.08	7.94	7.94	8.14	8.14	
10009594385	SMP	1	571.67	488.60	749.59	456.06	7.90	7.90	8.14	8.14	
10009602754	SMP	1	571.70	488.73	749.71	456.01	8.13	8.13	7.82	7.82	
10009611139	SMP	1	571.90	488.70	749.85	456.11	8.00	8.00	8.16	8.16	
10009619374	SMP	1	572.08	488.70	750.03	456.16	8.12	8.12	8.09	8.09	
10009627766	SMP	1	572.30	488.98	750.15	456.31	8.21	8.21	8.29	8.29	
10009636123	SMP	1	572.22	489.59	750.07	456.78	8.45	8.45	7.94	7.94	
10009644505	SMP	1	572.48	490.52	749.86	457.85	7.81	7.81	8.08	8.08	
10009652752	SMP	1	572.79	491.63	749.82	458.94	8.35	8.35	8.47	8.47	
10009669515	SMP	1	573.34	492.43	749.85	460.27	8.25	8.25	8.13	8.13	
10009677886	SMP	1	573.22	492.23	750.07	460.16	8.17	8.17	8.22	8.22	
10009835626	SMP	1	0.00	0.00	0.00	0.00	0.00	0.00	0.00	0.00	
10009885510	SMP	1	0.00	0.00	0.00	0.00	0.00	0.00	0.00	0.00	
10009935512	SMP	1	0.00	0.00	0.00	0.00	0.00	0.00	0.00	0.00	
10009985509	SMP	1	0.00	0.00	0.00	0.00	0.00	0.00	0.00	0.00	
10010035561	SMP	1	0.00	0.00	0.00	0.00	0.00	0.00	0.00	0.00	
10010085545	SMP	1	0.00	0.00	0.00	0.00	0.00	0.00	0.00	0.00	
10010135718	SMP	1	0.00	0.00	0.00	0.00	0.00	0.00	0.00	0.00	
10010185642	SMP	1	0.00	0.00	0.00	0.00	0.00	0.00	0.00	0.00	
10010235695	SMP	1	0.00	0.00	0.00	0.00	0.00	0.00	0.00	0.00	
10010285615	SMP	1	0.00	0.00	0.00	0.00	0.00	0.00	0.00	0.00	
10010335767	SMP	1	0.00	0.00	0.00	0.00	0.00	0.00	0.00	0.00	
10010385731	SMP	1	0.00	0.00	0.00	0.00	0.00	0.00	0.00	0.00	
10010435726	SMP	1	0.00	0.00	0.00	0.00	0.00	0.00	0.00	0.00	
10010485734	SMP	1	0.00	0.00	0.00	0.00	0.00	0.00	0.00	0.00	
10010535737	SMP	1	0.00	0.00	0.00	0.00	0.00	0.00	0.00	0.00	
10010585853	SMP	1	0.00	0.00	0.00	0.00	0.00	0.00	0.00	0.00	
10010635848	SMP	1	0.00	0.00	0.00	0.00	0.00	0.00	0.00	0.00	
10010685844	SMP	1	0.00	0.00	0.00	0.00	0.00	0.00	0.00	0.00	
10010735858	SMP	1	0.00	0.00	0.00	0.00	0.00	0.00	0.00	0.00	
10010785974	SMP	1	0.00	0.00	0.00	0.00	0.00	0.00	0.00	0.00	
10010835977	SMP	1	0.00	0.00	0.00	0.00	0.00	0.00	0.00	0.00	
10010885966	SMP	1	0.00	0.00	0.00	0.00	0.00	0.00	0.00	0.00	
10010935971	SMP	1	0.00	0.00	0.00	0.00	0.00	0.00	0.00	0.00	
10010985955	SMP	1	0.00	0.00	0.00	0.00	0.00	0.00	0.00	0.00	
10011036095	SMP	1	0.00	0.00	0.00	0.00	0.00	0.00	0.00	0.00	
10011086068	SMP	1	0.00	0.00	0.00	0.00	0.00	0.00	0.00	0.00	
10011136085	SMP	1	0.00	0.00	0.00	0.00	0.00	0.00	0.00	0.00	
10011186062	SMP	1	0.00	0.00	0.00	0.00	0.00	0.00	0.00	0.00	
10011236065	SMP	1	0.00	0.00	0.00	0.00	0.00	0.00	0.00	0.00	
10011286209	SMP	1	0.00	0.00	0.00	0.00	0.00	0.00	0.00	0.00	
10011336212	SMP	1	0.00	0.00	0.00	0.00	0.00	0.00	0.00	0.00	
10011386180	SMP	1	0.00	0.00	0.00	0.00	0.00	0.00	0.00	0.00	
10011436190	SMP	1	0.00	0.00	0.00	0.00	0.00	0.00	0.00	0.00	
10011486333	SMP	1	0.00	0.00	0.00	0.00	0.00	0.00	0.00	0.00	
10011536387	SMP	1	0.00	0.00	0.00	0.00	0.00	0.00	0.00	0.00	
10011586371	SMP	1	0.00	0.00	0.00	0.00	0.00	0.00	0.00	0.00	
10011636413	SMP	1	0.00	0.00	0.00	0.00	0.00	0.00	0.00	0.00	
10011686330	SMP	1	0.00	0.00	0.00	0.00	0.00	0.00	0.00	0.00	
10011736497	SMP	1	0.00	0.00	0.00	0.00	0.00	0.00	0.00	0.00	
10011786432	SMP	1	0.00	0.00	0.00	0.00	0.00	0.00	0.00	0.00	
10011836515	SMP	1	0.00	0.00	0.00	0.00	0.00	0.00	0.00	0.00	
10011886425	SMP	1	0.00	0.00	0.00	0.00	0.00	0.00	0.00	0.00	
10011936540	SMP	1	0.00	0.00	0.00	0.00	0.00	0.00	0.00	0.00	
10011986537	SMP	1	0.00	0.00	0.00	0.00	0.00	0.00	0.00	0.00	
10012036562	SMP	1	0.00	0.00	0.00	0.00	0.00	0.00	0.00	0.00	
10012086542	SMP	1	0.00	0.00	0.00	0.00	0.00	0.00	0.00	0.00	
10012136547	SMP	1	0.00	0.00	0.00	0.00	0.00	0.00	0.00	0.00	
10012186652	SMP	1	0.00	0.00	0.00	0.00	0.00	0.00	0.00	0.00	
10012236668	SMP	1	0.00	0.00	0.00	0.00	0.00	0.00	0.00	0.00	
10012286640	SMP	1	0.00	0.00	0.00	0.00	0.00	0.00	0.00	0.00	
10012336664	SMP	1	0.00	0.00	0.00	0.00	0.00	0.00	0.00	0.00	
10012386665	SMP	1	0.00	0.00	0.00	0.00	0.00	0.00	0.00	0.00	
10012436780	SMP	1	0.00	0.00	0.00	0.00	0.00	0.00	0.00	0.00	
10012486764	SMP	1	0.00	0.00	0.00	0.00	0.00	0.00	0.00	0.00	
10012536773	SMP	1	0.00	0.00	0.00	0.00	0.00	0.00	0.00	0.00	
10012586774	SMP	1	0.00	0.00	0.00	0.00	0.00	0.00	0.00	0.00	
10012636902	SMP	1	0.00	0.00	0.00	0.00	0.00	0.00	0.00	0.00	
10012686895	SMP	1	0.00	0.00	0.00	0.00	0.00	0.00	0.00	0.00	
10012736899	SMP	1	0.00	0.00	0.00	0.00	0.00	0.00	0.00	0.00	
10012786894	SMP	1	0.00	0.00	0.00	0.00	0.00	0.00	0.00	0.00	
10012836892	SMP	1	0.00	0.00	0.00	0.00	0.00	0.00	0.00	0.00	
10012886996	SMP	1	0.00	0.00	0.00	0.00	0.00	0.00	0.00	0.00	
10012937061	SMP	1	0.00	0.00	0.00	0.00	0.00	0.00	0.00	0.00	
10012987013	SMP	1	0.00	0.00	0.00	0.00	0.00	0.00	0.00	0.00	
10013037069	SMP	1	0.00	0.00	0.00	0.00	0.00	0.00	0.00	0.00	
10013087148	SMP	1	0.00	0.00	0.00	0.00	0.00	0.00	0.00	0.00	
10013137236	SMP	1	0.00	0.00	0.00	0.00	0.00	0.00	0.00	0.00	
10013187135	SMP	1	0.00	0.00	0.00	0.00	0.00	0.00	0.00	0.00	
10013237171	SMP	1	0.00	0.00	0.00	0.00	0.00	0.00	0.00	0.00	
10013287116	SMP	1	0.00	0.00	0.00	0.00	0.00	0.00	0.00	0.00	
10013337321	SMP	1	0.00	0.00	0.00	0.00	0.00	0.00	0.00	0.00	
10013387228	SMP	1	0.00	0.00	0.00	0.00	0.00	0.00	0.00	0.00	
10013437222	SMP	1	0.00	0.00	0.00	0.00	0.00	0.00	0.00	0.00	
10013487229	SMP	1	0.00	0.00	0.00	0.00	0.00	0.00	0.00	0.00	
10013537239	SMP	1	0.00	0.00	0.00	0.00	0.00	0.00	0.00	0.00	
10013587348	SMP	1	0.00	0.00	0.00	0.00	0.00	0.00	0.00	0.00	
10013637359	SMP	1	0.00	0.00	0.00	0.00	0.00	0.00	0.00	0.00	
10013687356	SMP	1	0.00	0.00	0.00	0.00	0.00	0.00	0.00	0.00	
10013737351	SMP	1	0.00	0.00	0.00	0.00	0.00	0.00	0.00	0.00	
10013787483	SMP	1	0.00	0.00	0.00	0.00	0.00	0.00	0.00	0.00	
10013837467	SMP	1	0.00	0.00	0.00	0.00	0.00	0.00	0.00	0.00	
10013887470	SMP	1	0.00	0.00	0.00	0.00	0.00	0.00	0.00	0.00	
10013937462	SMP	1	0.00	0.00	0.00	0.00	0.00	0.00	0.00	0.00	
10013987446	SMP	1	0.00	0.00	0.00	0.00	0.00	0.00	0.00	0.00	
10014037596	SMP	1	0.00	0.00	0.00	0.00	0.00	0.00	0.00	0.00	
10014087597	SMP	1	0.00	0.00	0.00	0.00	0.00	0.00	0.00	0.00	
10014137586	SMP	1	0.00	0.00	0.00	0.00	0.00	0.00	0.00	0.00	
10014187567	SMP	1	0.00	0.00	0.00	0.00	0.00	0.00	0.00	0.00	
10014237713	SMP	1	0.00	0.00	0.00	0.00	0.00	0.00	0.00	0.00	
10014287687	SMP	1	0.00	0.00	0.00	0.00	0.00	0.00	0.00	0.00	
10014337721	SMP	1	0.00	0.00	0.00	0.00	0.00	0.00	0.00	0.00	
10014387687	SMP	1	0.00	0.00	0.00	0.00	0.00	0.00	0.00	0.00	
10014437728	SMP	1	0.00	0.00	0.00	0.00	0.00	0.00	0.00	0.00	
10014487828	SMP	1	0.00	0.00	0.00	0.00	0.00	0.00	0.00	0.00	
10014537879	SMP	1	0.00	0.00	0.00	0.00	0.00	0.00	0.00	0.00	
10014587843	SMP	1	0.00	0.00	0.00	0.00	0.00	0.00	0.00	0.00	
10014637884	SMP	1	0.00	0.00	0.00	0.00	0.00	0.00	0.00	0.00	
10014687822	SMP	1	0.00	0.00	0.00	0.00	0.00	0.00	0.00	0.00	
10014737981	SMP	1	0.00	0.00	0.00	0.00	0.00	0.00	0.00	0.00	
10014787944	SMP	1	0.00	0.00	0.00	0.00	0.00	0.00	0.00	0.00	
10014837998	SMP	1	0.00	0.00	0.00	0.00	0.00	0.00	0.00	0.00	
10014887925	SMP	1	0.00	0.00	0.00	0.00	0.00	0.00	0.00	0.00	
10014938044	SMP	1	0.00	0.00	0.00	0.00	0.00	0.00	0.00	0.00	
10014988048	SMP	1	0.00	0.00	0.00	0.00	0.00	0.00	0.00	0.00	
10015038050	SMP	1	0.00	0.00	0.00	0.00	0.00	0.00	0.00	0.00	
10015088038	SMP	1	0.00	0.00	0.00	0.00	0.00	0.00	0.00	0.00	
10015138067	SMP	1	0.00	0.00	0.00	0.00	0.00	0.00	0.00	0.00	
10015188159	SMP	1	0.00	0.00	0.00	0.00	0.00	0.00	0.00	0.00	
10015238167	SMP	1	0.00	0.00	0.00	0.00	0.00	0.00	0.00	0.00	
10015288161	SMP	1	0.00	0.00	0.00	0.00	0.00	0.00	0.00	0.00	
10015338167	SMP	1	0.00	0.00	0.00	0.00	0.00	0.00	0.00	0.00	
10015388272	SMP	1	0.00	0.00	0.00	0.00	0.00	0.00	0.00	0.00	
10015438286	SMP	1	0.00	0.00	0.00	0.00	0.00	0.00	0.00	0.00	
10015488264	SMP	1	0.00	0.00	0.00	0.00	0.00	0.00	0.00	0.00	
10015538286	SMP	1	0.00	0.00	0.00	0.00	0.00	0.00	0.00	0.00	
10015588279	SMP	1	0.00	0.00	0.00	0.00	0.00	0.00	0.00	0.00	
10015638388	SMP	1	0.00	0.00	0.00	0.00	0.00	0.00	0.00	0.00	
10015688399	SMP	1	0.00	0.00	0.00	0.00	0.00	0.00	0.00	0.00	
10015738386	SMP	1	0.00	0.00	0.00	0.00	0.00	0.00	0.00	0.00	
10015788378	SMP	1	0.00	0.00	0.00	0.00	0.00	0.00	0.00	0.00	
10015838399	SMP	1	0.00	0.00	0.00	0.00	0.00	0.00	0.00	0.00	
10015888520	SMP	1	0.00	0.00	0.00	0.00	0.00	0.00	0.00	0.00	
10015938584	SMP	1	0.00	0.00	0.00	0.00	0.00	0.00	0.00	0.00	
10015988547	SMP	1	0.00	0.00	0.00	0.00	0.00	0.00	0.00	0.00	
10016038556	SMP	1	0.00	0.00	0.00	0.00	0.00	0.00	0.00	0.00	
10016088670	SMP	1	0.00	0.00	0.00	0.00	0.00	0.00	0.00	0.00	
10016138737	SMP	1	0.00	0.00	0.00	0.00	0.00	0.00	0.00	0.00	
10016188622	SMP	1	0.00	0.00	0.00	0.00	0.00	0.00	0.00	0.00	
10016238691	SMP	1	0.00	0.00	0.00	0.00	0.00	0.00	0.00	0.00	
10016288627	SMP	1	0.00	0.00	0.00	0.00	0.00	0.00	0.00	0.00	
10016338780	SMP	1	0.00	0.00	0.00	0.00	0.00	0.00	0.00	0.00	
10016388724	SMP	1	0.00	0.00	0.00	0.00	0.00	0.00	0.00	0.00	
10016438748	SMP	1	0.00	0.00	0.00	0.00	0.00	0.00	0.00	0.00	
10016488722	SMP	1	0.00	0.00	0.00	0.00	0.00	0.00	0.00	0.00	
10016538876	SMP	1	0.00	0.00	0.00	0.00	0.00	0.00	0.00	0.00	
10016588849	SMP	1	0.00	0.00	0.00	0.00	0.00	0.00	0.00	0.00	
10016638898	SMP	1	0.00	0.00	0.00	0.00	0.00	0.00	0.00	0.00	
10016688849	SMP	1	0.00	0.00	0.00	0.00	0.00	0.00	0.00	0.00	
10016738848	SMP	1	0.00	0.00	0.00	0.00	0.00	0.00	0.00	0.00	
10016788978	SMP	1	0.00	0.00	0.00	0.00	0.00	0.00	0.00	0.00	
10016838979	SMP	1	0.00	0.00	0.00	0.00	0.00	0.00	0.00	0.00	
10016888951	SMP	1	0.00	0.00	0.00	0.00	0.00	0.00	0.00	0.00	
10016938966	SMP	1	0.00	0.00	0.00	0.00	0.00	0.00	0.00	0.00	
10016988963	SMP	1	0.00	0.00	0.00	0.00	0.00	0.00	0.00	0.00	
10017039086	SMP	1	0.00	0.00	0.00	0.00	0.00	0.00	0.00	0.00	
10017089091	SMP	1	0.00	0.00	0.00	0.00	0.00	0.00	0.00	0.00	
10017139087	SMP	1	0.00	0.00	0.00	0.00	0.00	0.00	0.00	0.00	
10017189078	SMP	1	0.00	0.00	0.00	0.00	0.00	0.00	0.00	0.00	
10017239198	SMP	1	0.00	0.00	0.00	0.00	0.00	0.00	0.00	0.00	
10017289183	SMP	1	0.00	0.00	0.00	0.00	0.00	0.00	0.00	0.00	
10017339224	SMP	1	0.00	0.00	0.00	0.00	0.00	0.00	0.00	0.00	
10017389261	SMP	1	0.00	0.00	0.00	0.00	0.00	0.00	0.00	0.00	
10017439214	SMP	1	0.00	0.00	0.00	0.00	0.00	0.00	0.00	0.00	
10017489337	SMP	1	0.00	0.00	0.00	0.00	0.00	0.00	0.00	0.00	
10017539395	SMP	1	0.00	0.00	0.00	0.00	0.00	0.00	0.00	0.00	
10017589318	SMP	1	0.00	0.00	0.00	0.00	0.00	0.00	0.00	0.00	
10017639429	SMP	1	0.00	0.00	0.00	0.00	0.00	0.00	0.00	0.00	
10017689464	SMP	1	0.00	0.00	0.00	0.00	0.00	0.00	0.00	0.00	
10017739490	SMP	1	0.00	0.00	0.00	0.00	0.00	0.00	0.00	0.00	
10017789446	SMP	1	0.00	0.00	0.00	0.00	0.00	0.00	0.00	0.00	
10017839497	SMP	1	0.00	0.00	0.00	0.00	0.00	0.00	0.00	0.00	
10017889441	SMP	1	0.00	0.00	0.00	0.00	0.00	0.00	0.00	0.00	
10017939550	SMP	1	0.00	0.00	0.00	0.00	0.00	0.00	0.00	0.00	
10017989533	SMP	1	0.00	0.00	0.00	0.00	0.00	0.00	0.00	0.00	
10044728976	SMP	1	654.82	421.01	856.87	379.48	9.64	9.64	9.64	9.64	
10044745769	SMP	1	654.51	421.37	856.47	379.56	9.43	9.43	9.30	9.30	
10044754126	SMP	1	654.46	421.47	856.36	379.66	9.28	9.28	9.37	9.37	
10044762346	SMP	1	654.27	421.67	856.35	379.63	9.67	9.67	9.71	9.71	
10044770822	SMP	1	654.18	421.68	856.16	379.65	9.54	9.54	9.67	9.67	
10044779066	SMP	1	654.02	421.63	856.05	379.59	9.58	9.58	9.61	9.61	
10044787325	SMP	1	653.96	421.61	855.82	379.53	9.62	9.62	9.56	9.56	
10044795688	SMP	1	653.83	421.61	855.68	379.55	9.57	9.57	9.60	9.60	
10044804078	SMP	1	653.68	421.61	855.61	379.48	9.42	9.42	9.33	9.33	
10044812435	SMP	1	653.65	421.54	855.38	379.43	9.31	9.31	9.23	9.23	
10044820686	SMP	1	653.66	421.66	855.50	379.41	9.38	9.38	9.30	9.30	
10044829061	SMP	1	653.48	421.70	855.33	379.48	9.35	9.35	9.44	9.44	
10044837439	SMP	1	653.48	421.71	855.22	379.41	9.40	9.40	9.55	9.55	
10044845818	SMP	1	653.33	421.79	855.21	379.57	9.43	9.43	9.50	9.50	
10044854073	SMP	1	653.28	421.87	855.12	379.66	9.45	9.45	9.62	9.62	
10044862427	SMP	1	653.09	422.04	854.99	379.71	9.53	9.53	9.62	9.62	
10044870796	SMP	1	652.99	422.06	854.81	379.77	9.39	9.39	9.56	9.56	
10044879180	SMP	1	652.84	422.19	854.75	379.86	9.48	9.48	9.64	9.64	
10044887426	SMP	1	652.72	422.29	854.41	380.00	9.22	9.22	9.39	9.39	
10044895801	SMP	1	652.59	422.34	854.52	380.10	9.35	9.35	9.58	9.58	
10044904194	SMP	1	652.56	422.49	854.24	380.12	9.23	9.23	9.60	9.60	
10044912550	SMP	1	652.27	422.60	854.15	380.15	9.43	9.43	9.41	9.41	
10044920797	SMP	1	652.14	422.74	853.95	380.30	9.56	9.56	9.38	9.38	
10044929176	SMP	1	652.17	422.96	853.85	380.63	9.50	9.50	9.56	9.56	
10044945931	SMP	1	653.48	425.00	854.25	382.53	9.48	9.48	9.44	9.44	
10044954187	SMP	1	653.74	425.85	854.21	383.63	9.60	9.60	9.50	9.50	
10044962556	SMP	1	653.61	426.02	853.83	383.91	9.58	9.58	9.54	9.54	
10044970910	SMP	1	653.39	425.98	853.84	383.98	9.38	9.38	9.73	9.73	
10044979193	SMP	1	653.20	426.20	853.75	384.06	9.29	9.29	9.45	9.45	
10044987538	SMP	1	653.13	426.27	853.64	384.12	9.52	9.52	9.41	9.41	
10044995933	SMP	1	653.05	426.28	853.56	384.12	9.55	9.55	9.25	9.25	
10045012554	SMP	1	652.75	426.37	853.49	384.32	9.46	9.46	9.37	9.37	
10045020923	SMP	1	652.69	426.46	853.47	384.26	9.55	9.55	9.39	9.39	
10045029296	SMP	1	652.55	426.53	853.28	384.27	9.57	9.57	9.51	9.51	
10045037680	SMP	1	652.42	426.61	853.20	384.28	9.38	9.38	9.54	9.54	
10045045915	SMP	1	652.34	426.72	853.13	384.35	9.60	9.60	9.52	9.52	
10045054311	SMP	1	652.33	426.75	853.10	384.37	9.54	9.54	9.53	9.53	
10045062665	SMP	1	652.28	426.85	853.07	384.45	9.62	9.62	9.54	9.54	
10045071041	SMP	1	652.20	426.87	853.01	384.47	9.66	9.66	9.53	9.53	
10045079295	SMP	1	652.12	427.06	853.01	384.47	9.69	9.69	9.63	9.63	
10045087664	SMP	1	652.02	427.03	852.92	384.56	9.68	9.68	9.61	9.61	
10045096064	SMP	1	652.02	427.11	852.99	384.56	9.52	9.52	9.61	9.61	
10045104437	SMP	1	651.98	427.14	852.91	384.63	9.50	9.50	9.76	9.76	
10045112666	SMP	1	651.91	427.21	852.94	384.58	9.55	9.55	9.65	9.65	
10045121045	SMP	1	651.83	427.20	852.90	384.60	9.55	9.55	9.63	9.63	
10045129421	SMP	1	651.85	427.25	852.76	384.60	9.55	9.55	9.54	9.54	
10045137664	SMP	1	651.64	427.21	852.69	384.53	9.47	9.47	9.47	9.47	
10045146035	SMP	1	651.54	427.18	852.61	384.43	9.62	9.62	9.56	9.56	
10045154431	SMP	1	651.45	427.17	852.52	384.34	9.65	9.65	9.66	9.66	
10045162787	SMP	1	651.45	427.18	852.40	384.19	9.59	9.59	9.73	9.73	
10045171035	SMP	1	651.62	427.60	852.47	384.55	9.65	9.65	9.43	9.43	
10045179418	SMP	1	652.11	428.41	852.75	385.19	9.95	9.95	9.63	9.63	
10045187827	SMP	1	652.27	428.79	852.48	385.75	9.78	9.78	9.58	9.58	
10045196165	SMP	1	652.19	428.75	852.36	385.79	9.74	9.74	9.60	9.60	
10045204429	SMP	1	652.05	428.91	852.40	385.74	10.05	10.05	9.71	9.71	
10045212791	SMP	1	651.98	428.98	852.35	385.87	9.94	9.94	9.84	9.84	
10045221164	SMP	1	651.91	429.13	852.35	385.92	9.94	9.94	9.86	9.86	
10045229540	SMP	1	651.87	429.18	852.25	385.98	9.88	9.88	9.86	9.86	
10045237794	SMP	1	651.87	429.18	852.21	385.94	9.91	9.91	9.91	9.91	
10045246157	SMP	1	651.85	429.22	852.23	385.94	10.01	10.01	9.90	9.90	
10045254551	SMP	1	651.73	429.27	852.14	385.86	10.01	10.01	9.94	9.94	
10045262905	SMP	1	651.73	429.24	852.23	385.89	9.80	9.80	9.94	9.94	
10045271159	SMP	1	651.78	429.36	852.22	385.85	9.85	9.85	9.92	9.92	
10045279537	SMP	1	651.77	429.29	852.26	385.81	9.75	9.75	9.95	9.95	
10045287915	SMP	1	651.78	429.36	852.33	385.81	9.95	9.95	9.85	9.85	
10045296162	SMP	1	651.81	429.45	852.33	385.81	9.85	9.85	9.95	9.95	
10045304554	SMP	1	651.88	429.52	852.46	385.83	9.80	9.80	9.78	9.78	
10045312901	SMP	1	652.12	430.13	852.62	386.35	9.79	9.79	9.76	9.76	
10045321290	SMP	1	652.49	431.34	852.60	387.57	10.15	10.15	9.70	9.70	
10045329543	SMP	1	652.74	431.66	852.43	388.40	9.82	9.82	9.91	9.91	
10045337905	SMP	1	652.95	431.55	852.65	388.31	10.00	10.00	9.97	9.97	
10045346274	SMP	1	652.94	431.62	852.72	388.31	10.08	10.08	9.77	9.77	
10045354674	SMP	1	652.98	431.70	852.90	388.34	10.16	10.16	9.99	9.99	
10045362907	SMP	1	653.08	431.62	853.04	388.29	9.98	9.98	9.91	9.91	
10045371279	SMP	1	653.21	431.54	853.19	388.37	10.01	10.01	9.98	9.98	
10045379660	SMP	1	653.21	431.63	853.25	388.40	10.05	10.05	10.01	10.01	
10045388026	SMP	1	653.31	431.57	853.41	388.42	9.88	9.88	10.12	10.12	
10045396285	SMP	1	653.36	431.73	853.52	388.36	9.93	9.93	10.06	10.06	
10045404670	SMP	1	653.41	431.85	853.59	388.44	10.09	10.09	10.16	10.16	
10045413036	SMP	1	653.48	431.85	853.76	388.55	10.04	10.04	10.01	10.01	
10045421411	SMP	1	653.55	432.15	853.87	388.46	10.41	10.41	9.85	9.85	
10045429651	SMP	1	653.64	432.03	853.98	388.63	10.11	10.11	10.12	10.12	
10045438025	SMP	1	653.67	432.21	854.17	388.78	10.22	10.22	9.99	9.99	
10045446402	SMP	1	653.81	432.35	854.25	388.81	10.29	10.29	10.00	10.00	
10045454667	SMP	1	653.88	432.50	854.39	388.92	10.14	10.14	9.94	9.94	
10045463025	SMP	1	653.96	432.51	854.46	389.20	9.99	9.99	10.31	10.31	
10045471405	SMP	1	653.96	432.59	854.62	389.10	10.06	10.06	10.21	10.21	
10045479778	SMP	1	654.11	432.57	854.67	389.21	10.11	10.11	10.32	10.32	
10045488027	SMP	1	654.21	432.67	854.77	389.18	10.07	10.07	10.16	10.16	
10045496405	SMP	1	654.26	432.59	854.91	389.41	9.98	9.98	10.06	10.06	
10045504799	SMP	1	654.39	432.60	855.01	389.39	10.05	10.05	10.03	10.03	
10045513148	SMP	1	654.33	432.78	855.12	389.52	9.98	9.98	10.21	10.21	
10045521411	SMP	1	654.40	432.99	855.18	389.53	10.28	10.28	10.15	10.15	
10045529779	SMP	1	654.40	432.94	855.24	389.46	10.11	10.11	10.15	10.15	
10045538155	SMP	1	654.48	433.00	855.29	389.69	10.21	10.21	10.22	10.22	
10045546519	SMP	1	654.48	433.09	855.30	389.66	10.25	10.25	10.24	10.24	
10045563169	SMP	1	654.47	433.15	855.32	389.81	10.43	10.43	9.97	9.97	
10045571513	SMP	1	654.27	433.01	855.37	389.80	10.34	10.34	10.32	10.32	
10045579911	SMP	1	654.40	433.08	855.34	389.78	10.33	10.33	10.03	10.03	
10045588141	SMP	1	654.33	433.22	855.26	389.80	10.42	10.42	10.14	10.14	
10045596535	SMP	1	654.40	433.14	855.24	389.78	10.17	10.17	10.11	10.11	
10045604903	SMP	1	654.26	433.30	855.14	389.68	10.42	10.42	10.07	10.07	
10045613155	SMP	1	654.18	433.24	854.99	389.66	10.25	10.25	10.14	10.14	
10045621511	SMP	1	654.14	433.09	854.98	389.73	10.11	10.11	10.44	10.44	
10045629916	SMP	1	654.33	433.14	855.18	389.55	10.30	10.30	10.19	10.19	
10045638259	SMP	1	654.69	433.10	855.50	389.54	10.33	10.33	10.47	10.47	
10045646525	SMP	1	654.62	433.01	855.41	389.27	10.31	10.31	10.19	10.19	
10045654891	SMP	1	654.55	433.01	855.19	389.29	10.46	10.46	10.04	10.04	
10045663285	SMP	1	654.40	432.85	855.04	389.29	10.18	10.18	10.05	10.05	
10045671634	SMP	1	654.26	432.92	854.92	389.28	10.13	10.13	10.01	10.01	
10045679907	SMP	1	654.19	432.87	854.90	389.19	10.06	10.06	10.26	10.26	
10045688257	SMP	1	654.14	432.86	854.86	389.07	10.33	10.33	10.22	10.22	
10045696656	SMP	1	654.06	432.86	854.76	389.03	10.25	10.25	10.23	10.23	
10045705023	SMP	1	653.94	432.95	854.62	389.03	10.33	10.33	10.17	10.17	
10045713272	SMP	1	653.90	432.85	854.55	389.03	10.23	10.23	10.13	10.13	
10045721632	SMP	1	653.84	432.88	854.50	389.11	10.23	10.23	10.32	10.32	
10045730036	SMP	1	653.85	432.85	854.48	389.03	10.15	10.15	10.22	10.22	
10045738393	SMP	1	653.69	433.01	854.38	388.98	10.27	10.27	10.21	10.21	
10045746645	SMP	1	653.69	433.08	854.38	388.91	10.40	10.40	10.14	10.14	
10045755017	SMP	1	653.69	433.08	854.38	388.98	10.31	10.31	10.25	10.25	
10045763395	SMP	1	653.62	433.15	854.38	388.98	10.53	10.53	10.16	10.16	
10045771635	SMP	1	653.55	433.08	854.33	389.03	10.33	10.33	10.19	10.19	
10045780029	SMP	1	653.55	433.06	854.37	389.12	10.41	10.41	10.02	10.02	
10045788388	SMP	1	653.47	433.14	854.27	389.15	10.40	10.40	10.06	10.06	
10045796785	SMP	1	653.40	433.20	854.26	389.27	10.44	10.44	10.03	10.03	
10045805017	SMP	1	653.33	433.03	854.21	389.35	10.03	10.03	9.89	9.89	
10045813394	SMP	1	653.26	433.16	854.14	389.29	10.17	10.17	9.94	9.94	
10045821760	SMP	1	653.21	433.15	854.12	389.38	10.14	10.14	9.99	9.99	
10045830159	SMP	1	653.15	433.13	853.98	389.41	10.08	10.08	10.15	10.15	
10045838381	SMP	1	652.99	433.28	853.90	389.40	10.00	10.00	9.97	9.97	
10045846767	SMP	1	652.91	433.32	853.75	389.39	10.10	10.10	10.22	10.22	
10045855136	SMP	1	652.81	433.42	853.72	389.58	10.29	10.29	10.24	10.24	
10045863519	SMP	1	652.64	433.51	853.59	389.65	10.20	10.20	10.41	10.41	
10045871751	SMP	1	653.17	433.04	853.97	389.28	10.11	10.11	10.18	10.18	
10045880154	SMP	1	653.97	432.13	854.60	388.33	10.13	10.13	10.01	10.01	
10045888515	SMP	1	654.84	431.21	855.14	387.52	10.17	10.17	9.96	9.96	
10045896897	SMP	1	655.19	431.01	855.34	387.09	10.22	10.22	9.98	9.98	
10045905159	SMP	1	655.25	431.02	855.44	387.13	10.18	10.18	9.78	9.78	
10045913517	SMP	1	655.19	431.01	855.42	387.25	10.18	10.18	10.08	10.08	
10045921873	SMP	1	655.16	431.13	855.43	387.18	10.07	10.07	9.81	9.81	
10045930152	SMP	1	655.16	431.06	855.36	387.17	10.05	10.05	9.95	9.95	
10045938516	SMP	1	655.13	431.10	855.44	387.22	10.06	10.06	9.90	9.90	
10045946891	SMP	1	655.13	431.16	855.47	387.24	10.11	10.11	9.85	9.85	
10045955255	SMP	1	655.13	431.16	855.52	387.25	10.11	10.11	9.93	9.93	
10045963513	SMP	1	655.13	431.23	855.64	387.24	10.07	10.07	10.06	10.06	
10045971887	SMP	1	655.14	431.25	855.67	387.27	10.09	10.09	10.04	10.04	
10045980274	SMP	1	655.21	431.25	855.67	387.22	10.14	10.14	9.97	9.97	
10045988624	SMP	1	655.21	431.26	855.78	387.22	10.06	10.06	9.96	9.96	
10045996893	SMP	1	655.14	431.25	855.78	387.11	10.18	10.18	9.93	9.93	
10046005257	SMP	1	655.14	431.26	855.78	387.15	10.09	10.09	9.89	9.89	
10046013633	SMP	1	655.06	431.23	855.71	387.11	10.08	10.08	10.05	10.05	
10046021998	SMP	1	654.99	431.23	855.73	387.07	10.10	10.10	10.17	10.17	
10046030279	SMP	1	654.92	431.23	855.69	386.97	10.12	10.12	9.91	9.91	
10046038621	SMP	1	654.84	431.13	855.59	386.78	10.01	10.01	9.81	9.81	
10046047003	SMP	1	654.76	431.13	855.58	386.86	9.99	9.99	9.80	9.80	
10046055376	SMP	1	654.70	431.17	855.50	386.85	10.12	10.12	9.86	9.86	
10046063635	SMP	1	654.61	431.24	855.41	386.83	10.20	10.20	9.80	9.80	
10046071988	SMP	1	654.44	431.22	855.36	386.87	10.15	10.15	10.07	10.07	
10046080401	SMP	1	654.36	431.21	855.29	386.80	10.07	10.07	10.02	10.02	
10046088617	SMP	1	654.31	431.32	855.23	386.80	10.14	10.14	9.93	9.93	
10046097011	SMP	1	654.30	431.33	855.16	386.82	10.04	10.04	9.97	9.97	
10046105379	SMP	1	654.24	431.41	855.12	386.83	10.09	10.09	9.88	9.88	
10046113760	SMP	1	654.25	431.42	855.04	386.92	9.94	9.94	10.10	10.10	
10046121990	SMP	1	654.24	431.52	855.12	386.90	9.95	9.95	9.94	9.94	
10046130391	SMP	1	654.17	431.52	855.12	386.98	9.97	9.97	9.97	9.97	
10046138740	SMP	1	654.23	431.60	855.05	386.91	10.06	10.06	9.79	9.79	
10046147126	SMP	1	654.18	431.62	855.10	386.99	10.12	10.12	9.84	9.84	
10046155375	SMP	1	654.26	431.73	855.21	387.05	10.06	10.06	9.80	9.80	
10046163762	SMP	1	654.36	431.73	855.30	387.16	9.95	9.95	9.88	9.88	
10046172120	SMP	1	654.89	431.49	855.65	386.93	9.98	9.98	9.89	9.89	
10046180516	SMP	1	655.53	431.25	856.26	386.69	9.99	9.99	9.96	9.96	
10046188740	SMP	1	656.01	431.23	856.49	386.67	10.04	10.04	9.63	9.63	
10046197131	SMP	1	656.00	431.25	856.71	386.68	10.08	10.08	9.66	9.66	
10046205499	SMP	1	656.07	431.25	856.71	386.68	10.07	10.07	9.82	9.82	
10046213880	SMP	1	656.07	431.32	856.87	386.72	10.24	10.24	9.81	9.81	
10046222121	SMP	1	656.14	431.33	856.99	386.81	10.12	10.12	9.93	9.93	
10046230517	SMP	1	656.30	431.30	857.13	386.88	10.14	10.14	9.99	9.99	
10046238863	SMP	1	656.30	431.33	857.26	386.88	10.02	10.02	9.80	9.80	
10046247250	SMP	1	656.38	431.32	857.28	386.93	10.33	10.33	9.88	9.88	
10046255497	SMP	1	656.43	431.25	857.37	386.90	9.93	9.93	9.93	9.93	
10046272247	SMP	1	656.56	431.22	857.55	386.89	9.88	9.88	9.76	9.76	
10046280505	SMP	1	656.66	431.19	857.55	386.82	10.02	10.02	9.91	9.91	
10046288881	SMP	1	656.60	431.25	857.67	386.88	10.03	10.03	9.94	9.94	
10046305614	SMP	1	656.72	431.22	857.78	386.82	10.18	10.18	9.96	9.96	
10046313888	SMP	1	656.76	431.25	857.85	386.89	10.11	10.11	10.05	10.05	
10046322233	SMP	1	656.83	431.19	857.87	386.87	10.13	10.13	10.03	10.03	
10046338987	SMP	1	656.83	431.19	857.96	386.75	10.02	10.02	9.95	9.95	
10046347245	SMP	1	656.33	431.26	857.72	386.79	9.99	9.99	9.69	9.69	
10046355617	SMP	1	654.73	431.51	856.06	387.05	9.95	9.95	10.05	10.05	
10046363991	SMP	1	652.41	431.56	853.81	387.01	9.99	9.99	9.86	9.86	
10046380637	SMP	1	648.10	432.08	849.18	387.45	9.85	9.85	9.93	9.93	
10046388981	SMP	1	647.05	432.25	847.75	387.73	9.75	9.75	9.96	9.96	
10046397382	SMP	1	647.26	432.18	847.93	387.65	9.75	9.75	10.04	10.04	
10046413999	SMP	1	647.05	432.14	848.15	387.59	9.59	9.59	9.92	9.92	
10046422385	SMP	1	647.12	432.18	848.25	387.56	9.62	9.62	9.95	9.95	
10046430733	SMP	1	647.05	432.14	848.27	387.65	9.65	9.65	10.01	10.01	
10046438984	SMP	1	647.17	432.09	848.31	387.50	9.75	9.75	10.02	10.02	
10046447360	SMP	1	647.12	432.04	848.40	387.48	9.59	9.59	9.99	9.99	
10046455738	SMP	1	647.16	432.04	848.48	387.41	9.74	9.74	10.03	10.03	
10046464105	SMP	1	647.18	431.95	848.50	387.31	9.83	9.83	9.93	9.93	
10046472381	SMP	1	647.19	431.90	848.61	387.35	9.87	9.87	10.02	10.02	
10046480731	SMP	1	647.28	431.84	848.66	387.23	9.96	9.96	10.12	10.12	
10046489109	SMP	1	647.18	431.82	848.75	387.12	9.90	9.90	10.05	10.05	
10046497531	SMP	1	647.28	431.74	848.83	387.02	9.73	9.73	9.96	9.96	
10046505754	SMP	1	647.28	431.66	848.76	386.90	9.63	9.63	9.85	9.85	
10046514104	SMP	1	647.28	431.59	848.83	386.83	9.51	9.51	9.90	9.90	
10046522499	SMP	1	647.29	431.51	848.89	386.80	9.58	9.58	10.10	10.10	
10046530871	SMP	1	647.32	431.42	848.92	386.71	9.66	9.66	9.97	9.97	
10046539111	SMP	1	647.29	431.46	848.95	386.74	9.42	9.42	10.01	10.01	
10046547493	SMP	1	647.28	431.47	848.93	386.76	9.64	9.64	10.08	10.08	
10046555855	SMP	1	647.30	431.43	848.99	386.77	9.50	9.50	10.12	10.12	
10046564225	SMP	1	647.34	431.55	848.96	386.74	9.45	9.45	10.08	10.08	
10046572503	SMP	1	647.27	431.55	849.00	386.70	9.55	9.55	9.94	9.94	
10046580857	SMP	1	647.28	431.59	849.00	386.75	9.51	9.51	10.03	10.03	
10046589229	SMP	1	647.28	431.66	849.00	386.77	9.63	9.63	10.08	10.08	
10046597486	SMP	1	647.27	431.62	848.98	386.76	9.61	9.61	10.03	10.03	
10046605858	SMP	1	647.21	431.59	849.06	386.70	9.57	9.57	10.02	10.02	
10046614224	SMP	1	647.20	431.59	848.98	386.76	9.57	9.57	10.04	10.04	
10046622622	SMP	1	647.21	431.66	849.01	386.65	9.79	9.79	10.11	10.11	
10046630853	SMP	1	647.27	431.59	849.04	386.61	9.58	9.58	10.02	10.02	
10046639237	SMP	1	647.00	431.63	848.91	386.67	9.91	9.91	9.98	9.98	
10046647606	SMP	1	646.18	431.75	848.14	386.70	9.74	9.74	9.98	9.98	
10046655976	SMP	1	645.44	431.95	847.21	386.88	9.70	9.70	9.90	9.90	
10046664228	SMP	1	645.39	431.87	847.06	386.84	9.71	9.71	10.10	10.10	
10046672625	SMP	1	645.43	431.84	847.10	386.82	9.62	9.62	9.98	9.98	
10046680974	SMP	1	645.41	431.88	847.07	386.88	9.66	9.66	9.99	9.99	
10046689350	SMP	1	645.27	431.97	847.11	386.88	9.77	9.77	9.99	9.99	
10046697610	SMP	1	645.26	431.99	846.97	386.88	9.87	9.87	10.11	10.11	
10046705977	SMP	1	645.16	431.96	846.90	386.88	9.81	9.81	9.97	9.97	
10046714341	SMP	1	645.11	431.89	846.90	386.80	9.85	9.85	10.00	10.00	
10046722745	SMP	1	645.02	432.05	846.96	386.78	9.90	9.90	10.00	10.00	
10046730982	SMP	1	644.90	432.02	846.85	386.74	9.71	9.71	10.04	10.04	
10046739346	SMP	1	644.88	432.05	846.80	386.79	9.88	9.88	10.12	10.12	
10046747724	SMP	1	644.74	432.11	846.73	386.72	9.82	9.82	9.99	9.99	
10046755974	SMP	1	644.60	432.12	846.63	386.75	9.85	9.85	10.12	10.12	
10046764342	SMP	1	644.52	432.11	846.58	386.69	9.66	9.66	9.88	9.88	
10046772744	SMP	1	644.47	432.25	846.44	386.62	9.79	9.79	9.91	9.91	
10046781054	SMP	1	644.54	431.92	846.53	386.49	9.81	9.81	10.20	10.20	
10046789346	SMP	1	645.14	430.39	846.80	385.15	9.81	9.81	10.18	10.18	
10046797731	SMP	1	645.70	428.63	846.84	383.49	9.59	9.59	10.06	10.06	
10046806098	SMP	1	646.59	427.16	847.09	382.00	9.87	9.87	9.76	9.76	
10046822716	SMP	1	646.38	427.09	847.12	381.72	9.85	9.85	9.90	9.90	
10046831114	SMP	1	646.09	427.07	847.12	381.71	9.78	9.78	9.80	9.80	
10046839465	SMP	1	645.97	427.02	847.23	381.77	9.95	9.95	9.97	9.97	
10046847855	SMP	1	646.01	427.01	847.23	381.71	9.75	9.75	9.82	9.82	
10046856098	SMP	1	645.87	426.90	847.13	381.63	9.80	9.80	9.91	9.91	
10046864478	SMP	1	645.76	426.86	847.12	381.61	9.71	9.71	9.92	9.92	
10046872839	SMP	1	645.68	426.85	847.15	381.50	9.77	9.77	9.87	9.87	
10046881236	SMP	1	645.60	426.77	847.17	381.40	9.57	9.57	9.93	9.93	
10046889462	SMP	1	645.54	426.68	847.08	381.37	9.65	9.65	9.86	9.86	
10046897856	SMP	1	645.49	426.57	847.12	381.20	9.74	9.74	9.96	9.96	
10046906221	SMP	1	645.48	426.54	847.02	381.21	9.68	9.68	9.77	9.77	
10046914483	SMP	1	645.40	426.51	847.12	381.12	9.77	9.77	9.73	9.73	
10046922844	SMP	1	645.34	426.47	847.02	381.05	9.62	9.62	9.68	9.68	
10046931237	SMP	1	645.27	426.49	847.05	380.98	9.79	9.79	9.76	9.76	
10046939592	SMP	1	645.31	426.43	847.05	380.91	9.73	9.73	9.77	9.77	
10046947844	SMP	1	645.25	426.47	847.00	380.87	9.52	9.52	9.83	9.83	
10046956218	SMP	1	645.18	426.48	847.05	380.90	9.83	9.83	9.91	9.91	
10046964592	SMP	1	645.19	426.41	846.88	380.91	9.72	9.72	9.80	9.80	
10046972957	SMP	1	645.12	426.41	846.93	380.88	9.75	9.75	9.88	9.88	
10046981233	SMP	1	644.92	426.45	846.72	381.03	9.74	9.74	10.14	10.14	
10046989588	SMP	1	644.77	426.50	846.62	380.94	9.57	9.57	9.81	9.81	
10046997972	SMP	1	644.63	426.65	846.37	381.05	9.55	9.55	9.96	9.96	
10047006342	SMP	1	644.54	426.70	846.26	381.16	9.74	9.74	9.96	9.96	
10047014602	SMP	1	644.44	426.77	846.09	381.21	9.75	9.75	9.78	9.78	
10047022954	SMP	1	644.30	426.87	845.98	381.20	9.73	9.73	9.89	9.89	
10047031360	SMP	1	644.00	426.94	845.70	381.23	9.68	9.68	10.02	10.02	
10047039707	SMP	1	643.85	427.02	845.62	381.27	9.64	9.64	9.96	9.96	
10047047964	SMP	1	643.67	427.13	845.51	381.31	9.76	9.76	9.93	9.93	
10047056337	SMP	1	643.44	427.26	845.22	381.37	9.64	9.64	9.92	9.92	
10047064726	SMP	1	643.37	427.28	845.16	381.35	9.77	9.77	9.87	9.87	
10047072953	SMP	1	643.27	427.34	844.95	381.35	9.68	9.68	9.84	9.84	
10047081354	SMP	1	643.20	427.37	844.90	381.39	9.73	9.73	9.75	9.75	
10047089703	SMP	1	643.09	427.40	844.80	381.33	9.75	9.75	9.90	9.90	
10047098107	SMP	1	643.05	427.36	844.72	381.34	9.67	9.67	9.69	9.69	
10047106348	SMP	1	643.76	427.41	845.39	381.35	9.60	9.60	9.89	9.89	
10047114714	SMP	1	645.12	427.62	846.59	381.40	9.88	9.88	10.03	10.03	
10047123074	SMP	1	646.69	427.45	847.81	381.38	9.84	9.84	10.06	10.06	
10047131479	SMP	1	647.42	427.35	848.54	381.42	9.70	9.70	10.09	10.09	
10047139712	SMP	1	647.18	427.29	848.39	381.39	10.01	10.01	10.09	10.09	
10047148086	SMP	1	647.34	427.32	848.55	381.23	9.93	9.93	10.08	10.08	
10047156471	SMP	1	647.25	427.21	848.47	381.24	9.86	9.86	10.13	10.13	
10047164838	SMP	1	647.32	427.28	848.57	381.21	9.96	9.96	10.08	10.08	
10047173073	SMP	1	647.39	427.21	848.61	381.24	10.01	10.01	10.06	10.06	
10047181479	SMP	1	647.31	427.17	848.61	381.12	10.17	10.17	10.10	10.10	
10047189826	SMP	1	647.32	427.18	848.68	381.12	10.05	10.05	10.24	10.24	
10047198219	SMP	1	647.44	427.12	848.68	381.12	10.11	10.11	10.22	10.22	
10047206466	SMP	1	647.38	427.16	848.82	381.12	10.14	10.14	10.10	10.10	
10047214838	SMP	1	647.26	427.19	848.75	381.05	10.21	10.21	10.03	10.03	
10047223209	SMP	1	647.37	427.20	848.74	381.10	10.14	10.14	10.18	10.18	
10047231474	SMP	1	647.32	427.14	848.67	381.03	10.10	10.10	10.09	10.09	
10047239822	SMP	1	647.29	427.14	848.60	381.03	10.16	10.16	10.14	10.14	
10047248209	SMP	1	647.31	427.17	848.70	381.07	10.25	10.25	10.20	10.20	
10047256579	SMP	1	647.17	427.17	848.68	381.04	10.15	10.15	10.26	10.26	
10047264841	SMP	1	647.15	427.21	848.69	380.97	10.21	10.21	10.12	10.12	
10047273193	SMP	1	647.13	427.20	848.62	381.01	10.23	10.23	10.26	10.26	
10047281602	SMP	1	647.20	427.15	848.62	380.94	10.23	10.23	10.22	10.22	
10047289946	SMP	1	647.15	427.15	848.62	380.94	10.17	10.17	10.26	10.26	
10047298215	SMP	1	647.10	427.16	848.55	380.86	10.22	10.22	10.45	10.45	
10047306611	SMP	1	647.12	427.15	848.63	380.88	10.23	10.23	10.26	10.26	
10047314967	SMP	1	647.29	427.14	848.69	380.93	10.17	10.17	10.42	10.42	
10047323319	SMP	1	647.27	427.12	848.72	380.76	10.26	10.26	10.20	10.20	
10047331591	SMP	1	647.05	427.09	848.80	380.77	10.14	10.14	10.17	10.17	
10047339950	SMP	1	647.06	427.11	848.84	380.86	10.30	10.30	10.32	10.32	
10047348338	SMP	1	646.47	427.79	847.94	381.42	10.38	10.38	10.32	10.32	
10047356701	SMP	1	646.17	427.92	847.44	381.73	10.16	10.16	10.67	10.67	
10047364957	SMP	1	646.26	427.72	847.54	381.66	10.33	10.33	10.60	10.60	
10047373316	SMP	1	646.34	427.73	847.76	381.63	10.29	10.29	10.58	10.58	
10047381717	SMP	1	646.29	427.63	847.76	381.60	10.31	10.31	10.38	10.38	
10047390072	SMP	1	646.42	427.68	848.02	381.43	10.60	10.60	10.23	10.23	
10047398335	SMP	1	646.54	427.49	848.00	381.55	10.36	10.36	10.39	10.39	
10047406699	SMP	1	646.59	427.43	848.09	381.52	10.48	10.48	10.48	10.48	
10047415089	SMP	1	646.56	427.42	848.16	381.45	10.46	10.46	10.40	10.40	
10047423312	SMP	1	646.68	427.38	848.22	381.40	10.35	10.35	10.41	10.41	
10047431709	SMP	1	646.68	427.31	848.21	381.44	10.38	10.38	10.52	10.52	
10047440064	SMP	1	646.75	427.31	848.34	381.30	10.32	10.32	10.48	10.48	
10047448448	SMP	1	646.75	427.30	848.38	381.37	10.32	10.32	10.48	10.48	
10047456696	SMP	1	646.68	427.30	848.40	381.33	10.38	10.38	10.52	10.52	
10047465074	SMP	1	646.61	427.30	848.37	381.29	10.39	10.39	10.42	10.42	
10047473446	SMP	1	646.54	427.31	848.41	381.19	10.39	10.39	10.59	10.59	
10047481845	SMP	1	646.53	427.21	848.31	381.15	10.37	10.37	10.51	10.51	
10047490059	SMP	1	646.46	427.28	848.32	381.08	10.51	10.51	10.45	10.45	
10047498451	SMP	1	646.40	427.23	848.16	381.03	10.28	10.28	10.21	10.21	
10047506828	SMP	1	646.39	427.21	848.12	380.95	10.31	10.31	10.32	10.32	
10047515203	SMP	1	646.34	427.23	848.07	380.86	10.31	10.31	10.24	10.24	
10047523432	SMP	1	646.27	427.18	848.17	380.85	10.25	10.25	10.26	10.26	
10047531840	SMP	1	646.21	427.13	848.02	380.94	10.19	10.19	10.42	10.42	
10047540183	SMP	1	646.16	427.16	848.05	380.78	10.27	10.27	10.19	10.19	
10047548568	SMP	1	646.14	427.17	847.95	380.84	10.17	10.17	10.29	10.29	
10047556816	SMP	1	646.12	427.18	847.97	380.80	10.17	10.17	10.24	10.24	
10047565200	SMP	1	646.16	427.17	848.05	380.78	10.16	10.16	10.21	10.21	
10047573564	SMP	1	646.18	427.18	848.03	380.80	10.18	10.18	10.22	10.22	
10047581833	SMP	1	646.09	427.18	848.12	380.78	10.16	10.16	10.19	10.19	
10047590181	SMP	1	646.10	427.25	848.10	380.87	10.26	10.26	10.24	10.24	
10047598585	SMP	1	646.14	427.28	848.11	380.88	10.10	10.10	10.23	10.23	
10047606945	SMP	1	646.25	427.38	848.16	381.03	10.07	10.07	10.29	10.29	
10047615196	SMP	1	646.25	427.45	848.21	381.06	10.05	10.05	10.23	10.23	
10047623563	SMP	1	646.23	427.59	848.21	381.20	10.00	10.00	10.22	10.22	
10047631955	SMP	1	646.32	427.72	848.27	381.31	9.89	9.89	10.42	10.42	
10047640307	SMP	1	646.26	427.80	848.22	381.47	9.96	9.96	10.36	10.36	
10047648565	SMP	1	646.27	427.93	848.37	381.59	10.04	10.04	10.55	10.55	
10047656950	SMP	1	646.33	427.95	848.29	381.58	10.08	10.08	10.27	10.27	
10047665322	SMP	1	646.38	428.03	848.32	381.62	10.06	10.06	10.46	10.46	
10047673678	SMP	1	646.38	428.07	848.30	381.69	10.05	10.05	10.24	10.24	
10047681957	SMP	1	646.36	428.35	848.33	381.86	9.94	9.94	10.34	10.34	
10047690304	SMP	1	646.40	428.73	848.34	382.24	9.98	9.98	10.41	10.41	
10047698698	SMP	1	646.47	428.72	848.21	382.21	9.99	9.99	10.30	10.30	
10047707060	SMP	1	646.47	428.66	848.41	382.23	10.05	10.05	10.32	10.32	
10047715334	SMP	1	646.47	428.66	848.34	382.23	9.90	9.90	10.31	10.31	
10047723680	SMP	1	646.40	428.58	848.44	382.18	10.00	10.00	10.31	10.31	
10047732075	SMP	1	646.40	428.72	848.34	382.16	10.00	10.00	10.20	10.20	
10047740302	SMP	1	646.48	428.55	848.28	382.21	9.76	9.76	10.24	10.24	
10047748685	SMP	1	646.30	428.60	848.27	382.16	9.81	9.81	10.22	10.22	
10047757059	SMP	1	646.44	428.57	848.32	382.08	10.00	10.00	10.32	10.32	
10047765447	SMP	1	646.37	428.47	848.38	382.08	10.01	10.01	10.31	10.31	
10047773668	SMP	1	646.44	428.48	848.32	382.00	9.86	9.86	10.29	10.29	
10047782080	SMP	1	646.32	428.51	848.40	381.97	9.87	9.87	10.25	10.25	
10047790422	SMP	1	646.44	428.40	848.38	382.00	9.84	9.84	10.18	10.18	
10047798817	SMP	1	646.42	428.40	848.32	381.93	9.93	9.93	10.30	10.30	
10047807058	SMP	1	646.44	428.35	848.33	381.88	9.89	9.89	10.25	10.25	
10047815437	SMP	1	646.43	428.35	848.27	381.93	9.91	9.91	10.21	10.21	
10047823794	SMP	1	646.53	428.43	848.41	381.94	9.83	9.83	10.32	10.32	
10047832196	SMP	1	646.50	428.43	848.39	381.86	9.94	9.94	10.19	10.19	
10047840421	SMP	1	646.42	428.47	848.40	381.93	9.91	9.91	10.37	10.37	
10047848812	SMP	1	646.46	428.44	848.48	381.97	9.80	9.80	10.36	10.36	
10047857188	SMP	1	646.45	428.57	848.39	382.00	9.96	9.96	10.39	10.39	
10047865559	SMP	1	646.41	428.49	848.48	382.05	9.99	9.99	10.41	10.41	
10047873792	SMP	1	646.41	428.56	848.55	382.05	9.99	9.99	10.35	10.35	
10047882202	SMP	1	646.44	428.54	848.48	382.05	9.90	9.90	10.44	10.44	
10047890544	SMP	1	646.40	428.58	848.55	382.05	9.87	9.87	10.35	10.35	
10047898811	SMP	1	646.40	428.59	848.41	382.12	9.79	9.79	10.40	10.40	
10047907190	SMP	1	646.40	428.73	848.55	382.12	9.97	9.97	10.40	10.40	
10047915556	SMP	1	646.40	428.65	848.44	382.14	9.90	9.90	10.28	10.28	
10047923919	SMP	1	646.33	428.72	848.48	382.05	9.95	9.95	10.32	10.32	
10047932190	SMP	1	646.43	428.63	848.48	382.05	9.96	9.96	10.35	10.35	
10047940549	SMP	1	646.34	428.77	848.48	382.05	10.04	10.04	10.35	10.35	
10047948933	SMP	1	646.41	428.92	848.53	382.22	10.04	10.04	10.38	10.38	
10047957299	SMP	1	647.04	429.90	848.87	383.04	9.98	9.98	10.31	10.31	
10047965552	SMP	1	647.62	430.96	848.89	384.20	10.03	10.03	10.38	10.38	
10047982302	SMP	1	648.19	432.95	848.55	386.55	10.03	10.03	10.31	10.31	
10047990694	SMP	1	648.43	433.30	848.67	387.07	9.98	9.98	10.33	10.33	
10047998930	SMP	1	648.27	433.05	848.74	386.99	10.15	10.15	10.12	10.12	
10048007296	SMP	1	648.14	433.21	848.88	386.91	10.08	10.08	10.21	10.21	
10048015672	SMP	1	648.14	433.21	848.99	386.93	10.09	10.09	10.27	10.27	
10048024046	SMP	1	648.07	433.21	849.06	387.01	10.08	10.08	10.33	10.33	
10048032299	SMP	1	648.05	433.25	849.09	386.94	10.07	10.07	10.31	10.31	
10048040722	SMP	1	647.98	433.27	849.05	386.86	9.94	9.94	10.20	10.20	
10048049046	SMP	1	647.81	433.31	849.00	386.86	10.11	10.11	10.21	10.21	
10048057291	SMP	1	647.81	433.38	849.05	386.91	10.17	10.17	10.31	10.31	
10048065671	SMP	1	647.61	433.31	849.02	386.80	10.29	10.29	10.29	10.29	
10048074040	SMP	1	647.68	433.31	849.02	386.94	10.19	10.19	10.27	10.27	
10048082419	SMP	1	647.61	433.45	849.00	386.82	10.37	10.37	10.23	10.23	
10048090691	SMP	1	647.41	433.34	848.96	386.95	10.12	10.12	10.36	10.36	
10048099051	SMP	1	647.30	433.38	848.88	386.93	10.05	10.05	10.36	10.36	
10048107416	SMP	1	647.32	433.36	848.92	386.88	9.91	9.91	10.23	10.23	
10048115792	SMP	1	647.23	433.38	848.93	386.95	10.08	10.08	10.33	10.33	
10048124045	SMP	1	647.17	433.43	849.02	386.88	9.99	9.99	10.26	10.26	
10048132410	SMP	1	647.11	433.44	849.01	386.88	10.06	10.06	10.22	10.22	
10048140810	SMP	1	647.11	433.44	849.07	387.01	10.15	10.15	10.44	10.44	
10048149160	SMP	1	647.17	433.51	849.07	387.06	10.18	10.18	10.40	10.40	
10048157427	SMP	1	647.22	433.50	849.11	387.03	10.13	10.13	10.35	10.35	
10048165796	SMP	1	647.19	433.42	849.23	387.03	9.99	9.99	10.25	10.25	
10048174165	SMP	1	647.21	433.47	849.18	387.15	9.94	9.94	10.38	10.38	
10048182541	SMP	1	647.22	433.59	849.24	387.15	10.13	10.13	10.31	10.31	
10048190813	SMP	1	647.20	433.50	849.24	387.15	9.90	9.90	10.45	10.45	
10048199176	SMP	1	647.13	433.58	849.18	387.22	10.14	10.14	10.51	10.51	
10048207538	SMP	1	647.08	433.53	849.21	387.14	9.98	9.98	10.41	10.41	
10048215791	SMP	1	647.02	433.69	849.20	387.23	10.05	10.05	10.45	10.45	
10048224172	SMP	1	646.94	433.65	849.12	387.18	10.01	10.01	10.28	10.28	
10048232539	SMP	1	646.87	433.73	849.02	387.19	10.07	10.07	10.16	10.16	
10048240928	SMP	1	646.67	433.78	848.89	387.27	10.01	10.01	10.32	10.32	
10048249160	SMP	1	646.59	433.88	848.75	387.24	10.07	10.07	10.44	10.44	
10048257533	SMP	1	646.41	433.85	848.62	387.38	10.02	10.02	10.58	10.58	
10048265910	SMP	1	646.26	434.03	848.51	387.29	10.07	10.07	10.36	10.36	
10048274283	SMP	1	646.14	434.07	848.40	387.44	10.08	10.08	10.53	10.53	
10048282535	SMP	1	646.05	434.26	848.29	387.41	10.04	10.04	10.51	10.51	
10048290932	SMP	1	646.40	434.34	848.48	387.48	9.80	9.80	10.36	10.36	
10048299288	SMP	1	646.93	434.65	848.96	387.86	9.87	9.87	10.43	10.43	
10048307657	SMP	1	647.03	434.81	848.92	387.88	10.29	10.29	10.36	10.36	
10048315910	SMP	1	646.91	434.70	848.89	387.79	10.10	10.10	10.26	10.26	
10048324294	SMP	1	646.91	434.76	848.82	387.79	10.12	10.12	10.33	10.33	
10048332653	SMP	1	646.85	434.80	848.81	387.77	10.17	10.17	10.11	10.11	
10048341065	SMP	1	646.84	434.73	848.82	387.86	10.11	10.11	10.32	10.32	
10048349280	SMP	1	646.85	434.81	848.88	387.77	10.20	10.20	10.23	10.23	
10048357655	SMP	1	646.90	434.70	848.88	387.84	10.01	10.01	10.26	10.26	
10048366034	SMP	1	646.89	434.72	848.99	387.83	10.11	10.11	10.24	10.24	
10048374283	SMP	1	646.90	434.76	848.98	387.84	10.28	10.28	10.31	10.31	
10048382649	SMP	1	646.93	434.78	849.05	387.90	10.16	10.16	10.41	10.41	
10048391054	SMP	1	646.97	434.77	849.05	387.84	10.14	10.14	10.29	10.29	
10048399413	SMP	1	646.98	434.91	849.12	387.88	10.18	10.18	10.25	10.25	
10048407665	SMP	1	646.97	435.05	849.07	387.86	10.27	10.27	10.28	10.28	
10048416031	SMP	1	647.05	434.98	849.15	388.05	10.12	10.12	10.25	10.25	
10048424410	SMP	1	647.05	435.05	849.16	388.07	10.16	10.16	10.20	10.20	
10048432773	SMP	1	647.05	435.05	849.27	388.09	10.03	10.03	10.33	10.33	
10048441048	SMP	1	647.05	435.12	849.26	388.17	9.96	9.96	10.27	10.27	
10048449405	SMP	1	647.05	435.19	849.34	388.24	10.02	10.02	10.32	10.32	
10048457776	SMP	1	647.05	435.26	849.30	388.29	9.98	9.98	10.30	10.30	
10048466174	SMP	1	647.40	435.02	849.48	388.17	9.91	9.91	10.32	10.32	
10048474405	SMP	1	648.04	434.78	850.13	387.80	10.08	10.08	10.21	10.21	
10048482770	SMP	1	648.33	434.53	850.22	387.74	9.70	9.70	10.23	10.23	
10048491169	SMP	1	648.33	434.52	850.19	387.72	9.80	9.80	10.07	10.07	
10048499534	SMP	1	648.26	434.63	850.19	387.80	9.74	9.74	10.04	10.04	
10048507786	SMP	1	648.26	434.63	850.26	387.81	9.74	9.74	10.06	10.06	
10048516157	SMP	1	648.33	434.79	850.33	387.81	9.87	9.87	9.99	9.99	
10048524762	SMP	1	648.33	434.73	850.33	387.88	9.76	9.76	10.17	10.17	
10048532774	SMP	1	648.40	434.74	850.33	387.88	9.68	9.68	10.07	10.07	
10048541168	SMP	1	648.33	434.78	850.40	387.95	9.80	9.80	9.95	9.95	
10048549525	SMP	1	648.41	434.78	850.40	387.95	9.65	9.65	10.07	10.07	
10048557900	SMP	1	648.41	434.88	850.46	388.01	9.75	9.75	10.23	10.23	
10048566151	SMP	1	648.48	434.92	850.46	388.01	9.87	9.87	10.02	10.02	
10048574523	SMP	1	648.55	434.88	850.48	388.03	9.84	9.84	10.04	10.04	
10048582894	SMP	1	648.55	434.96	850.48	388.03	9.95	9.95	10.00	10.00	
10048591310	SMP	1	648.62	434.95	850.62	388.02	9.95	9.95	10.03	10.03	
10048599534	SMP	1	648.62	434.95	850.62	388.10	9.93	9.93	10.14	10.14	
10048607904	SMP	1	648.58	434.84	850.60	388.06	9.77	9.77	10.05	10.05	
10048616273	SMP	1	648.67	434.86	850.63	388.04	9.86	9.86	9.97	9.97	
10048624649	SMP	1	648.65	434.96	850.62	388.03	10.02	10.02	9.96	9.96	
10048632891	SMP	1	648.65	434.84	850.69	388.03	9.76	9.76	9.95	9.95	
10048641284	SMP	1	648.76	434.74	850.69	387.97	9.93	9.93	9.93	9.93	
10048649642	SMP	1	649.37	433.88	851.19	387.17	9.72	9.72	10.04	10.04	
10048658026	SMP	1	650.10	432.56	851.60	385.91	9.87	9.87	9.91	9.91	
10048666272	SMP	1	650.41	431.50	851.65	384.75	9.62	9.62	9.74	9.74	
10048674648	SMP	1	651.02	431.06	851.79	384.21	9.59	9.59	9.81	9.81	
10048683014	SMP	1	651.09	430.99	851.88	384.07	9.63	9.63	9.77	9.77	
10048691417	SMP	1	651.02	430.99	851.96	384.12	9.72	9.72	9.86	9.86	
10048699653	SMP	1	650.95	430.99	851.98	384.05	9.81	9.81	9.87	9.87	
10048708018	SMP	1	650.81	430.92	851.91	383.98	9.67	9.67	9.77	9.77	
10048716394	SMP	1	650.74	430.99	852.02	384.01	9.87	9.87	9.82	9.82	
10048724652	SMP	1	650.73	430.96	851.95	384.01	9.81	9.81	9.85	9.85	
10048733010	SMP	1	650.71	431.03	852.05	383.98	9.90	9.90	9.83	9.83	
10048741410	SMP	1	650.75	431.11	852.05	383.98	9.78	9.78	9.83	9.83	
10048749769	SMP	1	650.64	431.10	852.03	383.98	9.82	9.82	9.80	9.80	
10048758013	SMP	1	650.67	431.09	852.10	383.98	9.79	9.79	9.83	9.83	
10048766392	SMP	1	650.63	431.12	852.10	383.98	9.68	9.68	9.83	9.83	
10048774765	SMP	1	650.60	431.25	852.03	384.09	9.86	9.86	9.85	9.85	
10048783140	SMP	1	650.46	431.25	852.03	384.05	9.74	9.74	9.90	9.90	
10048791413	SMP	1	650.46	431.25	852.03	384.12	9.73	9.73	9.95	9.95	
10048799773	SMP	1	650.46	431.33	852.10	384.20	9.66	9.66	9.91	9.91	
10048816511	SMP	1	650.34	431.42	852.08	384.30	9.63	9.63	9.80	9.80	
10048824766	SMP	1	650.41	431.49	852.09	384.33	9.55	9.55	9.70	9.70	
10048833144	SMP	1	650.47	431.66	852.08	384.38	9.46	9.46	9.75	9.75	
10048841517	SMP	1	650.32	431.66	852.14	384.52	9.54	9.54	9.71	9.71	
10048849905	SMP	1	650.47	431.73	852.11	384.50	9.54	9.54	9.71	9.71	
10048858132	SMP	1	650.29	431.74	852.08	384.58	9.45	9.45	9.74	9.74	
10048866516	SMP	1	650.29	431.74	852.07	384.56	9.50	9.50	9.69	9.69	
10048874887	SMP	1	650.27	431.83	852.16	384.58	9.48	9.48	9.61	9.61	
10048883143	SMP	1	650.22	431.79	851.98	384.59	9.49	9.49	9.70	9.70	
10048891511	SMP	1	650.34	431.83	852.14	384.63	9.59	9.59	9.73	9.73	
10048899907	SMP	1	650.30	431.76	852.14	384.63	9.42	9.42	9.73	9.73	
10048908264	SMP	1	650.28	431.82	852.14	384.57	9.62	9.62	9.69	9.69	
10048916518	SMP	1	650.32	431.80	852.16	384.58	9.53	9.53	9.61	9.61	
10048924889	SMP	1	650.36	431.81	852.23	384.58	9.73	9.73	9.60	9.60	
10048933270	SMP	1	650.81	431.74	852.34	384.43	9.69	9.69	9.52	9.52	
10048941627	SMP	1	651.59	431.29	853.25	384.18	9.65	9.65	9.83	9.83	
10048949899	SMP	1	652.65	430.91	854.06	383.69	9.68	9.68	9.72	9.72	
10048958250	SMP	1	653.15	430.67	854.45	383.56	9.67	9.67	9.47	9.47	
10048966638	SMP	1	653.27	430.68	854.61	383.56	9.33	9.33	9.48	9.48	
10048975012	SMP	1	653.42	430.61	854.69	383.55	9.46	9.46	9.64	9.64	
10048983269	SMP	1	653.42	430.61	854.83	383.55	9.44	9.44	9.61	9.61	
10048991623	SMP	1	653.41	430.55	854.92	383.49	9.47	9.47	9.61	9.61	
10049000031	SMP	1	653.40	430.43	855.05	383.43	9.45	9.45	9.61	9.61	
10049008375	SMP	1	653.54	430.42	855.13	383.53	9.52	9.52	9.58	9.58	
10049016635	SMP	1	653.57	430.43	855.22	383.48	9.56	9.56	9.54	9.54	
10049025027	SMP	1	653.74	430.40	855.31	383.48	9.65	9.65	9.45	9.45	
10049033399	SMP	1	653.80	430.40	855.40	383.49	9.66	9.66	9.48	9.48	
10049041623	SMP	1	653.82	430.40	855.48	383.43	9.80	9.80	9.69	9.69	
10049050020	SMP	1	653.90	430.37	855.62	383.44	9.82	9.82	9.68	9.68	
10049058369	SMP	1	653.92	430.30	855.62	383.43	9.68	9.68	9.67	9.67	
10049066757	SMP	1	653.86	430.22	855.77	383.34	9.72	9.72	9.65	9.65	
10049075012	SMP	1	653.91	430.20	855.76	383.27	9.71	9.71	9.72	9.72	
10049083383	SMP	1	653.97	430.13	855.85	383.26	9.73	9.73	9.65	9.65	
10049091742	SMP	1	653.93	430.08	855.84	383.19	9.72	9.72	9.75	9.75	
10049100153	SMP	1	653.91	430.05	855.82	383.21	9.79	9.79	9.80	9.80	
10049108375	SMP	1	653.91	430.05	855.83	383.12	9.87	9.87	9.79	9.79	
10049116755	SMP	1	653.84	429.98	855.90	383.15	9.87	9.87	9.85	9.85	
10049125130	SMP	1	653.84	429.98	855.78	383.04	9.92	9.92	9.82	9.82	
10049133508	SMP	1	653.84	429.98	855.83	383.08	9.97	9.97	10.02	10.02	
10049141744	SMP	1	653.79	429.92	855.86	383.01	9.72	9.72	9.98	9.98	
10049150156	SMP	1	653.84	429.88	855.93	383.08	9.69	9.69	10.01	10.01	
10049158495	SMP	1	653.84	429.91	855.86	382.97	9.84	9.84	9.91	9.91	
10049166880	SMP	1	653.86	429.92	855.97	382.97	9.92	9.92	9.82	9.82	
10049175129	SMP	1	653.86	429.84	856.06	382.97	9.84	9.84	9.85	9.85	
10049183509	SMP	1	654.00	429.92	856.19	383.04	10.03	10.03	9.91	9.91	
10049191869	SMP	1	654.07	429.93	856.19	383.04	9.84	9.84	9.88	9.88	
10049200148	SMP	1	654.26	429.91	856.37	383.01	9.75	9.75	9.68	9.68	
10049208492	SMP	1	654.40	429.88	856.41	382.90	9.83	9.83	9.77	9.77	
10049216883	SMP	1	654.48	429.83	856.48	382.90	9.64	9.64	9.79	9.79	
10049225250	SMP	1	654.51	430.09	856.53	383.09	9.56	9.56	9.80	9.80	
10049233509	SMP	1	654.63	430.89	856.43	383.99	9.73	9.73	9.78	9.78	
10049241864	SMP	1	654.86	431.42	856.32	384.53	9.86	9.86	9.85	9.85	
10049250260	SMP	1	654.79	431.25	856.30	384.57	9.90	9.90	9.66	9.66	
10049258791	SMP	1	654.83	431.28	856.49	384.53	9.78	9.78	9.64	9.64	
10049266874	SMP	1	654.83	431.35	856.72	384.73	9.97	9.97	9.70	9.70	
10049275245	SMP	1	654.94	431.40	856.63	384.74	9.88	9.88	9.70	9.70	
10049283635	SMP	1	654.94	431.49	856.71	384.75	9.86	9.86	9.79	9.79	
10049291986	SMP	1	654.94	431.49	856.78	384.74	9.94	9.94	9.71	9.71	
10049300267	SMP	1	655.03	431.48	856.75	384.82	9.88	9.88	9.74	9.74	
10049308623	SMP	1	654.94	431.53	856.78	384.90	9.94	9.94	9.84	9.84	
10049316998	SMP	1	654.94	431.51	856.86	384.98	9.94	9.94	9.90	9.90	
10049325374	SMP	1	654.99	431.46	856.79	384.99	9.89	9.89	9.96	9.96	
10049333626	SMP	1	655.01	431.53	856.91	384.98	9.95	9.95	9.99	9.99	
10049341988	SMP	1	655.04	431.56	856.86	384.92	9.91	9.91	9.95	9.95	
10049350384	SMP	1	655.04	431.56	856.88	384.93	9.91	9.91	9.80	9.80	
10049358609	SMP	1	655.04	431.55	857.02	384.95	9.74	9.74	9.89	9.89	
10049366994	SMP	1	655.11	431.56	857.08	384.98	9.83	9.83	9.81	9.81	
10049375367	SMP	1	655.25	431.63	857.21	385.12	9.72	9.72	9.85	9.85	
10049383747	SMP	1	655.26	431.56	857.30	385.15	9.77	9.77	9.83	9.83	
10049400377	SMP	1	655.31	431.49	857.43	385.00	9.77	9.77	9.64	9.64	
10049408761	SMP	1	655.49	431.52	857.41	384.99	9.73	9.73	9.80	9.80	
10049417111	SMP	1	655.49	431.45	857.49	384.98	9.75	9.75	9.81	9.81	
10049425363	SMP	1	655.56	431.43	857.50	384.92	9.73	9.73	9.78	9.78	
10049433742	SMP	1	655.38	431.49	857.50	385.01	9.76	9.76	9.85	9.85	
10049442113	SMP	1	654.64	431.98	856.65	385.44	9.90	9.90	9.91	9.91	
10049450488	SMP	1	653.67	432.34	855.46	385.84	9.97	9.97	9.91	9.91	
10049458754	SMP	1	653.26	432.60	854.95	386.30	9.63	9.63	10.04	10.04	
10049475490	SMP	1	653.24	432.41	854.83	385.99	9.65	9.65	9.92	9.92	
10049483882	SMP	1	653.27	432.43	854.92	386.18	9.62	9.62	9.98	9.98	
10049492112	SMP	1	653.26	432.31	854.88	386.08	9.70	9.70	9.84	9.84	
10049500496	SMP	1	653.25	432.37	854.89	385.99	9.73	9.73	9.94	9.94	
10049508872	SMP	1	653.22	432.34	854.91	386.02	9.81	9.81	9.91	9.91	
10049517127	SMP	1	653.26	432.31	855.03	386.05	9.67	9.67	10.01	10.01	
10049525475	SMP	1	653.33	432.26	855.01	386.00	9.69	9.69	9.89	9.89	
10049533875	SMP	1	653.23	432.32	855.09	386.07	9.85	9.85	10.02	10.02	
10049542234	SMP	1	653.25	432.24	855.15	385.95	9.82	9.82	10.09	10.09	
10049550482	SMP	1	653.33	432.28	855.22	385.95	9.83	9.83	10.07	10.07	
10049558864	SMP	1	653.30	432.28	855.28	386.00	9.89	9.89	9.99	9.99	
10049567236	SMP	1	653.36	432.21	855.39	386.03	9.93	9.93	10.01	10.01	
10049575596	SMP	1	653.43	432.14	855.44	386.02	9.76	9.76	9.98	9.98	
10049583872	SMP	1	653.46	432.18	855.46	385.99	9.67	9.67	9.90	9.90	
10049592238	SMP	1	653.53	432.34	855.56	386.05	9.68	9.68	9.98	9.98	
10049600620	SMP	1	653.65	432.65	855.66	386.29	9.78	9.78	10.09	10.09	
10049608984	SMP	1	654.08	433.67	855.93	387.19	10.05	10.05	10.01	10.01	
10049617244	SMP	1	654.48	434.85	855.75	388.49	9.73	9.73	9.89	9.89	
10049625601	SMP	1	654.85	436.00	855.62	389.81	9.81	9.81	9.88	9.88	
10049642370	SMP	1	655.49	436.98	855.78	391.38	9.86	9.86	9.81	9.81	
10049650605	SMP	1	655.36	436.98	855.96	391.41	9.91	9.91	9.95	9.95	
10049659002	SMP	1	655.26	437.13	856.04	391.48	9.84	9.84	9.99	9.99	
10049667355	SMP	1	655.19	437.27	856.06	391.55	9.98	9.98	9.90	9.90	
10049675602	SMP	1	655.07	437.13	856.23	391.54	9.74	9.74	9.80	9.80	
10049683982	SMP	1	655.07	437.21	856.23	391.61	9.86	9.86	9.78	9.78	
10049692352	SMP	1	654.99	437.28	856.27	391.59	9.87	9.87	9.86	9.86	
10049700730	SMP	1	654.85	437.35	856.29	391.62	9.79	9.79	9.75	9.75	
10049708995	SMP	1	654.88	437.38	856.27	391.64	9.83	9.83	9.76	9.76	
10049717354	SMP	1	654.76	437.43	856.28	391.60	9.80	9.80	9.71	9.71	
10049725736	SMP	1	654.65	437.49	856.35	391.68	9.86	9.86	9.78	9.78	
10049734104	SMP	1	654.65	437.41	856.28	391.65	9.60	9.60	9.70	9.70	
10049742348	SMP	1	654.65	437.59	856.33	391.73	9.67	9.67	9.88	9.88	
10049750722	SMP	1	654.57	437.59	856.32	391.73	9.84	9.84	9.76	9.76	
10049759117	SMP	1	654.50	437.66	856.33	391.73	9.64	9.64	9.79	9.79	
10049767473	SMP	1	654.50	437.66	856.33	391.80	9.66	9.66	9.73	9.73	
10049775731	SMP	1	654.44	437.66	856.40	391.80	9.62	9.62	9.87	9.87	
10049784102	SMP	1	654.47	437.73	856.40	391.80	9.63	9.63	9.71	9.71	
10049792476	SMP	1	654.52	437.73	856.41	391.80	9.69	9.69	9.71	9.71	
10049800853	SMP	1	654.45	437.81	856.41	391.95	9.72	9.72	10.07	10.07	
10049809117	SMP	1	654.38	437.80	856.48	391.87	9.80	9.80	9.83	9.83	
10049817467	SMP	1	654.43	437.77	856.48	391.88	9.59	9.59	9.90	9.90	
10049825850	SMP	1	654.43	437.78	856.50	392.02	9.59	9.59	10.12	10.12	
10049834224	SMP	1	654.43	437.85	856.51	392.03	9.81	9.81	10.14	10.14	
10049842481	SMP	1	654.55	437.94	856.68	392.04	9.96	9.96	10.15	10.15	
10049859217	SMP	1	657.51	438.39	859.09	392.75	10.03	10.03	10.25	10.25	
10049867493	SMP	1	658.32	438.48	859.80	392.70	10.29	10.29	9.89	9.89	
10049875843	SMP	1	658.37	438.33	859.81	392.70	10.20	10.20	10.18	10.18	
10049884227	SMP	1	658.27	438.38	859.81	392.70	9.97	9.97	9.87	9.87	
10049892598	SMP	1	658.25	438.38	859.74	392.68	9.93	9.93	9.98	9.98	
10049900872	SMP	1	658.07	438.40	859.77	392.67	10.07	10.07	9.97	9.97	
10049909214	SMP	1	658.00	438.32	859.64	392.59	10.03	10.03	9.80	9.80	
10049917618	SMP	1	657.93	438.32	859.61	392.56	10.22	10.22	9.87	9.87	
10049925957	SMP	1	657.76	438.30	859.55	392.46	10.23	10.23	9.77	9.77	
10049934226	SMP	1	657.70	438.18	859.47	392.50	10.23	10.23	10.06	10.06	
10049942599	SMP	1	657.54	438.14	859.38	392.46	10.31	10.31	9.97	9.97	
10049950975	SMP	1	657.44	438.13	859.40	392.44	10.36	10.36	10.19	10.19	
10049959334	SMP	1	657.47	438.09	859.32	392.45	10.38	10.38	10.18	10.18	
10049967617	SMP	1	657.41	438.14	859.33	392.37	10.37	10.37	10.15	10.15	
10049975961	SMP	1	657.51	438.15	859.35	392.46	10.31	10.31	10.22	10.22	
10049984350	SMP	1	657.41	438.07	859.40	392.45	10.35	10.35	10.15	10.15	
10049992626	SMP	1	657.48	438.13	859.47	392.44	10.47	10.47	9.91	9.91	
10050000981	SMP	1	657.55	438.06	859.47	392.36	10.40	10.40	10.01	10.01	
10050009339	SMP	1	657.61	438.07	859.58	392.36	10.38	10.38	10.05	10.05	
10050017732	SMP	1	657.70	438.02	859.69	392.39	10.26	10.26	10.10	10.10	
10050025957	SMP	1	657.90	438.05	859.78	392.39	9.98	9.98	10.32	10.32	
10050034352	SMP	1	657.97	438.05	859.86	392.33	10.17	10.17	10.14	10.14	
10050042716	SMP	1	658.01	438.08	859.93	392.54	10.20	10.20	10.23	10.23	
10050051093	SMP	1	658.07	438.17	860.09	392.46	10.14	10.14	10.12	10.12	
10050059328	SMP	1	658.59	437.44	860.46	392.06	10.18	10.18	10.13	10.13	
10050067727	SMP	1	658.98	436.03	860.66	390.54	10.09	10.09	9.82	9.82	
10050076079	SMP	1	659.06	434.95	860.47	389.40	10.17	10.17	9.97	9.97	
10050084463	SMP	1	659.07	434.45	860.11	388.64	9.98	9.98	10.19	10.19	
10050092714	SMP	1	659.04	434.57	860.21	388.89	10.03	10.03	9.89	9.89	
10050101098	SMP	1	658.98	434.68	860.17	388.93	10.11	10.11	10.00	10.00	
10050109454	SMP	1	658.91	434.63	860.30	388.96	10.20	10.20	9.94	9.94	
10050117852	SMP	1	658.72	434.67	860.25	388.97	10.08	10.08	9.92	9.92	
10050126077	SMP	1	658.76	434.75	860.20	389.02	10.09	10.09	9.99	9.99	
10050134467	SMP	1	658.49	434.78	860.14	389.04	9.98	9.98	9.90	9.90	
10050142837	SMP	1	658.44	434.88	860.10	389.09	10.03	10.03	9.94	9.94	
10050151127	SMP	1	658.27	434.91	859.99	388.96	10.09	10.09	9.90	9.90	
10050159449	SMP	1	658.26	434.98	860.07	389.10	10.14	10.14	10.09	10.09	
10050167849	SMP	1	658.21	435.02	860.07	389.17	10.21	10.21	10.12	10.12	
10050176206	SMP	1	658.14	435.02	860.00	389.18	10.14	10.14	10.15	10.15	
10050184459	SMP	1	658.07	434.98	860.00	389.18	10.22	10.22	10.18	10.18	
10050192830	SMP	1	658.14	434.97	860.00	389.11	10.13	10.13	10.04	10.04	
10050201224	SMP	1	658.12	435.05	860.04	389.05	10.17	10.17	9.88	9.88	
10050209573	SMP	1	658.20	434.92	860.07	389.04	10.02	10.02	9.97	9.97	
10050217849	SMP	1	658.25	434.90	860.20	389.02	10.20	10.20	9.91	9.91	
10050226205	SMP	1	658.33	434.90	860.20	389.02	10.02	10.02	9.99	9.99	
10050234590	SMP	1	658.34	434.76	860.37	388.87	10.05	10.05	9.88	9.88	
10050242963	SMP	1	658.42	434.74	860.41	388.83	10.02	10.02	9.74	9.74	
10050251212	SMP	1	658.45	434.57	860.50	388.76	9.91	9.91	9.73	9.73	
10050259579	SMP	1	658.49	434.58	860.51	388.69	9.89	9.89	9.74	9.74	
10050267970	SMP	1	658.49	434.45	860.60	388.62	9.88	9.88	9.64	9.64	
10050276334	SMP	1	658.52	434.43	860.60	388.53	10.03	10.03	9.67	9.67	
10050284583	SMP	1	658.51	434.35	860.66	388.50	10.07	10.07	9.73	9.73	
10050292960	SMP	1	658.43	434.32	860.57	388.40	10.04	10.04	9.59	9.59	
10050301336	SMP	1	658.39	434.20	860.53	388.45	9.93	9.93	9.69	9.69	
10050309693	SMP	1	658.35	434.18	860.53	388.38	9.93	9.93	9.67	9.67	
10050317969	SMP	1	658.31	434.18	860.41	388.35	10.09	10.09	9.52	9.52	
10050326320	SMP	1	658.32	434.15	860.41	388.40	9.85	9.85	9.86	9.86	
10050334712	SMP	1	658.21	434.10	860.30	388.32	10.00	10.00	9.68	9.68	
10050342951	SMP	1	658.19	434.05	860.24	388.19	9.82	9.82	9.63	9.63	
10050351330	SMP	1	658.05	434.02	860.15	388.17	9.92	9.92	9.84	9.84	
10050359698	SMP	1	657.26	433.84	859.41	387.96	9.92	9.92	9.80	9.80	
10050368092	SMP	1	656.79	433.61	858.77	387.74	9.80	9.80	9.76	9.76	
10050376317	SMP	1	656.50	433.52	858.49	387.56	9.71	9.71	9.67	9.67	
10050384704	SMP	1	656.57	433.59	858.55	387.63	9.88	9.88	9.62	9.62	
10050393075	SMP	1	656.50	433.52	858.48	387.56	9.62	9.62	9.70	9.70	
10050401468	SMP	1	656.49	433.45	858.51	387.54	9.83	9.83	9.56	9.56	
10050409691	SMP	1	656.52	433.43	858.53	387.53	9.87	9.87	9.69	9.69	
10050418087	SMP	1	656.45	433.42	858.47	387.44	9.95	9.95	9.52	9.52	
10050426437	SMP	1	656.48	433.33	858.55	387.48	9.95	9.95	9.62	9.62	
10050434835	SMP	1	656.46	433.26	858.59	387.37	9.94	9.94	9.61	9.61	
10050443075	SMP	1	656.53	433.18	858.62	387.41	9.82	9.82	9.92	9.92	
10050451456	SMP	1	656.60	433.18	858.69	387.33	9.87	9.87	9.94	9.94	
10050459809	SMP	1	656.59	433.14	858.67	387.34	10.02	10.02	9.98	9.98	
10050468215	SMP	1	656.69	433.10	858.73	387.24	9.94	9.94	9.92	9.92	
10050484827	SMP	1	656.79	432.95	858.93	387.19	9.96	9.96	10.05	10.05	
10050493213	SMP	1	656.84	433.02	859.07	387.18	9.99	9.99	10.02	10.02	
10050501451	SMP	1	656.84	432.89	859.21	387.11	9.95	9.95	9.98	9.98	
10050509831	SMP	1	656.99	432.88	859.13	387.16	9.86	9.86	10.02	10.02	
10050518197	SMP	1	656.99	432.88	859.27	387.15	9.94	9.94	9.94	9.94	
10050526577	SMP	1	657.06	432.73	859.27	387.09	10.03	10.03	9.79	9.79	
10050534809	SMP	1	657.06	432.66	859.37	387.08	9.99	9.99	9.74	9.74	
10050543215	SMP	1	657.07	432.61	859.33	387.02	10.02	10.02	9.77	9.77	
10050551567	SMP	1	657.13	432.60	859.34	387.02	10.00	10.00	9.79	9.79	
10050559942	SMP	1	657.14	432.50	859.43	387.00	9.92	9.92	9.83	9.83	
10050568191	SMP	1	657.12	432.44	859.44	386.97	10.00	10.00	9.85	9.85	
10050576574	SMP	1	657.11	432.42	859.41	386.93	9.90	9.90	9.86	9.86	
10050584935	SMP	1	657.18	432.41	859.52	386.92	9.89	9.89	9.97	9.97	
10050593335	SMP	1	657.11	432.34	859.44	386.91	9.85	9.85	9.96	9.96	
10050601572	SMP	1	657.07	432.41	859.45	386.84	9.95	9.95	9.81	9.81	
10050609941	SMP	1	657.07	432.33	859.41	386.90	9.94	9.94	10.08	10.08	
10050618324	SMP	1	657.05	432.35	859.43	386.87	10.01	10.01	9.98	9.98	
10050626686	SMP	1	657.01	432.30	859.41	386.81	10.05	10.05	10.00	10.00	
10050634931	SMP	1	656.97	432.29	859.27	386.74	9.98	9.98	10.00	10.00	
10050643333	SMP	1	656.94	432.30	859.24	386.79	10.10	10.10	10.04	10.04	
10050651696	SMP	1	656.97	432.32	859.27	386.76	10.00	10.00	10.06	10.06	
10050659935	SMP	1	656.85	432.30	859.07	386.63	10.03	10.03	9.92	9.92	
10050668312	SMP	1	656.85	432.37	859.14	386.62	10.02	10.02	9.82	9.82	
10050676686	SMP	1	656.87	432.36	859.03	386.61	9.92	9.92	9.86	9.86	
10050685058	SMP	1	656.72	432.36	858.97	386.58	9.94	9.94	9.92	9.92	
10050693326	SMP	1	656.75	432.35	858.99	386.61	10.08	10.08	9.87	9.87	
10050701697	SMP	1	656.61	432.43	858.95	386.71	9.95	9.95	10.09	10.09	
10050710060	SMP	1	656.60	432.33	858.89	386.62	9.87	9.87	9.97	9.97	
10050718443	SMP	1	656.48	432.33	858.81	386.63	9.95	9.95	9.94	9.94	
10050726682	SMP	1	656.55	432.33	858.81	386.63	9.99	9.99	9.86	9.86	
10050735057	SMP	1	656.41	432.26	858.73	386.68	10.03	10.03	9.83	9.83	
10050743457	SMP	1	656.41	432.33	858.74	386.63	10.03	10.03	9.80	9.80	
10050751806	SMP	1	656.41	432.31	858.81	386.63	10.01	10.01	9.94	9.94	
10050760055	SMP	1	656.45	432.30	858.74	386.63	10.08	10.08	9.94	9.94	
10050768433	SMP	1	656.45	432.30	858.74	386.63	9.97	9.97	9.73	9.73	
10050776818	SMP	1	656.31	432.32	858.81	386.70	10.14	10.14	9.80	9.80	
10050785178	SMP	1	656.36	432.32	858.87	386.72	10.06	10.06	9.79	9.79	
10050793448	SMP	1	656.41	432.38	858.85	386.75	10.04	10.04	9.93	9.93	
10050801811	SMP	1	656.34	432.34	858.85	386.82	10.04	10.04	9.92	9.92	
10050810184	SMP	1	656.41	432.41	858.87	386.80	10.06	10.06	9.91	9.91	
10050818434	SMP	1	656.39	432.49	858.91	386.88	9.90	9.90	9.88	9.88	
10050826809	SMP	1	656.39	432.49	858.77	386.88	9.82	9.82	9.96	9.96	
10050835171	SMP	1	656.36	432.67	858.87	386.94	9.81	9.81	9.88	9.88	
10050843576	SMP	1	656.48	432.69	858.83	387.05	9.78	9.78	10.00	10.00	
10050851818	SMP	1	656.41	432.70	858.85	387.09	9.80	9.80	10.18	10.18	
10050860178	SMP	1	656.47	432.83	858.76	387.13	9.78	9.78	9.95	9.95	
10050868559	SMP	1	656.54	432.77	858.78	387.11	9.94	9.94	10.06	10.06	
10050876941	SMP	1	656.48	432.88	858.86	387.12	9.96	9.96	10.11	10.11	
10050885175	SMP	1	656.59	433.00	858.78	387.25	9.86	9.86	10.10	10.10	
10050893569	SMP	1	656.57	432.91	858.86	387.26	9.96	9.96	10.15	10.15	
10050901939	SMP	1	656.58	432.96	858.93	387.19	9.99	9.99	10.05	10.05	
10050910300	SMP	1	656.63	432.88	858.92	387.18	10.06	10.06	10.02	10.02	
10050918556	SMP	1	656.77	432.97	859.00	387.18	10.02	10.02	10.07	10.07	
10050926925	SMP	1	656.78	432.87	859.07	387.12	10.03	10.03	9.97	9.97	
10050935296	SMP	1	656.85	432.88	859.14	387.11	10.03	10.03	9.99	9.99	
10050943697	SMP	1	656.92	432.81	859.23	387.15	10.00	10.00	9.98	9.98	
10050951920	SMP	1	656.99	432.80	859.30	387.15	10.10	10.10	10.02	10.02	
10050960297	SMP	1	657.33	432.70	859.49	387.13	9.83	9.83	10.07	10.07	
10050968676	SMP	1	658.28	432.68	860.30	387.11	9.92	9.92	9.90	9.90	
10050976924	SMP	1	658.81	432.55	860.83	386.98	9.81	9.81	10.03	10.03	
10050985295	SMP	1	659.11	432.53	861.05	386.90	10.01	10.01	10.04	10.04	
10050993696	SMP	1	659.19	432.50	860.99	386.81	9.95	9.95	10.01	10.01	
10051002056	SMP	1	659.19	432.43	861.06	386.81	9.95	9.95	9.98	9.98	
10051010297	SMP	1	659.28	432.38	861.22	386.83	9.88	9.88	10.13	10.13	
10051018674	SMP	1	659.31	432.29	861.27	386.76	9.98	9.98	10.02	10.02	
10051027054	SMP	1	659.31	432.29	861.28	386.77	10.00	10.00	10.06	10.06	
10051035417	SMP	1	659.34	432.21	861.33	386.63	10.07	10.07	9.85	9.85	
10051043692	SMP	1	659.36	432.16	861.35	386.63	10.03	10.03	9.82	9.82	
10051052043	SMP	1	659.42	432.16	861.34	386.60	9.92	9.92	9.84	9.84	
10051060418	SMP	1	659.33	432.15	861.41	386.59	9.96	9.96	9.83	9.83	
10051068795	SMP	1	659.41	432.14	861.48	386.66	9.90	9.90	9.84	9.84	
10051077046	SMP	1	659.35	432.11	861.44	386.62	10.18	10.18	9.73	9.73	
10051085428	SMP	1	659.28	432.02	861.48	386.70	9.84	9.84	9.83	9.83	
10051093813	SMP	1	659.40	432.16	861.48	386.70	9.94	9.94	9.68	9.68	
10051102174	SMP	1	659.35	432.18	861.47	386.72	10.04	10.04	9.70	9.70	
10051110420	SMP	1	659.39	432.15	861.45	386.74	10.05	10.05	9.77	9.77	
10051118800	SMP	1	659.35	432.22	861.44	386.73	10.00	10.00	9.80	9.80	
10051127168	SMP	1	659.31	432.14	861.54	386.69	9.91	9.91	9.62	9.62	
10051135416	SMP	1	659.35	432.18	861.47	386.75	9.98	9.98	9.77	9.77	
10051143814	SMP	1	659.35	432.12	861.57	386.66	9.96	9.96	9.77	9.77	
10051152180	SMP	1	659.42	432.09	861.60	386.60	10.02	10.02	9.60	9.60	
10051160542	SMP	1	659.42	432.09	861.63	386.69	9.98	9.98	9.73	9.73	
10051168794	SMP	1	659.36	432.04	861.72	386.57	9.92	9.92	9.72	9.72	
10051177172	SMP	1	659.51	432.03	861.73	386.56	9.94	9.94	9.62	9.62	
10051185536	SMP	1	659.57	431.99	861.81	386.61	9.98	9.98	9.77	9.77	
10051193932	SMP	1	659.62	431.92	861.88	386.49	9.87	9.87	9.87	9.87	
10051202172	SMP	1	659.55	431.88	861.88	386.42	9.93	9.93	9.80	9.80	
10051210551	SMP	1	659.56	431.89	861.95	386.42	9.83	9.83	9.93	9.93	
10051218918	SMP	1	659.58	431.88	861.92	386.38	9.97	9.97	9.90	9.90	
10051227294	SMP	1	659.58	431.74	861.80	386.31	9.78	9.78	9.94	9.94	
10051235531	SMP	1	659.58	431.66	861.77	386.28	9.82	9.82	10.00	10.00	
10051243935	SMP	1	659.74	431.19	861.91	385.77	10.00	10.00	10.03	10.03	
10051252285	SMP	1	660.02	429.93	862.08	384.73	9.87	9.87	9.87	9.87	
10051260660	SMP	1	660.09	428.60	861.69	383.29	9.75	9.75	9.73	9.73	
10051268912	SMP	1	659.77	427.21	861.11	381.81	9.76	9.76	9.58	9.58	
10051285676	SMP	1	659.16	426.41	860.34	380.67	9.63	9.63	9.54	9.54	
10051294039	SMP	1	658.94	426.48	860.27	380.82	9.78	9.78	9.65	9.65	
10051302306	SMP	1	658.70	426.41	860.13	380.75	9.76	9.76	9.70	9.70	
10051310653	SMP	1	658.69	426.42	860.20	380.82	9.83	9.83	9.64	9.64	
10051319053	SMP	1	658.52	426.37	860.15	380.74	9.58	9.58	9.73	9.73	
10051327276	SMP	1	658.46	426.37	860.11	380.73	9.36	9.36	9.90	9.90	
10051335668	SMP	1	658.41	426.33	860.19	380.74	9.60	9.60	9.74	9.74	
10051344036	SMP	1	658.43	426.27	860.14	380.69	9.61	9.61	9.83	9.83	
10051352419	SMP	1	658.26	426.23	860.25	380.66	9.51	9.51	9.77	9.77	
10051360655	SMP	1	658.19	426.14	860.17	380.62	9.62	9.62	9.79	9.79	
10051369056	SMP	1	658.20	426.14	860.22	380.54	9.57	9.57	9.80	9.80	
10051377401	SMP	1	658.15	426.11	860.26	380.56	9.72	9.72	9.80	9.80	
10051385782	SMP	1	658.20	426.11	860.19	380.49	9.71	9.71	9.73	9.73	
10051394035	SMP	1	658.11	425.93	860.26	380.46	9.79	9.79	9.70	9.70	
10051402423	SMP	1	658.08	425.95	860.23	380.37	9.67	9.67	9.66	9.66	
10051410774	SMP	1	658.12	425.88	860.35	380.44	9.73	9.73	9.60	9.60	
10051419180	SMP	1	657.98	425.86	860.25	380.33	9.94	9.94	9.61	9.61	
10051427398	SMP	1	658.03	425.88	860.28	380.43	9.77	9.77	9.76	9.76	
10051435785	SMP	1	657.93	425.90	860.19	380.46	9.93	9.93	9.88	9.88	
10051444158	SMP	1	657.88	425.94	860.12	380.40	9.95	9.95	9.74	9.74	
10051452543	SMP	1	657.88	425.96	860.05	380.34	9.86	9.86	9.68	9.68	
10051460782	SMP	1	657.81	425.96	859.98	380.41	10.01	10.01	9.67	9.67	
10051469173	SMP	1	657.75	426.05	859.76	380.36	9.89	9.89	9.62	9.62	
10051477521	SMP	1	657.64	426.14	859.75	380.39	9.86	9.86	9.90	9.90	
10051485780	SMP	1	657.50	426.13	859.61	380.51	9.89	9.89	9.77	9.77	
10051494156	SMP	1	657.26	426.10	859.59	380.43	9.74	9.74	9.81	9.81	
10051502543	SMP	1	657.13	426.14	859.42	380.44	9.58	9.58	9.62	9.62	
10051510894	SMP	1	657.00	426.19	859.34	380.47	9.71	9.71	9.65	9.65	
10051519177	SMP	1	656.92	426.25	859.22	380.45	9.73	9.73	9.78	9.78	
10051527531	SMP	1	656.90	426.29	859.13	380.47	9.61	9.61	9.80	9.80	
10051535906	SMP	1	656.83	426.36	859.06	380.52	9.70	9.70	9.58	9.58	
10051544277	SMP	1	656.39	426.35	858.75	380.60	9.68	9.68	9.90	9.90	
10051552544	SMP	1	655.40	426.64	857.73	380.79	9.87	9.87	9.83	9.83	
10051560894	SMP	1	654.48	426.70	856.48	380.97	9.78	9.78	9.98	9.98	
10051569291	SMP	1	653.86	426.91	856.06	381.15	9.97	9.97	10.02	10.02	
10051577642	SMP	1	653.91	426.80	855.87	381.08	9.92	9.92	10.07	10.07	
10051594278	SMP	1	653.86	426.77	855.91	381.10	9.88	9.88	10.05	10.05	
10051602660	SMP	1	653.79	426.84	855.91	381.15	9.93	9.93	10.01	10.01	
10051611022	SMP	1	653.79	426.84	855.87	381.09	9.98	9.98	10.08	10.08	
10051619266	SMP	1	653.77	426.85	855.97	381.14	10.04	10.04	10.10	10.10	
10051627670	SMP	1	653.81	426.80	855.94	381.08	9.99	9.99	10.08	10.08	
10051636024	SMP	1	653.81	426.80	855.94	381.12	10.02	10.02	10.03	10.03	
10051644270	SMP	1	653.86	426.77	855.94	381.09	9.94	9.94	10.08	10.08	
10051652647	SMP	1	653.74	426.80	855.95	381.16	10.02	10.02	10.00	10.00	
10051661025	SMP	1	653.75	426.82	855.91	381.08	10.03	10.03	10.03	10.03	
10051669394	SMP	1	653.80	426.72	855.91	381.15	9.97	9.97	10.06	10.06	
10051677663	SMP	1	653.69	426.76	855.88	381.13	9.98	9.98	10.09	10.09	
10051686016	SMP	1	653.69	426.69	855.80	381.10	9.98	9.98	10.05	10.05	
10051694400	SMP	1	653.68	426.69	855.84	380.99	10.09	10.09	10.03	10.03	
10051702774	SMP	1	653.61	426.76	855.70	381.06	10.16	10.16	10.06	10.06	
10051711029	SMP	1	653.66	426.70	855.58	381.02	9.98	9.98	10.08	10.08	
10051719393	SMP	1	653.62	426.64	855.52	381.05	9.95	9.95	10.07	10.07	
10051727792	SMP	1	653.48	426.73	855.65	381.04	10.01	10.01	10.30	10.30	
10051736145	SMP	1	653.48	426.72	855.67	381.03	9.99	9.99	10.15	10.15	
10051744392	SMP	1	653.38	426.73	855.57	381.11	9.99	9.99	10.18	10.18	
10051752770	SMP	1	653.42	426.73	855.53	381.15	10.14	10.14	10.09	10.09	
10051761148	SMP	1	653.41	426.80	855.52	381.08	10.01	10.01	10.31	10.31	
10051769512	SMP	1	653.48	426.80	855.57	381.11	10.02	10.02	10.29	10.29	
10051777788	SMP	1	653.35	426.73	855.54	381.05	10.09	10.09	10.21	10.21	
10051786147	SMP	1	653.41	426.76	855.43	381.04	10.02	10.02	10.23	10.23	
10051794514	SMP	1	653.35	426.66	855.50	380.97	10.02	10.02	10.30	10.30	
10051802773	SMP	1	653.41	426.70	855.58	380.97	10.04	10.04	10.15	10.15	
10051811143	SMP	1	653.41	426.77	855.58	380.90	10.17	10.17	10.20	10.20	
10051819518	SMP	1	652.74	426.88	855.09	381.02	10.16	10.16	10.19	10.19	
10051827908	SMP	1	652.18	427.02	854.01	381.20	10.15	10.15	10.10	10.10	
10051836150	SMP	1	651.98	426.89	853.84	381.19	10.02	10.02	10.20	10.20	
10051844513	SMP	1	652.05	426.98	853.94	381.15	10.08	10.08	10.19	10.19	
10051852896	SMP	1	651.98	426.89	854.01	381.15	10.03	10.03	10.23	10.23	
10051861266	SMP	1	652.04	426.94	854.02	381.14	10.22	10.22	10.18	10.18	
10051869509	SMP	1	652.11	426.87	854.12	381.09	10.21	10.21	10.23	10.23	
10051877907	SMP	1	652.11	426.80	854.19	381.02	10.07	10.07	10.18	10.18	
10051886261	SMP	1	652.23	426.73	854.20	381.02	9.93	9.93	10.32	10.32	
10051894640	SMP	1	652.19	426.63	854.24	380.90	9.98	9.98	10.22	10.22	
10051902894	SMP	1	652.27	426.55	854.41	380.86	10.04	10.04	10.14	10.14	
10051911260	SMP	1	652.41	426.48	854.48	380.79	9.91	9.91	10.18	10.18	
10051919633	SMP	1	652.48	426.41	854.55	380.80	10.08	10.08	10.22	10.22	
10051928029	SMP	1	652.64	426.32	854.59	380.56	10.04	10.04	9.90	9.90	
10051936258	SMP	1	652.77	426.33	854.72	380.53	9.99	9.99	10.13	10.13	
10051944636	SMP	1	652.64	426.24	854.74	380.41	10.01	10.01	10.01	10.01	
10051953012	SMP	1	652.73	426.13	854.80	380.41	10.09	10.09	9.95	9.95	
10051961269	SMP	1	652.90	426.05	854.99	380.32	10.01	10.01	9.92	9.92	
10051969629	SMP	1	652.98	426.05	855.02	380.26	10.03	10.03	9.90	9.90	
10051978031	SMP	1	653.05	425.96	855.09	380.21	10.05	10.05	10.00	10.00	
10051986382	SMP	1	653.25	425.94	855.27	380.20	10.10	10.10	10.07	10.07	
10051994634	SMP	1	653.34	425.99	855.33	380.18	10.11	10.11	10.13	10.13	
10052003017	SMP	1	653.34	425.85	855.37	380.17	10.08	10.08	10.10	10.10	
10052011381	SMP	1	653.48	425.86	855.67	380.18	10.16	10.16	10.18	10.18	
10052019758	SMP	1	653.55	425.86	855.75	380.12	10.23	10.23	10.18	10.18	
10052028028	SMP	1	653.48	425.78	855.81	380.14	10.14	10.14	10.03	10.03	
10052036377	SMP	1	653.65	425.74	855.95	380.08	10.03	10.03	10.05	10.05	
10052044757	SMP	1	653.65	425.74	856.02	380.07	9.99	9.99	10.19	10.19	
10052053132	SMP	1	653.87	425.73	856.13	380.02	10.04	10.04	10.27	10.27	
10052061386	SMP	1	653.98	425.74	856.27	380.01	10.04	10.04	10.20	10.20	
10052069754	SMP	1	654.04	425.67	856.23	380.00	9.98	9.98	10.05	10.05	
10052078145	SMP	1	654.11	425.72	856.34	379.98	10.03	10.03	10.11	10.11	
10052086501	SMP	1	654.13	425.66	856.43	380.04	9.97	9.97	10.12	10.12	
10052103136	SMP	1	654.34	425.55	856.59	380.04	9.76	9.76	10.11	10.11	
10052111505	SMP	1	654.55	425.39	856.77	379.80	9.90	9.90	9.90	9.90	
10052119769	SMP	1	654.71	425.17	856.81	379.59	10.06	10.06	9.85	9.85	
10052128116	SMP	1	654.82	425.05	856.81	379.55	10.06	10.06	9.86	9.86	
10052136517	SMP	1	654.80	425.12	856.95	379.61	10.03	10.03	9.98	9.98	
10052144869	SMP	1	654.91	425.10	856.98	379.51	9.94	9.94	9.93	9.93	
10052153135	SMP	1	654.33	425.13	856.62	379.58	10.10	10.10	10.00	10.00	
10052161505	SMP	1	652.91	425.05	855.17	379.58	10.04	10.04	9.89	9.89	
10052169887	SMP	1	651.83	425.12	853.92	379.63	9.94	9.94	9.99	9.99	
10052186496	SMP	1	651.27	425.13	853.27	379.67	10.07	10.07	10.01	10.01	
10052194889	SMP	1	651.17	425.17	853.33	379.73	9.96	9.96	9.95	9.95	
10052203252	SMP	1	651.16	425.07	853.51	379.72	9.89	9.89	10.14	10.14	
10052211629	SMP	1	651.24	425.06	853.44	379.65	9.94	9.94	9.81	9.81	
10052219876	SMP	1	651.27	425.05	853.44	379.65	9.98	9.98	9.88	9.88	
10052228249	SMP	1	651.19	425.05	853.35	379.63	9.91	9.91	9.83	9.83	
10052236617	SMP	1	651.05	424.91	853.31	379.56	9.77	9.77	9.91	9.91	
10052245013	SMP	1	650.97	424.96	853.33	379.61	9.98	9.98	10.01	10.01	
10052253251	SMP	1	650.88	424.93	853.29	379.51	9.84	9.84	9.88	9.88	
10052261622	SMP	1	650.85	424.85	853.15	379.45	9.96	9.96	9.89	9.89	
10052269995	SMP	1	650.66	424.88	853.02	379.43	9.94	9.94	9.79	9.79	
10052278259	SMP	1	650.49	424.87	852.93	379.31	9.88	9.88	10.00	10.00	
10052286622	SMP	1	650.48	424.78	852.88	379.28	9.87	9.87	10.00	10.00	
10052295014	SMP	1	650.27	424.66	852.72	379.17	9.74	9.74	10.02	10.02	
10052303378	SMP	1	650.28	424.74	852.60	379.14	9.79	9.79	10.09	10.09	
10052311616	SMP	1	650.20	424.60	852.52	379.03	9.90	9.90	9.99	9.99	
10052319994	SMP	1	650.12	424.55	852.37	379.00	9.81	9.81	10.01	10.01	
10052328370	SMP	1	650.05	424.46	852.27	378.96	9.72	9.72	10.04	10.04	
10052336742	SMP	1	650.03	424.50	852.27	378.86	9.81	9.81	10.02	10.02	
10052345010	SMP	1	649.87	424.35	852.18	378.79	9.77	9.77	9.88	9.88	
10052353366	SMP	1	649.83	424.46	852.12	378.71	9.62	9.62	9.91	9.91	
10052361738	SMP	1	649.62	424.48	852.05	378.76	9.60	9.60	10.00	10.00	
10052370118	SMP	1	649.55	424.55	851.91	378.75	9.75	9.75	9.94	9.94	
10052378374	SMP	1	649.49	424.50	851.84	378.80	9.64	9.64	9.91	9.91	
10052386736	SMP	1	649.34	424.53	851.69	378.81	9.66	9.66	9.94	9.94	
10052395140	SMP	1	649.20	424.60	851.62	378.88	9.78	9.78	10.09	10.09	
10052403498	SMP	1	649.07	424.74	851.44	378.93	9.83	9.83	9.79	9.79	
10052411739	SMP	1	648.82	424.88	851.23	378.98	9.90	9.90	9.87	9.87	
10052420115	SMP	1	647.63	425.07	850.09	379.13	9.82	9.82	9.82	9.82	
10052428488	SMP	1	646.46	425.01	848.77	379.28	9.66	9.66	9.76	9.76	
10052445113	SMP	1	645.62	425.36	847.77	379.44	9.59	9.59	9.74	9.74	
10052453506	SMP	1	645.54	425.40	847.73	379.47	9.66	9.66	9.72	9.72	
10052461867	SMP	1	645.38	425.52	847.69	379.48	9.76	9.76	9.86	9.86	
10052470121	SMP	1	645.27	425.55	847.48	379.62	9.65	9.65	9.70	9.70	
10052478488	SMP	1	645.05	425.55	847.48	379.77	9.74	9.74	10.16	10.16	
10052486874	SMP	1	645.05	425.63	847.29	379.76	9.70	9.70	9.98	9.98	
10052495226	SMP	1	644.91	425.70	847.22	379.84	9.71	9.71	9.97	9.97	
10052503512	SMP	1	644.79	425.75	847.26	379.91	9.75	9.75	9.91	9.91	
10052511854	SMP	1	644.71	425.84	847.37	379.91	9.86	9.86	9.91	9.91	
10052520265	SMP	1	644.74	425.83	847.27	379.98	9.75	9.75	10.02	10.02	
10052528617	SMP	1	644.76	425.79	847.18	379.96	9.84	9.84	9.93	9.93	
10052536878	SMP	1	644.54	425.86	847.26	379.91	9.70	9.70	9.91	9.91	
10052545228	SMP	1	644.62	425.91	847.09	379.98	9.84	9.84	10.06	10.06	
10052553629	SMP	1	644.55	425.91	847.05	379.90	9.69	9.69	9.83	9.83	
10052561977	SMP	1	644.49	425.86	847.01	379.88	9.80	9.80	10.03	10.03	
10052570238	SMP	1	644.33	425.93	846.93	379.92	9.82	9.82	10.15	10.15	
10052578621	SMP	1	644.38	425.94	846.77	379.88	9.93	9.93	10.10	10.10	
10052587002	SMP	1	644.29	425.91	846.69	379.86	9.87	9.87	10.10	10.10	
10052595351	SMP	1	644.23	425.88	846.57	379.91	9.88	9.88	10.25	10.25	
10052603627	SMP	1	644.18	425.87	846.41	379.87	9.91	9.91	10.12	10.12	
10052611973	SMP	1	644.08	425.87	846.35	379.85	9.91	9.91	10.05	10.05	
10052620361	SMP	1	643.90	425.86	846.21	379.78	9.87	9.87	10.02	10.02	
10052628619	SMP	1	643.87	425.83	846.19	379.70	9.88	9.88	10.08	10.08	
10052636995	SMP	1	643.67	425.88	846.12	379.70	9.77	9.77	10.01	10.01	
10052645357	SMP	1	643.65	425.74	846.06	379.64	9.79	9.79	9.96	9.96	
10052653749	SMP	1	643.66	425.84	846.01	379.67	9.80	9.80	9.94	9.94	
10052661973	SMP	1	643.60	425.81	845.92	379.63	9.75	9.75	10.02	10.02	
10052670360	SMP	1	643.50	425.90	845.76	379.68	9.77	9.77	10.00	10.00	
10052678741	SMP	1	643.44	425.95	845.75	379.66	9.79	9.79	10.02	10.02	
10052687116	SMP	1	643.34	425.85	845.61	379.61	9.74	9.74	10.00	10.00	
10052695346	SMP	1	643.31	425.77	845.61	379.68	9.80	9.80	10.09	10.09	
10052703747	SMP	1	642.92	426.04	845.51	379.84	9.79	9.79	10.07	10.07	
10052712106	SMP	1	642.75	426.55	845.07	380.24	9.73	9.73	10.00	10.00	
10052720481	SMP	1	642.61	426.64	844.93	380.38	9.78	9.78	10.05	10.05	
10052728730	SMP	1	642.62	426.48	844.95	380.20	9.61	9.61	10.19	10.19	
10052737109	SMP	1	642.52	426.52	844.86	380.17	9.69	9.69	10.02	10.02	
10052745473	SMP	1	642.50	426.41	844.86	380.06	9.86	9.86	10.11	10.11	
10052753869	SMP	1	642.39	426.35	844.69	379.99	9.95	9.95	10.19	10.19	
10052762089	SMP	1	642.41	426.33	844.61	379.97	9.84	9.84	10.26	10.26	
10052770486	SMP	1	642.28	426.30	844.47	379.95	9.98	9.98	10.15	10.15	
10052787111	SMP	1	642.00	426.28	844.35	379.86	9.85	9.85	10.09	10.09	
10052795479	SMP	1	641.92	426.19	844.33	379.89	9.83	9.83	10.19	10.19	
10052803858	SMP	1	641.82	426.35	844.13	379.78	9.81	9.81	10.11	10.11	
10052812226	SMP	1	641.72	426.34	844.14	379.75	9.84	9.84	10.06	10.06	
10052820477	SMP	1	641.71	426.28	844.00	379.76	9.96	9.96	10.14	10.14	
10052828869	SMP	1	641.69	426.41	844.04	379.82	9.78	9.78	10.33	10.33	
10052837233	SMP	1	641.62	426.41	843.95	379.76	9.76	9.76	10.33	10.33	
10052845603	SMP	1	641.50	426.40	843.96	379.83	9.88	9.88	10.50	10.50	
10052853849	SMP	1	641.94	426.56	844.20	379.89	9.89	9.89	10.27	10.27	
10052862220	SMP	1	643.33	426.86	845.45	380.20	9.99	9.99	10.42	10.42	
10052870594	SMP	1	644.75	427.09	846.61	380.45	10.27	10.27	10.79	10.79	
10052887245	SMP	1	645.17	427.10	847.00	380.64	10.16	10.16	10.22	10.22	
10052895591	SMP	1	645.19	427.10	846.95	380.62	10.20	10.20	10.28	10.28	
10052903994	SMP	1	645.18	427.09	846.95	380.66	10.23	10.23	10.13	10.13	
10052912339	SMP	1	645.13	427.07	847.00	380.65	10.30	10.30	10.26	10.26	
10052920610	SMP	1	645.06	426.98	847.09	380.45	10.15	10.15	10.30	10.30	
10052928978	SMP	1	644.99	426.96	847.04	380.43	10.17	10.17	10.45	10.45	
10052937349	SMP	1	644.95	426.86	847.11	380.30	10.26	10.26	10.54	10.54	
10052945590	SMP	1	644.89	426.84	847.14	380.23	10.26	10.26	10.53	10.53	
10052953981	SMP	1	644.78	426.71	847.04	380.09	10.22	10.22	10.57	10.57	
10052962348	SMP	1	644.73	426.70	846.98	379.95	10.05	10.05	10.39	10.39	
10052970724	SMP	1	644.65	426.44	846.88	379.81	10.36	10.36	10.51	10.51	
10052978969	SMP	1	644.61	426.38	846.96	379.67	10.44	10.44	10.51	10.51	
10052987349	SMP	1	644.47	426.24	846.93	379.50	10.40	10.40	10.43	10.43	
10052995712	SMP	1	644.46	426.11	846.89	379.31	10.21	10.21	10.43	10.43	
10053004116	SMP	1	644.47	426.01	846.82	379.24	10.33	10.33	10.65	10.65	
10053012333	SMP	1	644.33	425.95	846.74	379.07	10.20	10.20	10.58	10.58	
10053020716	SMP	1	644.25	425.85	846.63	379.00	10.13	10.13	10.55	10.55	
10053029093	SMP	1	644.26	425.86	846.64	378.87	10.39	10.39	10.67	10.67	
10053037476	SMP	1	644.16	425.75	846.63	378.78	10.34	10.34	10.63	10.63	
10053045705	SMP	1	644.12	425.64	846.61	378.76	10.01	10.01	10.76	10.76	
10053054109	SMP	1	644.22	425.52	846.67	378.61	9.98	9.98	10.65	10.65	
10053062454	SMP	1	644.05	425.53	846.68	378.60	10.16	10.16	10.71	10.71	
10053070840	SMP	1	644.09	425.51	846.81	378.57	10.20	10.20	10.76	10.76	
10053079090	SMP	1	643.95	425.45	846.79	378.57	10.23	10.23	10.80	10.80	
10053087477	SMP	1	644.05	425.53	846.82	378.48	10.16	10.16	10.59	10.59	
10053095829	SMP	1	644.02	425.50	846.79	378.50	10.19	10.19	10.66	10.66	
10053104114	SMP	1	644.19	425.42	846.89	378.53	10.13	10.13	10.51	10.51	
10053112453	SMP	1	644.22	425.44	846.89	378.55	10.11	10.11	10.53	10.53	
10053120839	SMP	1	644.30	425.48	846.92	378.61	10.12	10.12	10.61	10.61	
10053129216	SMP	1	644.19	425.57	846.93	378.63	10.13	10.13	10.67	10.67	
10053137466	SMP	1	644.40	425.51	846.99	378.61	10.12	10.12	10.47	10.47	
10053145836	SMP	1	644.26	425.64	846.92	378.73	10.22	10.22	10.47	10.47	
10053154230	SMP	1	644.26	425.71	846.98	378.80	10.30	10.30	10.53	10.53	
10053162582	SMP	1	644.20	425.79	846.98	378.81	10.42	10.42	10.54	10.54	
10053170837	SMP	1	644.13	425.79	847.05	378.88	10.22	10.22	10.49	10.49	
10053179211	SMP	1	644.33	426.02	846.91	379.00	10.23	10.23	10.50	10.50	
10053187592	SMP	1	644.08	426.83	846.72	379.61	10.24	10.24	10.63	10.63	
10053195949	SMP	1	643.69	427.82	845.91	380.73	10.19	10.19	10.47	10.47	
10053204229	SMP	1	642.77	428.52	844.70	381.46	10.43	10.43	10.57	10.57	
10053220964	SMP	1	641.60	429.06	843.18	382.47	10.23	10.23	10.55	10.55	
10053229349	SMP	1	641.62	429.20	843.35	382.62	10.28	10.28	10.88	10.88	
10053237595	SMP	1	641.62	429.27	843.40	382.55	10.43	10.43	10.84	10.84	
10053245955	SMP	1	641.48	429.40	843.44	382.64	10.46	10.46	10.81	10.81	
10053254330	SMP	1	641.51	429.40	843.58	382.72	10.27	10.27	10.59	10.59	
10053262581	SMP	1	641.50	429.46	843.54	382.83	10.06	10.06	10.65	10.65	
10053270959	SMP	1	641.55	429.67	843.72	382.95	10.05	10.05	10.70	10.70	
10053279348	SMP	1	641.62	429.69	843.79	383.15	10.05	10.05	10.58	10.58	
10053287704	SMP	1	641.59	429.83	843.91	383.23	10.07	10.07	10.69	10.69	
10053295948	SMP	1	641.65	430.05	843.95	383.35	10.12	10.12	10.52	10.52	
10053304334	SMP	1	641.75	430.03	844.05	383.53	10.06	10.06	10.56	10.56	
10053312710	SMP	1	641.69	430.27	844.15	383.62	10.31	10.31	10.55	10.55	
10053321080	SMP	1	641.68	430.40	844.14	383.79	10.14	10.14	10.54	10.54	
10053329345	SMP	1	641.74	430.50	844.16	383.88	10.10	10.10	10.31	10.31	
10053337702	SMP	1	641.75	430.56	844.24	383.99	10.07	10.07	10.50	10.50	
10053346073	SMP	1	641.73	430.62	844.21	384.02	10.11	10.11	10.62	10.62	
10053362705	SMP	1	641.63	430.76	844.09	384.16	10.06	10.06	10.59	10.59	
10053371080	SMP	1	641.62	430.77	844.07	384.12	10.14	10.14	10.58	10.58	
10053379466	SMP	1	641.51	430.77	844.02	384.10	10.09	10.09	10.54	10.54	
10053387832	SMP	1	641.44	430.85	843.93	384.13	10.05	10.05	10.53	10.53	
10053396066	SMP	1	641.38	430.93	843.86	384.11	9.96	9.96	10.49	10.49	
10053404472	SMP	1	641.33	430.81	843.66	384.15	10.02	10.02	10.44	10.44	
10053412817	SMP	1	641.21	431.06	843.58	384.15	10.22	10.22	10.55	10.55	
10053421081	SMP	1	641.03	430.97	843.55	384.10	10.13	10.13	10.48	10.48	
10053429451	SMP	1	640.95	431.18	843.31	384.09	10.24	10.24	10.49	10.49	
10053437829	SMP	1	640.25	431.72	842.54	384.76	10.03	10.03	10.72	10.72	
10053446196	SMP	1	640.03	431.97	841.96	385.12	10.10	10.10	10.57	10.57	
10053454462	SMP	1	640.02	431.96	841.96	385.15	10.20	10.20	10.59	10.59	
10053462824	SMP	1	639.87	431.96	841.98	385.04	10.11	10.11	10.52	10.52	
10053471201	SMP	1	639.77	431.99	841.92	385.02	10.25	10.25	10.58	10.58	
10053479570	SMP	1	639.66	432.01	841.78	385.14	10.14	10.14	10.51	10.51	
10053487827	SMP	1	639.55	431.93	841.69	385.15	10.12	10.12	10.52	10.52	
10053496188	SMP	1	639.58	432.01	841.69	385.15	10.14	10.14	10.65	10.65	
10053504593	SMP	1	639.47	432.01	841.61	385.14	10.18	10.18	10.71	10.71	
10053512939	SMP	1	639.32	431.95	841.54	385.14	10.09	10.09	10.56	10.56	
10053521219	SMP	1	639.24	432.10	841.47	385.14	10.30	10.30	10.69	10.69	
10053529576	SMP	1	639.06	432.09	841.36	385.11	10.20	10.20	10.56	10.56	
10053537955	SMP	1	639.02	432.18	841.16	385.13	10.28	10.28	10.45	10.45	
10053546312	SMP	1	638.77	432.23	841.07	385.20	10.12	10.12	10.56	10.56	
10053554587	SMP	1	638.69	432.29	840.97	385.17	10.13	10.13	10.46	10.46	
10053562934	SMP	1	638.53	432.36	840.82	385.18	10.09	10.09	10.58	10.58	
10053571320	SMP	1	638.32	432.30	840.71	385.29	10.20	10.20	10.66	10.66	
10053579568	SMP	1	638.10	432.44	840.45	385.27	10.28	10.28	10.66	10.66	
10053587957	SMP	1	637.98	432.47	840.22	385.25	10.05	10.05	10.63	10.63	
10053596309	SMP	1	637.79	432.64	840.08	385.25	10.12	10.12	10.58	10.58	
10053604713	SMP	1	637.66	432.60	839.94	385.11	10.10	10.10	10.58	10.58	
10053621322	SMP	1	637.27	432.51	839.54	385.14	10.15	10.15	10.61	10.61	
10053629708	SMP	1	637.07	432.56	839.36	385.09	10.14	10.14	10.55	10.55	
10053638062	SMP	1	636.98	432.61	839.18	385.05	10.20	10.20	10.59	10.59	
10053646312	SMP	1	636.83	432.69	839.06	384.90	10.20	10.20	10.44	10.44	
10053654695	SMP	1	636.70	432.59	838.95	384.83	10.15	10.15	10.49	10.49	
10053663074	SMP	1	636.48	432.47	838.73	384.87	10.37	10.37	10.56	10.56	
10053671433	SMP	1	636.39	432.48	838.68	384.76	10.22	10.22	10.61	10.61	
10053679706	SMP	1	636.33	432.44	838.54	384.75	10.17	10.17	10.65	10.65	
10053688058	SMP	1	636.32	432.35	838.49	384.72	10.15	10.15	10.65	10.65	
10053696438	SMP	1	636.17	432.34	838.46	384.69	10.22	10.22	10.63	10.63	
10053704844	SMP	1	636.09	432.25	838.32	384.62	10.34	10.34	10.46	10.46	
10053713065	SMP	1	636.02	432.32	838.32	384.56	10.20	10.20	10.55	10.55	
10053721429	SMP	1	636.02	432.32	838.29	384.63	10.20	10.20	10.66	10.66	
10053729829	SMP	1	635.91	432.30	838.25	384.51	10.20	10.20	10.61	10.61	
10053738054	SMP	1	635.84	432.23	838.12	384.40	10.04	10.04	10.45	10.45	
10053746442	SMP	1	635.84	432.16	838.16	384.34	10.13	10.13	10.33	10.33	
10053754816	SMP	1	635.74	432.18	838.11	384.36	10.30	10.30	10.37	10.37	
10053763184	SMP	1	635.72	432.11	838.13	384.42	10.07	10.07	10.51	10.51	
10053771427	SMP	1	636.27	431.82	838.64	384.22	10.17	10.17	10.54	10.54	
10053779832	SMP	1	636.99	431.58	839.22	383.80	10.16	10.16	10.36	10.36	
10053788183	SMP	1	637.05	431.42	839.15	383.69	10.27	10.27	10.39	10.39	
10053796558	SMP	1	636.95	431.47	839.07	383.75	10.21	10.21	10.43	10.43	
10053804814	SMP	1	636.87	431.52	838.99	383.81	10.11	10.11	10.37	10.37	
10053813184	SMP	1	636.82	431.58	838.99	383.75	10.18	10.18	10.43	10.43	
10053821552	SMP	1	636.72	431.63	838.80	383.73	10.18	10.18	10.35	10.35	
10053829953	SMP	1	636.64	431.61	838.81	383.74	10.21	10.21	10.49	10.49	
10053838184	SMP	1	636.63	431.61	838.75	383.71	10.10	10.10	10.54	10.54	
10053846563	SMP	1	636.54	431.62	838.73	383.64	10.14	10.14	10.59	10.59	
10053854932	SMP	1	636.46	431.65	838.61	383.69	10.04	10.04	10.55	10.55	
10053863304	SMP	1	636.40	431.61	838.63	383.66	10.06	10.06	10.42	10.42	
10053871554	SMP	1	636.34	431.68	838.63	383.72	10.05	10.05	10.74	10.74	
10053879950	SMP	1	636.33	431.76	838.58	383.73	10.19	10.19	10.60	10.60	
10053888301	SMP	1	636.34	431.75	838.54	383.69	9.96	9.96	10.50	10.50	
10053896560	SMP	1	636.27	431.82	838.57	383.66	9.99	9.99	10.60	10.60	
10053904937	SMP	1	636.27	431.82	838.57	383.66	10.05	10.05	10.55	10.55	
10053913308	SMP	1	636.27	431.82	838.51	383.73	10.04	10.04	10.65	10.65	
10053921672	SMP	1	636.34	431.90	838.60	383.73	10.14	10.14	10.35	10.35	
10053929950	SMP	1	636.42	431.95	838.61	383.76	10.18	10.18	10.57	10.57	
10053938308	SMP	1	636.48	431.94	838.64	383.75	10.06	10.06	10.52	10.52	
10053946682	SMP	1	636.43	432.08	838.71	383.79	10.23	10.23	10.55	10.55	
10053955054	SMP	1	636.47	432.16	838.73	383.83	10.41	10.41	10.37	10.37	
10053963310	SMP	1	636.57	432.05	838.75	383.89	10.19	10.19	10.44	10.44	
10053971671	SMP	1	636.60	432.06	838.86	383.86	10.11	10.11	10.45	10.45	
10053980072	SMP	1	636.61	432.13	838.88	383.87	10.14	10.14	10.38	10.38	
10053988430	SMP	1	636.68	432.09	838.85	383.94	10.30	10.30	10.35	10.35	
10053996674	SMP	1	636.68	432.17	838.98	383.93	10.30	10.30	10.30	10.30	
10054005057	SMP	1	636.73	432.15	838.95	383.88	10.02	10.02	10.39	10.39	
10054013431	SMP	1	636.73	432.22	839.05	383.93	10.14	10.14	10.40	10.40	
10054021801	SMP	1	636.73	432.23	839.07	384.00	10.03	10.03	10.43	10.43	
10054030071	SMP	1	636.81	432.15	839.14	383.93	10.12	10.12	10.43	10.43	
10054038423	SMP	1	636.84	432.19	839.21	384.00	10.20	10.20	10.30	10.30	
10054046798	SMP	1	636.95	432.18	839.14	384.07	10.21	10.21	10.35	10.35	
10054055050	SMP	1	636.95	432.26	839.26	384.10	10.29	10.29	10.42	10.42	
10054063422	SMP	1	637.09	432.26	839.29	384.15	10.39	10.39	10.38	10.38	
10054071794	SMP	1	636.99	432.22	839.31	384.19	10.12	10.12	10.51	10.51	
10054080205	SMP	1	637.06	432.29	839.32	384.26	10.30	10.30	10.55	10.55	
10054088423	SMP	1	637.09	432.32	839.41	384.29	10.31	10.31	10.44	10.44	
10054096794	SMP	1	637.13	432.29	839.40	384.31	10.12	10.12	10.51	10.51	
10054105178	SMP	1	637.20	432.29	839.39	384.37	10.23	10.23	10.67	10.67	
10054113545	SMP	1	637.13	432.43	839.40	384.42	10.24	10.24	10.52	10.52	
10054121792	SMP	1	637.21	432.43	839.40	384.42	10.25	10.25	10.47	10.47	
10054130192	SMP	1	637.22	432.43	839.46	384.30	10.17	10.17	10.40	10.40	
10054138543	SMP	1	637.22	432.37	839.46	384.48	10.16	10.16	10.68	10.68	
10054146927	SMP	1	637.17	432.46	839.37	384.44	10.13	10.13	10.58	10.58	
10054155171	SMP	1	637.15	432.48	839.33	384.42	10.25	10.25	10.54	10.54	
10054163541	SMP	1	637.07	432.50	839.29	384.48	10.24	10.24	10.49	10.49	
10054171917	SMP	1	637.03	432.53	839.29	384.48	10.26	10.26	10.58	10.58	
10054180311	SMP	1	637.05	432.58	839.26	384.39	10.04	10.04	10.49	10.49	
10054188539	SMP	1	636.81	432.58	838.99	384.36	10.16	10.16	10.27	10.27	
10054196917	SMP	1	636.51	432.46	838.63	384.42	9.87	9.87	10.45	10.45	
10054205297	SMP	1	636.66	432.52	838.60	384.33	10.02	10.02	10.44	10.44	
10054213676	SMP	1	636.64	432.46	838.63	384.42	10.02	10.02	10.56	10.56	
10054221923	SMP	1	636.50	432.46	838.62	384.36	9.95	9.95	10.38	10.38	
10054230310	SMP	1	636.53	432.38	838.53	384.34	9.87	9.87	10.32	10.32	
10054238666	SMP	1	636.52	432.36	838.53	384.29	9.93	9.93	10.42	10.42	
10054246913	SMP	1	636.47	432.22	838.50	384.36	9.95	9.95	10.52	10.52	
10054255289	SMP	1	636.49	432.26	838.46	384.21	10.02	10.02	10.31	10.31	
10054263664	SMP	1	636.45	432.28	838.44	384.29	10.06	10.06	10.35	10.35	
10054272035	SMP	1	636.37	432.18	838.52	384.29	9.92	9.92	10.43	10.43	
10054280305	SMP	1	636.44	432.15	838.50	384.22	10.13	10.13	10.37	10.37	
10054288665	SMP	1	636.46	432.12	838.40	384.16	10.04	10.04	10.16	10.16	
10054297034	SMP	1	636.38	432.13	838.45	384.26	10.02	10.02	10.50	10.50	
10054305419	SMP	1	636.36	432.11	838.41	384.11	10.04	10.04	10.30	10.30	
10054313667	SMP	1	636.39	432.05	838.50	384.09	10.06	10.06	10.41	10.41	
10054322031	SMP	1	636.32	431.98	838.41	384.04	9.99	9.99	10.21	10.21	
10054330431	SMP	1	636.30	432.14	838.41	384.04	10.02	10.02	10.26	10.26	
10054338792	SMP	1	636.35	432.05	838.50	384.01	10.13	10.13	10.30	10.30	
10054347033	SMP	1	636.28	432.01	838.41	383.97	10.09	10.09	10.22	10.22	
10054355411	SMP	1	636.29	432.16	838.50	384.01	10.16	10.16	10.30	10.30	
10054363792	SMP	1	636.19	432.13	838.43	384.01	10.18	10.18	10.38	10.38	
10054372155	SMP	1	636.20	432.14	838.41	383.97	10.17	10.17	10.30	10.30	
10054380424	SMP	1	636.11	432.11	838.41	383.97	10.14	10.14	10.21	10.21	
10054388777	SMP	1	636.12	432.12	838.43	383.88	10.13	10.13	10.23	10.23	
10054397161	SMP	1	636.11	432.11	838.42	383.95	10.14	10.14	10.23	10.23	
10054405413	SMP	1	636.12	432.13	838.34	383.97	10.22	10.22	10.23	10.23	
10054413784	SMP	1	636.09	432.09	838.34	383.97	10.18	10.18	10.23	10.23	
10054422151	SMP	1	636.00	432.08	838.27	383.90	10.04	10.04	10.21	10.21	
10054430550	SMP	1	635.98	432.13	838.27	383.91	9.97	9.97	10.19	10.19	
10054438779	SMP	1	635.95	432.18	838.29	383.82	10.07	10.07	10.07	10.07	
10054447157	SMP	1	635.97	432.12	838.13	383.98	9.95	9.95	10.12	10.12	
10054455546	SMP	1	635.74	432.30	838.09	384.01	9.97	9.97	10.14	10.14	
10054463903	SMP	1	635.65	432.44	837.88	384.23	9.81	9.81	10.18	10.18	
10054472150	SMP	1	635.70	432.52	837.74	384.32	9.92	9.92	10.17	10.17	
10054480546	SMP	1	635.70	432.45	837.91	384.23	9.74	9.74	10.01	10.01	
10054488903	SMP	1	635.65	432.45	837.91	384.31	9.81	9.81	10.14	10.14	
10054497277	SMP	1	635.71	432.46	837.95	384.32	9.98	9.98	10.16	10.16	
10054505537	SMP	1	635.70	432.45	837.95	384.32	10.01	10.01	10.19	10.19	
10054513901	SMP	1	635.75	432.36	838.02	384.32	10.01	10.01	10.13	10.13	
10054522298	SMP	1	635.70	432.37	838.02	384.32	10.04	10.04	10.21	10.21	
10054530695	SMP	1	635.76	432.33	838.13	384.29	9.88	9.88	10.11	10.11	
10054538901	SMP	1	635.90	432.40	838.13	384.31	9.97	9.97	10.20	10.20	
10054547278	SMP	1	635.88	432.32	838.22	384.41	10.03	10.03	10.25	10.25	
10054555661	SMP	1	635.88	432.32	838.20	384.31	10.12	10.12	10.26	10.26	
10054563899	SMP	1	635.98	432.39	838.37	384.36	10.04	10.04	10.42	10.42	
10054572273	SMP	1	635.98	432.46	838.30	384.40	10.06	10.06	10.31	10.31	
10054580678	SMP	1	635.98	432.46	838.27	384.51	10.12	10.12	10.17	10.17	
10054589024	SMP	1	635.98	432.54	838.32	384.62	10.05	10.05	10.18	10.18	
10054597275	SMP	1	636.11	432.54	838.36	384.58	9.95	9.95	10.06	10.06	
10054605657	SMP	1	636.03	432.68	838.32	384.72	10.00	10.00	10.12	10.12	
10054614023	SMP	1	636.03	432.83	838.39	384.79	9.98	9.98	10.11	10.11	
10054622394	SMP	1	636.03	432.83	838.27	384.82	10.18	10.18	10.04	10.04	
10054630673	SMP	1	635.94	432.96	838.27	384.91	10.13	10.13	10.03	10.03	
10054639021	SMP	1	635.88	433.10	838.27	384.92	10.16	10.16	10.07	10.07	
10054647408	SMP	1	635.88	433.11	838.20	385.06	9.99	9.99	10.25	10.25	
10054655776	SMP	1	635.91	433.23	838.20	385.13	10.03	10.03	10.32	10.32	
10054664023	SMP	1	635.88	433.32	838.21	385.11	10.03	10.03	10.20	10.20	
10054672395	SMP	1	635.88	433.25	838.24	385.12	9.98	9.98	10.35	10.35	
10054680787	SMP	1	635.95	433.25	838.20	385.19	10.00	10.00	10.37	10.37	
10054689148	SMP	1	635.95	433.32	838.20	385.12	10.13	10.13	10.28	10.28	
10054697393	SMP	1	635.95	433.33	838.20	385.18	10.05	10.05	10.32	10.32	
10054705778	SMP	1	636.02	433.25	838.27	385.18	10.19	10.19	10.35	10.35	
10054714154	SMP	1	636.02	433.25	838.29	385.11	10.10	10.10	10.27	10.27	
10054722388	SMP	1	636.12	433.25	838.34	385.11	10.15	10.15	10.34	10.34	
10054730786	SMP	1	636.24	433.25	838.54	385.16	10.24	10.24	10.34	10.34	
10054739143	SMP	1	636.34	433.18	838.57	385.02	10.04	10.04	10.19	10.19	
10054747517	SMP	1	636.91	433.16	839.20	385.05	10.08	10.08	10.23	10.23	
10054755769	SMP	1	638.70	433.00	840.84	384.95	10.26	10.26	10.44	10.44	
10054764142	SMP	1	640.92	432.73	842.75	384.73	10.07	10.07	10.29	10.29	
10054772518	SMP	1	643.23	432.37	844.88	384.53	10.15	10.15	10.27	10.27	
10054789165	SMP	1	647.46	432.26	848.40	384.58	10.19	10.19	10.10	10.10	
10054797509	SMP	1	648.82	432.51	849.45	384.65	10.31	10.31	10.03	10.03	
10054805914	SMP	1	649.06	432.56	849.92	384.96	10.14	10.14	10.12	10.12	
10054822523	SMP	1	649.22	432.45	850.19	384.95	10.06	10.06	10.01	10.01	
10054830912	SMP	1	649.25	432.39	850.29	384.93	10.29	10.29	10.09	10.09	
10054839261	SMP	1	649.31	432.46	850.45	384.83	10.40	10.40	10.13	10.13	
10054847645	SMP	1	649.38	432.47	850.52	384.78	10.33	10.33	9.84	9.84	
10054855892	SMP	1	649.38	432.39	850.68	384.84	10.37	10.37	10.02	10.02	
10054864265	SMP	1	649.54	432.36	850.78	384.82	10.15	10.15	10.04	10.04	
10054872635	SMP	1	649.68	432.38	850.84	384.88	10.24	10.24	10.02	10.02	
10054880909	SMP	1	649.59	432.34	851.01	384.94	10.32	10.32	10.21	10.21	
10054889259	SMP	1	649.72	432.28	851.13	384.84	10.34	10.34	10.15	10.15	
10054897646	SMP	1	649.76	432.24	851.18	384.82	10.16	10.16	9.94	9.94	
10054906022	SMP	1	649.83	432.24	851.20	384.79	10.23	10.23	10.07	10.07	
10054914265	SMP	1	649.91	432.27	851.26	384.69	10.21	10.21	9.96	9.96	
10054922652	SMP	1	649.93	432.25	851.48	384.69	10.27	10.27	10.05	10.05	
10054931033	SMP	1	650.07	432.17	851.50	384.64	10.30	10.30	9.95	9.95	
10054939382	SMP	1	650.07	432.17	851.65	384.66	10.31	10.31	9.78	9.78	
10054947648	SMP	1	650.22	432.15	851.67	384.61	10.36	10.36	9.77	9.77	
10054956021	SMP	1	650.27	432.12	851.83	384.64	10.29	10.29	10.18	10.18	
10054964383	SMP	1	650.36	431.98	851.88	384.54	10.11	10.11	9.97	9.97	
10054972755	SMP	1	650.44	431.97	851.97	384.57	10.07	10.07	10.15	10.15	
10054981029	SMP	1	650.48	431.94	852.06	384.48	10.21	10.21	10.10	10.10	
10054989383	SMP	1	650.46	431.92	852.13	384.43	10.19	10.19	10.14	10.14	
10054997757	SMP	1	650.66	431.91	852.25	384.49	10.06	10.06	10.08	10.08	
10055006142	SMP	1	650.55	431.86	852.28	384.52	10.23	10.23	10.12	10.12	
10055014383	SMP	1	650.53	431.84	852.29	384.39	10.08	10.08	9.97	9.97	
10055022759	SMP	1	650.60	431.84	852.28	384.48	10.07	10.07	9.99	9.99	
10055031149	SMP	1	650.53	431.84	852.34	384.48	10.14	10.14	9.99	9.99	
10055039380	SMP	1	650.48	431.86	852.28	384.41	10.22	10.22	9.94	9.94	
10055047760	SMP	1	650.46	431.77	852.30	384.47	10.13	10.13	10.10	10.10	
10055056134	SMP	1	650.48	431.77	852.23	384.32	10.17	10.17	10.03	10.03	
10055064519	SMP	1	650.41	431.70	852.21	384.26	10.12	10.12	9.93	9.93	
10055072751	SMP	1	650.41	431.63	852.23	384.30	10.15	10.15	9.96	9.96	
10055081154	SMP	1	650.34	431.70	852.23	384.23	10.04	10.04	9.92	9.92	
10055089505	SMP	1	650.30	431.68	852.23	384.16	10.05	10.05	9.95	9.95	
10055097877	SMP	1	650.29	431.64	852.14	384.11	9.96	9.96	10.02	10.02	
10055106137	SMP	1	650.27	431.56	852.21	384.05	10.03	10.03	9.81	9.81	
10055114513	SMP	1	650.48	431.40	852.40	384.09	10.19	10.19	9.96	9.96	
10055122877	SMP	1	651.00	431.32	852.81	383.91	10.08	10.08	10.10	10.10	
10055131271	SMP	1	651.07	431.25	852.70	383.74	10.06	10.06	9.93	9.93	
10055139518	SMP	1	650.93	431.25	852.74	383.78	10.22	10.22	9.97	9.97	
10055147886	SMP	1	650.94	431.30	852.64	383.78	10.02	10.02	9.83	9.83	
10055156263	SMP	1	651.00	431.32	852.67	383.80	10.13	10.13	9.93	9.93	
10055164625	SMP	1	650.93	431.25	852.71	383.82	10.11	10.11	9.97	9.97	
10055172867	SMP	1	650.88	431.33	852.67	383.81	10.14	10.14	9.88	9.88	
10055181277	SMP	1	650.80	431.33	852.67	383.88	10.03	10.03	9.88	9.88	
10055189628	SMP	1	650.79	431.26	852.67	383.81	10.18	10.18	9.88	9.88	
10055197871	SMP	1	650.70	431.29	852.66	383.80	10.06	10.06	9.84	9.84	
10055206276	SMP	1	650.72	431.30	852.70	383.73	10.24	10.24	9.65	9.65	
10055214627	SMP	1	650.49	431.17	852.62	383.68	9.88	9.88	9.63	9.63	
10055222994	SMP	1	650.74	431.33	852.61	383.70	10.04	10.04	9.63	9.63	
10055231265	SMP	1	650.60	431.26	852.61	383.69	10.04	10.04	9.68	9.68	
10055239623	SMP	1	650.62	431.27	852.55	383.76	10.03	10.03	9.68	9.68	
10055248004	SMP	1	650.54	431.25	852.54	383.70	10.00	10.00	9.58	9.58	
10055256375	SMP	1	650.55	431.40	852.55	383.89	10.01	10.01	9.71	9.71	
10055264622	SMP	1	650.56	431.29	852.62	383.83	10.00	10.00	9.73	9.73	
10055273003	SMP	1	650.47	431.33	852.62	383.76	9.99	9.99	9.79	9.79	
10055281392	SMP	1	650.54	431.36	852.54	383.83	10.02	10.02	9.72	9.72	
10055289744	SMP	1	650.56	431.29	852.55	383.89	10.06	10.06	9.80	9.80	
10055297994	SMP	1	650.48	431.33	852.63	383.83	10.02	10.02	9.69	9.69	
10055306380	SMP	1	650.50	431.34	852.62	383.85	9.93	9.93	9.83	9.83	
10055314745	SMP	1	650.44	431.27	852.63	383.87	9.82	9.82	9.83	9.83	
10055323117	SMP	1	650.48	431.33	852.60	383.94	9.95	9.95	9.74	9.74	
10055331389	SMP	1	650.39	431.26	852.62	383.82	9.88	9.88	9.74	9.74	
10055339742	SMP	1	650.43	431.29	852.56	383.87	9.90	9.90	9.80	9.80	
10055348130	SMP	1	650.43	431.39	852.55	383.83	10.01	10.01	9.69	9.69	
10055356371	SMP	1	650.41	431.33	852.51	383.82	9.97	9.97	9.60	9.60	
10055364745	SMP	1	650.41	431.33	852.52	383.90	9.98	9.98	9.69	9.69	
10055373110	SMP	1	650.64	431.00	852.64	383.52	10.15	10.15	9.54	9.54	
10055381508	SMP	1	651.01	430.08	852.92	382.70	10.04	10.04	9.96	9.96	
10055389752	SMP	1	650.89	429.30	852.44	381.78	9.73	9.73	9.52	9.52	
10055398121	SMP	1	650.76	428.92	852.24	381.35	9.94	9.94	9.59	9.59	
10055414874	SMP	1	650.72	429.01	852.18	381.41	9.88	9.88	9.61	9.61	
10055423124	SMP	1	650.54	428.92	852.14	381.41	9.82	9.82	9.65	9.65	
10055431493	SMP	1	650.44	428.89	852.24	381.41	9.73	9.73	9.62	9.62	
10055439877	SMP	1	650.42	428.94	852.17	381.26	9.82	9.82	9.55	9.55	
10055448232	SMP	1	650.32	428.80	852.10	381.19	9.58	9.58	9.83	9.83	
10055456518	SMP	1	650.26	428.80	852.06	381.12	9.64	9.64	9.70	9.70	
10055464859	SMP	1	650.27	428.69	852.00	381.05	9.62	9.62	9.64	9.64	
10055473241	SMP	1	650.24	428.66	852.13	381.04	9.68	9.68	9.55	9.55	
10055481615	SMP	1	650.18	428.55	852.12	380.97	9.66	9.66	9.52	9.52	
10055489875	SMP	1	650.25	428.56	852.13	380.96	9.70	9.70	9.68	9.68	
10055498231	SMP	1	650.24	428.41	852.14	380.92	9.65	9.65	9.74	9.74	
10055506631	SMP	1	650.17	428.33	852.20	380.74	9.67	9.67	9.51	9.51	
10055515002	SMP	1	650.22	428.26	852.18	380.76	9.60	9.60	9.56	9.56	
10055523258	SMP	1	650.18	428.16	852.16	380.71	9.79	9.79	9.78	9.78	
10055531626	SMP	1	650.11	428.19	852.25	380.47	9.66	9.66	9.53	9.53	
10055539994	SMP	1	650.16	428.08	852.12	380.38	9.82	9.82	9.72	9.72	
10055548231	SMP	1	650.05	427.98	852.53	380.38	9.70	9.70	9.62	9.62	
10055556629	SMP	1	650.05	427.81	853.42	380.69	9.79	9.79	8.75	8.75	
10055564981	SMP	1	650.42	428.00	853.91	380.82	10.09	10.09	7.05	7.05	
10055573362	SMP	1	651.61	427.84	854.50	380.69	9.20	9.20	6.45	6.45	
10055581615	SMP	1	651.70	427.54	854.71	380.81	10.04	10.04	6.85	6.85	
10055589990	SMP	1	651.57	427.06	854.52	380.22	9.85	9.85	8.54	8.54	
10055598356	SMP	1	651.85	427.00	854.41	379.81	9.59	9.59	8.80	8.80	
10055606754	SMP	1	651.85	426.87	854.32	379.68	9.81	9.81	8.64	8.64	
10055614974	SMP	1	651.36	426.85	853.89	379.43	9.43	9.43	9.45	9.45	
10055623362	SMP	1	651.43	426.94	853.62	379.22	9.57	9.57	9.53	9.53	
10055631736	SMP	1	651.47	427.00	853.16	379.26	9.58	9.58	10.06	10.06	
10055640122	SMP	1	651.63	427.09	853.46	379.30	9.72	9.72	9.58	9.58	
10055648348	SMP	1	651.60	427.09	853.37	379.48	9.65	9.65	9.53	9.53	
10055656752	SMP	1	651.74	427.08	853.48	379.52	9.61	9.61	9.85	9.85	
10055665099	SMP	1	651.71	427.19	853.70	379.55	9.47	9.47	9.59	9.59	
10055673483	SMP	1	651.77	427.14	853.75	379.60	9.57	9.57	9.52	9.52	
10055681728	SMP	1	651.83	427.20	853.82	379.74	9.53	9.53	9.64	9.64	
10055690114	SMP	1	651.85	427.23	853.79	379.71	9.70	9.70	9.48	9.48	
10055698470	SMP	1	651.81	427.21	853.93	379.69	9.61	9.61	9.63	9.63	
10055706752	SMP	1	651.90	427.20	854.07	379.84	9.62	9.62	9.71	9.71	
10055715096	SMP	1	652.01	427.28	854.25	379.87	9.60	9.60	9.52	9.52	
10055723485	SMP	1	652.12	427.32	854.34	379.89	9.46	9.46	9.47	9.47	
10055731856	SMP	1	652.38	427.35	854.48	379.96	9.49	9.49	9.50	9.50	
10055740113	SMP	1	652.46	427.37	854.59	379.96	9.52	9.52	9.51	9.51	
10055748466	SMP	1	652.44	427.22	854.72	379.98	9.58	9.58	9.69	9.69	
10055765249	SMP	1	652.58	427.35	854.89	380.01	9.69	9.69	9.61	9.61	
10055773479	SMP	1	652.61	427.33	854.89	379.97	9.79	9.79	9.71	9.71	
10055781874	SMP	1	652.76	427.31	855.12	379.97	9.72	9.72	9.77	9.77	
10055790221	SMP	1	652.86	427.16	855.13	379.97	9.62	9.62	9.74	9.74	
10055798598	SMP	1	652.88	427.17	855.20	379.97	9.80	9.80	9.67	9.67	
10055806858	SMP	1	653.11	427.12	855.33	379.96	9.75	9.75	9.58	9.58	
10055815231	SMP	1	653.11	427.12	855.39	379.89	9.87	9.87	9.60	9.60	
10055823596	SMP	1	653.12	427.05	855.41	379.75	9.91	9.91	9.64	9.64	
10055831997	SMP	1	653.14	426.89	855.55	379.75	9.91	9.91	9.62	9.62	
10055840220	SMP	1	653.21	427.00	855.49	379.68	9.90	9.90	9.66	9.66	
10055848599	SMP	1	653.34	426.92	855.61	379.67	9.80	9.80	9.77	9.77	
10055856974	SMP	1	653.29	426.85	855.59	379.55	9.71	9.71	9.59	9.59	
10055865230	SMP	1	653.32	426.73	855.68	379.53	9.60	9.60	9.69	9.69	
10055873593	SMP	1	653.45	426.67	855.76	379.51	9.65	9.65	9.75	9.75	
10055881989	SMP	1	653.16	426.48	855.54	379.34	9.79	9.79	9.83	9.83	
10055890357	SMP	1	652.50	426.14	854.84	378.98	9.94	9.94	10.04	10.04	
10055898594	SMP	1	651.87	425.87	854.34	378.78	9.99	9.99	9.99	9.99	
10055906988	SMP	1	651.84	425.66	854.02	378.55	9.92	9.92	9.87	9.87	
10055915346	SMP	1	651.99	425.67	854.09	378.59	9.99	9.99	9.93	9.93	
10055923715	SMP	1	651.98	425.62	854.12	378.51	9.96	9.96	9.91	9.91	
10055931986	SMP	1	652.03	425.58	854.16	378.41	9.94	9.94	10.01	10.01	
10055940340	SMP	1	652.02	425.58	854.18	378.37	9.86	9.86	9.97	9.97	
10055948719	SMP	1	652.13	425.46	854.22	378.28	9.88	9.88	9.80	9.80	
10055957096	SMP	1	652.08	425.34	854.27	378.20	9.87	9.87	9.92	9.92	
10055965349	SMP	1	652.05	425.32	854.27	378.13	9.96	9.96	9.96	9.96	
10055973717	SMP	1	652.05	425.24	854.48	378.06	9.97	9.97	10.07	10.07	
10055982113	SMP	1	652.08	425.09	854.41	378.00	10.00	10.00	10.01	10.01	
10055990465	SMP	1	651.94	425.07	854.42	377.98	10.01	10.01	10.05	10.05	
10055998746	SMP	1	652.00	425.05	854.52	377.94	10.10	10.10	10.01	10.01	
10056007104	SMP	1	652.10	424.95	854.51	377.87	10.07	10.07	9.80	9.80	
10056015479	SMP	1	651.94	424.88	854.52	377.80	10.06	10.06	9.89	9.89	
10056023712	SMP	1	651.98	424.93	854.52	377.77	10.00	10.00	9.77	9.77	
10056032108	SMP	1	651.71	424.98	854.20	377.81	10.13	10.13	10.19	10.19	
10056040465	SMP	1	650.52	425.13	853.04	377.93	10.18	10.18	10.12	10.12	
10056048844	SMP	1	649.62	425.15	852.09	378.09	10.15	10.15	10.18	10.18	
10056057093	SMP	1	649.59	425.18	851.87	378.08	10.07	10.07	10.10	10.10	
10056065470	SMP	1	649.73	425.21	852.05	378.10	10.10	10.10	10.08	10.08	
10056073832	SMP	1	649.73	425.21	851.95	378.09	10.10	10.10	10.12	10.12	
10056082229	SMP	1	649.54	425.15	852.00	378.16	10.11	10.11	10.01	10.01	
10056090457	SMP	1	649.54	425.22	851.99	378.15	10.10	10.10	10.00	10.00	
10056098839	SMP	1	649.52	425.25	851.95	378.16	10.08	10.08	10.00	10.00	
10056107223	SMP	1	649.53	425.30	851.87	378.12	10.16	10.16	10.00	10.00	
10056115593	SMP	1	649.53	425.23	851.94	378.16	10.21	10.21	10.02	10.02	
10056123833	SMP	1	649.35	425.20	851.92	378.17	10.02	10.02	10.02	10.02	
10056132227	SMP	1	649.50	425.24	851.95	378.16	10.21	10.21	10.01	10.01	
10056148967	SMP	1	649.39	425.15	851.87	378.16	10.27	10.27	10.06	10.06	
10056157231	SMP	1	649.41	425.13	851.94	378.09	10.22	10.22	10.07	10.07	
10056165578	SMP	1	649.32	425.13	851.81	378.05	10.28	10.28	10.03	10.03	
10056173972	SMP	1	649.41	425.07	851.77	378.05	10.19	10.19	10.01	10.01	
10056182215	SMP	1	649.22	425.00	851.77	378.04	10.23	10.23	10.13	10.13	
10056190603	SMP	1	649.27	424.99	851.77	377.97	10.18	10.18	10.06	10.06	
10056198951	SMP	1	649.28	425.03	851.73	377.94	10.25	10.25	10.01	10.01	
10056207358	SMP	1	649.32	424.87	851.70	377.88	10.06	10.06	10.01	10.01	
10056215584	SMP	1	649.27	424.86	851.66	377.94	10.03	10.03	10.01	10.01	
10056223961	SMP	1	649.12	424.89	851.65	377.90	10.13	10.13	9.99	9.99	
10056232342	SMP	1	649.12	424.79	851.56	377.81	10.08	10.08	9.89	9.89	
10056240714	SMP	1	649.13	424.85	851.53	377.83	10.08	10.08	9.93	9.93	
10056248950	SMP	1	649.06	424.86	851.47	377.78	10.13	10.13	9.98	9.98	
10056257347	SMP	1	649.06	424.76	851.48	377.79	10.05	10.05	10.18	10.18	
10056265700	SMP	1	649.02	424.68	851.48	377.79	9.97	9.97	10.22	10.22	
10056274095	SMP	1	648.93	424.68	851.38	377.77	9.98	9.98	10.13	10.13	
10056282332	SMP	1	648.84	424.70	851.33	377.69	10.05	10.05	10.01	10.01	
10056290715	SMP	1	648.94	424.65	851.27	377.69	9.92	9.92	9.96	9.96	
10056299070	SMP	1	648.82	424.68	851.13	377.64	9.96	9.96	9.94	9.94	
10056307472	SMP	1	648.78	424.67	851.16	377.72	9.97	9.97	10.06	10.06	
10056315699	SMP	1	648.73	424.61	851.07	377.65	9.92	9.92	10.04	10.04	
10056324080	SMP	1	648.76	424.57	850.94	377.62	9.93	9.93	10.04	10.04	
10056332458	SMP	1	648.62	424.50	850.90	377.66	9.96	9.96	9.97	9.97	
10056340716	SMP	1	648.62	424.50	850.99	377.54	9.89	9.89	9.80	9.80	
10056349070	SMP	1	648.52	424.58	850.93	377.54	10.10	10.10	9.74	9.74	
10056357472	SMP	1	648.62	424.58	850.92	377.47	9.96	9.96	9.77	9.77	
10056365820	SMP	1	648.49	424.47	850.84	377.50	10.03	10.03	9.75	9.75	
10056374086	SMP	1	648.49	424.55	850.84	377.49	10.21	10.21	9.76	9.76	
10056382458	SMP	1	648.49	424.48	850.90	377.48	10.07	10.07	9.80	9.80	
10056390832	SMP	1	648.52	424.43	850.87	377.43	10.08	10.08	9.77	9.77	
10056399197	SMP	1	648.52	424.49	850.84	377.41	9.94	9.94	9.79	9.79	
10056407472	SMP	1	648.52	424.48	850.85	377.39	9.99	9.99	9.89	9.89	
10056415824	SMP	1	648.41	424.48	850.78	377.47	10.01	10.01	9.79	9.79	
10056424205	SMP	1	648.21	424.83	850.48	377.74	10.14	10.14	9.84	9.84	
10056432575	SMP	1	648.14	425.09	850.20	378.09	10.14	10.14	10.06	10.06	
10056440833	SMP	1	648.15	425.17	850.27	378.23	9.96	9.96	10.01	10.01	
10056449190	SMP	1	648.19	425.13	850.27	378.23	10.08	10.08	10.03	10.03	
10056457595	SMP	1	648.22	425.25	850.22	378.24	9.97	9.97	9.85	9.85	
10056465966	SMP	1	648.16	425.28	850.36	378.24	10.01	10.01	10.03	10.03	
10056474211	SMP	1	648.16	425.28	850.35	378.24	10.01	10.01	9.88	9.88	
10056482576	SMP	1	648.22	425.28	850.34	378.40	10.03	10.03	9.97	9.97	
10056490957	SMP	1	648.12	425.26	850.38	378.37	10.01	10.01	9.98	9.98	
10056499313	SMP	1	648.25	425.36	850.51	378.41	10.00	10.00	9.82	9.82	
10056507590	SMP	1	648.19	425.33	850.50	378.40	9.95	9.95	9.95	9.95	
10056515953	SMP	1	648.18	425.30	850.48	378.44	9.97	9.97	9.63	9.63	
10056524326	SMP	1	648.21	425.33	850.54	378.44	9.84	9.84	9.76	9.76	
10056532578	SMP	1	648.27	425.35	850.60	378.45	9.95	9.95	9.70	9.70	
10056540957	SMP	1	648.27	425.30	850.58	378.43	9.90	9.90	9.81	9.81	
10056549314	SMP	1	648.25	425.30	850.62	378.36	9.99	9.99	9.90	9.90	
10056557712	SMP	1	648.27	425.33	850.59	378.35	9.87	9.87	9.98	9.98	
10056565939	SMP	1	648.38	425.28	850.65	378.46	9.96	9.96	9.89	9.89	
10056574327	SMP	1	648.36	425.24	850.59	378.37	9.86	9.86	9.94	9.94	
10056582699	SMP	1	648.38	425.15	850.64	378.34	9.93	9.93	9.97	9.97	
10056591075	SMP	1	648.37	425.22	850.72	378.29	10.12	10.12	9.96	9.96	
10056599314	SMP	1	648.47	425.19	850.71	378.23	9.94	9.94	9.97	9.97	
10056607719	SMP	1	648.41	425.11	850.76	378.25	10.00	10.00	10.00	10.00	
10056616056	SMP	1	648.42	425.11	850.75	378.22	9.88	9.88	9.99	9.99	
10056624443	SMP	1	648.31	425.06	850.79	378.18	10.15	10.15	9.88	9.88	
10056632695	SMP	1	648.37	425.10	850.74	378.17	10.02	10.02	9.86	9.86	
10056641085	SMP	1	648.37	425.02	850.77	378.18	10.21	10.21	9.94	9.94	
10056649432	SMP	1	648.37	424.99	850.67	378.02	10.01	10.01	9.92	9.92	
10056657834	SMP	1	648.48	425.01	850.69	378.11	10.21	10.21	9.94	9.94	
10056666056	SMP	1	648.35	425.09	850.62	377.97	10.14	10.14	9.86	9.86	
10056674451	SMP	1	647.53	425.07	849.88	378.01	10.05	10.05	9.81	9.81	
10056682817	SMP	1	646.07	424.99	848.49	377.97	9.99	9.99	10.02	10.02	
10056691069	SMP	1	645.05	424.91	847.07	377.95	9.94	9.94	10.02	10.02	
10056699432	SMP	1	644.47	425.01	846.43	377.94	10.05	10.05	10.02	10.02	
10056707836	SMP	1	644.33	424.94	846.33	377.88	10.05	10.05	10.10	10.10	
10056716182	SMP	1	644.30	424.87	846.22	377.86	9.79	9.79	9.98	9.98	
10056724443	SMP	1	644.18	424.87	846.26	377.87	9.86	9.86	10.08	10.08	
10056732815	SMP	1	644.11	424.83	846.24	377.78	9.87	9.87	9.94	9.94	
10056741192	SMP	1	644.11	424.76	846.18	377.70	9.93	9.93	9.92	9.92	
10056749559	SMP	1	644.06	424.70	846.18	377.60	9.82	9.82	9.92	9.92	
10056757828	SMP	1	644.13	424.60	846.20	377.63	9.88	9.88	9.94	9.94	
10056766176	SMP	1	644.05	424.55	846.29	377.46	9.87	9.87	9.86	9.86	
10056774578	SMP	1	644.03	424.49	846.17	377.51	9.83	9.83	9.82	9.82	
10056782939	SMP	1	644.01	424.46	846.30	377.46	9.81	9.81	9.79	9.79	
10056791190	SMP	1	643.80	424.46	846.20	377.39	9.83	9.83	9.73	9.73	
10056799552	SMP	1	643.78	424.43	846.22	377.39	9.78	9.78	9.68	9.68	
10056807953	SMP	1	643.80	424.45	846.13	377.29	9.84	9.84	9.74	9.74	
10056824561	SMP	1	643.64	424.42	846.03	377.20	9.69	9.69	9.99	9.99	
10056832953	SMP	1	643.58	424.34	845.91	377.26	9.53	9.53	9.97	9.97	
10056841311	SMP	1	643.68	424.32	845.91	377.20	9.77	9.77	9.96	9.96	
10056849556	SMP	1	643.57	424.24	845.90	377.12	9.66	9.66	9.97	9.97	
10056857940	SMP	1	643.55	424.24	845.83	377.10	9.55	9.55	10.04	10.04	
10056866306	SMP	1	643.47	424.32	845.74	377.06	9.87	9.87	9.96	9.96	
10056874680	SMP	1	643.35	424.35	845.72	376.98	9.80	9.80	10.08	10.08	
10056882952	SMP	1	643.22	424.34	845.60	376.98	9.92	9.92	9.97	9.97	
10056891321	SMP	1	643.20	424.28	845.47	376.95	9.67	9.67	10.06	10.06	
10056899680	SMP	1	643.04	424.33	845.26	376.95	9.70	9.70	10.02	10.02	
10056908061	SMP	1	642.95	424.33	845.21	376.93	9.72	9.72	10.02	10.02	
10056916304	SMP	1	642.81	424.33	845.20	376.84	9.83	9.83	10.00	10.00	
10056924674	SMP	1	642.82	424.41	845.05	376.83	9.71	9.71	9.89	9.89	
10056933071	SMP	1	642.72	424.34	844.98	376.82	9.61	9.61	9.94	9.94	
10056941427	SMP	1	642.55	424.21	844.80	376.72	9.61	9.61	9.98	9.98	
10056949680	SMP	1	642.50	424.20	844.81	376.74	9.78	9.78	9.77	9.77	
10056958055	SMP	1	642.40	424.25	844.61	376.70	9.83	9.83	9.67	9.67	
10056966426	SMP	1	642.35	424.25	844.44	376.65	9.92	9.92	9.65	9.65	
10056974798	SMP	1	642.23	424.25	844.48	376.63	9.88	9.88	9.89	9.89	
10056983077	SMP	1	642.09	424.18	844.35	376.51	9.93	9.93	9.71	9.71	
10056991423	SMP	1	641.95	424.25	844.26	376.50	9.71	9.71	9.88	9.88	
10056999799	SMP	1	641.42	424.11	843.60	376.49	9.80	9.80	9.87	9.87	
10057008060	SMP	1	641.26	424.00	843.30	376.30	9.80	9.80	9.88	9.88	
10057016435	SMP	1	641.25	423.91	843.22	376.23	9.69	9.69	9.94	9.94	
10057024795	SMP	1	641.20	424.01	843.19	376.17	9.80	9.80	10.02	10.02	
10057033194	SMP	1	641.17	423.99	843.15	376.23	9.78	9.78	9.93	9.93	
10057041421	SMP	1	641.02	423.99	843.12	376.13	9.77	9.77	9.85	9.85	
10057049802	SMP	1	641.09	423.98	843.05	376.13	9.82	9.82	10.08	10.08	
10057058176	SMP	1	641.04	423.96	842.93	376.17	9.71	9.71	10.06	10.06	
10057066546	SMP	1	640.98	423.97	842.98	376.12	9.68	9.68	10.08	10.08	
10057074805	SMP	1	641.05	423.90	842.97	376.10	9.77	9.77	10.08	10.08	
10057083192	SMP	1	640.92	423.97	842.98	375.98	9.72	9.72	9.89	9.89	
10057091551	SMP	1	640.97	423.98	842.94	376.04	9.84	9.84	10.07	10.07	
10057099918	SMP	1	640.85	423.95	842.90	376.03	9.90	9.90	10.03	10.03	
10057108179	SMP	1	640.87	423.89	842.87	375.96	9.88	9.88	10.02	10.02	
10057116548	SMP	1	640.87	423.85	842.84	375.94	9.79	9.79	9.96	9.96	
10057124918	SMP	1	640.88	423.81	842.94	375.96	9.90	9.90	10.10	10.10	
10057133313	SMP	1	640.88	423.82	842.94	375.96	9.83	9.83	10.03	10.03	
10057141556	SMP	1	640.81	423.81	843.01	375.96	9.89	9.89	10.04	10.04	
10057149922	SMP	1	640.87	423.72	842.94	375.97	9.82	9.82	10.11	10.11	
10057158295	SMP	1	640.79	423.68	843.04	376.03	9.73	9.73	10.11	10.11	
10057166543	SMP	1	640.88	423.73	842.94	376.04	9.86	9.86	10.22	10.22	
10057174913	SMP	1	640.92	423.72	842.97	375.98	9.79	9.79	9.84	9.84	
10057183315	SMP	1	640.81	423.81	842.97	376.10	9.90	9.90	10.18	10.18	
10057191672	SMP	1	640.76	423.82	842.91	376.09	9.79	9.79	10.08	10.08	
10057199993	SMP	1	640.70	423.89	842.82	376.17	9.76	9.76	10.08	10.08	
10057208303	SMP	1	640.70	424.02	842.75	376.23	9.87	9.87	10.20	10.20	
10057216678	SMP	1	640.64	424.05	842.68	376.24	9.79	9.79	10.10	10.10	
10057225038	SMP	1	640.61	424.16	842.62	376.33	9.89	9.89	10.17	10.17	
10057233308	SMP	1	640.52	424.20	842.55	376.40	9.83	9.83	10.15	10.15	
10057241667	SMP	1	640.43	424.24	842.41	376.41	9.82	9.82	10.25	10.25	
10057250039	SMP	1	640.45	424.37	842.34	376.55	10.00	10.00	10.14	10.14	
10057258418	SMP	1	640.21	424.42	842.22	376.48	9.93	9.93	10.26	10.26	
10057266675	SMP	1	640.48	424.48	842.44	376.55	9.66	9.66	10.02	10.02	
10057275035	SMP	1	640.58	424.57	842.54	376.61	9.66	9.66	9.92	9.92	
10057283434	SMP	1	640.45	424.65	842.44	376.63	9.85	9.85	10.00	10.00	
10057291785	SMP	1	640.31	424.65	842.33	376.63	9.90	9.90	10.00	10.00	
10057300040	SMP	1	640.42	424.57	842.20	376.57	9.64	9.64	9.93	9.93	
10057308443	SMP	1	640.40	424.51	842.14	376.48	9.77	9.77	10.04	10.04	
10057316790	SMP	1	640.40	424.47	842.18	376.38	9.83	9.83	9.82	9.82	
10057325041	SMP	1	640.40	424.46	842.12	376.38	9.84	9.84	9.97	9.97	
10057333431	SMP	1	640.44	424.48	841.99	376.33	9.82	9.82	9.98	9.98	
10057341784	SMP	1	640.21	424.37	841.98	376.26	9.92	9.92	10.03	10.03	
10057350163	SMP	1	640.10	424.33	841.98	376.26	9.90	9.90	10.16	10.16	
10057358425	SMP	1	640.13	424.22	841.91	376.05	9.85	9.85	9.95	9.95	
10057366783	SMP	1	640.02	424.25	841.88	376.06	9.96	9.96	10.13	10.13	
10057375152	SMP	1	639.98	424.12	841.81	375.99	9.88	9.88	10.09	10.09	
10057383553	SMP	1	639.91	424.05	841.76	375.95	9.93	9.93	10.13	10.13	
10057391795	SMP	1	639.90	423.93	841.69	375.72	9.80	9.80	10.00	10.00	
10057400157	SMP	1	639.88	423.81	841.48	375.63	9.84	9.84	9.98	9.98	
10057408544	SMP	1	639.77	423.80	841.33	375.60	9.78	9.78	9.78	9.78	
10057416907	SMP	1	639.58	423.71	841.23	375.48	9.89	9.89	9.93	9.93	
10057425158	SMP	1	639.63	423.35	841.26	375.24	9.56	9.56	9.84	9.84	
10057441928	SMP	1	639.59	422.24	840.58	373.97	9.78	9.78	9.91	9.91	
10057450293	SMP	1	639.52	422.09	840.47	373.95	9.83	9.83	10.03	10.03	
10057458558	SMP	1	639.23	422.12	840.46	373.97	9.70	9.70	10.03	10.03	
10057466902	SMP	1	639.12	422.03	840.41	373.86	9.80	9.80	10.03	10.03	
10057475285	SMP	1	638.98	421.87	840.35	373.76	9.77	9.77	9.97	9.97	
10057483533	SMP	1	638.78	421.76	840.29	373.52	9.85	9.85	9.81	9.81	
10057491922	SMP	1	638.68	421.61	840.22	373.42	9.81	9.81	9.84	9.84	
10057500273	SMP	1	638.62	421.48	840.06	373.23	9.55	9.55	9.97	9.97	
10057508676	SMP	1	638.49	421.26	839.94	373.13	9.61	9.61	9.79	9.79	
10057516911	SMP	1	638.49	421.24	839.86	372.95	9.69	9.69	9.98	9.98	
10057525284	SMP	1	638.19	421.03	839.49	372.85	9.69	9.69	9.89	9.89	
10057533669	SMP	1	637.90	421.00	839.42	372.61	9.80	9.80	9.70	9.70	
10057542047	SMP	1	637.78	420.89	839.23	372.40	9.78	9.78	9.73	9.73	
10057550272	SMP	1	637.51	420.82	838.98	372.21	9.65	9.65	9.67	9.67	
10057558672	SMP	1	637.37	420.78	838.83	371.96	9.96	9.96	9.97	9.97	
10057575413	SMP	1	640.24	425.97	837.45	371.33	10.05	10.05	10.76	10.76	
10057583671	SMP	1	627.48	430.80	837.67	369.84	16.10	16.10	11.73	11.73	
10057592038	SMP	1	0.00	0.00	850.96	377.22	0.00	0.00	12.43	12.43	
10057600406	SMP	1	645.31	431.82	851.72	379.96	6.29	6.29	10.01	10.01	
10057608800	SMP	1	0.00	0.00	850.73	375.96	0.00	0.00	12.11	12.11	
10057617031	SMP	1	616.95	445.37	849.73	374.77	4.17	4.17	15.27	15.27	
10057625394	SMP	1	648.08	426.25	851.04	374.58	9.98	9.98	13.77	13.77	
10057633790	SMP	1	627.51	433.37	0.00	0.00	10.80	10.80	0.00	0.00	
10057642042	SMP	1	625.74	430.46	837.03	369.30	10.05	10.05	10.21	10.21	
10057650392	SMP	1	626.14	432.19	836.59	369.49	11.12	11.12	9.46	9.46	
10057658788	SMP	1	637.30	427.80	837.61	369.81	19.09	19.09	9.39	9.39	
10057667141	SMP	1	637.94	419.58	837.16	369.80	7.05	7.05	9.85	9.85	
10057675404	SMP	1	634.01	419.30	837.09	369.66	7.29	7.29	10.01	10.01	
10057683781	SMP	1	635.59	418.81	837.06	369.60	9.85	9.85	10.18	10.18	
10057692154	SMP	1	636.09	418.59	837.17	369.56	9.52	9.52	9.82	9.82	
10057700515	SMP	1	635.59	418.74	837.23	369.64	9.66	9.66	9.79	9.79	
10057708795	SMP	1	635.75	418.68	837.23	369.63	9.64	9.64	9.86	9.86	
10057717138	SMP	1	635.81	418.82	837.25	369.64	9.84	9.84	9.92	9.92	
10057725523	SMP	1	635.88	418.73	837.23	369.68	9.85	9.85	9.85	9.85	
10057733905	SMP	1	635.88	418.73	837.31	369.63	9.71	9.71	9.90	9.90	
10057742154	SMP	1	635.75	418.80	837.30	369.71	9.76	9.76	9.79	9.79	
10057750511	SMP	1	635.90	418.87	837.20	369.76	9.61	9.61	9.95	9.95	
10057758913	SMP	1	635.92	418.98	837.30	369.85	9.98	9.98	9.78	9.78	
10057767269	SMP	1	636.02	419.06	837.35	369.93	9.86	9.86	9.92	9.92	
10057775528	SMP	1	635.98	419.04	837.43	370.04	9.71	9.71	9.86	9.86	
10057783895	SMP	1	636.12	419.20	837.51	370.09	9.63	9.63	9.93	9.93	
10057792274	SMP	1	636.32	419.21	837.65	370.16	9.75	9.75	9.87	9.87	
10057800518	SMP	1	636.38	419.28	837.76	370.19	9.66	9.66	9.89	9.89	
10057808918	SMP	1	636.33	419.32	837.84	370.29	9.65	9.65	10.02	10.02	
10057817260	SMP	1	636.49	419.36	837.85	370.37	9.55	9.55	9.89	9.89	
10057825652	SMP	1	636.59	419.35	837.98	370.35	9.59	9.59	9.86	9.86	
10057833894	SMP	1	636.62	419.48	837.91	370.35	9.62	9.62	9.80	9.80	
10057842278	SMP	1	636.76	419.46	838.02	370.33	9.81	9.81	9.82	9.82	
10057859012	SMP	1	639.39	419.36	840.39	370.18	9.78	9.78	10.07	10.07	
10057867284	SMP	1	640.31	419.13	841.40	370.17	9.74	9.74	9.89	9.89	
10057875644	SMP	1	640.45	419.27	841.51	370.12	10.18	10.18	10.08	10.08	
10057884015	SMP	1	640.61	419.09	841.68	370.10	9.98	9.98	10.04	10.04	
10057892393	SMP	1	640.47	419.10	841.73	370.08	10.03	10.03	9.92	9.92	
10057900636	SMP	1	640.53	419.07	841.80	370.03	10.04	10.04	9.98	9.98	
10057909023	SMP	1	640.67	419.07	841.81	370.04	9.98	9.98	9.95	9.95	
10057917410	SMP	1	640.67	419.00	841.97	370.05	10.10	10.10	10.02	10.02	
10057925763	SMP	1	640.74	418.99	842.05	369.98	10.11	10.11	9.99	9.99	
10057934009	SMP	1	640.82	418.96	842.01	369.95	10.15	10.15	10.02	10.02	
10057942387	SMP	1	640.77	418.98	842.12	369.96	10.05	10.05	10.04	10.04	
10057950775	SMP	1	640.96	418.92	842.26	369.90	10.08	10.08	10.07	10.07	
10057959132	SMP	1	640.93	418.92	842.28	369.93	10.12	10.12	10.12	10.12	
10057967409	SMP	1	641.09	418.94	842.28	369.96	10.12	10.12	10.14	10.14	
10057975761	SMP	1	641.04	418.94	842.42	369.96	10.08	10.08	10.11	10.11	
10057984133	SMP	1	641.14	418.93	842.43	370.04	10.23	10.23	10.06	10.06	
10057992391	SMP	1	641.22	419.10	842.64	370.11	10.07	10.07	10.16	10.16	
10058000766	SMP	1	641.32	419.95	842.50	370.88	10.12	10.12	10.24	10.24	
10058009141	SMP	1	641.39	421.28	842.12	372.24	10.28	10.28	10.19	10.19	
10058017534	SMP	1	641.44	422.21	841.62	373.48	10.25	10.25	10.32	10.32	
10058025757	SMP	1	641.55	422.63	841.55	374.10	10.11	10.11	10.21	10.21	
10058034137	SMP	1	641.55	422.47	841.77	374.00	10.43	10.43	10.16	10.16	
10058042514	SMP	1	641.48	422.70	841.89	374.09	10.23	10.23	10.21	10.21	
10058050883	SMP	1	641.55	422.70	841.89	374.20	10.14	10.14	10.26	10.26	
10058059126	SMP	1	641.55	422.77	842.05	374.24	10.23	10.23	10.23	10.23	
10058067523	SMP	1	641.55	422.70	842.12	374.24	10.08	10.08	10.20	10.20	
10058075903	SMP	1	641.55	422.77	842.29	374.16	10.10	10.10	10.25	10.25	
10058084261	SMP	1	641.62	422.79	842.26	374.22	10.29	10.29	10.26	10.26	
10058092508	SMP	1	641.62	422.79	842.42	374.23	10.17	10.17	10.28	10.28	
10058100883	SMP	1	641.62	422.73	842.48	374.26	10.20	10.20	10.37	10.37	
10058109262	SMP	1	641.62	422.77	842.62	374.26	10.36	10.36	10.26	10.26	
10058117649	SMP	1	641.69	422.79	842.65	374.23	10.27	10.27	10.30	10.30	
10058125883	SMP	1	641.69	422.79	842.73	374.28	10.21	10.21	10.26	10.26	
10058134251	SMP	1	641.76	422.70	842.92	374.29	10.21	10.21	10.30	10.30	
10058142633	SMP	1	641.76	422.79	842.85	374.31	10.14	10.14	10.29	10.29	
10058150887	SMP	1	641.69	422.73	843.01	374.22	10.17	10.17	10.20	10.20	
10058159250	SMP	1	641.76	422.72	842.99	374.21	10.11	10.11	10.17	10.17	
10058167643	SMP	1	641.79	422.77	842.99	374.23	10.23	10.23	10.05	10.05	
10058176004	SMP	1	641.83	422.69	843.05	374.24	10.11	10.11	10.12	10.12	
10058184252	SMP	1	641.81	422.71	843.05	374.17	10.09	10.09	10.13	10.13	
10058192629	SMP	1	641.92	422.69	843.12	374.17	10.11	10.11	10.14	10.14	
10058201011	SMP	1	641.89	422.76	843.17	374.14	10.16	10.16	10.16	10.16	
10058209386	SMP	1	641.99	422.69	843.12	374.19	10.11	10.11	10.13	10.13	
10058217645	SMP	1	642.01	422.65	843.27	374.16	10.04	10.04	10.30	10.30	
10058225997	SMP	1	642.05	422.60	843.29	374.07	10.07	10.07	10.38	10.38	
10058234374	SMP	1	642.09	422.60	843.29	374.06	10.05	10.05	10.30	10.30	
10058242751	SMP	1	642.05	422.61	843.29	374.00	10.03	10.03	10.19	10.19	
10058251003	SMP	1	642.10	422.58	843.39	374.00	9.99	9.99	10.30	10.30	
10058259373	SMP	1	642.15	422.65	843.39	374.07	10.04	10.04	10.35	10.35	
10058276151	SMP	1	642.20	422.60	843.46	374.07	10.16	10.16	10.33	10.33	
10058284363	SMP	1	642.21	422.62	843.56	374.14	10.24	10.24	10.30	10.30	
10058292776	SMP	1	642.33	422.67	843.57	374.08	10.17	10.17	10.14	10.14	
10058301116	SMP	1	642.27	422.66	843.62	374.10	10.24	10.24	10.36	10.36	
10058309385	SMP	1	642.31	422.66	843.70	374.07	10.38	10.38	10.21	10.21	
10058317754	SMP	1	642.34	422.63	843.62	374.08	10.26	10.26	10.30	10.30	
10058326144	SMP	1	642.34	422.63	843.69	374.03	10.20	10.20	10.20	10.20	
10058334489	SMP	1	642.33	422.60	843.72	374.03	10.30	10.30	10.18	10.18	
10058342767	SMP	1	642.31	422.58	843.65	374.03	10.20	10.20	10.23	10.23	
10058351112	SMP	1	642.33	422.64	843.65	374.10	10.24	10.24	10.25	10.25	
10058359499	SMP	1	642.40	422.60	843.68	374.09	10.18	10.18	10.24	10.24	
10058367870	SMP	1	642.27	422.70	843.63	374.08	10.25	10.25	10.31	10.31	
10058376125	SMP	1	642.27	422.70	843.63	374.14	10.16	10.16	10.25	10.25	
10058384516	SMP	1	642.27	422.66	843.60	374.14	10.26	10.26	10.29	10.29	
10058392891	SMP	1	642.19	422.81	843.53	374.14	10.20	10.20	10.27	10.27	
10058401237	SMP	1	642.17	422.78	843.48	374.17	10.06	10.06	10.25	10.25	
10058409506	SMP	1	642.36	422.56	843.74	374.06	10.17	10.17	10.35	10.35	
10058417873	SMP	1	642.85	421.87	844.09	373.38	10.12	10.12	10.19	10.19	
10058426251	SMP	1	643.35	421.32	844.17	372.71	10.06	10.06	10.19	10.19	
10058434619	SMP	1	643.41	421.05	844.20	372.54	10.29	10.29	10.01	10.01	
10058442885	SMP	1	643.48	421.12	844.24	372.60	10.39	10.39	10.00	10.00	
10058451241	SMP	1	643.52	421.21	844.19	372.68	10.12	10.12	9.92	9.92	
10058459628	SMP	1	643.41	421.26	844.37	372.71	10.08	10.08	9.93	9.93	
10058467868	SMP	1	643.48	421.33	844.52	372.65	10.32	10.32	9.96	9.96	
10058476245	SMP	1	643.54	421.33	844.48	372.72	10.07	10.07	10.08	10.08	
10058484609	SMP	1	643.47	421.30	844.53	372.68	10.09	10.09	9.74	9.74	
10058493006	SMP	1	643.52	421.34	844.67	372.78	10.03	10.03	10.05	10.05	
10058501235	SMP	1	643.41	421.35	844.67	372.76	10.04	10.04	9.82	9.82	
10058509623	SMP	1	643.56	421.36	844.74	372.78	9.96	9.96	9.87	9.87	
10058517996	SMP	1	643.56	421.37	844.70	372.79	10.06	10.06	9.86	9.86	
10058526376	SMP	1	643.56	421.29	844.77	372.71	10.11	10.11	9.94	9.94	
10058534621	SMP	1	643.62	421.33	844.82	372.68	9.97	9.97	9.91	9.91	
10058543010	SMP	1	643.59	421.25	844.87	372.75	9.99	9.99	9.95	9.95	
10058551359	SMP	1	643.63	421.22	844.89	372.68	10.05	10.05	9.90	9.90	
10058559743	SMP	1	643.56	421.21	844.87	372.65	10.18	10.18	9.98	9.98	
10058567990	SMP	1	643.54	421.15	844.99	372.66	10.03	10.03	9.91	9.91	
10058576379	SMP	1	643.69	421.08	844.94	372.65	9.81	9.81	10.05	10.05	
10058584727	SMP	1	643.54	421.09	845.01	372.59	10.02	10.02	9.95	9.95	
10058593130	SMP	1	643.59	421.13	844.94	372.52	10.02	10.02	9.91	9.91	
10058601354	SMP	1	643.67	421.13	844.98	372.55	10.05	10.05	9.92	9.92	
10058609743	SMP	1	643.67	421.06	845.01	372.50	10.06	10.06	10.01	10.01	
10058618142	SMP	1	643.51	421.03	844.98	372.40	10.13	10.13	9.92	9.92	
10058626368	SMP	1	643.58	421.03	845.01	372.35	9.99	9.99	10.04	10.04	
10058634725	SMP	1	643.55	420.99	844.97	372.30	10.00	10.00	9.99	9.99	
10058643130	SMP	1	643.55	420.94	844.98	372.23	9.96	9.96	9.96	9.96	
10058651475	SMP	1	643.53	420.95	844.91	372.23	9.94	9.94	10.01	10.01	
10058659737	SMP	1	643.46	420.95	844.84	372.09	9.94	9.94	10.01	10.01	
10058668114	SMP	1	643.47	420.85	844.90	372.12	9.87	9.87	10.07	10.07	
10058676487	SMP	1	643.33	420.95	844.83	372.05	10.02	10.02	10.03	10.03	
10058684847	SMP	1	643.33	420.95	844.74	372.07	10.07	10.07	9.77	9.77	
10058693122	SMP	1	643.24	420.96	844.80	372.09	10.00	10.00	9.94	9.94	
10058701483	SMP	1	643.13	420.92	844.72	372.10	9.95	9.95	9.90	9.90	
10058709868	SMP	1	643.16	420.95	844.65	372.04	9.95	9.95	9.88	9.88	
10058718236	SMP	1	643.09	420.96	844.59	372.07	9.93	9.93	10.05	10.05	
10058726487	SMP	1	643.05	421.12	844.61	372.18	9.97	9.97	10.15	10.15	
10058734849	SMP	1	643.12	421.12	844.53	372.18	9.92	9.92	10.06	10.06	
10058743244	SMP	1	642.98	421.20	844.52	372.29	9.89	9.89	10.17	10.17	
10058751600	SMP	1	643.05	421.26	844.53	372.26	9.95	9.95	10.05	10.05	
10058759865	SMP	1	642.91	421.26	844.50	372.31	9.74	9.74	10.13	10.13	
10058768232	SMP	1	642.86	421.27	844.50	372.40	9.76	9.76	10.03	10.03	
10058776608	SMP	1	642.87	421.37	844.42	372.43	9.86	9.86	9.84	9.84	
10058784851	SMP	1	642.90	421.46	844.41	372.53	9.85	9.85	9.99	9.99	
10058793243	SMP	1	643.06	421.61	844.62	372.65	9.98	9.98	9.84	9.84	
10058801595	SMP	1	643.30	422.15	844.75	373.20	9.73	9.73	10.08	10.08	
10058809985	SMP	1	643.62	422.70	844.58	373.67	9.91	9.91	9.74	9.74	
10058818230	SMP	1	643.55	422.69	844.63	373.85	9.90	9.90	9.87	9.87	
10058826609	SMP	1	643.51	422.65	844.70	373.85	9.92	9.92	9.87	9.87	
10058834972	SMP	1	643.48	422.84	844.76	373.93	10.01	10.01	9.91	9.91	
10058843369	SMP	1	643.54	422.77	844.73	374.00	9.83	9.83	9.85	9.85	
10058851589	SMP	1	643.53	422.80	844.79	374.04	9.89	9.89	10.05	10.05	
10058859986	SMP	1	643.47	422.95	844.67	374.00	10.00	10.00	9.91	9.91	
10058868350	SMP	1	643.46	422.88	844.76	374.11	9.97	9.97	10.06	10.06	
10058876745	SMP	1	643.39	422.85	844.74	374.14	9.98	9.98	10.08	10.08	
10058884967	SMP	1	643.28	422.86	844.67	374.21	9.94	9.94	10.05	10.05	
10058893368	SMP	1	643.22	422.93	844.62	374.18	10.02	10.02	9.98	9.98	
10058901726	SMP	1	643.19	422.97	844.63	374.29	10.00	10.00	10.06	10.06	
10058910107	SMP	1	643.12	423.05	844.54	374.26	9.95	9.95	10.10	10.10	
10058918354	SMP	1	643.05	423.05	844.48	374.26	10.03	10.03	10.24	10.24	
10058926731	SMP	1	643.05	423.12	844.47	374.33	10.16	10.16	10.08	10.08	
10058935089	SMP	1	642.91	423.12	844.38	374.37	9.89	9.89	10.05	10.05	
10058943364	SMP	1	642.84	423.13	844.35	374.45	9.98	9.98	10.12	10.12	
10058951727	SMP	1	642.84	423.12	844.20	374.33	10.01	10.01	9.96	9.96	
10058960100	SMP	1	642.73	423.22	844.20	374.31	10.13	10.13	9.96	9.96	
10058968475	SMP	1	642.67	423.14	844.19	374.40	10.06	10.06	9.91	9.91	
10058976725	SMP	1	642.67	423.21	844.09	374.36	10.10	10.10	9.95	9.95	
10058985092	SMP	1	642.60	423.21	844.05	374.40	10.11	10.11	9.91	9.91	
10058993493	SMP	1	642.49	423.22	844.10	374.31	10.20	10.20	10.01	10.01	
10059001837	SMP	1	642.44	423.22	844.05	374.34	9.98	9.98	9.92	9.92	
10059010105	SMP	1	642.45	423.22	843.96	374.34	9.96	9.96	9.97	9.97	
10059018473	SMP	1	642.30	423.29	843.90	374.32	10.06	10.06	10.09	10.09	
10059026851	SMP	1	642.25	423.36	843.88	374.39	10.01	10.01	10.02	10.02	
10059035211	SMP	1	642.15	423.35	843.72	374.39	10.06	10.06	10.02	10.02	
10059043486	SMP	1	642.05	423.53	843.72	374.39	10.00	10.00	10.20	10.20	
10059051833	SMP	1	641.49	424.25	842.97	375.09	9.94	9.94	10.02	10.02	
10059060217	SMP	1	640.98	424.84	842.14	375.86	9.99	9.99	10.12	10.12	
10059068593	SMP	1	640.92	425.27	841.96	376.34	10.02	10.02	10.17	10.17	
10059085228	SMP	1	640.75	425.24	841.84	376.37	10.12	10.12	10.29	10.29	
10059093594	SMP	1	640.65	425.28	841.85	376.49	10.08	10.08	10.28	10.28	
10059101964	SMP	1	640.55	425.33	841.76	376.43	10.08	10.08	10.10	10.10	
10059110214	SMP	1	640.47	425.41	841.81	376.45	9.96	9.96	10.10	10.10	
10059118609	SMP	1	640.31	425.36	841.71	376.51	10.11	10.11	10.40	10.40	
10059126964	SMP	1	640.19	425.48	841.62	376.55	9.90	9.90	10.41	10.41	
10059135223	SMP	1	640.12	425.57	841.55	376.59	9.97	9.97	10.09	10.09	
10059143592	SMP	1	640.05	425.64	841.48	376.64	10.10	10.10	9.92	9.92	
10059151964	SMP	1	639.95	425.60	841.33	376.55	10.02	10.02	10.23	10.23	
10059160330	SMP	1	639.80	425.65	841.27	376.57	10.05	10.05	10.04	10.04	
10059168607	SMP	1	639.62	425.70	841.22	376.59	10.14	10.14	10.00	10.00	
10059176963	SMP	1	639.48	425.70	841.08	376.60	10.01	10.01	10.13	10.13	
10059185337	SMP	1	639.40	425.70	841.00	376.55	10.11	10.11	10.04	10.04	
10059193713	SMP	1	639.27	425.70	840.97	376.55	10.07	10.07	10.18	10.18	
10059201982	SMP	1	639.20	425.68	840.91	376.51	10.07	10.07	10.23	10.23	
10059210336	SMP	1	639.03	425.76	840.75	376.45	10.08	10.08	10.31	10.31	
10059218732	SMP	1	638.98	425.75	840.66	376.48	10.13	10.13	10.21	10.21	
10059227096	SMP	1	638.93	425.78	840.59	376.44	10.11	10.11	10.38	10.38	
10059235335	SMP	1	638.79	425.83	840.48	376.41	10.12	10.12	10.33	10.33	
10059243711	SMP	1	638.79	426.03	840.41	376.70	10.16	10.16	10.18	10.18	
10059252086	SMP	1	639.11	426.87	840.60	377.16	10.16	10.16	10.25	10.25	
10059260451	SMP	1	639.55	427.70	840.53	378.21	10.14	10.14	10.28	10.28	
10059268723	SMP	1	639.56	428.01	840.24	378.88	10.21	10.21	10.23	10.23	
10059277092	SMP	1	639.40	427.80	840.29	378.68	10.23	10.23	10.05	10.05	
10059285456	SMP	1	639.26	428.01	840.32	378.66	10.23	10.23	10.00	10.00	
10059293711	SMP	1	639.26	427.94	840.30	378.71	10.18	10.18	10.08	10.08	
10059302082	SMP	1	639.26	427.87	840.34	378.83	10.08	10.08	10.23	10.23	
10059310452	SMP	1	639.26	427.95	840.39	378.73	10.13	10.13	10.07	10.07	
10059318849	SMP	1	639.12	428.02	840.40	378.85	10.22	10.22	10.28	10.28	
10059327082	SMP	1	639.12	428.02	840.41	378.82	10.25	10.25	10.35	10.35	
10059335452	SMP	1	639.05	428.05	840.47	378.84	10.21	10.21	10.17	10.17	
10059343830	SMP	1	639.05	428.19	840.46	379.01	10.28	10.28	10.19	10.19	
10059352207	SMP	1	639.05	428.19	840.46	379.08	10.10	10.10	10.35	10.35	
10059360449	SMP	1	639.05	428.27	840.46	379.08	10.03	10.03	10.26	10.26	
10059368847	SMP	1	638.91	428.32	840.39	379.15	10.12	10.12	10.40	10.40	
10059377196	SMP	1	638.87	428.46	840.40	379.26	10.10	10.10	10.25	10.25	
10059385594	SMP	1	638.74	428.62	840.35	379.31	10.47	10.47	10.31	10.31	
10059393832	SMP	1	638.62	428.64	840.26	379.33	10.14	10.14	10.01	10.01	
10059402206	SMP	1	638.48	428.84	840.12	379.33	10.53	10.53	10.17	10.17	
10059418961	SMP	1	638.26	429.01	839.89	379.50	10.12	10.12	10.10	10.10	
10059427224	SMP	1	638.15	429.10	839.76	379.46	10.22	10.22	10.37	10.37	
10059435573	SMP	1	638.02	429.18	839.64	379.43	10.23	10.23	10.37	10.37	
10059452209	SMP	1	637.80	429.40	839.44	379.51	10.20	10.20	10.23	10.23	
10059460582	SMP	1	637.69	429.56	839.31	379.52	10.19	10.19	10.17	10.17	
10059468955	SMP	1	637.62	429.72	839.22	379.60	10.29	10.29	10.04	10.04	
10059477318	SMP	1	637.48	429.85	839.09	379.71	10.27	10.27	10.25	10.25	
10059485589	SMP	1	637.41	430.01	839.06	379.67	10.31	10.31	10.14	10.14	
10059493949	SMP	1	637.26	430.17	838.91	379.63	10.22	10.22	10.04	10.04	
10059502323	SMP	1	637.15	430.24	838.72	379.72	10.19	10.19	10.21	10.21	
10059510714	SMP	1	637.00	430.47	838.57	379.72	10.08	10.08	10.35	10.35	
10059518948	SMP	1	636.76	430.60	838.29	379.65	10.04	10.04	10.28	10.28	
10059535707	SMP	1	636.26	430.88	837.77	379.63	10.09	10.09	10.14	10.14	
10059544095	SMP	1	636.05	431.13	837.37	379.62	10.14	10.14	10.08	10.08	
10059552318	SMP	1	635.75	431.31	837.07	379.70	10.29	10.29	10.23	10.23	
10059560711	SMP	1	635.33	431.46	836.69	379.74	9.85	9.85	10.10	10.10	
10059569076	SMP	1	635.03	431.83	836.31	379.80	10.20	10.20	10.10	10.10	
10059577462	SMP	1	634.62	432.10	835.89	379.89	10.20	10.20	10.23	10.23	
10059594066	SMP	1	633.92	432.69	835.05	379.96	10.14	10.14	10.18	10.18	
10059602463	SMP	1	633.48	432.91	834.62	380.01	10.31	10.31	10.19	10.19	
10059610701	SMP	1	633.08	433.11	834.21	380.07	10.10	10.10	10.33	10.33	
10059619071	SMP	1	632.75	433.38	833.81	380.14	9.97	9.97	10.13	10.13	
10059627445	SMP	1	632.40	433.57	833.46	380.15	10.04	10.04	10.33	10.33	
10059635816	SMP	1	632.11	433.90	833.05	380.26	10.13	10.13	10.03	10.03	
10059644067	SMP	1	632.05	434.41	832.77	380.47	9.93	9.93	9.98	9.98	
10059652461	SMP	1	632.15	434.92	832.83	380.96	10.08	10.08	9.99	9.99	
10059660817	SMP	1	632.01	435.42	832.48	381.48	9.94	9.94	10.34	10.34	
10059669190	SMP	1	631.60	435.42	831.98	381.62	9.98	9.98	10.24	10.24	
10059677441	SMP	1	631.40	435.59	831.86	381.60	9.94	9.94	10.05	10.05	
10059685817	SMP	1	631.19	435.87	831.63	381.70	10.02	10.02	10.17	10.17	
10059694185	SMP	1	630.99	436.01	831.48	381.67	10.29	10.29	9.83	9.83	
10059702588	SMP	1	630.88	436.07	831.34	381.79	10.18	10.18	10.04	10.04	
10059710823	SMP	1	630.72	436.18	831.18	381.85	10.23	10.23	10.06	10.06	
10059719191	SMP	1	630.60	436.14	831.12	381.88	10.17	10.17	10.08	10.08	
10059727571	SMP	1	630.59	436.15	831.12	381.95	10.17	10.17	10.11	10.11	
10059735941	SMP	1	630.54	436.12	831.10	382.00	9.88	9.88	10.25	10.25	
10059744189	SMP	1	630.48	436.20	831.03	381.92	10.39	10.39	10.05	10.05	
10059752585	SMP	1	630.46	436.08	831.03	381.99	10.16	10.16	10.06	10.06	
10059760948	SMP	1	630.40	436.10	831.06	381.83	10.33	10.33	10.05	10.05	
10059769187	SMP	1	630.40	436.02	831.04	381.89	10.11	10.11	9.90	9.90	
10059777564	SMP	1	630.40	435.94	831.06	381.81	10.00	10.00	9.95	9.95	
10059785935	SMP	1	630.33	435.94	831.07	381.78	9.95	9.95	9.92	9.92	
10059794305	SMP	1	630.26	435.81	831.02	381.76	9.92	9.92	9.99	9.99	
10059802577	SMP	1	630.19	435.73	830.98	381.77	9.93	9.93	9.98	9.98	
10059810942	SMP	1	630.16	435.74	830.93	381.56	10.08	10.08	9.84	9.84	
10059819309	SMP	1	630.05	435.75	830.89	381.66	10.07	10.07	9.95	9.95	
10059827691	SMP	1	630.00	435.61	830.80	381.53	10.00	10.00	9.85	9.85	
10059835936	SMP	1	629.90	435.56	830.69	381.48	9.91	9.91	9.94	9.94	
10059844306	SMP	1	629.72	435.23	830.55	381.19	9.93	9.93	9.97	9.97	
10059852701	SMP	1	629.40	434.94	830.10	380.78	10.03	10.03	9.90	9.90	
10059869308	SMP	1	629.14	434.73	829.71	380.58	10.19	10.19	10.17	10.17	
10059877701	SMP	1	629.00	434.78	829.61	380.60	10.20	10.20	10.17	10.17	
10059886063	SMP	1	628.82	434.71	829.48	380.48	10.13	10.13	9.94	9.94	
10059894439	SMP	1	628.62	434.67	829.33	380.41	10.01	10.01	9.92	9.92	
10059902684	SMP	1	628.48	434.71	829.18	380.40	9.92	9.92	9.95	9.95	
10059911066	SMP	1	628.33	434.81	829.03	380.41	9.97	9.97	9.92	9.92	
10059919424	SMP	1	628.11	434.83	828.88	380.46	10.02	10.02	9.91	9.91	
10059927700	SMP	1	627.88	434.88	828.61	380.40	10.11	10.11	9.92	9.92	
10059936050	SMP	1	627.76	434.88	828.47	380.34	10.02	10.02	9.86	9.86	
10059944432	SMP	1	627.48	435.01	828.23	380.38	10.05	10.05	10.07	10.07	
10059952807	SMP	1	627.33	434.95	828.00	380.40	10.03	10.03	9.93	9.93	
10059961063	SMP	1	627.12	435.19	827.86	380.32	10.09	10.09	9.90	9.90	
10059969428	SMP	1	626.89	435.20	827.69	380.35	10.02	10.02	10.02	10.02	
10059977826	SMP	1	626.74	435.21	827.51	380.29	10.07	10.07	9.99	9.99	
10059986171	SMP	1	626.58	435.15	827.27	380.39	9.85	9.85	9.84	9.84	
10059994430	SMP	1	626.24	435.30	827.07	380.34	10.07	10.07	9.89	9.89	
10060002805	SMP	1	626.15	435.51	826.91	380.47	9.87	9.87	9.77	9.77	
10060011197	SMP	1	625.94	435.55	826.72	380.53	9.90	9.90	9.96	9.96	
10060019539	SMP	1	625.72	435.67	826.50	380.50	9.87	9.87	9.90	9.90	
10060027822	SMP	1	625.48	435.71	826.33	380.60	9.69	9.69	9.74	9.74	
10060044556	SMP	1	624.98	436.05	825.93	380.79	10.03	10.03	10.07	10.07	
10060052952	SMP	1	623.87	436.32	824.90	380.90	9.87	9.87	9.92	9.92	
10060061172	SMP	1	622.35	436.33	823.34	380.79	9.79	9.79	9.83	9.83	
10060069557	SMP	1	621.65	436.44	822.34	380.83	9.66	9.66	9.94	9.94	
10060077930	SMP	1	621.34	436.43	822.05	380.91	9.63	9.63	9.91	9.91	
10060086177	SMP	1	621.14	436.59	821.82	380.93	9.78	9.78	9.84	9.84	
10060094545	SMP	1	620.95	436.67	821.64	381.02	9.98	9.98	10.15	10.15	
10060102943	SMP	1	620.73	436.77	821.46	380.98	9.85	9.85	9.93	9.93	
10060111303	SMP	1	620.52	436.78	821.35	380.92	9.61	9.61	9.84	9.84	
10060119551	SMP	1	620.23	436.84	821.05	381.05	9.87	9.87	9.76	9.76	
10060136309	SMP	1	619.84	437.06	820.66	381.15	9.85	9.85	10.09	10.09	
10060144679	SMP	1	619.60	437.18	820.50	381.08	10.10	10.10	9.81	9.81	
10060152923	SMP	1	619.42	437.05	820.31	381.03	9.81	9.81	9.69	9.69	
10060161301	SMP	1	619.18	437.19	820.00	381.11	9.78	9.78	9.71	9.71	
10060169663	SMP	1	618.92	437.41	819.88	381.12	9.96	9.96	10.07	10.07	
10060178066	SMP	1	618.75	437.41	819.53	381.17	9.61	9.61	9.90	9.90	
10060186296	SMP	1	618.49	437.33	819.30	381.03	9.54	9.54	9.84	9.84	
10060194673	SMP	1	618.28	437.37	819.05	381.05	9.59	9.59	9.76	9.76	
10060203047	SMP	1	618.02	437.61	818.81	381.05	9.94	9.94	10.00	10.00	
10060211440	SMP	1	617.80	437.50	818.54	381.01	9.71	9.71	9.94	9.94	
10060219660	SMP	1	617.55	437.50	818.30	380.93	9.63	9.63	9.93	9.93	
10060228063	SMP	1	617.41	437.51	818.12	380.98	9.45	9.45	9.99	9.99	
10060236410	SMP	1	617.14	437.61	817.90	381.05	9.80	9.80	9.83	9.83	
10060244669	SMP	1	616.94	437.65	817.64	380.98	9.98	9.98	10.08	10.08	
10060253044	SMP	1	616.78	437.65	817.42	380.91	9.81	9.81	9.94	9.94	
10060261440	SMP	1	616.61	437.65	817.31	380.89	9.66	9.66	10.02	10.02	
10060269784	SMP	1	616.37	437.67	817.09	380.88	9.65	9.65	9.89	9.89	
10060278058	SMP	1	616.14	437.76	816.90	380.98	9.89	9.89	9.92	9.92	
10060294798	SMP	1	615.90	437.83	816.57	381.09	10.04	10.04	9.93	9.93	
10060303200	SMP	1	615.78	437.84	816.38	381.15	9.85	9.85	9.96	9.96	
10060311420	SMP	1	615.46	437.78	816.12	381.05	9.74	9.74	9.97	9.97	
10060319788	SMP	1	614.91	437.33	815.53	380.63	9.88	9.88	9.75	9.75	
10060328169	SMP	1	614.67	437.08	814.95	380.44	9.77	9.77	10.00	10.00	
10060336544	SMP	1	614.49	437.06	814.71	380.44	9.92	9.92	9.89	9.89	
10060344785	SMP	1	614.32	437.25	814.59	380.56	9.78	9.78	9.68	9.68	
10060353181	SMP	1	614.11	437.42	814.45	380.63	9.76	9.76	9.86	9.86	
10060361535	SMP	1	613.95	437.48	814.26	380.60	9.81	9.81	9.95	9.95	
10060369922	SMP	1	613.81	437.60	814.00	380.66	9.95	9.95	10.01	10.01	
10060378164	SMP	1	613.62	437.59	813.81	380.75	9.80	9.80	9.95	9.95	
10060386544	SMP	1	613.48	437.66	813.70	380.90	9.68	9.68	9.94	9.94	
10060394913	SMP	1	613.21	437.85	813.47	380.92	9.95	9.95	9.88	9.88	
10060403182	SMP	1	613.12	437.83	813.33	380.95	9.85	9.85	10.05	10.05	
10060411542	SMP	1	612.84	437.98	813.07	380.95	9.84	9.84	9.86	9.86	
10060419912	SMP	1	612.72	438.06	812.83	380.98	9.72	9.72	9.96	9.96	
10060428293	SMP	1	612.55	438.05	812.68	381.09	9.74	9.74	10.12	10.12	
10060436533	SMP	1	612.27	438.10	812.47	381.07	9.71	9.71	9.99	9.99	
10060453289	SMP	1	611.81	438.25	811.91	380.98	9.82	9.82	9.90	9.90	
10060461676	SMP	1	611.60	438.29	811.63	381.03	9.79	9.79	10.07	10.07	
10060469903	SMP	1	611.37	438.34	811.44	381.00	9.83	9.83	10.05	10.05	
10060478286	SMP	1	611.10	438.39	811.14	381.02	9.61	9.61	10.09	10.09	
10060486666	SMP	1	610.84	438.33	810.77	380.98	9.74	9.74	10.02	10.02	
10060495044	SMP	1	610.63	438.47	810.58	381.05	9.57	9.57	10.09	10.09	
10060503278	SMP	1	610.27	438.48	810.21	380.95	9.65	9.65	9.91	9.91	
10060511684	SMP	1	609.84	438.48	809.74	380.89	9.87	9.87	9.91	9.91	
10060520035	SMP	1	608.88	438.48	808.79	380.82	9.85	9.85	9.78	9.78	
10060528414	SMP	1	607.91	438.41	807.68	380.73	9.85	9.85	9.73	9.73	
10060536697	SMP	1	607.53	438.42	807.10	380.68	9.54	9.54	10.04	10.04	
10060553466	SMP	1	606.88	438.53	806.42	380.63	9.67	9.67	9.67	9.67	
10060561660	SMP	1	606.45	438.55	806.00	380.66	9.40	9.40	9.86	9.86	
10060570047	SMP	1	606.07	438.79	805.59	380.62	9.93	9.93	9.65	9.65	
10060578402	SMP	1	605.65	438.80	805.23	380.55	9.74	9.74	9.96	9.96	
10060586811	SMP	1	605.16	438.94	804.75	380.64	9.80	9.80	9.84	9.84	
10060595028	SMP	1	604.90	438.89	804.35	380.53	9.68	9.68	9.80	9.80	
10060603404	SMP	1	604.40	438.99	803.88	380.51	9.74	9.74	9.85	9.85	
10060611791	SMP	1	603.97	439.10	803.38	380.46	9.83	9.83	9.85	9.85	
10060620170	SMP	1	603.47	439.15	802.91	380.44	9.66	9.66	9.97	9.97	
10060636790	SMP	1	602.69	439.23	801.92	380.43	9.48	9.48	9.96	9.96	
10060645171	SMP	1	602.27	439.41	801.49	380.33	9.91	9.91	9.90	9.90	
10060653525	SMP	1	601.83	439.53	801.04	380.47	9.84	9.84	10.11	10.11	
10060661781	SMP	1	601.45	439.56	800.60	380.36	9.50	9.50	9.86	9.86	
10060670161	SMP	1	601.07	439.71	800.21	380.32	9.92	9.92	10.04	10.04	
10060678547	SMP	1	600.66	439.61	799.73	380.31	9.50	9.50	9.74	9.74	
10060686889	SMP	1	600.32	439.80	799.40	380.27	9.62	9.62	9.76	9.76	
10060695167	SMP	1	600.04	439.82	799.00	380.33	9.67	9.67	9.98	9.98	
10060711909	SMP	1	599.33	439.99	798.38	380.03	9.71	9.71	9.91	9.91	
10060720254	SMP	1	599.16	440.03	798.02	380.17	9.68	9.68	9.79	9.79	
10060728527	SMP	1	598.91	440.11	797.75	380.16	9.65	9.65	9.69	9.69	
10060736917	SMP	1	598.66	440.26	797.53	380.14	9.42	9.42	9.98	9.98	
10060745274	SMP	1	598.11	440.54	797.05	380.40	9.85	9.85	9.97	9.97	
10060753525	SMP	1	597.20	441.04	795.94	380.79	9.75	9.75	9.92	9.92	
10060761902	SMP	1	596.86	441.36	795.59	380.89	9.90	9.90	9.69	9.69	
10060770290	SMP	1	596.88	441.30	795.47	380.85	9.50	9.50	9.88	9.88	
10060778639	SMP	1	596.64	441.44	795.23	381.01	9.42	9.42	9.87	9.87	
10060786899	SMP	1	596.41	441.65	795.05	381.26	9.47	9.47	10.03	10.03	
10060795272	SMP	1	596.16	441.73	794.81	381.32	9.61	9.61	9.90	9.90	
10060812034	SMP	1	595.75	441.88	794.49	381.40	9.34	9.34	9.87	9.87	
10060820298	SMP	1	595.56	441.91	794.21	381.41	9.59	9.59	9.78	9.78	
10060828654	SMP	1	595.43	442.00	794.04	381.39	9.62	9.62	10.05	10.05	
10060836995	SMP	1	595.25	442.06	793.83	381.36	9.50	9.50	9.79	9.79	
10060845408	SMP	1	595.08	442.03	793.65	381.31	9.53	9.53	9.83	9.83	
10060853666	SMP	1	594.83	442.10	793.42	381.33	9.71	9.71	9.82	9.82	
10060862020	SMP	1	594.70	442.05	793.25	381.21	9.67	9.67	10.03	10.03	
10060870360	SMP	1	594.55	442.01	793.05	381.26	9.59	9.59	9.91	9.91	
10060878779	SMP	1	594.40	442.07	792.91	381.05	9.56	9.56	9.95	9.95	
10060887031	SMP	1	594.25	442.07	792.75	381.02	9.45	9.45	9.96	9.96	
10060895407	SMP	1	594.09	442.05	792.54	380.91	9.51	9.51	9.98	9.98	
10060903710	SMP	1	593.98	442.05	792.31	380.75	9.71	9.71	9.69	9.69	
10060912030	SMP	1	593.76	442.09	792.18	380.75	9.73	9.73	9.88	9.88	
10060920399	SMP	1	593.70	441.98	792.07	380.66	9.71	9.71	9.88	9.88	
10060928769	SMP	1	593.49	441.92	791.88	380.60	9.57	9.57	9.86	9.86	
10060937074	SMP	1	593.42	442.05	791.76	380.57	9.65	9.65	9.83	9.83	
10060945404	SMP	1	593.20	442.12	791.60	380.57	9.84	9.84	10.02	10.02	
10060953756	SMP	1	593.01	442.03	791.38	380.45	9.59	9.59	9.86	9.86	
10060962151	SMP	1	592.84	442.10	791.14	380.42	9.59	9.59	9.86	9.86	
10060970433	SMP	1	592.63	442.25	790.93	380.45	9.45	9.45	9.99	9.99	
10060978774	SMP	1	592.48	442.38	790.82	380.44	9.36	9.36	9.81	9.81	
10060987116	SMP	1	592.27	442.49	790.61	380.52	9.37	9.37	9.78	9.78	
10060995528	SMP	1	592.14	442.53	790.46	380.63	9.68	9.68	10.13	10.13	
10061003795	SMP	1	592.03	442.60	790.23	380.57	9.84	9.84	9.93	9.93	
10061012153	SMP	1	591.75	442.70	790.05	380.64	9.64	9.64	9.92	9.92	
10061028899	SMP	1	591.34	442.85	789.44	380.74	9.63	9.63	9.78	9.78	
10061037262	SMP	1	591.22	442.92	789.34	380.76	9.64	9.64	9.90	9.90	
10061045511	SMP	1	591.22	442.85	789.25	380.75	9.72	9.72	9.84	9.84	
10061053822	SMP	1	591.04	442.88	789.20	380.76	9.76	9.76	10.07	10.07	
10061062256	SMP	1	590.90	442.88	789.10	380.75	9.83	9.83	9.98	9.98	
10061070520	SMP	1	590.82	442.95	789.05	380.83	9.84	9.84	9.86	9.86	
10061078890	SMP	1	590.75	442.95	788.97	380.81	9.96	9.96	10.00	10.00	
10061087256	SMP	1	590.67	442.91	788.89	380.81	9.69	9.69	10.01	10.01	
10061095635	SMP	1	590.65	443.01	788.82	380.80	9.66	9.66	9.97	9.97	
10061103903	SMP	1	590.58	443.02	788.75	380.92	9.74	9.74	9.92	9.92	
10061112259	SMP	1	590.60	443.02	788.75	381.01	9.69	9.69	10.01	10.01	
10061120653	SMP	1	590.55	443.18	788.75	381.01	9.69	9.69	10.09	10.09	
10061129142	SMP	1	590.55	443.18	788.68	381.01	9.69	9.69	10.06	10.06	
10061137261	SMP	1	590.53	443.24	788.64	381.03	9.58	9.58	10.07	10.07	
10061145648	SMP	1	590.51	443.28	788.65	381.11	9.48	9.48	10.11	10.11	
10061154004	SMP	1	590.54	443.35	788.67	381.13	9.58	9.58	10.09	10.09	
10061162375	SMP	1	590.54	443.36	788.72	381.18	9.67	9.67	10.17	10.17	
10061170647	SMP	1	590.57	443.56	788.68	381.18	9.73	9.73	10.26	10.26	
10061179004	SMP	1	590.50	443.57	788.74	381.25	9.68	9.68	10.29	10.29	
10061187378	SMP	1	590.56	443.69	788.72	381.25	9.72	9.72	10.16	10.16	
10061195763	SMP	1	590.63	443.65	788.82	381.25	9.75	9.75	10.21	10.21	
10061204003	SMP	1	590.60	443.58	788.77	381.23	9.83	9.83	10.12	10.12	
10061212378	SMP	1	590.67	443.63	788.78	381.30	9.81	9.81	10.12	10.12	
10061220772	SMP	1	590.67	443.65	788.88	381.30	9.69	9.69	10.05	10.05	
10061228995	SMP	1	590.76	443.61	788.92	381.38	9.91	9.91	10.10	10.10	
10061237375	SMP	1	590.78	443.72	788.96	381.47	9.99	9.99	10.10	10.10	
10061245756	SMP	1	590.91	443.70	789.08	381.45	10.13	10.13	10.12	10.12	
10061254126	SMP	1	590.95	444.10	789.04	381.75	10.13	10.13	10.10	10.10	
10061262381	SMP	1	591.11	444.97	789.01	382.68	10.05	10.05	10.11	10.11	
10061270767	SMP	1	591.33	445.40	788.89	383.32	10.13	10.13	10.19	10.19	
10061279128	SMP	1	591.39	445.30	789.05	383.46	9.95	9.95	10.21	10.21	
10061287501	SMP	1	591.43	445.23	789.22	383.41	9.99	9.99	10.46	10.46	
10061304127	SMP	1	591.63	445.30	789.52	383.50	9.99	9.99	10.29	10.29	
10061312515	SMP	1	591.81	445.22	789.70	383.52	10.15	10.15	10.37	10.37	
10061320885	SMP	1	592.02	445.11	789.85	383.45	10.26	10.26	10.15	10.15	
10061329128	SMP	1	592.10	445.18	790.03	383.47	10.26	10.26	10.20	10.20	
10061337492	SMP	1	592.30	445.01	790.24	383.46	10.09	10.09	10.31	10.31	
10061345889	SMP	1	592.42	445.09	790.38	383.39	10.09	10.09	10.50	10.50	
10061354247	SMP	1	592.56	445.07	790.60	383.47	9.96	9.96	10.53	10.53	
10061362501	SMP	1	592.60	444.99	790.68	383.45	10.04	10.04	10.35	10.35	
10061370874	SMP	1	592.74	444.95	790.85	383.37	10.24	10.24	10.12	10.12	
10061387513	SMP	1	593.02	444.77	791.28	383.29	10.08	10.08	10.50	10.50	
10061395876	SMP	1	593.07	444.67	791.32	383.24	10.07	10.07	10.36	10.36	
10061404246	SMP	1	593.29	444.63	791.47	383.21	10.10	10.10	10.54	10.54	
10061412620	SMP	1	593.36	444.51	791.59	383.15	10.30	10.30	10.38	10.38	
10061420885	SMP	1	593.46	444.25	791.79	382.89	10.15	10.15	10.25	10.25	
10061429249	SMP	1	593.95	442.78	792.15	381.67	10.30	10.30	10.37	10.37	
10061437617	SMP	1	594.62	440.76	792.13	379.86	10.07	10.07	10.19	10.19	
10061445994	SMP	1	594.91	439.16	791.98	378.26	10.17	10.17	10.45	10.45	
10061454248	SMP	1	594.96	438.75	792.42	377.55	9.98	9.98	10.15	10.15	
10061462612	SMP	1	594.96	438.82	792.38	377.54	10.18	10.18	10.51	10.51	
10061471011	SMP	1	594.96	438.61	792.58	377.41	10.03	10.03	10.38	10.38	
10061479365	SMP	1	595.00	438.54	792.70	377.28	10.00	10.00	10.37	10.37	
10061487614	SMP	1	595.11	438.39	792.84	377.23	10.17	10.17	10.14	10.14	
10061495991	SMP	1	595.22	438.27	792.98	377.16	10.15	10.15	10.36	10.36	
10061504364	SMP	1	595.20	438.27	793.06	377.11	10.34	10.34	10.37	10.37	
10061512742	SMP	1	595.38	438.17	793.27	377.02	10.10	10.10	10.11	10.11	
10061521013	SMP	1	595.40	438.13	793.48	376.95	10.09	10.09	10.40	10.40	
10061529366	SMP	1	595.64	438.01	793.65	376.93	10.11	10.11	10.51	10.51	
10061545999	SMP	1	595.84	437.90	794.05	376.86	10.21	10.21	10.40	10.40	
10061554374	SMP	1	595.91	438.09	794.20	376.87	10.22	10.22	10.29	10.29	
10061562744	SMP	1	595.98	438.09	794.41	376.95	10.22	10.22	10.34	10.34	
10061571115	SMP	1	596.08	438.09	794.64	377.02	10.19	10.19	10.37	10.37	
10061579383	SMP	1	596.26	438.13	794.75	377.11	10.17	10.17	10.33	10.33	
10061587731	SMP	1	596.50	438.15	794.97	377.19	9.98	9.98	10.25	10.25	
10061596115	SMP	1	596.62	438.21	795.12	377.31	10.23	10.23	10.35	10.35	
10061604491	SMP	1	596.68	438.37	795.41	377.34	10.13	10.13	10.54	10.54	
10061612748	SMP	1	596.85	438.35	795.44	377.41	10.02	10.02	10.38	10.38	
10061621111	SMP	1	596.93	438.35	795.64	377.53	10.00	10.00	10.40	10.40	
10061629513	SMP	1	596.91	438.42	795.77	377.57	10.05	10.05	10.26	10.26	
10061637858	SMP	1	596.98	438.43	795.88	377.70	10.14	10.14	10.45	10.45	
10061646110	SMP	1	597.06	438.45	795.86	377.65	10.15	10.15	10.12	10.12	
10061654487	SMP	1	597.13	438.38	795.89	377.67	10.18	10.18	10.19	10.19	
10061671249	SMP	1	597.16	438.20	795.98	377.60	10.12	10.12	10.10	10.10	
10061679494	SMP	1	597.22	438.17	796.16	377.53	10.20	10.20	10.06	10.06	
10061687865	SMP	1	597.23	438.14	796.13	377.50	10.10	10.10	10.19	10.19	
10061696247	SMP	1	597.25	438.08	796.22	377.41	10.16	10.16	10.24	10.24	
10061704500	SMP	1	597.31	438.02	796.19	377.35	10.10	10.10	10.36	10.36	
10061712863	SMP	1	597.34	437.95	796.17	377.30	10.07	10.07	10.33	10.33	
10061721232	SMP	1	597.38	437.87	796.27	377.32	10.05	10.05	10.27	10.27	
10061729606	SMP	1	597.35	437.79	796.29	377.17	10.02	10.02	10.37	10.37	
10061737855	SMP	1	597.43	437.77	796.36	377.16	10.13	10.13	10.32	10.32	
10061746228	SMP	1	597.49	437.70	796.39	377.19	10.25	10.25	10.31	10.31	
10061754628	SMP	1	597.51	437.54	796.40	377.08	9.99	9.99	10.27	10.27	
10061762979	SMP	1	597.64	436.87	796.41	376.37	10.17	10.17	10.38	10.38	
10061771229	SMP	1	597.55	435.98	796.01	375.70	10.07	10.07	10.07	10.07	
10061779609	SMP	1	597.69	435.62	796.01	375.23	10.10	10.10	10.14	10.14	
10061787983	SMP	1	597.85	435.70	796.12	375.30	10.06	10.06	10.16	10.16	
10061796345	SMP	1	597.83	435.69	796.24	375.32	10.08	10.08	10.30	10.30	
10061804626	SMP	1	597.89	435.61	796.48	375.27	10.02	10.02	10.36	10.36	
10061812980	SMP	1	597.96	435.55	796.45	375.24	10.17	10.17	10.33	10.33	
10061821356	SMP	1	598.00	435.38	796.58	375.19	10.10	10.10	10.27	10.27	
10061829729	SMP	1	598.18	435.28	796.79	375.12	10.00	10.00	10.30	10.30	
10061837979	SMP	1	598.26	435.19	796.96	375.07	10.17	10.17	10.15	10.15	
10061846345	SMP	1	598.25	435.10	797.06	375.00	10.21	10.21	10.23	10.23	
10061854744	SMP	1	598.35	434.96	797.24	374.94	10.07	10.07	10.22	10.22	
10061862971	SMP	1	598.37	434.83	797.23	374.90	10.07	10.07	10.14	10.14	
10061871350	SMP	1	598.51	434.72	797.44	374.83	10.13	10.13	10.18	10.18	
10061879732	SMP	1	598.67	434.64	797.58	374.83	10.28	10.28	10.42	10.42	
10061888108	SMP	1	598.84	434.60	797.72	374.77	10.10	10.10	10.32	10.32	
10061896351	SMP	1	599.03	434.50	797.83	374.81	10.05	10.05	10.29	10.29	
10061904741	SMP	1	598.97	434.55	797.98	374.89	10.10	10.10	10.36	10.36	
10061913097	SMP	1	599.09	434.55	798.01	374.91	9.98	9.98	10.31	10.31	
10061921477	SMP	1	599.18	434.58	798.37	374.83	10.12	10.12	10.31	10.31	
10061929727	SMP	1	599.14	434.45	798.38	374.84	10.11	10.11	10.20	10.20	
10061938098	SMP	1	599.28	434.47	798.40	374.86	10.16	10.16	10.28	10.28	
10061946475	SMP	1	599.32	435.06	798.45	375.37	10.20	10.20	10.43	10.43	
10061954870	SMP	1	599.40	436.46	798.11	376.78	10.29	10.29	10.30	10.30	
10061963100	SMP	1	599.95	437.82	798.06	378.26	10.36	10.36	10.51	10.51	
10061971471	SMP	1	600.54	438.69	798.46	379.47	10.17	10.17	10.71	10.71	
10061979859	SMP	1	600.91	439.30	798.57	380.40	10.37	10.37	10.72	10.72	
10061988227	SMP	1	600.82	439.52	798.67	380.79	10.51	10.51	10.81	10.81	
10061996469	SMP	1	600.68	439.40	798.72	380.68	10.54	10.54	10.67	10.67	
10062005055	SMP	1	600.62	439.53	798.88	380.80	10.58	10.58	10.39	10.39	
10062013225	SMP	1	600.56	439.53	798.95	380.88	10.59	10.59	10.47	10.47	
10062021594	SMP	1	600.56	439.56	799.05	380.93	10.61	10.61	10.53	10.53	
10062029845	SMP	1	600.56	439.54	799.14	380.93	10.59	10.59	10.55	10.55	
10062038223	SMP	1	600.48	439.54	799.26	380.93	10.58	10.58	10.69	10.69	
10062046587	SMP	1	600.52	439.48	799.30	380.93	10.57	10.57	10.64	10.64	
10062054861	SMP	1	600.52	439.43	799.45	380.93	10.48	10.48	10.82	10.82	
10062063217	SMP	1	600.56	439.39	799.51	380.94	10.50	10.50	11.03	11.03	
10062071596	SMP	1	600.57	439.33	799.58	380.86	10.42	10.42	10.82	10.82	
10062079974	SMP	1	600.61	439.32	799.65	380.86	10.47	10.47	10.75	10.75	
10062088227	SMP	1	600.70	439.28	799.72	380.76	10.43	10.43	10.83	10.83	
10062096588	SMP	1	600.70	439.28	799.86	380.68	10.54	10.54	10.77	10.77	
10062113364	SMP	1	600.80	439.22	800.02	380.55	10.51	10.51	10.60	10.60	
10062121588	SMP	1	600.89	439.09	800.08	380.52	10.47	10.47	10.55	10.55	
10062129988	SMP	1	600.87	439.05	800.29	380.47	10.45	10.45	10.63	10.63	
10062138329	SMP	1	601.00	438.96	800.38	380.46	10.32	10.32	10.78	10.78	
10062146716	SMP	1	601.11	438.83	800.45	380.38	10.36	10.36	10.77	10.77	
10062154967	SMP	1	601.20	438.69	800.48	380.46	10.32	10.32	10.78	10.78	
10062163350	SMP	1	601.17	438.61	800.72	380.37	10.39	10.39	10.66	10.66	
10062171707	SMP	1	601.18	438.56	800.70	380.29	10.46	10.46	10.69	10.69	
10062180108	SMP	1	601.32	438.49	800.82	380.26	10.38	10.38	10.71	10.71	
10062188336	SMP	1	601.30	438.55	800.89	380.26	10.77	10.77	10.77	10.77	
10062196730	SMP	1	601.39	438.39	800.94	380.15	10.58	10.58	10.76	10.76	
10062205094	SMP	1	601.38	438.42	801.02	380.15	10.66	10.66	10.76	10.76	
10062213353	SMP	1	601.45	438.34	801.05	380.05	10.71	10.71	10.60	10.60	
10062221705	SMP	1	601.49	438.21	801.08	380.05	10.68	10.68	10.78	10.78	
10062230109	SMP	1	601.45	438.23	801.14	380.10	10.76	10.76	10.91	10.91	
10062238456	SMP	1	601.49	438.09	801.17	379.91	10.65	10.65	10.72	10.72	
10062246716	SMP	1	601.55	438.08	801.22	379.97	10.73	10.73	10.86	10.86	
10062255095	SMP	1	601.57	438.02	801.31	379.94	10.78	10.78	11.00	11.00	
10062263470	SMP	1	601.61	437.93	801.36	380.00	10.64	10.64	11.09	11.09	
10062271829	SMP	1	601.72	437.88	801.47	379.99	10.65	10.65	11.00	11.00	
10062280099	SMP	1	601.67	437.74	801.54	379.94	10.60	10.60	10.88	10.88	
10062288458	SMP	1	601.71	437.68	801.70	379.86	10.66	10.66	10.91	10.91	
10062296839	SMP	1	602.16	437.47	801.97	379.82	10.66	10.66	10.64	10.64	
10062305215	SMP	1	603.17	437.12	803.13	379.64	10.56	10.56	11.19	11.19	
10062313470	SMP	1	604.03	436.70	803.97	379.22	10.56	10.56	10.85	10.85	
10062321831	SMP	1	604.26	436.48	804.12	379.24	10.58	10.58	10.82	10.82	
10062330224	SMP	1	604.38	436.49	804.38	379.39	10.80	10.80	10.89	10.89	
10062338577	SMP	1	604.70	436.40	804.71	379.35	10.74	10.74	10.71	10.71	
10062355204	SMP	1	605.43	435.99	805.54	379.37	10.60	10.60	10.72	10.72	
10062363601	SMP	1	605.67	436.03	806.09	379.33	10.71	10.71	10.70	10.70	
10062371834	SMP	1	606.08	435.69	806.47	379.40	10.59	10.59	10.87	10.87	
10062380199	SMP	1	606.49	435.65	807.01	379.40	10.77	10.77	10.93	10.93	
10062388602	SMP	1	606.82	435.48	807.45	379.39	10.74	10.74	10.87	10.87	
10062396963	SMP	1	607.17	435.26	807.86	379.38	10.45	10.45	10.82	10.82	
10062405200	SMP	1	607.59	435.23	808.31	379.31	10.82	10.82	10.78	10.78	
10062413591	SMP	1	607.83	435.01	808.70	379.32	10.45	10.45	10.67	10.67	
10062421954	SMP	1	608.80	434.88	809.57	379.36	10.44	10.44	10.71	10.71	
10062438573	SMP	1	613.55	434.27	813.96	379.17	10.71	10.71	10.77	10.77	
10062446972	SMP	1	616.22	434.06	816.15	379.07	10.63	10.63	10.52	10.52	
10062455323	SMP	1	618.56	433.89	818.25	379.18	10.83	10.83	10.69	10.69	
10062471955	SMP	1	620.43	433.55	820.32	379.24	10.63	10.63	10.54	10.54	
10062480326	SMP	1	620.45	433.38	820.61	379.16	10.77	10.77	10.39	10.39	
10062488700	SMP	1	620.63	433.18	821.16	379.23	10.76	10.76	10.35	10.35	
10062505335	SMP	1	620.98	432.99	821.46	379.10	10.47	10.47	10.51	10.51	
10062513722	SMP	1	621.05	432.78	821.66	379.03	10.31	10.31	10.30	10.30	
10062522075	SMP	1	621.17	432.69	821.86	378.91	10.42	10.42	10.25	10.25	
10062530330	SMP	1	621.24	432.61	822.10	379.01	10.61	10.61	10.37	10.37	
10062538702	SMP	1	621.26	432.47	822.20	378.91	10.52	10.52	10.46	10.46	
10062547091	SMP	1	621.38	432.39	822.23	378.86	10.62	10.62	10.25	10.25	
10062555442	SMP	1	621.39	432.39	822.31	378.81	10.59	10.59	10.33	10.33	
10062563714	SMP	1	621.43	432.32	822.48	378.76	10.63	10.63	10.35	10.35	
10062572074	SMP	1	621.44	432.30	822.49	378.79	10.62	10.62	10.50	10.50	
10062580451	SMP	1	621.41	432.30	822.51	378.75	10.76	10.76	10.49	10.49	
10062588824	SMP	1	621.34	432.22	822.52	378.66	10.60	10.60	10.44	10.44	
10062597084	SMP	1	621.24	432.22	822.52	378.58	10.53	10.53	10.29	10.29	
10062605441	SMP	1	621.20	432.16	822.38	378.63	10.54	10.54	10.39	10.39	
10062613840	SMP	1	621.09	432.18	822.38	378.63	10.49	10.49	10.33	10.33	
10062622195	SMP	1	621.00	432.18	822.24	378.59	10.49	10.49	10.28	10.28	
10062630452	SMP	1	620.79	432.19	822.09	378.50	10.43	10.43	10.34	10.34	
10062638829	SMP	1	620.73	432.25	821.97	378.43	10.57	10.57	10.32	10.32	
10062647213	SMP	1	620.66	432.25	821.90	378.46	10.51	10.51	10.26	10.26	
10062655560	SMP	1	620.65	432.29	821.89	378.38	10.64	10.64	10.23	10.23	
10062663841	SMP	1	620.58	432.30	821.82	378.53	10.66	10.66	10.47	10.47	
10062672188	SMP	1	620.34	432.34	821.81	378.48	10.59	10.59	10.33	10.33	
10062680568	SMP	1	620.40	432.39	821.73	378.51	10.61	10.61	10.38	10.38	
10062688822	SMP	1	620.40	432.46	821.80	378.58	10.49	10.49	10.37	10.37	
10062697207	SMP	1	620.40	432.54	821.78	378.65	10.48	10.48	10.40	10.40	
10062705560	SMP	1	620.36	432.57	821.81	378.63	10.63	10.63	10.19	10.19	
10062713965	SMP	1	620.40	432.69	821.81	378.70	10.42	10.42	10.11	10.11	
10062722191	SMP	1	620.41	432.79	821.88	378.84	10.60	10.60	10.20	10.20	
10062730575	SMP	1	620.48	432.86	821.92	378.90	10.54	10.54	10.20	10.20	
10062738952	SMP	1	620.55	433.08	822.00	379.05	10.45	10.45	10.36	10.36	
10062747321	SMP	1	620.58	433.16	822.02	379.22	10.47	10.47	10.31	10.31	
10062755569	SMP	1	620.61	433.28	822.04	379.24	10.52	10.52	10.16	10.16	
10062763959	SMP	1	620.69	433.33	822.18	379.39	10.43	10.43	10.28	10.28	
10062772314	SMP	1	620.74	433.35	822.11	379.55	10.42	10.42	10.28	10.28	
10062780687	SMP	1	620.81	433.55	822.23	379.59	10.43	10.43	10.18	10.18	
10062788947	SMP	1	620.82	433.51	822.24	379.62	10.38	10.38	10.07	10.07	
10062797318	SMP	1	620.97	433.60	822.41	379.74	10.11	10.11	10.11	10.11	
10062805679	SMP	1	620.93	433.54	822.48	379.73	10.16	10.16	10.17	10.17	
10062814082	SMP	1	621.06	433.53	822.54	379.77	10.27	10.27	10.15	10.15	
10062822310	SMP	1	621.18	433.48	822.71	379.79	10.38	10.38	10.00	10.00	
10062830694	SMP	1	622.00	433.25	823.38	379.66	10.34	10.34	10.14	10.14	
10062839063	SMP	1	622.69	433.02	824.17	379.58	10.30	10.30	10.34	10.34	
10062847315	SMP	1	622.84	432.80	824.27	379.52	10.27	10.27	10.22	10.22	
10062855682	SMP	1	623.05	432.76	824.44	379.37	10.26	10.26	10.08	10.08	
10062864077	SMP	1	623.24	432.66	824.67	379.25	10.18	10.18	10.22	10.22	
10062872429	SMP	1	623.54	432.44	824.93	379.25	10.29	10.29	10.25	10.25	
10062880692	SMP	1	623.88	432.21	825.26	379.24	10.25	10.25	10.25	10.25	
10062889063	SMP	1	624.03	432.04	825.61	378.99	10.42	10.42	10.07	10.07	
10062897440	SMP	1	624.42	431.84	825.95	379.01	10.53	10.53	10.36	10.36	
10062914058	SMP	1	625.13	431.38	826.79	378.84	10.27	10.27	10.19	10.19	
10062922448	SMP	1	625.54	431.12	827.25	378.79	10.32	10.32	10.13	10.13	
10062930807	SMP	1	625.96	430.85	827.65	378.52	10.32	10.32	9.83	9.83	
10062939178	SMP	1	626.33	430.59	828.13	378.60	10.13	10.13	10.24	10.24	
10062947434	SMP	1	626.78	430.30	828.64	378.44	10.31	10.31	10.04	10.04	
10062955809	SMP	1	627.24	430.18	829.07	378.45	10.37	10.37	10.24	10.24	
10062964179	SMP	1	627.69	429.93	829.56	378.39	10.28	10.28	9.85	9.85	
10062972575	SMP	1	628.19	429.83	830.07	378.40	10.24	10.24	10.25	10.25	
10062989179	SMP	1	629.04	429.46	831.04	378.46	10.01	10.01	10.04	10.04	
10062997571	SMP	1	629.50	429.26	831.49	378.38	10.56	10.56	9.99	9.99	
10063005930	SMP	1	630.00	429.11	832.07	378.46	10.28	10.28	10.23	10.23	
10063014189	SMP	1	630.41	428.95	832.57	378.40	10.21	10.21	9.96	9.96	
10063022558	SMP	1	630.99	428.67	833.19	378.52	10.06	10.06	10.14	10.14	
10063030934	SMP	1	631.43	428.43	833.74	378.49	10.20	10.20	10.21	10.21	
10063039171	SMP	1	632.00	428.25	834.28	378.46	10.20	10.20	10.14	10.14	
10063055943	SMP	1	633.08	427.90	835.40	378.33	10.38	10.38	9.82	9.82	
10063064304	SMP	1	633.54	427.64	835.93	378.24	10.28	10.28	10.02	10.02	
10063072579	SMP	1	634.16	427.50	836.45	378.24	10.02	10.02	9.87	9.87	
10063080924	SMP	1	634.74	427.32	837.08	378.18	10.37	10.37	10.00	10.00	
10063089302	SMP	1	635.28	427.13	837.77	378.11	10.29	10.29	9.98	9.98	
10063097685	SMP	1	635.85	426.99	838.30	378.05	10.26	10.26	9.83	9.83	
10063105926	SMP	1	636.51	426.81	838.93	377.97	10.19	10.19	10.23	10.23	
10063122672	SMP	1	637.96	426.14	841.27	378.16	10.05	10.05	8.71	8.71	
10063131070	SMP	1	638.89	425.90	843.05	378.65	10.25	10.25	7.48	7.48	
10063139297	SMP	1	640.74	426.27	844.44	378.67	8.32	8.32	6.16	6.16	
10063147676	SMP	1	642.49	426.59	844.34	378.91	6.34	6.34	8.84	8.84	
10063164437	SMP	1	632.52	435.47	855.78	384.81	11.20	11.20	12.85	12.85	
10063172675	SMP	1	0.00	0.00	837.05	386.30	0.00	0.00	9.96	9.96	
10063181049	SMP	1	637.15	438.97	0.00	0.00	9.98	9.98	0.00	0.00	
10063189420	SMP	1	656.56	426.56	0.00	0.00	14.88	14.88	0.00	0.00	
10063197674	SMP	1	0.00	0.00	0.00	0.00	0.00	0.00	0.00	0.00	
10063206067	SMP	1	0.00	0.00	871.46	389.50	0.00	0.00	8.23	8.23	
10063214438	SMP	1	0.00	0.00	839.35	388.38	0.00	0.00	4.84	4.84	
10063222799	SMP	1	639.05	433.08	0.00	0.00	11.85	11.85	0.00	0.00	
10063231051	SMP	1	641.71	437.44	0.00	0.00	15.21	15.21	0.00	0.00	
10063239418	SMP	1	637.75	432.79	841.89	385.35	11.43	11.43	7.55	7.55	
10063256172	SMP	1	638.81	433.17	864.76	382.61	11.20	11.20	16.06	16.06	
10063264442	SMP	1	652.26	423.03	866.56	383.24	8.56	8.56	14.07	14.07	
10063272799	SMP	1	653.49	422.73	0.00	0.00	7.39	7.39	0.00	0.00	
10063289552	SMP	1	654.44	421.62	0.00	0.00	9.82	9.82	0.00	0.00	
10063297800	SMP	1	655.63	421.32	0.00	0.00	9.81	9.81	0.00	0.00	
10063306169	SMP	1	656.23	420.96	858.95	377.73	10.56	10.56	10.22	10.22	
10063322809	SMP	1	658.01	420.41	858.69	377.81	10.45	10.45	13.65	13.65	
10063331172	SMP	1	659.18	420.51	859.91	377.67	9.85	9.85	6.79	6.79	
10063339551	SMP	1	660.31	420.37	861.73	377.81	9.94	9.94	9.90	9.90	
10063356172	SMP	1	662.41	419.95	864.51	377.74	10.14	10.14	10.11	10.11	
10063364566	SMP	1	663.44	419.81	865.81	377.66	10.12	10.12	10.01	10.01	
10063372909	SMP	1	664.45	419.60	866.85	377.66	10.08	10.08	9.96	9.96	
10063389547	SMP	1	666.28	419.11	868.79	377.78	10.23	10.23	9.94	9.94	
10063397921	SMP	1	667.28	418.98	869.54	377.62	10.17	10.17	9.86	9.86	
10063406292	SMP	1	668.25	418.71	870.41	377.56	10.13	10.13	10.22	10.22	
10063422915	SMP	1	669.86	418.27	872.18	377.55	10.19	10.19	9.80	9.80	
10063431308	SMP	1	670.61	418.09	873.00	377.45	10.20	10.20	10.30	10.30	
10063439672	SMP	1	671.44	417.93	873.95	377.48	10.17	10.17	9.93	9.93	
10063448047	SMP	1	672.14	417.82	874.73	377.50	10.32	10.32	9.78	9.78	
10063456291	SMP	1	672.92	417.61	875.40	377.39	10.07	10.07	9.77	9.77	
10063473040	SMP	1	674.11	417.37	876.73	377.29	10.31	10.31	9.68	9.68	
10063481413	SMP	1	674.81	417.21	877.37	377.33	10.23	10.23	9.69	9.69	
10063489667	SMP	1	675.44	417.15	877.99	377.29	10.30	10.30	9.88	9.88	
10063498030	SMP	1	676.09	416.96	878.65	377.21	10.34	10.34	9.86	9.86	
10063506427	SMP	1	676.50	416.86	879.15	377.17	10.36	10.36	9.79	9.79	
10063523041	SMP	1	677.69	416.45	880.30	377.09	10.30	10.30	9.71	9.71	
10063531429	SMP	1	678.17	416.25	880.79	376.97	10.46	10.46	10.14	10.14	
10063539778	SMP	1	678.72	416.03	881.34	376.95	10.32	10.32	10.16	10.16	
10063548046	SMP	1	679.23	415.93	881.94	376.83	10.38	10.38	10.07	10.07	
10063556413	SMP	1	679.76	415.79	882.49	376.80	10.33	10.33	9.97	9.97	
10063564785	SMP	1	680.24	415.65	883.03	376.69	10.33	10.33	10.16	10.16	
10063581408	SMP	1	681.28	415.39	884.10	376.73	10.52	10.52	10.07	10.07	
10063589797	SMP	1	681.92	415.12	884.61	376.71	10.35	10.35	9.82	9.82	
10063598151	SMP	1	682.27	415.06	885.12	376.67	10.63	10.63	10.17	10.17	
10063606530	SMP	1	682.70	414.99	885.64	376.74	10.58	10.58	9.88	9.88	
10063614783	SMP	1	683.18	414.78	886.03	376.93	10.24	10.24	10.15	10.15	
10063623156	SMP	1	683.53	414.64	886.52	376.81	10.69	10.69	10.00	10.00	
10063631532	SMP	1	683.96	414.53	887.00	376.97	10.43	10.43	10.01	10.01	
10063639927	SMP	1	684.26	414.47	887.39	377.18	10.56	10.56	10.06	10.06	
10063656530	SMP	1	685.05	414.38	888.13	377.46	10.41	10.41	10.12	10.12	
10063664920	SMP	1	685.31	414.43	888.47	377.47	10.51	10.51	10.02	10.02	
10063673156	SMP	1	685.64	414.51	888.67	377.42	10.60	10.60	10.13	10.13	
10063681530	SMP	1	685.76	414.40	888.95	377.67	10.53	10.53	10.12	10.12	
10063689906	SMP	1	686.07	414.46	889.19	377.83	10.47	10.47	10.05	10.05	
10063698293	SMP	1	686.21	414.53	889.39	377.99	10.44	10.44	10.07	10.07	
10063706519	SMP	1	686.39	414.53	889.62	378.14	10.57	10.57	9.93	9.93	
10063714918	SMP	1	686.70	414.61	889.84	378.28	10.65	10.65	10.07	10.07	
10063723274	SMP	1	686.85	414.68	890.00	378.46	10.21	10.21	10.15	10.15	
10063731651	SMP	1	687.05	414.84	890.20	378.69	10.36	10.36	10.13	10.13	
10063739904	SMP	1	687.25	414.98	890.44	378.86	10.46	10.46	10.03	10.03	
10063748284	SMP	1	687.41	415.07	890.58	378.98	10.45	10.45	9.86	9.86	
10063756649	SMP	1	687.68	415.22	890.77	379.28	10.46	10.46	10.04	10.04	
10063765041	SMP	1	687.96	415.31	890.93	379.39	10.34	10.34	10.03	10.03	
10063781654	SMP	1	688.42	415.57	891.37	379.90	10.39	10.39	9.97	9.97	
10063790040	SMP	1	688.66	415.73	891.56	379.97	10.51	10.51	10.03	10.03	
10063798391	SMP	1	688.79	415.85	891.79	380.18	10.33	10.33	10.03	10.03	
10063806647	SMP	1	689.13	415.98	892.00	380.38	10.41	10.41	9.95	9.95	
10063815041	SMP	1	689.14	416.13	892.04	380.50	10.40	10.40	9.88	9.88	
10063823393	SMP	1	688.76	416.09	891.44	380.65	10.35	10.35	9.80	9.80	
10063831637	SMP	1	688.76	416.01	891.33	380.62	10.33	10.33	9.76	9.76	
10063840037	SMP	1	689.09	416.15	891.58	380.73	10.30	10.30	9.76	9.76	
10063848396	SMP	1	689.41	416.23	891.91	380.95	10.48	10.48	9.95	9.95	
10063856771	SMP	1	689.81	416.22	892.20	381.06	10.32	10.32	9.89	9.89	
10063865022	SMP	1	689.99	416.29	892.44	381.18	10.26	10.26	9.86	9.86	
10063873392	SMP	1	690.34	416.33	892.66	381.17	10.40	10.40	9.85	9.85	
10063881773	SMP	1	690.72	416.30	892.99	381.25	10.46	10.46	9.89	9.89	
10063890158	SMP	1	691.00	416.25	893.24	381.26	10.35	10.35	9.81	9.81	
10063898392	SMP	1	691.22	416.15	893.47	381.27	10.30	10.30	9.75	9.75	
10063906765	SMP	1	691.54	415.99	893.67	381.14	10.26	10.26	9.94	9.94	
10063915146	SMP	1	691.81	415.91	894.00	381.11	10.30	10.30	9.99	9.99	
10063931773	SMP	1	692.41	415.77	894.40	380.91	10.25	10.25	9.82	9.82	
10063940151	SMP	1	692.75	415.68	894.62	380.84	10.06	10.06	9.87	9.87	
10063948522	SMP	1	692.94	415.57	894.95	380.63	10.11	10.11	9.94	9.94	
10063956888	SMP	1	693.24	415.53	895.07	380.36	10.25	10.25	9.74	9.74	
10063965159	SMP	1	693.55	415.33	895.37	380.19	10.23	10.23	9.62	9.62	
10063973569	SMP	1	693.82	415.14	895.55	379.97	10.27	10.27	9.94	9.94	
10063981928	SMP	1	694.21	415.01	895.87	379.65	10.18	10.18	9.81	9.81	
10084781659	SMP	1	658.80	471.96	842.00	424.17	9.81	9.81	9.94	9.94	
10084798411	SMP	1	662.72	468.22	845.74	420.69	9.51	9.51	9.80	9.80	
10084806782	SMP	1	662.51	468.37	845.75	420.87	9.43	9.43	9.92	9.92	
10084815091	SMP	1	662.53	468.70	845.57	421.13	9.67	9.67	9.47	9.47	
10084823449	SMP	1	662.38	468.84	845.50	421.41	9.60	9.60	9.72	9.72	
10084831832	SMP	1	662.15	469.01	845.26	421.72	9.78	9.78	9.92	9.92	
10084845663	SMP	1	662.05	469.28	845.08	422.03	9.67	9.67	9.71	9.71	
10084857343	SMP	1	661.60	469.64	844.68	422.54	9.45	9.45	9.66	9.66	
10084865155	SMP	1	661.38	469.79	844.29	422.84	9.66	9.66	9.82	9.82	
10084873540	SMP	1	661.11	469.88	844.02	423.03	9.86	9.86	9.64	9.64	
10084881782	SMP	1	660.73	470.00	843.77	423.10	9.52	9.52	9.69	9.69	
10084890175	SMP	1	660.45	470.04	843.21	423.25	9.65	9.65	9.45	9.45	
10084898529	SMP	1	659.98	470.13	843.00	423.26	9.68	9.68	9.55	9.55	
10084906789	SMP	1	659.64	470.14	842.64	423.35	9.58	9.58	9.49	9.49	
10084915161	SMP	1	659.32	470.12	842.27	423.41	9.59	9.59	9.94	9.94	
10084923550	SMP	1	659.00	470.11	841.84	423.28	9.73	9.73	9.52	9.52	
10084931889	SMP	1	658.71	470.06	841.63	423.33	9.62	9.62	9.33	9.33	
10084940171	SMP	1	658.43	469.87	841.15	423.34	9.64	9.64	9.94	9.94	
10084948517	SMP	1	658.05	469.84	841.12	423.12	9.80	9.80	9.77	9.77	
10084956905	SMP	1	657.81	469.66	840.73	423.11	9.80	9.80	9.72	9.72	
10084965278	SMP	1	657.55	469.48	840.57	423.04	9.56	9.56	9.80	9.80	
10084981915	SMP	1	657.24	469.11	840.29	422.80	9.57	9.57	9.68	9.68	
10084990279	SMP	1	657.12	469.05	840.03	422.67	9.75	9.75	9.75	9.75	
10084998648	SMP	1	657.79	469.03	840.40	422.87	9.59	9.59	9.70	9.70	
10085006899	SMP	1	659.19	469.88	841.44	423.73	9.82	9.82	9.57	9.57	
10085015293	SMP	1	660.53	470.49	842.28	424.67	9.99	9.99	9.61	9.61	
10085023653	SMP	1	661.19	470.61	842.81	425.17	10.27	10.27	9.55	9.55	
10085040274	SMP	1	661.31	470.14	843.22	425.09	10.30	10.30	9.56	9.56	
10085048649	SMP	1	661.43	469.85	843.43	425.09	9.99	9.99	9.95	9.95	
10085057025	SMP	1	661.44	469.44	843.87	424.73	10.25	10.25	9.67	9.67	
10085065261	SMP	1	661.70	469.14	844.22	424.78	10.01	10.01	9.64	9.64	
10085073659	SMP	1	661.77	468.90	844.21	424.50	10.21	10.21	9.71	9.71	
10085082014	SMP	1	661.92	468.52	844.60	424.21	10.26	10.26	9.57	9.57	
10085090406	SMP	1	662.04	468.13	844.92	424.06	10.35	10.35	9.64	9.64	
10085098645	SMP	1	662.04	467.77	845.12	423.83	10.34	10.34	9.45	9.45	
10085107043	SMP	1	662.16	467.43	845.29	423.65	10.27	10.27	9.63	9.63	
10085123775	SMP	1	662.26	466.71	845.76	422.98	10.19	10.19	9.56	9.56	
10085132033	SMP	1	662.28	466.36	845.88	422.89	10.35	10.35	9.81	9.81	
10085140398	SMP	1	662.30	466.05	846.07	422.60	10.08	10.08	9.73	9.73	
10085148762	SMP	1	662.27	465.83	846.11	422.45	9.92	9.92	9.73	9.73	
10085157153	SMP	1	662.18	465.51	846.24	422.13	10.21	10.21	9.40	9.40	
10085165391	SMP	1	662.01	465.37	846.20	422.10	10.04	10.04	9.78	9.78	
10085173762	SMP	1	661.84	465.17	846.13	421.87	10.13	10.13	9.56	9.56	
10085182156	SMP	1	661.61	465.15	846.10	421.71	10.26	10.26	9.66	9.66	
10085190518	SMP	1	661.40	464.98	845.97	421.45	10.11	10.11	9.72	9.72	
10085198761	SMP	1	661.13	464.96	845.86	421.45	10.01	10.01	9.55	9.55	
10085207140	SMP	1	660.87	465.03	845.66	421.39	10.26	10.26	9.25	9.25	
10085215512	SMP	1	660.62	465.04	845.46	421.26	10.18	10.18	9.42	9.42	
10085223776	SMP	1	660.40	464.99	845.28	421.27	10.13	10.13	9.55	9.55	
10085232160	SMP	1	660.13	465.06	845.08	421.16	10.14	10.14	9.75	9.75	
10085240511	SMP	1	660.45	465.11	845.20	421.31	10.24	10.24	9.68	9.68	
10085248893	SMP	1	660.57	465.14	845.51	421.22	10.16	10.16	9.74	9.74	
10085257141	SMP	1	660.33	465.12	845.23	421.33	10.37	10.37	9.74	9.74	
10085265515	SMP	1	659.99	465.34	845.18	421.29	10.31	10.31	9.91	9.91	
10085273882	SMP	1	659.68	465.34	844.89	421.16	10.14	10.14	9.72	9.72	
10085282280	SMP	1	659.38	465.51	844.66	421.20	10.30	10.30	9.90	9.90	
10085290508	SMP	1	659.11	465.65	844.41	421.39	10.24	10.24	9.64	9.64	
10085298883	SMP	1	658.91	465.78	844.31	421.41	10.34	10.34	9.84	9.84	
10085307263	SMP	1	658.61	465.97	844.24	421.46	10.23	10.23	9.76	9.76	
10085315636	SMP	1	658.49	466.00	844.09	421.39	10.35	10.35	9.75	9.75	
10085332265	SMP	1	658.10	466.11	843.94	421.36	10.29	10.29	9.90	9.90	
10085340664	SMP	1	658.01	466.13	843.84	421.33	10.37	10.37	9.92	9.92	
10085349005	SMP	1	657.78	466.17	843.77	421.28	10.37	10.37	9.80	9.80	
10085357261	SMP	1	657.74	466.27	843.73	421.11	10.56	10.56	9.65	9.65	
10085365634	SMP	1	657.74	466.20	843.85	421.15	10.46	10.46	9.69	9.69	
10085374016	SMP	1	657.67	466.13	843.89	421.07	10.42	10.42	10.22	10.22	
10085382375	SMP	1	657.79	466.13	844.05	420.91	10.43	10.43	9.74	9.74	
10085390654	SMP	1	657.74	466.08	844.14	420.93	10.41	10.41	10.12	10.12	
10085398999	SMP	1	657.84	465.96	844.33	420.83	10.40	10.40	9.95	9.95	
10085407388	SMP	1	657.93	465.82	844.56	420.58	10.27	10.27	9.68	9.68	
10085415633	SMP	1	658.02	465.77	844.79	420.55	10.33	10.33	9.94	9.94	
10085424023	SMP	1	658.20	465.65	845.06	420.27	10.16	10.16	9.85	9.85	
10085432376	SMP	1	658.34	465.41	845.23	420.11	10.53	10.53	9.90	9.90	
10085440772	SMP	1	658.45	465.13	845.38	419.84	10.36	10.36	9.84	9.84	
10085448997	SMP	1	658.56	464.79	845.73	419.43	10.39	10.39	9.83	9.83	
10085457382	SMP	1	658.38	464.46	845.78	419.10	10.48	10.48	9.89	9.89	
10085465753	SMP	1	657.15	464.30	844.81	418.85	10.53	10.53	9.99	9.99	
10085482393	SMP	1	653.15	463.72	840.92	418.40	10.39	10.39	10.04	10.04	
10085490757	SMP	1	651.13	463.52	838.67	418.20	10.29	10.29	10.09	10.09	
10085499126	SMP	1	650.20	463.44	837.59	418.15	10.32	10.32	10.09	10.09	
10085507501	SMP	1	650.22	463.06	837.78	417.63	10.21	10.21	10.18	10.18	
10085515771	SMP	1	650.15	462.70	837.98	417.27	9.86	9.86	10.15	10.15	
10085524130	SMP	1	650.10	462.52	837.97	416.95	10.23	10.23	10.22	10.22	
10085532514	SMP	1	650.04	462.31	838.07	416.58	10.04	10.04	10.11	10.11	
10085540881	SMP	1	649.95	462.18	838.08	416.34	10.28	10.28	10.08	10.08	
10085549127	SMP	1	649.84	462.05	838.18	416.21	10.07	10.07	10.31	10.31	
10085557495	SMP	1	649.73	462.00	838.14	415.81	10.07	10.07	10.15	10.15	
10085565889	SMP	1	649.54	461.91	837.96	415.58	9.99	9.99	10.08	10.08	
10085582503	SMP	1	649.14	461.67	837.78	415.13	9.92	9.92	10.10	10.10	
10085590888	SMP	1	648.84	461.57	837.67	414.99	9.91	9.91	10.12	10.12	
10085599258	SMP	1	648.64	461.66	837.41	414.70	10.20	10.20	10.19	10.19	
10085607508	SMP	1	648.32	461.33	837.17	414.43	9.90	9.90	10.30	10.30	
10085615875	SMP	1	648.04	461.39	836.86	414.09	10.13	10.13	10.15	10.15	
10085624267	SMP	1	647.66	461.39	836.76	413.98	10.07	10.07	10.09	10.09	
10085632614	SMP	1	647.38	461.21	836.51	413.80	10.04	10.04	10.30	10.30	
10085640889	SMP	1	647.10	461.23	836.24	413.51	10.12	10.12	10.00	10.00	
10085649241	SMP	1	646.73	461.23	835.92	413.36	9.92	9.92	10.04	10.04	
10085657633	SMP	1	646.31	461.24	835.67	413.29	10.03	10.03	10.21	10.21	
10085665998	SMP	1	646.04	461.30	835.43	413.13	10.24	10.24	10.20	10.20	
10085674261	SMP	1	645.64	461.16	835.21	413.00	10.06	10.06	10.18	10.18	
10085682614	SMP	1	645.37	461.14	834.95	412.84	10.09	10.09	10.24	10.24	
10085691012	SMP	1	645.06	461.12	834.65	412.74	10.16	10.16	10.16	10.16	
10085699369	SMP	1	644.70	461.09	834.40	412.51	9.95	9.95	10.06	10.06	
10085716004	SMP	1	644.07	460.86	833.77	412.27	10.00	10.00	10.07	10.07	
10085724382	SMP	1	643.76	460.89	833.58	412.14	10.07	10.07	10.23	10.23	
10085732617	SMP	1	643.35	460.77	833.21	412.00	9.99	9.99	10.20	10.20	
10085740988	SMP	1	643.02	460.67	832.95	411.75	9.92	9.92	10.02	10.02	
10085749386	SMP	1	642.68	460.67	832.69	411.81	9.94	9.94	10.12	10.12	
10085757743	SMP	1	642.27	460.44	832.25	411.68	10.00	10.00	10.12	10.12	
10085765989	SMP	1	641.84	460.50	831.97	411.48	9.85	9.85	10.14	10.14	
10085774370	SMP	1	641.43	460.44	831.54	411.37	9.92	9.92	10.18	10.18	
10085782749	SMP	1	640.27	460.84	830.49	411.65	9.98	9.98	10.29	10.29	
10085799365	SMP	1	638.89	461.09	829.00	411.85	10.08	10.08	10.21	10.21	
10085807770	SMP	1	638.38	461.00	828.59	411.71	9.87	9.87	10.05	10.05	
10085816110	SMP	1	637.96	460.90	828.07	411.56	9.99	9.99	10.22	10.22	
10085824501	SMP	1	637.38	460.92	827.69	411.33	9.79	9.79	9.91	9.91	
10085832745	SMP	1	637.01	460.88	827.30	411.20	10.03	10.03	10.22	10.22	
10085841131	SMP	1	636.45	460.75	826.81	411.00	9.66	9.66	10.10	10.10	
10085849483	SMP	1	635.91	460.67	826.31	410.86	10.02	10.02	10.04	10.04	
10085866129	SMP	1	634.79	460.51	825.26	410.58	9.82	9.82	10.26	10.26	
10085874488	SMP	1	634.15	460.41	824.78	410.37	10.07	10.07	10.03	10.03	
10085882882	SMP	1	633.59	460.45	824.20	410.21	9.93	9.93	10.17	10.17	
10085891110	SMP	1	632.91	460.39	823.57	410.03	9.92	9.92	9.97	9.97	
10085899481	SMP	1	632.34	460.39	823.06	409.85	9.99	9.99	10.03	10.03	
10085907866	SMP	1	631.78	460.39	822.42	409.59	9.75	9.75	9.86	9.86	
10085924496	SMP	1	630.42	460.20	821.25	409.19	9.96	9.96	10.11	10.11	
10085932865	SMP	1	629.76	460.12	820.60	409.14	9.67	9.67	10.11	10.11	
10085941241	SMP	1	629.16	460.16	820.01	408.87	10.15	10.15	9.88	9.88	
10085949606	SMP	1	628.37	459.93	819.49	408.67	9.87	9.87	9.91	9.91	
10085957880	SMP	1	627.75	459.94	818.83	408.45	9.92	9.92	9.87	9.87	
10085974619	SMP	1	626.46	459.54	817.47	407.91	9.84	9.84	9.79	9.79	
10085983005	SMP	1	625.79	459.50	816.88	407.79	9.89	9.89	9.89	9.89	
10085991234	SMP	1	625.11	459.25	816.28	407.41	9.75	9.75	9.98	9.98	
10085999612	SMP	1	624.49	459.23	815.65	407.18	9.85	9.85	9.87	9.87	
10086007985	SMP	1	624.03	458.83	815.29	406.85	9.85	9.85	10.04	10.04	
10086016353	SMP	1	623.90	457.98	815.03	405.90	9.92	9.92	10.06	10.06	
10086032993	SMP	1	623.18	457.05	814.12	404.83	9.98	9.98	9.92	9.92	
10086041379	SMP	1	622.62	456.73	813.55	404.63	9.87	9.87	9.55	9.55	
10086049598	SMP	1	622.03	456.68	813.20	404.35	9.85	9.85	9.86	9.86	
10086057978	SMP	1	621.58	456.47	812.56	404.26	9.64	9.64	10.00	10.00	
10086066355	SMP	1	620.93	456.25	812.18	403.89	9.92	9.92	9.91	9.91	
10086074733	SMP	1	620.47	456.02	811.78	403.67	9.75	9.75	9.78	9.78	
10086082977	SMP	1	619.98	455.91	811.40	403.48	10.08	10.08	9.99	9.99	
10086091383	SMP	1	619.45	455.54	810.97	403.16	9.66	9.66	9.94	9.94	
10086108110	SMP	1	618.52	455.15	810.28	402.64	9.92	9.92	9.90	9.90	
10086116373	SMP	1	618.11	454.95	809.91	402.39	9.95	9.95	9.87	9.87	
10086124735	SMP	1	617.72	454.65	809.49	402.18	9.86	9.86	9.97	9.97	
10086133100	SMP	1	617.36	454.50	809.18	401.83	9.71	9.71	9.98	9.98	
10086141479	SMP	1	616.81	454.19	808.88	401.55	10.04	10.04	9.81	9.81	
10086149725	SMP	1	616.54	453.91	808.55	401.33	9.78	9.78	10.00	10.00	
10086158107	SMP	1	616.14	453.70	808.17	401.01	9.89	9.89	9.91	9.91	
10086166492	SMP	1	615.72	453.33	807.87	400.81	9.64	9.64	10.05	10.05	
10086174847	SMP	1	615.29	453.03	807.54	400.41	9.97	9.97	9.86	9.86	
10086183098	SMP	1	614.95	452.85	807.29	400.10	9.97	9.97	10.04	10.04	
10086199852	SMP	1	615.31	450.68	807.31	398.14	9.78	9.78	9.81	9.81	
10086208107	SMP	1	616.01	448.75	807.66	396.36	9.75	9.75	9.58	9.58	
10086216484	SMP	1	616.32	447.26	807.87	394.90	9.90	9.90	9.78	9.78	
10086224859	SMP	1	616.23	446.68	807.40	394.36	9.74	9.74	9.78	9.78	
10086241473	SMP	1	615.75	445.94	807.48	393.55	9.66	9.66	9.80	9.80	
10086249866	SMP	1	615.35	445.48	807.34	393.17	9.95	9.95	9.79	9.79	
10086258221	SMP	1	615.22	445.02	807.40	392.67	9.91	9.91	9.83	9.83	
10086266591	SMP	1	614.98	444.55	807.29	392.32	9.78	9.78	9.63	9.63	
10086274847	SMP	1	614.69	444.02	807.23	391.74	9.76	9.76	9.64	9.64	
10086283229	SMP	1	614.73	443.53	807.25	391.36	9.57	9.57	9.61	9.61	
10086291590	SMP	1	614.62	442.98	807.29	390.93	9.67	9.67	9.93	9.93	
10086299990	SMP	1	614.59	442.49	807.44	390.49	9.71	9.71	9.61	9.61	
10086316597	SMP	1	614.54	441.50	807.48	389.73	9.67	9.67	9.74	9.74	
10086324994	SMP	1	614.29	441.02	807.59	389.36	9.82	9.82	9.74	9.74	
10086333340	SMP	1	614.54	440.58	807.57	388.94	9.65	9.65	9.82	9.82	
10086341620	SMP	1	614.38	440.08	807.79	388.53	9.74	9.74	9.71	9.71	
10086349973	SMP	1	614.50	439.68	807.88	388.29	9.83	9.83	9.81	9.81	
10086358354	SMP	1	614.50	439.24	808.12	387.91	9.61	9.61	9.80	9.80	
10086366585	SMP	1	614.58	438.89	808.29	387.58	9.94	9.94	9.96	9.96	
10086374988	SMP	1	614.59	438.49	808.32	387.26	9.74	9.74	9.91	9.91	
10086391718	SMP	1	614.62	437.72	808.44	386.73	9.96	9.96	9.76	9.76	
10086399978	SMP	1	614.69	437.42	808.51	386.42	9.65	9.65	9.68	9.68	
10086408347	SMP	1	614.49	437.06	808.73	386.12	10.02	10.02	9.91	9.91	
10086416714	SMP	1	614.61	436.71	808.85	385.90	9.76	9.76	9.90	9.90	
10086425099	SMP	1	614.70	436.46	809.03	385.62	9.73	9.73	9.94	9.94	
10086433339	SMP	1	614.71	436.08	809.10	385.28	9.87	9.87	9.87	9.87	
10086441716	SMP	1	614.92	435.80	809.17	385.09	9.89	9.89	10.06	10.06	
10086450104	SMP	1	615.05	435.52	809.31	384.91	9.83	9.83	10.00	10.00	
10086458459	SMP	1	614.96	435.22	809.48	384.62	9.93	9.93	9.66	9.66	
10086466718	SMP	1	615.74	435.00	810.17	384.41	10.11	10.11	9.87	9.87	
10086475092	SMP	1	617.30	434.74	811.47	384.22	9.89	9.89	10.22	10.22	
10086491839	SMP	1	618.61	433.99	813.07	383.72	10.05	10.05	10.11	10.11	
10086500088	SMP	1	618.84	433.72	813.29	383.47	10.02	10.02	9.67	9.67	
10086508467	SMP	1	618.99	433.41	813.53	383.17	10.11	10.11	10.04	10.04	
10086516829	SMP	1	619.13	432.98	813.86	382.89	9.99	9.99	9.78	9.78	
10086525231	SMP	1	619.20	432.65	814.16	382.70	10.08	10.08	10.07	10.07	
10086533465	SMP	1	619.77	432.30	814.45	382.32	10.13	10.13	10.10	10.10	
10086541840	SMP	1	619.99	431.99	814.73	382.12	10.01	10.01	10.10	10.10	
10086550213	SMP	1	620.13	431.60	815.05	381.89	9.92	9.92	9.97	9.97	
10086558469	SMP	1	620.27	431.27	815.30	381.63	10.14	10.14	9.88	9.88	
10086566825	SMP	1	620.67	431.03	815.58	381.33	10.19	10.19	9.93	9.93	
10086575230	SMP	1	620.89	430.74	815.99	381.23	10.07	10.07	10.11	10.11	
10086583574	SMP	1	621.02	430.38	816.28	381.02	10.10	10.10	10.14	10.14	
10086600246	SMP	1	621.68	429.84	816.83	380.68	10.32	10.32	9.87	9.87	
10086608591	SMP	1	621.94	429.56	817.20	380.55	9.92	9.92	10.10	10.10	
10086616958	SMP	1	622.05	429.42	817.48	380.35	10.10	10.10	10.42	10.42	
10086625204	SMP	1	622.30	429.18	817.76	380.19	10.17	10.17	10.33	10.33	
10086633599	SMP	1	622.58	428.93	817.95	380.02	10.28	10.28	10.24	10.24	
10086641957	SMP	1	622.80	428.77	818.26	379.95	10.40	10.40	10.29	10.29	
10086650325	SMP	1	622.91	428.54	818.50	379.70	10.02	10.02	10.08	10.08	
10086658588	SMP	1	623.12	428.28	818.73	379.54	10.22	10.22	10.37	10.37	
10086666957	SMP	1	623.08	428.11	818.94	379.31	10.15	10.15	10.21	10.21	
10086675323	SMP	1	623.41	427.84	819.08	379.15	10.37	10.37	10.08	10.08	
10086683590	SMP	1	623.77	427.55	819.49	378.90	10.13	10.13	10.19	10.19	
10086691953	SMP	1	624.84	427.54	820.37	378.88	10.09	10.09	10.42	10.42	
10086700328	SMP	1	626.05	427.33	821.62	378.79	10.20	10.20	10.26	10.26	
10086716962	SMP	1	626.81	426.81	822.25	378.37	10.14	10.14	10.17	10.17	
10086725344	SMP	1	626.98	426.75	822.48	378.22	10.30	10.30	10.24	10.24	
10086733709	SMP	1	627.21	426.60	822.69	378.09	10.59	10.59	10.15	10.15	
10086742083	SMP	1	627.44	426.49	822.91	378.08	10.50	10.50	10.20	10.20	
10086750316	SMP	1	627.77	426.36	823.06	377.96	10.60	10.60	10.29	10.29	
10086758717	SMP	1	627.81	426.22	823.34	377.86	10.43	10.43	10.26	10.26	
10086767071	SMP	1	627.93	426.14	823.62	377.88	10.42	10.42	10.36	10.36	
10086775454	SMP	1	628.23	426.01	823.74	377.80	10.56	10.56	10.33	10.33	
10086783702	SMP	1	628.48	425.87	823.93	377.73	10.47	10.47	10.10	10.10	
10086792093	SMP	1	628.62	425.86	824.34	377.73	10.26	10.26	10.22	10.22	
10086800441	SMP	1	628.84	425.76	824.57	377.72	10.14	10.14	10.34	10.34	
10086808839	SMP	1	628.98	425.69	824.78	377.75	10.38	10.38	10.27	10.27	
10086817068	SMP	1	629.33	425.59	825.13	377.77	10.51	10.51	10.20	10.20	
10086825454	SMP	1	629.54	425.59	825.34	377.67	10.45	10.45	10.20	10.20	
10086833827	SMP	1	629.70	425.46	825.61	377.60	10.38	10.38	10.09	10.09	
10086850457	SMP	1	630.10	425.35	826.15	377.65	10.57	10.57	10.15	10.15	
10086858826	SMP	1	630.38	425.27	826.34	377.54	10.59	10.59	10.22	10.22	
10086867195	SMP	1	630.55	425.15	826.60	377.47	10.62	10.62	10.08	10.08	
10086875453	SMP	1	630.82	424.92	826.83	377.47	10.42	10.42	10.24	10.24	
10086883837	SMP	1	630.77	424.87	826.92	377.47	10.23	10.23	10.13	10.13	
10086892193	SMP	1	630.87	425.22	826.95	377.73	10.48	10.48	10.24	10.24	
10086900568	SMP	1	630.46	425.87	826.45	378.42	10.48	10.48	10.56	10.56	
10086908822	SMP	1	630.44	426.01	826.04	378.80	10.43	10.43	10.25	10.25	
10086917192	SMP	1	630.58	425.93	826.17	378.79	10.56	10.56	10.23	10.23	
10086925567	SMP	1	630.65	425.79	826.33	378.66	10.47	10.47	10.12	10.12	
10086933965	SMP	1	630.70	425.72	826.39	378.59	10.47	10.47	10.20	10.20	
10086942193	SMP	1	630.73	425.62	826.53	378.59	10.58	10.58	10.26	10.26	
10086950566	SMP	1	630.70	425.45	826.66	378.41	10.50	10.50	10.46	10.46	
10086958944	SMP	1	630.81	425.28	826.69	378.24	10.42	10.42	10.39	10.39	
10086967325	SMP	1	630.84	425.15	826.78	378.09	10.60	10.60	10.23	10.23	
10086975568	SMP	1	630.82	424.99	826.90	377.94	10.47	10.47	10.23	10.23	
10086983961	SMP	1	630.90	424.68	826.90	377.76	10.38	10.38	10.15	10.15	
10086992314	SMP	1	630.67	424.40	827.04	377.52	10.49	10.49	10.27	10.27	
10087000563	SMP	1	630.76	424.15	827.13	377.31	10.55	10.55	10.22	10.22	
10087008942	SMP	1	630.90	423.93	826.97	377.06	10.35	10.35	10.26	10.26	
10087017313	SMP	1	630.85	423.66	827.20	376.88	10.28	10.28	10.30	10.30	
10087025699	SMP	1	630.80	423.36	827.22	376.66	10.41	10.41	10.22	10.22	
10087033959	SMP	1	630.79	423.18	827.27	376.38	10.65	10.65	10.43	10.43	
10087042312	SMP	1	630.80	422.84	827.26	376.14	10.33	10.33	10.35	10.35	
10087050689	SMP	1	630.75	422.59	827.36	375.85	10.34	10.34	10.41	10.41	
10087059067	SMP	1	630.73	422.25	827.26	375.60	10.60	10.60	10.19	10.19	
10087067312	SMP	1	630.73	422.01	827.30	375.43	10.49	10.49	10.30	10.30	
10087075691	SMP	1	630.73	421.77	827.27	375.09	10.37	10.37	10.27	10.27	
10087084082	SMP	1	630.56	421.44	827.37	374.83	10.52	10.52	10.32	10.32	
10087092441	SMP	1	630.55	421.27	827.32	374.62	10.53	10.53	10.29	10.29	
10087100685	SMP	1	630.48	420.98	827.27	374.31	10.62	10.62	10.30	10.30	
10087109064	SMP	1	630.48	420.76	827.20	374.09	10.36	10.36	10.24	10.24	
10087117434	SMP	1	630.30	420.57	827.19	373.84	10.39	10.39	10.32	10.32	
10087134065	SMP	1	627.74	420.09	824.84	373.39	10.53	10.53	10.22	10.22	
10087142459	SMP	1	626.22	419.84	823.21	373.14	10.30	10.30	10.45	10.45	
10087150815	SMP	1	625.73	419.73	822.38	372.86	10.37	10.37	10.37	10.37	
10087167439	SMP	1	625.55	419.19	822.37	372.44	10.56	10.56	10.41	10.41	
10087175810	SMP	1	625.22	418.99	822.26	372.17	10.13	10.13	10.53	10.53	
10087184184	SMP	1	625.21	418.76	822.20	371.90	10.08	10.08	10.17	10.17	
10087192432	SMP	1	625.10	418.58	822.20	371.72	10.30	10.30	10.11	10.11	
10087200824	SMP	1	625.02	418.38	822.15	371.41	10.21	10.21	10.19	10.19	
10087209180	SMP	1	624.89	418.17	822.09	371.23	10.35	10.35	10.31	10.31	
10087217565	SMP	1	624.82	418.02	821.92	371.07	10.39	10.39	10.42	10.42	
10087225819	SMP	1	624.66	417.80	821.83	370.83	10.30	10.30	10.31	10.31	
10087234185	SMP	1	624.60	417.67	821.89	370.51	10.31	10.31	10.24	10.24	
10087242551	SMP	1	624.56	417.44	821.89	370.45	10.27	10.27	10.41	10.41	
10087250945	SMP	1	624.47	417.41	821.78	370.22	10.35	10.35	10.35	10.35	
10087259186	SMP	1	624.30	417.27	821.59	370.06	10.31	10.31	10.38	10.38	
10087267551	SMP	1	624.24	417.19	821.60	369.94	10.37	10.37	10.22	10.22	
10087275932	SMP	1	624.10	417.21	821.63	369.78	10.40	10.40	10.23	10.23	
10087284311	SMP	1	624.09	417.12	821.64	369.73	10.40	10.40	10.36	10.36	
10087300926	SMP	1	624.02	417.07	821.63	369.57	10.51	10.51	10.21	10.21	
10087309320	SMP	1	624.11	416.95	821.67	369.56	10.28	10.28	10.37	10.37	
10087317669	SMP	1	623.97	416.96	821.71	369.51	10.35	10.35	10.42	10.42	
10087325932	SMP	1	624.11	416.77	821.62	369.48	10.24	10.24	10.45	10.45	
10087334302	SMP	1	624.00	416.86	821.69	369.48	10.25	10.25	10.46	10.46	
10087342690	SMP	1	624.05	416.71	821.55	369.39	10.16	10.16	10.39	10.39	
10087350918	SMP	1	624.06	416.72	821.58	369.37	10.12	10.12	10.60	10.60	
10087359323	SMP	1	624.12	416.62	821.64	369.30	10.13	10.13	10.58	10.58	
10087367666	SMP	1	623.89	416.57	821.59	369.21	10.16	10.16	10.45	10.45	
10087376054	SMP	1	623.60	416.14	821.26	368.75	10.27	10.27	10.19	10.19	
10087384298	SMP	1	623.33	415.61	820.73	368.27	10.24	10.24	10.24	10.24	
10087392694	SMP	1	623.37	415.53	820.58	368.22	10.17	10.17	10.35	10.35	
10087401052	SMP	1	623.30	415.61	820.65	368.08	10.21	10.21	10.37	10.37	
10087409444	SMP	1	623.20	415.52	820.70	368.01	10.18	10.18	10.24	10.24	
10087417663	SMP	1	623.11	415.48	820.57	367.87	10.22	10.22	10.48	10.48	
10087426060	SMP	1	622.99	415.36	820.55	367.74	10.13	10.13	10.34	10.34	
10087434454	SMP	1	623.05	415.32	820.44	367.68	10.28	10.28	10.38	10.38	
10087442807	SMP	1	623.08	415.31	820.41	367.49	10.20	10.20	10.25	10.25	
10087451041	SMP	1	622.98	415.24	820.34	367.34	10.27	10.27	10.27	10.27	
10087459441	SMP	1	622.96	415.16	820.31	367.26	10.25	10.25	10.36	10.36	
10087467815	SMP	1	622.75	415.08	820.19	367.24	10.27	10.27	10.28	10.28	
10087476176	SMP	1	622.81	415.02	820.18	367.13	10.29	10.29	10.24	10.24	
10087484425	SMP	1	622.76	415.06	820.05	367.04	10.25	10.25	10.21	10.21	
10087492814	SMP	1	622.63	415.06	820.12	367.02	10.31	10.31	10.23	10.23	
10087501171	SMP	1	622.48	415.08	820.06	366.97	10.35	10.35	10.33	10.33	
10087509444	SMP	1	622.48	415.10	820.16	367.03	10.24	10.24	10.44	10.44	
10087517788	SMP	1	622.46	415.13	820.00	367.02	10.36	10.36	10.42	10.42	
10087526178	SMP	1	622.41	415.15	819.99	366.96	10.36	10.36	10.35	10.35	
10087534551	SMP	1	622.37	415.04	820.01	367.04	10.16	10.16	10.30	10.30	
10087542805	SMP	1	622.30	415.07	820.01	367.03	10.22	10.22	10.40	10.40	
10087551161	SMP	1	622.37	415.05	819.86	367.03	10.22	10.22	10.46	10.46	
10087559561	SMP	1	622.22	415.11	819.84	367.07	10.20	10.20	10.29	10.29	
10087567908	SMP	1	622.12	415.14	819.77	367.08	10.16	10.16	10.27	10.27	
10087576168	SMP	1	622.12	415.16	819.75	367.08	10.20	10.20	10.19	10.19	
10087584544	SMP	1	622.11	415.11	819.75	367.08	10.26	10.26	10.26	10.26	
10087592935	SMP	1	622.05	415.16	819.75	367.18	10.22	10.22	10.46	10.46	
10087601287	SMP	1	622.01	415.16	819.61	367.11	10.14	10.14	10.31	10.31	
10087609568	SMP	1	622.07	415.16	819.56	367.13	10.15	10.15	10.35	10.35	
10087617909	SMP	1	622.08	415.15	819.61	367.19	10.22	10.22	10.33	10.33	
10087626299	SMP	1	622.82	415.02	820.19	367.09	10.25	10.25	10.25	10.25	
10087634685	SMP	1	624.02	414.87	821.28	366.78	10.33	10.33	10.23	10.23	
10087642930	SMP	1	624.60	414.80	821.75	366.71	10.36	10.36	10.01	10.01	
10087651279	SMP	1	624.69	414.63	821.93	366.72	10.12	10.12	10.21	10.21	
10087659683	SMP	1	624.73	414.64	821.90	366.62	10.08	10.08	10.05	10.05	
10087667911	SMP	1	624.55	414.65	821.84	366.72	10.23	10.23	10.01	10.01	
10087676292	SMP	1	624.52	414.51	821.74	366.62	10.10	10.10	9.92	9.92	
10087684666	SMP	1	624.43	414.41	821.81	366.59	9.98	9.98	10.06	10.06	
10087693042	SMP	1	624.31	414.49	821.75	366.52	10.16	10.16	10.11	10.11	
10087701279	SMP	1	624.30	414.39	821.65	366.37	10.15	10.15	10.21	10.21	
10087709680	SMP	1	624.16	414.32	821.51	366.41	10.17	10.17	10.13	10.13	
10087718036	SMP	1	624.08	414.27	821.34	366.35	10.18	10.18	10.23	10.23	
10087726428	SMP	1	623.96	414.21	821.28	366.34	10.20	10.20	10.19	10.19	
10087734666	SMP	1	623.88	414.20	820.94	366.20	10.17	10.17	10.14	10.14	
10087743050	SMP	1	623.65	414.27	821.00	366.20	10.35	10.35	10.16	10.16	
10087751404	SMP	1	623.55	414.26	820.74	366.14	10.38	10.38	10.25	10.25	
10087759797	SMP	1	623.41	414.13	820.72	366.01	10.14	10.14	10.17	10.17	
10087768027	SMP	1	623.20	414.07	820.57	366.07	10.13	10.13	10.21	10.21	
10087776438	SMP	1	623.09	414.05	820.54	365.90	10.19	10.19	10.17	10.17	
10087784789	SMP	1	622.99	414.05	820.22	365.89	10.18	10.18	10.27	10.27	
10087793164	SMP	1	622.98	414.04	820.21	365.85	10.15	10.15	10.31	10.31	
10087801405	SMP	1	622.67	414.09	820.04	365.88	10.17	10.17	10.22	10.22	
10087809802	SMP	1	622.69	414.10	819.98	365.81	10.22	10.22	10.25	10.25	
10087818152	SMP	1	622.59	414.05	819.87	365.74	10.26	10.26	10.07	10.07	
10087826421	SMP	1	622.59	414.06	819.81	365.74	10.22	10.22	10.15	10.15	
10087834782	SMP	1	622.51	414.06	819.76	365.58	10.06	10.06	9.98	9.98	
10087843174	SMP	1	622.40	414.10	819.69	365.60	10.10	10.10	10.14	10.14	
10087851523	SMP	1	622.32	414.07	819.67	365.58	10.10	10.10	10.26	10.26	
10087859796	SMP	1	622.23	414.39	819.51	365.88	10.23	10.23	10.33	10.33	
10087876538	SMP	1	622.09	416.84	818.44	368.22	10.28	10.28	10.25	10.25	
10087884926	SMP	1	622.04	417.83	817.88	369.44	10.21	10.21	10.27	10.27	
10087893153	SMP	1	622.17	418.29	817.86	370.16	10.18	10.18	10.25	10.25	
10087909906	SMP	1	621.80	418.21	817.70	370.07	10.20	10.20	10.36	10.36	
10087918293	SMP	1	621.64	418.15	817.77	370.07	10.33	10.33	10.32	10.32	
10087926543	SMP	1	621.50	418.15	817.62	369.93	10.36	10.36	10.33	10.33	
10087934896	SMP	1	621.30	418.18	817.56	369.86	10.32	10.32	10.29	10.29	
10087943290	SMP	1	621.16	418.26	817.54	369.78	10.43	10.43	10.41	10.41	
10087951646	SMP	1	621.03	418.16	817.47	369.77	10.45	10.45	10.35	10.35	
10087959904	SMP	1	620.99	418.14	817.43	369.71	10.43	10.43	10.48	10.48	
10087968279	SMP	1	620.85	418.15	817.47	369.70	10.37	10.37	10.59	10.59	
10087976658	SMP	1	620.74	418.07	817.56	369.45	10.46	10.46	10.42	10.42	
10087984897	SMP	1	620.71	418.01	817.54	369.51	10.44	10.44	10.40	10.40	
10087993293	SMP	1	620.64	418.01	817.61	369.40	10.38	10.38	10.38	10.38	
10088001644	SMP	1	620.62	417.98	817.63	369.38	10.52	10.52	10.29	10.29	
10088010028	SMP	1	620.55	417.87	817.60	369.44	10.41	10.41	10.34	10.34	
10088018278	SMP	1	620.55	417.86	817.62	369.38	10.56	10.56	10.26	10.26	
10088026668	SMP	1	620.56	417.86	817.65	369.29	10.46	10.46	10.16	10.16	
10088035022	SMP	1	620.62	417.81	817.66	369.35	10.48	10.48	10.44	10.44	
10088043419	SMP	1	620.62	417.73	817.73	369.29	10.40	10.40	10.47	10.47	
10088051642	SMP	1	620.65	417.84	817.77	369.29	10.67	10.67	10.42	10.42	
10088060028	SMP	1	620.72	417.77	817.84	369.29	10.38	10.38	10.26	10.26	
10088068402	SMP	1	620.73	417.76	817.97	369.16	10.42	10.42	10.27	10.27	
10088076780	SMP	1	620.73	417.68	818.06	369.12	10.50	10.50	10.36	10.36	
10088085015	SMP	1	620.86	417.91	818.16	369.28	10.34	10.34	10.33	10.33	
10088093418	SMP	1	621.38	418.72	818.39	370.04	10.48	10.48	10.40	10.40	
10088101786	SMP	1	621.79	419.36	818.19	371.12	10.43	10.43	10.56	10.56	
10088110149	SMP	1	621.86	419.35	818.12	371.53	10.23	10.23	10.48	10.48	
10088118398	SMP	1	621.90	419.18	818.27	371.13	10.17	10.17	10.51	10.51	
10088126787	SMP	1	621.93	419.35	818.41	371.34	10.34	10.34	10.69	10.69	
10088135136	SMP	1	621.98	419.25	818.64	371.22	10.21	10.21	10.41	10.41	
10088143409	SMP	1	622.00	419.29	818.75	371.22	10.29	10.29	10.52	10.52	
10088151772	SMP	1	622.15	419.35	818.90	371.16	10.08	10.08	10.34	10.34	
10088160146	SMP	1	622.22	419.28	819.05	371.18	10.13	10.13	10.63	10.63	
10088168518	SMP	1	622.25	419.45	819.16	371.35	10.20	10.20	10.66	10.66	
10088176777	SMP	1	622.21	419.44	819.32	371.22	10.20	10.20	10.63	10.63	
10088185134	SMP	1	622.28	419.42	819.48	371.19	10.18	10.18	10.60	10.60	
10088193529	SMP	1	622.42	419.42	819.68	371.23	10.17	10.17	10.50	10.50	
10088201889	SMP	1	622.47	419.51	819.83	371.23	10.23	10.23	10.43	10.43	
10088210146	SMP	1	622.48	419.47	819.99	371.27	10.46	10.46	10.38	10.38	
10088218519	SMP	1	622.57	419.45	820.24	371.30	10.49	10.49	10.67	10.67	
10088226904	SMP	1	622.62	419.43	820.40	371.27	10.49	10.49	10.68	10.68	
10088243516	SMP	1	622.79	419.28	820.71	371.11	10.57	10.57	10.55	10.55	
10088251907	SMP	1	622.90	419.27	820.93	371.00	10.69	10.69	10.39	10.39	
10088260258	SMP	1	623.11	419.12	821.11	370.96	10.51	10.51	10.46	10.46	
10088268637	SMP	1	623.07	419.07	821.23	370.95	10.56	10.56	10.52	10.52	
10088276896	SMP	1	623.48	419.05	821.65	370.89	10.63	10.63	10.65	10.65	
10088285261	SMP	1	624.41	419.26	822.48	370.98	10.70	10.70	10.59	10.59	
10088293632	SMP	1	624.69	418.98	822.80	370.84	10.69	10.69	10.40	10.40	
10088302029	SMP	1	624.77	418.84	822.94	370.63	10.59	10.59	10.31	10.31	
10088310264	SMP	1	624.81	418.75	823.00	370.58	10.37	10.37	10.48	10.48	
10088318632	SMP	1	624.75	418.66	823.17	370.47	10.47	10.47	10.69	10.69	
10088327017	SMP	1	624.76	418.67	823.26	370.32	10.78	10.78	10.72	10.72	
10088335275	SMP	1	624.80	418.53	823.27	370.23	10.65	10.65	10.67	10.67	
10088343638	SMP	1	624.75	418.45	823.33	370.18	10.65	10.65	10.72	10.72	
10088352027	SMP	1	624.75	418.45	823.33	370.06	10.74	10.74	10.66	10.66	
10088360380	SMP	1	624.74	418.43	823.42	369.97	10.81	10.81	10.71	10.71	
10088368633	SMP	1	624.69	418.27	823.43	369.77	10.66	10.66	10.73	10.73	
10088377012	SMP	1	624.62	418.19	823.54	369.74	10.86	10.86	10.97	10.97	
10088385387	SMP	1	624.76	418.05	823.57	369.51	10.75	10.75	10.80	10.80	
10088393754	SMP	1	624.75	418.01	823.57	369.44	10.70	10.70	10.69	10.69	
10088402020	SMP	1	624.77	417.91	823.64	369.32	10.83	10.83	10.76	10.76	
10088418758	SMP	1	624.75	417.55	823.80	369.02	10.71	10.71	10.75	10.75	
10088427154	SMP	1	624.73	417.53	823.91	368.78	10.78	10.78	10.55	10.55	
10088435381	SMP	1	624.78	417.34	824.00	368.62	10.73	10.73	10.48	10.48	
10088443759	SMP	1	624.89	417.28	824.10	368.62	10.76	10.76	10.70	10.70	
10088452134	SMP	1	624.94	417.22	824.21	368.49	10.75	10.75	10.79	10.79	
10088460510	SMP	1	624.98	417.12	824.36	368.48	10.65	10.65	10.78	10.78	
10088468751	SMP	1	625.10	417.11	824.52	368.47	10.63	10.63	10.95	10.95	
10088477159	SMP	1	625.17	417.10	824.64	368.36	10.63	10.63	10.68	10.68	
10088485498	SMP	1	625.27	417.09	824.78	368.40	10.90	10.90	10.73	10.73	
10088493754	SMP	1	625.39	417.11	824.94	368.29	10.79	10.79	10.84	10.84	
10088502129	SMP	1	625.17	417.32	824.91	368.49	10.91	10.91	10.78	10.78	
10088510510	SMP	1	624.75	417.41	824.41	368.83	10.83	10.83	10.94	10.94	
10088518871	SMP	1	624.65	417.55	824.20	368.77	10.81	10.81	10.92	10.92	
10088527156	SMP	1	624.73	417.53	824.30	368.71	10.73	10.73	10.96	10.96	
10088535499	SMP	1	624.74	417.56	824.45	368.81	10.83	10.83	10.95	10.95	
10088543882	SMP	1	624.83	417.55	824.55	368.82	11.06	11.06	11.13	11.13	
10088552256	SMP	1	624.81	417.54	824.58	368.69	10.96	10.96	10.96	10.96	
10088560509	SMP	1	624.80	417.48	824.65	368.55	10.97	10.97	10.78	10.78	
10088568868	SMP	1	624.82	417.42	824.71	368.54	10.94	10.94	10.83	10.83	
10088577268	SMP	1	624.79	417.44	824.74	368.49	10.93	10.93	10.77	10.77	
10088585741	SMP	1	624.77	417.32	824.81	368.48	10.88	10.88	10.91	10.91	
10088593884	SMP	1	624.78	417.33	824.87	368.32	11.00	11.00	10.76	10.76	
10088602252	SMP	1	624.87	417.30	824.91	368.25	10.95	10.95	10.91	10.91	
10088610645	SMP	1	624.92	417.23	824.97	368.19	10.86	10.86	10.75	10.75	
10088618998	SMP	1	624.84	417.17	824.94	368.06	10.89	10.89	10.72	10.72	
10088627268	SMP	1	624.92	417.17	825.05	368.08	10.72	10.72	10.77	10.77	
10088635620	SMP	1	624.97	417.09	825.07	367.90	10.65	10.65	10.66	10.66	
10088644005	SMP	1	624.93	416.96	825.18	367.75	10.72	10.72	10.79	10.79	
10088652258	SMP	1	624.97	416.89	825.21	367.61	10.68	10.68	10.86	10.86	
10088660627	SMP	1	624.93	416.86	825.21	367.55	10.62	10.62	10.85	10.85	
10088668988	SMP	1	625.07	416.77	825.29	367.55	10.55	10.55	10.93	10.93	
10088677388	SMP	1	624.98	416.73	825.37	367.47	10.75	10.75	11.04	11.04	
10088685614	SMP	1	625.16	416.65	825.44	367.33	10.65	10.65	10.91	10.91	
10088693997	SMP	1	625.11	416.64	825.55	367.26	10.73	10.73	10.90	10.90	
10088710768	SMP	1	625.22	416.66	825.66	367.14	10.76	10.76	10.83	10.83	
10088718999	SMP	1	625.26	416.58	825.72	366.99	10.73	10.73	10.81	10.81	
10088727378	SMP	1	625.29	416.66	825.82	367.03	10.69	10.69	10.68	10.68	
10088735747	SMP	1	625.41	416.61	825.90	367.07	10.82	10.82	10.92	10.92	
10088744117	SMP	1	625.45	416.57	826.04	366.99	10.93	10.93	10.79	10.79	
10088752384	SMP	1	625.47	416.54	826.26	366.95	10.92	10.92	10.96	10.96	
10088760752	SMP	1	625.53	416.42	826.30	366.89	10.83	10.83	11.07	11.07	
10088769117	SMP	1	625.45	416.39	826.25	366.82	10.93	10.93	10.96	10.96	
10088777671	SMP	1	625.37	416.28	826.18	366.75	10.71	10.71	10.96	10.96	
10088785749	SMP	1	625.51	416.21	826.36	366.68	10.77	10.77	10.98	10.98	
10088794112	SMP	1	625.67	416.09	826.43	366.63	10.80	10.80	10.97	10.97	
10088802504	SMP	1	625.75	415.96	826.62	366.57	10.70	10.70	10.99	10.99	
10088810738	SMP	1	625.82	415.88	826.67	366.41	10.77	10.77	10.85	10.85	
10088819111	SMP	1	626.04	415.83	826.84	366.30	10.63	10.63	10.93	10.93	
10088827494	SMP	1	626.01	415.72	827.02	366.31	10.53	10.53	10.94	10.94	
10088835864	SMP	1	626.15	415.63	827.19	366.24	10.56	10.56	11.01	11.01	
10088844117	SMP	1	626.29	415.55	827.37	366.25	10.74	10.74	10.97	10.97	
10088852507	SMP	1	626.24	415.53	827.48	366.14	10.85	10.85	11.02	11.02	
10088860861	SMP	1	626.37	415.50	827.61	366.05	10.96	10.96	11.15	11.15	
10088869235	SMP	1	626.60	415.38	827.67	365.92	10.83	10.83	11.02	11.02	
10088877498	SMP	1	626.60	415.42	827.72	365.82	10.95	10.95	10.95	10.95	
10088885866	SMP	1	626.58	415.36	827.81	365.82	10.90	10.90	11.07	11.07	
10088894234	SMP	1	626.60	415.35	827.88	365.75	10.91	10.91	11.06	11.06	
10088902635	SMP	1	626.70	415.26	827.90	365.66	10.92	10.92	11.29	11.29	
10088910861	SMP	1	626.70	415.28	827.98	365.66	10.77	10.77	11.09	11.09	
10088919235	SMP	1	626.63	415.28	827.99	365.59	10.84	10.84	11.28	11.28	
10088927621	SMP	1	626.77	415.32	827.97	365.43	10.86	10.86	11.13	11.13	
10088935988	SMP	1	626.67	415.35	827.98	365.40	10.89	10.89	11.11	11.11	
10088944233	SMP	1	626.67	415.30	828.01	365.37	10.93	10.93	11.09	11.09	
10088952632	SMP	1	626.58	415.36	828.01	365.33	10.92	10.92	11.07	11.07	
10088969243	SMP	1	626.68	415.38	828.02	365.38	10.89	10.89	11.14	11.14	
10088977631	SMP	1	626.66	415.35	828.01	365.47	10.78	10.78	11.07	11.07	
10088985980	SMP	1	626.52	415.49	828.08	365.44	10.97	10.97	11.09	11.09	
10088994363	SMP	1	626.53	415.58	828.05	365.45	10.92	10.92	11.09	11.09	
10089002612	SMP	1	626.62	415.60	828.01	365.51	10.79	10.79	11.18	11.18	
10089010992	SMP	1	626.57	415.66	828.11	365.63	10.79	10.79	11.12	11.12	
10089019348	SMP	1	626.51	415.71	828.13	365.55	10.83	10.83	11.02	11.02	
10089027759	SMP	1	626.69	415.77	828.18	365.63	10.67	10.67	11.04	11.04	
10089035976	SMP	1	626.59	415.86	828.21	365.76	10.85	10.85	11.08	11.08	
10089044363	SMP	1	626.62	415.88	828.27	365.84	10.66	10.66	11.06	11.06	
10089052737	SMP	1	626.67	415.94	828.37	365.85	10.75	10.75	11.02	11.02	
10089061119	SMP	1	626.58	415.93	828.34	365.90	10.74	10.74	11.11	11.11	
10089069348	SMP	1	626.59	415.90	828.38	365.93	10.50	10.50	11.13	11.13	
10089077745	SMP	1	626.72	416.07	828.50	365.91	10.64	10.64	10.99	10.99	
10089086111	SMP	1	626.75	416.09	828.51	365.94	10.79	10.79	10.92	10.92	
10089094487	SMP	1	626.80	416.07	828.51	365.94	10.66	10.66	10.92	10.92	
10089102730	SMP	1	626.82	416.13	828.52	366.00	10.78	10.78	11.01	11.01	
10089111113	SMP	1	626.90	416.13	828.51	365.87	10.69	10.69	10.83	10.83	
10089119471	SMP	1	626.93	416.17	828.59	365.94	10.69	10.69	10.84	10.84	
10089127749	SMP	1	626.83	416.18	828.60	365.97	10.77	10.77	10.91	10.91	
10089136099	SMP	1	626.87	416.28	828.56	365.94	10.69	10.69	10.80	10.80	
10089144482	SMP	1	626.94	416.36	828.66	366.04	10.75	10.75	10.77	10.77	
10089161113	SMP	1	628.33	416.41	829.94	366.10	10.81	10.81	10.62	10.62	
10089169479	SMP	1	629.81	416.34	831.31	366.03	10.77	10.77	10.79	10.79	
10089177859	SMP	1	630.55	416.05	831.99	365.84	10.56	10.56	10.56	10.56	
10089194483	SMP	1	630.65	416.33	832.09	366.02	10.88	10.88	10.58	10.58	
10089202854	SMP	1	630.65	416.40	832.16	366.09	10.80	10.80	10.67	10.67	
10089211231	SMP	1	630.63	416.46	832.12	366.15	10.62	10.62	10.70	10.70	
10089219598	SMP	1	630.62	416.61	832.14	366.29	10.73	10.73	10.70	10.70	
10089227871	SMP	1	630.66	416.62	832.24	366.37	10.58	10.58	10.79	10.79	
10089236217	SMP	1	630.68	416.69	832.33	366.37	10.60	10.60	10.80	10.80	
10089244601	SMP	1	630.64	416.72	832.40	366.44	10.59	10.59	10.74	10.74	
10089252975	SMP	1	630.69	416.81	832.43	366.64	10.48	10.48	10.76	10.76	
10089261233	SMP	1	630.60	416.85	832.43	366.71	10.53	10.53	10.81	10.81	
10089269588	SMP	1	630.67	416.83	832.53	366.76	10.58	10.58	10.73	10.73	
10089277993	SMP	1	630.67	416.83	832.55	366.73	10.49	10.49	10.67	10.67	
10089286214	SMP	1	630.74	416.88	832.64	366.81	10.43	10.43	10.72	10.72	
10089294601	SMP	1	630.74	416.95	832.61	366.83	10.48	10.48	10.73	10.73	
10089302972	SMP	1	630.81	416.93	832.75	366.83	10.66	10.66	10.61	10.61	
10089311357	SMP	1	630.76	416.94	832.79	366.82	10.47	10.47	10.53	10.53	
10089319598	SMP	1	630.84	416.94	832.90	366.83	10.40	10.40	10.45	10.45	
10089327990	SMP	1	630.89	416.83	832.92	366.74	10.33	10.33	10.46	10.46	
10089336345	SMP	1	630.91	416.89	833.02	366.76	10.32	10.32	10.37	10.37	
10089344731	SMP	1	630.98	416.81	832.98	366.85	10.30	10.30	10.27	10.27	
10089352974	SMP	1	630.98	416.88	833.11	366.76	10.35	10.35	10.33	10.33	
10089361350	SMP	1	631.06	416.86	833.17	366.83	10.33	10.33	10.43	10.43	
10089369713	SMP	1	631.09	416.74	833.23	366.83	10.19	10.19	10.39	10.39	
10089378109	SMP	1	631.09	416.74	833.31	366.65	10.15	10.15	10.19	10.19	
10089386333	SMP	1	631.08	416.72	833.27	366.68	10.17	10.17	10.16	10.16	
10089394722	SMP	1	631.11	416.72	833.29	366.65	10.13	10.13	10.27	10.27	
10089403097	SMP	1	631.11	416.72	833.39	366.68	10.23	10.23	10.53	10.53	
10089411473	SMP	1	631.11	416.79	833.32	366.71	10.29	10.29	10.46	10.46	
10089419710	SMP	1	631.02	416.74	833.32	366.65	10.21	10.21	10.57	10.57	
10089428111	SMP	1	631.02	416.81	833.39	366.70	10.24	10.24	10.46	10.46	
10089436465	SMP	1	630.98	416.81	833.30	366.73	10.25	10.25	10.32	10.32	
10089444716	SMP	1	630.98	416.88	833.30	366.80	10.35	10.35	10.30	10.30	
10089453094	SMP	1	631.01	416.92	833.37	366.87	10.35	10.35	10.42	10.42	
10089461487	SMP	1	631.10	417.02	833.30	366.93	10.43	10.43	10.40	10.40	
10089469833	SMP	1	632.06	417.33	834.07	367.20	10.58	10.58	10.58	10.58	
10089486482	SMP	1	634.56	417.69	836.23	367.77	10.34	10.34	10.43	10.43	
10089494835	SMP	1	634.76	417.80	836.45	367.80	10.34	10.34	10.40	10.40	
10089503227	SMP	1	634.63	417.75	836.33	367.73	10.57	10.57	10.31	10.31	
10089511463	SMP	1	634.74	417.73	836.45	367.73	10.37	10.37	10.42	10.42	
10089519835	SMP	1	634.66	417.74	836.45	367.73	10.45	10.45	10.51	10.51	
10089528218	SMP	1	634.78	417.77	836.59	367.66	10.40	10.40	10.60	10.60	
10089536585	SMP	1	634.69	417.75	836.59	367.72	10.47	10.47	10.62	10.62	
10089544835	SMP	1	634.75	417.71	836.73	367.72	10.41	10.41	10.67	10.67	
10089553226	SMP	1	634.76	417.68	836.70	367.68	10.53	10.53	10.49	10.49	
10089561584	SMP	1	634.88	417.69	836.81	367.69	10.36	10.36	10.60	10.60	
10089569955	SMP	1	634.90	417.68	837.00	367.54	10.18	10.18	10.38	10.38	
10089578213	SMP	1	634.90	417.73	837.07	367.70	10.30	10.30	10.20	10.20	
10089586601	SMP	1	635.05	417.76	837.18	367.78	10.24	10.24	10.46	10.46	
10089594955	SMP	1	635.12	417.85	837.23	367.90	10.29	10.29	10.48	10.48	
10089603356	SMP	1	635.15	417.83	837.36	367.99	10.30	10.30	10.44	10.44	
10089611593	SMP	1	635.22	417.91	837.47	368.04	10.46	10.46	10.74	10.74	
10089619966	SMP	1	635.18	418.05	837.56	368.18	10.49	10.49	10.73	10.73	
10089628340	SMP	1	635.21	418.03	837.53	368.28	10.50	10.50	10.59	10.59	
10089636587	SMP	1	635.20	418.15	837.52	368.33	10.42	10.42	10.53	10.53	
10089644949	SMP	1	635.12	418.24	837.63	368.61	10.65	10.65	10.60	10.60	
10089653349	SMP	1	635.11	418.24	837.66	368.72	10.52	10.52	10.61	10.61	
10089661703	SMP	1	634.56	418.61	837.36	368.83	10.63	10.63	10.42	10.42	
10089669957	SMP	1	633.07	419.43	835.78	369.65	10.66	10.66	10.69	10.69	
10089678339	SMP	1	630.74	420.43	833.24	370.41	10.77	10.77	10.70	10.70	
10089686704	SMP	1	628.26	421.43	830.40	371.38	10.64	10.64	10.70	10.70	
10089695077	SMP	1	625.90	422.55	827.83	372.49	11.03	11.03	10.99	10.99	
10089711727	SMP	1	623.32	424.01	824.80	374.14	10.67	10.67	11.24	11.24	
10089720067	SMP	1	623.11	424.16	824.66	374.15	10.69	10.69	11.11	11.11	
10089728480	SMP	1	622.83	424.16	824.53	374.19	10.91	10.91	11.29	11.29	
10089736697	SMP	1	622.56	424.31	824.44	374.23	10.69	10.69	10.79	10.79	
10089745087	SMP	1	622.49	424.41	824.36	374.30	10.55	10.55	10.90	10.90	
10089753457	SMP	1	622.27	424.53	824.28	374.35	10.73	10.73	10.82	10.82	
10089761837	SMP	1	622.22	424.59	824.19	374.48	10.85	10.85	11.21	11.21	
10089770068	SMP	1	621.98	424.65	824.22	374.48	10.75	10.75	11.15	11.15	
10089778473	SMP	1	621.90	424.79	824.15	374.56	10.61	10.61	11.11	11.11	
10089786829	SMP	1	621.75	424.80	824.21	374.55	10.64	10.64	10.77	10.77	
10089795077	SMP	1	621.70	424.99	824.16	374.64	10.71	10.71	11.19	11.19	
10089803454	SMP	1	621.56	425.14	824.21	374.71	10.62	10.62	11.19	11.19	
10089811834	SMP	1	621.63	425.21	824.21	374.76	10.71	10.71	10.95	10.95	
10089820189	SMP	1	621.51	425.42	824.18	374.92	10.56	10.56	10.85	10.85	
10089828471	SMP	1	621.59	425.58	824.31	375.05	10.68	10.68	10.93	10.93	
10089836826	SMP	1	621.58	425.67	824.39	375.29	10.72	10.72	10.80	10.80	
10089845202	SMP	1	621.62	425.87	824.40	375.40	10.54	10.54	11.01	11.01	
10089861829	SMP	1	621.48	426.34	824.60	375.65	10.51	10.51	11.34	11.34	
10089870199	SMP	1	621.55	426.50	824.57	375.81	10.65	10.65	11.30	11.30	
10089878578	SMP	1	621.52	426.66	824.60	376.08	10.46	10.46	10.94	10.94	
10089886956	SMP	1	621.51	426.88	824.59	376.20	10.67	10.67	10.82	10.82	
10089895196	SMP	1	621.37	427.08	824.58	376.39	10.61	10.61	10.99	10.99	
10089903590	SMP	1	621.35	427.32	824.47	376.42	10.69	10.69	11.00	11.00	
10089911941	SMP	1	621.26	427.50	824.53	376.52	10.54	10.54	11.01	11.01	
10089920321	SMP	1	621.23	427.52	824.48	376.68	10.65	10.65	11.27	11.27	
10089928582	SMP	1	621.12	427.74	824.30	376.82	10.66	10.66	11.04	11.04	
10089936944	SMP	1	621.06	427.90	824.26	376.95	10.52	10.52	10.97	10.97	
10089945312	SMP	1	620.92	428.07	824.15	376.97	10.76	10.76	10.95	10.95	
10089953585	SMP	1	620.81	428.16	824.06	377.06	10.82	10.82	10.85	10.85	
10089961961	SMP	1	620.70	428.28	824.01	377.15	10.64	10.64	10.93	10.93	
10089970318	SMP	1	620.55	428.41	823.93	377.21	10.54	10.54	10.86	10.86	
10089978700	SMP	1	620.48	428.46	823.83	377.27	10.49	10.49	10.91	10.91	
10089986945	SMP	1	620.41	428.51	823.74	377.15	10.58	10.58	10.70	10.70	
10089995315	SMP	1	620.33	428.54	823.66	377.24	10.66	10.66	10.68	10.68	
10090003712	SMP	1	620.25	428.54	823.59	377.24	10.60	10.60	10.62	10.62	
10090012066	SMP	1	620.22	428.59	823.50	377.30	10.80	10.80	10.91	10.91	
10090020326	SMP	1	620.07	428.56	823.48	377.19	10.74	10.74	10.70	10.70	
10090028701	SMP	1	620.07	428.61	823.39	377.20	10.76	10.76	10.73	10.73	
10090037070	SMP	1	619.82	428.69	823.27	377.30	10.64	10.64	10.94	10.94	
10090045436	SMP	1	619.46	428.70	822.76	377.20	10.43	10.43	10.74	10.74	
10090053714	SMP	1	619.37	428.65	822.67	377.15	10.69	10.69	10.86	10.86	
10090062062	SMP	1	619.39	428.63	822.69	377.06	10.74	10.74	10.85	10.85	
10090070441	SMP	1	619.30	428.52	822.57	377.02	10.65	10.65	10.73	10.73	
10090078819	SMP	1	619.18	428.57	822.56	376.95	10.55	10.55	10.89	10.89	
10090087074	SMP	1	619.02	428.49	822.43	376.81	10.49	10.49	10.93	10.93	
10090095438	SMP	1	618.95	428.49	822.36	376.81	10.41	10.41	10.90	10.90	
10090103832	SMP	1	618.80	428.41	822.19	376.75	10.30	10.30	10.88	10.88	
10090112058	SMP	1	618.63	428.48	822.10	376.72	10.28	10.28	10.92	10.92	
10090120439	SMP	1	618.50	428.55	822.02	376.65	10.50	10.50	10.94	10.94	
10090128819	SMP	1	618.51	428.55	821.86	376.67	10.46	10.46	10.94	10.94	
10090137187	SMP	1	618.23	428.53	821.70	376.52	10.45	10.45	11.02	11.02	
10090145430	SMP	1	618.00	428.54	821.54	376.54	10.45	10.45	10.93	10.93	
10090153828	SMP	1	617.86	428.65	821.29	376.52	10.53	10.53	11.12	11.12	
10090162193	SMP	1	617.68	428.63	821.15	376.51	10.45	10.45	10.74	10.74	
10090170559	SMP	1	617.59	428.73	821.01	376.54	10.47	10.47	10.82	10.82	
10090178817	SMP	1	617.38	428.80	820.78	376.49	10.45	10.45	10.88	10.88	
10090187182	SMP	1	617.23	428.78	820.60	376.39	10.46	10.46	10.70	10.70	
10090195555	SMP	1	617.04	428.81	820.46	376.43	10.44	10.44	10.84	10.84	
10090203952	SMP	1	617.01	428.24	820.30	375.98	10.47	10.47	10.80	10.80	
10090220563	SMP	1	617.44	424.81	819.95	372.72	9.81	9.81	10.52	10.52	
10090228954	SMP	1	617.41	423.36	819.48	371.36	10.00	10.00	10.33	10.33	
10090237299	SMP	1	617.38	422.95	819.29	370.82	10.02	10.02	10.12	10.12	
10090253935	SMP	1	616.64	423.03	819.20	370.61	9.94	9.94	10.14	10.14	
10090262311	SMP	1	616.44	422.93	819.07	370.51	9.85	9.85	10.22	10.22	
10090270554	SMP	1	616.17	422.82	818.77	370.47	9.91	9.91	10.25	10.25	
10090278934	SMP	1	615.96	422.82	818.71	370.29	10.10	10.10	10.42	10.42	
10090287327	SMP	1	615.69	422.75	818.51	370.22	9.94	9.94	10.53	10.53	
10090295678	SMP	1	615.48	422.59	818.34	370.11	9.79	9.79	10.32	10.32	
10090303934	SMP	1	615.29	422.45	818.19	369.96	9.86	9.86	10.25	10.25	
10090312311	SMP	1	614.89	422.49	817.84	369.80	9.97	9.97	10.25	10.25	
10090320679	SMP	1	614.66	422.44	817.65	369.66	9.90	9.90	10.32	10.32	
10090329056	SMP	1	614.34	422.36	817.43	369.51	10.08	10.08	10.36	10.36	
10090337332	SMP	1	614.05	422.25	817.13	369.31	9.94	9.94	10.13	10.13	
10090345677	SMP	1	613.74	422.25	816.72	369.25	10.05	10.05	10.28	10.28	
10090354052	SMP	1	613.50	422.31	816.51	369.15	9.98	9.98	10.26	10.26	
10090362432	SMP	1	613.12	422.18	816.27	369.01	10.01	10.01	10.40	10.40	
10090379058	SMP	1	612.44	422.18	815.54	368.72	9.92	9.92	10.40	10.40	
10090387427	SMP	1	612.17	422.15	815.17	368.59	10.10	10.10	10.17	10.17	
10090395818	SMP	1	611.81	422.17	814.85	368.52	9.96	9.96	10.25	10.25	
10090404039	SMP	1	611.42	422.09	814.60	368.35	9.84	9.84	10.34	10.34	
10090412438	SMP	1	611.05	422.06	814.20	368.24	9.93	9.93	10.25	10.25	
10090420796	SMP	1	610.73	421.94	813.84	368.23	9.97	9.97	10.22	10.22	
10090429060	SMP	1	610.41	421.97	813.51	368.08	9.70	9.70	10.23	10.23	
10090437425	SMP	1	610.04	421.88	813.22	367.92	9.80	9.80	10.13	10.13	
10090445815	SMP	1	609.82	421.81	812.87	367.87	9.91	9.91	10.23	10.23	
10090454163	SMP	1	609.45	421.68	812.52	367.85	9.58	9.58	10.06	10.06	
10090462441	SMP	1	609.17	421.61	812.25	367.58	9.79	9.79	9.98	9.98	
10090479169	SMP	1	608.50	421.44	811.58	367.46	9.79	9.79	10.29	10.29	
10090487748	SMP	1	608.21	421.35	811.45	367.28	9.78	9.78	10.26	10.26	
10090495796	SMP	1	607.84	421.32	811.16	367.23	9.85	9.85	10.22	10.22	
10090504167	SMP	1	607.58	421.29	810.88	367.10	9.78	9.78	10.30	10.30	
10090512550	SMP	1	607.30	421.24	810.61	367.01	10.07	10.07	9.97	9.97	
10090520930	SMP	1	606.91	421.13	810.38	366.89	9.93	9.93	9.99	9.99	
10090529177	SMP	1	606.66	421.08	810.05	366.74	9.77	9.77	10.12	10.12	
10090537565	SMP	1	606.33	421.06	809.77	366.59	10.02	10.02	10.14	10.14	
10090545921	SMP	1	605.97	420.95	809.49	366.42	9.91	9.91	10.41	10.41	
10090554291	SMP	1	605.58	420.94	809.06	366.31	9.79	9.79	10.20	10.20	
10090562548	SMP	1	605.18	420.82	808.77	366.09	9.72	9.72	10.21	10.21	
10090570919	SMP	1	604.94	420.81	808.51	366.00	9.96	9.96	10.22	10.22	
10090579291	SMP	1	604.55	420.70	808.11	365.82	9.81	9.81	10.12	10.12	
10090595941	SMP	1	603.93	420.60	807.58	365.57	9.82	9.82	10.33	10.33	
10090604286	SMP	1	603.69	420.50	807.25	365.32	9.71	9.71	10.16	10.16	
10090612691	SMP	1	603.95	420.18	807.43	365.16	9.97	9.97	10.55	10.55	
10090620912	SMP	1	604.38	419.72	807.83	364.53	9.75	9.75	10.41	10.41	
10090629305	SMP	1	604.66	419.29	807.88	363.95	9.98	9.98	10.22	10.22	
10090637674	SMP	1	604.93	418.99	808.04	363.70	9.95	9.95	10.16	10.16	
10090646048	SMP	1	604.59	418.87	807.88	363.52	10.08	10.08	10.08	10.08	
10090654291	SMP	1	604.51	418.82	807.68	363.48	9.86	9.86	10.59	10.59	
10090662682	SMP	1	604.27	418.69	807.60	363.36	9.86	9.86	10.49	10.49	
10090671036	SMP	1	604.08	418.57	807.53	363.15	9.92	9.92	10.33	10.33	
10090679416	SMP	1	603.92	418.43	807.34	363.06	9.97	9.97	10.15	10.15	
10090687664	SMP	1	603.80	418.30	807.34	362.90	9.98	9.98	10.14	10.14	
10090696046	SMP	1	603.69	418.17	807.29	362.80	9.94	9.94	10.22	10.22	
10090704401	SMP	1	603.67	418.07	807.29	362.73	10.00	10.00	10.32	10.32	
10090712807	SMP	1	603.60	417.95	807.32	362.68	10.14	10.14	10.39	10.39	
10090721029	SMP	1	603.55	417.91	807.39	362.54	10.16	10.16	10.49	10.49	
10090729431	SMP	1	603.52	417.74	807.40	362.47	10.07	10.07	10.43	10.43	
10090737791	SMP	1	603.58	417.54	807.46	362.46	10.05	10.05	10.59	10.59	
10090746046	SMP	1	603.58	417.56	807.38	362.44	9.83	9.83	10.61	10.61	
10090754404	SMP	1	603.65	417.48	807.48	362.32	9.98	9.98	10.51	10.51	
10090762800	SMP	1	603.68	417.48	807.51	362.29	10.14	10.14	10.45	10.45	
10090771165	SMP	1	603.62	417.36	807.47	362.30	10.21	10.21	10.65	10.65	
10090779412	SMP	1	603.61	417.24	807.55	362.24	10.07	10.07	10.50	10.50	
10090787795	SMP	1	603.97	416.74	807.76	361.91	9.95	9.95	10.22	10.22	
10090796165	SMP	1	604.95	415.53	808.60	360.62	9.96	9.96	10.35	10.35	
10090804524	SMP	1	605.78	414.43	808.93	359.65	9.84	9.84	10.14	10.14	
10090821174	SMP	1	606.26	413.95	809.46	359.00	9.99	9.99	10.13	10.13	
10090829535	SMP	1	606.24	413.92	809.46	359.00	9.96	9.96	10.16	10.16	
10090837929	SMP	1	606.26	413.95	809.45	359.08	10.10	10.10	10.26	10.26	
10090846158	SMP	1	606.17	414.00	809.55	359.12	10.07	10.07	10.49	10.49	
10090854535	SMP	1	606.30	414.03	809.55	359.12	10.00	10.00	10.45	10.45	
10090862925	SMP	1	606.21	414.06	809.70	359.15	10.15	10.15	10.31	10.31	
10090871285	SMP	1	606.31	414.10	809.81	359.14	10.13	10.13	10.28	10.28	
10090879534	SMP	1	606.40	414.10	809.92	359.08	10.15	10.15	10.25	10.25	
10090887921	SMP	1	606.47	414.08	809.95	359.17	10.10	10.10	10.29	10.29	
10090896286	SMP	1	606.50	414.12	810.10	359.26	10.05	10.05	10.26	10.26	
10090904652	SMP	1	606.57	414.19	810.18	359.29	10.13	10.13	10.27	10.27	
10090912910	SMP	1	606.68	414.16	810.32	359.29	10.13	10.13	10.36	10.36	
10090921277	SMP	1	606.68	414.17	810.47	359.41	9.97	9.97	10.32	10.32	
10090929653	SMP	1	606.82	414.17	810.48	359.33	9.97	9.97	10.23	10.23	
10090937918	SMP	1	606.88	414.13	810.54	359.38	9.92	9.92	10.29	10.29	
10090946281	SMP	1	606.97	414.24	810.75	359.45	10.01	10.01	10.27	10.27	
10090954650	SMP	1	606.99	414.25	810.77	359.45	10.06	10.06	10.13	10.13	
10090963031	SMP	1	607.06	414.22	810.86	359.50	10.00	10.00	10.06	10.06	
10090971275	SMP	1	607.16	414.21	811.02	359.53	10.05	10.05	10.15	10.15	
10090979650	SMP	1	607.25	414.19	810.98	359.60	10.07	10.07	10.15	10.15	
10090988045	SMP	1	607.23	414.25	811.08	359.60	10.03	10.03	10.22	10.22	
10090996396	SMP	1	607.27	414.24	811.08	359.59	10.10	10.10	10.11	10.11	
10091004657	SMP	1	607.41	414.24	811.13	359.60	9.92	9.92	10.05	10.05	
10091013028	SMP	1	607.34	414.24	811.17	359.57	9.95	9.95	10.17	10.17	
10091021398	SMP	1	607.51	414.22	811.23	359.59	10.06	10.06	10.31	10.31	
10091029782	SMP	1	607.44	414.15	811.22	359.55	9.89	9.89	10.26	10.26	
10091038044	SMP	1	607.47	414.20	811.20	359.53	9.97	9.97	10.23	10.23	
10091046397	SMP	1	607.40	414.14	811.23	359.59	9.90	9.90	10.26	10.26	
10091054776	SMP	1	607.51	414.22	811.16	359.52	10.01	10.01	10.20	10.20	
10091063152	SMP	1	607.51	414.15	811.18	359.51	9.94	9.94	10.32	10.32	
10091071398	SMP	1	607.47	414.21	811.18	359.44	10.12	10.12	10.23	10.23	
10091079769	SMP	1	607.51	414.22	811.19	359.46	9.92	9.92	10.27	10.27	
10091088165	SMP	1	607.47	414.20	811.10	359.51	10.24	10.24	10.25	10.25	
10091096404	SMP	1	607.40	414.20	811.11	359.51	10.12	10.12	10.26	10.26	
10091104768	SMP	1	607.46	414.20	811.12	359.42	10.18	10.18	10.17	10.17	
10091113148	SMP	1	607.39	414.13	811.05	359.47	10.19	10.19	10.30	10.30	
10091121527	SMP	1	607.46	414.13	811.05	359.42	10.16	10.16	10.12	10.12	
10091129773	SMP	1	607.43	414.18	811.05	359.47	10.08	10.08	10.22	10.22	
10091138162	SMP	1	607.41	414.08	811.15	359.40	10.23	10.23	10.18	10.18	
10091146539	SMP	1	607.36	414.12	811.05	359.39	10.09	10.09	10.17	10.17	
10091154899	SMP	1	607.50	414.05	811.11	359.37	10.04	10.04	10.40	10.40	
10091163145	SMP	1	607.48	414.08	811.12	359.38	10.20	10.20	10.37	10.37	
10091171520	SMP	1	607.43	413.98	811.11	359.29	10.05	10.05	10.41	10.41	
10091179889	SMP	1	607.48	414.01	811.19	359.31	10.24	10.24	10.39	10.39	
10091188284	SMP	1	607.48	414.01	811.24	359.23	10.32	10.32	10.29	10.29	
10091196522	SMP	1	607.46	413.97	811.19	359.24	10.22	10.22	10.30	10.30	
10091204890	SMP	1	607.41	413.91	811.19	359.24	10.21	10.21	10.41	10.41	
10091213271	SMP	1	607.55	414.01	811.21	359.28	10.29	10.29	10.47	10.47	
10091221644	SMP	1	608.27	414.29	811.75	359.52	10.20	10.20	10.52	10.52	
10091238272	SMP	1	609.93	414.88	813.05	360.32	10.33	10.33	10.16	10.16	
10091246660	SMP	1	610.17	414.78	813.34	360.38	10.27	10.27	10.41	10.41	
10091254896	SMP	1	610.10	414.80	813.30	360.36	10.25	10.25	10.28	10.28	
10091263267	SMP	1	610.21	414.82	813.34	360.38	10.21	10.21	10.49	10.49	
10091271642	SMP	1	610.21	414.75	813.47	360.28	10.24	10.24	10.49	10.49	
10091280027	SMP	1	610.40	414.72	813.44	360.29	10.36	10.36	10.40	10.40	
10091288265	SMP	1	610.33	414.68	813.52	360.28	10.31	10.31	10.56	10.56	
10091296655	SMP	1	610.30	414.58	813.52	360.21	10.44	10.44	10.43	10.43	
10091305006	SMP	1	610.35	414.54	813.64	360.22	10.44	10.44	10.47	10.47	
10091313388	SMP	1	610.44	414.51	813.67	360.21	10.45	10.45	10.45	10.45	
10091321637	SMP	1	610.37	414.51	813.74	360.14	10.40	10.40	10.30	10.30	
10091330040	SMP	1	610.36	414.51	813.77	360.18	10.42	10.42	10.43	10.43	
10091338383	SMP	1	610.30	414.37	813.76	360.17	10.22	10.22	10.41	10.41	
10091346776	SMP	1	610.37	414.37	813.76	360.10	10.29	10.29	10.43	10.43	
10091355008	SMP	1	610.30	414.36	813.71	360.08	10.24	10.24	10.43	10.43	
10091363394	SMP	1	610.30	414.36	813.76	360.09	10.25	10.25	10.56	10.56	
10091371762	SMP	1	610.25	414.17	813.69	360.05	10.16	10.16	10.53	10.53	
10091380147	SMP	1	610.20	414.23	813.64	360.00	10.31	10.31	10.56	10.56	
10091388372	SMP	1	610.14	414.27	813.62	359.98	10.22	10.22	10.42	10.42	
10091396779	SMP	1	610.07	414.19	813.62	359.97	10.13	10.13	10.40	10.40	
10091405124	SMP	1	610.06	414.18	813.55	359.91	10.21	10.21	10.51	10.51	
10091413384	SMP	1	610.02	414.23	813.55	359.97	10.32	10.32	10.43	10.43	
10091421762	SMP	1	609.98	414.29	813.48	359.91	10.34	10.34	10.54	10.54	
10091430152	SMP	1	609.88	414.28	813.40	359.90	10.31	10.31	10.51	10.51	
10091438502	SMP	1	609.81	414.28	813.33	359.82	10.31	10.31	10.44	10.44	
10091446772	SMP	1	609.75	414.38	813.33	359.82	10.22	10.22	10.54	10.54	
10091455128	SMP	1	610.03	414.62	813.55	360.05	10.12	10.12	10.54	10.54	
10091463520	SMP	1	610.21	414.68	813.70	360.23	10.16	10.16	10.44	10.44	
10091471890	SMP	1	610.14	414.63	813.55	360.12	10.15	10.15	10.53	10.53	
10091480136	SMP	1	610.06	414.65	813.55	360.19	10.10	10.10	10.55	10.55	
10091488500	SMP	1	610.06	414.67	813.46	360.15	10.10	10.10	10.30	10.30	
10091496896	SMP	1	609.99	414.62	813.41	360.19	10.06	10.06	10.50	10.50	
10091505247	SMP	1	609.91	414.68	813.36	360.21	10.13	10.13	10.44	10.44	
10091513509	SMP	1	609.88	414.71	813.25	360.22	10.16	10.16	10.46	10.46	
10091521889	SMP	1	609.81	414.78	813.26	360.14	10.30	10.30	10.43	10.43	
10091530268	SMP	1	609.81	414.71	813.20	360.24	10.31	10.31	10.48	10.48	
10091538619	SMP	1	609.76	414.79	813.23	360.21	10.31	10.31	10.49	10.49	
10091546892	SMP	1	609.78	414.80	813.22	360.21	10.29	10.29	10.45	10.45	
10091555249	SMP	1	609.62	414.84	813.20	360.31	10.44	10.44	10.49	10.49	
10091563629	SMP	1	609.69	414.90	813.23	360.29	10.31	10.31	10.33	10.33	
10091571879	SMP	1	609.62	414.90	813.16	360.28	10.45	10.45	10.41	10.41	
10091580260	SMP	1	609.62	414.90	813.09	360.35	10.52	10.52	10.48	10.48	
10091588624	SMP	1	609.55	414.97	813.09	360.28	10.56	10.56	10.41	10.41	
10091597022	SMP	1	609.62	414.98	813.09	360.35	10.39	10.39	10.37	10.37	
10091605244	SMP	1	609.62	414.98	813.16	360.35	10.51	10.51	10.35	10.35	
10091613643	SMP	1	609.62	415.12	813.09	360.43	10.50	10.50	10.60	10.60	
10091622003	SMP	1	609.69	415.12	813.12	360.46	10.45	10.45	10.37	10.37	
10091630389	SMP	1	609.62	415.05	813.12	360.53	10.46	10.46	10.48	10.48	
10091638620	SMP	1	609.69	415.05	813.09	360.42	10.37	10.37	10.45	10.45	
10091647021	SMP	1	609.76	415.12	813.20	360.47	10.51	10.51	10.48	10.48	
10091655369	SMP	1	609.75	415.19	813.21	360.50	10.39	10.39	10.41	10.41	
10091663753	SMP	1	609.75	415.19	813.20	360.62	10.53	10.53	10.50	10.50	
10091672001	SMP	1	609.71	415.22	813.32	360.56	10.51	10.51	10.58	10.58	
10091680381	SMP	1	609.76	415.20	813.32	360.62	10.53	10.53	10.71	10.71	
10091688736	SMP	1	609.67	415.21	813.29	360.64	10.39	10.39	10.59	10.59	
10091697136	SMP	1	609.81	415.19	813.28	360.58	10.48	10.48	10.57	10.57	
10091705370	SMP	1	609.77	415.25	813.28	360.60	10.38	10.38	10.63	10.63	
10091713758	SMP	1	609.77	415.25	813.30	360.64	10.38	10.38	10.65	10.65	
10091722124	SMP	1	609.82	415.31	813.35	360.60	10.46	10.46	10.71	10.71	
10091730384	SMP	1	609.86	415.28	813.38	360.65	10.35	10.35	10.44	10.44	
10091738739	SMP	1	609.86	415.28	813.28	360.67	10.35	10.35	10.69	10.69	
10091747133	SMP	1	609.79	415.28	813.37	360.67	10.41	10.41	10.67	10.67	
10091755498	SMP	1	609.85	415.29	813.35	360.72	10.40	10.40	10.72	10.72	
10091763747	SMP	1	609.86	415.35	813.37	360.64	10.39	10.39	10.67	10.67	
10091772119	SMP	1	609.86	415.38	813.37	360.74	10.41	10.41	10.67	10.67	
10091780509	SMP	1	609.86	415.35	813.44	360.74	10.45	10.45	10.67	10.67	
10091788860	SMP	1	609.86	415.35	813.43	360.75	10.31	10.31	10.66	10.66	
10091797135	SMP	1	610.02	415.31	813.48	360.70	10.44	10.44	10.78	10.78	
10091805487	SMP	1	610.48	415.19	813.78	360.60	10.56	10.56	10.70	10.70	
10091813870	SMP	1	610.55	415.19	813.86	360.47	10.64	10.64	10.64	10.64	
10091822242	SMP	1	610.55	415.26	813.84	360.58	10.57	10.57	10.73	10.73	
10091830523	SMP	1	610.55	415.40	813.86	360.69	10.69	10.69	10.75	10.75	
10091838863	SMP	1	610.47	415.49	813.85	360.76	10.71	10.71	10.68	10.68	
10091847271	SMP	1	610.64	415.52	813.90	360.86	10.56	10.56	10.52	10.52	
10091855614	SMP	1	610.69	415.61	813.96	361.03	10.54	10.54	10.57	10.57	
10091863868	SMP	1	610.63	415.71	813.98	361.06	10.45	10.45	10.55	10.55	
10091872242	SMP	1	610.69	415.78	813.98	361.07	10.58	10.58	10.53	10.53	
10091880625	SMP	1	610.64	415.80	814.02	361.20	10.45	10.45	10.74	10.74	
10091888855	SMP	1	610.74	415.80	814.08	361.29	10.52	10.52	10.72	10.72	
10091897259	SMP	1	610.74	415.81	814.17	361.22	10.45	10.45	10.77	10.77	
10091905609	SMP	1	610.75	415.88	814.22	361.36	10.38	10.38	10.76	10.76	
10091913987	SMP	1	610.82	415.88	814.21	361.34	10.46	10.46	10.82	10.82	
10091922241	SMP	1	610.81	415.88	814.26	361.27	10.60	10.60	10.69	10.69	
10091930627	SMP	1	610.88	415.81	814.25	361.29	10.45	10.45	10.86	10.86	
10091938986	SMP	1	610.88	415.85	814.32	361.22	10.43	10.43	10.83	10.83	
10091947377	SMP	1	610.90	415.76	814.32	361.15	10.25	10.25	10.51	10.51	
10091955605	SMP	1	610.99	415.76	814.34	361.12	10.27	10.27	10.60	10.60	
10091963997	SMP	1	610.93	415.69	814.31	361.07	10.08	10.08	10.64	10.64	
10091972365	SMP	1	610.94	415.59	814.33	360.96	10.18	10.18	10.63	10.63	
10091980743	SMP	1	610.89	415.48	814.33	360.78	10.32	10.32	10.45	10.45	
10091988986	SMP	1	610.90	415.38	814.30	360.77	10.22	10.22	10.60	10.60	
10091997379	SMP	1	611.08	415.35	814.38	360.74	10.44	10.44	10.75	10.75	
10092005727	SMP	1	610.91	415.32	814.45	360.59	10.43	10.43	10.72	10.72	
10092014111	SMP	1	610.98	415.25	814.43	360.56	10.50	10.50	10.75	10.75	
10092022378	SMP	1	611.09	415.16	814.45	360.53	10.42	10.42	10.79	10.79	
10092030750	SMP	1	611.06	415.09	814.52	360.46	10.35	10.35	10.69	10.69	
10092039103	SMP	1	611.08	415.07	814.48	360.43	10.43	10.43	10.63	10.63	
10092047372	SMP	1	611.19	415.00	814.56	360.44	10.41	10.41	10.67	10.67	
10092055730	SMP	1	611.25	415.00	814.62	360.39	10.30	10.30	10.75	10.75	
10092064109	SMP	1	611.32	415.02	814.60	360.34	10.37	10.37	10.63	10.63	
10092072487	SMP	1	611.34	414.97	814.70	360.32	10.44	10.44	10.50	10.50	
10092080770	SMP	1	611.41	414.90	814.84	360.32	10.47	10.47	10.50	10.50	
10092089099	SMP	1	611.48	414.90	814.92	360.36	10.47	10.47	10.42	10.42	
10092097495	SMP	1	611.55	414.97	814.93	360.40	10.56	10.56	10.42	10.42	
10092105847	SMP	1	611.48	414.84	815.00	360.34	10.52	10.52	10.44	10.44	
10092114105	SMP	1	610.88	414.86	814.40	360.35	10.41	10.41	10.65	10.65	
10092122480	SMP	1	609.95	414.65	813.32	360.22	10.06	10.06	10.49	10.49	
10092130875	SMP	1	609.72	414.66	812.90	360.23	10.28	10.28	10.47	10.47	
10092139220	SMP	1	609.80	414.59	812.97	360.11	10.21	10.21	10.51	10.51	
10092147499	SMP	1	609.83	414.50	813.06	360.13	10.00	10.00	10.58	10.58	
10092155848	SMP	1	609.94	414.52	813.12	360.09	10.05	10.05	10.53	10.53	
10092164234	SMP	1	609.97	414.45	813.24	360.08	10.13	10.13	10.40	10.40	
10092172736	SMP	1	610.01	414.34	813.25	360.00	10.10	10.10	10.42	10.42	
10092180863	SMP	1	610.08	414.34	813.41	359.97	10.18	10.18	10.62	10.62	
10092189218	SMP	1	610.09	414.22	813.47	359.89	10.16	10.16	10.56	10.56	
10092197617	SMP	1	610.21	414.21	813.62	359.92	10.18	10.18	10.56	10.56	
10092206001	SMP	1	610.30	414.18	813.67	359.83	10.23	10.23	10.66	10.66	
10092214234	SMP	1	610.26	414.10	813.73	359.71	10.14	10.14	10.52	10.52	
10092222613	SMP	1	610.40	414.08	813.81	359.69	10.24	10.24	10.65	10.65	
10092230990	SMP	1	610.34	414.01	813.83	359.55	10.20	10.20	10.53	10.53	
10092239218	SMP	1	610.34	413.86	813.93	359.57	10.07	10.07	10.59	10.59	
10092247613	SMP	1	610.39	413.88	813.93	359.53	10.12	10.12	10.42	10.42	
10092255975	SMP	1	610.40	413.79	813.92	359.47	10.36	10.36	10.46	10.46	
10092264353	SMP	1	610.34	413.73	813.90	359.45	10.42	10.42	10.45	10.45	
10092272604	SMP	1	610.39	413.60	814.03	359.41	10.37	10.37	10.44	10.44	
10092280980	SMP	1	610.41	413.60	813.95	359.44	10.15	10.15	10.50	10.50	
10092289345	SMP	1	610.30	413.58	814.00	359.31	10.30	10.30	10.41	10.41	
10092297743	SMP	1	610.22	413.47	813.95	359.20	10.20	10.20	10.44	10.44	
10092305964	SMP	1	610.27	413.40	813.86	359.18	10.24	10.24	10.47	10.47	
10092314348	SMP	1	610.17	413.36	813.88	359.05	10.21	10.21	10.48	10.48	
10092322723	SMP	1	610.24	413.18	813.77	358.97	10.25	10.25	10.43	10.43	
10092331114	SMP	1	610.34	412.26	813.84	358.07	10.40	10.40	10.35	10.35	
10092339337	SMP	1	610.54	411.35	813.48	357.20	10.23	10.23	10.46	10.46	
10092347739	SMP	1	610.69	411.05	813.43	356.87	10.33	10.33	10.60	10.60	
10092356092	SMP	1	610.45	411.05	813.42	356.82	10.10	10.10	10.52	10.52	
10092364476	SMP	1	610.40	410.93	813.57	356.66	10.16	10.16	10.54	10.54	
10092372718	SMP	1	610.32	410.75	813.50	356.51	10.14	10.14	10.48	10.48	
10092381104	SMP	1	610.27	410.63	813.57	356.37	10.24	10.24	10.55	10.55	
10092389461	SMP	1	610.26	410.46	813.48	356.26	10.02	10.02	10.48	10.48	
10092397738	SMP	1	610.17	410.44	813.48	356.12	10.21	10.21	10.43	10.43	
10092406085	SMP	1	610.13	410.27	813.55	356.05	10.18	10.18	10.39	10.39	
10092414480	SMP	1	610.03	410.25	813.48	355.98	10.24	10.24	10.39	10.39	
10092422844	SMP	1	610.08	410.20	813.55	355.91	10.15	10.15	10.46	10.46	
10092431109	SMP	1	610.01	410.17	813.41	355.90	10.21	10.21	10.52	10.52	
10092439459	SMP	1	609.94	410.10	813.22	355.82	10.25	10.25	10.31	10.31	
10092447853	SMP	1	609.86	410.09	813.22	355.77	10.22	10.22	10.14	10.14	
10092456222	SMP	1	609.79	410.16	813.22	355.78	10.21	10.21	10.22	10.22	
10092464473	SMP	1	609.72	410.20	813.12	355.75	10.25	10.25	10.21	10.21	
10092472845	SMP	1	609.59	410.16	813.02	355.78	10.21	10.21	10.18	10.18	
10092481219	SMP	1	609.37	410.19	812.88	355.73	10.24	10.24	10.20	10.20	
10092489581	SMP	1	609.29	410.23	812.82	355.85	10.14	10.14	10.32	10.32	
10092497856	SMP	1	609.23	410.25	812.69	355.88	10.15	10.15	10.43	10.43	
10092506209	SMP	1	609.09	410.29	812.57	355.88	10.09	10.09	10.54	10.54	
10092514593	SMP	1	608.98	410.38	812.50	355.87	10.12	10.12	10.58	10.58	
10092522968	SMP	1	608.94	410.39	812.41	355.90	9.93	9.93	10.42	10.42	
10092531229	SMP	1	608.91	410.48	812.41	355.98	9.97	9.97	10.48	10.48	
10092539584	SMP	1	608.79	410.64	812.39	355.95	10.18	10.18	10.42	10.42	
10092547999	SMP	1	608.79	410.60	812.27	355.98	10.25	10.25	10.32	10.32	
10092556208	SMP	1	608.72	410.67	812.12	356.01	10.18	10.18	10.34	10.34	
10092564592	SMP	1	608.61	410.64	812.14	356.04	10.15	10.15	10.34	10.34	
10092572963	SMP	1	608.55	410.62	812.14	356.10	10.11	10.11	10.43	10.43	
10092581355	SMP	1	608.46	410.64	812.02	356.06	10.16	10.16	10.47	10.47	
10092589577	SMP	1	608.47	410.73	812.07	356.10	10.36	10.36	10.50	10.50	
10092597985	SMP	1	608.48	410.71	811.99	356.16	10.21	10.21	10.40	10.40	
10092606326	SMP	1	608.41	410.71	811.99	356.19	10.22	10.22	10.39	10.39	
10092614731	SMP	1	608.34	410.78	811.99	356.15	10.16	10.16	10.34	10.34	
10092622967	SMP	1	608.31	410.81	811.87	356.18	10.13	10.13	10.34	10.34	
10092631353	SMP	1	608.24	410.88	811.80	356.24	10.05	10.05	10.45	10.45	
10092639702	SMP	1	608.17	410.99	811.75	356.27	10.15	10.15	10.52	10.52	
10092648103	SMP	1	608.68	410.86	812.07	356.27	10.38	10.38	10.55	10.55	
10092656330	SMP	1	609.86	410.66	813.01	356.01	10.06	10.06	10.53	10.53	
10092664716	SMP	1	610.71	410.57	813.96	355.85	10.10	10.10	10.33	10.33	
10092673084	SMP	1	611.12	410.42	814.48	355.90	10.20	10.20	10.57	10.57	
10092681464	SMP	1	611.26	410.55	814.52	355.87	10.28	10.28	10.44	10.44	
10092689710	SMP	1	611.11	410.47	814.48	355.90	10.25	10.25	10.41	10.41	
10092698099	SMP	1	611.05	410.51	814.48	355.91	10.18	10.18	10.57	10.57	
10092706450	SMP	1	611.12	410.49	814.48	355.91	10.22	10.22	10.57	10.57	
10092714718	SMP	1	611.09	410.57	814.47	355.98	10.28	10.28	10.44	10.44	
10092723090	SMP	1	611.09	410.59	814.48	355.91	10.34	10.34	10.51	10.51	
10092731467	SMP	1	611.03	410.57	814.50	355.91	10.32	10.32	10.42	10.42	
10092739821	SMP	1	611.08	410.53	814.55	355.86	10.26	10.26	10.38	10.38	
10092748094	SMP	1	611.06	410.47	814.58	355.91	10.45	10.45	10.41	10.41	
10092756452	SMP	1	611.05	410.41	814.65	355.84	10.34	10.34	10.50	10.50	
10092764832	SMP	1	611.05	410.40	814.65	355.91	10.34	10.34	10.58	10.58	
10092773208	SMP	1	611.18	410.44	814.72	355.87	10.27	10.27	10.51	10.51	
10092781466	SMP	1	611.21	410.38	814.79	355.83	10.43	10.43	10.51	10.51	
10092789820	SMP	1	611.24	410.40	814.79	355.83	10.40	10.40	10.43	10.43	
10092798219	SMP	1	611.35	410.42	814.81	355.82	10.35	10.35	10.61	10.61	
10092806571	SMP	1	611.34	410.39	814.83	355.77	10.44	10.44	10.54	10.54	
10092814838	SMP	1	611.34	410.39	814.81	355.79	10.48	10.48	10.46	10.46	
10092823202	SMP	1	611.38	410.24	814.88	355.69	10.39	10.39	10.49	10.49	
10092831602	SMP	1	611.41	410.20	814.91	355.65	10.42	10.42	10.34	10.34	
10092839943	SMP	1	611.48	410.26	814.95	355.68	10.46	10.46	10.39	10.39	
10092848217	SMP	1	611.54	410.20	814.99	355.67	10.48	10.48	10.41	10.41	
10092856570	SMP	1	611.51	410.12	815.00	355.64	10.35	10.35	10.38	10.38	
10092864954	SMP	1	611.68	410.12	814.90	355.59	10.42	10.42	10.39	10.39	
10092873201	SMP	1	611.58	410.12	815.08	355.64	10.31	10.31	10.46	10.46	
10092881589	SMP	1	611.72	410.07	815.14	355.53	10.28	10.28	10.39	10.39	
10092889941	SMP	1	611.73	410.10	815.20	355.50	10.37	10.37	10.33	10.33	
10092898340	SMP	1	611.81	410.03	815.37	355.55	10.33	10.33	10.55	10.55	
10092906566	SMP	1	611.90	409.99	815.37	355.41	10.43	10.43	10.61	10.61	
10092914952	SMP	1	611.91	409.96	815.45	355.45	10.29	10.29	10.60	10.60	
10092923333	SMP	1	612.04	409.96	815.45	355.53	10.28	10.28	10.69	10.69	
10092931710	SMP	1	612.05	409.88	815.42	355.44	10.29	10.29	10.53	10.53	
10092939937	SMP	1	612.34	409.81	815.62	355.42	10.39	10.39	10.57	10.57	
10092948336	SMP	1	613.07	409.63	816.57	355.19	10.27	10.27	10.64	10.64	
10092956626	SMP	1	614.25	409.32	817.52	354.97	10.35	10.35	10.50	10.50	
10092965077	SMP	1	614.79	409.15	817.91	354.90	10.26	10.26	10.36	10.36	
10092990086	SMP	1	615.08	409.12	818.08	354.83	10.27	10.27	10.38	10.38	
10092998466	SMP	1	615.14	409.08	818.19	354.79	10.25	10.25	10.41	10.41	
10093006687	SMP	1	615.23	409.04	818.29	354.77	10.31	10.31	10.34	10.34	
10093015071	SMP	1	615.30	409.02	818.44	354.77	10.36	10.36	10.48	10.48	
10093023446	SMP	1	615.26	408.93	818.51	354.73	10.44	10.44	10.36	10.36	
10093031701	SMP	1	615.26	408.86	818.58	354.78	10.32	10.32	10.46	10.46	
10093040063	SMP	1	615.31	408.87	818.66	354.71	10.36	10.36	10.40	10.40	
10093048460	SMP	1	615.38	408.87	818.72	354.77	10.28	10.28	10.49	10.49	
10093056808	SMP	1	615.44	408.88	818.74	354.71	10.37	10.37	10.29	10.29	
10093065072	SMP	1	615.65	408.83	818.88	354.72	10.36	10.36	10.41	10.41	
10093073446	SMP	1	615.58	408.83	818.95	354.77	10.39	10.39	10.38	10.38	
10093081831	SMP	1	615.72	408.76	818.95	354.69	10.15	10.15	10.25	10.25	
10093090181	SMP	1	615.58	408.76	819.02	354.69	10.26	10.26	10.18	10.18	
10093098456	SMP	1	615.65	408.72	819.09	354.69	10.15	10.15	10.31	10.31	
10093106808	SMP	1	615.66	408.68	819.14	354.60	10.10	10.10	10.38	10.38	
10093115201	SMP	1	615.83	408.67	819.13	354.67	10.06	10.06	10.46	10.46	
10093123569	SMP	1	615.79	408.69	819.21	354.68	10.17	10.17	10.39	10.39	
10093131832	SMP	1	615.79	408.68	819.21	354.65	10.05	10.05	10.42	10.42	
10093140180	SMP	1	615.81	408.59	819.20	354.62	10.07	10.07	10.43	10.43	
10093148580	SMP	1	615.84	408.65	819.28	354.64	10.12	10.12	10.46	10.46	
10093156938	SMP	1	615.79	408.61	819.21	354.57	10.09	10.09	10.52	10.52	
10093165190	SMP	1	615.90	408.67	819.21	354.64	10.18	10.18	10.53	10.53	
10093173568	SMP	1	615.77	408.73	819.28	354.64	10.15	10.15	10.52	10.52	
10093181949	SMP	1	615.80	408.68	819.35	354.68	10.10	10.10	10.45	10.45	
10093190177	SMP	1	615.77	408.73	819.20	354.69	10.15	10.15	10.53	10.53	
10093198575	SMP	1	615.89	408.83	819.34	354.73	10.17	10.17	10.45	10.45	
10093206940	SMP	1	615.74	408.75	819.21	354.68	10.20	10.20	10.38	10.38	
10093215319	SMP	1	615.84	408.84	819.20	354.69	10.34	10.34	10.53	10.53	
10093223563	SMP	1	616.23	409.34	819.50	355.12	10.31	10.31	10.58	10.58	
10093231952	SMP	1	616.72	410.19	819.74	355.91	10.42	10.42	10.31	10.31	
10093240301	SMP	1	616.76	410.66	819.58	356.57	10.11	10.11	10.62	10.62	
10093248823	SMP	1	616.76	410.86	819.42	356.93	10.39	10.39	10.49	10.49	
10093265341	SMP	1	616.76	410.86	819.48	356.81	10.54	10.54	10.37	10.37	
10093273702	SMP	1	616.69	410.86	819.58	356.87	10.47	10.47	10.55	10.55	
10093282059	SMP	1	616.74	410.83	819.59	356.90	10.46	10.46	10.55	10.55	
10093290310	SMP	1	616.55	410.71	819.58	356.89	10.49	10.49	10.70	10.70	
10093298690	SMP	1	616.55	410.68	819.63	356.85	10.38	10.38	10.58	10.58	
10093307055	SMP	1	616.62	410.68	819.63	356.81	10.31	10.31	10.53	10.53	
10093315422	SMP	1	616.62	410.68	819.73	356.87	10.29	10.29	10.72	10.72	
10093323700	SMP	1	616.62	410.68	819.81	356.89	10.31	10.31	10.64	10.64	
10093332064	SMP	1	616.62	410.68	819.79	356.85	10.29	10.29	10.53	10.53	
10093340427	SMP	1	616.72	410.62	819.81	356.86	10.45	10.45	10.52	10.52	
10093348680	SMP	1	616.73	410.62	819.92	356.86	10.34	10.34	10.47	10.47	
10093357053	SMP	1	616.72	410.59	820.00	356.92	10.42	10.42	10.47	10.47	
10093365422	SMP	1	616.77	410.61	820.04	356.89	10.37	10.37	10.40	10.40	
10093373818	SMP	1	616.77	410.61	820.15	356.93	10.24	10.24	10.46	10.46	
10093382058	SMP	1	616.83	410.63	820.15	356.86	10.39	10.39	10.54	10.54	
10093390448	SMP	1	616.84	410.63	820.22	356.93	10.39	10.39	10.62	10.62	
10093398809	SMP	1	616.91	410.68	820.32	357.00	10.19	10.19	10.60	10.60	
10093407176	SMP	1	616.98	410.63	820.35	357.01	10.27	10.27	10.65	10.65	
10093415425	SMP	1	616.95	410.73	820.43	357.02	10.24	10.24	10.70	10.70	
10093423819	SMP	1	616.87	410.73	820.44	357.03	10.35	10.35	10.75	10.75	
10093432182	SMP	1	616.97	410.76	820.51	357.01	10.30	10.30	10.69	10.69	
10093440551	SMP	1	617.04	410.81	820.50	357.10	10.34	10.34	10.76	10.76	
10093448804	SMP	1	617.03	410.78	820.54	357.10	10.31	10.31	10.70	10.70	
10093457184	SMP	1	617.19	410.90	820.54	357.24	10.47	10.47	10.78	10.78	
10093465546	SMP	1	617.23	411.28	820.76	357.58	10.62	10.62	10.67	10.67	
10093473942	SMP	1	617.60	412.02	820.66	358.32	10.63	10.63	10.67	10.67	
10093482175	SMP	1	617.73	412.25	820.60	358.74	10.71	10.71	10.82	10.82	
10093490552	SMP	1	617.65	412.15	820.54	358.67	10.61	10.61	10.74	10.74	
10093498923	SMP	1	617.56	412.18	820.62	358.72	10.67	10.67	10.71	10.71	
10093507299	SMP	1	617.51	412.30	820.57	358.79	10.63	10.63	10.92	10.92	
10093515543	SMP	1	617.50	412.23	820.59	358.75	10.61	10.61	10.91	10.91	
10093523938	SMP	1	617.44	412.16	820.54	358.75	10.59	10.59	10.78	10.78	
10093532310	SMP	1	617.44	412.23	820.58	358.75	10.63	10.63	10.92	10.92	
10093540543	SMP	1	617.44	412.23	820.47	358.74	10.78	10.78	11.05	11.05	
10093548927	SMP	1	617.39	412.24	820.59	358.69	10.76	10.76	10.88	10.88	
10093557295	SMP	1	617.32	412.30	820.55	358.72	10.72	10.72	10.77	10.77	
10093565665	SMP	1	617.38	412.29	820.56	358.65	10.63	10.63	10.76	10.76	
10093573936	SMP	1	617.36	412.23	820.59	358.62	10.72	10.72	10.77	10.77	
10093582298	SMP	1	617.32	412.24	820.55	358.58	10.70	10.70	10.83	10.83	
10093590668	SMP	1	617.32	412.17	820.59	358.54	10.68	10.68	10.86	10.86	
10093599047	SMP	1	617.32	412.16	820.59	358.54	10.68	10.68	10.72	10.72	
10093607292	SMP	1	617.26	412.19	820.57	358.46	10.71	10.71	10.73	10.73	
10093615664	SMP	1	617.27	412.05	820.59	358.33	10.81	10.81	10.70	10.70	
10093624072	SMP	1	617.31	412.16	820.59	358.33	10.80	10.80	10.67	10.67	
10093632426	SMP	1	617.31	412.09	820.59	358.32	10.86	10.86	10.67	10.67	
10093640667	SMP	1	617.25	412.02	820.51	358.24	10.79	10.79	10.70	10.70	
10093649044	SMP	1	617.25	412.02	820.58	358.24	10.83	10.83	10.72	10.72	
10093657422	SMP	1	617.31	412.01	820.65	358.31	10.86	10.86	10.73	10.73	
10093665784	SMP	1	617.25	412.02	820.65	358.24	10.83	10.83	10.66	10.66	
10093674064	SMP	1	617.31	412.02	820.71	358.31	10.77	10.77	10.75	10.75	
10093682418	SMP	1	617.32	412.02	820.79	358.31	10.73	10.73	10.61	10.61	
10093690789	SMP	1	617.41	412.05	820.73	358.26	10.70	10.70	10.46	10.46	
10093699043	SMP	1	617.41	412.05	820.81	358.41	10.63	10.63	10.67	10.67	
10093707425	SMP	1	617.51	412.08	820.90	358.41	10.70	10.70	10.64	10.64	
10093715784	SMP	1	617.51	412.10	821.01	358.47	10.68	10.68	10.53	10.53	
10093724179	SMP	1	617.63	412.18	821.03	358.47	10.73	10.73	10.51	10.51	
10093732411	SMP	1	617.76	412.25	821.12	358.47	10.75	10.75	10.63	10.63	
10093740789	SMP	1	617.76	412.26	821.16	358.65	10.53	10.53	10.64	10.64	
10093749166	SMP	1	617.82	412.27	821.29	358.62	10.55	10.55	10.78	10.78	
10093757539	SMP	1	617.82	412.34	821.30	358.67	10.50	10.50	10.82	10.82	
10093765789	SMP	1	617.97	412.34	821.37	358.61	10.55	10.55	10.75	10.75	
10093774175	SMP	1	618.06	412.28	821.40	358.61	10.61	10.61	10.78	10.78	
10093782536	SMP	1	618.08	412.27	821.58	358.66	10.68	10.68	10.79	10.79	
10093790912	SMP	1	618.11	412.23	821.59	358.62	10.67	10.67	10.76	10.76	
10093799162	SMP	1	618.13	412.26	821.65	358.59	10.62	10.62	10.64	10.64	
10093807532	SMP	1	618.10	412.61	821.49	358.91	10.63	10.63	10.60	10.60	
10093815910	SMP	1	617.76	413.12	820.99	359.45	10.65	10.65	10.57	10.57	
10093824305	SMP	1	617.69	413.26	820.70	359.69	10.73	10.73	10.70	10.70	
10093832543	SMP	1	617.86	413.19	820.76	359.76	10.50	10.50	10.75	10.75	
10093840910	SMP	1	617.86	413.12	820.88	359.64	10.39	10.39	10.65	10.65	
10093849287	SMP	1	618.00	413.12	820.98	359.73	10.56	10.56	10.48	10.48	
10093857534	SMP	1	617.98	413.08	821.03	359.65	10.42	10.42	10.43	10.43	
10093865905	SMP	1	618.06	413.11	821.09	359.73	10.45	10.45	10.42	10.42	
10093874298	SMP	1	618.11	413.10	821.18	359.75	10.43	10.43	10.38	10.38	
10093882662	SMP	1	618.13	413.13	821.35	359.75	10.55	10.55	10.48	10.48	
10093890958	SMP	1	618.20	413.27	821.29	359.70	10.49	10.49	10.52	10.52	
10093899285	SMP	1	618.26	413.24	821.38	359.77	10.36	10.36	10.67	10.67	
10093907658	SMP	1	618.33	413.25	821.54	359.83	10.47	10.47	10.27	10.27	
10093916025	SMP	1	618.38	413.19	821.67	359.86	10.43	10.43	10.47	10.47	
10093932679	SMP	1	618.57	413.34	821.87	359.99	10.48	10.48	10.36	10.36	
10093941021	SMP	1	618.63	413.37	822.01	360.09	10.56	10.56	10.43	10.43	
10093949419	SMP	1	618.71	413.44	822.08	360.02	10.36	10.36	10.39	10.39	
10093957657	SMP	1	618.80	413.44	822.20	360.09	10.32	10.32	10.50	10.50	
10093966033	SMP	1	618.92	413.36	822.27	360.05	10.24	10.24	10.50	10.50	
10093974405	SMP	1	618.99	413.36	822.36	360.08	10.18	10.18	10.40	10.40	
10093982799	SMP	1	619.16	413.44	822.46	360.02	10.36	10.36	10.53	10.53	
10093991025	SMP	1	619.20	413.34	822.60	360.06	10.38	10.38	10.38	10.38	
10093999426	SMP	1	619.34	413.33	822.71	360.05	10.50	10.50	10.37	10.37	
10094007768	SMP	1	619.38	413.23	822.88	360.00	10.56	10.56	10.23	10.23	
10094016026	SMP	1	619.46	413.16	823.00	359.98	10.44	10.44	10.28	10.28	
10094024405	SMP	1	619.68	413.11	823.06	359.98	10.40	10.40	10.44	10.44	
10094032787	SMP	1	619.82	413.04	823.27	359.90	10.21	10.21	10.42	10.42	
10094041150	SMP	1	619.91	413.04	823.29	359.78	10.40	10.40	10.18	10.18	
10094049418	SMP	1	620.00	412.96	823.44	359.84	10.36	10.36	10.16	10.16	
10094057769	SMP	1	620.12	412.98	823.54	359.83	10.30	10.30	10.31	10.31	
10094066151	SMP	1	620.20	412.84	823.68	359.83	10.24	10.24	10.21	10.21	
10094074525	SMP	1	620.20	412.84	823.72	359.84	10.24	10.24	10.22	10.22	
10094082788	SMP	1	620.53	412.84	823.93	359.82	10.29	10.29	10.22	10.22	
10094091145	SMP	1	621.11	412.84	824.49	359.77	10.33	10.33	10.37	10.37	
10094099547	SMP	1	621.49	412.47	824.78	359.59	10.17	10.17	10.31	10.31	
10094107887	SMP	1	621.66	412.36	824.86	359.47	10.21	10.21	10.39	10.39	
10094116153	SMP	1	621.47	412.37	824.85	359.46	10.40	10.40	10.21	10.21	
10094124524	SMP	1	621.50	412.40	824.78	359.49	10.31	10.31	10.33	10.33	
10094132912	SMP	1	621.40	412.44	824.78	359.41	10.43	10.43	10.33	10.33	
10094141275	SMP	1	621.28	412.45	824.71	359.34	10.33	10.33	10.30	10.30	
10094149542	SMP	1	621.20	412.45	824.64	359.32	10.34	10.34	10.35	10.35	
10094157889	SMP	1	621.12	412.35	824.58	359.32	10.34	10.34	10.39	10.39	
10094166274	SMP	1	621.13	412.30	824.52	359.24	10.27	10.27	10.34	10.34	
10094174527	SMP	1	621.06	412.22	824.60	359.20	10.35	10.35	10.38	10.38	
10094182902	SMP	1	621.13	412.23	824.53	359.10	10.08	10.08	10.26	10.26	
10094191265	SMP	1	621.13	412.16	824.54	359.07	10.20	10.20	10.17	10.17	
10094199661	SMP	1	621.06	412.15	824.53	359.07	10.32	10.32	10.37	10.37	
10094207900	SMP	1	621.06	412.16	824.61	359.07	10.24	10.24	10.27	10.27	
10094216273	SMP	1	621.06	412.10	824.54	359.06	10.30	10.30	10.29	10.29	
10094224647	SMP	1	621.13	412.09	824.64	359.07	10.34	10.34	10.20	10.20	
10094233038	SMP	1	621.20	412.08	824.64	359.08	10.21	10.21	10.20	10.20	
10094241261	SMP	1	621.13	412.09	824.61	359.06	10.29	10.29	10.22	10.22	
10094249657	SMP	1	621.12	412.17	824.64	359.15	10.31	10.31	10.25	10.25	
10094258007	SMP	1	621.05	412.09	824.60	359.21	10.17	10.17	10.44	10.44	
10094266393	SMP	1	620.93	412.18	824.59	359.18	10.15	10.15	10.31	10.31	
10094274646	SMP	1	620.89	412.31	824.47	359.29	10.35	10.35	10.32	10.32	
10094283028	SMP	1	620.91	412.18	824.43	359.23	10.17	10.17	10.26	10.26	
10094291386	SMP	1	620.89	412.07	824.31	358.91	10.31	10.31	10.20	10.20	
10094299780	SMP	1	620.86	411.84	824.29	358.67	10.18	10.18	10.12	10.12	
10094308008	SMP	1	620.69	411.88	824.03	358.72	10.23	10.23	10.30	10.30	
10094316389	SMP	1	620.55	412.01	823.82	358.85	10.21	10.21	10.28	10.28	
10094324841	SMP	1	620.44	412.15	823.76	358.93	10.35	10.35	10.18	10.18	
10094333033	SMP	1	620.17	412.11	823.56	358.90	10.16	10.16	10.19	10.19	
10094341380	SMP	1	620.14	412.25	823.46	358.90	10.26	10.26	10.20	10.20	
10094349781	SMP	1	620.00	412.25	823.41	358.95	10.25	10.25	10.05	10.05	
10094358128	SMP	1	619.89	412.17	823.20	358.88	10.17	10.17	10.22	10.22	
10094366389	SMP	1	619.81	412.25	823.13	358.91	10.31	10.31	10.23	10.23	
10094374773	SMP	1	619.81	412.25	822.98	358.89	10.23	10.23	10.18	10.18	
10094383144	SMP	1	619.64	412.24	822.95	358.79	10.24	10.24	10.12	10.12	
10094391505	SMP	1	619.54	412.19	823.01	358.81	10.33	10.33	10.20	10.20	
10094399779	SMP	1	619.55	412.08	822.94	358.76	10.34	10.34	10.16	10.16	
10094408132	SMP	1	619.53	412.09	822.91	358.76	10.23	10.23	10.22	10.22	
10094416511	SMP	1	619.53	412.09	822.92	358.73	10.37	10.37	10.17	10.17	
10094424886	SMP	1	619.52	412.08	822.92	358.71	10.34	10.34	10.21	10.21	
10094433148	SMP	1	619.46	412.09	822.92	358.66	10.49	10.49	10.12	10.12	
10094441504	SMP	1	619.46	412.01	822.91	358.77	10.25	10.25	10.18	10.18	
10094449896	SMP	1	619.52	412.09	822.87	358.72	10.39	10.39	10.26	10.26	
10094458259	SMP	1	619.52	412.09	822.88	358.70	10.37	10.37	10.23	10.23	
10094466513	SMP	1	619.48	412.15	822.79	358.76	10.26	10.26	10.21	10.21	
10094474884	SMP	1	619.42	412.38	822.76	358.94	10.18	10.18	10.10	10.10	
10094483260	SMP	1	619.51	412.46	822.86	359.25	10.09	10.09	10.33	10.33	
10094491506	SMP	1	619.40	412.45	822.72	359.16	10.28	10.28	10.15	10.15	
10094499900	SMP	1	619.38	412.48	822.68	359.20	10.22	10.22	10.26	10.26	
10094508247	SMP	1	619.35	412.59	822.61	359.29	10.16	10.16	10.30	10.30	
10094516649	SMP	1	619.27	412.58	822.54	359.30	10.08	10.08	10.34	10.34	
10094524880	SMP	1	619.24	412.73	822.45	359.32	10.15	10.15	10.25	10.25	
10094533272	SMP	1	619.26	412.70	822.34	359.21	10.03	10.03	10.08	10.08	
10094541621	SMP	1	619.11	412.75	822.24	359.28	10.07	10.07	10.04	10.04	
10094550023	SMP	1	618.97	412.75	822.23	359.36	10.16	10.16	10.17	10.17	
10094558245	SMP	1	618.92	412.68	822.08	359.36	10.00	10.00	10.28	10.28	
10094566630	SMP	1	618.84	412.62	822.02	359.24	10.03	10.03	10.16	10.16	
10094575007	SMP	1	618.73	412.63	821.93	359.32	10.03	10.03	10.36	10.36	
10094583393	SMP	1	618.67	412.69	821.86	359.24	10.02	10.02	10.24	10.24	
10094591619	SMP	1	618.40	412.70	821.58	359.22	10.04	10.04	10.29	10.29	
10094600020	SMP	1	617.37	412.89	820.78	359.27	10.21	10.21	10.31	10.31	
10094616756	SMP	1	612.89	413.17	815.92	359.47	10.16	10.16	10.16	10.16	
10094625025	SMP	1	610.71	413.45	813.60	359.69	10.25	10.25	10.64	10.64	
10094633383	SMP	1	608.94	413.69	811.55	359.91	10.04	10.04	10.28	10.28	
10094650004	SMP	1	608.55	413.63	811.24	359.82	9.77	9.77	10.30	10.30	
10094658387	SMP	1	608.30	413.71	810.99	359.90	9.92	9.92	10.33	10.33	
10094666757	SMP	1	608.19	413.76	810.95	359.86	9.99	9.99	10.34	10.34	
10094683365	SMP	1	607.92	413.71	810.73	359.97	10.06	10.06	10.59	10.59	
10094691764	SMP	1	607.81	413.74	810.68	359.87	10.13	10.13	10.32	10.32	
10094700161	SMP	1	607.79	413.65	810.61	359.83	10.04	10.04	10.54	10.54	
10094708503	SMP	1	607.68	413.73	810.62	359.85	10.21	10.21	10.38	10.38	
10094716750	SMP	1	607.62	413.59	810.50	359.80	9.92	9.92	10.64	10.64	
10094725126	SMP	1	607.52	413.51	810.44	359.72	9.74	9.74	10.66	10.66	
10094733500	SMP	1	607.48	413.48	810.36	359.65	9.97	9.97	10.55	10.55	
10094741890	SMP	1	607.41	413.52	810.33	359.61	10.11	10.11	10.62	10.62	
10094750127	SMP	1	607.29	413.58	810.32	359.61	10.21	10.21	10.71	10.71	
10094758495	SMP	1	607.24	413.51	810.32	359.61	10.10	10.10	10.47	10.47	
10094766882	SMP	1	607.12	413.55	810.20	359.53	10.00	10.00	10.50	10.50	
10094775243	SMP	1	607.09	413.56	810.12	359.42	9.95	9.95	10.16	10.16	
10094783489	SMP	1	606.96	413.59	810.05	359.48	10.08	10.08	10.23	10.23	
10094791886	SMP	1	606.95	413.55	809.95	359.55	9.99	9.99	10.38	10.38	
10094800247	SMP	1	606.85	413.61	809.98	359.52	10.11	10.11	10.54	10.54	
10094808618	SMP	1	606.81	413.64	809.82	359.55	10.16	10.16	10.73	10.73	
10094816872	SMP	1	606.66	413.71	809.75	359.48	10.21	10.21	10.63	10.63	
10094825240	SMP	1	606.58	413.68	809.63	359.54	10.08	10.08	10.73	10.73	
10094833625	SMP	1	606.36	413.70	809.41	359.55	9.98	9.98	10.69	10.69	
10094841889	SMP	1	605.50	413.84	808.58	359.74	10.13	10.13	10.65	10.65	
10094858619	SMP	1	605.33	413.95	808.25	359.81	10.12	10.12	10.58	10.58	
10094867009	SMP	1	605.14	413.99	808.10	359.80	10.26	10.26	10.48	10.48	
10094875243	SMP	1	604.98	413.99	808.04	359.82	10.24	10.24	10.59	10.59	
10094883621	SMP	1	604.88	414.03	807.94	359.89	10.31	10.31	10.50	10.50	
10094891999	SMP	1	604.70	414.15	807.76	360.00	10.20	10.20	10.70	10.70	
10094900367	SMP	1	604.66	414.15	807.70	360.01	10.17	10.17	10.56	10.56	
10094908604	SMP	1	604.66	414.14	807.62	359.95	10.21	10.21	10.53	10.53	
10094917004	SMP	1	604.61	414.15	807.49	360.04	10.25	10.25	10.57	10.57	
10094925360	SMP	1	604.38	414.25	807.41	360.12	10.25	10.25	10.67	10.67	
10094933759	SMP	1	604.36	414.25	807.30	360.03	10.07	10.07	10.51	10.51	
10094941996	SMP	1	604.21	414.24	807.23	360.03	10.28	10.28	10.57	10.57	
10094950370	SMP	1	604.15	414.27	807.16	360.05	10.24	10.24	10.50	10.50	
10094958742	SMP	1	604.05	414.32	807.02	360.11	10.03	10.03	10.54	10.54	
10094967136	SMP	1	604.12	414.39	807.03	360.01	10.22	10.22	10.55	10.55	
10094975354	SMP	1	603.90	414.40	806.89	360.11	10.03	10.03	10.59	10.59	
10094983745	SMP	1	603.85	414.45	806.86	360.01	10.23	10.23	10.54	10.54	
10094992113	SMP	1	603.77	414.46	806.73	360.08	10.14	10.14	10.56	10.56	
10095000370	SMP	1	603.73	414.44	806.63	360.08	10.14	10.14	10.59	10.59	
10095008729	SMP	1	603.59	414.38	806.55	359.96	10.33	10.33	10.49	10.49	
10095017140	SMP	1	603.48	414.40	806.47	359.94	10.41	10.41	10.52	10.52	
10095025484	SMP	1	603.51	414.28	806.40	359.89	10.18	10.18	10.47	10.47	
10095033742	SMP	1	603.40	414.33	806.26	359.78	10.19	10.19	10.46	10.46	
10095042113	SMP	1	603.25	414.27	806.24	359.87	10.10	10.10	10.56	10.56	
10095050494	SMP	1	603.22	414.34	806.09	359.83	10.24	10.24	10.56	10.56	
10095058850	SMP	1	603.13	414.31	805.97	359.82	10.28	10.28	10.57	10.57	
10095067121	SMP	1	603.02	414.33	805.94	359.76	10.27	10.27	10.58	10.58	
10095075493	SMP	1	602.95	414.30	805.84	359.70	10.22	10.22	10.55	10.55	
10095083867	SMP	1	602.87	414.29	805.80	359.70	10.22	10.22	10.73	10.73	
10095092239	SMP	1	602.71	414.37	805.58	359.78	10.16	10.16	10.76	10.76	
10095100487	SMP	1	602.44	414.41	805.38	359.89	10.39	10.39	10.69	10.69	
10095108848	SMP	1	602.44	414.44	805.26	359.86	10.50	10.50	10.54	10.54	
10095117248	SMP	1	602.50	414.33	805.29	359.88	10.20	10.20	10.79	10.79	
10095125610	SMP	1	602.41	414.36	805.24	359.86	10.21	10.21	10.73	10.73	
10095133858	SMP	1	602.41	414.43	805.13	359.94	10.31	10.31	10.70	10.70	
10095142238	SMP	1	602.29	414.44	805.07	360.03	10.24	10.24	10.52	10.52	
10095150610	SMP	1	602.25	414.61	805.08	360.01	10.30	10.30	10.58	10.58	
10095158843	SMP	1	602.22	414.51	805.10	360.03	10.30	10.30	10.55	10.55	
10095167250	SMP	1	602.17	414.65	805.11	360.00	10.29	10.29	10.53	10.53	
10095175597	SMP	1	602.22	414.66	805.00	360.12	10.20	10.20	10.52	10.52	
10095183976	SMP	1	602.22	414.78	805.05	360.11	10.28	10.28	10.52	10.52	
10095192233	SMP	1	602.06	414.73	804.93	360.12	10.04	10.04	10.51	10.51	
10095200621	SMP	1	602.17	414.76	805.00	360.14	10.23	10.23	10.60	10.60	
10095208970	SMP	1	602.12	414.83	805.05	360.22	10.29	10.29	10.57	10.57	
10095217377	SMP	1	602.05	414.90	805.06	360.20	10.35	10.35	10.59	10.59	
10095225597	SMP	1	602.16	414.84	805.05	360.27	10.25	10.25	10.57	10.57	
10095233978	SMP	1	602.08	414.92	805.02	360.25	10.24	10.24	10.63	10.63	
10095242351	SMP	1	602.08	414.89	804.99	360.31	10.43	10.43	10.61	10.61	
10095250735	SMP	1	602.01	414.93	805.05	360.30	10.39	10.39	10.61	10.61	
10095258967	SMP	1	602.07	414.89	805.12	360.27	10.39	10.39	10.56	10.56	
10095267372	SMP	1	602.02	414.91	805.07	360.32	10.42	10.42	10.58	10.58	
10095275715	SMP	1	602.01	414.94	805.07	360.30	10.40	10.40	10.58	10.58	
10095284099	SMP	1	601.89	415.04	805.09	360.17	10.36	10.36	10.56	10.56	
10095292349	SMP	1	602.01	415.08	804.88	360.05	10.74	10.74	10.57	10.57	
10095300734	SMP	1	602.67	414.87	806.35	360.14	10.85	10.85	9.94	9.94	
10095309094	SMP	1	606.55	422.34	805.13	360.29	16.88	16.88	9.87	9.87	
10095317360	SMP	1	595.16	426.06	0.00	0.00	12.01	12.01	0.00	0.00	
10095325726	SMP	1	621.95	423.92	821.41	368.13	16.17	16.17	16.73	16.73	
10095334105	SMP	1	622.21	418.37	826.42	368.47	6.76	6.76	18.38	18.38	
10095350757	SMP	1	606.23	423.78	831.68	366.89	10.06	10.06	13.02	13.02	
10095359096	SMP	1	603.97	422.45	833.02	366.19	12.25	12.25	13.08	13.08	
10095367495	SMP	1	601.98	421.81	818.29	363.65	12.15	12.15	11.81	11.81	
10095384093	SMP	1	616.52	414.04	818.89	364.06	6.93	6.93	12.21	12.21	
10095392489	SMP	1	615.83	413.20	818.49	359.54	8.36	8.36	6.68	6.68	
10095400843	SMP	1	615.01	412.69	814.79	359.20	10.07	10.07	6.73	6.73	
10095417469	SMP	1	614.53	412.42	816.08	358.61	10.93	10.93	10.30	10.30	
10095425849	SMP	1	614.61	412.45	817.29	358.67	10.39	10.39	10.70	10.70	
10095434234	SMP	1	614.68	412.42	817.17	358.57	10.55	10.55	11.16	11.16	
10095442594	SMP	1	614.73	412.39	817.37	358.61	10.59	10.59	10.42	10.42	
10095450865	SMP	1	614.77	412.38	817.39	358.60	10.55	10.55	10.24	10.24	
10095459210	SMP	1	614.87	412.33	817.44	358.59	10.44	10.44	10.43	10.43	
10095467596	SMP	1	614.95	412.32	817.46	358.59	10.48	10.48	10.41	10.41	
10095475845	SMP	1	614.94	412.31	817.53	358.52	10.66	10.66	10.32	10.32	
10095484225	SMP	1	615.04	412.31	817.53	358.51	10.53	10.53	10.30	10.30	
10095492583	SMP	1	615.07	412.28	817.72	358.52	10.64	10.64	10.48	10.48	
10095500987	SMP	1	615.11	412.31	817.65	358.54	10.62	10.62	10.46	10.46	
10095509205	SMP	1	615.20	412.26	817.70	358.51	10.57	10.57	10.38	10.38	
10095517599	SMP	1	615.19	412.32	817.79	358.48	10.55	10.55	10.42	10.42	
10095525970	SMP	1	615.22	412.24	817.79	358.42	10.71	10.71	10.40	10.40	
10095534357	SMP	1	615.36	412.30	817.94	358.54	10.68	10.68	10.50	10.50	
10095542586	SMP	1	615.38	412.31	818.00	358.51	10.70	10.70	10.50	10.50	
10095550984	SMP	1	615.44	412.37	818.09	358.53	10.81	10.81	10.52	10.52	
10095559332	SMP	1	615.51	412.30	818.09	358.47	10.68	10.68	10.47	10.47	
10095567719	SMP	1	615.51	412.30	818.16	358.54	10.68	10.68	10.64	10.64	
10095575967	SMP	1	615.49	412.39	818.18	358.44	10.81	10.81	10.44	10.44	
10095584352	SMP	1	615.56	412.39	818.23	358.45	10.83	10.83	10.53	10.53	
10095592709	SMP	1	615.62	412.32	818.36	358.50	10.74	10.74	10.52	10.52	
10095601103	SMP	1	615.63	412.32	818.43	358.57	10.86	10.86	10.76	10.76	
10095609332	SMP	1	615.70	412.32	818.37	358.57	10.84	10.84	10.69	10.69	
10095617714	SMP	1	615.66	412.25	818.37	358.56	10.63	10.63	10.65	10.65	
10095626100	SMP	1	615.80	412.25	818.52	358.51	10.66	10.66	10.51	10.51	
10095634351	SMP	1	615.85	412.30	818.60	358.66	10.67	10.67	10.60	10.60	
10095642719	SMP	1	616.00	412.33	818.69	358.58	10.65	10.65	10.60	10.60	
10095651106	SMP	1	615.99	412.32	818.72	358.67	10.75	10.75	10.63	10.63	
10095659460	SMP	1	616.06	412.28	818.81	358.67	10.59	10.59	10.66	10.66	
10095667711	SMP	1	616.17	412.33	818.93	358.75	10.66	10.66	10.67	10.67	
10095676084	SMP	1	616.35	412.36	818.99	358.75	10.72	10.72	10.50	10.50	
10095684469	SMP	1	616.42	412.36	819.06	358.83	10.70	10.70	10.50	10.50	
10095692824	SMP	1	616.50	412.38	819.13	358.83	10.80	10.80	10.66	10.66	
10095701095	SMP	1	616.64	412.38	819.22	358.89	10.77	10.77	10.56	10.56	
10095709458	SMP	1	616.70	412.32	819.44	358.92	10.85	10.85	10.81	10.81	
10095717836	SMP	1	617.04	412.23	819.78	358.93	10.70	10.70	10.63	10.63	
10095726206	SMP	1	617.38	412.16	819.95	358.88	10.82	10.82	10.55	10.55	
10095734474	SMP	1	617.46	412.09	820.06	358.97	10.72	10.72	10.62	10.62	
10095742823	SMP	1	617.65	412.03	820.29	358.89	10.81	10.81	10.54	10.54	
10095751224	SMP	1	617.79	411.91	820.44	358.86	10.73	10.73	10.79	10.79	
10095759576	SMP	1	618.03	411.75	820.57	358.81	10.48	10.48	10.69	10.69	
10095767839	SMP	1	618.26	411.61	820.86	358.77	10.65	10.65	10.68	10.68	
10095776205	SMP	1	618.37	411.44	821.09	358.70	10.76	10.76	10.49	10.49	
10095784596	SMP	1	618.63	411.25	821.25	358.57	10.80	10.80	10.70	10.70	
10095792822	SMP	1	618.69	411.11	821.50	358.57	10.84	10.84	10.75	10.75	
10095801218	SMP	1	618.96	410.87	821.48	358.39	10.48	10.48	10.71	10.71	
10095809572	SMP	1	619.10	410.64	821.61	358.21	10.59	10.59	10.62	10.62	
10095817956	SMP	1	619.32	410.53	821.82	358.19	10.62	10.62	10.41	10.41	
10095826212	SMP	1	619.49	410.32	822.00	358.07	10.71	10.71	10.49	10.49	
10095834597	SMP	1	619.58	410.15	822.06	357.90	10.80	10.80	10.49	10.49	
10095842941	SMP	1	619.67	409.95	822.18	357.69	10.73	10.73	10.45	10.45	
10095859601	SMP	1	619.90	409.67	822.44	357.49	10.52	10.52	10.70	10.70	
10095867948	SMP	1	619.98	409.50	822.45	357.41	10.64	10.64	10.60	10.60	
10095876346	SMP	1	620.06	409.43	822.47	357.40	10.63	10.63	10.66	10.66	
10095884695	SMP	1	620.12	409.33	822.53	357.35	10.61	10.61	10.66	10.66	
10095892957	SMP	1	620.20	409.25	822.53	357.28	10.62	10.62	10.56	10.56	
10095901331	SMP	1	620.15	409.22	822.60	357.27	10.56	10.56	10.54	10.54	
10095909699	SMP	1	620.27	409.28	822.68	357.27	10.52	10.52	10.40	10.40	
10095918084	SMP	1	620.23	409.22	822.65	357.32	10.66	10.66	10.48	10.48	
10095926342	SMP	1	620.27	409.34	822.67	357.35	10.80	10.80	10.53	10.53	
10095934702	SMP	1	620.38	409.40	822.62	357.27	10.56	10.56	10.48	10.48	
10095943074	SMP	1	620.30	409.45	822.60	357.42	10.60	10.60	10.52	10.52	
10095951450	SMP	1	620.31	409.48	822.63	357.53	10.52	10.52	10.64	10.64	
10095959705	SMP	1	620.17	409.59	822.63	357.54	10.53	10.53	10.54	10.54	
10095968071	SMP	1	620.28	409.74	822.67	357.59	10.46	10.46	10.49	10.49	
10095976463	SMP	1	620.33	409.87	822.63	357.76	10.61	10.61	10.61	10.61	
10095984697	SMP	1	620.17	409.99	822.50	357.72	10.60	10.60	10.48	10.48	
10095993070	SMP	1	620.25	410.04	822.52	357.82	10.66	10.66	10.55	10.55	
10096001454	SMP	1	620.20	410.09	822.49	357.87	10.73	10.73	10.41	10.41	
10096009904	SMP	1	620.19	410.12	822.58	358.03	10.78	10.78	10.39	10.39	
10096018068	SMP	1	620.25	410.15	822.55	358.04	10.48	10.48	10.50	10.50	
10096026461	SMP	1	620.20	410.15	822.59	358.11	10.44	10.44	10.50	10.50	
10096034820	SMP	1	620.25	410.34	822.68	358.13	10.80	10.80	10.31	10.31	
10096043192	SMP	1	620.39	410.36	822.77	358.34	10.67	10.67	10.49	10.49	
10096051445	SMP	1	620.44	410.49	822.84	358.50	10.64	10.64	10.44	10.44	
10096059832	SMP	1	620.55	410.64	822.95	358.68	10.58	10.58	10.51	10.51	
10096068190	SMP	1	620.61	410.76	823.01	358.80	10.47	10.47	10.32	10.32	
10096076585	SMP	1	620.55	410.94	823.11	358.89	10.60	10.60	10.44	10.44	
10096084816	SMP	1	620.66	410.98	823.24	359.04	10.41	10.41	10.58	10.58	
10096093189	SMP	1	620.70	411.18	823.31	359.19	10.77	10.77	10.57	10.57	
10096101567	SMP	1	620.78	411.25	823.37	359.31	10.59	10.59	10.53	10.53	
10096109943	SMP	1	620.82	411.54	823.36	359.50	10.43	10.43	10.47	10.47	
10096118186	SMP	1	620.60	411.84	823.13	360.02	10.49	10.49	10.45	10.45	
10096126579	SMP	1	620.77	411.84	823.16	360.14	10.57	10.57	10.57	10.57	
10096134943	SMP	1	620.81	411.84	823.11	360.04	10.47	10.47	10.54	10.54	
10096143199	SMP	1	620.85	411.82	823.22	360.00	10.37	10.37	10.50	10.50	
10096151578	SMP	1	620.84	411.83	823.20	360.09	10.36	10.36	10.50	10.50	
10096159941	SMP	1	620.85	411.80	823.28	359.94	10.40	10.40	10.41	10.41	
10096168308	SMP	1	620.92	411.70	823.23	359.93	10.24	10.24	10.40	10.40	
10096176581	SMP	1	620.97	411.65	823.27	359.77	10.37	10.37	10.33	10.33	
10096184935	SMP	1	621.05	411.51	823.47	359.72	10.45	10.45	10.57	10.57	
10096193312	SMP	1	621.11	411.38	823.44	359.55	10.43	10.43	10.60	10.60	
10096201697	SMP	1	621.05	411.23	823.52	359.42	10.52	10.52	10.63	10.63	
10096209934	SMP	1	621.26	411.18	823.53	359.35	10.55	10.55	10.57	10.57	
10096218305	SMP	1	621.31	411.09	823.68	359.21	10.64	10.64	10.36	10.36	
10096226699	SMP	1	621.39	411.02	823.72	359.04	10.56	10.56	10.33	10.33	
10096235064	SMP	1	621.53	410.84	823.89	358.98	10.43	10.43	10.36	10.36	
10096243308	SMP	1	621.61	410.76	824.08	358.96	10.47	10.47	10.42	10.42	
10096251688	SMP	1	621.76	410.75	824.06	358.83	10.30	10.30	10.35	10.35	
10096260060	SMP	1	621.86	410.64	824.22	358.82	10.34	10.34	10.39	10.39	
10096268438	SMP	1	621.97	410.61	824.27	358.60	10.26	10.26	10.39	10.39	
10096276703	SMP	1	622.05	410.50	824.45	358.70	10.32	10.32	10.40	10.40	
10096285055	SMP	1	622.05	410.49	824.52	358.65	10.37	10.37	10.58	10.58	
10096293434	SMP	1	622.15	410.45	824.63	358.55	10.36	10.36	10.46	10.46	
10096301678	SMP	1	622.30	410.42	824.81	358.56	10.56	10.56	10.45	10.45	
10096310055	SMP	1	622.44	410.28	824.82	358.60	10.52	10.52	10.48	10.48	
10096318427	SMP	1	622.60	410.42	825.02	358.60	10.65	10.65	10.39	10.39	
10096326827	SMP	1	622.62	410.41	825.14	358.52	10.52	10.52	10.27	10.27	
10096335059	SMP	1	622.73	410.48	825.31	358.60	10.52	10.52	10.32	10.32	
10096343434	SMP	1	622.82	410.40	825.43	358.70	10.47	10.47	10.54	10.54	
10096351810	SMP	1	623.05	410.42	825.56	358.54	10.57	10.57	10.59	10.59	
10096360187	SMP	1	623.13	410.38	825.80	358.66	10.38	10.38	10.41	10.41	
10096368424	SMP	1	623.44	410.35	826.02	358.68	10.58	10.58	10.50	10.50	
10096376821	SMP	1	623.56	410.37	826.25	358.67	10.55	10.55	10.46	10.46	
10096393561	SMP	1	623.91	410.32	826.73	358.73	10.47	10.47	10.62	10.62	
10096401821	SMP	1	623.73	410.34	826.61	358.65	10.57	10.57	10.55	10.55	
10096410171	SMP	1	623.31	410.23	826.25	358.61	10.68	10.68	10.41	10.41	
10096418553	SMP	1	623.52	410.23	826.24	358.59	10.67	10.67	10.52	10.52	
10096426929	SMP	1	623.72	410.18	826.46	358.59	10.53	10.53	10.56	10.56	
10096435196	SMP	1	623.88	410.28	826.80	358.70	10.51	10.51	10.48	10.48	
10096443541	SMP	1	624.18	410.16	826.92	358.71	10.44	10.44	10.37	10.37	
10096451939	SMP	1	624.27	410.27	827.15	358.74	10.62	10.62	10.29	10.29	
10096460173	SMP	1	624.32	410.24	827.28	358.76	10.68	10.68	10.37	10.37	
10096468559	SMP	1	624.59	410.23	827.43	358.76	10.62	10.62	10.31	10.31	
10096476927	SMP	1	624.65	410.22	827.67	358.72	10.69	10.69	10.42	10.42	
10096485316	SMP	1	624.72	410.12	827.79	358.66	10.54	10.54	10.34	10.34	
10096493537	SMP	1	624.92	410.00	827.94	358.65	10.45	10.45	10.44	10.44	
10096501945	SMP	1	625.05	409.93	828.09	358.61	10.44	10.44	10.40	10.40	
10096510304	SMP	1	625.15	409.77	828.19	358.52	10.33	10.33	10.44	10.44	
10096518670	SMP	1	625.25	409.80	828.25	358.33	10.44	10.44	10.59	10.59	
10096526934	SMP	1	625.31	409.54	828.40	358.18	10.55	10.55	10.49	10.49	
10096535313	SMP	1	625.39	409.38	828.50	358.00	10.40	10.40	10.34	10.34	
10096543660	SMP	1	625.46	409.30	828.61	357.83	10.70	10.70	10.32	10.32	
10096552062	SMP	1	625.61	409.12	828.71	357.76	10.57	10.57	10.37	10.37	
10096560289	SMP	1	625.74	408.99	828.81	357.65	10.45	10.45	10.37	10.37	
10096568677	SMP	1	625.81	408.93	828.96	357.65	10.35	10.35	10.37	10.37	
10096577056	SMP	1	625.93	408.89	829.09	357.60	10.40	10.40	10.34	10.34	
10096585427	SMP	1	626.00	408.86	829.19	357.54	10.29	10.29	10.35	10.35	
10096593659	SMP	1	626.14	408.85	829.31	357.53	10.34	10.34	10.51	10.51	
10096602061	SMP	1	626.28	408.78	829.42	357.34	10.30	10.30	10.61	10.61	
10096610413	SMP	1	626.28	408.87	829.46	357.44	10.45	10.45	10.41	10.41	
10096618675	SMP	1	626.13	409.55	829.20	358.02	10.49	10.49	10.30	10.30	
10096627060	SMP	1	626.25	409.97	829.07	358.70	10.24	10.24	10.31	10.31	
10096635438	SMP	1	626.44	410.01	829.18	358.79	10.39	10.39	10.33	10.33	
10096643798	SMP	1	626.51	410.08	829.28	358.69	10.44	10.44	10.28	10.28	
10096652059	SMP	1	626.65	410.08	829.41	358.78	10.40	10.40	10.26	10.26	
10096660415	SMP	1	626.67	410.13	829.48	358.89	10.46	10.46	10.33	10.33	
10096668799	SMP	1	626.76	410.15	829.62	358.94	10.35	10.35	10.24	10.24	
10096677170	SMP	1	626.90	410.21	829.78	359.05	10.27	10.27	10.41	10.41	
10096693797	SMP	1	626.98	410.26	830.02	359.16	10.26	10.26	10.40	10.40	
10096702170	SMP	1	627.09	410.30	830.09	359.16	10.27	10.27	10.41	10.41	
10096710537	SMP	1	627.13	410.41	830.30	359.20	10.44	10.44	10.42	10.42	
10096718785	SMP	1	627.24	410.39	830.37	359.14	10.36	10.36	10.37	10.37	
10096727181	SMP	1	627.36	410.39	830.53	359.10	10.53	10.53	10.32	10.32	
10096735545	SMP	1	627.49	410.38	830.71	359.21	10.52	10.52	10.31	10.31	
10096743912	SMP	1	627.69	410.33	830.86	359.12	10.46	10.46	10.35	10.35	
10096752164	SMP	1	627.80	410.40	831.01	359.30	10.50	10.50	10.38	10.38	
10096760551	SMP	1	627.92	410.36	831.16	359.24	10.32	10.32	10.27	10.27	
10096768916	SMP	1	628.04	410.42	831.31	359.30	10.14	10.14	10.50	10.50	
10096777184	SMP	1	628.12	410.48	831.36	359.31	10.09	10.09	10.50	10.50	
10096785536	SMP	1	628.10	410.60	831.43	359.29	10.36	10.36	10.48	10.48	
10096793908	SMP	1	628.17	410.53	831.61	359.30	10.41	10.41	10.53	10.53	
10096802290	SMP	1	628.17	410.60	831.69	359.37	10.47	10.47	10.33	10.33	
10096810540	SMP	1	628.35	410.69	831.76	359.37	10.63	10.63	10.34	10.34	
10096818906	SMP	1	628.39	410.65	831.88	359.50	10.56	10.56	10.40	10.40	
10096827307	SMP	1	628.47	410.64	831.99	359.64	10.47	10.47	10.51	10.51	
10096835666	SMP	1	628.62	410.67	832.01	359.80	10.38	10.38	10.42	10.42	
10096843913	SMP	1	628.62	410.73	832.15	359.87	10.43	10.43	10.35	10.35	
10096852285	SMP	1	628.74	410.77	832.23	359.90	10.23	10.23	10.41	10.41	
10096860664	SMP	1	628.76	410.79	832.28	359.88	10.29	10.29	10.45	10.45	
10096869032	SMP	1	628.91	410.86	832.38	359.93	10.39	10.39	10.33	10.33	
10096877310	SMP	1	628.92	410.88	832.39	360.01	10.37	10.37	10.44	10.44	
10096885657	SMP	1	629.00	410.87	832.55	359.98	10.36	10.36	10.54	10.54	
10096894042	SMP	1	629.18	410.98	832.55	360.01	10.40	10.40	10.49	10.49	
10096910667	SMP	1	629.33	411.04	832.79	360.12	10.44	10.44	10.35	10.35	
10096919040	SMP	1	629.65	411.15	832.99	360.26	10.57	10.57	10.40	10.40	
10096927410	SMP	1	629.81	411.07	833.18	360.32	10.50	10.50	10.50	10.50	
10096935672	SMP	1	629.73	411.06	833.24	360.37	10.51	10.51	10.56	10.56	
10096944019	SMP	1	629.81	411.07	833.24	360.23	10.49	10.49	10.58	10.58	
10096952425	SMP	1	629.92	410.95	833.22	360.22	10.49	10.49	10.66	10.66	
10096960770	SMP	1	629.92	410.96	833.29	360.07	10.49	10.49	10.52	10.52	
10096969035	SMP	1	629.83	410.86	833.22	359.99	10.34	10.34	10.54	10.54	
10096977406	SMP	1	629.81	410.78	833.22	359.97	10.51	10.51	10.48	10.48	
10096985809	SMP	1	629.83	410.67	833.24	359.91	10.33	10.33	10.43	10.43	
10096994157	SMP	1	629.88	410.57	833.23	359.78	10.60	10.60	10.37	10.37	
10097002419	SMP	1	629.81	410.55	833.18	359.64	10.55	10.55	10.47	10.47	
10097010811	SMP	1	629.81	410.48	833.18	359.63	10.60	10.60	10.49	10.49	
10097019158	SMP	1	629.81	410.50	833.15	359.56	10.56	10.56	10.55	10.55	
10097027530	SMP	1	629.67	410.47	833.09	359.60	10.73	10.73	10.53	10.53	
10097035794	SMP	1	629.60	410.50	833.05	359.54	10.69	10.69	10.65	10.65	
10097044152	SMP	1	629.62	410.45	832.99	359.48	10.68	10.68	10.50	10.50	
10097052546	SMP	1	629.59	410.57	832.93	359.56	10.82	10.82	10.58	10.58	
10097060905	SMP	1	629.49	410.59	832.80	359.53	10.75	10.75	10.63	10.63	
10097069153	SMP	1	629.38	410.48	832.86	359.48	10.62	10.62	10.55	10.55	
10097077529	SMP	1	629.38	410.60	832.77	359.33	10.53	10.53	10.55	10.55	
10097085913	SMP	1	629.24	410.61	832.69	359.52	10.52	10.52	10.59	10.59	
10097094141	SMP	1	629.24	410.68	832.67	359.43	10.51	10.51	10.58	10.58	
10097102541	SMP	1	629.32	410.39	832.65	359.26	10.57	10.57	10.66	10.66	
10097110895	SMP	1	629.42	409.96	832.53	358.73	10.68	10.68	10.49	10.49	
10097127525	SMP	1	629.39	409.77	832.51	358.70	10.52	10.52	10.83	10.83	
10097135912	SMP	1	629.40	409.90	832.39	358.66	10.58	10.58	10.62	10.62	
10097144276	SMP	1	629.42	409.88	832.47	358.72	10.66	10.66	10.71	10.71	
10097152641	SMP	1	629.36	409.89	832.47	358.72	10.60	10.60	10.72	10.72	
10097160914	SMP	1	629.36	409.78	832.51	358.64	10.61	10.61	10.65	10.65	
10097169275	SMP	1	629.40	409.80	832.55	358.49	10.58	10.58	10.41	10.41	
10097177647	SMP	1	629.44	409.77	832.61	358.53	10.55	10.55	10.44	10.44	
10097186029	SMP	1	629.46	409.77	832.69	358.48	10.53	10.53	10.53	10.53	
10097194275	SMP	1	629.53	409.72	832.70	358.46	10.53	10.53	10.67	10.67	
10097202651	SMP	1	629.56	409.69	832.76	358.44	10.41	10.41	10.50	10.50	
10097211038	SMP	1	629.56	409.55	832.92	358.46	10.44	10.44	10.46	10.46	
10097219393	SMP	1	629.58	409.59	832.93	358.51	10.52	10.52	10.56	10.56	
10097227646	SMP	1	629.66	409.48	833.04	358.45	10.57	10.57	10.49	10.49	
10097236029	SMP	1	629.72	409.42	833.06	358.48	10.58	10.58	10.74	10.74	
10097244395	SMP	1	629.78	409.36	833.19	358.47	10.45	10.45	10.65	10.65	
10097252763	SMP	1	629.85	409.36	833.27	358.34	10.48	10.48	10.72	10.72	
10097261044	SMP	1	629.83	409.32	833.27	358.24	10.41	10.41	10.54	10.54	
10097269394	SMP	1	629.92	409.29	833.27	358.23	10.45	10.45	10.60	10.60	
10097277765	SMP	1	629.98	409.25	833.38	358.17	10.48	10.48	10.64	10.64	
10097286022	SMP	1	630.01	409.24	833.44	358.15	10.43	10.43	10.53	10.53	
10097294397	SMP	1	630.05	409.13	833.44	358.15	10.32	10.32	10.67	10.67	
10097302763	SMP	1	630.09	409.16	833.55	358.19	10.42	10.42	10.59	10.59	
10097311156	SMP	1	630.15	409.16	833.55	358.16	10.41	10.41	10.57	10.57	
10097319388	SMP	1	630.08	409.15	833.47	358.04	10.47	10.47	10.58	10.58	
10097327775	SMP	1	630.08	409.08	833.58	357.99	10.37	10.37	10.38	10.38	
10097336148	SMP	1	630.20	409.05	833.60	357.92	10.42	10.42	10.25	10.25	
10097344516	SMP	1	630.15	408.88	833.61	357.90	10.37	10.37	10.37	10.37	
10097352759	SMP	1	630.21	408.78	833.70	357.76	10.28	10.28	10.49	10.49	
10097361150	SMP	1	630.21	408.71	833.63	357.62	10.23	10.23	10.45	10.45	
10097369517	SMP	1	630.17	408.66	833.64	357.50	10.41	10.41	10.44	10.44	
10097377885	SMP	1	630.12	408.47	833.63	357.39	10.30	10.30	10.64	10.64	
10097386161	SMP	1	630.15	408.37	833.62	357.33	10.28	10.28	10.60	10.60	
10097394521	SMP	1	630.15	408.23	833.60	357.20	10.36	10.36	10.40	10.40	
10097402885	SMP	1	630.09	408.22	833.60	357.10	10.37	10.37	10.31	10.31	
10097411279	SMP	1	630.27	408.27	833.81	357.25	10.55	10.55	10.36	10.36	
10097427888	SMP	1	630.64	408.25	834.11	357.32	10.39	10.39	10.36	10.36	
10097436281	SMP	1	630.68	408.23	834.08	357.30	10.58	10.58	10.42	10.42	
10097444505	SMP	1	630.52	408.09	833.96	357.17	10.53	10.53	10.39	10.39	
10097452901	SMP	1	630.46	408.02	833.94	357.05	10.44	10.44	10.33	10.33	
10097461264	SMP	1	630.45	408.09	833.85	356.97	10.51	10.51	10.33	10.33	
10097469655	SMP	1	630.40	407.97	833.74	356.98	10.33	10.33	10.42	10.42	
10097477873	SMP	1	630.29	407.96	833.72	356.98	10.27	10.27	10.29	10.29	
10097486281	SMP	1	630.19	408.03	833.59	356.99	10.53	10.53	10.41	10.41	
10097494633	SMP	1	630.12	407.99	833.52	356.94	10.44	10.44	10.46	10.46	
10097503010	SMP	1	630.00	407.93	833.41	357.01	10.40	10.40	10.50	10.50	
10097511269	SMP	1	629.92	407.93	833.34	356.95	10.33	10.33	10.43	10.43	
10097519643	SMP	1	629.88	407.99	833.27	357.02	10.41	10.41	10.59	10.59	
10097528002	SMP	1	629.81	408.00	833.20	357.02	10.39	10.39	10.46	10.46	
10097536405	SMP	1	629.74	407.99	833.20	357.02	10.42	10.42	10.40	10.40	
10097544634	SMP	1	629.73	407.98	833.15	356.89	10.34	10.34	10.38	10.38	
10097553007	SMP	1	629.66	407.91	833.20	356.82	10.39	10.39	10.37	10.37	
10097561385	SMP	1	629.66	407.91	833.15	356.81	10.34	10.34	10.34	10.34	
10097569762	SMP	1	629.60	407.91	833.13	356.81	10.46	10.46	10.32	10.32	
10097578010	SMP	1	629.60	407.84	833.08	356.74	10.39	10.39	10.36	10.36	
10097594772	SMP	1	629.86	407.78	833.18	356.59	10.23	10.23	10.38	10.38	
10097603014	SMP	1	630.49	407.78	833.79	356.64	10.44	10.44	10.60	10.60	
10097611400	SMP	1	630.61	407.61	834.00	356.56	10.35	10.35	10.43	10.43	
10097619759	SMP	1	630.54	407.62	833.93	356.53	10.37	10.37	10.46	10.46	
10097628144	SMP	1	630.61	407.61	833.88	356.57	10.28	10.28	10.58	10.58	
10097636392	SMP	1	630.54	407.62	833.90	356.58	10.30	10.30	10.50	10.50	
10097644750	SMP	1	630.57	407.61	833.89	356.64	10.31	10.31	10.58	10.58	
10097653122	SMP	1	630.50	407.61	833.88	356.61	10.44	10.44	10.57	10.57	
10097661516	SMP	1	630.47	407.61	833.88	356.70	10.28	10.28	10.53	10.53	
10097669751	SMP	1	630.46	407.68	833.83	356.70	10.33	10.33	10.38	10.38	
10097678123	SMP	1	630.47	407.68	833.87	356.70	10.33	10.33	10.37	10.37	
10097686504	SMP	1	630.42	407.78	833.82	356.68	10.44	10.44	10.44	10.44	
10097694964	SMP	1	630.46	407.77	833.86	356.77	10.36	10.36	10.50	10.50	
10097703114	SMP	1	630.46	407.94	833.81	356.75	10.62	10.62	10.47	10.47	
10097711516	SMP	1	630.45	407.95	833.84	356.82	10.62	10.62	10.41	10.41	
10097719877	SMP	1	630.39	407.94	833.80	356.79	10.52	10.52	10.47	10.47	
10097728246	SMP	1	630.46	408.01	833.84	356.75	10.51	10.51	10.40	10.40	
10097736507	SMP	1	630.52	408.01	833.87	356.85	10.39	10.39	10.29	10.29	
10097744883	SMP	1	630.52	408.01	833.90	356.87	10.49	10.49	10.39	10.39	
10097753241	SMP	1	630.45	408.08	833.90	356.87	10.58	10.58	10.39	10.39	
10097761513	SMP	1	630.59	408.09	833.92	356.90	10.46	10.46	10.35	10.35	
10097769874	SMP	1	630.52	408.23	834.00	356.98	10.77	10.77	10.43	10.43	
10097778253	SMP	1	630.53	408.09	834.06	356.92	10.48	10.48	10.50	10.50	
10097786634	SMP	1	630.60	408.02	834.07	356.90	10.43	10.43	10.39	10.39	
10097794873	SMP	1	630.67	408.09	834.08	356.95	10.43	10.43	10.47	10.47	
10097803241	SMP	1	630.67	408.08	834.12	356.96	10.43	10.43	10.40	10.40	
10097811641	SMP	1	630.79	408.10	834.14	356.98	10.53	10.53	10.53	10.53	
10097820014	SMP	1	631.33	408.53	834.71	357.21	10.57	10.57	10.38	10.38	
10097836632	SMP	1	631.88	408.85	835.07	357.73	10.41	10.41	10.37	10.37	
10097844999	SMP	1	631.97	408.83	835.09	357.73	10.22	10.22	10.36	10.36	
10097853377	SMP	1	632.09	408.94	835.09	357.69	10.35	10.35	10.43	10.43	
10097861616	SMP	1	632.15	408.92	835.22	357.72	10.40	10.40	10.45	10.45	
10097870017	SMP	1	632.09	408.84	835.26	357.76	10.31	10.31	10.34	10.34	
10097878363	SMP	1	632.18	408.85	835.30	357.74	10.29	10.29	10.41	10.41	
10097886749	SMP	1	632.15	408.82	835.30	357.68	10.35	10.35	10.45	10.45	
10097894996	SMP	1	632.22	408.89	835.44	357.72	10.35	10.35	10.55	10.55	
10097903388	SMP	1	632.31	408.86	835.45	357.65	10.40	10.40	10.49	10.49	
10097911732	SMP	1	632.35	408.77	835.52	357.65	10.26	10.26	10.76	10.76	
10097920013	SMP	1	632.38	408.80	835.60	357.71	10.35	10.35	10.60	10.60	
10097928355	SMP	1	632.44	408.80	835.68	357.72	10.52	10.52	10.54	10.54	
10097936751	SMP	1	632.45	408.74	835.73	357.56	10.55	10.55	10.34	10.34	
10097945131	SMP	1	632.51	408.72	835.77	357.54	10.33	10.33	10.39	10.39	
10097953377	SMP	1	632.60	408.68	835.79	357.60	10.30	10.30	10.52	10.52	
10097961730	SMP	1	632.66	408.71	835.91	357.62	10.52	10.52	10.51	10.51	
10097970134	SMP	1	632.73	408.64	836.02	357.60	10.51	10.51	10.52	10.52	
10097978489	SMP	1	632.87	408.72	836.16	357.61	10.54	10.54	10.40	10.40	
10097986736	SMP	1	632.88	408.63	836.24	357.60	10.48	10.48	10.37	10.37	
10097995115	SMP	1	632.97	408.67	836.25	357.61	10.41	10.41	10.29	10.29	
10098003495	SMP	1	633.07	408.65	836.44	357.65	10.28	10.28	10.35	10.35	
10098011853	SMP	1	633.17	408.69	836.54	357.58	10.23	10.23	10.55	10.55	
10098020133	SMP	1	633.26	408.60	836.61	357.58	10.36	10.36	10.74	10.74	
10098028487	SMP	1	633.37	408.53	836.63	357.54	10.36	10.36	10.57	10.57	
10098036873	SMP	1	632.72	408.03	836.42	357.14	10.36	10.36	10.72	10.72	
10098045238	SMP	1	631.89	406.75	835.25	355.96	10.28	10.28	10.53	10.53	
10098053492	SMP	1	630.89	405.41	834.08	354.60	10.37	10.37	10.18	10.18	
10098061859	SMP	1	630.16	404.48	832.86	353.65	10.19	10.19	10.30	10.30	
10098070256	SMP	1	629.66	404.13	832.38	353.19	10.37	10.37	10.41	10.41	
10098086862	SMP	1	629.51	404.11	832.51	353.24	10.37	10.37	10.70	10.70	
10098095252	SMP	1	629.55	404.08	832.55	353.26	10.32	10.32	10.55	10.55	
10098103605	SMP	1	629.55	404.05	832.64	353.23	10.48	10.48	10.43	10.43	
10098111858	SMP	1	629.55	404.08	832.59	353.18	10.48	10.48	10.25	10.25	
10098120243	SMP	1	629.48	404.05	832.73	353.19	10.46	10.46	10.32	10.32	
10098128612	SMP	1	629.48	404.08	832.73	353.19	10.42	10.42	10.27	10.27	
10098136987	SMP	1	629.41	404.05	832.83	353.19	10.39	10.39	10.33	10.33	
10098145251	SMP	1	629.29	404.09	832.80	353.23	10.33	10.33	10.31	10.31	
10098153608	SMP	1	629.36	404.16	832.77	353.19	10.42	10.42	10.31	10.31	
10098161977	SMP	1	629.29	404.16	832.83	353.19	10.46	10.46	10.34	10.34	
10098170362	SMP	1	629.21	404.16	832.71	353.23	10.42	10.42	10.27	10.27	
10098178606	SMP	1	629.32	404.15	832.64	353.16	10.42	10.42	10.33	10.33	
10098186976	SMP	1	629.25	404.14	832.72	353.12	10.25	10.25	10.35	10.35	
10098195369	SMP	1	629.09	404.22	832.71	353.05	10.38	10.38	10.45	10.45	
10098203731	SMP	1	629.01	404.15	832.57	353.05	10.29	10.29	10.51	10.51	
10098211978	SMP	1	628.93	404.15	832.54	352.95	10.37	10.37	10.41	10.41	
10098220359	SMP	1	628.97	404.12	832.48	352.94	10.37	10.37	10.66	10.66	
10098228730	SMP	1	628.82	404.07	832.34	352.90	10.30	10.30	10.52	10.52	
10098236979	SMP	1	628.89	404.15	832.27	352.79	10.40	10.40	10.47	10.47	
10098245369	SMP	1	628.73	404.10	832.36	352.72	10.37	10.37	10.39	10.39	
10098253726	SMP	1	628.72	404.04	832.31	352.75	10.39	10.39	10.51	10.51	
10098262105	SMP	1	628.66	404.06	832.28	352.73	10.31	10.31	10.49	10.49	
10098270353	SMP	1	628.66	404.06	832.28	352.76	10.26	10.26	10.43	10.43	
10098278731	SMP	1	628.67	404.10	832.31	352.79	10.30	10.30	10.48	10.48	
10098287092	SMP	1	628.82	404.14	832.33	352.89	10.31	10.31	10.48	10.48	
10098295492	SMP	1	628.78	404.19	832.34	352.78	10.30	10.30	10.49	10.49	
10098303726	SMP	1	628.83	404.22	832.41	352.86	10.34	10.34	10.48	10.48	
10098312101	SMP	1	628.90	404.23	832.41	352.94	10.20	10.20	10.67	10.67	
10098320479	SMP	1	628.91	404.33	832.53	352.95	10.20	10.20	10.58	10.58	
10098328860	SMP	1	628.87	404.36	832.53	353.02	10.25	10.25	10.62	10.62	
10098337099	SMP	1	628.94	404.40	832.58	353.08	10.17	10.17	10.61	10.61	
10098345490	SMP	1	629.05	404.49	832.67	353.13	10.18	10.18	10.45	10.45	
10098353853	SMP	1	629.11	404.47	832.64	353.08	10.10	10.10	10.37	10.37	
10098362221	SMP	1	629.10	404.45	832.60	353.13	10.28	10.28	10.47	10.47	
10098370480	SMP	1	629.03	404.45	832.64	353.17	10.31	10.31	10.37	10.37	
10098378845	SMP	1	629.09	404.46	832.66	353.19	10.28	10.28	10.34	10.34	
10098387220	SMP	1	629.26	404.48	832.70	353.16	10.28	10.28	10.47	10.47	
10098395487	SMP	1	629.25	404.39	832.79	353.15	10.44	10.44	10.42	10.42	
10098403844	SMP	1	629.33	404.39	832.93	353.14	10.43	10.43	10.38	10.38	
10098412218	SMP	1	629.41	404.42	832.88	353.08	10.42	10.42	10.46	10.46	
10098420596	SMP	1	629.41	404.32	832.93	352.99	10.49	10.49	10.45	10.45	
10098437234	SMP	1	629.55	404.12	833.04	352.98	10.55	10.55	10.52	10.52	
10098445623	SMP	1	628.95	404.00	832.57	352.79	10.36	10.36	10.58	10.58	
10098453981	SMP	1	627.74	403.63	831.13	352.45	10.45	10.45	10.58	10.58	
10098462209	SMP	1	626.48	403.20	829.69	352.10	10.53	10.53	10.53	10.53	
10098478987	SMP	1	625.62	403.05	828.69	351.91	10.39	10.39	10.62	10.62	
10098487340	SMP	1	625.62	402.98	828.75	351.83	10.40	10.40	10.65	10.65	
10098495611	SMP	1	625.48	402.93	828.66	351.84	10.17	10.17	10.71	10.71	
10098503965	SMP	1	625.35	402.83	828.62	351.65	10.16	10.16	10.61	10.61	
10098512356	SMP	1	625.14	402.79	828.74	351.70	10.24	10.24	10.80	10.80	
10098520718	SMP	1	625.27	402.78	828.56	351.64	10.24	10.24	10.83	10.83	
10098528970	SMP	1	625.27	402.71	828.54	351.49	10.20	10.20	10.75	10.75	
10098537347	SMP	1	625.21	402.62	828.56	351.47	10.19	10.19	10.83	10.83	
10098545742	SMP	1	625.15	402.53	828.45	351.35	10.09	10.09	10.76	10.76	
10098553961	SMP	1	625.08	402.59	828.55	351.19	10.20	10.20	10.73	10.73	
10098562340	SMP	1	625.07	402.51	828.41	351.19	10.14	10.14	10.67	10.67	
10098570719	SMP	1	625.01	402.43	828.27	351.05	10.22	10.22	10.63	10.63	
10098579098	SMP	1	624.95	402.34	828.26	351.10	10.27	10.27	10.74	10.74	
10098587343	SMP	1	624.95	402.27	828.28	351.05	10.37	10.37	10.65	10.65	
10098595731	SMP	1	624.79	402.20	828.33	350.90	10.28	10.28	10.55	10.55	
10098604086	SMP	1	624.86	402.20	828.16	350.88	10.51	10.51	10.54	10.54	
10098612461	SMP	1	624.79	402.13	828.17	350.79	10.41	10.41	10.46	10.46	
10098620718	SMP	1	624.69	402.13	828.07	350.77	10.46	10.46	10.38	10.38	
10098629097	SMP	1	624.61	402.12	827.97	350.75	10.43	10.43	10.60	10.60	
10098637471	SMP	1	624.51	402.11	827.90	350.65	10.17	10.17	10.53	10.53	
10098645855	SMP	1	624.30	402.05	827.79	350.59	10.31	10.31	10.50	10.50	
10098654084	SMP	1	624.24	402.01	827.84	350.58	10.16	10.16	10.68	10.68	
10098662457	SMP	1	624.17	402.09	827.59	350.62	10.23	10.23	10.78	10.78	
10098670841	SMP	1	624.10	402.09	827.47	350.62	10.29	10.29	10.74	10.74	
10098679215	SMP	1	624.01	402.09	827.47	350.58	10.32	10.32	10.76	10.76	
10098687450	SMP	1	623.86	402.13	827.27	350.62	10.37	10.37	10.68	10.68	
10098695849	SMP	1	623.08	402.34	826.67	350.53	10.28	10.28	10.70	10.70	
10098704214	SMP	1	622.34	402.27	825.64	350.49	10.25	10.25	10.69	10.69	
10098712583	SMP	1	622.08	402.34	825.23	350.50	10.18	10.18	10.39	10.39	
10098729224	SMP	1	621.88	402.34	825.16	350.42	10.09	10.09	10.44	10.44	
10098737597	SMP	1	621.79	402.41	825.10	350.48	10.37	10.37	10.54	10.54	
10098745849	SMP	1	621.77	402.36	825.08	350.41	10.29	10.29	10.57	10.57	
10098754224	SMP	1	621.59	402.34	824.96	350.34	10.27	10.27	10.35	10.35	
10098762575	SMP	1	621.56	402.28	824.93	350.35	10.25	10.25	10.39	10.39	
10098770979	SMP	1	621.42	402.31	824.89	350.27	10.25	10.25	10.43	10.43	
10098779199	SMP	1	621.41	402.36	824.71	350.28	10.27	10.27	10.45	10.45	
10098787577	SMP	1	621.35	402.27	824.73	350.27	10.25	10.25	10.45	10.45	
10098795956	SMP	1	621.27	402.30	824.67	350.28	10.15	10.15	10.47	10.47	
10098804339	SMP	1	621.20	402.29	824.62	350.26	10.20	10.20	10.50	10.50	
10098812573	SMP	1	621.16	402.27	824.62	350.24	10.19	10.19	10.43	10.43	
10098820978	SMP	1	621.16	402.27	824.69	350.20	10.24	10.24	10.58	10.58	
10098829318	SMP	1	621.14	402.27	824.55	350.12	10.09	10.09	10.44	10.44	
10098837706	SMP	1	621.09	402.32	824.55	350.20	10.25	10.25	10.46	10.46	
10098845954	SMP	1	621.12	402.24	824.55	350.20	10.21	10.21	10.43	10.43	
10098854343	SMP	1	621.07	402.19	824.48	350.13	10.23	10.23	10.34	10.34	
10098862695	SMP	1	621.16	402.23	824.59	350.16	10.22	10.22	10.38	10.38	
10098871101	SMP	1	621.20	402.29	824.62	350.17	10.31	10.31	10.36	10.36	
10098879323	SMP	1	621.20	402.20	824.62	350.19	10.18	10.18	10.40	10.40	
10098887705	SMP	1	621.14	402.15	824.65	350.20	10.18	10.18	10.43	10.43	
10098896087	SMP	1	621.15	402.23	824.65	350.19	10.21	10.21	10.39	10.39	
10098904331	SMP	1	621.14	402.16	824.55	350.20	10.21	10.21	10.42	10.42	
10098912695	SMP	1	621.12	402.19	824.56	350.17	10.17	10.17	10.42	10.42	
10098921094	SMP	1	621.11	402.17	824.59	350.23	10.19	10.19	10.35	10.35	
10098929440	SMP	1	621.02	402.23	824.55	350.12	10.21	10.21	10.40	10.40	
10098937701	SMP	1	621.13	402.09	824.58	350.19	10.19	10.19	10.40	10.40	
10098946075	SMP	1	621.98	401.90	825.33	350.03	10.27	10.27	10.43	10.43	
10098954464	SMP	1	623.16	401.81	826.41	349.83	10.19	10.19	10.54	10.54	
10098962814	SMP	1	623.69	401.65	826.90	349.73	10.17	10.17	10.21	10.21	
10098971092	SMP	1	623.77	401.61	827.03	349.75	10.07	10.07	10.28	10.28	
10098979439	SMP	1	623.79	401.63	826.98	349.72	10.21	10.21	10.08	10.08	
10098987822	SMP	1	623.78	401.69	826.91	349.81	10.23	10.23	10.25	10.25	
10098996196	SMP	1	623.62	401.66	826.92	349.70	10.24	10.24	10.23	10.23	
10099004454	SMP	1	623.62	401.72	826.85	349.67	10.17	10.17	10.22	10.22	
10099012824	SMP	1	623.48	401.69	826.93	349.60	10.15	10.15	10.18	10.18	
10099021217	SMP	1	623.61	401.70	826.90	349.69	10.11	10.11	10.10	10.10	
10099029563	SMP	1	623.55	401.61	826.90	349.60	10.29	10.29	10.15	10.15	
10099037825	SMP	1	623.55	401.69	826.87	349.69	10.08	10.08	10.33	10.33	
10099046197	SMP	1	623.55	401.69	826.92	349.60	10.16	10.16	10.31	10.31	
10099054585	SMP	1	623.47	401.63	826.86	349.62	10.17	10.17	10.10	10.10	
10099062810	SMP	1	623.55	401.62	826.88	349.62	10.15	10.15	10.19	10.19	
10099071214	SMP	1	623.64	401.70	826.93	349.64	10.13	10.13	10.18	10.18	
10099079564	SMP	1	623.55	401.66	827.01	349.66	10.17	10.17	10.06	10.06	
10099087942	SMP	1	623.63	401.70	827.02	349.73	10.09	10.09	10.14	10.14	
10099096193	SMP	1	623.71	401.70	827.13	349.66	10.19	10.19	10.18	10.18	
10099104576	SMP	1	623.70	401.70	827.13	349.68	10.19	10.19	10.17	10.17	
10099112932	SMP	1	623.77	401.75	827.23	349.75	10.23	10.23	10.24	10.24	
10099121340	SMP	1	623.77	401.75	827.19	349.72	10.19	10.19	10.22	10.22	
10099129557	SMP	1	623.83	401.67	827.30	349.76	9.97	9.97	10.34	10.34	
10099137954	SMP	1	623.83	401.68	827.37	349.75	10.07	10.07	10.32	10.32	
10099146323	SMP	1	623.97	401.73	827.44	349.77	9.99	9.99	10.40	10.40	
10099154706	SMP	1	623.97	401.69	827.44	349.83	9.98	9.98	10.55	10.55	
10099162930	SMP	1	624.00	401.68	827.58	349.84	9.96	9.96	10.49	10.49	
10099179711	SMP	1	624.12	401.59	827.72	349.91	10.07	10.07	10.58	10.58	
10099188062	SMP	1	624.10	401.69	827.72	349.90	10.12	10.12	10.52	10.52	
10099196334	SMP	1	624.11	401.62	827.85	349.89	10.10	10.10	10.51	10.51	
10099204684	SMP	1	624.19	401.61	827.89	349.93	10.14	10.14	10.45	10.45	
10099213057	SMP	1	624.26	401.63	827.85	349.92	10.13	10.13	10.39	10.39	
10099221314	SMP	1	624.25	401.66	827.93	349.97	10.24	10.24	10.47	10.47	
10099229691	SMP	1	624.32	401.59	828.00	349.90	10.14	10.14	10.26	10.26	
10099238058	SMP	1	624.27	401.68	828.00	349.95	10.30	10.30	10.29	10.29	
10099246453	SMP	1	624.26	401.69	828.05	349.92	10.15	10.15	10.37	10.37	
10099254685	SMP	1	624.19	401.69	828.03	349.94	10.16	10.16	10.45	10.45	
10099263073	SMP	1	624.25	401.74	827.98	349.98	10.26	10.26	10.44	10.44	
10099271444	SMP	1	624.23	401.83	827.98	349.97	10.24	10.24	10.41	10.41	
10099279809	SMP	1	624.24	401.91	827.89	349.94	10.14	10.14	10.48	10.48	
10099288060	SMP	1	624.12	401.99	827.72	349.97	10.18	10.18	10.57	10.57	
10099296450	SMP	1	624.08	402.07	827.66	349.94	10.30	10.30	10.51	10.51	
10099304804	SMP	1	623.96	402.07	827.62	349.90	10.23	10.23	10.58	10.58	
10099313185	SMP	1	623.95	402.13	827.38	349.87	10.35	10.35	10.44	10.44	
10099321442	SMP	1	623.79	402.13	827.27	349.83	10.34	10.34	10.40	10.40	
10099329803	SMP	1	623.72	402.12	827.19	349.86	10.26	10.26	10.45	10.45	
10099338180	SMP	1	623.59	402.12	827.10	349.84	10.37	10.37	10.31	10.31	
10099346573	SMP	1	623.38	402.16	826.98	349.74	10.42	10.42	10.22	10.22	
10099354806	SMP	1	622.92	402.28	826.58	349.86	10.29	10.29	10.52	10.52	
10099371557	SMP	1	620.07	403.03	823.76	350.54	10.19	10.19	10.70	10.70	
10099379830	SMP	1	619.42	403.11	822.67	350.70	10.29	10.29	10.62	10.62	
10099388192	SMP	1	619.51	403.11	822.84	350.74	10.29	10.29	10.67	10.67	
10099396547	SMP	1	619.44	403.05	822.93	350.65	10.31	10.31	10.69	10.69	
10099404950	SMP	1	619.44	402.90	822.74	350.68	10.24	10.24	10.61	10.61	
10099413171	SMP	1	619.37	402.83	822.93	350.53	10.26	10.26	10.60	10.60	
10099421552	SMP	1	619.36	402.66	822.78	350.45	10.18	10.18	10.52	10.52	
10099429941	SMP	1	619.37	402.53	822.76	350.34	10.07	10.07	10.56	10.56	
10099438316	SMP	1	619.34	402.43	822.73	350.27	10.22	10.22	10.42	10.42	
10099446555	SMP	1	619.34	402.29	822.62	350.12	10.19	10.19	10.41	10.41	
10099454951	SMP	1	619.28	402.17	822.69	350.05	10.26	10.26	10.51	10.51	
10099463295	SMP	1	619.16	402.11	822.69	349.98	10.24	10.24	10.47	10.47	
10099471682	SMP	1	619.21	402.05	822.68	349.83	10.17	10.17	10.52	10.52	
10099479930	SMP	1	619.16	401.97	822.70	349.74	10.14	10.14	10.52	10.52	
10099488309	SMP	1	619.00	401.97	822.60	349.75	10.16	10.16	10.50	10.50	
10099496671	SMP	1	618.97	401.88	822.60	349.68	10.26	10.26	10.51	10.51	
10099505072	SMP	1	618.89	401.86	822.45	349.68	10.27	10.27	10.70	10.70	
10099513306	SMP	1	618.75	401.81	822.30	349.66	10.28	10.28	10.46	10.46	
10099521677	SMP	1	618.69	401.77	822.17	349.64	10.31	10.31	10.37	10.37	
10099530050	SMP	1	618.69	401.77	822.20	349.71	10.45	10.45	10.47	10.47	
10099538311	SMP	1	618.48	401.87	822.01	349.72	10.40	10.40	10.37	10.37	
10099546670	SMP	1	618.44	401.83	821.92	349.83	10.17	10.17	10.55	10.55	
10099555067	SMP	1	618.31	401.87	821.75	349.77	10.04	10.04	10.42	10.42	
10099563415	SMP	1	618.21	401.93	821.74	349.84	10.21	10.21	10.55	10.55	
10099571686	SMP	1	618.01	402.23	821.62	350.05	10.19	10.19	10.54	10.54	
10099580054	SMP	1	618.04	403.12	821.34	350.89	10.24	10.24	10.61	10.61	
10099588431	SMP	1	618.39	404.47	821.18	352.36	10.25	10.25	10.64	10.64	
10099596788	SMP	1	618.73	405.83	820.93	353.76	10.46	10.46	10.78	10.78	
10099605067	SMP	1	619.00	406.64	820.84	354.84	10.40	10.40	10.52	10.52	
10099613425	SMP	1	618.96	406.93	820.83	355.46	10.41	10.41	10.69	10.69	
10099621794	SMP	1	618.75	406.82	820.64	355.39	10.37	10.37	10.60	10.60	
10099630173	SMP	1	618.53	406.93	820.70	355.40	10.48	10.48	10.66	10.66	
10099638449	SMP	1	618.50	407.02	820.70	355.47	10.66	10.66	10.68	10.68	
10099655167	SMP	1	618.21	407.01	820.61	355.50	10.35	10.35	10.93	10.93	
10099663562	SMP	1	618.13	406.91	820.54	355.49	10.23	10.23	10.89	10.89	
10099671792	SMP	1	617.85	407.02	820.42	355.48	10.44	10.44	10.91	10.91	
10099680172	SMP	1	617.77	407.06	820.29	355.39	10.55	10.55	10.84	10.84	
10099688548	SMP	1	617.52	407.01	820.22	355.35	10.38	10.38	10.64	10.64	
10099696803	SMP	1	617.43	407.16	820.09	355.30	10.54	10.54	10.74	10.74	
10099705158	SMP	1	617.31	407.05	819.97	355.26	10.38	10.38	10.83	10.83	
10099713565	SMP	1	617.10	407.05	819.85	355.34	10.41	10.41	10.71	10.71	
10099721914	SMP	1	616.94	407.22	819.61	355.37	10.53	10.53	10.74	10.74	
10099730167	SMP	1	616.83	407.32	819.54	355.39	10.76	10.76	10.89	10.89	
10099738554	SMP	1	616.64	407.32	819.40	355.39	10.62	10.62	10.96	10.96	
10099746916	SMP	1	616.47	407.36	819.22	355.35	10.72	10.72	10.83	10.83	
10099755287	SMP	1	616.24	407.36	819.12	355.38	10.55	10.55	10.97	10.97	
10099763557	SMP	1	615.66	407.28	818.40	355.32	10.69	10.69	10.80	10.80	
10099771925	SMP	1	615.02	407.19	817.79	355.15	10.48	10.48	10.80	10.80	
10099780291	SMP	1	614.96	407.33	817.64	355.09	10.63	10.63	10.71	10.71	
10099788676	SMP	1	614.74	407.32	817.43	355.07	10.62	10.62	10.95	10.95	
10099796913	SMP	1	614.47	407.28	817.19	355.06	10.69	10.69	10.62	10.62	
10099805282	SMP	1	614.24	407.20	816.97	354.96	10.55	10.55	10.58	10.58	
10099813679	SMP	1	613.97	407.19	816.86	354.84	10.56	10.56	10.98	10.98	
10099830297	SMP	1	613.59	407.14	816.47	354.88	10.56	10.56	11.11	11.11	
10099838689	SMP	1	613.48	407.01	816.26	354.69	10.63	10.63	10.98	10.98	
10099847044	SMP	1	613.34	407.01	816.14	354.68	10.76	10.76	10.86	10.86	
10099855293	SMP	1	613.21	406.95	816.07	354.50	10.78	10.78	10.90	10.90	
10099863666	SMP	1	613.17	406.91	815.90	354.40	10.54	10.54	11.00	11.00	
10099872045	SMP	1	612.95	406.86	815.81	354.32	10.38	10.38	10.97	10.97	
10099880419	SMP	1	612.87	406.80	815.61	354.25	10.40	10.40	10.92	10.92	
10099888688	SMP	1	612.80	406.73	815.50	354.24	10.33	10.33	10.93	10.93	
10099897034	SMP	1	612.70	406.70	815.40	354.06	10.49	10.49	11.03	11.03	
10099905414	SMP	1	612.58	406.76	815.25	354.06	10.55	10.55	10.93	10.93	
10099913792	SMP	1	612.38	406.74	815.13	353.97	10.80	10.80	10.87	10.87	
10099922041	SMP	1	612.33	406.81	814.99	353.91	10.69	10.69	10.81	10.81	
10099930400	SMP	1	612.28	406.91	814.86	353.91	10.84	10.84	11.12	11.12	
10099938805	SMP	1	612.08	406.94	814.74	353.86	10.52	10.52	10.89	10.89	
10099947161	SMP	1	611.99	407.00	814.58	353.88	10.52	10.52	10.92	10.92	
10099955407	SMP	1	611.92	407.13	814.41	353.90	10.83	10.83	10.88	10.88	
10099963783	SMP	1	611.79	407.23	814.27	353.89	10.74	10.74	10.95	10.95	
10099972163	SMP	1	611.64	407.33	814.21	353.97	10.68	10.68	10.69	10.69	
10099980528	SMP	1	611.50	407.40	814.04	354.09	10.80	10.80	10.65	10.65	
10099988814	SMP	1	611.39	407.50	813.99	354.08	10.75	10.75	10.69	10.69	
10099997155	SMP	1	611.37	407.47	813.94	354.14	10.63	10.63	10.76	10.76	
10100005528	SMP	1	611.25	407.61	813.82	354.28	10.69	10.69	10.74	10.74	
10100013782	SMP	1	611.19	407.61	813.82	354.40	10.49	10.49	10.77	10.77	
10100022161	SMP	1	611.13	407.57	813.71	354.32	10.46	10.46	10.67	10.67	
10100030522	SMP	1	611.22	407.55	813.64	354.39	10.48	10.48	10.78	10.78	
10100038932	SMP	1	611.18	407.68	813.68	354.49	10.52	10.52	10.81	10.81	
10100047145	SMP	1	611.19	407.78	813.59	354.55	10.55	10.55	10.86	10.86	
10100055525	SMP	1	611.17	407.80	813.66	354.62	10.31	10.31	10.78	10.78	
10100063902	SMP	1	611.15	407.85	813.68	354.69	10.42	10.42	10.75	10.75	
10100072293	SMP	1	611.08	407.87	813.67	354.79	10.41	10.41	10.86	10.86	
10100080520	SMP	1	611.15	407.89	813.71	354.86	10.41	10.41	10.73	10.73	
10100088927	SMP	1	611.08	407.89	813.78	354.88	10.47	10.47	10.69	10.69	
10100097269	SMP	1	611.19	407.90	813.84	354.87	10.39	10.39	10.65	10.65	
10100105653	SMP	1	611.12	407.90	813.77	354.89	10.25	10.25	10.54	10.54	
10100113912	SMP	1	611.21	407.87	813.84	354.87	10.26	10.26	10.66	10.66	
10100122279	SMP	1	611.19	407.83	813.85	354.87	10.35	10.35	10.60	10.60	
10100130655	SMP	1	611.25	407.83	813.84	354.94	10.40	10.40	10.51	10.51	
10100139048	SMP	1	611.19	407.76	813.89	354.76	10.32	10.32	10.40	10.40	
10100147265	SMP	1	611.17	407.71	813.81	354.81	10.14	10.14	10.50	10.50	
10100155654	SMP	1	611.18	407.70	813.76	354.86	10.39	10.39	10.41	10.41	
10100164026	SMP	1	611.10	407.73	813.76	354.73	10.27	10.27	10.71	10.71	
10100172404	SMP	1	611.12	407.67	813.80	354.73	10.06	10.06	10.43	10.43	
10100180638	SMP	1	612.18	407.62	814.63	354.72	10.44	10.44	10.67	10.67	
10100189049	SMP	1	614.29	407.34	816.42	354.45	10.31	10.31	10.66	10.66	
10100197400	SMP	1	616.84	407.07	818.46	354.22	10.39	10.39	10.47	10.47	
10100205644	SMP	1	619.15	407.01	820.48	354.10	10.54	10.54	10.40	10.40	
10100222412	SMP	1	622.20	407.27	823.25	354.54	10.52	10.52	10.24	10.24	
10100230769	SMP	1	621.95	407.18	823.23	354.52	10.56	10.56	10.28	10.28	
10100239023	SMP	1	621.92	407.17	823.32	354.47	10.50	10.50	10.22	10.22	
10100247397	SMP	1	621.72	407.10	823.32	354.54	10.40	10.40	10.31	10.31	
10100255764	SMP	1	621.69	407.08	823.20	354.50	10.45	10.45	10.27	10.27	
10100264163	SMP	1	621.73	406.98	823.25	354.39	10.36	10.36	10.30	10.30	
10100272406	SMP	1	621.60	406.92	823.20	354.28	10.28	10.28	10.29	10.29	
10100280769	SMP	1	621.53	406.84	823.18	354.31	10.36	10.36	10.37	10.37	
10100289142	SMP	1	621.54	406.89	823.11	354.24	10.47	10.47	10.41	10.41	
10100297524	SMP	1	621.39	406.84	823.16	354.15	10.24	10.24	10.22	10.22	
10100305764	SMP	1	621.33	406.86	823.16	354.15	10.35	10.35	10.30	10.30	
10100314157	SMP	1	621.32	406.77	823.06	354.05	10.27	10.27	10.23	10.23	
10100322517	SMP	1	621.26	406.79	823.00	353.98	10.35	10.35	10.28	10.28	
10100330888	SMP	1	621.18	406.77	823.01	353.96	10.27	10.27	10.30	10.30	
10100339148	SMP	1	621.12	406.70	822.93	353.94	10.18	10.18	10.32	10.32	
10100347512	SMP	1	620.93	406.65	822.86	353.91	10.18	10.18	10.21	10.21	
10100355888	SMP	1	620.86	406.76	822.77	353.87	10.19	10.19	10.17	10.17	
10100364162	SMP	1	620.76	406.75	822.68	353.76	10.27	10.27	10.10	10.10	
10100372514	SMP	1	620.64	406.65	822.52	353.72	10.39	10.39	10.10	10.10	
10100380885	SMP	1	620.63	406.58	822.41	353.73	10.32	10.32	10.10	10.10	
10100389266	SMP	1	620.57	406.61	822.38	353.79	10.37	10.37	10.13	10.13	
10100397518	SMP	1	620.39	406.69	822.34	353.74	10.42	10.42	10.19	10.19	
10100405885	SMP	1	620.37	406.69	822.26	353.86	10.30	10.30	10.34	10.34	
10100414289	SMP	1	620.31	406.77	822.21	353.86	10.24	10.24	10.18	10.18	
10100422633	SMP	1	620.26	406.79	822.13	353.84	10.35	10.35	10.24	10.24	
10100430884	SMP	1	620.06	406.81	822.06	353.92	10.33	10.33	10.29	10.29	
10100439272	SMP	1	619.98	406.83	821.94	353.89	10.41	10.41	10.25	10.25	
10100447648	SMP	1	619.88	406.82	821.93	353.86	10.31	10.31	10.26	10.26	
10100456009	SMP	1	619.88	406.91	821.82	353.88	10.29	10.29	10.26	10.26	
10100464275	SMP	1	619.53	406.85	821.67	353.85	10.16	10.16	10.20	10.20	
10100472635	SMP	1	618.37	406.64	820.69	353.66	10.50	10.50	10.36	10.36	
10100481009	SMP	1	617.08	406.16	819.08	353.16	10.37	10.37	10.25	10.25	
10100497639	SMP	1	615.29	405.51	816.89	352.41	10.31	10.31	10.31	10.31	
10100506026	SMP	1	615.20	405.40	816.82	352.29	10.34	10.34	10.16	10.16	
10100514388	SMP	1	614.99	405.51	816.76	352.30	9.99	9.99	10.28	10.28	
10100522646	SMP	1	614.90	405.59	816.62	352.36	10.02	10.02	10.46	10.46	
10100530999	SMP	1	614.86	405.61	816.54	352.38	10.07	10.07	10.40	10.40	
10100539402	SMP	1	614.68	405.63	816.52	352.33	10.20	10.20	10.40	10.40	
10100547754	SMP	1	614.62	405.69	816.45	352.40	10.40	10.40	10.50	10.50	
10100556013	SMP	1	614.55	405.63	816.41	352.45	10.20	10.20	10.53	10.53	
10100564384	SMP	1	614.41	405.63	816.27	352.31	10.11	10.11	10.47	10.47	
10100572770	SMP	1	614.33	405.67	816.27	352.31	10.39	10.39	10.49	10.49	
10100581125	SMP	1	614.23	405.64	816.27	352.31	10.30	10.30	10.32	10.32	
10100589398	SMP	1	614.12	405.62	816.07	352.28	10.29	10.29	10.39	10.39	
10100597758	SMP	1	614.09	405.70	816.09	352.28	10.06	10.06	10.36	10.36	
10100606139	SMP	1	614.05	405.60	815.98	352.32	10.08	10.08	10.40	10.40	
10100614504	SMP	1	614.05	405.69	815.93	352.25	10.09	10.09	10.33	10.33	
10100622762	SMP	1	613.98	405.64	815.85	352.20	10.02	10.02	10.24	10.24	
10100631124	SMP	1	613.88	405.64	815.96	352.28	10.06	10.06	10.30	10.30	
10100639533	SMP	1	613.93	405.69	815.91	352.33	10.08	10.08	10.27	10.27	
10100647877	SMP	1	613.89	405.68	815.87	352.32	10.12	10.12	10.40	10.40	
10100656132	SMP	1	613.90	405.75	815.91	352.29	10.17	10.17	10.39	10.39	
10100664509	SMP	1	613.88	405.78	815.85	352.36	10.30	10.30	10.36	10.36	
10100672882	SMP	1	613.80	405.74	815.84	352.43	10.21	10.21	10.32	10.32	
10100681115	SMP	1	613.76	405.79	815.86	352.42	10.25	10.25	10.36	10.36	
10100689517	SMP	1	613.82	405.79	815.83	352.44	10.23	10.23	10.43	10.43	
10100697877	SMP	1	613.82	405.78	815.83	352.46	10.23	10.23	10.39	10.39	
10100706260	SMP	1	613.84	405.80	815.85	352.44	10.22	10.22	10.35	10.35	
10100714502	SMP	1	613.84	405.79	815.80	352.46	10.25	10.25	10.28	10.28	
10100722886	SMP	1	613.84	405.81	815.79	352.42	10.22	10.22	10.41	10.41	
10100731246	SMP	1	613.83	405.75	815.76	352.44	10.18	10.18	10.43	10.43	
10100739645	SMP	1	613.82	405.78	815.79	352.42	10.23	10.23	10.39	10.39	
10100747866	SMP	1	613.75	405.71	815.65	352.35	10.23	10.23	10.46	10.46	
10100756248	SMP	1	613.78	405.64	815.71	352.36	10.17	10.17	10.53	10.53	
10100764626	SMP	1	613.76	405.53	815.69	352.30	10.04	10.04	10.44	10.44	
10100773008	SMP	1	613.78	405.55	815.72	352.28	10.08	10.08	10.49	10.49	
10100781240	SMP	1	613.76	405.53	815.69	352.29	10.07	10.07	10.47	10.47	
10100789641	SMP	1	613.76	405.47	815.69	352.25	10.18	10.18	10.45	10.45	
10100797988	SMP	1	613.85	405.47	815.70	352.25	10.11	10.11	10.45	10.45	
10100806383	SMP	1	613.85	405.36	815.74	352.25	10.30	10.30	10.41	10.41	
10100814622	SMP	1	614.39	404.95	816.00	351.94	10.27	10.27	10.33	10.33	
10100823011	SMP	1	614.91	404.50	816.62	351.53	9.96	9.96	10.56	10.56	
10100831373	SMP	1	615.36	404.21	816.91	351.21	10.43	10.43	10.52	10.52	
10100839642	SMP	1	615.41	404.12	817.01	351.14	10.47	10.47	10.37	10.37	
10100847989	SMP	1	615.48	404.12	816.95	351.17	10.43	10.43	10.42	10.42	
10100856374	SMP	1	615.41	404.12	817.06	351.11	10.43	10.43	10.50	10.50	
10100864752	SMP	1	615.34	403.98	816.99	351.00	10.28	10.28	10.33	10.33	
10100872999	SMP	1	615.41	404.04	817.04	350.99	10.46	10.46	10.40	10.40	
10100881370	SMP	1	615.34	403.91	817.02	350.95	10.33	10.33	10.41	10.41	
10100889772	SMP	1	615.34	403.98	816.93	350.89	10.44	10.44	10.45	10.45	
10100898112	SMP	1	615.34	403.84	817.05	350.90	10.41	10.41	10.28	10.28	
10100906369	SMP	1	615.41	403.83	817.11	350.80	10.37	10.37	10.29	10.29	
10100914747	SMP	1	615.41	403.84	817.14	350.72	10.48	10.48	10.43	10.43	
10100923126	SMP	1	615.51	403.72	817.16	350.70	10.44	10.44	10.37	10.37	
10100931486	SMP	1	615.51	403.72	817.22	350.67	10.44	10.44	10.57	10.57	
10100939774	SMP	1	615.58	403.66	817.30	350.63	10.46	10.46	10.53	10.53	
10100948114	SMP	1	615.45	403.55	817.35	350.60	10.22	10.22	10.67	10.67	
10100956495	SMP	1	615.59	403.57	817.51	350.52	10.48	10.48	10.67	10.67	
10100964867	SMP	1	615.58	403.52	817.48	350.51	10.48	10.48	10.64	10.64	
10100973131	SMP	1	615.58	403.52	817.65	350.47	10.57	10.57	10.64	10.64	
10100981487	SMP	1	615.62	403.53	817.55	350.35	10.67	10.67	10.55	10.55	
10100989878	SMP	1	615.69	403.42	817.67	350.27	10.53	10.53	10.55	10.55	
10100998110	SMP	1	615.69	403.21	817.72	350.19	10.27	10.27	10.42	10.42	
10101006506	SMP	1	615.75	403.14	817.82	350.18	10.44	10.44	10.48	10.48	
10101014868	SMP	1	615.94	403.07	817.91	350.10	10.48	10.48	10.46	10.46	
10101023251	SMP	1	616.01	403.07	818.02	350.03	10.43	10.43	10.58	10.58	
10101031476	SMP	1	616.07	402.93	818.04	349.84	10.39	10.39	10.37	10.37	
10101039889	SMP	1	616.24	402.85	818.11	349.73	10.42	10.42	10.34	10.34	
10101048227	SMP	1	616.33	402.78	818.28	349.67	10.49	10.49	10.61	10.61	
10101056611	SMP	1	616.38	402.59	818.47	349.60	10.44	10.44	10.62	10.62	
10101064892	SMP	1	616.54	402.49	818.56	349.54	10.46	10.46	10.66	10.66	
10101073247	SMP	1	616.53	402.43	818.69	349.46	10.59	10.59	10.66	10.66	
10101081604	SMP	1	616.55	402.12	818.72	349.25	10.55	10.55	10.64	10.64	
10101090004	SMP	1	616.30	401.40	818.29	348.49	10.53	10.53	10.67	10.67	
10101098225	SMP	1	616.16	400.83	817.89	347.99	10.31	10.31	10.52	10.52	
10101114992	SMP	1	616.27	400.43	817.92	347.60	10.33	10.33	10.15	10.15	
10101123362	SMP	1	616.27	400.25	818.16	347.50	10.42	10.42	10.48	10.48	
10101131608	SMP	1	616.41	400.12	818.31	347.26	10.44	10.44	10.42	10.42	
10101139989	SMP	1	616.55	399.85	818.34	347.05	10.42	10.42	10.46	10.46	
10101148376	SMP	1	616.56	399.57	818.69	346.79	10.26	10.26	10.44	10.44	
10101156605	SMP	1	616.65	399.19	818.75	346.55	10.25	10.25	10.52	10.52	
10101164982	SMP	1	616.70	398.88	818.83	346.26	10.23	10.23	10.38	10.38	
10101173367	SMP	1	616.76	398.34	818.91	345.85	10.33	10.33	10.30	10.30	
10101181735	SMP	1	616.87	397.86	818.88	345.48	10.36	10.36	10.37	10.37	
10101189982	SMP	1	616.93	397.20	819.04	345.02	10.36	10.36	10.51	10.51	
10101198374	SMP	1	616.94	396.64	819.20	344.55	9.95	9.95	10.47	10.47	
10101206737	SMP	1	616.88	396.01	819.26	344.03	10.35	10.35	10.36	10.36	
10101223355	SMP	1	617.04	394.93	819.40	343.10	10.43	10.43	10.50	10.50	
10101231733	SMP	1	617.06	394.34	819.57	342.79	10.19	10.19	10.58	10.58	
10101240115	SMP	1	617.09	393.98	819.45	342.32	10.45	10.45	10.59	10.59	
10101248477	SMP	1	617.17	393.50	819.57	342.02	10.16	10.16	10.58	10.58	
10101256752	SMP	1	617.26	393.14	819.69	341.77	10.44	10.44	10.57	10.57	
10101265097	SMP	1	617.19	392.86	819.66	341.42	10.45	10.45	10.55	10.55	
10101273475	SMP	1	617.18	392.60	819.64	341.15	10.34	10.34	10.62	10.62	
10101281854	SMP	1	617.34	392.39	819.68	341.02	10.45	10.45	10.50	10.50	
10101290110	SMP	1	617.38	392.24	819.80	340.94	10.41	10.41	10.49	10.49	
10101298467	SMP	1	616.95	392.12	819.62	340.81	10.45	10.45	10.47	10.47	
10101306876	SMP	1	615.77	392.03	818.41	340.60	10.36	10.36	10.59	10.59	
10101323484	SMP	1	614.79	392.06	816.92	340.58	10.36	10.36	10.30	10.30	
10101331870	SMP	1	614.88	392.12	817.05	340.67	10.35	10.35	10.38	10.38	
10101340235	SMP	1	614.97	392.17	817.15	340.72	10.18	10.18	10.35	10.35	
10101348477	SMP	1	615.19	392.15	817.40	340.73	10.26	10.26	10.55	10.55	
10101356851	SMP	1	615.29	392.25	817.52	340.77	10.28	10.28	10.56	10.56	
10101365227	SMP	1	615.41	392.30	817.69	340.78	10.34	10.34	10.45	10.45	
10101373591	SMP	1	615.63	392.44	817.82	340.89	10.27	10.27	10.48	10.48	
10101381870	SMP	1	615.82	392.54	817.90	341.08	10.22	10.22	10.55	10.55	
10101390224	SMP	1	615.90	392.63	818.01	341.11	10.04	10.04	10.48	10.48	
10101398600	SMP	1	615.95	392.73	818.33	341.17	10.14	10.14	10.45	10.45	
10101406978	SMP	1	616.20	392.83	818.50	341.28	10.20	10.20	10.49	10.49	
10101415226	SMP	1	616.23	392.98	818.72	341.42	10.18	10.18	10.62	10.62	
10101431964	SMP	1	616.65	393.13	819.10	341.68	10.39	10.39	10.09	10.09	
10101440378	SMP	1	616.79	393.27	819.12	341.80	10.30	10.30	10.42	10.42	
10101448588	SMP	1	616.96	393.35	819.37	341.87	10.32	10.32	10.47	10.47	
10101465338	SMP	1	617.12	393.59	819.72	342.19	10.17	10.17	10.44	10.44	
10101473724	SMP	1	617.31	393.79	819.83	342.21	10.15	10.15	10.47	10.47	
10101481972	SMP	1	617.45	393.91	819.96	342.36	10.26	10.26	10.32	10.32	
10101490335	SMP	1	617.61	394.07	820.26	342.49	10.29	10.29	10.43	10.43	
10101498735	SMP	1	617.65	394.12	820.27	342.62	10.35	10.35	10.52	10.52	
10101506990	SMP	1	617.72	394.20	820.34	342.70	10.36	10.36	10.50	10.50	
10101515346	SMP	1	617.84	394.29	820.45	342.74	10.33	10.33	10.66	10.66	
10101523726	SMP	1	617.95	394.41	820.49	342.79	10.24	10.24	10.53	10.53	
10101532104	SMP	1	617.98	394.54	820.57	342.87	10.21	10.21	10.55	10.55	
10101540346	SMP	1	617.95	394.60	820.64	342.95	10.20	10.20	10.52	10.52	
10101548738	SMP	1	618.04	394.62	820.71	343.02	10.08	10.08	10.53	10.53	
10101557093	SMP	1	617.98	394.70	820.75	343.11	10.15	10.15	10.42	10.42	
10101565466	SMP	1	617.37	394.97	820.11	343.22	10.29	10.29	10.55	10.55	
10101573722	SMP	1	616.63	395.06	819.37	343.37	10.41	10.41	10.58	10.58	
10101590473	SMP	1	616.77	395.13	819.32	343.36	10.39	10.39	10.50	10.50	
10101598843	SMP	1	616.88	395.12	819.29	343.41	10.34	10.34	10.61	10.61	
10101607098	SMP	1	616.94	395.16	819.36	343.48	10.11	10.11	10.62	10.62	
10101615456	SMP	1	616.94	395.27	819.53	343.55	10.16	10.16	10.68	10.68	
10101623860	SMP	1	616.93	395.31	819.59	343.60	10.16	10.16	10.66	10.66	
10101632210	SMP	1	616.96	395.42	819.65	343.76	10.08	10.08	10.59	10.59	
10101640479	SMP	1	617.06	395.39	819.73	343.77	10.04	10.04	10.45	10.45	
10101648844	SMP	1	617.08	395.51	819.75	343.80	10.28	10.28	10.45	10.45	
10101657225	SMP	1	617.17	395.54	819.70	343.89	10.21	10.21	10.44	10.44	
10101665459	SMP	1	617.23	395.61	819.77	343.96	10.26	10.26	10.38	10.38	
10101673856	SMP	1	617.19	395.69	819.91	343.93	10.25	10.25	10.36	10.36	
10101682207	SMP	1	617.21	395.62	820.03	344.01	10.14	10.14	10.47	10.47	
10101690591	SMP	1	617.33	395.62	820.13	344.04	10.11	10.11	10.47	10.47	
10101698836	SMP	1	617.34	395.63	820.21	343.98	10.30	10.30	10.47	10.47	
10101707217	SMP	1	617.59	395.51	820.28	344.05	10.25	10.25	10.58	10.58	
10101715580	SMP	1	617.50	395.52	820.41	344.05	10.30	10.30	10.52	10.52	
10101723981	SMP	1	617.69	395.56	820.55	344.05	10.23	10.23	10.33	10.33	
10101732201	SMP	1	617.80	395.51	820.76	344.05	10.23	10.23	10.49	10.49	
10101740583	SMP	1	617.92	395.47	820.88	344.10	10.13	10.13	10.57	10.57	
10101748957	SMP	1	618.24	395.54	821.14	344.19	10.11	10.11	10.55	10.55	
10101757350	SMP	1	619.10	396.00	821.89	344.62	10.33	10.33	10.70	10.70	
10101765574	SMP	1	619.24	396.24	821.94	345.02	10.54	10.54	10.55	10.55	
10101773978	SMP	1	619.47	396.19	822.01	345.08	10.60	10.60	10.59	10.59	
10101782320	SMP	1	619.47	396.13	822.20	345.04	10.53	10.53	10.65	10.65	
10101790705	SMP	1	619.24	396.16	822.33	344.98	10.51	10.51	10.66	10.66	
10101798960	SMP	1	619.31	396.17	822.26	344.98	10.52	10.52	10.68	10.68	
10101807337	SMP	1	619.31	396.15	822.38	344.92	10.59	10.59	10.57	10.57	
10101815724	SMP	1	619.17	396.19	822.28	344.89	10.47	10.47	10.51	10.51	
10101823978	SMP	1	619.17	396.19	822.13	344.88	10.32	10.32	10.51	10.51	
10101832326	SMP	1	619.09	396.19	821.89	344.89	10.44	10.44	10.61	10.61	
10101840716	SMP	1	618.98	396.11	821.87	344.70	10.37	10.37	10.73	10.73	
10101849083	SMP	1	618.88	396.19	821.64	344.62	10.56	10.56	10.79	10.79	
10101857343	SMP	1	618.66	396.23	821.71	344.56	10.67	10.67	10.82	10.82	
10101865695	SMP	1	618.55	396.19	821.48	344.48	10.64	10.64	10.77	10.77	
10101874098	SMP	1	618.38	396.19	821.32	344.41	10.57	10.57	10.69	10.69	
10101882450	SMP	1	618.24	396.19	821.25	344.28	10.48	10.48	10.72	10.72	
10101890701	SMP	1	618.34	396.09	821.20	344.26	10.44	10.44	10.74	10.74	
10101899078	SMP	1	618.31	396.12	821.22	344.16	10.54	10.54	10.74	10.74	
10101907464	SMP	1	618.20	396.05	821.13	344.08	10.46	10.46	10.76	10.76	
10101915818	SMP	1	618.24	395.97	821.22	344.00	10.56	10.56	10.79	10.79	
10101924094	SMP	1	618.22	395.87	821.29	343.96	10.62	10.62	10.74	10.74	
10101932444	SMP	1	618.45	395.70	821.35	343.85	10.66	10.66	10.86	10.86	
10101940838	SMP	1	618.42	395.65	821.36	343.73	10.74	10.74	10.94	10.94	
10101949203	SMP	1	618.38	395.63	821.52	343.71	10.66	10.66	10.97	10.97	
10101957471	SMP	1	618.45	395.42	821.60	343.63	10.69	10.69	11.00	11.00	
10101965818	SMP	1	618.57	395.31	821.61	343.54	10.68	10.68	10.92	10.92	
10101974223	SMP	1	618.57	395.31	821.58	343.55	10.68	10.68	10.92	10.92	
10101982445	SMP	1	618.51	395.31	821.78	343.57	10.77	10.77	10.93	10.93	
10101990821	SMP	1	618.61	395.26	821.79	343.57	10.78	10.78	10.94	10.94	
10101999200	SMP	1	618.65	395.24	821.82	343.63	10.82	10.82	10.95	10.95	
10102007589	SMP	1	618.57	395.34	821.89	343.58	10.79	10.79	11.01	11.01	
10102015812	SMP	1	618.67	395.26	821.86	343.69	10.72	10.72	11.06	11.06	
10102024219	SMP	1	618.63	395.35	821.79	343.71	10.75	10.75	10.97	10.97	
10102032563	SMP	1	618.57	395.40	821.81	343.74	10.81	10.81	11.13	11.13	
10102040952	SMP	1	618.42	395.51	821.77	343.78	10.91	10.91	11.08	11.08	
10102049207	SMP	1	618.37	395.48	821.63	343.70	10.77	10.77	11.01	11.01	
10102057584	SMP	1	618.35	395.52	821.61	343.68	10.79	10.79	11.01	11.01	
10102065957	SMP	1	618.44	395.40	821.57	343.71	10.73	10.73	10.98	10.98	
10102074343	SMP	1	618.23	395.57	821.48	343.62	10.79	10.79	10.92	10.92	
10102082569	SMP	1	618.16	395.57	821.42	343.65	10.78	10.78	10.97	10.97	
10102090949	SMP	1	618.16	395.60	821.35	343.58	10.79	10.79	10.84	10.84	
10102099326	SMP	1	618.04	395.59	821.24	343.63	10.76	10.76	10.99	10.99	
10102107700	SMP	1	617.87	395.64	821.12	343.65	10.75	10.75	11.21	11.21	
10102115935	SMP	1	617.84	395.67	821.12	343.66	10.92	10.92	11.13	11.13	
10102124336	SMP	1	617.82	395.72	820.98	343.57	10.61	10.61	11.01	11.01	
10102132697	SMP	1	617.75	395.79	820.96	343.66	10.77	10.77	10.89	10.89	
10102140948	SMP	1	617.68	395.91	820.81	343.82	10.74	10.74	10.98	10.98	
10102149322	SMP	1	617.79	396.34	820.82	344.32	10.81	10.81	10.93	10.93	
10102157702	SMP	1	617.97	396.86	820.74	344.79	10.60	10.60	10.99	10.99	
10102166061	SMP	1	617.94	396.90	820.73	345.04	10.60	10.60	10.89	10.89	
10102174334	SMP	1	617.74	397.00	820.67	345.05	10.82	10.82	10.96	10.96	
10102182688	SMP	1	617.76	397.13	820.52	345.16	10.82	10.82	10.79	10.79	
10102191070	SMP	1	617.74	397.26	820.59	345.26	10.83	10.83	10.82	10.82	
10102199439	SMP	1	617.75	397.26	820.43	345.35	10.77	10.77	10.93	10.93	
10102207699	SMP	1	617.64	397.41	820.43	345.50	10.65	10.65	10.90	10.90	
10102216057	SMP	1	617.51	397.46	820.36	345.57	10.67	10.67	10.86	10.86	
10102224462	SMP	1	617.55	397.48	820.38	345.56	10.60	10.60	10.78	10.78	
10102232808	SMP	1	617.54	397.66	820.33	345.68	10.68	10.68	10.84	10.84	
10102241069	SMP	1	617.43	397.69	820.26	345.64	10.68	10.68	10.80	10.80	
10102249439	SMP	1	617.43	397.67	820.32	345.57	10.46	10.46	10.77	10.77	
10102257831	SMP	1	617.45	397.72	820.32	345.64	10.73	10.73	10.81	10.81	
10102266181	SMP	1	617.38	397.65	820.31	345.56	10.44	10.44	10.77	10.77	
10102274458	SMP	1	617.38	397.65	820.33	345.53	10.75	10.75	10.72	10.72	
10102282811	SMP	1	617.45	397.61	820.34	345.56	10.53	10.53	10.76	10.76	
10102291184	SMP	1	617.43	397.62	820.34	345.47	10.77	10.77	10.93	10.93	
10102299442	SMP	1	617.52	397.47	820.31	345.43	10.57	10.57	10.79	10.79	
10102307818	SMP	1	617.44	397.59	820.40	345.48	10.67	10.67	10.95	10.95	
10102316187	SMP	1	617.54	397.55	820.41	345.39	10.54	10.54	10.82	10.82	
10102324586	SMP	1	617.55	397.43	820.41	345.47	10.47	10.47	10.87	10.87	
10102332808	SMP	1	617.48	397.50	820.36	345.39	10.48	10.48	10.70	10.70	
10102341189	SMP	1	617.48	397.44	820.31	345.38	10.53	10.53	10.71	10.71	
10102349561	SMP	1	617.37	397.44	820.28	345.49	10.59	10.59	10.63	10.63	
10102357944	SMP	1	617.37	397.52	820.37	345.52	10.44	10.44	10.77	10.77	
10102366180	SMP	1	617.44	397.52	820.35	345.52	10.44	10.44	10.69	10.69	
10102374579	SMP	1	617.44	397.51	820.29	345.52	10.41	10.41	10.73	10.73	
10102382933	SMP	1	617.27	397.62	820.33	345.60	10.48	10.48	10.80	10.80	
10102391305	SMP	1	617.36	397.75	820.26	345.64	10.47	10.47	10.80	10.80	
10102399554	SMP	1	617.40	397.73	820.33	345.61	10.49	10.49	10.77	10.77	
10102407943	SMP	1	617.33	397.73	820.33	345.64	10.43	10.43	10.81	10.81	
10102416297	SMP	1	617.32	397.74	820.32	345.59	10.34	10.34	10.77	10.77	
10102424698	SMP	1	617.33	397.67	820.33	345.57	10.31	10.31	10.77	10.77	
10102432922	SMP	1	617.36	397.67	820.36	345.50	10.42	10.42	10.81	10.81	
10102441313	SMP	1	617.32	397.62	820.30	345.52	10.48	10.48	10.83	10.83	
10102449684	SMP	1	617.63	397.60	820.57	345.46	10.64	10.64	10.86	10.86	
10102457942	SMP	1	618.84	397.50	821.79	345.40	10.42	10.42	10.79	10.79	
10102466293	SMP	1	620.51	397.40	823.19	345.25	10.62	10.62	10.84	10.84	
10102474702	SMP	1	621.71	397.10	824.29	345.09	10.59	10.59	10.70	10.70	
10102483047	SMP	1	622.12	397.05	824.72	344.97	10.69	10.69	10.71	10.71	
10102499675	SMP	1	622.17	397.02	824.72	344.81	10.60	10.60	10.68	10.68	
10102508057	SMP	1	622.26	396.98	824.72	344.81	10.57	10.57	10.45	10.45	
10102516442	SMP	1	622.27	396.91	824.82	344.80	10.74	10.74	10.70	10.70	
10102524676	SMP	1	622.34	396.93	824.85	344.67	10.72	10.72	10.39	10.39	
10102533069	SMP	1	622.27	396.84	824.95	344.67	10.62	10.62	10.39	10.39	
10102541431	SMP	1	622.34	396.84	825.02	344.63	10.66	10.66	10.29	10.29	
10102549798	SMP	1	622.41	396.77	825.14	344.65	10.55	10.55	10.36	10.36	
10102558055	SMP	1	622.41	396.77	825.23	344.57	10.62	10.62	10.60	10.60	
10102566437	SMP	1	622.49	396.74	825.28	344.53	10.58	10.58	10.67	10.67	
10102574795	SMP	1	622.63	396.71	825.38	344.60	10.42	10.42	10.68	10.68	
10102583188	SMP	1	622.67	396.65	825.43	344.58	10.44	10.44	10.77	10.77	
10102591422	SMP	1	622.79	396.58	825.45	344.55	10.43	10.43	10.69	10.69	
10102599800	SMP	1	622.65	396.59	825.55	344.51	10.53	10.53	10.61	10.61	
10102608178	SMP	1	622.72	396.57	825.69	344.51	10.65	10.65	10.55	10.55	
10102616549	SMP	1	622.71	396.47	825.70	344.44	10.25	10.25	10.54	10.54	
10102624790	SMP	1	622.81	396.47	825.71	344.37	10.29	10.29	10.50	10.50	
10102633191	SMP	1	622.88	396.47	825.77	344.37	10.29	10.29	10.40	10.40	
10102641565	SMP	1	622.88	396.47	825.91	344.38	10.28	10.28	10.44	10.44	
10102649802	SMP	1	622.86	396.40	825.91	344.33	10.27	10.27	10.44	10.44	
10102658183	SMP	1	622.89	396.47	826.01	344.35	10.32	10.32	10.45	10.45	
10102666551	SMP	1	622.98	396.47	826.04	344.35	10.34	10.34	10.54	10.54	
10102674912	SMP	1	622.93	396.41	826.08	344.29	10.35	10.35	10.52	10.52	
10102683185	SMP	1	623.03	396.45	826.13	344.31	10.28	10.28	10.45	10.45	
10102691553	SMP	1	623.09	396.48	826.30	344.35	10.38	10.38	10.55	10.55	
10102699917	SMP	1	623.03	396.45	826.37	344.35	10.31	10.31	10.64	10.64	
10102708297	SMP	1	623.12	396.44	826.32	344.33	10.30	10.30	10.65	10.65	
10102716541	SMP	1	623.20	396.55	826.54	344.35	10.39	10.39	10.56	10.56	
10102724910	SMP	1	623.42	396.50	826.52	344.41	10.39	10.39	10.42	10.42	
10102733306	SMP	1	623.52	396.47	826.63	344.44	10.40	10.40	10.46	10.46	
10102741676	SMP	1	623.70	396.55	826.74	344.45	10.43	10.43	10.44	10.44	
10102749924	SMP	1	623.70	396.47	826.83	344.47	10.23	10.23	10.33	10.33	
10102758298	SMP	1	623.76	396.49	827.00	344.57	10.17	10.17	10.41	10.41	
10102766668	SMP	1	623.81	396.51	827.14	344.57	10.19	10.19	10.34	10.34	
10102775035	SMP	1	623.80	396.46	827.21	344.57	10.08	10.08	10.36	10.36	
10102783306	SMP	1	623.62	396.94	826.90	344.95	10.45	10.45	10.30	10.30	
10102791664	SMP	1	623.09	397.69	826.07	345.75	10.08	10.08	10.26	10.26	
10102800041	SMP	1	622.94	398.12	825.70	346.32	10.48	10.48	10.50	10.50	
10102808291	SMP	1	623.10	398.23	825.68	346.64	10.25	10.25	10.62	10.62	
10102816662	SMP	1	623.10	398.07	825.79	346.43	10.35	10.35	10.54	10.54	
10102825039	SMP	1	623.10	398.10	825.76	346.59	10.34	10.34	10.62	10.62	
10102833431	SMP	1	623.06	398.10	825.90	346.59	10.39	10.39	10.55	10.55	
10102841670	SMP	1	623.15	398.06	825.95	346.58	10.26	10.26	10.39	10.39	
10102850041	SMP	1	623.18	398.07	825.98	346.53	10.44	10.44	10.37	10.37	
10102858417	SMP	1	623.13	397.99	825.96	346.64	10.29	10.29	10.42	10.42	
10102866793	SMP	1	623.17	398.00	826.09	346.57	10.25	10.25	10.28	10.28	
10102875036	SMP	1	623.18	398.00	826.10	346.57	10.28	10.28	10.28	10.28	
10102883425	SMP	1	623.18	398.00	826.06	346.62	10.28	10.28	10.31	10.31	
10102891793	SMP	1	623.15	398.05	826.12	346.53	10.33	10.33	10.39	10.39	
10102900157	SMP	1	623.10	398.15	826.16	346.57	10.42	10.42	10.41	10.41	
10102908412	SMP	1	623.07	398.05	826.12	346.53	10.41	10.41	10.33	10.33	
10102916788	SMP	1	622.99	398.10	826.09	346.50	10.34	10.34	10.27	10.27	
10102925158	SMP	1	622.99	398.09	826.12	346.53	10.35	10.35	10.36	10.36	
10102933549	SMP	1	623.03	398.11	826.19	346.39	10.32	10.32	10.34	10.34	
10102941799	SMP	1	622.94	398.17	826.03	346.57	10.33	10.33	10.23	10.23	
10102950158	SMP	1	622.98	398.22	826.09	346.57	10.38	10.38	10.41	10.41	
10102958537	SMP	1	622.88	398.28	826.02	346.57	10.31	10.31	10.32	10.32	
10102966790	SMP	1	622.83	398.31	826.05	346.60	10.33	10.33	10.44	10.44	
10102975153	SMP	1	622.84	398.30	826.07	346.62	10.09	10.09	10.36	10.36	
10102983552	SMP	1	622.85	398.36	826.04	346.63	10.34	10.34	10.33	10.33	
10102991904	SMP	1	622.85	398.36	826.04	346.70	10.28	10.28	10.38	10.38	
10103000158	SMP	1	622.89	398.47	826.11	346.70	10.22	10.22	10.37	10.37	
10103008539	SMP	1	622.86	398.47	826.18	346.73	10.22	10.22	10.32	10.32	
10103016905	SMP	1	622.83	398.54	826.14	346.80	10.05	10.05	10.35	10.35	
10103025275	SMP	1	622.89	398.53	826.17	346.83	10.05	10.05	10.41	10.41	
10103033545	SMP	1	622.86	398.61	826.19	346.83	10.02	10.02	10.40	10.40	
10103041911	SMP	1	622.90	398.60	826.23	346.90	10.07	10.07	10.45	10.45	
10103050279	SMP	1	622.90	398.68	826.25	346.93	10.11	10.11	10.49	10.49	
10103058659	SMP	1	622.90	398.76	826.31	347.00	10.24	10.24	10.54	10.54	
10103066915	SMP	1	622.93	398.76	826.27	347.05	10.12	10.12	10.49	10.49	
10103075272	SMP	1	622.92	398.83	826.32	347.08	10.24	10.24	10.39	10.39	
10103083672	SMP	1	622.95	398.86	826.32	347.15	10.27	10.27	10.44	10.44	
10103092028	SMP	1	623.18	398.85	826.52	347.27	10.09	10.09	10.60	10.60	
10103100276	SMP	1	623.62	398.97	827.00	347.37	10.43	10.43	10.50	10.50	
10103108655	SMP	1	623.57	398.93	826.89	347.42	10.41	10.41	10.41	10.41	
10103117038	SMP	1	623.69	399.01	826.98	347.43	10.45	10.45	10.46	10.46	
10103125280	SMP	1	623.62	399.05	826.96	347.49	10.36	10.36	10.51	10.51	
10103133669	SMP	1	623.62	399.05	827.00	347.50	10.33	10.33	10.51	10.51	
10103142033	SMP	1	623.69	399.04	827.01	347.53	10.48	10.48	10.56	10.56	
10103150402	SMP	1	623.69	399.05	827.05	347.52	10.46	10.46	10.48	10.48	
10103158655	SMP	1	623.69	399.05	826.98	347.46	10.48	10.48	10.48	10.48	
10103167034	SMP	1	623.77	398.93	827.05	347.45	10.35	10.35	10.51	10.51	
10103175395	SMP	1	623.77	398.97	827.05	347.52	10.46	10.46	10.62	10.62	
10103183792	SMP	1	623.84	399.00	827.02	347.50	10.36	10.36	10.56	10.56	
10103192056	SMP	1	623.85	398.95	827.09	347.50	10.40	10.40	10.44	10.44	
10103200405	SMP	1	623.85	398.95	827.09	347.50	10.34	10.34	10.35	10.35	
10103208781	SMP	1	623.83	398.94	827.09	347.43	10.46	10.46	10.43	10.43	
10103217153	SMP	1	623.76	398.93	827.02	347.43	10.46	10.46	10.45	10.45	
10103225388	SMP	1	623.77	398.95	827.02	347.43	10.45	10.45	10.56	10.56	
10103233790	SMP	1	623.78	398.95	827.03	347.40	10.45	10.45	10.39	10.39	
10103242155	SMP	1	623.62	398.90	827.01	347.39	10.42	10.42	10.50	10.50	
10103250521	SMP	1	623.62	398.91	826.94	347.39	10.52	10.52	10.45	10.45	
10103258780	SMP	1	623.48	398.97	826.87	347.32	10.51	10.51	10.40	10.40	
10103267155	SMP	1	623.48	398.90	826.78	347.29	10.50	10.50	10.48	10.48	
10103275514	SMP	1	623.46	398.95	826.79	347.21	10.39	10.39	10.44	10.44	
10103283790	SMP	1	623.34	398.98	826.68	347.31	10.59	10.59	10.59	10.59	
10103292144	SMP	1	623.27	399.05	826.60	347.29	10.40	10.40	10.58	10.58	
10103300516	SMP	1	623.25	398.95	826.52	347.35	10.17	10.17	10.60	10.60	
10103308899	SMP	1	623.22	399.06	826.48	347.32	10.21	10.21	10.53	10.53	
10103317150	SMP	1	623.18	399.07	826.39	347.37	10.38	10.38	10.64	10.64	
10103325511	SMP	1	623.15	399.13	826.30	347.36	10.28	10.28	10.50	10.50	
10103333907	SMP	1	623.06	399.12	826.29	347.44	10.39	10.39	10.52	10.52	
10103342273	SMP	1	623.22	399.13	826.29	347.36	10.27	10.27	10.46	10.46	
10103350518	SMP	1	623.55	399.05	826.69	347.18	10.53	10.53	10.48	10.48	
10103358910	SMP	1	623.50	398.80	826.55	346.98	10.35	10.35	10.52	10.52	
10103367272	SMP	1	623.62	398.79	826.55	347.05	10.38	10.38	10.48	10.48	
10103375634	SMP	1	623.48	398.87	826.41	347.05	10.47	10.47	10.49	10.49	
10103383910	SMP	1	623.44	398.93	826.41	347.12	10.36	10.36	10.49	10.49	
10103392269	SMP	1	623.46	398.88	826.41	347.12	10.34	10.34	10.43	10.43	
10103400638	SMP	1	623.46	398.88	826.32	347.08	10.36	10.36	10.39	10.39	
10103409017	SMP	1	623.46	398.95	826.32	347.15	10.27	10.27	10.37	10.37	
10103417266	SMP	1	623.39	399.00	826.32	347.08	10.28	10.28	10.40	10.40	
10103425629	SMP	1	623.32	398.95	826.25	347.08	10.17	10.17	10.42	10.42	
10103434030	SMP	1	623.25	398.95	826.32	347.08	10.15	10.15	10.34	10.34	
10103442271	SMP	1	623.20	398.94	826.32	347.15	10.31	10.31	10.48	10.48	
10103450637	SMP	1	623.18	399.00	826.31	347.07	10.17	10.17	10.41	10.41	
10103459018	SMP	1	623.12	398.95	826.25	347.08	10.29	10.29	10.33	10.33	
10103467389	SMP	1	623.09	398.87	826.18	347.07	10.19	10.19	10.44	10.44	
10103475637	SMP	1	623.05	398.82	826.18	347.00	10.20	10.20	10.41	10.41	
10103484026	SMP	1	623.07	398.79	826.17	347.00	10.15	10.15	10.36	10.36	
10103492387	SMP	1	623.00	398.89	826.11	347.00	10.23	10.23	10.33	10.33	
10103500789	SMP	1	622.95	398.88	826.12	346.97	10.27	10.27	10.35	10.35	
10103509013	SMP	1	622.98	398.88	826.05	346.92	10.27	10.27	10.28	10.28	
10103517387	SMP	1	622.83	398.80	825.99	346.93	10.16	10.16	10.33	10.33	
10103525758	SMP	1	622.88	398.91	826.03	346.95	10.24	10.24	10.35	10.35	
10103534154	SMP	1	622.84	398.86	825.90	347.03	10.30	10.30	10.30	10.30	
10103542392	SMP	1	622.76	398.95	825.96	347.03	10.38	10.38	10.33	10.33	
10103550761	SMP	1	622.77	398.95	825.93	347.00	10.35	10.35	10.37	10.37	
10103559137	SMP	1	622.76	398.95	825.88	347.07	10.35	10.35	10.38	10.38	
10103567518	SMP	1	622.65	399.02	825.86	347.05	10.47	10.47	10.25	10.25	
10103575753	SMP	1	622.69	399.08	825.86	347.05	10.35	10.35	10.32	10.32	
10103584146	SMP	1	622.69	399.02	825.79	347.05	10.33	10.33	10.24	10.24	
10103592513	SMP	1	622.62	399.05	825.77	347.10	10.51	10.51	10.30	10.30	
10103600758	SMP	1	622.52	399.06	825.72	347.05	10.37	10.37	10.30	10.30	
10103609139	SMP	1	622.62	399.08	825.71	347.08	10.37	10.37	10.30	10.30	
10103617509	SMP	1	622.52	399.06	825.69	347.05	10.33	10.33	10.43	10.43	
10103625877	SMP	1	622.55	398.99	825.69	347.05	10.33	10.33	10.38	10.38	
10103634149	SMP	1	622.48	399.05	825.64	347.08	10.41	10.41	10.28	10.28	
10103642536	SMP	1	622.48	399.04	825.55	346.98	10.42	10.42	10.36	10.36	
10103650883	SMP	1	622.37	398.93	825.62	346.98	10.33	10.33	10.39	10.39	
10103659256	SMP	1	622.39	398.88	825.53	346.93	10.32	10.32	10.46	10.46	
10103667510	SMP	1	622.27	398.90	825.48	346.91	10.23	10.23	10.54	10.54	
10103675875	SMP	1	622.39	398.88	825.48	346.91	10.16	10.16	10.54	10.54	
10103684269	SMP	1	622.34	399.12	825.39	347.08	10.36	10.36	10.31	10.31	
10103692631	SMP	1	622.40	399.60	825.32	347.60	10.21	10.21	10.46	10.46	
10103700876	SMP	1	622.39	399.67	825.10	347.85	10.24	10.24	10.28	10.28	
10103709256	SMP	1	622.33	399.67	825.10	347.74	10.18	10.18	10.22	10.22	
10103717632	SMP	1	622.21	399.63	824.97	347.73	10.11	10.11	10.25	10.25	
10103725994	SMP	1	622.12	399.65	824.98	347.76	10.06	10.06	10.25	10.25	
10103734270	SMP	1	622.04	399.67	824.94	347.77	10.05	10.05	10.25	10.25	
10103742635	SMP	1	622.05	399.75	824.85	347.79	10.13	10.13	10.03	10.03	
10103751005	SMP	1	621.91	399.80	824.77	347.81	10.14	10.14	10.18	10.18	
10103759258	SMP	1	621.90	399.88	824.77	347.78	10.27	10.27	10.21	10.21	
10103767633	SMP	1	621.77	399.92	824.64	347.82	10.34	10.34	10.21	10.21	
10103775992	SMP	1	621.77	400.00	824.57	347.80	10.21	10.21	10.30	10.30	
10103784395	SMP	1	621.69	399.98	824.48	347.88	10.36	10.36	10.42	10.42	
10103792624	SMP	1	621.48	400.05	824.32	347.87	10.41	10.41	10.36	10.36	
10103801000	SMP	1	621.41	400.12	824.32	347.87	10.41	10.41	10.28	10.28	
10103809378	SMP	1	621.34	400.12	824.25	347.85	10.32	10.32	10.21	10.21	
10103817756	SMP	1	621.27	400.24	824.17	347.93	10.18	10.18	10.32	10.32	
10103825997	SMP	1	621.21	400.28	824.18	347.93	10.22	10.22	10.29	10.29	
10103834390	SMP	1	621.23	400.28	824.15	347.98	10.15	10.15	10.30	10.30	
10103842755	SMP	1	621.17	400.36	824.15	347.99	10.17	10.17	10.30	10.30	
10103851122	SMP	1	621.16	400.43	824.20	348.02	10.15	10.15	10.17	10.17	
10103859380	SMP	1	621.22	400.44	824.20	348.09	10.07	10.07	10.29	10.29	
10103867747	SMP	1	621.16	400.52	824.13	348.09	9.97	9.97	10.23	10.23	
10103876121	SMP	1	621.24	400.50	824.23	348.21	10.18	10.18	10.13	10.13	
10103884512	SMP	1	621.27	400.61	824.34	348.31	10.14	10.14	10.25	10.25	
10103892747	SMP	1	621.27	400.73	824.36	348.29	10.43	10.43	10.42	10.42	
10103901117	SMP	1	621.34	400.66	824.34	348.38	10.22	10.22	10.28	10.28	
10103909501	SMP	1	621.34	400.79	824.38	348.37	10.29	10.29	10.32	10.32	
10103917738	SMP	1	621.40	400.84	824.45	348.37	10.28	10.28	10.24	10.24	
10103934488	SMP	1	621.55	400.90	824.58	348.50	10.48	10.48	10.35	10.35	
10103942893	SMP	1	621.48	400.97	824.64	348.50	10.45	10.45	10.35	10.35	
10103951110	SMP	1	621.55	400.98	824.64	348.58	10.41	10.41	10.40	10.40	
10103967872	SMP	1	621.36	401.13	824.49	348.78	10.22	10.22	10.29	10.29	
10103976245	SMP	1	620.68	401.38	823.86	348.92	10.39	10.39	10.28	10.28	
10103984496	SMP	1	620.39	401.41	823.46	348.93	10.08	10.08	10.34	10.34	
10103992862	SMP	1	620.41	401.41	823.48	348.97	10.34	10.34	10.42	10.42	
10104001263	SMP	1	620.47	401.37	823.39	348.93	10.24	10.24	10.26	10.26	
10104009614	SMP	1	620.48	401.48	823.41	349.05	10.31	10.31	10.26	10.26	
10104017861	SMP	1	620.48	401.55	823.41	349.05	10.24	10.24	10.35	10.35	
10104026246	SMP	1	620.41	401.55	823.47	349.12	10.34	10.34	10.36	10.36	
10104034617	SMP	1	620.44	401.57	823.41	349.05	10.35	10.35	10.38	10.38	
10104042990	SMP	1	620.44	401.58	823.46	349.15	10.24	10.24	10.33	10.33	
10104051256	SMP	1	620.40	401.59	823.50	349.14	10.29	10.29	10.30	10.30	
10104059624	SMP	1	620.40	401.65	823.48	349.19	10.33	10.33	10.45	10.45	
10104067997	SMP	1	620.47	401.66	823.48	349.12	10.26	10.26	10.40	10.40	
10104076368	SMP	1	620.48	401.63	823.46	349.22	10.26	10.26	10.39	10.39	
10104084622	SMP	1	620.38	401.65	823.53	349.15	10.32	10.32	10.31	10.31	
10104092977	SMP	1	620.41	401.64	823.53	349.15	10.29	10.29	10.37	10.37	
10104101375	SMP	1	620.40	401.66	823.48	349.12	10.22	10.22	10.43	10.43	
10104109617	SMP	1	620.34	401.58	823.46	349.15	10.27	10.27	10.33	10.33	
10104117983	SMP	1	620.40	401.60	823.48	349.12	10.23	10.23	10.32	10.32	
10104126368	SMP	1	620.40	401.67	823.41	349.12	10.33	10.33	10.36	10.36	
10104134743	SMP	1	620.26	401.66	823.39	349.08	10.23	10.23	10.28	10.28	
10104142987	SMP	1	620.33	401.63	823.39	349.07	10.28	10.28	10.35	10.35	
10104151375	SMP	1	620.33	401.60	823.41	349.05	10.24	10.24	10.38	10.38	
10104159737	SMP	1	620.31	401.64	823.46	349.00	10.25	10.25	10.30	10.30	
10104168105	SMP	1	620.29	401.55	823.40	348.91	10.20	10.20	10.29	10.29	
10104176366	SMP	1	620.23	401.59	823.39	348.93	10.33	10.33	10.22	10.22	
10104184738	SMP	1	620.38	401.50	823.39	348.95	10.29	10.29	10.36	10.36	
10104193106	SMP	1	620.27	401.47	823.40	348.90	10.35	10.35	10.35	10.35	
10104201511	SMP	1	620.29	401.41	823.41	348.84	10.32	10.32	10.27	10.27	
10104209734	SMP	1	620.38	401.44	823.41	348.84	10.22	10.22	10.35	10.35	
10104218105	SMP	1	620.38	401.36	823.41	348.77	10.22	10.22	10.30	10.30	
10104226487	SMP	1	620.45	401.43	823.48	348.71	10.25	10.25	10.31	10.31	
10104234857	SMP	1	620.55	401.40	823.56	348.73	10.24	10.24	10.29	10.29	
10104243102	SMP	1	620.64	401.30	823.57	348.73	10.10	10.10	10.29	10.29	
10104251502	SMP	1	620.55	401.12	823.64	348.57	10.34	10.34	10.46	10.46	
10104259856	SMP	1	620.39	400.80	823.46	348.22	10.38	10.38	10.35	10.35	
10104268102	SMP	1	620.52	400.61	823.32	348.00	10.19	10.19	10.37	10.37	
10104276485	SMP	1	620.62	400.48	823.39	348.00	10.29	10.29	10.43	10.43	
10104284860	SMP	1	620.74	400.61	823.48	347.98	10.34	10.34	10.23	10.23	
10104293228	SMP	1	620.67	400.56	823.50	348.00	10.11	10.11	10.21	10.21	
10104301492	SMP	1	620.81	400.52	823.62	347.98	10.02	10.02	10.20	10.20	
10104309849	SMP	1	620.88	400.53	823.70	348.00	9.99	9.99	10.15	10.15	
10104318230	SMP	1	620.91	400.50	823.79	348.03	9.97	9.97	10.31	10.31	
10104326611	SMP	1	620.98	400.48	823.89	348.02	9.96	9.96	10.17	10.17	
10104334849	SMP	1	621.11	400.43	823.98	348.05	9.92	9.92	10.22	10.22	
10104343234	SMP	1	621.25	400.43	824.09	348.09	10.08	10.08	10.28	10.28	
10104351622	SMP	1	621.26	400.46	824.13	348.09	10.12	10.12	10.31	10.31	
10104359979	SMP	1	621.33	400.47	824.34	348.09	10.14	10.14	10.26	10.26	
10104368221	SMP	1	621.47	400.48	824.36	348.07	10.14	10.14	10.32	10.32	
10104376618	SMP	1	621.48	400.52	824.39	348.08	9.92	9.92	10.24	10.24	
10104384984	SMP	1	621.57	400.51	824.50	348.14	10.06	10.06	10.33	10.33	
10104393341	SMP	1	621.66	400.49	824.57	348.15	10.27	10.27	10.38	10.38	
10104401612	SMP	1	621.67	400.56	824.68	348.09	9.82	9.82	10.20	10.20	
10104409975	SMP	1	621.73	400.56	824.75	348.16	9.92	9.92	10.29	10.29	
10104418343	SMP	1	621.89	400.56	824.84	348.17	9.94	9.94	10.19	10.19	
10104426600	SMP	1	621.95	400.53	824.92	348.20	9.94	9.94	10.23	10.23	
10104435108	SMP	1	622.02	400.59	825.08	348.22	10.00	10.00	10.08	10.08	
10104443350	SMP	1	622.05	400.54	825.09	348.26	9.97	9.97	10.14	10.14	
10104451740	SMP	1	622.19	400.57	825.15	348.31	9.97	9.97	10.15	10.15	
10104459975	SMP	1	622.17	400.61	825.19	348.26	9.97	9.97	10.05	10.05	
10104468341	SMP	1	622.17	400.48	825.27	348.24	10.11	10.11	10.03	10.03	
10104476725	SMP	1	622.25	399.80	825.16	347.63	9.89	9.89	10.21	10.21	
10104485112	SMP	1	622.18	398.90	824.98	346.70	10.00	10.00	9.89	9.89	
10104493339	SMP	1	622.59	398.32	824.90	346.10	9.87	9.87	9.97	9.97	
10104501739	SMP	1	622.70	398.36	824.84	346.12	9.83	9.83	10.18	10.18	
10104510093	SMP	1	622.52	398.32	825.03	346.20	9.87	9.87	10.26	10.26	
10104518465	SMP	1	622.48	398.28	825.07	346.17	9.85	9.85	10.30	10.30	
10104526727	SMP	1	622.52	398.20	825.05	345.98	9.74	9.74	9.97	9.97	
10104535098	SMP	1	622.53	398.14	825.08	345.99	9.82	9.82	10.15	10.15	
10104543464	SMP	1	622.56	398.15	825.12	345.90	9.83	9.83	10.10	10.10	
10104551864	SMP	1	622.58	398.13	825.17	345.85	9.92	9.92	10.20	10.20	
10104560118	SMP	1	622.58	398.10	825.19	345.80	9.93	9.93	10.11	10.11	
10104568473	SMP	1	622.56	398.02	825.26	345.75	9.82	9.82	10.08	10.08	
10104576855	SMP	1	622.63	398.02	825.25	345.71	9.91	9.91	10.04	10.04
[truncated: 2,598,885 more chars]
