# Supplementary material for: Dynamic Patterns of Expertise: The Case of Orthopedic Medical Diagnosis
Source: PLoS One. 2016 Jul 14;11(7):e0158820. doi: 10.1371/journal.pone.0158820 (PMC4945032; doi:10.1371/journal.pone.0158820)
Supplement: S1 Data — The zip files includes 15 main radiographs used in the experiment (in main radiograph folder), all the gathered data (in the eyetracking data folder) and all the result files used for the statistic analysis (hypothesis 1 & 2, newstat, rqanew and rqanew2). (ZIP) [file pone.0158820.s001.zip › fai data/eyetracking data/P11-eye_data Samples.txt]

## Sample Rate:	120
## Separator Type:	Msg
## Trial Count:	1
## Uses Plane File:	False
## Number of Samples:	105016                                                                                                                                                                                                                                                          
## Reversed:	none
## [Run]
## Subject:	P11                                                                                                                                                                                                                                                             
## [Calibration]
## Calibration Type:	5-point
## Calibration Area:	1680	1050
## Calibration Point 0:	Position(840;525)
## Calibration Point 1:	Position(420;105)
## Calibration Point 2:	Position(1512;262)
## Calibration Point 3:	Position(1260;945)
## Calibration Point 4:	Position(167;787)
## [Geometry]
## Stimulus Dimension [mm]:	474	297
## Head Distance [mm]:	700
## [Hardware Setup]
## System ID:	IRX0867601-1348
## Operating System :	6.1
## iView X Version:	2.8.26
## [Filter Settings]
## Heuristic:	False
## Heuristic Stage:	0
## Bilateral:	True
## Gaze Cursor Filter:	True
## Saccade Length [px]:	80
## Filter Depth [ms]:	20
## Format:	LEFT, RIGHT, RAW, DIAMETER
## 
Time	Type	Trial	L Raw X [px]	L Raw Y [px]	R Raw X [px]	R Raw Y [px]	L Dia X [px]	L Dia Y [px]	R Dia X [px]	R Dia Y [px]	Aux1
27729357404	SMP	1	0.00	0.00	0.00	0.00	0.00	0.00	0.00	0.00	
27836377185	SMP	1	575.49	492.39	761.58	493.65	9.27	9.27	8.93	8.93	
27836381505	SMP	1	575.54	492.37	761.58	493.65	9.21	9.21	9.01	9.01	
27836386700	SMP	1	575.43	492.39	761.51	493.57	9.29	9.29	9.01	9.01	
27836394717	SMP	1	575.36	492.28	761.50	493.60	9.37	9.37	8.93	8.93	
27836403023	SMP	1	575.29	492.21	761.51	493.50	9.42	9.42	8.89	8.89	
27836411373	SMP	1	575.33	492.18	761.47	493.48	9.44	9.44	8.76	8.76	
27836419752	SMP	1	575.21	492.15	761.47	493.48	9.40	9.40	8.77	8.77	
27836427990	SMP	1	575.18	492.21	761.45	493.51	9.48	9.48	8.89	8.89	
27836436390	SMP	1	575.25	492.13	761.31	493.37	9.40	9.40	8.72	8.72	
27836444739	SMP	1	575.18	492.09	761.38	493.44	9.32	9.32	8.90	8.90	
27836453114	SMP	1	574.29	491.89	760.74	492.96	9.29	9.29	8.69	8.69	
27836461369	SMP	1	572.30	490.73	759.05	491.51	9.65	9.65	9.20	9.20	
27836469750	SMP	1	570.75	488.81	757.09	489.48	9.42	9.42	9.00	9.00	
27836478107	SMP	1	569.83	486.96	755.64	487.83	9.13	9.13	8.88	8.88	
27836494760	SMP	1	569.09	485.90	754.15	486.75	9.17	9.17	8.91	8.91	
27836503109	SMP	1	569.11	486.06	754.08	486.83	9.32	9.32	8.91	8.91	
27836511508	SMP	1	569.03	486.19	754.17	487.00	9.27	9.27	8.99	8.99	
27836519737	SMP	1	569.00	486.20	754.16	486.97	9.19	9.19	9.01	9.01	
27836528119	SMP	1	568.93	486.22	754.17	487.00	9.31	9.31	8.94	8.94	
27836536495	SMP	1	568.94	486.29	754.16	487.04	9.09	9.09	8.99	8.99	
27836544868	SMP	1	568.87	486.30	754.17	487.00	9.26	9.26	8.96	8.96	
27836553104	SMP	1	568.77	486.33	754.17	486.99	9.27	9.27	8.92	8.92	
27836561510	SMP	1	568.79	486.35	754.24	487.07	9.26	9.26	8.98	8.98	
27836569859	SMP	1	568.84	486.36	754.31	487.14	9.21	9.21	9.01	9.01	
27836578243	SMP	1	568.77	486.36	754.17	487.08	9.24	9.24	8.97	8.97	
27836586490	SMP	1	568.74	486.40	754.31	487.14	9.33	9.33	8.87	8.87	
27836594912	SMP	1	568.70	486.41	754.26	487.17	9.40	9.40	8.82	8.82	
27836603230	SMP	1	568.77	486.48	754.26	487.24	9.37	9.37	8.85	8.85	
27836611629	SMP	1	568.77	486.48	754.27	487.24	9.35	9.35	9.01	9.01	
27836619848	SMP	1	568.77	486.48	754.30	487.34	9.34	9.34	8.91	8.91	
27836628242	SMP	1	568.84	486.55	754.37	487.42	9.28	9.28	9.04	9.04	
27836636609	SMP	1	568.91	486.62	754.41	487.43	9.47	9.47	9.07	9.07	
27836644871	SMP	1	568.98	486.63	754.56	487.50	9.41	9.41	9.17	9.17	
27836653227	SMP	1	568.90	486.67	754.39	487.55	9.43	9.43	9.21	9.21	
27836661633	SMP	1	569.06	486.68	754.48	487.57	9.38	9.38	9.23	9.23	
27836669971	SMP	1	568.98	486.76	754.49	487.58	9.40	9.40	9.08	9.08	
27836678240	SMP	1	569.05	486.76	754.48	487.57	9.36	9.36	9.05	9.05	
27836686611	SMP	1	569.03	486.80	754.51	487.62	9.24	9.24	9.07	9.07	
27836694993	SMP	1	569.03	486.88	754.45	487.73	9.19	9.19	9.07	9.07	
27836703342	SMP	1	569.03	486.93	754.43	487.75	9.11	9.11	9.05	9.05	
27836711627	SMP	1	569.02	487.01	754.48	487.77	9.35	9.35	9.14	9.14	
27836719983	SMP	1	568.99	487.05	754.42	487.77	9.28	9.28	9.09	9.09	
27836728362	SMP	1	568.94	487.07	754.43	487.90	9.18	9.18	8.92	8.92	
27836736732	SMP	1	568.91	487.06	754.40	487.83	9.27	9.27	8.83	8.83	
27836744982	SMP	1	568.86	487.03	754.34	487.88	9.14	9.14	9.00	9.00	
27836753342	SMP	1	568.86	487.12	754.34	487.88	9.32	9.32	8.91	8.91	
27836761748	SMP	1	568.78	487.07	754.48	487.92	9.24	9.24	9.09	9.09	
27836774042	SMP	1	568.80	487.07	754.31	487.83	9.36	9.36	8.93	8.93	
27836779863	SMP	1	568.73	487.11	754.20	487.87	9.27	9.27	9.08	9.08	
27836786722	SMP	1	568.82	487.17	754.23	487.82	9.34	9.34	9.01	9.01	
27836795134	SMP	1	568.80	487.24	754.39	487.85	9.36	9.36	8.97	8.97	
27836803342	SMP	1	568.80	487.17	754.24	487.83	9.38	9.38	8.77	8.77	
27836811744	SMP	1	568.80	487.19	754.27	487.82	9.29	9.29	8.87	8.87	
27836820097	SMP	1	568.66	487.17	754.21	487.80	9.29	9.29	9.10	9.10	
27836828484	SMP	1	568.66	487.12	754.27	487.80	9.36	9.36	9.08	9.08	
27836836727	SMP	1	568.80	487.17	754.20	487.74	9.46	9.46	8.97	8.97	
27836845119	SMP	1	568.73	487.11	754.28	487.73	9.33	9.33	9.06	9.06	
27836853464	SMP	1	568.80	487.05	754.23	487.76	9.43	9.43	9.07	9.07	
27836861869	SMP	1	568.75	487.09	754.27	487.67	9.49	9.49	9.00	9.00	
27836870093	SMP	1	568.86	487.03	754.45	487.72	9.48	9.48	9.08	9.08	
27836878485	SMP	1	568.82	487.03	754.37	487.78	9.45	9.45	9.06	9.06	
27836886854	SMP	1	568.36	487.32	753.92	487.82	9.37	9.37	9.32	9.32	
27836895231	SMP	1	567.50	487.54	752.96	488.01	9.31	9.31	9.27	9.27	
27836903459	SMP	1	567.69	487.48	753.05	488.08	9.49	9.49	9.27	9.27	
27836911868	SMP	1	567.70	487.41	753.18	487.99	9.51	9.51	9.20	9.20	
27836920214	SMP	1	567.69	487.41	753.17	488.05	9.38	9.38	9.12	9.12	
27836928606	SMP	1	567.80	487.38	753.19	487.99	9.46	9.46	9.14	9.14	
27836936854	SMP	1	568.17	487.44	753.64	488.06	9.45	9.45	9.11	9.11	
27836953595	SMP	1	571.54	487.63	757.64	488.70	9.64	9.64	9.36	9.36	
27836961849	SMP	1	573.13	487.81	758.78	488.84	9.76	9.76	9.35	9.35	
27836970235	SMP	1	573.13	487.82	758.77	488.85	9.88	9.88	9.49	9.49	
27836986970	SMP	1	573.13	487.81	758.82	488.79	9.91	9.91	8.97	8.97	
27836995239	SMP	1	573.20	487.82	758.67	488.75	9.69	9.69	9.20	9.20	
27837003590	SMP	1	573.13	487.81	758.69	488.79	9.82	9.82	9.20	9.20	
27837011976	SMP	1	573.13	487.89	758.69	488.78	9.61	9.61	9.16	9.16	
27837020345	SMP	1	573.14	487.87	758.71	488.77	9.64	9.64	9.18	9.18	
27837028630	SMP	1	573.14	487.80	758.78	488.79	9.58	9.58	9.30	9.30	
27837036960	SMP	1	573.20	487.81	758.78	488.71	9.82	9.82	9.28	9.28	
27837045361	SMP	1	573.21	487.80	758.78	488.76	9.74	9.74	9.30	9.30	
27837053707	SMP	1	573.21	487.80	758.78	488.70	9.58	9.58	9.19	9.19	
27837061978	SMP	1	573.20	487.74	758.78	488.69	9.78	9.78	9.22	9.22	
27837070346	SMP	1	573.13	487.74	758.86	488.68	9.67	9.67	9.09	9.09	
27837078740	SMP	1	573.20	487.74	758.86	488.69	9.70	9.70	9.09	9.09	
27837087074	SMP	1	573.25	487.72	758.85	488.69	9.62	9.62	9.26	9.26	
27837095359	SMP	1	573.20	487.67	758.95	488.66	9.69	9.69	9.10	9.10	
27837103703	SMP	1	573.20	487.67	758.93	488.62	9.69	9.69	9.05	9.05	
27837112098	SMP	1	573.28	487.61	758.85	488.62	9.61	9.61	9.07	9.07	
27837120335	SMP	1	573.27	487.60	758.88	488.58	9.57	9.57	9.10	9.10	
27837128733	SMP	1	573.20	487.59	759.02	488.58	9.58	9.58	9.08	9.08	
27837137072	SMP	1	573.31	487.57	758.99	488.61	9.48	9.48	8.97	8.97	
27837145479	SMP	1	573.29	487.59	758.95	488.51	9.47	9.47	8.93	8.93	
27837153708	SMP	1	573.20	487.59	758.95	488.51	9.58	9.58	8.99	8.99	
27837162101	SMP	1	573.20	487.60	758.85	488.54	9.50	9.50	8.97	8.97	
27837170469	SMP	1	573.20	487.59	758.95	488.59	9.58	9.58	8.94	8.94	
27837178856	SMP	1	573.27	487.59	758.83	488.49	9.51	9.51	9.09	9.09	
27837187072	SMP	1	573.20	487.59	758.78	488.55	9.58	9.58	9.05	9.05	
27837195481	SMP	1	573.20	487.60	758.88	488.59	9.54	9.54	8.93	8.93	
27837203830	SMP	1	573.20	487.60	758.80	488.60	9.46	9.46	9.18	9.18	
27837212217	SMP	1	573.13	487.59	758.78	488.61	9.55	9.55	9.09	9.09	
27837228845	SMP	1	573.17	487.57	758.76	488.57	9.60	9.60	9.01	9.01	
27837237214	SMP	1	573.10	487.57	758.82	488.57	9.53	9.53	8.96	8.96	
27837245586	SMP	1	573.06	487.59	758.78	488.55	9.56	9.56	9.08	9.08	
27837262213	SMP	1	573.06	487.59	758.69	488.57	9.54	9.54	9.03	9.03	
27837270582	SMP	1	573.07	487.73	758.76	488.65	9.41	9.41	8.97	8.97	
27837278847	SMP	1	572.99	487.67	758.75	488.71	9.54	9.54	9.09	9.09	
27837295580	SMP	1	573.07	487.67	758.78	488.69	9.44	9.44	9.16	9.16	
27837303975	SMP	1	573.06	487.74	758.74	488.66	9.56	9.56	9.13	9.13	
27837312204	SMP	1	573.06	487.67	758.71	488.62	9.53	9.53	9.01	9.01	
27837328948	SMP	1	573.06	487.67	758.71	488.76	9.52	9.52	9.16	9.16	
27837337325	SMP	1	573.06	487.60	758.71	488.70	9.46	9.46	9.06	9.06	
27837345597	SMP	1	573.06	487.67	758.68	488.64	9.50	9.50	9.00	9.00	
27837353943	SMP	1	573.06	487.60	758.61	488.60	9.46	9.46	9.11	9.11	
27837362349	SMP	1	572.92	487.60	758.61	488.64	9.54	9.54	9.02	9.02	
27837370692	SMP	1	572.86	487.60	758.60	488.64	9.57	9.57	9.11	9.11	
27837387329	SMP	1	572.85	487.59	758.53	488.57	9.60	9.60	8.92	8.92	
27837395706	SMP	1	572.79	487.56	758.54	488.60	9.45	9.45	8.91	8.91	
27837404096	SMP	1	572.75	487.61	758.54	488.60	9.41	9.41	8.87	8.87	
27837420701	SMP	1	572.69	487.62	758.47	488.64	9.41	9.41	9.01	9.01	
27837429095	SMP	1	572.76	487.60	758.54	488.61	9.44	9.44	8.87	8.87	
27837437443	SMP	1	572.73	487.67	758.47	488.60	9.49	9.49	8.98	8.98	
27837454071	SMP	1	572.81	487.75	758.61	488.68	9.53	9.53	8.87	8.87	
27837462446	SMP	1	572.81	487.75	758.61	488.72	9.34	9.34	8.96	8.96	
27837470713	SMP	1	572.94	487.80	758.75	488.79	9.35	9.35	8.89	8.89	
27837487446	SMP	1	573.10	487.94	758.77	488.84	9.26	9.26	8.83	8.83	
27837495850	SMP	1	573.13	487.89	758.85	488.91	9.41	9.41	8.90	8.90	
27837504064	SMP	1	573.15	487.87	758.73	488.90	9.23	9.23	8.73	8.73	
27837520821	SMP	1	573.17	487.95	758.92	489.00	9.30	9.30	8.79	8.79	
27837529199	SMP	1	573.23	487.96	758.94	489.01	9.30	9.30	8.91	8.91	
27837537457	SMP	1	573.23	488.04	758.93	489.02	9.26	9.26	8.89	8.89	
27837554190	SMP	1	573.22	488.02	758.94	489.06	9.12	9.12	8.73	8.73	
27837562589	SMP	1	573.23	488.04	758.93	489.13	9.21	9.21	8.82	8.82	
27837570808	SMP	1	573.24	488.06	758.86	489.13	9.08	9.08	8.91	8.91	
27837579194	SMP	1	573.22	488.09	758.87	489.18	9.11	9.11	8.80	8.80	
27837587567	SMP	1	573.21	488.10	758.93	489.13	9.14	9.14	8.75	8.75	
27837595955	SMP	1	573.21	488.13	758.85	489.13	9.22	9.22	8.85	8.85	
27837604175	SMP	1	573.12	488.05	758.86	489.06	9.28	9.28	8.81	8.81	
27837612585	SMP	1	573.03	488.07	758.95	489.12	9.27	9.27	8.75	8.75	
27837620934	SMP	1	573.12	488.09	758.81	489.11	9.29	9.29	8.86	8.86	
27837629188	SMP	1	573.10	488.08	758.76	489.01	9.17	9.17	8.80	8.80	
27837637581	SMP	1	573.12	488.08	758.82	489.07	9.35	9.35	8.83	8.83	
27837645945	SMP	1	573.09	488.13	758.76	489.00	9.33	9.33	8.80	8.80	
27837654314	SMP	1	573.17	488.07	758.78	489.02	9.18	9.18	8.67	8.67	
27837662589	SMP	1	573.11	488.01	758.75	488.89	9.22	9.22	9.02	9.02	
27837670931	SMP	1	573.13	488.01	758.85	489.00	9.26	9.26	8.78	8.78	
27837679317	SMP	1	573.18	488.06	758.85	489.00	9.24	9.24	8.78	8.78	
27837687692	SMP	1	573.17	488.03	758.92	488.93	9.23	9.23	8.89	8.89	
27837695946	SMP	1	573.11	487.95	758.93	488.97	9.14	9.14	9.00	9.00	
27837704327	SMP	1	573.23	487.96	758.99	488.87	9.25	9.25	8.93	8.93	
27837712712	SMP	1	573.22	487.83	759.13	488.98	9.19	9.19	8.96	8.96	
27837721065	SMP	1	573.32	487.86	759.02	488.93	9.28	9.28	8.93	8.93	
27837729324	SMP	1	573.24	487.90	759.09	488.91	9.31	9.31	8.96	8.96	
27837737688	SMP	1	573.36	487.86	759.10	488.91	9.29	9.29	9.04	9.04	
27837746072	SMP	1	573.44	487.89	759.18	488.90	9.31	9.31	8.83	8.83	
27837754425	SMP	1	573.44	487.83	759.22	488.84	9.23	9.23	8.92	8.92	
27837762711	SMP	1	573.41	487.81	759.31	488.86	9.29	9.29	8.88	8.88	
27837771058	SMP	1	573.44	487.85	759.20	488.96	9.22	9.22	8.80	8.80	
27837779453	SMP	1	573.42	487.82	759.37	488.97	9.26	9.26	8.97	8.97	
27837787695	SMP	1	573.48	487.79	759.34	488.94	9.32	9.32	9.02	9.02	
27837796072	SMP	1	573.39	487.74	759.31	488.90	9.40	9.40	8.93	8.93	
27837804421	SMP	1	573.53	487.81	759.34	488.93	9.48	9.48	8.83	8.83	
27837812830	SMP	1	573.42	487.78	759.37	488.99	9.35	9.35	8.93	8.93	
27837821049	SMP	1	573.38	487.81	759.41	488.92	9.23	9.23	8.95	8.95	
27837829444	SMP	1	573.45	487.80	759.31	489.07	9.28	9.28	8.93	8.93	
27837837809	SMP	1	573.44	487.80	759.41	488.92	9.39	9.39	9.01	9.01	
27837846204	SMP	1	573.44	487.74	759.42	488.92	9.37	9.37	8.92	8.92	
27837854419	SMP	1	573.37	487.87	759.41	489.00	9.36	9.36	8.92	8.92	
27837862828	SMP	1	573.45	487.76	759.43	488.94	9.27	9.27	9.01	9.01	
27837871179	SMP	1	573.45	487.74	759.48	489.00	9.41	9.41	9.04	9.04	
27837879565	SMP	1	573.46	487.80	759.40	488.90	9.31	9.31	8.94	8.94	
27837887807	SMP	1	573.46	487.74	759.41	488.88	9.45	9.45	9.06	9.06	
27837896195	SMP	1	573.52	487.75	759.50	488.94	9.33	9.33	9.09	9.09	
27837904541	SMP	1	573.48	487.72	759.47	488.89	9.23	9.23	9.04	9.04	
27837912950	SMP	1	573.51	487.68	759.46	488.80	9.32	9.32	8.90	8.90	
27837921181	SMP	1	573.71	487.80	759.53	488.79	9.52	9.52	9.10	9.10	
27837929564	SMP	1	573.82	487.69	759.67	488.79	9.40	9.40	8.80	8.80	
27837937928	SMP	1	573.68	487.67	759.67	488.79	9.24	9.24	8.80	8.80	
27837946188	SMP	1	573.66	487.63	759.67	488.79	9.50	9.50	8.91	8.91	
27837954541	SMP	1	573.69	487.63	759.75	488.86	9.50	9.50	8.91	8.91	
27837962944	SMP	1	573.76	487.68	759.67	488.79	9.56	9.56	9.04	9.04	
27837971299	SMP	1	573.79	487.60	759.74	488.79	9.67	9.67	9.07	9.07	
27837979562	SMP	1	573.85	487.60	759.68	488.79	9.47	9.47	9.09	9.09	
27837987932	SMP	1	573.91	487.66	759.75	488.72	9.57	9.57	9.04	9.04	
27837996309	SMP	1	573.92	487.67	759.74	488.72	9.56	9.56	8.98	8.98	
27838004666	SMP	1	573.74	487.58	759.67	488.72	9.45	9.45	9.08	9.08	
27838012924	SMP	1	573.81	487.65	759.72	488.77	9.53	9.53	9.12	9.12	
27838021285	SMP	1	573.77	487.66	759.74	488.79	9.56	9.56	9.01	9.01	
27838029670	SMP	1	573.77	487.67	759.63	488.73	9.67	9.67	9.02	9.02	
27838038046	SMP	1	573.85	487.67	759.67	488.79	9.67	9.67	8.97	8.97	
27838046297	SMP	1	573.70	487.68	759.64	488.72	9.67	9.67	8.89	8.89	
27838054659	SMP	1	573.77	487.68	759.74	488.86	9.54	9.54	8.84	8.84	
27838063060	SMP	1	573.80	487.75	759.53	488.86	9.51	9.51	9.02	9.02	
27838071410	SMP	1	573.75	487.67	759.58	488.90	9.48	9.48	9.14	9.14	
27838079668	SMP	1	573.79	487.73	759.57	488.80	9.41	9.41	8.88	8.88	
27838088050	SMP	1	573.84	487.76	759.68	489.02	9.63	9.63	9.11	9.11	
27838096423	SMP	1	573.84	487.75	759.68	488.95	9.52	9.52	9.01	9.01	
27838104661	SMP	1	573.79	487.80	759.68	489.02	9.48	9.48	9.02	9.02	
27838113043	SMP	1	573.84	487.83	759.73	488.97	9.59	9.59	8.95	8.95	
27838121406	SMP	1	573.94	487.87	759.70	488.99	9.47	9.47	9.09	9.09	
27838129788	SMP	1	573.94	487.81	759.79	489.02	9.45	9.45	8.97	8.97	
27838138033	SMP	1	574.17	487.88	759.68	488.98	9.64	9.64	8.87	8.87	
27838146419	SMP	1	574.14	487.87	759.76	488.98	9.65	9.65	9.06	9.06	
27838154791	SMP	1	574.13	487.89	759.79	488.99	9.72	9.72	9.09	9.09	
27838163181	SMP	1	574.13	487.89	759.88	489.07	9.70	9.70	9.07	9.07	
27838171405	SMP	1	574.20	487.82	759.86	488.99	9.67	9.67	9.07	9.07	
27838179785	SMP	1	574.20	487.89	759.95	488.99	9.77	9.77	9.12	9.12	
27838189603	SMP	1	574.20	487.88	759.90	489.05	9.71	9.71	9.08	9.08	
27838196568	SMP	1	574.13	487.81	759.86	488.99	9.63	9.63	9.07	9.07	
27838204790	SMP	1	574.15	487.85	759.94	488.95	9.53	9.53	9.15	9.15	
27838213182	SMP	1	574.20	487.89	760.01	489.06	9.74	9.74	9.16	9.16	
27838221559	SMP	1	574.21	487.87	759.95	488.92	9.52	9.52	9.08	9.08	
27838229938	SMP	1	574.21	487.80	760.01	488.99	9.57	9.57	9.01	9.01	
27838238161	SMP	1	574.20	487.89	759.94	488.94	9.78	9.78	9.07	9.07	
27838246564	SMP	1	574.21	487.80	759.90	488.94	9.65	9.65	9.14	9.14	
27838254906	SMP	1	574.20	487.82	759.93	488.88	9.78	9.78	9.17	9.17	
27838263312	SMP	1	574.13	487.89	759.95	488.91	9.84	9.84	9.26	9.26	
27838271530	SMP	1	574.20	487.88	759.88	488.85	9.79	9.79	9.15	9.15	
27838279936	SMP	1	574.13	487.89	759.90	488.94	9.75	9.75	9.28	9.28	
27838288286	SMP	1	574.14	487.87	759.87	488.94	9.65	9.65	9.19	9.19	
27838296564	SMP	1	574.11	487.88	759.88	488.91	9.69	9.69	9.12	9.12	
27838304905	SMP	1	574.06	487.89	759.88	488.92	9.85	9.85	9.12	9.12	
27838313311	SMP	1	574.13	487.89	759.99	488.91	9.78	9.78	9.12	9.12	
27838321651	SMP	1	574.21	487.87	759.94	488.95	9.63	9.63	9.07	9.07	
27838329931	SMP	1	574.13	487.89	759.97	488.93	9.72	9.72	9.24	9.24	
27838338307	SMP	1	574.13	487.89	760.10	488.98	9.83	9.83	9.26	9.26	
27838346686	SMP	1	574.23	487.84	760.11	488.94	9.71	9.71	9.28	9.28	
27838355024	SMP	1	574.14	487.95	760.08	488.97	9.71	9.71	9.18	9.18	
27838363304	SMP	1	573.38	488.54	759.32	489.46	9.64	9.64	9.52	9.52	
27838371649	SMP	1	572.45	489.44	758.28	490.29	9.73	9.73	9.37	9.37	
27838380056	SMP	1	571.84	489.84	757.45	490.83	9.90	9.90	9.40	9.40	
27838388409	SMP	1	571.84	489.84	757.43	490.92	9.90	9.90	9.33	9.33	
27838396684	SMP	1	571.90	489.83	757.55	490.92	9.92	9.92	9.34	9.34	
27838405056	SMP	1	571.78	489.77	757.48	490.88	9.78	9.78	9.21	9.21	
27838413433	SMP	1	571.90	489.83	757.52	490.85	9.82	9.82	9.39	9.39	
27838421796	SMP	1	571.75	489.85	757.55	490.93	9.87	9.87	9.48	9.48	
27838430056	SMP	1	571.81	489.92	757.55	490.99	9.89	9.89	9.51	9.51	
27838438405	SMP	1	571.30	490.11	757.22	491.22	9.67	9.67	9.33	9.33	
27838446803	SMP	1	570.05	490.98	755.83	491.76	10.22	10.22	9.51	9.51	
27838455026	SMP	1	569.32	491.14	755.02	492.26	9.67	9.67	9.62	9.62	
27838463428	SMP	1	569.63	491.04	755.06	492.22	9.84	9.84	9.55	9.55	
27838471781	SMP	1	569.41	491.07	755.10	492.09	9.67	9.67	9.58	9.58	
27838480176	SMP	1	569.43	491.06	755.06	492.15	9.66	9.66	9.43	9.43	
27838488404	SMP	1	569.20	491.13	754.99	492.08	9.55	9.55	9.37	9.37	
27838496804	SMP	1	569.09	491.11	754.80	492.14	9.73	9.73	9.31	9.31	
27838513545	SMP	1	568.85	491.32	754.58	492.23	9.88	9.88	9.34	9.34	
27838521785	SMP	1	567.69	491.88	753.54	492.56	9.83	9.83	9.47	9.47	
27838530159	SMP	1	566.32	492.67	751.98	493.59	9.65	9.65	9.91	9.91	
27838538528	SMP	1	566.26	492.86	751.58	493.75	9.78	9.78	9.53	9.53	
27838546901	SMP	1	566.20	492.81	751.73	493.60	9.64	9.64	9.65	9.65	
27838555153	SMP	1	566.06	492.92	751.66	493.64	9.96	9.96	9.51	9.51	
27838563526	SMP	1	565.90	492.89	751.58	493.59	9.82	9.82	9.49	9.49	
27838571929	SMP	1	565.82	492.82	751.48	493.60	9.65	9.65	9.45	9.45	
27838580274	SMP	1	565.68	492.89	751.40	493.63	9.70	9.70	9.53	9.53	
27838588533	SMP	1	565.47	492.99	751.23	493.60	9.63	9.63	9.67	9.67	
27838596902	SMP	1	564.46	493.65	750.28	494.08	9.72	9.72	9.78	9.78	
27838605285	SMP	1	563.83	494.05	749.34	494.51	9.78	9.78	9.41	9.41	
27838613520	SMP	1	564.02	493.87	749.49	494.40	10.00	10.00	9.30	9.30	
27838621922	SMP	1	563.89	494.02	749.60	494.43	10.02	10.02	9.44	9.44	
27838630271	SMP	1	563.89	493.95	749.55	494.46	9.79	9.79	9.51	9.51	
27838638645	SMP	1	563.76	494.05	749.38	494.51	9.82	9.82	9.33	9.33	
27838646903	SMP	1	563.68	493.95	749.37	494.48	9.63	9.63	9.36	9.36	
27838655287	SMP	1	563.69	494.05	749.42	494.50	9.68	9.68	9.30	9.30	
27838663641	SMP	1	563.40	494.13	749.23	494.54	9.74	9.74	9.51	9.51	
27838672048	SMP	1	562.50	494.80	748.25	495.03	9.78	9.78	9.64	9.64	
27838680270	SMP	1	561.98	495.13	747.53	495.58	9.61	9.61	9.61	9.61	
27838688647	SMP	1	562.27	495.08	747.64	495.63	9.72	9.72	9.72	9.72	
27838697028	SMP	1	562.07	495.17	747.82	495.60	9.49	9.49	9.70	9.70	
27838705395	SMP	1	562.14	495.10	747.76	495.55	9.59	9.59	9.34	9.34	
27838713648	SMP	1	562.13	495.15	747.84	495.69	9.63	9.63	9.53	9.53	
27838722044	SMP	1	562.14	495.17	747.83	495.62	9.45	9.45	9.42	9.42	
27838730396	SMP	1	562.13	495.21	747.86	495.64	9.57	9.57	9.54	9.54	
27838738768	SMP	1	562.17	495.16	747.78	495.63	9.50	9.50	9.43	9.43	
27838747025	SMP	1	562.13	495.15	747.86	495.58	9.55	9.55	9.39	9.39	
27838755402	SMP	1	562.18	495.18	748.00	495.61	9.45	9.45	9.75	9.75	
27838763770	SMP	1	562.24	495.13	747.86	495.65	9.58	9.58	9.50	9.50	
27838772039	SMP	1	562.28	495.08	748.01	495.63	9.54	9.54	9.62	9.62	
27838780412	SMP	1	562.28	495.08	748.07	495.70	9.61	9.61	9.72	9.72	
27838788778	SMP	1	562.48	494.90	748.19	495.42	9.66	9.66	9.24	9.24	
27838797148	SMP	1	562.95	494.58	748.78	495.25	9.75	9.75	9.66	9.66	
27838805412	SMP	1	563.14	494.32	748.92	494.94	9.49	9.49	9.44	9.44	
27838822146	SMP	1	563.27	494.31	748.92	494.87	9.55	9.55	9.36	9.36	
27838830537	SMP	1	563.26	494.26	749.04	494.88	9.53	9.53	9.32	9.32	
27838838773	SMP	1	563.31	494.23	749.11	494.88	9.55	9.55	9.65	9.65	
27838855517	SMP	1	563.34	494.17	749.10	494.80	9.55	9.55	9.34	9.34	
27838863894	SMP	1	563.41	494.18	749.13	494.83	9.63	9.63	9.43	9.43	
27838872146	SMP	1	563.44	494.15	749.20	494.83	9.73	9.73	9.46	9.46	
27838880506	SMP	1	563.48	494.19	749.28	494.78	9.69	9.69	9.73	9.73	
27838888911	SMP	1	563.50	494.15	749.30	494.84	9.65	9.65	9.55	9.55	
27838897263	SMP	1	563.53	494.14	749.36	494.80	9.57	9.57	9.41	9.41	
27838905529	SMP	1	563.63	494.20	749.45	494.78	9.71	9.71	9.59	9.59	
27838913889	SMP	1	563.65	494.15	749.54	494.86	9.56	9.56	9.54	9.54	
27838922271	SMP	1	563.74	494.16	749.56	494.84	9.57	9.57	9.56	9.56	
27838930508	SMP	1	563.70	494.19	749.59	494.90	9.60	9.60	9.52	9.52	
27838938908	SMP	1	563.76	494.19	749.62	494.87	9.63	9.63	9.57	9.57	
27838947268	SMP	1	563.77	494.18	749.69	494.89	9.62	9.62	9.34	9.34	
27838955634	SMP	1	563.83	494.20	749.71	494.94	9.67	9.67	9.20	9.20	
27838963885	SMP	1	563.91	494.20	749.70	494.91	9.60	9.60	9.39	9.39	
27838972275	SMP	1	563.84	494.19	749.77	495.01	9.37	9.37	9.40	9.40	
27838980632	SMP	1	563.90	494.20	749.76	494.96	9.60	9.60	9.25	9.25	
27838989029	SMP	1	563.84	494.18	749.78	494.94	9.42	9.42	9.39	9.39	
27838997259	SMP	1	563.98	494.13	749.85	494.94	9.49	9.49	9.37	9.37	
27839005631	SMP	1	563.91	494.18	749.78	494.87	9.55	9.55	9.31	9.31	
27839014014	SMP	1	563.96	494.16	749.85	494.94	9.49	9.49	9.38	9.38	
27839022383	SMP	1	563.99	494.19	749.81	494.88	9.62	9.62	9.40	9.40	
27839030631	SMP	1	564.02	494.12	749.92	494.87	9.37	9.37	9.39	9.39	
27839039036	SMP	1	564.05	494.13	749.97	494.96	9.66	9.66	9.44	9.44	
27839047383	SMP	1	564.05	494.13	749.90	494.88	9.53	9.53	9.31	9.31	
27839055754	SMP	1	564.13	494.11	749.97	494.88	9.52	9.52	9.28	9.28	
27839064006	SMP	1	564.11	494.13	750.00	494.87	9.65	9.65	9.28	9.28	
27839072382	SMP	1	564.11	494.06	750.04	494.95	9.52	9.52	9.27	9.27	
27839080753	SMP	1	564.06	494.09	749.99	494.94	9.35	9.35	9.23	9.23	
27839089028	SMP	1	564.09	494.06	750.04	494.95	9.43	9.43	9.38	9.38	
27839097378	SMP	1	564.05	494.13	750.02	494.97	9.53	9.53	9.31	9.31	
27839105753	SMP	1	564.01	494.09	749.92	494.94	9.43	9.43	9.33	9.33	
27839114127	SMP	1	564.12	494.05	749.94	494.88	9.54	9.54	9.35	9.35	
27839122386	SMP	1	564.05	494.06	749.94	494.74	9.56	9.56	9.04	9.04	
27839130748	SMP	1	563.98	494.12	749.92	494.79	9.34	9.34	9.25	9.25	
27839139145	SMP	1	564.08	494.01	749.89	494.72	9.19	9.19	9.03	9.03	
27839147505	SMP	1	564.12	493.96	750.06	494.69	9.41	9.41	8.99	8.99	
27839155780	SMP	1	564.30	493.93	750.36	494.70	9.50	9.50	9.42	9.42	
27839164131	SMP	1	564.33	493.89	750.25	494.49	9.62	9.62	9.04	9.04	
27839172511	SMP	1	564.27	493.96	750.27	494.69	9.69	9.69	9.34	9.34	
27839180881	SMP	1	564.26	493.85	750.23	494.63	9.33	9.33	9.28	9.28	
27839189149	SMP	1	564.22	493.86	750.25	494.49	9.40	9.40	9.23	9.23	
27839197498	SMP	1	564.29	493.86	750.18	494.56	9.43	9.43	9.30	9.30	
27839205877	SMP	1	564.25	493.87	750.19	494.60	9.56	9.56	9.28	9.28	
27839214262	SMP	1	564.01	493.87	749.91	494.48	9.32	9.32	8.81	8.81	
27839222496	SMP	1	563.96	493.83	749.84	494.55	9.24	9.24	8.91	8.91	
27839230885	SMP	1	564.01	493.87	749.84	494.63	9.28	9.28	8.99	8.99	
27839247525	SMP	1	564.06	493.87	749.84	494.62	9.24	9.24	8.79	8.79	
27839255870	SMP	1	564.02	494.02	749.95	494.66	9.25	9.25	8.80	8.80	
27839264269	SMP	1	564.13	494.02	749.93	494.72	9.26	9.26	8.85	8.85	
27839280887	SMP	1	564.07	494.16	750.03	494.87	9.27	9.27	8.84	8.84	
27839289270	SMP	1	564.09	494.14	750.01	494.88	9.25	9.25	9.11	9.11	
27839297622	SMP	1	564.14	494.21	749.98	494.98	9.29	9.29	9.18	9.18	
27839306002	SMP	1	564.11	494.26	750.01	495.03	9.31	9.31	9.19	9.19	
27839314247	SMP	1	564.13	494.24	750.09	495.08	9.45	9.45	9.08	9.08	
27839322636	SMP	1	564.19	494.21	750.08	495.10	9.43	9.43	9.05	9.05	
27839330991	SMP	1	564.19	494.26	750.10	495.05	9.43	9.43	9.10	9.10	
27839339389	SMP	1	564.17	494.29	750.09	495.03	9.24	9.24	9.07	9.07	
27839347617	SMP	1	564.19	494.28	750.13	495.11	9.28	9.28	9.02	9.02	
27839355995	SMP	1	564.19	494.26	750.13	495.12	9.42	9.42	9.09	9.09	
27839364368	SMP	1	564.12	494.30	750.13	495.05	9.24	9.24	9.15	9.15	
27839372753	SMP	1	564.17	494.21	750.05	495.07	9.20	9.20	8.97	8.97	
27839380985	SMP	1	564.19	494.26	750.04	495.14	9.35	9.35	9.28	9.28	
27839389389	SMP	1	564.09	494.31	750.01	495.06	9.43	9.43	9.22	9.22	
27839397762	SMP	1	564.10	494.27	749.89	495.07	9.31	9.31	9.21	9.21	
27839406135	SMP	1	564.02	494.30	749.96	495.08	9.23	9.23	9.21	9.21	
27839414365	SMP	1	564.02	494.28	749.98	495.03	9.14	9.14	9.18	9.18	
27839422738	SMP	1	563.95	494.28	749.89	495.03	9.11	9.11	9.19	9.19	
27839431101	SMP	1	563.99	494.23	749.83	494.91	9.15	9.15	9.10	9.10	
27839439363	SMP	1	563.91	494.30	749.75	494.89	9.24	9.24	9.00	9.00	
27839447730	SMP	1	563.89	494.24	749.77	494.97	9.14	9.14	9.16	9.16	
27839456103	SMP	1	563.84	494.23	749.77	494.94	9.22	9.22	9.07	9.07	
27839464496	SMP	1	563.79	494.33	749.70	494.89	9.39	9.39	9.03	9.03	
27839472739	SMP	1	563.76	494.33	749.62	494.89	9.38	9.38	9.00	9.00	
27839481100	SMP	1	563.69	494.29	749.64	494.77	9.37	9.37	8.93	8.93	
27839489486	SMP	1	563.71	494.26	749.57	494.84	9.31	9.31	8.99	8.99	
27839497850	SMP	1	563.69	494.23	749.56	494.69	9.32	9.32	8.90	8.90	
27839506115	SMP	1	563.65	494.16	749.57	494.73	9.32	9.32	9.05	9.05	
27839514479	SMP	1	563.64	494.15	749.57	494.66	9.31	9.31	9.05	9.05	
27839522883	SMP	1	563.61	494.09	749.53	494.79	9.20	9.20	9.10	9.10	
27839531227	SMP	1	563.57	494.17	749.58	494.76	9.22	9.22	8.99	8.99	
27839539484	SMP	1	563.61	494.08	749.59	494.63	9.18	9.18	9.02	9.02	
27839547847	SMP	1	563.59	494.07	749.60	494.73	9.31	9.31	9.32	9.32	
27839556232	SMP	1	563.62	494.11	749.55	494.67	9.36	9.36	9.20	9.20	
27839564473	SMP	1	563.62	494.10	749.60	494.73	9.33	9.33	9.32	9.32	
27839572855	SMP	1	563.74	494.01	749.63	494.63	9.19	9.19	9.14	9.14	
27839581219	SMP	1	563.76	493.95	749.70	494.69	9.13	9.13	9.30	9.30	
27839589622	SMP	1	563.76	493.95	749.71	494.58	9.06	9.06	9.14	9.14	
27839599225	SMP	1	563.76	493.96	749.70	494.55	9.18	9.18	8.99	8.99	
27839606261	SMP	1	563.90	494.05	749.66	494.49	9.25	9.25	8.81	8.81	
27839614609	SMP	1	563.90	493.97	749.73	494.50	9.27	9.27	8.88	8.88	
27839623005	SMP	1	563.77	493.97	749.79	494.57	9.13	9.13	8.95	8.95	
27839631234	SMP	1	563.82	493.95	749.72	494.50	9.27	9.27	8.72	8.72	
27839639630	SMP	1	563.75	493.88	749.77	494.41	9.27	9.27	8.65	8.65	
27839648003	SMP	1	563.76	493.88	749.77	494.48	9.13	9.13	8.72	8.72	
27839656376	SMP	1	563.89	493.87	749.84	494.48	9.18	9.18	8.84	8.84	
27839664605	SMP	1	563.82	493.87	749.84	494.41	9.19	9.19	8.72	8.72	
27839673003	SMP	1	563.82	493.80	749.77	494.47	9.20	9.20	8.86	8.86	
27839681358	SMP	1	563.75	493.87	749.84	494.48	9.16	9.16	8.75	8.75	
27839689736	SMP	1	563.75	493.80	749.84	494.48	9.11	9.11	8.80	8.80	
27839697981	SMP	1	563.82	493.73	749.77	494.40	9.20	9.20	8.70	8.70	
27839706372	SMP	1	563.75	493.80	749.87	494.52	9.31	9.31	8.96	8.96	
27839714751	SMP	1	563.76	493.77	749.79	494.36	9.30	9.30	8.72	8.72	
27839723107	SMP	1	563.75	493.80	749.82	494.39	9.34	9.34	8.91	8.91	
27839731356	SMP	1	563.69	493.80	749.80	494.37	9.43	9.43	8.87	8.87	
27839739732	SMP	1	563.69	493.81	749.78	494.52	9.40	9.40	9.00	9.00	
27839748103	SMP	1	563.63	493.78	749.75	494.44	9.32	9.32	9.11	9.11	
27839756364	SMP	1	563.63	493.77	749.73	494.47	9.34	9.34	9.20	9.20	
27839764732	SMP	1	563.63	493.77	749.65	494.42	9.54	9.54	9.23	9.23	
27839773122	SMP	1	563.61	493.31	749.70	493.91	9.43	9.43	9.12	9.12	
27839781479	SMP	1	563.73	492.73	749.67	493.42	9.36	9.36	9.13	9.13	
27839789735	SMP	1	563.79	492.55	749.60	493.28	9.55	9.55	9.11	9.11	
27839798095	SMP	1	563.76	492.62	749.51	493.21	9.67	9.67	8.96	8.96	
27839806493	SMP	1	563.60	492.60	749.48	493.22	9.53	9.53	8.96	8.96	
27839814853	SMP	1	563.55	492.52	749.41	493.14	9.26	9.26	9.02	9.02	
27839823109	SMP	1	563.48	492.45	749.41	493.13	9.24	9.24	8.96	8.96	
27839831477	SMP	1	563.48	492.41	749.31	493.11	9.23	9.23	9.05	9.05	
27839839866	SMP	1	563.38	491.71	749.13	492.34	9.28	9.28	9.35	9.35	
27839848220	SMP	1	563.34	490.37	748.96	491.03	9.41	9.41	9.31	9.31	
27839856490	SMP	1	563.66	489.74	748.88	490.52	9.29	9.29	8.86	8.86	
27839873224	SMP	1	563.38	489.94	748.67	490.45	9.36	9.36	9.09	9.09	
27839882731	SMP	1	563.31	489.94	748.67	490.43	9.44	9.44	8.95	8.95	
27839889846	SMP	1	563.19	489.93	748.60	490.40	9.44	9.44	9.18	9.18	
27839898236	SMP	1	563.21	489.84	748.53	490.39	9.38	9.38	9.08	9.08	
27839906598	SMP	1	563.08	489.80	748.45	490.42	9.51	9.51	9.07	9.07	
27839914872	SMP	1	563.00	489.68	748.39	490.31	9.44	9.44	8.95	8.95	
27839923211	SMP	1	562.86	489.67	748.34	490.26	9.50	9.50	8.90	8.90	
27839931618	SMP	1	562.88	489.60	748.24	490.17	9.57	9.57	8.89	8.89	
27839939957	SMP	1	562.73	489.65	748.21	490.20	9.39	9.39	9.17	9.17	
27839948226	SMP	1	562.66	489.65	748.15	490.11	9.36	9.36	9.13	9.13	
27839956596	SMP	1	562.61	489.58	747.97	489.99	9.38	9.38	9.19	9.19	
27839966467	SMP	1	562.48	489.63	747.98	489.96	9.37	9.37	9.15	9.15	
27839973345	SMP	1	562.42	489.54	747.95	489.95	9.21	9.21	9.30	9.30	
27839981611	SMP	1	562.41	489.51	747.81	489.88	9.23	9.23	9.16	9.16	
27839989957	SMP	1	562.28	489.40	747.79	489.79	9.13	9.13	9.15	9.15	
27840006740	SMP	1	562.07	488.45	747.34	488.87	9.41	9.41	9.00	9.00	
27840014967	SMP	1	562.07	488.28	747.22	488.66	9.22	9.22	9.24	9.24	
27840023373	SMP	1	562.01	488.26	747.24	488.62	9.32	9.32	9.15	9.15	
27840040089	SMP	1	561.99	488.25	747.25	488.66	9.35	9.35	9.15	9.15	
27840048364	SMP	1	561.91	488.26	747.25	488.59	9.39	9.39	9.03	9.03	
27840056709	SMP	1	561.98	488.31	747.14	488.68	9.26	9.26	9.23	9.23	
27840073356	SMP	1	562.01	488.15	747.23	488.52	9.43	9.43	9.12	9.12	
27840081723	SMP	1	562.13	487.42	747.27	487.92	9.42	9.42	9.08	9.08	
27840090109	SMP	1	562.28	487.19	747.32	487.56	9.32	9.32	9.12	9.12	
27840106710	SMP	1	562.26	487.28	747.35	487.64	9.14	9.14	9.12	9.12	
27840115130	SMP	1	562.24	487.31	747.35	487.65	9.11	9.11	8.97	8.97	
27840123455	SMP	1	562.20	487.28	747.35	487.65	9.11	9.11	9.12	9.12	
27840140104	SMP	1	562.21	487.32	747.27	487.75	9.10	9.10	8.95	8.95	
27840148481	SMP	1	562.14	487.38	747.28	487.79	9.16	9.16	9.02	9.02	
27840156848	SMP	1	562.18	487.33	747.30	487.74	9.36	9.36	8.92	8.92	
27840165160	SMP	1	562.10	487.40	747.40	487.72	9.29	9.29	8.99	8.99	
27840173478	SMP	1	562.08	487.42	747.38	487.74	9.18	9.18	8.78	8.78	
27840181845	SMP	1	561.98	487.45	747.29	487.73	9.30	9.30	8.90	8.90	
27840190214	SMP	1	562.05	487.41	747.33	487.72	9.43	9.43	9.04	9.04	
27840198583	SMP	1	561.98	487.40	747.31	487.67	9.25	9.25	8.88	8.88	
27840206836	SMP	1	561.95	487.42	747.17	487.69	9.15	9.15	9.18	9.18	
27840215208	SMP	1	561.98	487.48	747.17	487.77	9.34	9.34	9.19	9.19	
27840223601	SMP	1	561.99	487.48	747.13	487.77	9.20	9.20	9.13	9.13	
27840231849	SMP	1	561.84	487.48	747.15	487.72	9.30	9.30	8.98	8.98	
27840240226	SMP	1	562.03	487.61	747.25	487.96	9.45	9.45	8.86	8.86	
27840256964	SMP	1	561.91	488.18	747.19	488.37	9.42	9.42	9.12	9.12	
27840265217	SMP	1	561.84	488.13	747.23	488.36	9.39	9.39	9.08	9.08	
27840273582	SMP	1	561.90	488.21	747.20	488.40	9.22	9.22	9.09	9.09	
27840281979	SMP	1	561.88	488.12	747.20	488.32	9.43	9.43	8.99	8.99	
27840290323	SMP	1	561.91	488.08	747.27	488.28	9.38	9.38	8.98	8.98	
27840298596	SMP	1	561.88	488.15	747.23	488.37	9.53	9.53	9.08	9.08	
27840306961	SMP	1	561.94	488.13	747.37	488.36	9.38	9.38	9.04	9.04	
27840315332	SMP	1	562.04	488.01	747.37	488.28	9.39	9.39	8.89	8.89	
27840323717	SMP	1	562.04	488.03	747.32	488.24	9.21	9.21	8.93	8.93	
27840331973	SMP	1	562.12	487.94	747.47	488.26	9.42	9.42	8.97	8.97	
27840340327	SMP	1	562.09	488.00	747.55	488.28	9.40	9.40	8.94	8.94	
27840348729	SMP	1	562.23	488.00	747.59	488.32	9.52	9.52	8.89	8.89	
27840357074	SMP	1	562.22	487.89	747.64	488.29	9.33	9.33	9.01	9.01	
27840365343	SMP	1	562.21	487.95	747.64	488.29	9.32	9.32	8.85	8.85	
27840373705	SMP	1	562.36	487.90	747.71	488.29	9.37	9.37	8.94	8.94	
27840382093	SMP	1	562.41	487.88	747.78	488.29	9.41	9.41	9.00	9.00	
27840390321	SMP	1	562.36	487.96	747.85	488.29	9.48	9.48	8.98	8.98	
27840398728	SMP	1	562.43	487.82	747.97	488.22	9.36	9.36	8.98	8.98	
27840407064	SMP	1	562.41	487.89	747.92	488.22	9.33	9.33	8.99	8.99	
27840415458	SMP	1	562.48	487.82	748.00	488.29	9.40	9.40	9.09	9.09	
27840423702	SMP	1	562.62	487.82	747.97	488.22	9.26	9.26	8.97	8.97	
27840432089	SMP	1	562.48	487.82	747.97	488.22	9.19	9.19	9.05	9.05	
27840440435	SMP	1	562.57	487.75	748.04	488.22	9.26	9.26	9.05	9.05	
27840448846	SMP	1	562.54	487.82	748.05	488.22	9.28	9.28	8.97	8.97	
27840457062	SMP	1	562.53	487.81	747.98	488.22	9.35	9.35	8.88	8.88	
27840465465	SMP	1	562.48	487.82	748.05	488.22	9.22	9.22	8.94	8.94	
27840473824	SMP	1	562.55	487.83	748.07	488.30	9.20	9.20	9.06	9.06	
27840482213	SMP	1	562.54	487.82	748.16	488.24	9.13	9.13	9.13	9.13	
27840490441	SMP	1	562.48	487.82	748.15	488.30	9.23	9.23	9.00	9.00	
27840498850	SMP	1	562.55	487.82	748.15	488.30	9.24	9.24	9.13	9.13	
27840507186	SMP	1	562.50	487.79	748.12	488.29	9.23	9.23	8.97	8.97	
27840515581	SMP	1	562.57	487.79	748.13	488.28	9.24	9.24	9.10	9.10	
27840523821	SMP	1	562.47	487.89	748.08	488.37	9.34	9.34	9.03	9.03	
27840532212	SMP	1	562.39	488.08	747.98	488.51	9.51	9.51	9.13	9.13	
27840540562	SMP	1	562.49	488.00	748.05	488.52	9.38	9.38	9.21	9.21	
27840548838	SMP	1	562.47	488.03	748.05	488.52	9.34	9.34	9.17	9.17	
27840557185	SMP	1	562.41	488.03	748.05	488.45	9.52	9.52	9.13	9.13	
27840565583	SMP	1	562.55	487.96	748.12	488.44	9.44	9.44	9.05	9.05	
27840573944	SMP	1	562.46	488.01	748.05	488.45	9.37	9.37	9.17	9.17	
27840582207	SMP	1	562.48	488.03	748.05	488.44	9.37	9.37	8.99	8.99	
27840590568	SMP	1	562.39	488.08	748.05	488.45	9.39	9.39	9.03	9.03	
27840598962	SMP	1	562.36	488.03	748.05	488.51	9.45	9.45	9.09	9.09	
27840607309	SMP	1	562.34	487.97	748.05	488.45	9.42	9.42	9.23	9.23	
27840615577	SMP	1	562.27	488.09	748.04	488.51	9.31	9.31	9.15	9.15	
27840623942	SMP	1	562.33	488.07	747.93	488.52	9.36	9.36	8.95	8.95	
27840632335	SMP	1	562.39	487.99	747.90	488.44	9.17	9.17	9.14	9.14	
27840640677	SMP	1	562.33	488.03	747.86	488.45	9.31	9.31	9.05	9.05	
27840648963	SMP	1	562.24	488.07	747.90	488.51	9.45	9.45	9.21	9.21	
27840657315	SMP	1	562.29	488.04	748.01	488.45	9.42	9.42	8.98	8.98	
27840665701	SMP	1	562.17	488.04	747.94	488.38	9.41	9.41	8.96	8.96	
27840674066	SMP	1	562.05	488.12	747.89	488.50	9.39	9.39	9.03	9.03	
27840682324	SMP	1	562.11	488.05	747.83	488.48	9.48	9.48	8.88	8.88	
27840690676	SMP	1	562.20	488.11	747.64	488.46	9.33	9.33	9.05	9.05	
27840699080	SMP	1	562.05	488.05	747.87	488.44	9.63	9.63	9.10	9.10	
27840707429	SMP	1	562.10	488.11	747.79	488.51	9.45	9.45	9.19	9.19	
27840715699	SMP	1	562.12	488.14	747.62	488.59	9.64	9.64	9.14	9.14	
27840724077	SMP	1	562.09	488.14	747.65	488.52	9.38	9.38	9.13	9.13	
27840732445	SMP	1	562.10	488.11	747.79	488.51	9.53	9.53	9.14	9.14	
27840740672	SMP	1	561.99	488.15	747.64	488.59	9.51	9.51	9.22	9.22	
27840749076	SMP	1	562.04	488.15	747.69	488.53	9.45	9.45	9.12	9.12	
27840757424	SMP	1	561.92	488.17	747.62	488.61	9.56	9.56	9.17	9.17	
27840765821	SMP	1	561.91	488.09	747.57	488.60	9.39	9.39	9.27	9.27	
27840774070	SMP	1	561.91	488.11	747.55	488.61	9.39	9.39	9.22	9.22	
27840782437	SMP	1	561.85	488.18	747.58	488.55	9.49	9.49	9.16	9.16	
27840790799	SMP	1	561.90	488.14	747.46	488.54	9.34	9.34	9.22	9.22	
27840799202	SMP	1	561.83	488.12	747.45	488.58	9.18	9.18	9.08	9.08	
27840807429	SMP	1	561.82	488.16	747.42	488.50	9.20	9.20	9.21	9.21	
27840815825	SMP	1	561.87	488.11	747.42	488.57	9.34	9.34	9.15	9.15	
27840824173	SMP	1	561.80	488.04	747.42	488.50	9.16	9.16	9.11	9.11	
27840832552	SMP	1	561.68	488.12	747.33	488.55	9.11	9.11	9.16	9.16	
27840840805	SMP	1	561.69	488.16	747.42	488.48	9.32	9.32	9.11	9.11	
27840849182	SMP	1	561.80	488.06	747.33	488.47	9.23	9.23	9.14	9.14	
27840857541	SMP	1	561.74	488.04	747.31	488.47	9.22	9.22	9.16	9.16	
27840865942	SMP	1	561.68	488.12	747.36	488.48	9.25	9.25	9.11	9.11	
27840874172	SMP	1	561.73	488.10	747.41	488.51	9.19	9.19	9.21	9.21	
27840882554	SMP	1	561.68	488.27	747.39	488.58	9.31	9.31	9.21	9.21	
27840890915	SMP	1	561.76	488.17	747.33	488.56	9.15	9.15	9.21	9.21	
27840899179	SMP	1	561.82	488.21	747.33	488.63	9.23	9.23	9.16	9.16	
27840907548	SMP	1	561.83	488.27	747.47	488.68	9.28	9.28	9.24	9.24	
27840915927	SMP	1	561.79	488.25	747.50	488.71	9.23	9.23	9.15	9.15	
27840924292	SMP	1	561.86	488.25	747.55	488.67	9.20	9.20	9.00	9.00	
27840932548	SMP	1	561.91	488.35	747.48	488.74	9.40	9.40	9.08	9.08	
27840940912	SMP	1	561.92	488.38	747.41	488.81	9.39	9.39	8.99	8.99	
27840949302	SMP	1	561.92	488.37	747.48	488.83	9.27	9.27	8.93	8.93	
27840957661	SMP	1	561.92	488.38	747.43	488.85	9.28	9.28	8.99	8.99	
27840965939	SMP	1	562.01	488.37	747.40	488.83	9.20	9.20	8.96	8.96	
27840974294	SMP	1	561.97	488.48	747.37	488.86	9.39	9.39	8.92	8.92	
27840982671	SMP	1	561.98	488.48	747.34	488.89	9.39	9.39	8.89	8.89	
27840991038	SMP	1	561.91	488.48	747.41	488.89	9.44	9.44	8.83	8.83	
27840999303	SMP	1	561.98	488.48	747.36	488.86	9.37	9.37	8.92	8.92	
27841007669	SMP	1	561.84	488.55	747.48	488.97	9.56	9.56	8.92	8.92	
27841016079	SMP	1	561.83	488.48	747.47	488.93	9.42	9.42	8.90	8.90	
27841024643	SMP	1	561.84	488.55	747.31	488.94	9.44	9.44	8.65	8.65	
27841032697	SMP	1	561.84	488.55	747.41	488.97	9.51	9.51	8.88	8.88	
27841041039	SMP	1	561.90	488.51	747.40	488.93	9.32	9.32	8.85	8.85	
27841049447	SMP	1	561.74	488.53	747.39	488.89	9.26	9.26	8.96	8.96	
27841057669	SMP	1	561.84	488.58	747.33	488.92	9.30	9.30	9.07	9.07	
27841066074	SMP	1	561.77	488.60	747.33	489.00	9.40	9.40	8.83	8.83	
27841074425	SMP	1	561.78	488.55	747.26	489.00	9.23	9.23	8.81	8.81	
27841082821	SMP	1	561.83	488.49	747.33	488.93	9.31	9.31	8.78	8.78	
27841091049	SMP	1	561.77	488.60	747.31	488.87	9.30	9.30	8.98	8.98	
27841099448	SMP	1	561.82	488.53	747.33	488.93	9.43	9.43	8.85	8.85	
27841107785	SMP	1	561.83	488.55	747.38	488.87	9.43	9.43	9.15	9.15	
27841116194	SMP	1	561.83	488.48	747.52	488.75	9.36	9.36	9.00	9.00	
27841124417	SMP	1	561.84	488.53	747.37	488.85	9.45	9.45	9.01	9.01	
27841132821	SMP	1	561.84	488.48	747.43	488.78	9.48	9.48	8.89	8.89	
27841141162	SMP	1	561.97	488.41	747.53	488.82	9.27	9.27	8.93	8.93	
27841149568	SMP	1	561.93	488.45	747.62	488.76	9.43	9.43	8.96	8.96	
27841157783	SMP	1	562.00	488.45	747.58	488.71	9.33	9.33	9.09	9.09	
27841166195	SMP	1	562.00	488.43	747.65	488.78	9.37	9.37	9.02	9.02	
27841174540	SMP	1	562.12	488.39	747.79	488.82	9.20	9.20	8.89	8.89	
27841182941	SMP	1	562.93	488.60	748.68	489.06	9.49	9.49	9.06	9.06	
27841191159	SMP	1	563.69	488.78	749.31	489.40	9.31	9.31	9.00	9.00	
27841199568	SMP	1	563.62	488.71	749.18	489.36	9.33	9.33	9.03	9.03	
27841207908	SMP	1	563.57	488.79	749.26	489.34	9.32	9.32	8.98	8.98	
27841216187	SMP	1	563.67	488.75	749.33	489.34	9.22	9.22	8.99	8.99	
27841224541	SMP	1	563.81	488.75	749.49	489.28	9.46	9.46	8.85	8.85	
27841232938	SMP	1	563.85	488.80	749.67	489.34	9.40	9.40	8.84	8.84	
27841241305	SMP	1	564.56	489.10	750.31	489.82	9.16	9.16	9.35	9.35	
27841257937	SMP	1	567.29	491.19	752.79	492.08	9.42	9.42	9.03	9.03	
27841266290	SMP	1	567.57	491.98	752.76	492.81	9.72	9.72	9.48	9.48	
27841274692	SMP	1	567.48	491.78	752.97	492.60	9.35	9.35	9.17	9.17	
27841291304	SMP	1	567.64	491.90	753.31	492.74	9.53	9.53	9.05	9.05	
27841299689	SMP	1	567.78	491.91	753.33	492.72	9.42	9.42	9.26	9.26	
27841308036	SMP	1	567.86	491.84	753.55	492.84	9.33	9.33	9.19	9.19	
27841316296	SMP	1	567.91	491.98	753.60	492.73	9.77	9.77	9.47	9.47	
27841324667	SMP	1	568.42	492.11	754.31	493.20	9.50	9.50	9.43	9.43	
27841333077	SMP	1	570.07	492.80	755.99	493.94	9.75	9.75	9.36	9.36	
27841341412	SMP	1	571.44	493.47	757.04	494.47	9.38	9.38	9.00	9.00	
27841358054	SMP	1	571.58	493.49	757.17	494.39	9.53	9.53	9.06	9.06	
27841366420	SMP	1	571.65	493.52	757.34	494.41	9.58	9.58	9.20	9.20	
27841374685	SMP	1	571.72	493.53	757.50	494.44	9.62	9.62	9.29	9.29	
27841383038	SMP	1	571.72	493.53	757.49	494.49	9.53	9.53	9.35	9.35	
27841391419	SMP	1	571.81	493.46	757.67	494.46	9.52	9.52	9.30	9.30	
27841399791	SMP	1	571.88	493.46	757.67	494.53	9.64	9.64	9.28	9.28	
27841408032	SMP	1	572.15	493.43	758.18	494.55	9.71	9.71	9.01	9.01	
27841416403	SMP	1	573.22	493.49	759.48	494.73	9.75	9.75	9.22	9.22	
27841424803	SMP	1	574.41	493.67	760.47	494.81	9.85	9.85	9.13	9.13	
27841433160	SMP	1	574.67	493.58	760.34	494.74	9.54	9.54	9.06	9.06	
27841441408	SMP	1	574.39	493.63	760.34	494.80	9.79	9.79	9.07	9.07	
27841449786	SMP	1	574.52	493.66	760.34	494.73	9.79	9.79	9.05	9.05	
27841458156	SMP	1	574.54	493.64	760.34	494.80	9.57	9.57	9.20	9.20	
27841466529	SMP	1	574.50	493.63	760.40	494.76	9.54	9.54	9.06	9.06	
27841474804	SMP	1	574.50	493.70	760.40	494.83	9.69	9.69	9.10	9.10	
27841483154	SMP	1	574.38	493.67	760.33	494.76	9.75	9.75	9.13	9.13	
27841491541	SMP	1	574.32	493.76	760.41	494.81	9.80	9.80	9.17	9.17	
27841499911	SMP	1	574.36	493.77	760.40	494.83	9.81	9.81	9.10	9.10	
27841508157	SMP	1	574.34	493.73	760.34	494.81	9.80	9.80	9.17	9.17	
27841516528	SMP	1	574.41	493.76	760.41	494.88	9.72	9.72	9.21	9.21	
27841524927	SMP	1	574.35	493.77	760.41	494.88	9.79	9.79	9.21	9.21	
27841533152	SMP	1	574.32	493.83	760.34	494.88	9.91	9.91	9.25	9.25	
27841541528	SMP	1	574.26	493.84	760.41	494.89	10.02	10.02	9.15	9.15	
27841549905	SMP	1	574.33	493.77	760.23	494.94	9.82	9.82	9.21	9.21	
27841558286	SMP	1	574.28	493.82	760.32	494.90	9.92	9.92	9.11	9.11	
27841566522	SMP	1	574.26	493.83	760.33	494.95	9.90	9.90	9.19	9.19	
27841574922	SMP	1	574.27	493.74	760.26	494.90	9.87	9.87	9.18	9.18	
27841583276	SMP	1	574.20	493.73	760.26	494.95	9.79	9.79	9.17	9.17	
27841591663	SMP	1	574.20	493.74	760.27	494.88	9.89	9.89	9.10	9.10	
27841599910	SMP	1	574.13	493.81	760.26	494.90	9.79	9.79	9.19	9.19	
27841608277	SMP	1	574.13	493.81	760.12	494.91	9.85	9.85	9.15	9.15	
27841616646	SMP	1	574.13	493.81	760.26	494.88	9.76	9.76	9.01	9.01	
27841625048	SMP	1	574.08	493.72	760.19	494.91	9.83	9.83	9.00	9.00	
27841633277	SMP	1	574.06	493.81	760.26	494.83	9.85	9.85	9.00	9.00	
27841641645	SMP	1	574.13	493.73	760.19	494.88	9.77	9.77	8.98	8.98	
27841650023	SMP	1	574.08	493.67	760.27	494.81	9.71	9.71	9.15	9.15	
27841658399	SMP	1	574.13	493.73	760.20	494.88	9.68	9.68	9.07	9.07	
27841666645	SMP	1	573.76	493.71	759.96	494.85	9.71	9.71	9.00	9.00	
27841675047	SMP	1	573.75	493.69	759.85	494.96	9.70	9.70	9.20	9.20	
27841683405	SMP	1	573.75	493.73	759.90	494.87	9.63	9.63	8.97	8.97	
27841691655	SMP	1	573.70	493.80	759.97	494.93	9.81	9.81	8.97	8.97	
27841700025	SMP	1	573.72	493.81	759.92	494.91	9.82	9.82	9.02	9.02	
27841708419	SMP	1	573.85	493.82	760.01	495.02	9.70	9.70	9.04	9.04	
27841716776	SMP	1	573.86	493.83	760.07	495.04	9.60	9.60	9.13	9.13	
27841725044	SMP	1	573.73	493.81	760.02	495.05	9.82	9.82	9.05	9.05	
27841733397	SMP	1	573.86	493.90	760.07	495.05	9.60	9.60	9.00	9.00	
27841741769	SMP	1	573.93	493.90	760.11	495.08	9.63	9.63	8.93	8.93	
27841750148	SMP	1	573.92	493.88	760.04	495.09	9.71	9.71	9.10	9.10	
27841758403	SMP	1	573.97	493.96	760.07	495.21	9.53	9.53	8.97	8.97	
27841766769	SMP	1	573.93	494.05	760.04	495.24	9.50	9.50	9.01	9.01	
27841775166	SMP	1	573.93	493.98	760.04	495.24	9.50	9.50	9.04	9.04	
27841783517	SMP	1	573.90	493.97	760.08	495.25	9.46	9.46	8.81	8.81	
27841791787	SMP	1	573.94	494.03	760.06	495.34	9.36	9.36	8.86	8.86	
27841800159	SMP	1	573.94	494.11	760.13	495.28	9.42	9.42	8.63	8.63	
27841808521	SMP	1	573.94	494.10	760.06	495.35	9.40	9.40	8.70	8.70	
27841816888	SMP	1	573.91	494.09	760.06	495.35	9.50	9.50	8.89	8.89	
27841825162	SMP	1	573.94	494.17	760.13	495.35	9.38	9.38	8.67	8.67	
27841833528	SMP	1	573.87	494.17	760.02	495.34	9.40	9.40	8.85	8.85	
27841841894	SMP	1	573.90	494.18	760.13	495.35	9.40	9.40	8.80	8.80	
27841850153	SMP	1	573.94	494.17	760.06	495.34	9.44	9.44	8.76	8.76	
27841858516	SMP	1	573.94	494.18	760.00	495.31	9.31	9.31	8.84	8.84	
27841866884	SMP	1	573.94	494.18	760.06	495.28	9.35	9.35	8.67	8.67	
27841875285	SMP	1	573.94	494.11	760.06	495.26	9.30	9.30	8.81	8.81	
27841883514	SMP	1	573.90	494.11	760.04	495.25	9.25	9.25	8.86	8.86	
27841891900	SMP	1	573.94	494.17	760.00	495.25	9.45	9.45	8.68	8.68	
27841900271	SMP	1	573.94	494.17	760.07	495.25	9.37	9.37	8.71	8.71	
27841908641	SMP	1	573.93	494.23	760.09	495.24	9.41	9.41	8.67	8.67	
27841916883	SMP	1	573.90	494.19	760.08	495.32	9.43	9.43	8.85	8.85	
27841925286	SMP	1	573.97	494.19	760.16	495.32	9.40	9.40	8.98	8.98	
27841933634	SMP	1	574.01	494.18	760.10	495.32	9.31	9.31	8.80	8.80	
27841942018	SMP	1	574.07	494.19	760.22	495.34	9.34	9.34	8.76	8.76	
27841950260	SMP	1	574.04	494.18	760.27	495.35	9.43	9.43	8.80	8.80	
27841958639	SMP	1	574.11	494.23	760.30	495.22	9.65	9.65	8.81	8.81	
27841967010	SMP	1	574.18	494.18	760.31	495.38	9.51	9.51	9.00	9.00	
27841975407	SMP	1	574.28	494.12	760.33	495.36	9.50	9.50	8.94	8.94	
27841983639	SMP	1	574.32	494.11	760.46	495.31	9.36	9.36	8.99	8.99	
27841992026	SMP	1	574.32	494.18	760.60	495.33	9.62	9.62	8.95	8.95	
27842000386	SMP	1	574.38	494.05	760.67	495.35	9.38	9.38	9.03	9.03	
27842008641	SMP	1	574.47	493.97	760.83	495.26	9.55	9.55	8.90	8.90	
27842017005	SMP	1	574.55	494.08	760.81	495.31	9.58	9.58	8.96	8.96	
27842025403	SMP	1	574.56	494.09	760.86	495.33	9.79	9.79	8.98	8.98	
27842033757	SMP	1	574.66	494.06	760.92	495.29	9.56	9.56	8.86	8.86	
27842042011	SMP	1	574.63	494.08	761.05	495.29	9.56	9.56	8.75	8.75	
27842050384	SMP	1	574.80	494.03	761.00	495.33	9.34	9.34	8.88	8.88	
27842058763	SMP	1	574.82	494.04	761.06	495.35	9.23	9.23	8.70	8.70	
27842067129	SMP	1	574.87	494.10	761.13	495.35	9.11	9.11	8.49	8.49	
27842075403	SMP	1	574.98	494.03	761.27	495.35	9.35	9.35	8.49	8.49	
27842083763	SMP	1	575.06	494.03	761.24	495.38	9.33	9.33	8.95	8.95	
27842092140	SMP	1	575.11	494.04	761.34	495.35	9.15	9.15	8.76	8.76	
27842100508	SMP	1	575.26	493.91	761.31	495.44	9.34	9.34	8.98	8.98	
27842108765	SMP	1	575.19	494.05	761.41	495.32	9.50	9.50	8.98	8.98	
27842117125	SMP	1	575.28	494.01	761.56	495.39	9.48	9.48	8.92	8.92	
27842125527	SMP	1	575.36	493.94	761.60	495.43	9.36	9.36	8.97	8.97	
27842133882	SMP	1	575.45	493.96	761.76	495.40	9.37	9.37	9.06	9.06	
27842142127	SMP	1	575.50	494.02	761.85	495.35	9.49	9.49	8.93	8.93	
27842150510	SMP	1	575.61	494.00	761.88	495.37	9.40	9.40	8.92	8.92	
27842158877	SMP	1	575.60	493.99	761.95	495.43	9.49	9.49	8.83	8.83	
27842167254	SMP	1	575.79	494.03	761.99	495.43	9.34	9.34	8.78	8.78	
27842175524	SMP	1	575.79	494.03	762.13	495.43	9.26	9.26	8.67	8.67	
27842183877	SMP	1	575.87	493.96	762.13	495.49	9.08	9.08	8.58	8.58	
27842192260	SMP	1	575.87	493.89	762.13	495.49	9.23	9.23	8.58	8.58	
27842200502	SMP	1	575.97	493.89	762.24	495.45	9.27	9.27	8.64	8.64	
27842208893	SMP	1	576.04	493.90	762.27	495.40	9.06	9.06	8.56	8.56	
27842217246	SMP	1	576.11	493.75	762.32	495.48	9.14	9.14	8.65	8.65	
27852544462	SMP	1	573.92	492.11	760.75	495.14	9.27	9.27	8.83	8.83	
27852552702	SMP	1	573.99	492.01	760.76	495.17	8.89	8.89	8.80	8.80	
27852561064	SMP	1	574.04	492.03	760.74	495.10	9.16	9.16	8.79	8.79	
27852569454	SMP	1	573.98	492.01	760.71	495.01	8.85	8.85	8.69	8.69	
27852577815	SMP	1	574.04	492.00	760.75	495.05	9.05	9.05	8.63	8.63	
27852586066	SMP	1	573.97	491.93	760.78	495.00	9.16	9.16	8.70	8.70	
27852594434	SMP	1	574.01	492.03	760.75	495.04	9.07	9.07	8.74	8.74	
27852602832	SMP	1	574.04	492.00	760.68	495.02	8.92	8.92	8.50	8.50	
27852611191	SMP	1	574.05	491.96	760.75	494.89	8.91	8.91	8.60	8.60	
27852619442	SMP	1	574.06	492.03	760.80	494.97	9.14	9.14	8.61	8.61	
27852627828	SMP	1	574.11	491.96	760.79	494.88	9.11	9.11	8.61	8.61	
27852636195	SMP	1	574.11	491.99	760.82	494.87	9.08	9.08	8.64	8.64	
27852644434	SMP	1	574.09	491.90	760.85	494.87	8.79	8.79	8.68	8.68	
27852652817	SMP	1	574.11	491.85	760.93	494.85	8.92	8.92	8.58	8.58	
27852661196	SMP	1	574.04	491.82	760.88	494.82	9.18	9.18	8.76	8.76	
27852669569	SMP	1	574.12	491.82	761.05	494.82	8.98	8.98	8.75	8.75	
27852677812	SMP	1	574.15	491.70	761.02	494.73	9.05	9.05	8.88	8.88	
27852686191	SMP	1	574.23	491.70	761.03	494.72	9.16	9.16	8.69	8.69	
27852694569	SMP	1	574.26	491.79	761.12	494.74	9.29	9.29	8.91	8.91	
27852702955	SMP	1	574.33	491.79	761.13	494.73	9.23	9.23	8.86	8.86	
27852711186	SMP	1	574.47	491.76	761.23	494.71	9.39	9.39	8.91	8.91	
27852719561	SMP	1	574.54	491.83	761.25	494.71	9.24	9.24	8.82	8.82	
27852727929	SMP	1	574.61	491.76	761.34	494.69	9.34	9.34	8.90	8.90	
27852736310	SMP	1	574.62	491.74	761.47	494.78	9.24	9.24	8.83	8.83	
27852744552	SMP	1	574.69	491.69	761.43	494.72	9.36	9.36	8.89	8.89	
27852752952	SMP	1	574.79	491.69	761.51	494.79	9.21	9.21	8.88	8.88	
27852761311	SMP	1	574.83	491.65	761.58	494.79	9.20	9.20	8.72	8.72	
27852769685	SMP	1	574.83	491.60	761.65	494.72	9.10	9.10	8.65	8.65	
27852777931	SMP	1	574.83	491.65	761.65	494.79	9.26	9.26	8.59	8.59	
27852786308	SMP	1	574.84	491.63	761.65	494.79	9.17	9.17	8.58	8.58	
27852794679	SMP	1	574.86	491.69	761.72	494.79	9.35	9.35	8.64	8.64	
27852802948	SMP	1	574.85	491.62	761.65	494.72	9.38	9.38	8.84	8.84	
27852811307	SMP	1	574.86	491.65	761.73	494.71	9.26	9.26	8.71	8.71	
27852819694	SMP	1	574.84	491.65	761.65	494.72	9.46	9.46	8.72	8.72	
27852828056	SMP	1	574.77	491.57	761.65	494.72	9.25	9.25	8.78	8.78	
27852836308	SMP	1	574.83	491.57	761.65	494.64	9.26	9.26	8.78	8.78	
27852844675	SMP	1	574.74	491.61	761.58	494.64	9.28	9.28	8.90	8.90	
27852853062	SMP	1	574.76	491.60	761.65	494.64	9.34	9.34	8.69	8.69	
27852861424	SMP	1	574.65	491.55	761.61	494.65	9.37	9.37	8.95	8.95	
27852869687	SMP	1	574.62	491.53	761.55	494.62	9.30	9.30	8.91	8.91	
27852878065	SMP	1	574.65	491.48	761.48	494.67	9.23	9.23	8.89	8.89	
27852886432	SMP	1	574.58	491.50	761.41	494.55	9.27	9.27	8.87	8.87	
27852894798	SMP	1	574.54	491.48	761.34	494.40	9.27	9.27	8.84	8.84	
27852903065	SMP	1	574.49	491.44	761.38	494.51	9.27	9.27	8.77	8.77	
27852911423	SMP	1	574.54	491.37	761.31	494.44	9.22	9.22	8.75	8.75	
27852919801	SMP	1	574.48	491.30	761.31	494.44	9.21	9.21	8.46	8.46	
27852928175	SMP	1	574.48	491.28	761.24	494.37	9.24	9.24	8.48	8.48	
27852936426	SMP	1	574.34	491.22	761.18	494.33	9.41	9.41	8.55	8.55	
27852944809	SMP	1	574.25	491.19	761.07	494.24	9.33	9.33	8.59	8.59	
27852953180	SMP	1	574.21	491.21	761.14	494.35	9.45	9.45	8.39	8.39	
27852961422	SMP	1	574.09	491.17	760.94	494.22	9.18	9.18	8.72	8.72	
27852969801	SMP	1	574.09	491.19	760.96	494.26	9.28	9.28	8.77	8.77	
27852978170	SMP	1	573.97	491.17	760.90	494.22	9.23	9.23	8.67	8.67	
27852986553	SMP	1	573.93	491.23	760.84	494.21	9.21	9.21	8.69	8.69	
27852994793	SMP	1	573.77	491.18	760.71	494.23	9.41	9.41	8.74	8.74	
27853003187	SMP	1	573.73	491.14	760.66	494.14	9.29	9.29	8.72	8.72	
27853011555	SMP	1	573.64	491.13	760.52	494.11	9.08	9.08	8.71	8.71	
27853019925	SMP	1	573.56	491.11	760.38	494.10	9.16	9.16	8.58	8.58	
27853028172	SMP	1	573.49	491.08	760.33	494.03	9.33	9.33	8.61	8.61	
27853036549	SMP	1	573.41	491.08	760.27	494.06	9.15	9.15	8.71	8.71	
27853044923	SMP	1	573.37	491.09	760.24	494.03	9.43	9.43	8.71	8.71	
27853053316	SMP	1	573.20	491.10	760.08	493.93	9.21	9.21	8.82	8.82	
27853061541	SMP	1	573.14	491.15	760.06	494.03	9.35	9.35	8.84	8.84	
27853069936	SMP	1	572.95	491.19	760.07	493.98	9.23	9.23	8.79	8.79	
27853078298	SMP	1	572.86	491.21	759.99	493.92	9.34	9.34	8.84	8.84	
27853086679	SMP	1	572.94	491.28	759.85	494.01	9.16	9.16	8.63	8.63	
27853094915	SMP	1	572.84	491.18	759.88	494.02	9.26	9.26	8.66	8.66	
27853103308	SMP	1	572.84	491.18	759.79	493.99	9.33	9.33	8.54	8.54	
27853111673	SMP	1	572.75	491.17	759.69	493.90	9.24	9.24	8.56	8.56	
27853119919	SMP	1	572.77	491.11	759.75	493.95	9.28	9.28	8.49	8.49	
27853128302	SMP	1	572.84	491.13	759.69	493.94	9.19	9.19	8.62	8.62	
27853136672	SMP	1	572.78	491.13	759.70	494.02	9.15	9.15	8.62	8.62	
27853145038	SMP	1	572.79	491.16	759.81	494.01	9.33	9.33	8.49	8.49	
27853153298	SMP	1	573.41	491.22	760.26	494.18	9.37	9.37	8.63	8.63	
27853161667	SMP	1	573.78	491.32	760.72	494.30	9.14	9.14	8.74	8.74	
27853170044	SMP	1	573.77	491.39	760.52	494.30	9.12	9.12	8.54	8.54	
27853178416	SMP	1	573.72	491.40	760.52	494.38	9.11	9.11	8.72	8.72	
27853186666	SMP	1	573.72	491.47	760.45	494.37	9.20	9.20	8.66	8.66	
27853195043	SMP	1	573.77	491.39	760.51	494.39	9.04	9.04	8.74	8.74	
27853203429	SMP	1	573.71	491.40	760.44	494.38	9.09	9.09	8.67	8.67	
27853211790	SMP	1	573.61	491.41	760.45	494.38	9.16	9.16	8.68	8.68	
27853220038	SMP	1	573.68	491.34	760.38	494.37	9.08	9.08	8.70	8.70	
27853228417	SMP	1	573.61	491.48	760.31	494.38	9.18	9.18	8.43	8.43	
27853236791	SMP	1	573.61	491.48	760.23	494.45	9.18	9.18	8.50	8.50	
27853245162	SMP	1	573.48	491.49	760.25	494.45	9.17	9.17	8.38	8.38	
27853253438	SMP	1	573.47	491.49	760.18	494.38	9.24	9.24	8.27	8.27	
27853261789	SMP	1	573.47	491.48	760.15	494.40	9.12	9.12	8.39	8.39	
27853270181	SMP	1	573.40	491.48	760.06	494.31	9.08	9.08	8.41	8.41	
27853278418	SMP	1	573.40	491.48	760.09	494.32	9.05	9.05	8.39	8.39	
27853286789	SMP	1	573.29	491.46	760.08	494.31	9.10	9.10	8.50	8.50	
27853295154	SMP	1	573.36	491.46	760.00	494.31	8.99	8.99	8.55	8.55	
27853303548	SMP	1	573.29	491.46	760.07	494.38	9.12	9.12	8.45	8.45	
27853311782	SMP	1	573.33	491.48	760.05	494.30	9.02	9.02	8.44	8.44	
27853320168	SMP	1	573.34	491.52	760.07	494.31	9.07	9.07	8.52	8.52	
27853328536	SMP	1	573.29	491.46	760.08	494.30	9.01	9.01	8.42	8.42	
27853336910	SMP	1	573.29	491.46	760.08	494.30	9.10	9.10	8.42	8.42	
27853345157	SMP	1	573.33	491.55	760.13	494.31	9.24	9.24	8.39	8.39	
27853353540	SMP	1	573.93	491.82	760.72	494.71	9.23	9.23	8.78	8.78	
27853361915	SMP	1	574.22	492.04	761.02	494.95	9.39	9.39	8.75	8.75	
27853370284	SMP	1	574.17	492.05	760.78	494.88	9.17	9.17	8.52	8.52	
27853378531	SMP	1	574.17	491.94	760.91	494.88	9.33	9.33	8.61	8.61	
27853386921	SMP	1	574.27	491.96	760.93	494.86	8.92	8.92	8.63	8.63	
27853395281	SMP	1	574.27	491.96	761.01	494.87	9.11	9.11	8.69	8.69	
27853403678	SMP	1	574.26	491.83	761.03	494.79	9.22	9.22	8.57	8.57	
27853411903	SMP	1	574.43	491.88	761.13	494.81	9.19	9.19	8.67	8.67	
27853420282	SMP	1	574.46	491.86	761.18	494.75	9.27	9.27	8.87	8.87	
27853428657	SMP	1	574.50	491.79	761.26	494.77	9.20	9.20	8.77	8.77	
27853436907	SMP	1	574.61	491.76	761.23	494.78	9.15	9.15	8.90	8.90	
27853445296	SMP	1	574.64	491.79	761.26	494.84	9.34	9.34	8.87	8.87	
27853453702	SMP	1	574.72	491.79	761.40	494.83	9.18	9.18	8.84	8.84	
27853462046	SMP	1	574.70	491.77	761.46	494.72	9.22	9.22	8.95	8.95	
27853470285	SMP	1	574.70	491.76	761.50	494.79	9.24	9.24	8.78	8.78	
27853478667	SMP	1	574.76	491.71	761.50	494.72	9.24	9.24	8.75	8.75	
27853487049	SMP	1	574.76	491.78	761.51	494.79	9.28	9.28	8.70	8.70	
27853495418	SMP	1	574.83	491.80	761.58	494.79	9.05	9.05	8.84	8.84	
27853503683	SMP	1	574.77	491.77	761.58	494.79	9.24	9.24	8.61	8.61	
27853512056	SMP	1	574.86	491.75	761.58	494.72	9.12	9.12	8.69	8.69	
27853520420	SMP	1	574.77	491.75	761.65	494.79	9.24	9.24	8.68	8.68	
27853528798	SMP	1	574.81	491.78	761.65	494.79	9.09	9.09	8.68	8.68	
27853537039	SMP	1	574.84	491.77	761.65	494.79	9.20	9.20	8.59	8.59	
27853545433	SMP	1	574.87	491.78	761.65	494.79	9.10	9.10	8.58	8.58	
27853553801	SMP	1	574.88	491.73	761.65	494.72	9.14	9.14	8.56	8.56	
27853562165	SMP	1	574.83	491.73	761.73	494.72	9.13	9.13	8.52	8.52	
27853570427	SMP	1	574.92	491.68	761.72	494.79	8.99	8.99	8.55	8.55	
27853578791	SMP	1	574.87	491.78	761.72	494.78	9.18	9.18	8.55	8.55	
27853587167	SMP	1	574.97	491.65	761.72	494.71	9.05	9.05	8.52	8.52	
27853595421	SMP	1	575.13	491.60	761.58	494.57	9.09	9.09	8.69	8.69	
27853603799	SMP	1	575.15	491.37	761.61	494.44	9.08	9.08	8.60	8.60	
27853612162	SMP	1	575.11	490.93	761.58	494.21	8.88	8.88	8.53	8.53	
27853620541	SMP	1	575.16	490.75	761.65	493.91	8.85	8.85	8.51	8.51	
27853628787	SMP	1	574.51	490.39	761.38	493.36	8.89	8.89	8.53	8.53	
27853637149	SMP	1	574.15	490.00	761.01	492.97	8.76	8.76	8.74	8.74	
27853645536	SMP	1	574.22	489.74	760.98	492.84	8.96	8.96	8.43	8.43	
27853653920	SMP	1	574.47	489.55	760.92	492.68	9.09	9.09	8.45	8.45	
27853662164	SMP	1	574.39	489.44	760.85	492.69	9.09	9.09	8.55	8.55	
27853670530	SMP	1	574.27	489.45	760.79	492.58	9.11	9.11	8.57	8.57	
27853678907	SMP	1	574.13	489.53	760.73	492.64	9.10	9.10	8.70	8.70	
27853687284	SMP	1	574.07	489.45	760.65	492.64	9.12	9.12	8.87	8.87	
27853695534	SMP	1	573.88	489.50	760.58	492.64	9.10	9.10	8.90	8.90	
27853703926	SMP	1	573.81	489.45	760.51	492.56	9.06	9.06	8.80	8.80	
27853712284	SMP	1	573.70	489.02	760.28	491.90	8.97	8.97	8.71	8.71	
27853720655	SMP	1	573.46	488.15	759.80	491.02	8.96	8.96	8.65	8.65	
27853728908	SMP	1	573.39	487.92	759.72	490.86	9.23	9.23	8.68	8.68	
27853737286	SMP	1	573.27	487.94	759.51	490.95	9.23	9.23	8.52	8.52	
27853745654	SMP	1	573.12	487.78	759.41	490.92	9.03	9.03	8.76	8.76	
27853753918	SMP	1	572.94	487.81	759.29	490.81	8.98	8.98	8.66	8.66	
27853762283	SMP	1	572.86	487.81	759.17	490.74	9.12	9.12	8.68	8.68	
27853770652	SMP	1	572.65	487.79	759.09	490.65	9.22	9.22	8.58	8.58	
27853779034	SMP	1	572.47	487.67	758.90	490.58	9.23	9.23	8.74	8.74	
27853787282	SMP	1	572.27	487.58	758.75	490.44	9.15	9.15	8.90	8.90	
27853795650	SMP	1	572.02	486.97	758.39	489.75	8.80	8.80	8.92	8.92	
27853804049	SMP	1	571.72	486.34	757.87	488.93	9.05	9.05	8.30	8.30	
27853812431	SMP	1	571.58	486.19	757.68	488.90	8.96	8.96	8.41	8.41	
27853820663	SMP	1	571.44	486.12	757.53	488.97	8.94	8.94	8.60	8.60	
27853829034	SMP	1	571.41	486.13	757.45	488.88	8.96	8.96	8.66	8.66	
27853837393	SMP	1	571.19	486.03	757.46	488.90	9.01	9.01	8.75	8.75	
27853854016	SMP	1	571.11	485.99	757.32	488.76	8.82	8.82	8.62	8.62	
27853862418	SMP	1	571.08	485.98	757.25	488.78	8.92	8.92	8.73	8.73	
27853870765	SMP	1	571.05	485.93	757.28	488.75	8.98	8.98	8.75	8.75	
27853879158	SMP	1	571.05	485.88	757.29	488.74	8.94	8.94	8.90	8.90	
27853887399	SMP	1	571.02	485.82	757.30	488.62	8.86	8.86	8.70	8.70	
27853895788	SMP	1	570.96	485.62	757.09	488.26	8.93	8.93	8.75	8.75	
27853904133	SMP	1	570.88	485.45	756.90	488.16	9.08	9.08	8.78	8.78	
27853912545	SMP	1	570.83	485.51	756.86	488.23	9.09	9.09	8.78	8.78	
27853920758	SMP	1	570.88	485.53	756.95	488.25	9.06	9.06	8.85	8.85	
27853929160	SMP	1	570.91	485.58	756.95	488.33	8.99	8.99	8.82	8.82	
27853937536	SMP	1	570.88	485.59	757.09	488.40	8.99	8.99	8.74	8.74	
27853945781	SMP	1	570.81	485.60	757.02	488.40	9.14	9.14	8.79	8.79	
27853954129	SMP	1	570.83	485.60	757.09	488.40	8.94	8.94	8.81	8.81	
27853962538	SMP	1	570.75	485.68	757.02	488.48	8.90	8.90	8.59	8.59	
27853970895	SMP	1	570.75	485.75	757.09	488.48	8.95	8.95	8.73	8.73	
27853979148	SMP	1	570.74	485.76	757.02	488.48	8.98	8.98	8.67	8.67	
27853987518	SMP	1	570.68	485.76	756.89	488.53	8.87	8.87	8.86	8.86	
27853995906	SMP	1	570.68	485.83	756.93	488.54	8.99	8.99	8.79	8.79	
27854004255	SMP	1	570.61	485.76	756.95	488.58	8.91	8.91	8.77	8.77	
27854012538	SMP	1	570.61	485.82	756.98	488.57	8.99	8.99	8.70	8.70	
27854020885	SMP	1	570.68	485.88	756.93	488.61	8.96	8.96	8.72	8.72	
27854029272	SMP	1	570.60	485.84	756.93	488.54	8.90	8.90	8.88	8.88	
27854037641	SMP	1	570.60	485.83	756.93	488.54	9.01	9.01	8.88	8.88	
27854045905	SMP	1	570.62	485.89	756.96	488.53	8.92	8.92	8.79	8.79	
27854054256	SMP	1	570.98	485.94	757.21	488.74	8.86	8.86	8.83	8.83	
27854062667	SMP	1	571.26	486.09	757.54	488.83	9.05	9.05	8.70	8.70	
27854071010	SMP	1	571.15	486.00	757.44	488.75	8.89	8.89	8.67	8.67	
27854079273	SMP	1	571.22	485.99	757.43	488.72	9.05	9.05	8.68	8.68	
27854087641	SMP	1	571.29	486.04	757.50	488.72	9.06	9.06	8.74	8.74	
27854096026	SMP	1	571.36	485.97	757.50	488.65	9.03	9.03	8.63	8.63	
27854104256	SMP	1	571.43	485.97	757.57	488.65	9.07	9.07	8.58	8.58	
27854112657	SMP	1	571.50	485.90	757.67	488.76	9.16	9.16	8.72	8.72	
27854120998	SMP	1	571.58	485.89	757.73	488.72	9.00	9.00	8.57	8.57	
27854129399	SMP	1	571.55	485.86	757.81	488.75	9.14	9.14	8.64	8.64	
27854137641	SMP	1	571.61	485.89	757.92	488.69	9.12	9.12	8.58	8.58	
27854146026	SMP	1	571.75	485.87	758.00	488.69	9.04	9.04	8.71	8.71	
27854154372	SMP	1	571.83	485.89	758.14	488.78	8.97	8.97	8.70	8.70	
27854162782	SMP	1	571.90	485.89	758.16	488.80	9.12	9.12	8.71	8.71	
27854170996	SMP	1	571.94	485.80	758.28	488.72	9.04	9.04	8.71	8.71	
27854187763	SMP	1	572.05	485.83	758.31	488.90	8.99	8.99	8.82	8.82	
27854196134	SMP	1	572.08	485.83	758.27	488.81	8.97	8.97	8.78	8.78	
27854204394	SMP	1	572.10	485.80	758.37	488.82	8.97	8.97	8.69	8.69	
27854212755	SMP	1	572.16	485.79	758.34	488.80	9.04	9.04	8.73	8.73	
27854221152	SMP	1	572.23	485.82	758.44	488.82	9.10	9.10	8.63	8.63	
27854229507	SMP	1	572.29	485.90	758.51	488.85	9.21	9.21	8.72	8.72	
27854237752	SMP	1	572.29	485.90	758.51	488.82	9.12	9.12	8.65	8.65	
27854246133	SMP	1	572.26	485.84	758.51	488.89	9.20	9.20	8.44	8.44	
27854254522	SMP	1	572.29	485.90	758.51	488.89	9.21	9.21	8.57	8.57	
27854262754	SMP	1	572.30	485.90	758.52	488.86	9.20	9.20	8.58	8.58	
27854271215	SMP	1	572.23	485.97	758.54	488.94	9.20	9.20	8.42	8.42	
27854279502	SMP	1	572.29	485.97	758.65	488.96	9.19	9.19	8.59	8.59	
27854287884	SMP	1	572.36	485.97	758.61	488.90	9.17	9.17	8.52	8.52	
27854296142	SMP	1	572.33	485.96	758.59	488.90	9.28	9.28	8.50	8.50	
27854304500	SMP	1	572.36	485.97	758.63	488.98	9.25	9.25	8.57	8.57	
27854312873	SMP	1	572.43	485.89	758.68	488.90	9.26	9.26	8.44	8.44	
27854321274	SMP	1	572.36	485.89	758.75	488.90	9.36	9.36	8.62	8.62	
27854329506	SMP	1	572.44	485.82	758.68	488.89	9.22	9.22	8.67	8.67	
27854337873	SMP	1	572.50	485.90	758.70	488.88	9.25	9.25	8.51	8.51	
27854346261	SMP	1	572.46	485.86	758.77	488.94	9.21	9.21	8.52	8.52	
27854354627	SMP	1	572.35	485.84	758.65	488.90	9.20	9.20	8.63	8.63	
27854362870	SMP	1	572.52	485.86	758.69	488.90	9.20	9.20	8.50	8.50	
27854371270	SMP	1	572.44	485.82	758.75	488.87	9.19	9.19	8.73	8.73	
27854379636	SMP	1	572.39	485.79	758.75	488.97	9.22	9.22	8.61	8.61	
27854387996	SMP	1	572.50	485.85	758.77	488.96	9.26	9.26	8.55	8.55	
27854396251	SMP	1	572.50	485.89	758.74	488.89	9.25	9.25	8.55	8.55	
27854404619	SMP	1	572.50	485.84	758.72	488.99	9.26	9.26	8.47	8.47	
27854412993	SMP	1	572.43	485.80	758.70	488.95	9.22	9.22	8.42	8.42	
27854421269	SMP	1	572.43	485.75	758.66	488.92	9.25	9.25	8.59	8.59	
27854429623	SMP	1	572.34	485.81	758.63	488.95	9.30	9.30	8.53	8.53	
27854438005	SMP	1	572.36	485.75	758.59	488.92	9.20	9.20	8.68	8.68	
27854446371	SMP	1	572.27	485.74	758.54	488.90	9.28	9.28	8.76	8.76	
27854454631	SMP	1	572.25	485.82	758.55	488.93	9.24	9.24	8.80	8.80	
27854462997	SMP	1	572.22	485.82	758.50	488.80	9.18	9.18	8.76	8.76	
27854471392	SMP	1	572.13	485.73	758.53	488.83	9.17	9.17	8.71	8.71	
27854479743	SMP	1	572.08	485.78	758.45	488.86	9.09	9.09	8.92	8.92	
27854488001	SMP	1	572.15	485.87	758.48	488.93	9.08	9.08	8.97	8.97	
27854496375	SMP	1	572.01	485.88	758.43	488.84	9.11	9.11	8.88	8.88	
27854504758	SMP	1	572.01	485.87	758.27	488.86	9.23	9.23	9.00	9.00	
27854513116	SMP	1	572.01	485.80	758.20	488.78	9.17	9.17	8.88	8.88	
27854521390	SMP	1	572.00	485.87	758.24	488.77	9.20	9.20	8.87	8.87	
27854529754	SMP	1	571.88	485.82	758.19	488.82	9.17	9.17	8.83	8.83	
27854538126	SMP	1	571.87	485.83	758.22	488.81	9.33	9.33	8.77	8.77	
27854546496	SMP	1	571.73	485.81	758.14	488.78	9.08	9.08	8.77	8.77	
27854554750	SMP	1	571.67	485.83	758.07	488.69	9.09	9.09	8.61	8.61	
27854563122	SMP	1	571.58	485.83	758.14	488.83	9.07	9.07	8.75	8.75	
27854571514	SMP	1	571.53	485.74	757.99	488.76	9.43	9.43	8.84	8.84	
27854579750	SMP	1	571.45	485.81	757.93	488.76	9.31	9.31	8.80	8.80	
27854588115	SMP	1	571.41	485.74	757.92	488.76	9.23	9.23	8.70	8.70	
27854596490	SMP	1	571.47	485.84	757.85	488.69	9.12	9.12	8.78	8.78	
27854604873	SMP	1	571.44	485.75	757.85	488.69	9.16	9.16	8.78	8.78	
27854613114	SMP	1	571.44	485.82	757.78	488.69	9.17	9.17	8.84	8.84	
27854621509	SMP	1	571.43	485.75	757.85	488.69	9.19	9.19	8.69	8.69	
27854629875	SMP	1	571.34	485.74	757.80	488.70	9.33	9.33	8.89	8.89	
27854638240	SMP	1	571.37	485.82	757.83	488.78	9.18	9.18	8.75	8.75	
27854646491	SMP	1	571.43	485.82	757.81	488.64	9.06	9.06	8.66	8.66	
27854654888	SMP	1	571.43	485.82	757.83	488.78	9.14	9.14	8.69	8.69	
27854663238	SMP	1	571.43	485.83	757.83	488.78	9.09	9.09	8.69	8.69	
27854671617	SMP	1	571.36	485.90	757.80	488.78	9.14	9.14	8.77	8.77	
27854679854	SMP	1	571.37	485.83	757.78	488.84	9.07	9.07	8.70	8.70	
27854688227	SMP	1	571.40	485.96	757.85	488.84	9.10	9.10	8.67	8.67	
27854696611	SMP	1	571.43	485.90	757.85	488.91	9.12	9.12	8.73	8.73	
27854704981	SMP	1	571.40	486.01	757.78	488.98	9.34	9.34	8.46	8.46	
27854713222	SMP	1	571.48	486.04	757.90	489.00	9.00	9.00	8.49	8.49	
27854721617	SMP	1	571.36	486.07	757.87	489.04	9.12	9.12	8.53	8.53	
27854729973	SMP	1	571.39	486.08	757.76	489.03	9.06	9.06	8.58	8.58	
27854738227	SMP	1	571.43	486.12	757.80	489.11	9.23	9.23	8.67	8.67	
27854746599	SMP	1	571.48	486.13	757.73	489.12	9.00	9.00	8.56	8.56	
27854754986	SMP	1	571.34	486.14	757.73	489.18	8.89	8.89	8.65	8.65	
27854763359	SMP	1	571.46	486.23	757.76	489.09	9.09	9.09	8.66	8.66	
27854771614	SMP	1	571.29	486.19	757.65	489.06	9.03	9.03	8.53	8.53	
27854779975	SMP	1	571.38	486.23	757.78	489.05	9.04	9.04	8.48	8.48	
27854788353	SMP	1	571.26	486.21	757.63	489.05	9.10	9.10	8.51	8.51	
27854796721	SMP	1	571.19	486.10	757.54	489.00	9.07	9.07	8.46	8.46	
27854804975	SMP	1	571.33	486.20	757.56	489.06	9.29	9.29	8.60	8.60	
27854813356	SMP	1	571.27	486.24	757.49	489.03	9.12	9.12	8.59	8.59	
27854821741	SMP	1	571.26	486.17	757.49	489.06	9.16	9.16	8.46	8.46	
27854830095	SMP	1	571.19	486.17	757.40	488.97	9.07	9.07	8.48	8.48	
27854838347	SMP	1	571.10	486.18	757.38	488.95	9.04	9.04	8.56	8.56	
27854846716	SMP	1	571.12	486.10	757.37	489.02	8.98	8.98	8.57	8.57	
27854855524	SMP	1	571.21	486.13	757.37	488.95	9.11	9.11	8.53	8.53	
27854863639	SMP	1	571.17	486.10	757.37	489.02	9.09	9.09	8.66	8.66	
27854871723	SMP	1	571.17	486.14	757.37	488.89	9.02	9.02	8.59	8.59	
27854880131	SMP	1	571.09	486.04	757.32	488.89	9.05	9.05	8.73	8.73	
27854888488	SMP	1	571.10	486.03	757.30	488.89	8.91	8.91	8.69	8.69	
27854896728	SMP	1	571.11	486.09	757.35	488.92	9.12	9.12	8.69	8.69	
27854905125	SMP	1	571.15	486.04	757.31	488.86	9.03	9.03	8.76	8.76	
27854913479	SMP	1	571.10	486.07	757.36	488.86	8.94	8.94	8.77	8.77	
27854921869	SMP	1	571.10	486.01	757.39	488.83	8.95	8.95	8.75	8.75	
27854930102	SMP	1	571.12	485.97	757.39	488.78	8.99	8.99	8.91	8.91	
27854939849	SMP	1	571.15	486.04	757.45	488.87	8.99	8.99	8.81	8.81	
27854946856	SMP	1	571.16	485.99	757.46	488.79	9.04	9.04	8.83	8.83	
27854955233	SMP	1	571.19	486.02	757.46	488.79	8.99	8.99	8.83	8.83	
27854963472	SMP	1	571.19	486.03	757.55	488.80	9.10	9.10	8.66	8.66	
27854971882	SMP	1	571.26	486.02	757.60	488.80	9.12	9.12	8.79	8.79	
27854980227	SMP	1	571.29	485.90	757.67	488.79	8.99	8.99	8.63	8.63	
27854988604	SMP	1	571.29	485.90	757.57	488.81	9.15	9.15	8.52	8.52	
27854996846	SMP	1	571.09	486.06	757.28	488.79	8.98	8.98	8.77	8.77	
27855005246	SMP	1	570.24	486.63	756.56	489.35	9.12	9.12	8.95	8.95	
27855021980	SMP	1	570.02	486.99	756.15	489.77	9.28	9.28	8.94	8.94	
27855030248	SMP	1	569.95	487.03	756.03	489.65	9.22	9.22	8.76	8.76	
27855038600	SMP	1	569.98	486.99	756.12	489.75	9.04	9.04	8.95	8.95	
27855046999	SMP	1	569.93	487.06	756.06	489.71	9.21	9.21	8.79	8.79	
27855055347	SMP	1	570.03	487.05	756.06	489.67	9.19	9.19	8.84	8.84	
27855063620	SMP	1	570.21	486.92	756.07	489.67	9.10	9.10	8.87	8.87	
27855071956	SMP	1	570.41	486.72	755.79	489.54	9.10	9.10	8.87	8.87	
27855080369	SMP	1	569.10	490.26	753.51	489.66	9.94	9.94	9.06	9.06	
27855088586	SMP	1	558.85	496.53	755.28	492.75	13.53	13.53	15.39	15.39	
27855096995	SMP	1	561.28	496.50	760.25	497.13	16.70	16.70	19.04	19.04	
27855105344	SMP	1	561.32	497.49	760.64	497.84	16.90	16.90	19.03	19.03	
27855121993	SMP	1	557.33	495.20	761.69	498.47	20.08	20.08	15.58	15.58	
27855130348	SMP	1	555.47	495.75	764.20	495.18	19.09	19.09	9.95	9.95	
27855138731	SMP	1	555.12	494.27	0.00	0.00	20.17	20.17	0.00	0.00	
27855155359	SMP	1	552.78	497.12	752.25	495.31	9.24	9.24	11.56	11.56	
27855163722	SMP	1	566.15	492.28	752.48	492.85	9.77	9.77	8.54	8.54	
27855172113	SMP	1	564.36	489.76	751.63	493.17	10.23	10.23	9.01	9.01	
27855188729	SMP	1	561.84	490.85	749.86	493.14	7.64	7.64	9.25	9.25	
27855197121	SMP	1	562.30	490.53	749.80	492.96	8.13	8.13	9.01	9.01	
27855205456	SMP	1	563.82	490.23	749.74	493.01	9.03	9.03	9.06	9.06	
27855213851	SMP	1	563.36	490.28	749.64	492.96	9.17	9.17	8.87	8.87	
27855222097	SMP	1	563.19	490.18	749.67	493.00	9.21	9.21	8.84	8.84	
27855230477	SMP	1	563.22	490.14	749.62	493.12	9.13	9.13	8.91	8.91	
27855238833	SMP	1	563.15	490.10	749.59	493.04	8.98	8.98	8.86	8.86	
27855247114	SMP	1	562.92	490.13	749.46	493.05	8.85	8.85	8.82	8.82	
27855263851	SMP	1	562.71	490.25	749.33	493.22	8.88	8.88	9.06	9.06	
27855272242	SMP	1	562.55	490.30	749.28	493.11	8.88	8.88	8.88	8.88	
27855280473	SMP	1	562.53	490.28	749.19	493.26	8.88	8.88	9.20	9.20	
27855288833	SMP	1	562.47	490.40	749.09	493.38	9.19	9.19	9.49	9.49	
27855297216	SMP	1	562.15	490.64	748.83	493.24	9.20	9.20	9.32	9.32	
27855305596	SMP	1	560.85	491.33	747.65	493.57	9.52	9.52	9.36	9.36	
27855313846	SMP	1	560.18	491.43	746.57	493.93	9.18	9.18	9.40	9.40	
27855322236	SMP	1	560.18	491.50	746.46	493.93	9.22	9.22	9.28	9.28	
27855330593	SMP	1	560.18	491.50	746.56	493.97	9.16	9.16	9.34	9.34	
27855338958	SMP	1	560.15	491.53	746.64	493.98	9.20	9.20	9.27	9.27	
27855347213	SMP	1	560.04	491.57	746.48	493.98	9.19	9.19	9.16	9.16	
27855355583	SMP	1	560.09	491.58	746.48	493.98	9.22	9.22	9.23	9.23	
27855363963	SMP	1	560.11	491.57	746.55	494.10	9.08	9.08	9.31	9.31	
27855372361	SMP	1	560.08	491.58	746.58	494.10	9.15	9.15	9.39	9.39	
27855380589	SMP	1	560.11	491.57	746.59	494.08	9.02	9.02	9.26	9.26	
27855388953	SMP	1	560.04	491.65	746.55	494.11	8.94	8.94	9.20	9.20	
27855397338	SMP	1	560.11	491.73	746.54	494.21	9.31	9.31	9.12	9.12	
27855405582	SMP	1	560.09	491.80	746.61	494.28	9.46	9.46	9.32	9.32	
27855413953	SMP	1	560.09	491.80	746.62	494.37	9.30	9.30	9.22	9.22	
27855422354	SMP	1	560.11	491.88	746.65	494.38	9.28	9.28	9.21	9.21	
27855430704	SMP	1	560.12	491.98	746.61	494.51	9.43	9.43	9.40	9.40	
27855438954	SMP	1	560.05	491.98	746.58	494.53	9.27	9.27	9.42	9.42	
27855447333	SMP	1	560.05	492.05	746.68	494.65	9.18	9.18	9.55	9.55	
27855455712	SMP	1	560.03	492.09	746.60	494.60	9.33	9.33	9.47	9.47	
27855464080	SMP	1	560.05	492.13	746.61	494.65	9.36	9.36	9.46	9.46	
27855472353	SMP	1	560.05	492.18	746.64	494.65	9.41	9.41	9.40	9.40	
27855480701	SMP	1	560.03	492.19	746.62	494.70	9.30	9.30	9.37	9.37	
27855489083	SMP	1	560.05	492.26	746.55	494.69	9.36	9.36	9.34	9.34	
27855497457	SMP	1	560.03	492.19	746.55	494.69	9.20	9.20	9.36	9.36	
27855505719	SMP	1	559.97	492.19	746.55	494.63	9.26	9.26	9.30	9.30	
27855514081	SMP	1	559.97	492.25	746.53	494.73	9.36	9.36	9.61	9.61	
27855522474	SMP	1	560.13	492.25	746.79	494.64	9.36	9.36	9.15	9.15	
27855530831	SMP	1	560.17	492.20	746.76	494.63	9.30	9.30	9.11	9.11	
27855539075	SMP	1	560.23	492.21	746.70	494.63	9.34	9.34	9.13	9.13	
27855547453	SMP	1	560.12	492.26	746.76	494.63	9.40	9.40	9.38	9.38	
27855555834	SMP	1	560.13	492.26	746.72	494.57	9.23	9.23	9.12	9.12	
27855564079	SMP	1	560.16	492.23	746.69	494.62	9.35	9.35	9.16	9.16	
27855572471	SMP	1	560.12	492.26	746.70	494.63	9.33	9.33	9.31	9.31	
27855580826	SMP	1	560.09	492.23	746.72	494.64	9.26	9.26	9.30	9.30	
27855589198	SMP	1	560.07	492.24	746.70	494.63	9.21	9.21	9.18	9.18	
27855597455	SMP	1	560.11	492.20	746.72	494.57	9.27	9.27	9.09	9.09	
27855605826	SMP	1	560.18	492.18	746.74	494.67	9.34	9.34	9.32	9.32	
27855614196	SMP	1	560.17	492.14	746.79	494.57	9.31	9.31	9.08	9.08	
27855622598	SMP	1	560.24	492.18	746.78	494.52	9.38	9.38	9.01	9.01	
27855630838	SMP	1	560.27	492.18	746.79	494.45	9.23	9.23	8.64	8.64	
27855639197	SMP	1	560.30	492.12	746.84	494.48	9.09	9.09	8.69	8.69	
27855647580	SMP	1	560.30	492.21	746.86	494.50	9.29	9.29	8.76	8.76	
27855655957	SMP	1	560.41	492.16	747.00	494.50	9.25	9.25	8.95	8.95	
27855664195	SMP	1	560.47	492.10	747.05	494.41	9.19	9.19	8.84	8.84	
27855672592	SMP	1	560.45	492.07	747.06	494.48	9.26	9.26	8.71	8.71	
27855680948	SMP	1	560.45	492.10	747.06	494.48	9.25	9.25	8.73	8.73	
27855689328	SMP	1	560.59	492.11	747.20	494.54	9.38	9.38	8.94	8.94	
27855697574	SMP	1	560.66	492.04	747.27	494.56	9.20	9.20	9.09	9.09	
27855705951	SMP	1	560.67	492.03	747.32	494.49	9.25	9.25	9.26	9.26	
27855714315	SMP	1	560.74	491.94	747.39	494.49	9.14	9.14	9.28	9.28	
27855722588	SMP	1	560.75	492.02	747.48	494.42	9.15	9.15	9.26	9.26	
27855730943	SMP	1	560.82	492.02	747.50	494.65	9.15	9.15	9.39	9.39	
27855739323	SMP	1	560.88	491.96	747.46	494.58	9.01	9.01	9.45	9.45	
27855747706	SMP	1	560.89	491.95	747.53	494.58	9.01	9.01	9.13	9.13	
27855755949	SMP	1	560.93	491.89	747.62	494.55	8.98	8.98	9.23	9.23	
27855764321	SMP	1	560.87	491.95	747.58	494.46	8.99	8.99	8.92	8.92	
27855772713	SMP	1	560.98	491.89	747.66	494.53	8.92	8.92	9.01	9.01	
27855781070	SMP	1	560.92	491.93	747.70	494.56	8.95	8.95	8.97	8.97	
27855789321	SMP	1	561.01	491.87	747.65	494.36	9.05	9.05	8.69	8.69	
27855797696	SMP	1	561.01	491.90	747.72	494.43	8.91	8.91	8.83	8.83	
27855806063	SMP	1	561.01	491.87	747.71	494.46	9.05	9.05	8.81	8.81	
27855814446	SMP	1	561.06	491.87	747.72	494.36	9.02	9.02	8.79	8.79	
27855822713	SMP	1	560.95	491.82	747.79	494.37	8.70	8.70	8.66	8.66	
27855831068	SMP	1	561.08	491.82	747.78	494.37	8.80	8.80	8.81	8.81	
27855839442	SMP	1	561.02	491.82	747.79	494.42	8.67	8.67	8.67	8.67	
27855847818	SMP	1	561.03	491.84	747.83	494.40	8.76	8.76	8.64	8.64	
27855856065	SMP	1	561.02	491.87	747.79	494.43	8.94	8.94	8.61	8.61	
27855864437	SMP	1	561.07	491.86	747.84	494.40	8.76	8.76	8.55	8.55	
27855872845	SMP	1	561.07	491.81	747.86	494.49	8.71	8.71	8.70	8.70	
27855881060	SMP	1	561.07	491.86	747.84	494.41	8.82	8.82	8.61	8.61	
27855889444	SMP	1	561.04	491.85	747.86	494.36	8.83	8.83	8.38	8.38	
27855897812	SMP	1	561.09	491.82	747.86	494.42	8.77	8.77	8.58	8.58	
27855906188	SMP	1	561.10	491.77	747.86	494.36	8.72	8.72	8.72	8.72	
27855914433	SMP	1	561.03	491.72	747.77	494.34	8.66	8.66	8.63	8.63	
27855922835	SMP	1	561.07	491.81	747.86	494.42	8.78	8.78	8.63	8.63	
27855931185	SMP	1	561.03	491.85	747.79	494.36	8.88	8.88	8.54	8.54	
27855939569	SMP	1	560.93	491.80	747.72	494.36	8.76	8.76	8.59	8.59	
27855947810	SMP	1	561.01	491.72	747.73	494.36	8.94	8.94	8.52	8.52	
27855956190	SMP	1	560.93	491.80	747.72	494.36	8.86	8.86	8.71	8.71	
27855964557	SMP	1	560.91	491.87	747.73	494.39	8.98	8.98	8.88	8.88	
27855972956	SMP	1	560.89	491.77	747.69	494.37	8.88	8.88	8.68	8.68	
27855981188	SMP	1	560.89	491.78	747.65	494.46	8.88	8.88	8.92	8.92	
27855989559	SMP	1	560.84	491.69	747.65	494.39	8.76	8.76	8.96	8.96	
27855997935	SMP	1	560.75	491.69	747.58	494.40	8.94	8.94	8.89	8.89	
27856006323	SMP	1	560.76	491.80	747.55	494.46	8.98	8.98	9.00	9.00	
27856014556	SMP	1	560.62	491.78	747.55	494.40	9.09	9.09	9.15	9.15	
27856022954	SMP	1	560.62	491.82	747.41	494.39	8.91	8.91	9.11	9.11	
27856031317	SMP	1	560.45	491.79	747.37	494.29	8.87	8.87	9.04	9.04	
27856039686	SMP	1	560.45	491.79	747.33	494.29	8.98	8.98	8.90	8.90	
27856047931	SMP	1	560.38	491.85	747.32	494.33	9.04	9.04	9.02	9.02	
27856056311	SMP	1	560.32	491.85	747.23	494.29	9.13	9.13	9.00	9.00	
27856064702	SMP	1	560.30	491.86	747.25	494.24	9.19	9.19	8.94	8.94	
27856072933	SMP	1	560.30	491.81	747.20	494.28	9.01	9.01	8.92	8.92	
27856081296	SMP	1	560.21	491.86	747.16	494.21	8.98	8.98	8.93	8.93	
27856089673	SMP	1	560.24	491.85	747.08	494.22	8.94	8.94	8.71	8.71	
27856098045	SMP	1	560.16	491.89	746.98	494.27	8.95	8.95	8.82	8.82	
27856106296	SMP	1	560.14	491.93	747.01	494.28	9.06	9.06	8.92	8.92	
27856114664	SMP	1	560.07	491.86	746.97	494.27	8.87	8.87	8.50	8.50	
27856123061	SMP	1	559.98	491.88	746.99	494.39	8.74	8.74	8.72	8.72	
27856131414	SMP	1	560.02	491.95	746.96	494.23	8.94	8.94	8.57	8.57	
27856139671	SMP	1	560.02	491.87	746.94	494.28	8.82	8.82	8.54	8.54	
27856148039	SMP	1	560.02	491.95	746.96	494.29	8.84	8.84	8.72	8.72	
27856156419	SMP	1	560.06	492.03	746.90	494.25	8.97	8.97	8.52	8.52	
27856164800	SMP	1	560.11	492.01	746.92	494.33	8.94	8.94	8.51	8.51	
27856173059	SMP	1	560.16	492.02	746.92	494.33	9.12	9.12	8.48	8.48	
27856181418	SMP	1	560.08	492.08	746.94	494.42	9.20	9.20	8.59	8.59	
27856189807	SMP	1	560.20	492.05	746.94	494.43	8.93	8.93	8.54	8.54	
27856198041	SMP	1	560.11	492.10	746.98	494.55	9.09	9.09	8.66	8.66	
27856206417	SMP	1	560.14	492.19	746.98	494.48	9.23	9.23	8.53	8.53	
27856214794	SMP	1	560.11	492.20	746.91	494.55	9.02	9.02	8.56	8.56	
27856223172	SMP	1	560.13	492.30	746.95	494.59	9.26	9.26	8.59	8.59	
27856231411	SMP	1	560.13	492.27	746.98	494.55	9.16	9.16	8.64	8.64	
27856239787	SMP	1	560.17	492.20	746.95	494.60	8.98	8.98	8.72	8.72	
27856248163	SMP	1	560.13	492.31	746.86	494.68	9.01	9.01	8.58	8.58	
27856256551	SMP	1	560.04	492.38	746.84	494.62	9.09	9.09	8.79	8.79	
27856264827	SMP	1	560.09	492.29	746.81	494.73	9.17	9.17	8.97	8.97	
27856273195	SMP	1	560.05	492.26	746.77	494.69	9.16	9.16	8.68	8.68	
27856281547	SMP	1	560.01	492.31	746.67	494.66	9.14	9.14	8.70	8.70	
27856289944	SMP	1	560.07	492.27	746.72	494.72	9.15	9.15	9.06	9.06	
27856298177	SMP	1	560.00	492.25	746.65	494.64	9.03	9.03	8.82	8.82	
27856306548	SMP	1	560.21	492.28	746.98	494.55	9.04	9.04	8.64	8.64	
27856314940	SMP	1	560.91	492.18	748.01	494.64	9.19	9.19	8.98	8.98	
27856323313	SMP	1	561.23	492.03	748.31	494.50	8.99	8.99	9.17	9.17	
27856331557	SMP	1	561.24	491.93	748.13	494.42	9.06	9.06	9.10	9.10	
27856339937	SMP	1	561.23	491.96	748.15	494.44	8.97	8.97	9.18	9.18	
27856348304	SMP	1	561.23	491.89	748.23	494.50	8.99	8.99	9.24	9.24	
27856356677	SMP	1	561.28	491.89	748.23	494.43	8.99	8.99	9.09	9.09	
27856364932	SMP	1	561.31	491.99	748.30	494.42	9.20	9.20	9.21	9.21	
27856373313	SMP	1	561.38	491.92	748.30	494.36	9.24	9.24	9.02	9.02	
27856381679	SMP	1	561.45	491.91	748.39	494.32	9.20	9.20	9.02	9.02	
27856389919	SMP	1	561.52	491.82	748.43	494.27	9.15	9.15	9.06	9.06	
27856398299	SMP	1	561.52	491.82	748.39	494.25	9.36	9.36	8.97	8.97	
27856406678	SMP	1	561.57	491.82	748.47	494.25	9.25	9.25	8.99	8.99	
27856415045	SMP	1	561.61	491.80	748.49	494.34	9.20	9.20	9.13	9.13	
27856423306	SMP	1	561.75	491.74	748.56	494.31	9.15	9.15	9.12	9.12	
27856431677	SMP	1	561.70	491.68	748.63	494.24	9.00	9.00	9.04	9.04	
27856440056	SMP	1	561.86	491.71	748.74	494.26	9.35	9.35	9.12	9.12	
27856448429	SMP	1	561.93	491.71	748.78	494.33	9.23	9.23	9.10	9.10	
27856456670	SMP	1	561.93	491.64	748.79	494.25	9.23	9.23	9.31	9.31	
27856465049	SMP	1	562.00	491.64	748.85	494.32	9.22	9.22	9.13	9.13	
27856473426	SMP	1	561.99	491.55	749.01	494.14	9.21	9.21	9.23	9.23	
27856481795	SMP	1	561.98	491.34	748.86	494.00	9.23	9.23	9.40	9.40	
27856490044	SMP	1	561.51	490.36	748.39	492.82	9.01	9.01	9.09	9.09	
27856498421	SMP	1	561.38	489.71	747.89	492.19	9.29	9.29	9.18	9.18	
27856506789	SMP	1	561.41	489.33	747.73	491.90	9.07	9.07	9.00	9.00	
27856515170	SMP	1	561.47	489.33	747.76	491.94	9.01	9.01	9.13	9.13	
27856523431	SMP	1	561.48	489.38	747.88	491.93	9.10	9.10	9.28	9.28	
27856531798	SMP	1	561.48	489.33	747.87	491.87	9.21	9.21	9.06	9.06	
27856540166	SMP	1	561.44	489.27	747.80	491.74	9.06	9.06	8.90	8.90	
27856548415	SMP	1	560.82	488.57	747.25	490.85	9.23	9.23	8.95	8.95	
27856556788	SMP	1	560.77	487.36	746.78	489.95	9.26	9.26	9.04	9.04	
27856565179	SMP	1	560.99	486.88	746.84	489.55	9.02	9.02	8.89	8.89	
27856573550	SMP	1	561.11	486.91	746.91	489.55	9.24	9.24	9.07	9.07	
27856581792	SMP	1	561.14	486.89	746.98	489.37	9.19	9.19	8.83	8.83	
27856590175	SMP	1	561.09	486.84	746.99	489.40	9.22	9.22	8.89	8.89	
27856598541	SMP	1	561.14	486.79	747.09	489.30	9.23	9.23	8.99	8.99	
27856606911	SMP	1	561.13	486.67	747.09	489.28	9.07	9.07	9.01	9.01	
27856615156	SMP	1	561.26	486.59	747.05	489.25	9.16	9.16	8.99	8.99	
27856623554	SMP	1	561.22	486.61	747.10	489.20	9.16	9.16	9.07	9.07	
27856631905	SMP	1	561.13	486.53	747.17	489.13	9.29	9.29	9.13	9.13	
27856640286	SMP	1	561.21	486.53	747.28	489.04	9.24	9.24	8.97	8.97	
27856648537	SMP	1	561.14	486.53	747.29	489.04	9.38	9.38	8.89	8.89	
27856656915	SMP	1	561.14	486.53	747.16	489.06	9.30	9.30	9.07	9.07	
27856665280	SMP	1	561.07	486.46	747.04	489.12	9.51	9.51	9.05	9.05	
27856673681	SMP	1	561.00	486.53	747.05	489.04	9.41	9.41	9.01	9.01	
27856681904	SMP	1	561.00	486.45	747.04	488.94	9.33	9.33	8.92	8.92	
27856690291	SMP	1	560.93	486.45	747.07	488.99	9.32	9.32	9.16	9.16	
27856698659	SMP	1	560.86	486.45	746.92	488.99	9.44	9.44	9.10	9.10	
27856706911	SMP	1	560.85	486.45	746.88	488.88	9.33	9.33	9.12	9.12	
27856715275	SMP	1	560.68	486.20	746.87	488.55	9.10	9.10	9.10	9.10	
27856723671	SMP	1	560.47	485.69	746.41	488.13	9.28	9.28	8.80	8.80	
27856740302	SMP	1	560.47	485.57	746.32	487.94	9.22	9.22	8.94	8.94	
27856748686	SMP	1	560.47	485.60	746.24	488.01	9.21	9.21	9.02	9.02	
27856757016	SMP	1	560.35	485.61	746.26	487.93	9.22	9.22	9.06	9.06	
27856765408	SMP	1	560.28	485.66	746.26	487.99	9.26	9.26	9.00	9.00	
27856773654	SMP	1	560.26	485.66	746.33	487.92	9.14	9.14	9.08	9.08	
27856782045	SMP	1	560.26	485.66	746.36	487.90	9.24	9.24	9.14	9.14	
27856790390	SMP	1	560.11	485.65	746.25	488.02	9.16	9.16	8.88	8.88	
27856798798	SMP	1	560.21	485.59	746.26	487.98	9.20	9.20	8.91	8.91	
27856807017	SMP	1	560.14	485.60	746.25	487.91	9.27	9.27	8.91	8.91	
27856815413	SMP	1	560.07	485.68	746.18	487.94	9.54	9.54	9.06	9.06	
27856823794	SMP	1	560.07	485.60	746.11	487.91	9.51	9.51	9.00	9.00	
27856832163	SMP	1	560.00	485.59	746.11	487.91	9.38	9.38	9.00	9.00	
27856840390	SMP	1	560.04	485.62	746.04	487.91	9.39	9.39	9.12	9.12	
27856848792	SMP	1	559.90	485.63	745.99	487.89	9.36	9.36	9.10	9.10	
27856857148	SMP	1	559.97	485.62	745.93	487.94	9.40	9.40	9.04	9.04	
27856865403	SMP	1	559.90	485.63	745.79	487.85	9.39	9.39	8.92	8.92	
27856873785	SMP	1	559.90	485.64	745.85	487.96	9.20	9.20	9.25	9.25	
27856882163	SMP	1	559.74	485.69	745.78	487.94	9.26	9.26	9.00	9.00	
27856890508	SMP	1	559.74	485.62	745.71	487.94	9.30	9.30	8.99	8.99	
27856898793	SMP	1	559.67	485.65	745.73	487.92	9.24	9.24	9.03	9.03	
27856907146	SMP	1	559.60	485.68	745.72	487.89	9.24	9.24	9.02	9.02	
27856915526	SMP	1	559.59	485.66	745.68	487.91	9.23	9.23	8.95	8.95	
27856923895	SMP	1	559.61	485.71	745.62	487.89	9.29	9.29	9.01	9.01	
27856932204	SMP	1	559.56	485.65	745.73	487.91	9.19	9.19	9.06	9.06	
27856940517	SMP	1	559.67	485.69	745.71	487.95	9.29	9.29	9.19	9.19	
27856948915	SMP	1	560.03	485.76	746.23	488.01	9.47	9.47	9.06	9.06	
27856957262	SMP	1	560.11	485.83	746.26	488.06	9.38	9.38	9.01	9.01	
27856965524	SMP	1	560.09	485.86	746.18	488.13	9.45	9.45	9.18	9.18	
27856973896	SMP	1	559.98	485.97	746.25	488.12	9.25	9.25	9.15	9.15	
27856982280	SMP	1	560.18	486.01	746.31	488.13	9.32	9.32	9.18	9.18	
27856990641	SMP	1	560.09	486.03	746.23	488.25	9.28	9.28	9.15	9.15	
27856998913	SMP	1	560.11	486.11	746.30	488.29	9.42	9.42	8.91	8.91	
27857007253	SMP	1	560.11	486.10	746.29	488.29	9.33	9.33	9.04	9.04	
27857015652	SMP	1	559.99	486.20	746.26	488.44	9.32	9.32	9.02	9.02	
27857023898	SMP	1	560.10	486.24	746.26	488.44	9.42	9.42	9.19	9.19	
27857032285	SMP	1	560.00	486.30	746.29	488.44	9.39	9.39	9.13	9.13	
27857040629	SMP	1	559.91	486.35	746.21	488.53	9.48	9.48	9.10	9.10	
27857049037	SMP	1	559.99	486.30	746.16	488.60	9.42	9.42	9.09	9.09	
27857057274	SMP	1	559.99	486.35	746.14	488.53	9.56	9.56	9.18	9.18	
27857065654	SMP	1	559.86	486.30	746.19	488.52	9.48	9.48	8.98	8.98	
27857074016	SMP	1	559.92	486.29	746.12	488.51	9.51	9.51	9.13	9.13	
27857082407	SMP	1	559.98	486.27	746.09	488.60	9.49	9.49	9.10	9.10	
27857090627	SMP	1	559.98	486.27	746.12	488.59	9.41	9.41	9.06	9.06	
27857099033	SMP	1	559.89	486.27	746.12	488.59	9.34	9.34	9.05	9.05	
27857107388	SMP	1	559.85	486.37	746.05	488.52	9.31	9.31	9.07	9.07	
27857115771	SMP	1	559.92	486.31	746.12	488.51	9.46	9.46	9.04	9.04	
27857124015	SMP	1	559.85	486.38	746.12	488.51	9.33	9.33	9.16	9.16	
27857132396	SMP	1	559.98	486.35	746.15	488.45	9.34	9.34	9.26	9.26	
27857140757	SMP	1	559.85	486.30	746.12	488.45	9.35	9.35	8.97	8.97	
27857149156	SMP	1	559.96	486.31	746.13	488.44	9.49	9.49	9.01	9.01	
27857157383	SMP	1	559.92	486.30	746.19	488.44	9.39	9.39	9.03	9.03	
27857165773	SMP	1	559.94	486.26	746.12	488.44	9.50	9.50	9.11	9.11	
27857174138	SMP	1	559.94	486.25	746.26	488.45	9.36	9.36	9.11	9.11	
27857182398	SMP	1	560.09	486.22	746.18	488.48	9.45	9.45	9.18	9.18	
27857190759	SMP	1	560.14	486.20	746.23	488.46	9.25	9.25	9.02	9.02	
27857199159	SMP	1	560.07	486.19	746.20	488.37	9.38	9.38	9.14	9.14	
27857207496	SMP	1	560.22	486.09	746.31	488.43	9.15	9.15	9.05	9.05	
27857215761	SMP	1	560.15	486.15	746.34	488.36	9.39	9.39	9.12	9.12	
27857224136	SMP	1	560.21	486.19	746.47	488.42	9.19	9.19	9.13	9.13	
27857232520	SMP	1	560.24	486.12	746.43	488.44	9.24	9.24	9.12	9.12	
27857240869	SMP	1	560.36	486.14	746.42	488.48	9.37	9.37	9.15	9.15	
27857249157	SMP	1	560.28	486.18	746.50	488.41	9.23	9.23	9.17	9.17	
27857257496	SMP	1	560.28	486.15	746.53	488.47	9.16	9.16	9.14	9.14	
27857265887	SMP	1	560.34	486.14	746.43	488.44	9.21	9.21	9.18	9.18	
27857274262	SMP	1	560.35	486.11	746.56	488.45	9.33	9.33	9.18	9.18	
27857282526	SMP	1	560.38	486.17	746.60	488.40	9.46	9.46	9.10	9.10	
27857290870	SMP	1	560.34	486.16	746.55	488.45	9.34	9.34	9.15	9.15	
27857299278	SMP	1	560.30	486.15	746.59	488.49	9.31	9.31	9.16	9.16	
27857307638	SMP	1	560.33	486.19	746.60	488.45	9.21	9.21	9.16	9.16	
27857315894	SMP	1	560.30	486.17	746.49	488.45	9.11	9.11	9.17	9.17	
27857324258	SMP	1	560.37	486.18	746.50	488.53	9.23	9.23	9.22	9.22	
27857332643	SMP	1	560.30	486.19	746.49	488.45	9.37	9.37	9.17	9.17	
27857340992	SMP	1	560.37	486.22	746.51	488.49	9.32	9.32	9.16	9.16	
27857349276	SMP	1	560.29	486.16	746.58	488.44	9.30	9.30	9.16	9.16	
27857357622	SMP	1	560.32	486.14	746.57	488.43	9.42	9.42	9.16	9.16	
27857366009	SMP	1	560.31	486.13	746.62	488.52	9.38	9.38	9.19	9.19	
27857374255	SMP	1	560.32	486.11	746.60	488.41	9.40	9.40	9.04	9.04	
27857382636	SMP	1	560.35	486.11	746.65	488.43	9.41	9.41	9.15	9.15	
27857390994	SMP	1	560.41	486.09	746.60	488.41	9.25	9.25	8.96	8.96	
27857399399	SMP	1	560.41	486.09	746.67	488.34	9.25	9.25	8.92	8.92	
27857407620	SMP	1	560.38	486.08	746.65	488.36	9.29	9.29	9.05	9.05	
27857416007	SMP	1	560.39	486.08	746.71	488.29	9.31	9.31	9.02	9.02	
27857424376	SMP	1	560.50	485.99	746.74	488.34	9.15	9.15	8.93	8.93	
27857432777	SMP	1	560.46	486.01	746.69	488.37	9.53	9.53	9.06	9.06	
27857440997	SMP	1	560.45	485.97	746.81	488.34	9.15	9.15	9.01	9.01	
27857449393	SMP	1	560.44	486.05	746.65	488.29	9.16	9.16	8.92	8.92	
27857457739	SMP	1	560.39	486.05	746.64	488.29	9.09	9.09	8.85	8.85	
27857466138	SMP	1	560.36	486.08	746.62	488.34	9.40	9.40	9.08	9.08	
27857474395	SMP	1	560.38	486.09	746.59	488.33	9.26	9.26	8.94	8.94	
27857482764	SMP	1	560.36	486.09	746.55	488.33	9.34	9.34	8.91	8.91	
27857491108	SMP	1	560.29	486.09	746.51	488.42	9.31	9.31	9.11	9.11	
27857499507	SMP	1	560.20	486.08	746.51	488.41	9.37	9.37	9.09	9.09	
27857507732	SMP	1	560.15	486.15	746.52	488.31	9.33	9.33	8.96	8.96	
27857516118	SMP	1	560.31	486.08	746.44	488.42	9.32	9.32	9.11	9.11	
27857524491	SMP	1	560.14	486.10	746.44	488.41	9.26	9.26	9.09	9.09	
27857532738	SMP	1	560.08	486.08	746.40	488.42	9.27	9.27	9.12	9.12	
27857541112	SMP	1	560.11	486.10	746.30	488.40	9.24	9.24	9.11	9.11	
27857549494	SMP	1	560.08	486.18	746.42	488.44	9.27	9.27	9.18	9.18	
27857557854	SMP	1	560.01	486.17	746.34	488.44	9.26	9.26	9.15	9.15	
27857566122	SMP	1	560.10	486.16	746.31	488.43	9.24	9.24	9.09	9.09	
27857574500	SMP	1	560.01	486.17	746.28	488.40	9.26	9.26	9.06	9.06	
27857582867	SMP	1	560.00	486.19	746.29	488.47	9.33	9.33	9.02	9.02	
27857591227	SMP	1	560.08	486.18	746.19	488.45	9.34	9.34	9.10	9.10	
27857599491	SMP	1	559.99	486.24	746.27	488.44	9.30	9.30	9.10	9.10	
27857607851	SMP	1	559.92	486.29	746.19	488.51	9.49	9.49	9.15	9.15	
27857616235	SMP	1	559.94	486.24	746.13	488.44	9.40	9.40	9.09	9.09	
27857624613	SMP	1	559.92	486.27	746.16	488.47	9.25	9.25	9.03	9.03	
27857632862	SMP	1	559.92	486.13	746.23	488.42	9.36	9.36	9.01	9.01	
27857641224	SMP	1	559.91	486.19	746.16	488.30	9.39	9.39	8.94	8.94	
27857649614	SMP	1	559.83	486.20	746.12	488.37	9.20	9.20	9.15	9.15	
27857657974	SMP	1	559.83	486.19	746.12	488.37	9.27	9.27	8.90	8.90	
27857666237	SMP	1	559.84	486.19	746.05	488.39	9.32	9.32	8.95	8.95	
27857674781	SMP	1	559.82	486.20	746.05	488.37	9.28	9.28	9.16	9.16	
27857683014	SMP	1	559.89	486.13	746.11	488.37	9.16	9.16	9.27	9.27	
27857691252	SMP	1	559.83	486.13	746.05	488.37	9.18	9.18	9.19	9.19	
27857699643	SMP	1	559.91	486.15	746.12	488.37	9.23	9.23	9.11	9.11	
27857707980	SMP	1	559.89	486.13	746.19	488.44	9.17	9.17	9.08	9.08	
27857716385	SMP	1	559.89	486.15	746.19	488.44	9.37	9.37	9.14	9.14	
27857724613	SMP	1	559.91	486.16	746.22	488.44	9.33	9.33	8.98	8.98	
27857733014	SMP	1	559.90	486.16	746.19	488.44	9.45	9.45	9.10	9.10	
27857741353	SMP	1	559.92	486.22	746.23	488.43	9.35	9.35	9.20	9.20	
27857749765	SMP	1	559.94	486.25	746.29	488.54	9.48	9.48	9.30	9.30	
27857757978	SMP	1	560.08	486.26	746.35	488.50	9.41	9.41	9.12	9.12	
27857766385	SMP	1	560.08	486.25	746.37	488.54	9.38	9.38	9.20	9.20	
27857774738	SMP	1	560.15	486.27	746.42	488.65	9.47	9.47	9.34	9.34	
27857783136	SMP	1	560.14	486.28	746.42	488.66	9.29	9.29	9.34	9.34	
27857791353	SMP	1	560.21	486.28	746.58	488.62	9.25	9.25	9.17	9.17	
27857799758	SMP	1	560.23	486.29	746.54	488.66	9.22	9.22	9.25	9.25	
27857808118	SMP	1	560.30	486.36	746.58	488.69	9.32	9.32	9.12	9.12	
27857816506	SMP	1	560.35	486.43	746.58	488.77	9.14	9.14	9.11	9.11	
27857824732	SMP	1	560.41	486.44	746.62	488.82	9.17	9.17	9.03	9.03	
27857833132	SMP	1	560.75	486.46	746.88	488.88	9.50	9.50	9.15	9.15	
27857841482	SMP	1	561.75	486.74	748.24	489.46	9.64	9.64	9.10	9.10	
27857849759	SMP	1	562.37	487.15	748.76	489.59	9.37	9.37	9.19	9.19	
27857858112	SMP	1	562.34	487.24	748.48	489.72	9.48	9.48	9.33	9.33	
27857874876	SMP	1	562.45	487.21	748.73	489.67	9.48	9.48	9.25	9.25	
27857883113	SMP	1	562.47	487.24	748.78	489.69	9.45	9.45	9.24	9.24	
27857891492	SMP	1	562.85	487.21	748.99	489.92	9.39	9.39	9.38	9.38	
27857899873	SMP	1	563.81	487.96	750.22	490.72	9.55	9.55	9.27	9.27	
27857908239	SMP	1	565.68	489.13	751.85	492.04	9.68	9.68	9.47	9.47	
27857924866	SMP	1	567.23	490.60	752.79	493.36	9.66	9.66	9.40	9.40	
27857933447	SMP	1	567.12	490.59	752.85	493.29	9.60	9.60	9.40	9.40	
27857941602	SMP	1	567.10	490.59	753.05	493.32	9.59	9.59	9.41	9.41	
27857949876	SMP	1	567.24	490.52	753.18	493.41	9.44	9.44	9.38	9.38	
27857958226	SMP	1	567.33	490.52	753.29	493.40	9.34	9.34	9.46	9.46	
27857966637	SMP	1	567.90	490.66	754.16	493.64	9.87	9.87	9.53	9.53	
27857974974	SMP	1	569.42	490.94	755.85	493.99	9.85	9.85	9.47	9.47	
27857983251	SMP	1	570.61	491.20	756.70	494.28	9.75	9.75	9.22	9.22	
27857991599	SMP	1	570.60	491.32	756.58	494.22	9.79	9.79	9.48	9.48	
27858000004	SMP	1	570.60	491.18	756.56	494.22	9.66	9.66	9.30	9.30	
27858008225	SMP	1	570.75	491.19	756.70	494.26	9.65	9.65	9.21	9.21	
27858016625	SMP	1	570.82	491.31	756.82	494.39	9.68	9.68	9.42	9.42	
27858024976	SMP	1	570.93	491.28	757.09	494.25	9.63	9.63	9.18	9.18	
27858033365	SMP	1	571.01	491.28	757.06	494.45	9.83	9.83	9.53	9.53	
27858041611	SMP	1	571.04	491.38	757.25	494.29	9.77	9.77	9.11	9.11	
27858049987	SMP	1	571.08	491.35	757.34	494.31	9.86	9.86	9.30	9.30	
27858058343	SMP	1	571.18	491.31	757.41	494.31	9.75	9.75	9.23	9.23	
27858066736	SMP	1	571.17	491.34	757.48	494.26	9.75	9.75	9.30	9.30	
27858074982	SMP	1	571.23	491.25	757.59	494.37	9.47	9.47	9.24	9.24	
27858083364	SMP	1	571.35	491.22	757.52	494.40	9.74	9.74	9.30	9.30	
27858091731	SMP	1	571.41	491.26	757.63	494.37	9.77	9.77	9.22	9.22	
27858100110	SMP	1	571.41	491.28	757.72	494.42	9.73	9.73	9.18	9.18	
27858108343	SMP	1	571.40	491.27	757.78	494.55	9.77	9.77	9.46	9.46	
27858116721	SMP	1	571.51	491.23	757.77	494.51	9.74	9.74	9.40	9.40	
27858125261	SMP	1	571.50	491.28	757.97	494.55	9.76	9.76	9.44	9.44	
27858133499	SMP	1	572.47	491.66	758.99	495.11	9.62	9.62	9.37	9.37	
27858150133	SMP	1	573.46	492.21	759.62	495.33	9.83	9.83	9.18	9.18	
27858158488	SMP	1	573.36	492.17	759.65	495.36	9.88	9.88	9.14	9.14	
27858166719	SMP	1	573.41	492.09	759.70	495.26	9.80	9.80	9.10	9.10	
27858175110	SMP	1	573.44	492.12	759.70	495.33	9.86	9.86	9.20	9.20	
27858183476	SMP	1	573.45	492.09	759.75	495.32	9.88	9.88	9.08	9.08	
27858191846	SMP	1	573.43	492.15	759.76	495.33	9.92	9.92	9.06	9.06	
27858200092	SMP	1	573.46	492.15	759.84	495.33	9.93	9.93	9.12	9.12	
27858208488	SMP	1	573.49	492.18	759.82	495.46	9.95	9.95	9.15	9.15	
27858216842	SMP	1	573.49	492.12	759.85	495.46	9.90	9.90	9.15	9.15	
27858225220	SMP	1	573.50	492.17	759.85	495.39	9.94	9.94	9.04	9.04	
27858233470	SMP	1	573.48	492.09	759.89	495.39	9.92	9.92	9.14	9.14	
27858241840	SMP	1	573.49	492.11	759.92	495.45	9.86	9.86	9.06	9.06	
27858250211	SMP	1	573.54	492.12	760.00	495.37	9.85	9.85	8.98	8.98	
27858258614	SMP	1	573.53	492.11	759.92	495.44	9.84	9.84	9.18	9.18	
27858266838	SMP	1	573.63	492.14	760.04	495.42	9.81	9.81	8.93	8.93	
27858275228	SMP	1	573.55	492.09	760.06	495.41	9.75	9.75	8.94	8.94	
27858283598	SMP	1	573.49	492.00	759.99	495.44	9.79	9.79	9.16	9.16	
27858291964	SMP	1	573.46	491.97	760.04	495.35	9.79	9.79	9.00	9.00	
27858300215	SMP	1	573.43	492.03	759.92	495.37	9.77	9.77	8.89	8.89	
27858308611	SMP	1	572.97	491.89	759.42	495.11	9.84	9.84	9.42	9.42	
27858316961	SMP	1	572.74	491.70	759.32	494.97	9.94	9.94	9.37	9.37	
27858325209	SMP	1	572.87	491.72	759.37	495.09	9.85	9.85	9.24	9.24	
27858333591	SMP	1	572.85	491.75	759.30	495.08	9.87	9.87	9.37	9.37	
27858341969	SMP	1	572.78	491.75	759.32	494.98	9.82	9.82	9.17	9.17	
27858350336	SMP	1	572.78	491.75	759.33	494.95	9.87	9.87	9.17	9.17	
27858358609	SMP	1	572.71	491.68	759.29	495.01	9.78	9.78	9.27	9.27	
27858366992	SMP	1	572.78	491.75	759.26	494.98	9.81	9.81	9.05	9.05	
27858375347	SMP	1	572.71	491.68	759.27	494.91	9.74	9.74	9.06	9.06	
27858383717	SMP	1	572.68	491.73	759.26	494.91	9.62	9.62	9.19	9.19	
27858391967	SMP	1	572.67	491.69	759.26	494.91	9.70	9.70	9.05	9.05	
27858400333	SMP	1	572.67	491.73	759.19	494.95	9.66	9.66	9.20	9.20	
27858408732	SMP	1	572.70	491.76	759.26	494.91	9.57	9.57	9.29	9.29	
27858417094	SMP	1	572.67	491.73	759.27	494.95	9.66	9.66	9.25	9.25	
27858425331	SMP	1	572.62	491.72	759.26	494.90	9.54	9.54	9.02	9.02	
27858433715	SMP	1	572.64	491.64	759.34	494.89	9.66	9.66	9.05	9.05	
27858442092	SMP	1	572.67	491.73	759.29	495.01	9.66	9.66	9.11	9.11	
27858450452	SMP	1	572.67	491.73	759.31	494.87	9.52	9.52	8.93	8.93	
27858458728	SMP	1	572.68	491.66	759.40	494.98	9.52	9.52	9.19	9.19	
27858467085	SMP	1	572.74	491.66	759.51	494.97	9.50	9.50	8.99	8.99	
27858475453	SMP	1	572.78	491.67	759.44	494.95	9.53	9.53	8.96	8.96	
27858483706	SMP	1	572.82	491.66	759.53	494.94	9.45	9.45	8.99	8.99	
27858492079	SMP	1	572.88	491.67	759.50	495.01	9.53	9.53	8.90	8.90	
27858500461	SMP	1	572.90	491.64	759.56	495.02	9.68	9.68	8.75	8.75	
27858508853	SMP	1	572.97	491.63	759.63	495.04	9.46	9.46	9.06	9.06	
27858517079	SMP	1	573.04	491.69	759.73	495.03	9.48	9.48	8.75	8.75	
27858525454	SMP	1	573.03	491.64	759.73	495.07	9.67	9.67	8.84	8.84	
27858533828	SMP	1	573.11	491.70	759.81	495.11	9.53	9.53	8.84	8.84	
27858542212	SMP	1	573.11	491.76	759.84	495.19	9.57	9.57	8.90	8.90	
27858550447	SMP	1	573.12	491.76	759.87	495.21	9.50	9.50	8.88	8.88	
27858558850	SMP	1	573.19	491.76	759.96	495.25	9.30	9.30	8.91	8.91	
27858567209	SMP	1	573.26	491.77	759.92	495.24	9.31	9.31	8.88	8.88	
27858575577	SMP	1	573.26	491.83	759.96	495.31	9.44	9.44	8.88	8.88	
27858583830	SMP	1	573.26	491.84	759.95	495.23	9.26	9.26	8.77	8.77	
27858592209	SMP	1	573.26	491.91	759.95	495.32	9.32	9.32	8.85	8.85	
27858600575	SMP	1	573.26	491.91	760.04	495.28	9.43	9.43	8.68	8.68	
27858608972	SMP	1	573.26	491.91	759.99	495.30	9.53	9.53	8.78	8.78	
27858617214	SMP	1	573.26	491.90	759.95	495.25	9.42	9.42	8.89	8.89	
27858625581	SMP	1	573.29	491.86	759.93	495.25	9.44	9.44	8.95	8.95	
27858633954	SMP	1	573.26	491.84	759.92	495.32	9.26	9.26	8.93	8.93	
27858642333	SMP	1	573.26	491.83	759.97	495.24	9.26	9.26	8.84	8.84	
27858650574	SMP	1	573.26	491.91	759.99	495.24	9.53	9.53	8.78	8.78	
27858658971	SMP	1	573.22	491.86	759.99	495.18	9.45	9.45	8.89	8.89	
27858667322	SMP	1	573.26	491.91	759.97	495.24	9.42	9.42	8.90	8.90	
27858675575	SMP	1	573.26	491.91	759.92	495.17	9.43	9.43	8.84	8.84	
27858683956	SMP	1	573.26	491.90	759.90	495.17	9.42	9.42	8.90	8.90	
27858692315	SMP	1	573.26	491.91	760.04	495.17	9.43	9.43	8.92	8.92	
27858700701	SMP	1	573.29	491.93	759.97	495.17	9.50	9.50	8.86	8.86	
27858708969	SMP	1	573.21	491.98	760.02	495.15	9.66	9.66	8.78	8.78	
27858717326	SMP	1	573.33	491.83	760.09	495.15	9.45	9.45	8.93	8.93	
27858725697	SMP	1	573.33	491.90	760.10	495.17	9.51	9.51	9.03	9.03	
27858734074	SMP	1	573.34	491.85	760.10	495.17	9.46	9.46	9.03	9.03	
27858742370	SMP	1	573.36	491.86	760.15	495.16	9.39	9.39	9.02	9.02	
27858750698	SMP	1	573.43	491.86	760.27	495.18	9.47	9.47	9.09	9.09	
27858759091	SMP	1	573.46	491.75	760.25	495.16	9.29	9.29	9.10	9.10	
27858767443	SMP	1	573.50	491.87	760.24	495.09	9.57	9.57	9.08	9.08	
27858775692	SMP	1	573.48	491.88	760.26	495.02	9.71	9.71	9.06	9.06	
27858784068	SMP	1	573.55	491.80	760.32	495.13	9.56	9.56	9.00	9.00	
27858792453	SMP	1	573.55	491.81	760.36	495.16	9.61	9.61	8.93	8.93	
27858800819	SMP	1	573.58	491.85	760.36	495.17	9.73	9.73	8.86	8.86	
27858809089	SMP	1	573.64	491.88	760.39	495.13	9.66	9.66	9.02	9.02	
27858817441	SMP	1	573.67	491.74	760.42	495.10	9.49	9.49	9.02	9.02	
27858825823	SMP	1	573.68	491.79	760.43	495.13	9.48	9.48	9.00	9.00	
27858834069	SMP	1	573.72	491.79	760.46	495.09	9.42	9.42	8.99	8.99	
27858842451	SMP	1	573.76	491.81	760.49	495.01	9.55	9.55	8.76	8.76	
27858850810	SMP	1	573.69	491.81	760.43	495.06	9.63	9.63	9.12	9.12	
27858859214	SMP	1	573.63	491.77	760.44	494.92	9.42	9.42	9.01	9.01	
27858867456	SMP	1	573.62	491.81	760.42	495.03	9.66	9.66	8.93	8.93	
27858875819	SMP	1	573.64	491.80	760.41	494.95	9.61	9.61	9.00	9.00	
27923634057	SMP	1	574.60	510.48	757.52	510.73	10.38	10.38	9.79	9.79	
27923642297	SMP	1	574.68	510.41	757.67	510.48	10.15	10.15	9.95	9.95	
27923650653	SMP	1	574.77	510.43	757.85	510.58	10.22	10.22	10.27	10.27	
27923659043	SMP	1	574.78	510.27	757.90	510.47	10.15	10.15	10.09	10.09	
27923667384	SMP	1	574.86	510.27	757.92	510.50	10.14	10.14	10.16	10.16	
27923675665	SMP	1	574.91	510.09	758.04	510.48	9.90	9.90	10.16	10.16	
27923684009	SMP	1	575.11	509.73	758.05	510.24	9.83	9.83	10.23	10.23	
27923700791	SMP	1	571.50	518.27	759.75	509.82	10.72	10.72	14.49	14.49	
27923709024	SMP	1	0.00	0.00	764.46	514.36	0.00	0.00	18.38	18.38	
27923717397	SMP	1	0.00	0.00	763.62	512.86	0.00	0.00	20.62	20.62	
27923725774	SMP	1	0.00	0.00	762.22	514.81	0.00	0.00	17.65	17.65	
27923734144	SMP	1	569.73	525.70	763.01	514.66	9.36	9.36	17.70	17.70	
27923750766	SMP	1	567.12	528.45	763.67	515.14	8.11	8.11	16.58	16.58	
27923759142	SMP	1	565.43	527.44	765.72	516.79	7.39	7.39	11.10	11.10	
27923767404	SMP	1	0.00	0.00	771.26	511.33	0.00	0.00	13.35	13.35	
27923775779	SMP	1	0.00	0.00	0.00	0.00	0.00	0.00	0.00	0.00	
27923792519	SMP	1	567.42	518.35	0.00	0.00	11.72	11.72	0.00	0.00	
27923800758	SMP	1	565.20	521.03	757.44	508.81	16.00	16.00	9.94	9.94	
27923809137	SMP	1	565.94	516.99	757.40	505.99	12.65	12.65	9.16	9.16	
27923825897	SMP	1	562.69	515.94	757.56	506.87	10.15	10.15	9.44	9.44	
27923834140	SMP	1	573.09	512.86	758.11	507.13	15.81	15.81	9.69	9.69	
27923842532	SMP	1	574.83	508.93	758.17	506.90	9.81	9.81	9.51	9.51	
27923859253	SMP	1	572.64	507.24	758.25	506.95	14.35	14.35	9.54	9.54	
27923867531	SMP	1	572.70	507.11	758.21	507.16	6.65	6.65	9.84	9.84	
27923875884	SMP	1	573.47	506.90	758.30	507.21	7.39	7.39	9.75	9.75	
27923892637	SMP	1	574.83	506.90	758.22	507.41	9.71	9.71	9.85	9.85	
27923900885	SMP	1	574.62	506.90	758.20	507.45	9.70	9.70	9.79	9.79	
27923909282	SMP	1	574.69	506.84	758.19	507.48	9.70	9.70	9.77	9.77	
27923917624	SMP	1	574.69	506.76	758.19	507.48	9.61	9.61	9.76	9.76	
27923925901	SMP	1	574.90	506.76	758.17	507.49	9.63	9.63	9.83	9.83	
27923934260	SMP	1	574.83	506.83	758.14	507.57	9.71	9.71	9.90	9.90	
27923942642	SMP	1	574.83	506.83	758.16	507.47	9.74	9.74	9.79	9.79	
27923951011	SMP	1	574.83	506.83	758.14	507.41	9.69	9.69	9.77	9.77	
27923959277	SMP	1	574.86	506.89	758.21	507.46	9.67	9.67	9.85	9.85	
27923967622	SMP	1	574.84	506.84	758.16	507.40	9.78	9.78	9.74	9.74	
27923976025	SMP	1	574.83	506.91	758.13	507.42	9.78	9.78	9.79	9.79	
27923984385	SMP	1	574.97	506.84	758.26	507.34	9.73	9.73	9.90	9.90	
27923992646	SMP	1	575.00	506.82	758.26	507.39	9.82	9.82	9.65	9.65	
27924001007	SMP	1	575.05	506.98	758.29	507.55	9.88	9.88	9.76	9.76	
27924009395	SMP	1	575.40	507.45	758.44	508.03	9.54	9.54	9.81	9.81	
27924017763	SMP	1	575.63	507.98	758.51	508.38	9.97	9.97	9.43	9.43	
27924026028	SMP	1	575.65	507.98	758.59	508.50	9.89	9.89	9.40	9.40	
27924034370	SMP	1	575.64	507.87	758.61	508.44	9.85	9.85	9.32	9.32	
27924042757	SMP	1	575.74	507.92	758.72	508.57	9.84	9.84	9.53	9.53	
27924051131	SMP	1	575.83	507.89	758.80	508.58	10.10	10.10	9.79	9.79	
27924059388	SMP	1	575.89	507.85	758.90	508.59	10.00	10.00	9.88	9.88	
27924067752	SMP	1	576.03	507.99	759.01	508.71	10.22	10.22	10.07	10.07	
27924076147	SMP	1	576.10	507.85	759.12	508.52	9.98	9.98	9.77	9.77	
27924084491	SMP	1	576.14	507.80	759.13	508.63	9.93	9.93	9.85	9.85	
27924092761	SMP	1	576.26	507.81	759.27	508.67	9.92	9.92	9.89	9.89	
27924101146	SMP	1	576.33	507.74	759.38	508.61	9.76	9.76	9.70	9.70	
27924109514	SMP	1	576.48	507.70	759.43	508.63	9.74	9.74	9.43	9.43	
27924117741	SMP	1	576.59	507.71	759.56	508.71	9.69	9.69	9.68	9.68	
27924126147	SMP	1	576.69	507.80	759.64	508.71	9.87	9.87	9.66	9.66	
27924134490	SMP	1	576.76	507.88	759.78	508.78	10.13	10.13	9.66	9.66	
27924142889	SMP	1	576.94	507.86	759.88	508.90	10.14	10.14	9.93	9.93	
27924151131	SMP	1	576.97	507.83	759.92	508.85	10.17	10.17	9.95	9.95	
27924159506	SMP	1	577.09	507.79	760.07	508.78	10.17	10.17	9.98	9.98	
27924167869	SMP	1	577.16	507.66	760.21	508.85	9.95	9.95	9.83	9.83	
27924176271	SMP	1	577.26	507.60	760.33	508.79	10.10	10.10	9.79	9.79	
27924184488	SMP	1	577.40	507.60	760.42	508.78	10.10	10.10	9.76	9.76	
27924192879	SMP	1	577.66	507.78	760.64	508.97	9.90	9.90	9.85	9.85	
27924201254	SMP	1	578.05	508.34	760.80	509.59	10.05	10.05	9.95	9.95	
27924209637	SMP	1	578.12	508.25	760.89	509.78	10.13	10.13	10.09	10.09	
27924217864	SMP	1	578.18	508.22	761.09	509.73	10.00	10.00	10.09	10.09	
27924226266	SMP	1	578.27	508.24	761.25	509.70	10.20	10.20	10.02	10.02	
27924234617	SMP	1	578.46	508.25	761.37	509.69	10.06	10.06	9.81	9.81	
27924243008	SMP	1	578.60	508.32	761.51	509.76	10.24	10.24	9.82	9.82	
27924251248	SMP	1	578.70	508.37	761.61	509.77	10.06	10.06	9.73	9.73	
27924259637	SMP	1	578.86	508.46	761.83	509.82	10.20	10.20	9.89	9.89	
27924267989	SMP	1	579.00	508.39	761.93	509.93	10.09	10.09	10.06	10.06	
27924276258	SMP	1	579.15	508.35	762.12	509.98	10.00	10.00	10.17	10.17	
27924284616	SMP	1	579.20	508.32	762.23	509.97	10.00	10.00	10.14	10.14	
27924292990	SMP	1	579.38	508.47	762.38	510.04	10.33	10.33	9.99	9.99	
27924301367	SMP	1	579.51	508.44	762.59	510.05	10.23	10.23	10.02	10.02	
27924309633	SMP	1	579.63	508.46	762.65	510.11	10.15	10.15	10.09	10.09	
27924317983	SMP	1	579.77	508.63	762.82	510.31	10.01	10.01	10.11	10.11	
27924334755	SMP	1	580.16	508.57	763.04	510.55	9.94	9.94	10.02	10.02	
27924342983	SMP	1	580.26	508.72	763.26	510.52	10.07	10.07	9.96	9.96	
27924351382	SMP	1	580.40	508.78	763.39	510.64	10.22	10.22	9.85	9.85	
27924359737	SMP	1	580.55	508.77	763.56	510.69	10.05	10.05	9.68	9.68	
27924368110	SMP	1	580.73	508.85	763.72	510.71	9.92	9.92	9.72	9.72	
27924376363	SMP	1	580.89	509.14	763.90	511.12	10.29	10.29	9.95	9.95	
27924384734	SMP	1	581.40	509.85	764.08	511.97	10.19	10.19	9.92	9.92	
27924393107	SMP	1	581.57	510.57	764.06	512.59	10.43	10.43	10.10	10.10	
27924401522	SMP	1	581.73	510.50	764.26	512.74	10.26	10.26	10.07	10.07	
27924409737	SMP	1	581.69	510.56	764.50	512.67	10.14	10.14	9.72	9.72	
27924418110	SMP	1	581.83	510.55	764.58	512.81	10.05	10.05	9.75	9.75	
27924426488	SMP	1	581.87	510.64	764.64	513.07	10.14	10.14	10.16	10.16	
27924434736	SMP	1	581.93	510.78	764.79	513.07	10.28	10.28	10.17	10.17	
27924443118	SMP	1	582.04	510.69	764.90	513.20	10.08	10.08	10.14	10.14	
27924451506	SMP	1	582.18	510.79	765.04	513.20	10.20	10.20	10.05	10.05	
27924459855	SMP	1	582.30	510.82	765.14	513.36	10.01	10.01	10.00	10.00	
27924468108	SMP	1	582.40	511.00	765.21	513.40	10.24	10.24	9.98	9.98	
27924476490	SMP	1	582.47	511.06	765.36	513.29	10.29	10.29	9.66	9.66	
27924484866	SMP	1	582.48	511.02	765.39	513.45	10.11	10.11	9.70	9.70	
27924493228	SMP	1	582.54	511.03	765.45	513.50	10.14	10.14	9.74	9.74	
27924501507	SMP	1	582.62	511.03	765.51	513.62	10.06	10.06	9.70	9.70	
27924509855	SMP	1	582.69	511.14	765.60	513.57	10.18	10.18	9.51	9.51	
27924518246	SMP	1	582.70	511.17	765.66	513.60	10.17	10.17	9.69	9.69	
27924526616	SMP	1	582.81	511.15	765.73	513.76	10.24	10.24	9.90	9.90	
27924534850	SMP	1	582.72	511.06	765.79	513.78	10.08	10.08	10.12	10.12	
27924543236	SMP	1	582.80	511.13	765.89	513.84	10.18	10.18	10.23	10.23	
27924551625	SMP	1	582.91	511.18	765.92	513.75	10.24	10.24	10.12	10.12	
27924559973	SMP	1	582.95	511.29	766.00	513.84	10.18	10.18	10.23	10.23	
27924568236	SMP	1	583.00	511.27	766.05	513.83	9.98	9.98	10.09	10.09	
27924576617	SMP	1	582.96	511.28	766.10	513.89	10.06	10.06	10.36	10.36	
27924584988	SMP	1	583.00	511.28	766.11	513.88	10.24	10.24	10.17	10.17	
27924593226	SMP	1	583.05	511.32	766.11	513.93	10.17	10.17	10.13	10.13	
27924601624	SMP	1	583.14	511.28	766.33	513.93	10.31	10.31	10.00	10.00	
27924609974	SMP	1	584.11	510.52	767.32	513.28	10.35	10.35	10.22	10.22	
27924618355	SMP	1	585.52	509.44	768.72	512.22	10.41	10.41	10.15	10.15	
27924634989	SMP	1	587.26	508.40	769.72	511.16	10.30	10.30	10.10	10.10	
27924643363	SMP	1	587.33	508.40	769.74	511.09	10.25	10.25	9.91	9.91	
27924651737	SMP	1	587.27	508.31	769.79	511.19	10.49	10.49	10.11	10.11	
27924659984	SMP	1	587.31	508.29	769.86	511.30	10.36	10.36	10.15	10.15	
27924668342	SMP	1	587.32	508.28	769.97	511.18	10.16	10.16	10.15	10.15	
27924676742	SMP	1	587.40	508.26	770.11	511.25	10.31	10.31	10.09	10.09	
27924685099	SMP	1	587.61	508.26	770.21	511.17	10.24	10.24	10.06	10.06	
27924693352	SMP	1	587.55	508.26	770.21	511.19	10.14	10.14	9.82	9.82	
27924701730	SMP	1	587.64	508.28	770.39	511.27	10.31	10.31	9.90	9.90	
27924710102	SMP	1	587.72	508.36	770.45	511.24	10.38	10.38	10.01	10.01	
27924718465	SMP	1	587.80	508.20	770.58	511.23	10.15	10.15	9.85	9.85	
27924726744	SMP	1	587.86	508.24	770.58	511.28	10.29	10.29	10.09	10.09	
27924735094	SMP	1	587.86	508.24	770.65	511.28	10.30	10.30	10.12	10.12	
27924743476	SMP	1	587.89	508.35	770.77	511.40	10.33	10.33	10.34	10.34	
27924751725	SMP	1	588.04	508.39	770.83	511.39	10.41	10.41	10.09	10.09	
27924760117	SMP	1	588.10	508.28	771.03	511.42	10.33	10.33	10.27	10.27	
27924768466	SMP	1	588.15	508.32	771.11	511.36	10.13	10.13	10.05	10.05	
27924776867	SMP	1	588.15	508.34	771.25	511.43	10.40	10.40	10.00	10.00	
27924785089	SMP	1	588.27	508.24	771.26	511.37	10.38	10.38	9.93	9.93	
27924793469	SMP	1	588.32	508.14	771.45	511.39	10.32	10.32	9.90	9.90	
27924801849	SMP	1	588.48	508.10	771.49	511.44	10.13	10.13	10.18	10.18	
27924810227	SMP	1	588.53	508.07	771.58	511.38	10.30	10.30	10.01	10.01	
27924818470	SMP	1	588.64	508.09	771.58	511.43	10.15	10.15	10.30	10.30	
27924826868	SMP	1	588.78	507.96	771.74	511.47	10.23	10.23	9.98	9.98	
27924835213	SMP	1	588.93	507.56	771.91	510.98	10.30	10.30	10.02	10.02	
27924843598	SMP	1	589.10	507.06	771.95	510.46	10.33	10.33	10.10	10.10	
27924851845	SMP	1	589.26	507.02	771.90	510.49	10.30	10.30	9.98	9.98	
27924860227	SMP	1	589.20	507.02	772.13	510.54	10.52	10.52	9.96	9.96	
27924868584	SMP	1	589.26	507.00	772.22	510.54	10.39	10.39	9.95	9.95	
27924876983	SMP	1	589.41	506.98	772.28	510.55	10.26	10.26	10.11	10.11	
27924893600	SMP	1	589.61	507.07	772.49	510.60	10.27	10.27	9.96	9.96	
27924901985	SMP	1	589.69	506.99	772.68	510.62	10.25	10.25	10.01	10.01	
27924910212	SMP	1	589.79	507.10	772.71	510.76	10.22	10.22	9.85	9.85	
27924918593	SMP	1	589.88	507.06	772.85	510.75	10.19	10.19	9.99	9.99	
27924926963	SMP	1	589.97	507.04	773.08	510.82	10.25	10.25	10.08	10.08	
27924935344	SMP	1	590.09	507.07	773.13	510.88	10.39	10.39	10.25	10.25	
27924943579	SMP	1	590.20	506.98	773.27	510.95	10.31	10.31	10.18	10.18	
27924951981	SMP	1	590.34	507.05	773.36	511.08	10.42	10.42	10.21	10.21	
27924960333	SMP	1	590.50	507.17	773.51	511.07	10.31	10.31	10.07	10.07	
27924968718	SMP	1	590.67	507.16	773.70	511.15	10.35	10.35	10.19	10.19	
27924976965	SMP	1	590.86	507.15	773.82	511.25	10.32	10.32	10.15	10.15	
27924985339	SMP	1	590.96	507.20	774.11	511.39	10.25	10.25	10.20	10.20	
27924993709	SMP	1	591.05	507.25	774.15	511.41	10.41	10.41	9.97	9.97	
27925002104	SMP	1	591.21	507.27	774.29	511.48	10.40	10.40	10.05	10.05	
27925010342	SMP	1	591.26	507.25	774.46	511.51	10.36	10.36	10.01	10.01	
27925018709	SMP	1	591.41	507.25	774.49	511.66	10.24	10.24	10.19	10.19	
27925027084	SMP	1	591.61	507.32	774.70	511.61	10.37	10.37	10.26	10.26	
27925035465	SMP	1	591.72	507.36	774.76	511.70	10.39	10.39	9.95	9.95	
27925043713	SMP	1	591.84	507.40	774.92	511.76	10.33	10.33	10.11	10.11	
27925052097	SMP	1	591.90	507.42	775.06	511.89	10.60	10.60	10.33	10.33	
27925060456	SMP	1	591.97	507.35	775.06	511.81	10.26	10.26	10.22	10.22	
27925068714	SMP	1	592.09	507.41	775.20	511.88	10.30	10.30	10.15	10.15	
27925077104	SMP	1	592.10	507.38	775.20	511.81	10.29	10.29	10.12	10.12	
27925085459	SMP	1	592.21	507.37	775.27	511.87	10.41	10.41	10.15	10.15	
27925093825	SMP	1	592.27	507.37	775.34	511.94	10.44	10.44	10.23	10.23	
27925102106	SMP	1	592.31	507.34	775.37	511.94	10.41	10.41	10.26	10.26	
27925110459	SMP	1	592.17	507.27	775.40	511.81	10.31	10.31	10.05	10.05	
27925118828	SMP	1	591.41	507.40	774.65	511.67	10.51	10.51	10.28	10.28	
27925127208	SMP	1	589.91	507.53	773.21	511.70	10.56	10.56	10.29	10.29	
27925135474	SMP	1	588.69	507.46	772.05	511.60	10.52	10.52	10.44	10.44	
27925143831	SMP	1	587.85	507.45	770.97	511.57	10.60	10.60	10.22	10.22	
27925152224	SMP	1	587.94	507.41	770.91	511.54	10.58	10.58	10.13	10.13	
27925160577	SMP	1	587.98	507.25	770.98	511.55	10.48	10.48	10.15	10.15	
27925168826	SMP	1	587.97	507.32	771.00	511.58	10.63	10.63	10.22	10.22	
27925177205	SMP	1	588.00	507.32	770.93	511.48	10.51	10.51	10.28	10.28	
27925185580	SMP	1	588.05	507.22	770.98	511.54	10.49	10.49	10.15	10.15	
27925193949	SMP	1	588.06	507.27	771.00	511.55	10.57	10.57	10.26	10.26	
27925202221	SMP	1	588.00	507.29	771.00	511.48	10.53	10.53	10.03	10.03	
27925210573	SMP	1	587.98	507.30	771.00	511.48	10.62	10.62	10.03	10.03	
27925218952	SMP	1	588.03	507.25	770.93	511.50	10.57	10.57	10.13	10.13	
27925227202	SMP	1	588.04	507.31	771.00	511.48	10.51	10.51	10.03	10.03	
27925235582	SMP	1	588.06	507.33	770.97	511.56	10.43	10.43	10.33	10.33	
27925243979	SMP	1	588.03	507.31	771.00	511.55	10.49	10.49	10.03	10.03	
27925252347	SMP	1	588.00	507.23	770.98	511.49	10.47	10.47	10.02	10.02	
27925260585	SMP	1	588.04	507.30	771.01	511.48	10.43	10.43	10.03	10.03	
27925268956	SMP	1	588.02	507.18	771.00	511.46	10.28	10.28	10.02	10.02	
27925277324	SMP	1	588.06	507.20	771.07	511.54	10.58	10.58	10.05	10.05	
27925285702	SMP	1	587.96	507.25	771.11	511.53	10.51	10.51	10.05	10.05	
27925293942	SMP	1	588.05	507.29	771.07	511.47	10.57	10.57	10.02	10.02	
27925302339	SMP	1	587.96	507.33	771.04	511.49	10.57	10.57	10.08	10.08	
27925310700	SMP	1	587.98	507.25	771.00	511.50	10.44	10.44	10.05	10.05	
27925319069	SMP	1	587.92	507.21	771.00	511.48	10.52	10.52	10.03	10.03	
27925327325	SMP	1	587.89	507.32	771.00	511.48	10.46	10.46	9.97	9.97	
27925335700	SMP	1	587.99	507.28	771.00	511.48	10.47	10.47	10.03	10.03	
27925344071	SMP	1	587.87	507.35	770.97	511.56	10.42	10.42	10.16	10.16	
27925352464	SMP	1	587.90	507.19	770.94	511.57	10.31	10.31	10.10	10.10	
27925360698	SMP	1	587.88	507.24	770.89	511.41	10.32	10.32	9.94	9.94	
27925369067	SMP	1	587.85	507.27	770.93	511.50	10.36	10.36	9.99	9.99	
27925377445	SMP	1	587.85	507.20	770.88	511.45	10.38	10.38	10.21	10.21	
27925385843	SMP	1	587.81	507.23	770.89	511.40	10.32	10.32	10.17	10.17	
27925394067	SMP	1	587.79	507.15	770.87	511.27	10.45	10.45	10.08	10.08	
27925402462	SMP	1	587.70	507.02	770.89	511.27	10.22	10.22	9.96	9.96	
27925410816	SMP	1	587.76	507.05	770.90	511.19	10.26	10.26	10.00	10.00	
27925419065	SMP	1	587.63	506.95	770.84	511.13	10.15	10.15	10.10	10.10	
27925427444	SMP	1	587.62	506.95	770.80	511.03	10.22	10.22	10.13	10.13	
27925435825	SMP	1	587.59	506.91	770.80	511.09	10.12	10.12	10.18	10.18	
27925444209	SMP	1	587.62	506.88	770.78	511.00	10.21	10.21	10.02	10.02	
27925452465	SMP	1	587.45	506.80	770.73	510.96	10.20	10.20	10.06	10.06	
27925460812	SMP	1	587.48	506.90	770.69	510.93	10.23	10.23	9.89	9.89	
27925469191	SMP	1	587.39	506.85	770.58	510.88	10.45	10.45	9.92	9.92	
27925477575	SMP	1	587.39	506.85	770.57	510.95	10.24	10.24	9.92	9.92	
27925485813	SMP	1	587.39	506.82	770.53	511.03	10.21	10.21	10.03	10.03	
27925494181	SMP	1	587.30	506.88	770.54	510.96	10.09	10.09	10.14	10.14	
27925502580	SMP	1	587.32	506.89	770.47	510.94	10.26	10.26	9.97	9.97	
27925510913	SMP	1	587.24	506.82	770.43	510.85	10.15	10.15	10.04	10.04	
27925519188	SMP	1	587.19	506.81	770.42	510.92	10.30	10.30	9.95	9.95	
27925527572	SMP	1	587.18	506.80	770.31	510.84	10.02	10.02	9.92	9.92	
27925535942	SMP	1	587.09	506.78	770.35	510.94	10.18	10.18	10.30	10.30	
27925544310	SMP	1	587.16	506.82	770.38	510.98	10.09	10.09	10.19	10.19	
27925552580	SMP	1	587.10	506.90	770.29	510.90	10.28	10.28	9.80	9.80	
27925560935	SMP	1	587.09	506.92	770.36	510.91	10.30	10.30	9.88	9.88	
27925569310	SMP	1	587.06	506.91	770.31	510.97	10.23	10.23	9.89	9.89	
27925577568	SMP	1	587.09	506.96	770.30	511.03	10.22	10.22	10.01	10.01	
27925585935	SMP	1	587.14	507.02	770.30	511.14	10.26	10.26	10.06	10.06	
27925594308	SMP	1	587.14	507.06	770.38	511.22	10.32	10.32	10.23	10.23	
27925602706	SMP	1	587.39	506.84	770.63	510.98	10.39	10.39	10.01	10.01	
27925610932	SMP	1	587.63	506.48	770.71	510.60	10.15	10.15	9.86	9.86	
27925619307	SMP	1	587.68	506.41	770.63	510.53	10.17	10.17	10.14	10.14	
27925627687	SMP	1	587.70	506.54	770.66	510.75	10.32	10.32	9.89	9.89	
27925636092	SMP	1	587.64	506.49	770.59	510.72	10.07	10.07	10.00	10.00	
27925644306	SMP	1	587.53	506.59	770.61	510.74	10.21	10.21	9.86	9.86	
27925652705	SMP	1	587.56	506.54	770.63	510.74	10.32	10.32	10.09	10.09	
27925661053	SMP	1	587.48	506.63	770.58	510.80	10.27	10.27	9.85	9.85	
27925669432	SMP	1	587.46	506.64	770.58	510.80	10.28	10.28	9.85	9.85	
27925677685	SMP	1	587.48	506.70	770.53	510.78	10.47	10.47	9.70	9.70	
27925686061	SMP	1	587.41	506.72	770.57	510.85	10.60	10.60	10.08	10.08	
27925694426	SMP	1	587.40	506.80	770.47	510.88	10.49	10.49	10.10	10.10	
27925702829	SMP	1	587.34	506.79	770.45	510.95	10.55	10.55	10.11	10.11	
27925711070	SMP	1	587.34	506.86	770.47	510.88	10.61	10.61	10.18	10.18	
27925719434	SMP	1	587.33	506.81	770.40	510.79	10.48	10.48	9.87	9.87	
27925727810	SMP	1	587.33	506.79	770.39	510.74	10.63	10.63	9.84	9.84	
27925736062	SMP	1	587.33	506.80	770.35	510.80	10.38	10.38	10.01	10.01	
27925744423	SMP	1	587.20	506.78	770.39	510.74	10.45	10.45	9.98	9.98	
27925752820	SMP	1	587.24	506.71	770.35	510.73	10.48	10.48	9.85	9.85	
27925761188	SMP	1	587.26	506.66	770.36	510.63	10.51	10.51	9.95	9.95	
27925769427	SMP	1	587.26	506.59	770.35	510.64	10.31	10.31	9.96	9.96	
27925777818	SMP	1	587.31	506.59	770.42	510.57	10.33	10.33	9.94	9.94	
27925786180	SMP	1	587.33	506.56	770.42	510.57	10.33	10.33	9.80	9.80	
27925794546	SMP	1	587.27	506.52	770.48	510.57	10.29	10.29	9.92	9.92	
27925802820	SMP	1	587.41	506.48	770.49	510.57	10.39	10.39	10.02	10.02	
27925811178	SMP	1	587.49	506.49	770.54	510.52	10.33	10.33	10.12	10.12	
27925819548	SMP	1	587.48	506.48	770.56	510.53	10.33	10.33	10.09	10.09	
27925827930	SMP	1	587.48	506.45	770.63	510.56	10.16	10.16	10.09	10.09	
27925836178	SMP	1	587.59	506.45	770.63	510.60	10.29	10.29	9.97	9.97	
27925844553	SMP	1	587.61	506.40	770.67	510.53	10.39	10.39	9.85	9.85	
27925852944	SMP	1	587.62	506.49	770.70	510.63	10.33	10.33	10.13	10.13	
27925861295	SMP	1	587.69	506.43	770.71	510.64	10.40	10.40	10.04	10.04	
27925869547	SMP	1	587.76	506.46	770.82	510.60	10.32	10.32	9.91	9.91	
27925877926	SMP	1	587.69	506.48	770.78	510.72	10.19	10.19	9.92	9.92	
27925886353	SMP	1	587.68	506.40	770.89	510.74	10.26	10.26	10.06	10.06	
27925894543	SMP	1	587.76	506.46	770.89	510.66	10.32	10.32	9.99	9.99	
27925902941	SMP	1	587.68	506.45	770.89	510.71	10.28	10.28	10.09	10.09	
27925911297	SMP	1	587.70	506.50	770.90	510.69	10.35	10.35	9.95	9.95	
27925919669	SMP	1	587.66	506.52	770.90	510.69	10.16	10.16	9.94	9.94	
27925927922	SMP	1	587.71	506.47	770.97	510.76	10.39	10.39	10.08	10.08	
27925936303	SMP	1	587.76	506.43	770.91	510.77	10.20	10.20	10.10	10.10	
27925944666	SMP	1	587.76	506.43	770.90	510.82	10.21	10.21	10.07	10.07	
27925953071	SMP	1	587.71	506.46	770.90	510.76	10.34	10.34	10.09	10.09	
27925961291	SMP	1	587.75	506.47	770.97	510.76	10.37	10.37	10.01	10.01	
27925969670	SMP	1	587.69	506.46	770.97	510.72	10.22	10.22	10.14	10.14	
27925978056	SMP	1	587.78	506.47	770.96	510.78	10.34	10.34	10.20	10.20	
27925986418	SMP	1	587.78	506.40	770.98	510.76	10.42	10.42	10.08	10.08	
27925994667	SMP	1	587.85	506.40	771.05	510.69	10.37	10.37	10.01	10.01	
27926003061	SMP	1	587.87	506.41	771.00	510.63	10.41	10.41	10.14	10.14	
27926011411	SMP	1	587.89	506.40	771.05	510.68	10.52	10.52	10.12	10.12	
27926019799	SMP	1	587.92	506.32	770.98	510.58	10.47	10.47	9.97	9.97	
27926028045	SMP	1	587.90	506.29	771.07	510.51	10.51	10.51	9.90	9.90	
27926036422	SMP	1	587.91	506.29	771.12	510.52	10.59	10.59	10.13	10.13	
27926044790	SMP	1	587.94	506.24	771.11	510.42	10.46	10.46	10.01	10.01	
27926053059	SMP	1	587.91	506.20	771.11	510.49	10.47	10.47	10.07	10.07	
27926061417	SMP	1	587.89	506.30	771.11	510.39	10.63	10.63	9.92	9.92	
27926069795	SMP	1	587.92	506.23	771.12	510.49	10.56	10.56	10.05	10.05	
27926078170	SMP	1	587.96	506.26	771.05	510.42	10.61	10.61	10.01	10.01	
27926086432	SMP	1	587.89	506.19	771.12	510.42	10.56	10.56	9.99	9.99	
27926094788	SMP	1	587.89	506.22	771.07	510.45	10.60	10.60	10.17	10.17	
27926103184	SMP	1	587.86	506.14	771.07	510.38	10.51	10.51	10.15	10.15	
27926111537	SMP	1	587.89	506.19	771.12	510.42	10.56	10.56	10.08	10.08	
27926119790	SMP	1	587.85	506.22	771.12	510.41	10.62	10.62	10.07	10.07	
27926128165	SMP	1	587.92	506.23	771.05	510.43	10.55	10.55	10.25	10.25	
27926136550	SMP	1	587.85	506.23	771.12	510.52	10.53	10.53	10.24	10.24	
27926144909	SMP	1	587.92	506.18	771.14	510.45	10.46	10.46	10.15	10.15	
27926153179	SMP	1	587.94	506.28	771.17	510.51	10.56	10.56	10.04	10.04	
27926161532	SMP	1	587.95	506.29	771.16	510.57	10.54	10.54	10.10	10.10	
27926169913	SMP	1	588.09	506.30	771.25	510.61	10.60	10.60	10.02	10.02	
27926178286	SMP	1	588.04	506.33	771.28	510.60	10.55	10.55	10.03	10.03	
27926186541	SMP	1	588.11	506.36	771.40	510.65	10.78	10.78	10.17	10.17	
27926194907	SMP	1	588.16	506.33	771.36	510.70	10.54	10.54	10.27	10.27	
27926203305	SMP	1	588.17	506.33	771.43	510.71	10.46	10.46	10.39	10.39	
27926211534	SMP	1	588.04	505.74	771.22	510.07	10.75	10.75	10.20	10.20	
27926219911	SMP	1	588.27	504.85	771.09	509.16	10.64	10.64	10.01	10.01	
27926228297	SMP	1	588.53	504.39	771.04	508.68	10.43	10.43	10.06	10.06	
27926236661	SMP	1	588.57	504.39	770.96	508.68	10.58	10.58	9.98	9.98	
27926244907	SMP	1	588.39	504.46	771.06	508.80	10.59	10.59	10.08	10.08	
27926253302	SMP	1	588.45	504.47	771.05	508.83	10.57	10.57	10.17	10.17	
27926261665	SMP	1	588.41	504.51	771.04	508.82	10.69	10.69	10.21	10.21	
27926270037	SMP	1	588.32	504.53	771.09	508.82	10.62	10.62	10.13	10.13	
27926278284	SMP	1	588.32	504.53	771.02	508.89	10.52	10.52	10.17	10.17	
27926286658	SMP	1	588.25	504.57	771.05	508.81	10.58	10.58	10.06	10.06	
27926295031	SMP	1	588.11	504.50	770.92	508.87	10.37	10.37	10.15	10.15	
27926303422	SMP	1	588.22	504.54	770.98	508.81	10.59	10.59	10.14	10.14	
27926311660	SMP	1	588.12	504.56	770.94	508.80	10.59	10.59	10.08	10.08	
27926320038	SMP	1	588.12	504.59	770.91	508.74	10.49	10.49	10.03	10.03	
27926328410	SMP	1	588.15	504.59	770.91	508.74	10.41	10.41	10.02	10.02	
27926336784	SMP	1	588.11	504.64	770.95	508.72	10.50	10.50	10.05	10.05	
27926345028	SMP	1	588.12	504.57	771.01	508.75	10.47	10.47	10.08	10.08	
27926353423	SMP	1	588.08	504.51	771.13	508.75	10.47	10.47	10.07	10.07	
27926361775	SMP	1	588.15	504.57	771.10	508.81	10.63	10.63	10.16	10.16	
27926370157	SMP	1	588.22	504.50	771.05	508.76	10.64	10.64	10.12	10.12	
27926378404	SMP	1	588.22	504.40	771.07	508.63	10.67	10.67	9.98	9.98	
27926387011	SMP	1	588.32	504.43	771.17	508.69	10.55	10.55	10.01	10.01	
27926395152	SMP	1	588.34	504.40	771.26	508.74	10.73	10.73	10.27	10.27	
27926403422	SMP	1	588.41	504.33	771.30	508.63	10.62	10.62	10.36	10.36	
27926411774	SMP	1	588.49	504.31	771.34	508.70	10.41	10.41	10.45	10.45	
27926420153	SMP	1	588.58	504.24	771.48	508.70	10.41	10.41	10.56	10.56	
27926428527	SMP	1	588.73	504.30	771.54	508.63	10.45	10.45	10.38	10.38	
27926436783	SMP	1	588.69	504.27	771.66	508.63	10.47	10.47	10.49	10.49	
27926445165	SMP	1	588.80	504.27	771.67	508.64	10.49	10.49	10.47	10.47	
27926453550	SMP	1	588.87	504.22	771.75	508.65	10.57	10.57	10.46	10.46	
27926461907	SMP	1	588.92	504.18	771.88	508.71	10.45	10.45	10.42	10.42	
27926470149	SMP	1	588.96	504.19	771.88	508.69	10.52	10.52	10.36	10.36	
27926478530	SMP	1	589.07	504.14	771.95	508.75	10.43	10.43	10.15	10.15	
27926486904	SMP	1	589.08	504.16	771.92	508.69	10.47	10.47	10.25	10.25	
27926495268	SMP	1	589.06	504.21	771.96	508.68	10.70	10.70	10.05	10.05	
27926503535	SMP	1	588.93	504.77	771.88	509.23	10.66	10.66	10.31	10.31	
27926511908	SMP	1	588.90	506.09	771.42	510.52	10.43	10.43	10.34	10.34	
27926520272	SMP	1	588.91	507.55	770.94	512.04	10.54	10.54	10.31	10.31	
27926528650	SMP	1	588.93	508.81	770.74	513.29	10.41	10.41	10.44	10.44	
27926536900	SMP	1	589.12	509.31	771.05	513.89	10.68	10.68	10.31	10.31	
27926545269	SMP	1	588.87	509.17	771.14	513.74	10.56	10.56	10.13	10.13	
27926553666	SMP	1	588.80	509.15	771.31	513.69	10.55	10.55	10.16	10.16	
27926561893	SMP	1	588.78	509.13	771.30	513.80	10.47	10.47	10.37	10.37	
27926570269	SMP	1	588.78	509.26	771.33	513.75	10.50	10.50	10.21	10.21	
27926578645	SMP	1	588.73	509.28	771.34	513.85	10.49	10.49	10.43	10.43	
27926587019	SMP	1	588.74	509.21	771.41	513.81	10.61	10.61	10.47	10.47	
27926595272	SMP	1	588.68	509.26	771.47	513.81	10.71	10.71	10.55	10.55	
27926603662	SMP	1	588.74	509.17	771.48	513.93	10.58	10.58	10.67	10.67	
27926612017	SMP	1	588.74	509.14	771.55	513.92	10.58	10.58	10.60	10.60	
27926620391	SMP	1	588.62	509.16	771.55	513.92	10.74	10.74	10.75	10.75	
27926628644	SMP	1	588.70	509.11	771.62	513.89	10.78	10.78	10.57	10.57	
27926637030	SMP	1	588.71	509.12	771.62	513.94	10.71	10.71	10.72	10.72	
27926645390	SMP	1	588.70	509.09	771.69	513.94	10.67	10.67	10.71	10.71	
27926653787	SMP	1	588.73	508.93	771.75	513.81	10.59	10.59	10.81	10.81	
27926662016	SMP	1	588.99	508.47	771.92	513.37	10.58	10.58	10.74	10.74	
27926670394	SMP	1	589.16	508.42	772.00	513.02	11.02	11.02	10.57	10.57	
27926678772	SMP	1	589.09	508.42	771.94	513.12	10.97	10.97	10.56	10.56	
27926687143	SMP	1	589.01	508.39	771.93	513.04	10.80	10.80	10.45	10.45	
27926695394	SMP	1	589.01	508.28	771.98	513.02	10.79	10.79	10.54	10.54	
27926703798	SMP	1	588.93	508.37	771.96	513.04	10.86	10.86	10.56	10.56	
27926712142	SMP	1	588.87	508.34	771.94	513.09	10.66	10.66	10.67	10.67	
27926720389	SMP	1	588.83	508.27	771.88	513.02	10.58	10.58	10.62	10.62	
27926728771	SMP	1	588.83	508.26	771.86	512.97	10.58	10.58	10.48	10.48	
27926737148	SMP	1	588.84	508.07	771.87	512.86	10.67	10.67	10.29	10.29	
27926745510	SMP	1	588.78	508.17	771.93	512.91	10.60	10.60	10.53	10.53	
27926753781	SMP	1	588.83	508.16	771.88	512.87	10.67	10.67	10.47	10.47	
27926762140	SMP	1	588.80	508.27	771.86	512.97	11.03	11.03	10.52	10.52	
27926770511	SMP	1	588.80	508.19	771.90	512.95	10.60	10.60	10.52	10.52	
27926778888	SMP	1	588.79	508.14	771.90	512.94	10.69	10.69	10.48	10.48	
27926787149	SMP	1	588.81	508.22	771.94	513.00	10.77	10.77	10.53	10.53	
27926795510	SMP	1	588.82	508.28	772.02	513.03	10.83	10.83	10.62	10.62	
27926803904	SMP	1	588.83	508.32	772.02	513.04	10.91	10.91	10.48	10.48	
27926812257	SMP	1	588.89	508.20	772.22	513.08	10.65	10.65	10.64	10.64	
27926820514	SMP	1	588.93	508.33	772.21	513.22	10.90	10.90	10.66	10.66	
27926828887	SMP	1	588.96	508.42	772.22	513.17	11.02	11.02	10.65	10.65	
27926837269	SMP	1	589.03	508.42	772.18	513.31	11.08	11.08	10.59	10.59	
27926845628	SMP	1	588.99	508.34	772.26	513.32	10.85	10.85	10.59	10.59	
27926853903	SMP	1	589.09	508.45	772.27	513.38	10.93	10.93	10.58	10.58	
27926862256	SMP	1	589.07	508.49	772.27	513.38	11.14	11.14	10.66	10.66	
27926870632	SMP	1	589.09	508.56	772.29	513.58	10.92	10.92	10.68	10.68	
27926878883	SMP	1	589.16	508.53	772.26	513.55	11.06	11.06	10.59	10.59	
27926887267	SMP	1	589.07	508.63	772.33	513.55	11.06	11.06	10.59	10.59	
27926895627	SMP	1	589.06	508.63	772.22	513.65	10.95	10.95	10.56	10.56	
27926904025	SMP	1	589.06	508.61	772.31	513.66	10.92	10.92	10.66	10.66	
27926912252	SMP	1	588.97	508.61	772.19	513.62	11.06	11.06	10.60	10.60	
27926920629	SMP	1	588.99	508.68	772.19	513.62	10.93	10.93	10.49	10.49	
27926929018	SMP	1	588.97	508.61	772.19	513.62	11.18	11.18	10.48	10.48	
27926937385	SMP	1	588.95	508.69	772.14	513.63	10.98	10.98	10.62	10.62	
27926945622	SMP	1	588.88	508.70	772.07	513.57	10.95	10.95	10.47	10.47	
27926954026	SMP	1	588.84	508.75	772.07	513.64	10.94	10.94	10.67	10.67	
27926962383	SMP	1	588.77	508.75	772.00	513.49	10.86	10.86	10.47	10.47	
27926970756	SMP	1	588.80	508.69	771.99	513.57	10.87	10.87	10.48	10.48	
27926979010	SMP	1	588.79	508.78	771.98	513.47	11.03	11.03	10.63	10.63	
27926987376	SMP	1	588.72	508.75	771.98	513.54	10.91	10.91	10.79	10.79	
27926995747	SMP	1	588.73	508.77	771.98	513.60	11.03	11.03	10.73	10.73	
27927004144	SMP	1	588.86	508.71	772.14	513.62	10.96	10.96	10.72	10.72	
27927012384	SMP	1	589.16	508.67	772.51	513.58	11.18	11.18	10.73	10.73	
27927020753	SMP	1	588.99	508.81	772.28	513.54	10.85	10.85	10.63	10.63	
27927029129	SMP	1	589.06	508.61	772.28	513.54	10.88	10.88	10.61	10.61	
27927037378	SMP	1	589.13	508.63	772.33	513.55	11.12	11.12	10.70	10.70	
27927045750	SMP	1	589.13	508.63	772.35	513.54	11.05	11.05	10.67	10.67	
27927054139	SMP	1	589.20	508.56	772.37	513.50	11.03	11.03	10.64	10.64	
27927062495	SMP	1	589.26	508.68	772.43	513.51	11.22	11.22	10.73	10.73	
27927070765	SMP	1	589.23	508.64	772.61	513.48	11.21	11.21	10.77	10.77	
27927079129	SMP	1	589.33	508.61	772.60	513.48	11.08	11.08	10.75	10.75	
27927087502	SMP	1	589.40	508.61	772.58	513.51	11.24	11.24	10.80	10.80	
27927095870	SMP	1	589.33	508.55	772.72	513.51	10.95	10.95	10.75	10.75	
27927104139	SMP	1	589.41	508.69	772.71	513.51	11.16	11.16	10.76	10.76	
27927112496	SMP	1	589.45	508.62	772.82	513.55	11.16	11.16	10.81	10.81	
27927120874	SMP	1	589.47	508.71	772.82	513.59	11.07	11.07	10.62	10.62	
27927129248	SMP	1	589.57	508.61	772.82	513.62	11.13	11.13	10.65	10.65	
27927137509	SMP	1	589.57	508.62	772.93	513.63	11.17	11.17	10.75	10.75	
27927145864	SMP	1	589.52	508.54	772.97	513.52	10.97	10.97	10.57	10.57	
27927154264	SMP	1	589.58	508.51	772.98	513.51	11.04	11.04	10.73	10.73	
27927162625	SMP	1	589.61	508.50	773.04	513.52	10.93	10.93	10.61	10.61	
27927170870	SMP	1	589.67	508.49	773.05	513.52	11.03	11.03	10.68	10.68	
27927179246	SMP	1	589.66	508.60	773.14	513.53	10.98	10.98	10.67	10.67	
27927187628	SMP	1	589.66	508.45	773.09	513.55	10.89	10.89	10.46	10.46	
27927195894	SMP	1	589.65	508.48	773.21	513.61	11.07	11.07	10.72	10.72	
27927204265	SMP	1	589.66	508.46	773.25	513.56	10.90	10.90	10.64	10.64	
27927212624	SMP	1	589.79	508.42	773.29	513.55	10.97	10.97	10.52	10.52	
27927220989	SMP	1	589.78	508.48	773.36	513.62	10.96	10.96	10.54	10.54	
27927229246	SMP	1	589.90	508.47	773.32	513.59	11.13	11.13	10.67	10.67	
27927237621	SMP	1	589.93	508.49	773.36	513.58	11.04	11.04	10.70	10.70	
27927245992	SMP	1	589.97	508.47	773.46	513.58	11.15	11.15	10.78	10.78	
27927254380	SMP	1	589.97	508.40	773.48	513.55	11.02	11.02	10.60	10.60	
27927262615	SMP	1	590.12	508.39	773.53	513.61	10.96	10.96	10.89	10.89	
27927270989	SMP	1	590.07	508.35	773.59	513.51	11.08	11.08	10.78	10.78	
27927279367	SMP	1	590.14	508.42	773.62	513.55	11.21	11.21	10.79	10.79	
27927287759	SMP	1	590.16	508.32	773.64	513.58	11.03	11.03	10.88	10.88	
27927295986	SMP	1	590.21	508.34	773.64	513.58	11.02	11.02	10.81	10.81	
27927304383	SMP	1	590.19	508.42	773.69	513.61	11.10	11.10	10.89	10.89	
27927312737	SMP	1	590.22	508.35	773.75	513.55	11.05	11.05	10.72	10.72	
27927321112	SMP	1	590.22	508.34	773.73	513.51	11.00	11.00	10.72	10.72	
27927329368	SMP	1	590.22	508.29	773.76	513.58	10.90	10.90	10.71	10.71	
27927337752	SMP	1	590.15	508.29	773.76	513.58	10.91	10.91	10.78	10.78	
27927346109	SMP	1	590.25	508.30	773.82	513.48	11.05	11.05	10.76	10.76	
27927354384	SMP	1	590.18	508.29	773.73	513.50	11.02	11.02	10.67	10.67	
27927362738	SMP	1	590.14	508.22	773.74	513.47	10.86	10.86	10.83	10.83	
27927371111	SMP	1	590.18	508.21	773.74	513.39	10.89	10.89	10.54	10.54	
27927379488	SMP	1	590.11	508.22	773.72	513.39	10.89	10.89	10.77	10.77	
27927387752	SMP	1	590.13	508.18	773.72	513.31	10.93	10.93	10.65	10.65	
27927396114	SMP	1	590.08	508.19	773.65	513.39	10.91	10.91	10.74	10.74	
27927404505	SMP	1	589.98	508.15	773.64	513.27	10.84	10.84	10.75	10.75	
27927412858	SMP	1	590.07	508.19	773.67	513.34	10.85	10.85	10.66	10.66	
27927421113	SMP	1	590.08	508.25	773.65	513.32	10.90	10.90	10.52	10.52	
27927429488	SMP	1	590.02	508.26	773.56	513.26	10.85	10.85	10.54	10.54	
27927437865	SMP	1	590.02	508.19	773.66	513.32	10.90	10.90	10.36	10.36	
27927446251	SMP	1	590.00	508.15	773.73	513.33	10.77	10.77	10.46	10.46	
27927454511	SMP	1	590.03	508.18	773.65	513.33	10.88	10.88	10.64	10.64	
27927462860	SMP	1	590.10	508.17	773.66	513.46	10.85	10.85	10.75	10.75	
27927471231	SMP	1	590.14	508.22	773.66	513.48	10.95	10.95	10.79	10.79	
27927479610	SMP	1	590.14	508.36	773.76	513.48	10.97	10.97	10.66	10.66	
27927487853	SMP	1	590.13	508.24	773.78	513.36	10.96	10.96	10.56	10.56	
27927496231	SMP	1	590.15	508.29	773.71	513.51	10.91	10.91	10.78	10.78	
27927504637	SMP	1	590.18	508.21	773.74	513.39	10.83	10.83	10.56	10.56	
27927512858	SMP	1	590.05	507.39	773.72	512.43	10.95	10.95	10.66	10.66	
27927521229	SMP	1	590.29	506.14	773.61	511.29	10.97	10.97	10.56	10.56	
27927529608	SMP	1	590.58	504.93	773.51	510.08	10.98	10.98	10.46	10.46	
27927537991	SMP	1	590.69	504.21	773.36	509.38	10.75	10.75	10.56	10.56	
27927546226	SMP	1	590.60	504.34	773.43	509.35	10.90	10.90	10.58	10.58	
27927554622	SMP	1	590.61	504.45	773.34	509.53	10.93	10.93	10.43	10.43	
27927562981	SMP	1	590.54	504.50	773.34	509.60	10.83	10.83	10.52	10.52	
27927571358	SMP	1	590.48	504.49	773.32	509.59	10.86	10.86	10.37	10.37	
27927579606	SMP	1	590.48	504.55	773.34	509.65	10.78	10.78	10.45	10.45	
27927587984	SMP	1	590.41	504.61	773.22	509.64	10.84	10.84	10.50	10.50	
27927596350	SMP	1	590.32	504.57	773.19	509.63	10.89	10.89	10.52	10.52	
27927604745	SMP	1	590.30	504.60	773.16	509.59	10.80	10.80	10.52	10.52	
27927612975	SMP	1	590.23	504.53	773.24	509.70	10.86	10.86	10.55	10.55	
27927621353	SMP	1	590.18	504.59	773.21	509.59	10.84	10.84	10.43	10.43	
27927629737	SMP	1	590.16	504.60	773.11	509.58	10.80	10.80	10.24	10.24	
27927638114	SMP	1	590.01	504.55	772.97	509.54	10.88	10.88	10.25	10.25	
27927646347	SMP	1	590.00	504.62	773.07	509.53	10.89	10.89	10.47	10.47	
27927654744	SMP	1	590.05	504.65	773.03	509.54	10.83	10.83	10.46	10.46	
27927663096	SMP	1	589.90	504.60	773.10	509.48	10.78	10.78	10.22	10.22	
27927671472	SMP	1	589.95	504.61	773.10	509.41	10.75	10.75	10.25	10.25	
27927679732	SMP	1	589.97	504.57	773.10	509.39	10.74	10.74	10.28	10.28	
27927688098	SMP	1	589.99	504.48	773.07	509.38	10.63	10.63	10.35	10.35	
27927696468	SMP	1	590.09	504.47	773.10	509.43	10.74	10.74	10.35	10.35	
27927704749	SMP	1	590.02	504.48	773.08	509.23	10.83	10.83	10.25	10.25	
27927713104	SMP	1	589.94	504.40	773.12	509.31	10.82	10.82	10.41	10.41	
27927721473	SMP	1	589.97	504.39	773.08	509.27	10.84	10.84	10.21	10.21	
27927729851	SMP	1	590.12	504.42	773.13	509.27	10.96	10.96	10.27	10.27	
27927738101	SMP	1	590.09	504.37	773.14	509.23	11.04	11.04	10.40	10.40	
27927746471	SMP	1	590.13	504.31	773.26	509.15	10.98	10.98	10.26	10.26	
27927754863	SMP	1	590.22	504.36	773.31	509.11	10.98	10.98	10.51	10.51	
27927763228	SMP	1	590.18	504.30	773.31	509.18	10.92	10.92	10.44	10.44	
27927771478	SMP	1	590.20	504.33	773.38	509.19	10.87	10.87	10.32	10.32	
27927779849	SMP	1	590.36	504.29	773.40	509.29	10.92	10.92	10.37	10.37	
27927788220	SMP	1	590.32	504.29	773.47	509.26	10.89	10.89	10.41	10.41	
27927796590	SMP	1	590.38	504.33	773.64	509.21	10.86	10.86	10.41	10.41	
27927804863	SMP	1	590.46	504.29	773.64	509.21	10.75	10.75	10.45	10.45	
27927813217	SMP	1	590.52	504.33	773.71	509.28	10.90	10.90	10.34	10.34	
27927821598	SMP	1	590.52	504.26	773.76	509.28	10.82	10.82	10.35	10.35	
27927829974	SMP	1	590.49	504.36	773.69	509.40	10.91	10.91	10.51	10.51	
27927838231	SMP	1	590.26	504.84	773.37	509.87	10.81	10.81	10.56	10.56	
27927846590	SMP	1	590.02	505.50	773.07	510.70	10.95	10.95	10.21	10.21	
27927854985	SMP	1	590.17	505.83	773.06	511.10	10.78	10.78	10.46	10.46	
27927863228	SMP	1	590.22	506.03	773.20	511.17	10.73	10.73	10.56	10.56	
27927871591	SMP	1	590.20	505.98	773.32	511.15	10.66	10.66	10.55	10.55	
27927879967	SMP	1	590.10	505.91	773.36	511.13	10.75	10.75	10.40	10.40	
27927888350	SMP	1	590.22	505.96	773.37	511.15	10.65	10.65	10.71	10.71	
27927896587	SMP	1	590.22	505.94	773.40	511.15	10.69	10.69	10.39	10.39	
27927904982	SMP	1	590.29	505.96	773.38	511.08	10.81	10.81	10.57	10.57	
27927913352	SMP	1	590.29	505.96	773.53	511.08	10.81	10.81	10.47	10.47	
27927921714	SMP	1	590.29	505.93	773.54	511.19	10.89	10.89	10.41	10.41	
27927929971	SMP	1	590.27	505.91	773.59	511.13	10.95	10.95	10.42	10.42	
27927938339	SMP	1	590.34	505.91	773.68	511.14	10.96	10.96	10.44	10.44	
27927946731	SMP	1	590.37	505.93	773.61	511.15	10.86	10.86	10.38	10.38	
27927955110	SMP	1	590.41	505.90	773.74	511.06	10.88	10.88	10.46	10.46	
27927963337	SMP	1	590.33	505.90	773.70	511.04	10.90	10.90	10.44	10.44	
27927971714	SMP	1	590.42	505.83	773.69	510.96	11.00	11.00	10.33	10.33	
27927980088	SMP	1	590.41	505.80	773.79	511.03	10.86	10.86	10.49	10.49	
27927988463	SMP	1	590.42	505.74	773.79	511.03	10.87	10.87	10.31	10.31	
27927996709	SMP	1	590.52	505.76	773.76	511.02	11.00	11.00	10.41	10.41	
27928005108	SMP	1	590.52	505.77	773.83	510.96	10.98	10.98	10.41	10.41	
27928013457	SMP	1	590.46	505.76	773.79	510.96	11.00	11.00	10.39	10.39	
27928021705	SMP	1	590.41	505.78	773.76	510.96	10.97	10.97	10.41	10.41	
27928030087	SMP	1	590.44	505.80	773.83	510.95	10.91	10.91	10.35	10.35	
27928038466	SMP	1	590.44	505.80	773.76	511.02	10.91	10.91	10.33	10.33	
27928046831	SMP	1	590.45	505.76	773.83	510.96	10.96	10.96	10.35	10.35	
27928055103	SMP	1	590.34	505.71	773.79	510.96	10.85	10.85	10.33	10.33	
27928063456	SMP	1	590.34	505.71	773.83	510.90	10.79	10.79	10.25	10.25	
27928071837	SMP	1	590.27	505.71	773.74	510.86	10.89	10.89	10.26	10.26	
27928080211	SMP	1	590.15	505.68	773.76	510.88	10.73	10.73	10.35	10.35	
27928088462	SMP	1	590.17	505.65	773.69	510.80	10.89	10.89	10.44	10.44	
27928096824	SMP	1	590.16	505.67	773.69	510.80	10.75	10.75	10.47	10.47	
27928105226	SMP	1	590.13	505.67	773.61	510.92	10.78	10.78	10.40	10.40	
27928113579	SMP	1	590.06	505.67	773.62	510.80	10.86	10.86	10.62	10.62	
27928121831	SMP	1	590.00	505.71	773.62	510.73	10.83	10.83	10.52	10.52	
27928130205	SMP	1	590.05	505.67	773.62	510.86	10.87	10.87	10.50	10.50	
27928138592	SMP	1	589.99	505.67	773.60	510.84	10.82	10.82	10.59	10.59	
27928146955	SMP	1	590.05	505.67	773.61	510.80	10.84	10.84	10.68	10.68	
27928155221	SMP	1	590.01	505.74	773.55	510.79	10.83	10.83	10.48	10.48	
27928163585	SMP	1	590.00	505.67	773.61	510.80	10.90	10.90	10.56	10.56	
27928171953	SMP	1	590.06	505.74	773.59	510.84	10.82	10.82	10.47	10.47	
27928180204	SMP	1	589.93	505.72	773.62	510.79	10.69	10.69	10.44	10.44	
27928188581	SMP	1	590.00	505.69	773.62	510.87	10.90	10.90	10.49	10.49	
27928196959	SMP	1	590.07	505.71	773.67	510.84	10.79	10.79	10.54	10.54	
27928205345	SMP	1	590.03	505.69	773.67	510.92	10.89	10.89	10.40	10.40	
27928213578	SMP	1	590.04	505.74	773.67	510.93	10.84	10.84	10.36	10.36	
27928221949	SMP	1	590.15	505.74	773.67	510.93	10.75	10.75	10.26	10.26	
27928230329	SMP	1	590.13	505.69	773.67	511.00	10.90	10.90	10.36	10.36	
27928238710	SMP	1	590.15	505.84	773.62	510.97	10.79	10.79	10.20	10.20	
27928246947	SMP	1	590.14	505.91	773.67	511.06	10.83	10.83	10.41	10.41	
27928255368	SMP	1	590.27	506.14	773.66	511.27	10.90	10.90	10.50	10.50	
27928263699	SMP	1	590.26	506.50	773.62	511.73	10.64	10.64	10.52	10.52	
27928272076	SMP	1	590.25	506.59	773.62	511.87	10.66	10.66	10.53	10.53	
27928280329	SMP	1	590.09	506.62	773.62	511.87	10.71	10.71	10.53	10.53	
27928288704	SMP	1	590.09	506.69	773.55	511.87	10.72	10.72	10.42	10.42	
27928297069	SMP	1	590.01	506.80	773.48	511.80	10.84	10.84	10.53	10.53	
27928305466	SMP	1	589.97	506.81	773.46	511.85	10.88	10.88	10.34	10.34	
27928313697	SMP	1	589.93	506.80	773.45	511.91	10.75	10.75	10.44	10.44	
27928322077	SMP	1	589.87	506.89	773.42	511.94	10.92	10.92	10.43	10.43	
27928330454	SMP	1	589.78	506.79	773.32	511.93	10.91	10.91	10.48	10.48	
27928338707	SMP	1	589.75	506.80	773.30	511.85	10.84	10.84	10.41	10.41	
27928347067	SMP	1	589.72	506.83	773.31	511.98	10.87	10.87	10.45	10.45	
27928355462	SMP	1	589.73	506.83	773.26	511.88	10.89	10.89	10.49	10.49	
27928363824	SMP	1	589.72	506.76	773.22	511.91	10.73	10.73	10.44	10.44	
27928372069	SMP	1	589.70	506.93	773.19	511.86	10.78	10.78	10.11	10.11	
27928380457	SMP	1	589.70	506.87	773.15	511.88	10.83	10.83	10.31	10.31	
27928388827	SMP	1	589.75	506.82	773.23	511.90	10.92	10.92	10.40	10.40	
27928397190	SMP	1	589.66	506.77	773.17	511.75	10.75	10.75	10.13	10.13	
27928405463	SMP	1	589.77	506.82	773.23	511.93	10.72	10.72	10.33	10.33	
27928413817	SMP	1	589.90	507.16	773.17	512.15	10.75	10.75	10.47	10.47	
27928422194	SMP	1	589.93	507.42	773.26	512.48	10.87	10.87	10.38	10.38	
27928430569	SMP	1	589.91	507.28	773.24	512.36	10.83	10.83	10.38	10.38	
27928438821	SMP	1	589.97	507.31	773.38	512.29	10.81	10.81	10.32	10.32	
27928447200	SMP	1	589.96	507.27	773.41	512.33	10.92	10.92	10.27	10.27	
27928455593	SMP	1	589.94	507.24	773.45	512.29	10.84	10.84	10.56	10.56	
27928463941	SMP	1	590.02	507.24	773.55	512.40	10.73	10.73	10.57	10.57	
27928472211	SMP	1	590.09	507.21	773.55	512.30	10.76	10.76	10.45	10.45	
27928480571	SMP	1	590.12	507.20	773.64	512.35	10.87	10.87	10.44	10.44	
27928488954	SMP	1	590.21	507.19	773.64	512.28	10.78	10.78	10.38	10.38	
27928497187	SMP	1	590.22	507.21	773.75	512.31	10.82	10.82	10.37	10.37	
27928505584	SMP	1	590.29	507.21	773.78	512.30	10.75	10.75	10.39	10.39	
27928513937	SMP	1	590.27	507.21	773.80	512.29	10.83	10.83	10.38	10.38	
27928522314	SMP	1	590.29	507.18	773.87	512.30	10.69	10.69	10.40	10.40	
27928530568	SMP	1	590.29	507.15	773.92	512.29	10.79	10.79	10.25	10.25	
27928538945	SMP	1	590.31	507.08	773.90	512.26	10.75	10.75	10.22	10.22	
27928547310	SMP	1	590.29	507.17	773.92	512.22	10.83	10.83	10.28	10.28	
27928555705	SMP	1	590.27	507.14	773.92	512.22	10.71	10.71	10.23	10.23	
27928563934	SMP	1	590.22	507.10	773.90	512.28	10.61	10.61	10.27	10.27	
27928572321	SMP	1	590.29	507.08	773.94	512.24	10.69	10.69	10.20	10.20	
27928580688	SMP	1	590.29	507.04	773.89	512.20	10.63	10.63	10.27	10.27	
27928589068	SMP	1	590.29	507.10	773.95	512.24	10.64	10.64	10.27	10.27	
27928597307	SMP	1	590.30	507.08	774.02	512.32	10.67	10.67	10.44	10.44	
27928605703	SMP	1	590.34	507.05	773.96	512.28	10.78	10.78	10.30	10.30	
27928614093	SMP	1	590.34	507.05	774.01	512.37	10.86	10.86	10.37	10.37	
27928622439	SMP	1	590.34	507.05	774.12	512.27	10.94	10.94	10.42	10.42	
27928630692	SMP	1	590.41	507.05	774.12	512.25	10.84	10.84	10.35	10.35	
27928639067	SMP	1	590.49	507.07	774.12	512.29	10.68	10.68	10.19	10.19	
27928647430	SMP	1	590.44	507.01	774.14	512.28	10.72	10.72	10.43	10.43	
27928655824	SMP	1	590.50	507.01	774.22	512.23	10.85	10.85	10.39	10.39	
27928664058	SMP	1	590.34	506.98	774.09	512.18	10.78	10.78	10.44	10.44	
27928672432	SMP	1	589.53	506.69	773.35	511.52	10.91	10.91	10.06	10.06	
27928680809	SMP	1	589.05	505.99	772.78	510.98	10.76	10.76	10.13	10.13	
27928689057	SMP	1	588.64	505.10	772.07	510.00	10.59	10.59	10.33	10.33	
27928697429	SMP	1	588.80	504.18	771.90	509.07	10.58	10.58	10.06	10.06	
27928705853	SMP	1	588.85	503.90	771.62	508.86	10.38	10.38	10.14	10.14	
27928714184	SMP	1	588.90	503.92	771.77	508.88	10.39	10.39	10.12	10.12	
27928722432	SMP	1	588.85	503.94	771.77	508.88	10.48	10.48	10.09	10.09	
27928730811	SMP	1	588.89	503.93	771.87	508.91	10.44	10.44	9.98	9.98	
27928739183	SMP	1	588.82	503.93	771.80	508.91	10.38	10.38	10.06	10.06	
27928747553	SMP	1	588.80	503.99	771.77	508.95	10.43	10.43	10.07	10.07	
27928755830	SMP	1	588.73	503.98	771.80	508.88	10.60	10.60	10.10	10.10	
27928764179	SMP	1	588.66	504.05	771.84	508.95	10.56	10.56	10.07	10.07	
27928772552	SMP	1	588.56	504.07	771.76	508.91	10.69	10.69	10.12	10.12	
27928780929	SMP	1	588.65	504.07	771.83	508.90	10.72	10.72	10.04	10.04	
27928789184	SMP	1	588.61	504.05	771.76	508.94	10.83	10.83	10.09	10.09	
27928797548	SMP	1	588.54	504.05	771.66	508.93	10.76	10.76	10.06	10.06	
27928805946	SMP	1	588.41	504.05	771.70	508.89	10.77	10.77	10.18	10.18	
27928814174	SMP	1	588.41	504.05	771.58	508.78	10.76	10.76	10.13	10.13	
27928822563	SMP	1	588.35	504.03	771.69	508.86	10.61	10.61	10.20	10.20	
27928830936	SMP	1	588.28	504.07	771.67	508.89	10.60	10.60	10.07	10.07	
27928839308	SMP	1	588.25	504.07	771.64	508.93	10.63	10.63	10.12	10.12	
27928847549	SMP	1	588.29	504.06	771.51	508.83	10.41	10.41	10.30	10.30	
27928855944	SMP	1	587.15	504.25	770.76	508.81	10.75	10.75	10.19	10.19	
27928864296	SMP	1	586.32	504.08	769.86	508.66	10.73	10.73	10.10	10.10	
27928872676	SMP	1	586.60	503.98	769.75	508.72	10.74	10.74	10.14	10.14	
27928880926	SMP	1	586.63	504.10	769.84	508.73	10.78	10.78	10.09	10.09	
27928889309	SMP	1	586.53	504.11	769.84	508.75	10.59	10.59	10.18	10.18	
27928897679	SMP	1	586.53	504.04	769.84	508.68	10.60	10.60	10.02	10.02	
27928906068	SMP	1	586.60	504.04	769.92	508.76	10.70	10.70	10.22	10.22	
27928914299	SMP	1	586.57	504.01	769.91	508.77	10.67	10.67	10.10	10.10	
27928922671	SMP	1	586.60	504.04	769.91	508.84	10.52	10.52	10.15	10.15	
27928931049	SMP	1	586.60	504.04	770.00	508.77	10.74	10.74	10.07	10.07	
27928939425	SMP	1	586.69	504.04	769.93	508.77	10.57	10.57	10.07	10.07	
27928947672	SMP	1	586.75	504.13	770.07	508.85	10.53	10.53	10.12	10.12	
27928956064	SMP	1	586.61	504.19	770.05	508.91	10.65	10.65	10.20	10.20	
27928964419	SMP	1	586.61	504.22	769.98	508.95	10.79	10.79	10.21	10.21	
27928972796	SMP	1	586.62	504.21	769.98	508.95	10.50	10.50	10.21	10.21	
27928981048	SMP	1	586.59	504.29	770.05	508.96	10.58	10.58	10.22	10.22	
27928989424	SMP	1	586.69	504.28	769.98	509.09	10.50	10.50	10.21	10.21	
27928997789	SMP	1	586.57	504.35	769.98	509.10	10.63	10.63	10.18	10.18	
27929006061	SMP	1	586.67	504.38	770.06	509.16	10.66	10.66	10.12	10.12	
27929014420	SMP	1	586.60	504.38	769.94	509.20	10.70	10.70	10.02	10.02	
27929022793	SMP	1	586.53	504.39	769.95	509.24	10.68	10.68	9.97	9.97	
27929031171	SMP	1	586.51	504.47	769.94	509.23	10.60	10.60	9.97	9.97	
27929039427	SMP	1	586.52	504.42	769.90	509.16	10.70	10.70	10.02	10.02	
27929047793	SMP	1	586.46	504.45	769.94	509.27	10.66	10.66	10.03	10.03	
27929056184	SMP	1	586.39	504.44	769.85	509.22	10.53	10.53	9.95	9.95	
27929064538	SMP	1	586.37	504.47	769.83	509.25	10.67	10.67	10.08	10.08	
27929072803	SMP	1	586.41	504.52	769.89	509.16	10.50	10.50	10.02	10.02	
27929081177	SMP	1	586.44	504.54	769.80	509.21	10.67	10.67	10.01	10.01	
27929089541	SMP	1	586.37	504.50	769.77	509.16	10.45	10.45	10.10	10.10	
27929097911	SMP	1	586.35	504.58	769.84	509.13	10.69	10.69	10.08	10.08	
27929106182	SMP	1	586.37	504.53	769.78	509.16	10.62	10.62	10.07	10.07	
27929114533	SMP	1	586.37	504.52	769.80	509.11	10.69	10.69	10.01	10.01	
27929122912	SMP	1	586.36	504.43	769.80	509.04	10.66	10.66	10.07	10.07	
27929131298	SMP	1	586.34	504.41	769.84	509.03	10.55	10.55	10.03	10.03	
27929139544	SMP	1	586.34	504.44	769.91	509.01	10.64	10.64	9.89	9.89	
27929147907	SMP	1	586.50	504.35	769.89	509.02	10.63	10.63	10.00	10.00	
27929156306	SMP	1	586.40	504.41	769.79	508.99	10.68	10.68	10.04	10.04	
27929164538	SMP	1	585.71	504.45	769.25	509.02	10.75	10.75	10.09	10.09	
27929172909	SMP	1	584.75	504.52	768.30	508.94	10.88	10.88	10.11	10.11	
27929181290	SMP	1	584.73	504.36	767.93	508.94	10.67	10.67	10.10	10.10	
27929189662	SMP	1	584.96	504.40	768.03	508.89	10.51	10.51	10.05	10.05	
27929197916	SMP	1	584.98	504.31	768.23	508.94	10.53	10.53	10.09	10.09	
27929206308	SMP	1	585.03	504.33	768.33	508.90	10.41	10.41	10.05	10.05	
27929214659	SMP	1	585.14	504.26	768.44	508.90	10.49	10.49	10.14	10.14	
27929223033	SMP	1	585.23	504.16	768.53	508.93	10.46	10.46	10.16	10.16	
27929231289	SMP	1	585.17	504.26	768.68	509.00	10.59	10.59	10.05	10.05	
27929239669	SMP	1	585.20	504.21	768.76	508.88	10.42	10.42	10.07	10.07	
27929248031	SMP	1	585.19	504.31	768.68	508.92	10.60	10.60	10.00	10.00	
27929256432	SMP	1	585.26	504.22	768.79	508.82	10.82	10.82	9.96	9.96	
27929264656	SMP	1	585.36	504.21	768.79	508.92	10.66	10.66	9.99	9.99	
27929273036	SMP	1	585.39	504.23	768.86	508.92	10.68	10.68	10.18	10.18	
27929281411	SMP	1	585.46	504.19	768.89	508.89	10.63	10.63	10.15	10.15	
27929289787	SMP	1	585.32	504.27	768.90	508.89	10.58	10.58	10.15	10.15	
27929298027	SMP	1	585.46	504.23	769.03	508.82	10.73	10.73	10.08	10.08	
27929306424	SMP	1	585.46	504.23	769.00	508.92	10.64	10.64	10.20	10.20	
27929314794	SMP	1	585.53	504.16	769.00	508.85	10.58	10.58	10.16	10.16	
27929323042	SMP	1	585.52	504.12	769.07	508.92	10.50	10.50	10.17	10.17	
27929331411	SMP	1	585.47	504.15	768.99	508.97	10.64	10.64	10.06	10.06	
27929339788	SMP	1	585.54	504.19	769.07	508.92	10.71	10.71	10.08	10.08	
27929348150	SMP	1	585.59	504.19	769.10	508.88	10.60	10.60	9.94	9.94	
27929356423	SMP	1	585.61	504.19	769.09	508.88	10.60	10.60	10.09	10.09	
27929364787	SMP	1	585.68	504.15	769.18	508.95	10.62	10.62	9.94	9.94	
27929373153	SMP	1	585.66	504.26	769.25	508.88	10.64	10.64	10.01	10.01	
27929381531	SMP	1	585.70	504.24	769.32	508.95	10.47	10.47	10.09	10.09	
27929389786	SMP	1	585.75	504.22	769.41	508.90	10.53	10.53	10.07	10.07	
27929398149	SMP	1	585.82	504.15	769.39	508.95	10.50	10.50	9.96	9.96	
27929406546	SMP	1	585.89	504.16	769.45	508.97	10.52	10.52	10.00	10.00	
27929414903	SMP	1	585.91	504.16	769.48	508.97	10.51	10.51	10.10	10.10	
27929423151	SMP	1	586.00	504.16	769.51	508.98	10.40	10.40	9.94	9.94	
27929431528	SMP	1	585.99	504.16	769.63	508.97	10.43	10.43	9.98	9.98	
27929439907	SMP	1	585.91	504.16	769.61	508.98	10.51	10.51	10.11	10.11	
27929448273	SMP	1	585.98	504.21	769.75	508.92	10.54	10.54	9.93	9.93	
27929456559	SMP	1	585.98	504.24	769.69	508.93	10.48	10.48	9.89	9.89	
27929464902	SMP	1	586.00	504.16	769.69	508.99	10.42	10.42	10.06	10.06	
27929473278	SMP	1	585.97	504.22	769.78	508.96	10.51	10.51	9.92	9.92	
27929481528	SMP	1	585.91	504.23	769.78	509.03	10.49	10.49	10.02	10.02	
27929489905	SMP	1	585.98	504.23	769.77	509.05	10.48	10.48	10.09	10.09	
27929498270	SMP	1	585.97	504.14	769.84	508.95	10.38	10.38	9.92	9.92	
27929506672	SMP	1	585.91	504.23	769.74	508.96	10.49	10.49	9.95	9.95	
27929514896	SMP	1	586.05	504.31	769.66	509.06	10.52	10.52	10.10	10.10	
27929523274	SMP	1	586.05	504.57	769.24	509.54	10.39	10.39	10.17	10.17	
27929531651	SMP	1	587.08	504.97	768.70	509.84	9.86	9.86	10.19	10.19	
27929540034	SMP	1	587.63	508.92	769.98	509.85	10.50	10.50	8.77	8.77	
27929548276	SMP	1	581.46	516.64	767.01	510.72	20.10	20.10	6.85	6.85	
27929556664	SMP	1	586.53	520.23	770.84	511.16	30.91	30.91	7.60	7.60	
27929565021	SMP	1	587.73	509.50	770.97	510.86	10.62	10.62	9.87	9.87	
27929573405	SMP	1	587.21	508.79	768.89	510.78	10.07	10.07	9.85	9.85	
27929581656	SMP	1	584.44	507.21	769.01	510.80	6.59	6.59	9.91	9.91	
27929590020	SMP	1	584.32	507.04	769.49	510.79	6.60	6.60	10.02	10.02	
27929598400	SMP	1	584.47	507.03	769.71	510.80	7.20	7.20	9.91	9.91	
27929606791	SMP	1	584.71	506.70	769.91	510.76	8.10	8.10	9.93	9.93	
27929615019	SMP	1	585.05	506.43	769.91	510.76	9.92	9.92	10.03	10.03	
27929623392	SMP	1	586.64	505.67	769.91	510.84	10.36	10.36	10.00	10.00	
27929631804	SMP	1	586.12	505.72	769.95	510.88	10.39	10.39	10.17	10.17	
27929640026	SMP	1	586.18	505.75	769.98	510.98	10.50	10.50	10.22	10.22	
27929648390	SMP	1	586.26	505.82	770.04	510.95	10.41	10.41	10.10	10.10	
27929656786	SMP	1	586.26	505.82	770.04	511.03	10.25	10.25	10.24	10.24	
27929665141	SMP	1	586.20	505.89	770.09	511.09	10.36	10.36	10.20	10.20	
27929673391	SMP	1	586.20	506.02	770.11	511.03	10.38	10.38	10.16	10.16	
27929681770	SMP	1	586.34	505.97	770.08	511.12	10.36	10.36	10.09	10.09	
27929690152	SMP	1	586.33	506.05	770.12	511.13	10.38	10.38	10.09	10.09	
27929698513	SMP	1	586.32	506.14	770.15	511.27	10.51	10.51	10.24	10.24	
27929706785	SMP	1	586.31	506.20	770.14	511.34	10.61	10.61	10.24	10.24	
27929715139	SMP	1	586.24	506.21	770.15	511.30	10.52	10.52	10.28	10.28	
27929723512	SMP	1	586.27	506.36	770.14	511.43	10.62	10.62	10.12	10.12	
27929731890	SMP	1	586.19	506.34	770.23	511.37	10.59	10.59	10.17	10.17	
27929740154	SMP	1	586.22	506.41	770.19	511.53	10.57	10.57	10.14	10.14	
27929748511	SMP	1	586.22	506.49	770.21	511.56	10.65	10.65	10.12	10.12	
27929756906	SMP	1	586.23	506.59	770.19	511.68	10.65	10.65	10.13	10.13	
27929765259	SMP	1	586.57	507.02	770.45	512.21	10.62	10.62	10.32	10.32	
27929773516	SMP	1	586.75	507.38	770.46	512.50	10.61	10.61	10.48	10.48	
27929782031	SMP	1	586.56	507.39	770.35	512.45	10.83	10.83	10.42	10.42	
27929790264	SMP	1	586.64	507.43	770.38	512.50	10.87	10.87	10.65	10.65	
27929798506	SMP	1	586.60	507.40	770.29	512.38	10.71	10.71	10.26	10.26	
27929806903	SMP	1	586.57	507.47	770.34	512.49	10.78	10.78	10.46	10.46	
27929815287	SMP	1	586.57	507.43	770.34	512.46	10.71	10.71	10.29	10.29	
27929823636	SMP	1	586.39	507.44	770.28	512.52	10.72	10.72	10.43	10.43	
27929831894	SMP	1	586.43	507.37	770.28	512.38	10.69	10.69	10.41	10.41	
27929840265	SMP	1	586.40	507.43	770.31	512.42	10.67	10.67	10.44	10.44	
27929848633	SMP	1	586.41	507.46	770.29	512.48	10.75	10.75	10.54	10.54	
27929857026	SMP	1	586.46	507.38	770.31	512.42	10.72	10.72	10.51	10.51	
27929865258	SMP	1	586.44	507.42	770.28	512.38	10.67	10.67	10.40	10.40	
27929873633	SMP	1	586.42	507.45	770.33	512.39	10.72	10.72	10.48	10.48	
27929882019	SMP	1	586.48	507.37	770.29	512.48	10.84	10.84	10.66	10.66	
27929890383	SMP	1	586.51	507.22	770.37	512.43	10.64	10.64	10.56	10.56	
27929898630	SMP	1	586.49	507.36	770.33	512.37	10.74	10.74	10.63	10.63	
27929907034	SMP	1	586.54	507.26	770.49	512.37	10.69	10.69	10.64	10.64	
27929915380	SMP	1	586.65	507.15	770.40	512.32	10.77	10.77	10.49	10.49	
27929923757	SMP	1	586.66	507.19	770.47	512.26	10.61	10.61	10.43	10.43	
27929932008	SMP	1	586.63	507.22	770.49	512.36	10.73	10.73	10.58	10.58	
27929940382	SMP	1	586.63	507.15	770.59	512.35	10.56	10.56	10.53	10.53	
27929948760	SMP	1	586.72	507.18	770.61	512.31	10.65	10.65	10.41	10.41	
27929957149	SMP	1	586.73	507.20	770.69	512.33	10.51	10.51	10.39	10.39	
27929965379	SMP	1	586.72	507.18	770.69	512.33	10.49	10.49	10.42	10.42	
27929973754	SMP	1	586.79	507.18	770.78	512.29	10.51	10.51	10.37	10.37	
27929982133	SMP	1	586.79	507.18	770.80	512.35	10.57	10.57	10.35	10.35	
27929990383	SMP	1	586.84	507.10	770.81	512.31	10.47	10.47	10.35	10.35	
27929998748	SMP	1	586.81	507.22	770.89	512.31	10.53	10.53	10.29	10.29	
27930007152	SMP	1	586.81	507.17	770.87	512.37	10.55	10.55	10.29	10.29	
27930015498	SMP	1	586.85	507.22	770.90	512.37	10.67	10.67	10.42	10.42	
27930023759	SMP	1	586.82	507.14	770.88	512.33	10.43	10.43	10.27	10.27	
27930032132	SMP	1	586.89	507.15	770.91	512.32	10.57	10.57	10.23	10.23	
27930040510	SMP	1	586.83	507.14	770.88	512.33	10.52	10.52	10.37	10.37	
27930048872	SMP	1	586.88	507.23	770.95	512.33	10.53	10.53	10.35	10.35	
27930057144	SMP	1	586.95	507.19	770.91	512.37	10.57	10.57	10.38	10.38	
27930065510	SMP	1	586.98	507.18	770.97	512.29	10.62	10.62	10.15	10.15	
27930073876	SMP	1	587.59	507.26	771.62	512.55	10.85	10.85	10.46	10.46	
27930082255	SMP	1	587.92	507.21	772.04	512.45	10.63	10.63	10.12	10.12	
27930090501	SMP	1	587.84	507.24	771.80	512.48	10.48	10.48	10.18	10.18	
27930098868	SMP	1	587.91	507.30	771.88	512.55	10.54	10.54	10.19	10.19	
27930107265	SMP	1	587.91	507.28	771.84	512.49	10.59	10.59	10.03	10.03	
27930115626	SMP	1	587.98	507.24	771.95	512.39	10.58	10.58	10.08	10.08	
27930123872	SMP	1	588.03	507.18	771.92	512.51	10.54	10.54	10.10	10.10	
27930132252	SMP	1	588.10	507.23	771.97	512.45	10.53	10.53	10.04	10.04	
27930140631	SMP	1	588.05	507.22	772.04	512.52	10.54	10.54	10.10	10.10	
27930148875	SMP	1	588.13	507.20	772.05	512.42	10.60	10.60	10.05	10.05	
27930157311	SMP	1	588.07	507.20	771.99	512.45	10.62	10.62	10.04	10.04	
27930165618	SMP	1	588.07	507.16	772.08	512.44	10.45	10.45	10.02	10.02	
27930173995	SMP	1	588.11	507.20	772.04	512.37	10.64	10.64	9.97	9.97	
27930182250	SMP	1	587.98	507.11	772.02	512.49	10.37	10.37	10.06	10.06	
27930190631	SMP	1	588.04	507.10	772.02	512.46	10.52	10.52	10.05	10.05	
27930198991	SMP	1	588.05	507.17	772.04	512.44	10.55	10.55	9.92	9.92	
27930207385	SMP	1	588.00	507.13	772.01	512.51	10.32	10.32	9.98	9.98	
27930215617	SMP	1	588.03	507.17	772.02	512.49	10.42	10.42	10.00	10.00	
27930223991	SMP	1	588.00	507.24	772.02	512.50	10.52	10.52	9.98	9.98	
27930232373	SMP	1	588.00	507.27	772.00	512.62	10.46	10.46	10.07	10.07	
27930240752	SMP	1	588.00	507.27	771.98	512.52	10.46	10.46	9.93	9.93	
27930248995	SMP	1	587.91	507.31	772.00	512.59	10.55	10.55	10.01	10.01	
27930257392	SMP	1	587.91	507.27	772.02	512.55	10.42	10.42	10.09	10.09	
27930265742	SMP	1	587.91	507.31	771.95	512.69	10.54	10.54	10.05	10.05	
27930274121	SMP	1	587.83	507.31	772.04	512.64	10.36	10.36	9.97	9.97	
27930282370	SMP	1	587.86	507.34	772.02	512.63	10.48	10.48	10.01	10.01	
27930290741	SMP	1	587.83	507.35	771.95	512.65	10.36	10.36	10.01	10.01	
27930299119	SMP	1	587.84	507.31	771.97	512.66	10.53	10.53	10.08	10.08	
27930307385	SMP	1	587.84	507.35	772.02	512.70	10.36	10.36	10.08	10.08	
27930315737	SMP	1	587.83	507.46	772.00	512.75	10.36	10.36	10.08	10.08	
27930324125	SMP	1	587.84	507.50	772.02	512.67	10.43	10.43	10.02	10.02	
27930332498	SMP	1	587.88	507.48	772.02	512.73	10.22	10.22	10.07	10.07	
27930340744	SMP	1	587.81	507.47	772.02	512.70	10.38	10.38	10.06	10.06	
27930349113	SMP	1	587.91	507.43	772.01	512.73	10.23	10.23	10.05	10.05	
27930357506	SMP	1	587.91	507.50	772.07	512.77	10.37	10.37	10.03	10.03	
27930365861	SMP	1	587.98	507.43	772.10	512.78	10.27	10.27	10.04	10.04	
27930374112	SMP	1	587.98	507.43	772.07	512.72	10.21	10.21	10.02	10.02	
27930382492	SMP	1	588.05	507.50	772.24	512.78	10.28	10.28	9.93	9.93	
27930390875	SMP	1	588.03	507.48	772.23	512.75	10.28	10.28	9.88	9.88	
27930399241	SMP	1	588.11	507.49	772.32	512.74	10.50	10.50	9.85	9.85	
27930407506	SMP	1	588.22	507.39	772.31	512.78	10.30	10.30	9.90	9.90	
27930415860	SMP	1	588.19	507.44	772.36	512.83	10.18	10.18	9.92	9.92	
27930424235	SMP	1	588.28	507.45	772.40	512.85	10.17	10.17	9.80	9.80	
27930432614	SMP	1	588.22	507.42	772.45	512.78	10.27	10.27	9.71	9.71	
27930440879	SMP	1	588.32	507.40	772.55	512.86	10.19	10.19	9.75	9.75	
27930449234	SMP	1	588.40	507.53	772.55	512.94	10.26	10.26	9.93	9.93	
27930457637	SMP	1	588.41	507.58	772.57	512.97	10.30	10.30	10.00	10.00	
27930465864	SMP	1	588.37	507.53	772.64	513.04	10.25	10.25	10.14	10.14	
27930474230	SMP	1	588.46	507.65	772.64	513.11	10.26	10.26	10.10	10.10	
27930482612	SMP	1	588.45	507.59	772.66	513.01	10.21	10.21	9.93	9.93	
27930490987	SMP	1	588.38	507.64	772.68	513.23	10.19	10.19	10.16	10.16	
27930499228	SMP	1	588.45	507.73	772.61	513.24	10.51	10.51	10.08	10.08	
27930507630	SMP	1	588.40	507.67	772.64	513.23	10.29	10.29	10.11	10.11	
27930515980	SMP	1	588.48	507.73	772.65	513.21	10.39	10.39	10.22	10.22	
27930524357	SMP	1	588.41	507.79	772.64	513.22	10.36	10.36	10.08	10.08	
27930532616	SMP	1	588.46	507.70	772.59	513.22	10.29	10.29	9.96	9.96	
27930541009	SMP	1	588.45	507.80	772.71	513.32	10.37	10.37	10.06	10.06	
27930549351	SMP	1	588.48	507.80	772.60	513.25	10.42	10.42	10.17	10.17	
27930557748	SMP	1	588.11	507.82	772.31	513.17	9.99	9.99	9.93	9.93	
27930566011	SMP	1	588.03	507.75	772.14	513.06	10.13	10.13	9.98	9.98	
27930574357	SMP	1	588.15	507.74	772.25	513.08	9.96	9.96	9.92	9.92	
27930582738	SMP	1	588.24	507.69	772.31	513.16	10.10	10.10	10.07	10.07	
27930591109	SMP	1	588.17	507.69	772.28	513.05	10.21	10.21	9.88	9.88	
27930599349	SMP	1	588.13	507.76	772.41	513.14	10.23	10.23	9.94	9.94	
27930607747	SMP	1	588.24	507.68	772.42	513.18	10.10	10.10	9.94	9.94	
27930616105	SMP	1	588.31	507.68	772.50	513.19	10.18	10.18	10.07	10.07	
27930624359	SMP	1	588.38	507.67	772.57	513.23	10.20	10.20	10.09	10.09	
27930632733	SMP	1	588.38	507.67	772.57	513.17	10.02	10.02	9.99	9.99	
27930641110	SMP	1	588.50	507.65	772.57	513.23	10.20	10.20	10.09	10.09	
27930649477	SMP	1	588.50	507.57	772.68	513.23	10.03	10.03	10.10	10.10	
27930657744	SMP	1	588.55	507.61	772.73	513.22	10.16	10.16	10.02	10.02	
27930666100	SMP	1	588.58	507.54	772.76	513.26	9.96	9.96	10.08	10.08	
27930674478	SMP	1	588.61	507.53	772.83	513.20	10.13	10.13	9.88	9.88	
27930682853	SMP	1	588.71	507.56	772.91	513.26	10.17	10.17	9.97	9.97	
27930691109	SMP	1	588.75	507.61	772.93	513.25	10.04	10.04	9.90	9.90	
27930699469	SMP	1	588.76	507.58	772.99	513.22	10.10	10.10	9.92	9.92	
27930707867	SMP	1	588.87	507.63	773.04	513.29	10.05	10.05	9.69	9.69	
27930716221	SMP	1	588.90	507.55	773.12	513.18	10.05	10.05	9.92	9.92	
27930724478	SMP	1	588.94	507.56	773.08	513.24	10.06	10.06	9.81	9.81	
27930732851	SMP	1	589.02	507.53	773.10	513.18	10.02	10.02	9.72	9.72	
27930741226	SMP	1	589.09	507.53	773.13	513.20	9.99	9.99	9.66	9.66	
27930749594	SMP	1	588.96	507.50	773.24	513.20	9.98	9.98	9.77	9.77	
27930757871	SMP	1	588.99	507.56	773.16	513.17	10.15	10.15	9.77	9.77	
27930766228	SMP	1	589.11	507.51	773.20	513.22	10.13	10.13	9.80	9.80	
27930774596	SMP	1	588.98	507.43	773.16	513.24	10.09	10.09	9.80	9.80	
27930782855	SMP	1	588.98	507.49	773.23	513.17	10.04	10.04	9.67	9.67	
27930791221	SMP	1	588.99	507.53	773.16	513.17	10.09	10.09	9.83	9.83	
27930799591	SMP	1	588.99	507.52	773.16	513.09	10.20	10.20	9.89	9.89	
27930807986	SMP	1	589.07	507.47	773.18	513.14	10.10	10.10	9.92	9.92	
27930816229	SMP	1	589.46	507.20	773.71	513.24	9.84	9.84	10.01	10.01	
27930832966	SMP	1	589.77	507.13	773.82	512.85	10.17	10.17	9.91	9.91	
27930841345	SMP	1	589.80	507.16	773.86	512.96	10.32	10.32	9.92	9.92	
27930849608	SMP	1	589.77	507.19	773.89	512.93	10.21	10.21	9.96	9.96	
27930857960	SMP	1	589.84	507.13	773.96	512.85	10.36	10.36	9.75	9.75	
27930866366	SMP	1	589.77	507.19	773.99	512.92	10.32	10.32	9.81	9.81	
27930874723	SMP	1	589.84	507.12	773.98	512.88	10.36	10.36	9.75	9.75	
27930882973	SMP	1	589.91	507.20	774.10	512.98	10.33	10.33	9.82	9.82	
27930891345	SMP	1	589.83	507.10	774.09	513.03	10.17	10.17	9.79	9.79	
27930899729	SMP	1	589.86	507.06	774.14	512.92	10.10	10.10	9.78	9.78	
27930908089	SMP	1	589.98	507.12	774.24	512.91	10.28	10.28	9.74	9.74	
27930916360	SMP	1	589.93	506.99	774.20	512.97	10.08	10.08	9.87	9.87	
27930924710	SMP	1	589.97	506.95	774.23	512.92	10.10	10.10	9.72	9.72	
27930933091	SMP	1	590.05	507.05	774.19	512.93	10.07	10.07	9.79	9.79	
27930941362	SMP	1	589.97	507.03	774.30	512.93	9.99	9.99	9.81	9.81	
27930949733	SMP	1	590.07	507.06	774.32	512.97	10.00	10.00	9.86	9.86	
27930958082	SMP	1	590.11	507.10	774.32	512.97	10.04	10.04	9.74	9.74	
27930966479	SMP	1	590.04	507.10	774.31	512.97	10.05	10.05	9.92	9.92	
27930974709	SMP	1	589.97	507.09	774.29	513.01	10.03	10.03	10.03	10.03	
27930983094	SMP	1	590.03	507.10	774.30	513.02	10.03	10.03	9.94	9.94	
27930991467	SMP	1	590.10	507.12	774.31	512.96	9.97	9.97	9.81	9.81	
27930999859	SMP	1	590.09	507.11	774.30	513.00	10.06	10.06	9.60	9.60	
27931008086	SMP	1	590.15	507.03	774.43	513.09	9.89	9.89	9.77	9.77	
27931016482	SMP	1	591.17	506.95	775.64	513.08	9.95	9.95	9.91	9.91	
27931024836	SMP	1	593.02	506.66	777.89	513.09	10.07	10.07	9.91	9.91	
27931033214	SMP	1	595.10	506.62	779.87	513.04	10.04	10.04	9.92	9.92	
27931041460	SMP	1	596.97	506.56	781.43	513.05	10.25	10.25	9.81	9.81	
27931058221	SMP	1	597.63	506.68	781.62	512.98	10.35	10.35	9.84	9.84	
27931066587	SMP	1	597.63	506.68	781.52	512.95	10.21	10.21	9.72	9.72	
27931074845	SMP	1	597.58	506.68	781.52	512.95	10.19	10.19	9.69	9.69	
27931083205	SMP	1	597.56	506.68	781.52	512.95	10.13	10.13	9.69	9.69	
27931091604	SMP	1	597.57	506.68	781.52	513.00	10.18	10.18	9.68	9.68	
27931099837	SMP	1	597.60	506.63	781.57	512.93	10.12	10.12	9.69	9.69	
27931108207	SMP	1	597.63	506.61	781.55	512.99	10.11	10.11	9.72	9.72	
27931116582	SMP	1	597.56	506.67	781.55	512.93	9.95	9.95	9.68	9.68	
27931124978	SMP	1	597.65	506.61	781.68	512.98	10.04	10.04	9.67	9.67	
27931133208	SMP	1	597.56	506.68	781.72	513.03	10.00	10.00	9.74	9.74	
27931141607	SMP	1	597.63	506.68	781.70	513.06	10.05	10.05	9.77	9.77	
27931149956	SMP	1	597.60	506.64	781.78	512.99	10.08	10.08	9.74	9.74	
27931158334	SMP	1	597.71	506.82	781.75	513.06	10.08	10.08	9.69	9.69	
27931166584	SMP	1	597.76	506.84	781.80	513.05	10.11	10.11	9.54	9.54	
27931174958	SMP	1	597.84	506.91	781.88	513.13	10.11	10.11	9.50	9.50	
27931183325	SMP	1	597.88	506.87	781.87	513.20	10.10	10.10	9.62	9.62	
27931191724	SMP	1	597.98	506.88	781.87	513.29	10.16	10.16	9.53	9.53	
27931199952	SMP	1	597.92	506.88	781.88	513.21	10.18	10.18	9.50	9.50	
27931208330	SMP	1	597.85	506.89	782.04	513.41	10.07	10.07	9.79	9.79	
27931216705	SMP	1	597.92	506.89	782.04	513.38	10.05	10.05	9.56	9.56	
27931225082	SMP	1	597.92	506.96	782.04	513.39	10.17	10.17	9.67	9.67	
27931233327	SMP	1	597.93	506.95	782.06	513.39	10.03	10.03	9.66	9.66	
27931241722	SMP	1	597.91	507.04	782.05	513.46	10.04	10.04	9.66	9.66	
27931250077	SMP	1	597.93	506.96	782.15	513.51	10.01	10.01	9.73	9.73	
27931258464	SMP	1	597.93	506.96	781.96	513.46	10.00	10.00	9.67	9.67	
27931266706	SMP	1	597.91	507.04	781.90	513.48	10.04	10.04	9.79	9.79	
27931275079	SMP	1	597.79	507.06	782.10	513.52	10.08	10.08	9.69	9.69	
27931283453	SMP	1	597.77	507.07	782.03	513.56	10.06	10.06	9.71	9.71	
27931291718	SMP	1	597.84	507.07	782.01	513.58	10.05	10.05	9.71	9.71	
27931300076	SMP	1	597.84	507.13	781.92	513.54	9.95	9.95	9.67	9.67	
27931308448	SMP	1	597.76	507.11	781.92	513.54	10.12	10.12	9.78	9.78	
27931316829	SMP	1	597.77	507.07	781.90	513.56	10.16	10.16	9.74	9.74	
27931325073	SMP	1	597.83	507.11	781.95	513.45	10.10	10.10	9.52	9.52	
27931333444	SMP	1	597.77	507.13	781.80	513.47	10.01	10.01	9.61	9.61	
27931341842	SMP	1	597.84	507.14	781.80	513.47	10.06	10.06	9.65	9.65	
27931350201	SMP	1	597.83	507.03	781.80	513.42	10.12	10.12	9.66	9.66	
27931358456	SMP	1	597.76	507.00	781.80	513.34	10.07	10.07	9.36	9.36	
27931366827	SMP	1	597.79	506.88	781.80	513.36	10.01	10.01	9.77	9.77	
27931375219	SMP	1	597.80	506.88	781.80	513.36	10.09	10.09	9.67	9.67	
27931383567	SMP	1	597.85	506.82	781.89	513.27	10.06	10.06	9.69	9.69	
27931391842	SMP	1	597.80	506.82	781.87	513.15	10.23	10.23	9.58	9.58	
27931400193	SMP	1	597.92	506.80	781.94	513.25	10.04	10.04	9.63	9.63	
27931408573	SMP	1	597.94	506.79	781.99	513.24	10.15	10.15	9.40	9.40	
27931416945	SMP	1	597.92	506.81	782.02	513.13	10.13	10.13	9.44	9.44	
27931425204	SMP	1	597.93	506.82	782.11	513.26	10.28	10.28	9.53	9.53	
27931433567	SMP	1	598.01	506.80	782.06	513.19	10.18	10.18	9.66	9.66	
27931441964	SMP	1	598.06	506.80	782.18	513.26	10.15	10.15	9.55	9.55	
27931450191	SMP	1	598.06	506.81	782.15	513.28	10.14	10.14	9.80	9.80	
27931458597	SMP	1	598.06	506.81	782.22	513.22	10.14	10.14	9.56	9.56	
27931467122	SMP	1	598.13	506.80	782.21	513.24	10.10	10.10	9.51	9.51	
27931475323	SMP	1	598.13	506.73	782.17	513.17	10.11	10.11	9.68	9.68	
27931483563	SMP	1	598.08	506.81	782.18	513.22	10.22	10.22	9.72	9.72	
27931491962	SMP	1	597.47	506.72	781.77	513.06	10.15	10.15	9.76	9.76	
27931500329	SMP	1	596.92	506.51	781.18	512.96	9.94	9.94	9.60	9.60	
27931508697	SMP	1	596.94	506.42	781.12	512.88	9.78	9.78	9.63	9.63	
27931516952	SMP	1	596.96	506.44	781.12	512.88	9.86	9.86	9.69	9.69	
27931525316	SMP	1	596.98	506.47	781.13	512.88	10.00	10.00	9.62	9.62	
27931533684	SMP	1	596.98	506.40	781.06	512.88	9.93	9.93	9.77	9.77	
27931542080	SMP	1	596.99	506.40	781.13	512.95	9.92	9.92	9.74	9.74	
27931550314	SMP	1	596.95	506.46	781.13	512.88	10.08	10.08	9.75	9.75	
27931558692	SMP	1	597.03	506.49	781.20	512.95	9.95	9.95	9.64	9.64	
27931567067	SMP	1	597.07	506.39	781.26	512.97	9.76	9.76	9.53	9.53	
27931575440	SMP	1	597.06	506.44	781.34	512.95	9.97	9.97	9.75	9.75	
27931583688	SMP	1	597.13	506.48	781.33	512.97	9.85	9.85	9.59	9.59	
27931592078	SMP	1	597.19	506.41	781.34	512.96	10.00	10.00	9.59	9.59	
27931600436	SMP	1	597.26	506.46	781.33	512.96	10.13	10.13	9.67	9.67	
27931608687	SMP	1	597.24	506.38	781.40	513.02	10.08	10.08	9.65	9.65	
27931617064	SMP	1	597.31	506.40	781.41	512.99	10.10	10.10	9.77	9.77	
27931625449	SMP	1	597.33	506.46	781.48	512.99	10.16	10.16	9.60	9.60	
27931633809	SMP	1	597.25	506.33	781.46	513.02	10.09	10.09	9.85	9.85	
27931642084	SMP	1	597.34	506.36	781.41	512.94	9.93	9.93	9.77	9.77	
27931650438	SMP	1	597.34	506.42	781.44	513.02	9.93	9.93	9.69	9.69	
27931658821	SMP	1	597.31	506.35	781.39	512.95	10.15	10.15	9.70	9.70	
27931667188	SMP	1	597.34	506.43	781.44	513.02	9.92	9.92	9.75	9.75	
27931675440	SMP	1	597.29	506.34	781.43	512.96	10.09	10.09	9.60	9.60	
27931683804	SMP	1	597.34	506.43	781.38	512.96	10.08	10.08	9.71	9.71	
27931692205	SMP	1	597.29	506.42	781.44	513.04	9.92	9.92	9.71	9.71	
27931700560	SMP	1	597.29	506.41	781.34	513.09	10.06	10.06	9.70	9.70	
27931708816	SMP	1	597.29	506.35	781.39	513.02	10.06	10.06	9.96	9.96	
27931717186	SMP	1	597.24	506.39	781.45	512.88	10.01	10.01	9.48	9.48	
27931725560	SMP	1	597.31	506.43	781.34	512.95	10.03	10.03	9.70	9.70	
27931733928	SMP	1	597.17	506.36	781.34	512.92	9.90	9.90	9.63	9.63	
27931742196	SMP	1	597.17	506.36	781.27	512.81	10.07	10.07	9.69	9.69	
27931750567	SMP	1	597.26	506.40	781.27	512.88	9.99	9.99	9.78	9.78	
27931758936	SMP	1	597.27	506.35	781.27	512.88	10.00	10.00	9.52	9.52	
27931767190	SMP	1	597.22	506.37	781.27	512.95	10.04	10.04	9.75	9.75	
27931775558	SMP	1	597.20	506.45	781.28	512.83	9.95	9.95	9.50	9.50	
27931783923	SMP	1	597.25	506.42	781.37	512.94	10.04	10.04	9.72	9.72	
27931792320	SMP	1	597.74	506.56	781.94	513.10	10.23	10.23	9.74	9.74	
27931800555	SMP	1	597.92	506.50	782.01	512.96	9.92	9.92	9.67	9.67	
27931808989	SMP	1	597.87	506.54	781.94	512.96	10.15	10.15	9.69	9.69	
27931817307	SMP	1	597.85	506.49	782.01	513.03	10.09	10.09	9.64	9.64	
27931825682	SMP	1	597.86	506.49	782.01	513.03	9.91	9.91	9.63	9.63	
27931833925	SMP	1	597.95	506.49	782.00	513.08	9.92	9.92	9.70	9.70	
27931842339	SMP	1	598.03	506.49	782.08	513.03	10.01	10.01	9.62	9.62	
27931850680	SMP	1	597.93	506.35	782.07	513.08	9.94	9.94	9.53	9.53	
27931859054	SMP	1	597.96	506.34	782.07	513.10	9.88	9.88	9.66	9.66	
27931867305	SMP	1	598.05	506.44	782.08	513.15	10.09	10.09	9.65	9.65	
27931875689	SMP	1	598.07	506.42	782.15	513.15	10.04	10.04	9.67	9.67	
27931884049	SMP	1	598.14	506.51	782.15	513.16	10.01	10.01	9.68	9.68	
27931892452	SMP	1	598.14	506.53	782.19	513.20	10.05	10.05	9.68	9.68	
27931900675	SMP	1	598.09	506.47	782.18	513.19	9.92	9.92	9.68	9.68	
27931909048	SMP	1	598.18	506.58	782.17	513.26	10.01	10.01	9.71	9.71	
27931917429	SMP	1	598.18	506.57	782.25	513.34	9.99	9.99	9.82	9.82	
27931925678	SMP	1	598.18	506.62	782.17	513.31	10.16	10.16	9.85	9.85	
27931934044	SMP	1	598.21	506.73	782.19	513.41	10.18	10.18	9.72	9.72	
27931942439	SMP	1	598.14	506.74	782.25	513.44	10.15	10.15	9.78	9.78	
27931950797	SMP	1	598.11	506.76	782.14	513.37	10.19	10.19	9.67	9.67	
27931959055	SMP	1	598.11	506.77	782.10	513.42	10.14	10.14	9.77	9.77	
27931967424	SMP	1	598.06	506.82	782.04	513.43	10.10	10.10	9.75	9.75	
27931975800	SMP	1	597.99	506.82	782.06	513.46	10.11	10.11	9.80	9.80	
27931984178	SMP	1	598.02	506.86	782.06	513.46	10.17	10.17	9.79	9.79	
27931992440	SMP	1	597.94	506.76	782.03	513.38	10.11	10.11	9.72	9.72	
27932000794	SMP	1	597.96	506.79	781.90	513.33	10.15	10.15	9.60	9.60	
27932009176	SMP	1	597.89	506.79	781.90	513.32	10.15	10.15	9.59	9.59	
27932017550	SMP	1	597.89	506.79	781.82	513.35	10.16	10.16	9.63	9.63	
27932025793	SMP	1	598.23	506.63	782.41	513.38	10.22	10.22	9.66	9.66	
27932034164	SMP	1	598.75	506.51	783.01	513.17	10.20	10.20	9.88	9.88	
27932042560	SMP	1	598.85	506.38	782.86	512.91	10.33	10.33	9.83	9.83	
27932050918	SMP	1	598.84	506.36	782.79	512.88	10.29	10.29	9.79	9.79	
27932059172	SMP	1	598.72	506.32	782.81	512.94	10.20	10.20	9.78	9.78	
27932067548	SMP	1	598.91	506.38	782.87	512.89	10.32	10.32	9.79	9.79	
27932076109	SMP	1	598.78	506.18	782.86	512.88	10.20	10.20	9.69	9.69	
27932084287	SMP	1	598.77	506.18	782.84	512.81	10.24	10.24	9.83	9.83	
27932092562	SMP	1	598.90	506.25	782.85	512.67	10.37	10.37	9.69	9.69	
27932100914	SMP	1	598.90	506.18	782.93	512.81	10.32	10.32	9.62	9.62	
27932109290	SMP	1	598.97	506.11	782.92	512.60	10.18	10.18	9.70	9.70	
27932117542	SMP	1	598.97	506.11	782.93	512.70	10.21	10.21	9.54	9.54	
27932125931	SMP	1	598.94	506.10	782.86	512.62	10.16	10.16	9.56	9.56	
27932134285	SMP	1	598.93	506.11	782.93	512.69	10.36	10.36	9.58	9.58	
27932142685	SMP	1	599.00	505.96	782.96	512.68	10.09	10.09	9.50	9.50	
27932150915	SMP	1	599.05	506.03	783.08	512.70	10.21	10.21	9.65	9.65	
27932159296	SMP	1	599.04	506.11	783.01	512.70	10.30	10.30	9.56	9.56	
27932167668	SMP	1	599.06	505.96	783.13	512.73	10.05	10.05	9.64	9.64	
27932176042	SMP	1	599.03	505.99	783.15	512.76	10.31	10.31	9.58	9.58	
27932184284	SMP	1	599.06	505.96	783.15	512.63	10.20	10.20	9.49	9.49	
27932192684	SMP	1	599.07	506.04	783.20	512.66	10.25	10.25	9.57	9.57	
27932201037	SMP	1	599.04	506.04	783.13	512.66	10.08	10.08	9.51	9.51	
27932209411	SMP	1	598.97	505.95	783.08	512.56	10.10	10.10	9.66	9.66	
27932217674	SMP	1	599.02	506.06	783.06	512.67	10.20	10.20	9.65	9.65	
27932226038	SMP	1	598.99	506.03	783.20	512.66	10.18	10.18	9.69	9.69	
27932234405	SMP	1	599.06	505.83	783.20	512.52	10.05	10.05	9.63	9.63	
27932242676	SMP	1	599.27	505.74	783.36	512.43	10.02	10.02	9.59	9.59	
27932251070	SMP	1	599.25	505.77	783.22	512.33	10.02	10.02	9.61	9.61	
27932259413	SMP	1	599.18	505.77	783.35	512.36	10.15	10.15	9.61	9.61	
27932267795	SMP	1	599.20	505.75	783.33	512.48	10.04	10.04	9.61	9.61	
27932276036	SMP	1	599.27	505.82	783.30	512.37	9.89	9.89	9.57	9.57	
27932284403	SMP	1	599.25	505.78	783.28	512.39	9.95	9.95	9.57	9.57	
27932292800	SMP	1	599.30	505.78	783.30	512.44	9.98	9.98	9.56	9.56	
27932301159	SMP	1	599.26	505.80	783.34	512.38	9.97	9.97	9.50	9.50	
27932309444	SMP	1	599.30	505.80	783.43	512.37	9.91	9.91	9.57	9.57	
27932317784	SMP	1	599.37	505.70	783.40	512.34	9.91	9.91	9.48	9.48	
27932326157	SMP	1	599.36	505.68	783.45	512.37	9.92	9.92	9.48	9.48	
27932334531	SMP	1	599.40	505.69	783.37	512.27	10.07	10.07	9.44	9.44	
27932342798	SMP	1	599.37	505.65	783.59	512.37	9.87	9.87	9.42	9.42	
27932351156	SMP	1	599.40	505.69	783.40	512.31	10.04	10.04	9.43	9.43	
27932359538	SMP	1	599.38	505.60	783.43	512.35	9.95	9.95	9.40	9.40	
27932367907	SMP	1	599.47	505.63	783.48	512.40	10.17	10.17	9.42	9.42	
27932376173	SMP	1	599.40	505.62	783.48	512.33	10.05	10.05	9.49	9.49	
27932384528	SMP	1	599.30	505.71	783.44	512.35	10.00	10.00	9.52	9.52	
27932392924	SMP	1	599.42	505.67	783.45	512.33	10.03	10.03	9.47	9.47	
27932401282	SMP	1	599.36	505.72	783.39	512.27	9.91	9.91	9.43	9.43	
27932409534	SMP	1	599.33	505.69	783.48	512.32	9.94	9.94	9.48	9.48	
27932417906	SMP	1	599.40	505.69	783.38	512.30	9.99	9.99	9.40	9.40	
27932426283	SMP	1	599.23	505.65	783.30	512.30	9.95	9.95	9.58	9.58	
27932434549	SMP	1	598.58	505.69	782.78	512.32	10.03	10.03	9.62	9.62	
27932442923	SMP	1	596.69	506.01	781.11	512.23	10.09	10.09	9.68	9.68	
27932451284	SMP	1	594.19	506.17	778.94	512.43	10.12	10.12	9.77	9.77	
27932459657	SMP	1	592.25	506.25	776.77	512.35	9.86	9.86	9.76	9.76	
27932476287	SMP	1	591.05	506.24	775.37	512.29	9.98	9.98	9.91	9.91	
27932484660	SMP	1	591.26	506.17	775.44	512.34	10.09	10.09	9.82	9.82	
27932493029	SMP	1	591.25	506.24	775.37	512.32	10.14	10.14	9.84	9.84	
27932501292	SMP	1	591.29	506.21	775.44	512.33	10.07	10.07	9.80	9.80	
27932509643	SMP	1	591.24	506.20	775.41	512.33	9.96	9.96	9.48	9.48	
27932518043	SMP	1	591.38	506.17	775.48	512.35	9.78	9.78	9.71	9.71	
27932526394	SMP	1	591.25	506.19	775.44	512.39	9.87	9.87	9.88	9.88	
27932534654	SMP	1	591.29	506.21	775.49	512.34	10.01	10.01	9.66	9.66	
27932543027	SMP	1	591.43	506.12	775.48	512.40	9.88	9.88	9.71	9.71	
27932551413	SMP	1	591.46	506.16	775.55	512.36	9.96	9.96	9.72	9.72	
27932559766	SMP	1	591.49	506.16	775.56	512.37	9.89	9.89	9.74	9.74	
27932568045	SMP	1	591.58	506.13	775.56	512.35	10.02	10.02	9.58	9.58	
27932576397	SMP	1	591.50	506.16	775.54	512.38	10.04	10.04	9.41	9.41	
27932584776	SMP	1	591.62	506.10	775.62	512.43	10.03	10.03	9.52	9.52	
27932593030	SMP	1	591.60	506.16	775.70	512.46	9.96	9.96	9.79	9.79	
27932601405	SMP	1	591.55	506.25	775.69	512.50	10.14	10.14	9.68	9.68	
27932609762	SMP	1	591.62	506.25	775.67	512.51	10.14	10.14	9.60	9.60	
27932618164	SMP	1	591.58	506.30	775.68	512.50	10.06	10.06	9.53	9.53	
27932626401	SMP	1	591.54	506.31	775.70	512.62	10.08	10.08	9.52	9.52	
27932634775	SMP	1	591.47	506.40	775.65	512.70	9.91	9.91	9.66	9.66	
27932643148	SMP	1	591.01	506.54	775.05	512.59	9.88	9.88	9.87	9.87	
27932651526	SMP	1	590.37	506.49	774.50	512.61	10.15	10.15	9.55	9.55	
27932659766	SMP	1	590.57	506.39	774.45	512.63	10.02	10.02	9.49	9.49	
27932668162	SMP	1	590.46	506.52	774.45	512.63	10.11	10.11	9.50	9.50	
27932676520	SMP	1	590.40	506.49	774.48	512.72	10.04	10.04	9.45	9.45	
27932684905	SMP	1	590.37	506.49	774.39	512.73	10.01	10.01	9.70	9.70	
27932693151	SMP	1	590.31	506.55	774.34	512.67	10.12	10.12	9.49	9.49	
27932701523	SMP	1	590.34	506.49	774.34	512.67	10.12	10.12	9.59	9.59	
27932709890	SMP	1	590.22	506.50	774.28	512.67	10.04	10.04	9.81	9.81	
27932718285	SMP	1	590.39	506.46	774.21	512.67	10.13	10.13	9.67	9.67	
27932726509	SMP	1	590.31	506.47	774.21	512.66	10.10	10.10	9.73	9.73	
27932734895	SMP	1	590.18	506.51	774.25	512.56	10.05	10.05	9.51	9.51	
27932743269	SMP	1	590.18	506.47	774.25	512.63	10.11	10.11	9.53	9.53	
27932751534	SMP	1	590.11	506.51	774.16	512.60	9.96	9.96	9.85	9.85	
27932759884	SMP	1	590.11	506.51	774.12	512.54	10.10	10.10	9.70	9.70	
27932768286	SMP	1	590.17	506.46	774.20	512.53	10.13	10.13	9.72	9.72	
27932776632	SMP	1	590.17	506.46	774.21	512.52	9.80	9.80	9.65	9.65	
27932784896	SMP	1	590.24	506.39	774.20	512.49	9.95	9.95	9.68	9.68	
27932793267	SMP	1	590.07	506.40	774.16	512.49	10.08	10.08	9.55	9.55	
27932801646	SMP	1	589.43	506.57	773.69	512.46	10.05	10.05	9.59	9.59	
27932810005	SMP	1	589.45	506.44	773.46	512.52	9.70	9.70	9.46	9.46	
27932818280	SMP	1	589.59	506.40	773.57	512.41	9.93	9.93	9.53	9.53	
27932826644	SMP	1	589.59	506.39	773.64	512.43	9.93	9.93	9.47	9.47	
27932835020	SMP	1	589.62	506.35	773.61	512.44	10.03	10.03	9.57	9.57	
27932843391	SMP	1	589.70	506.41	773.68	512.51	10.09	10.09	9.64	9.64	
27932851647	SMP	1	589.66	506.47	773.71	512.44	10.05	10.05	9.39	9.39	
27932860004	SMP	1	589.69	506.34	773.69	512.46	10.09	10.09	9.65	9.65	
27932868409	SMP	1	589.72	506.46	773.76	512.55	9.92	9.92	9.61	9.61	
27932876761	SMP	1	589.72	506.43	773.80	512.52	10.00	10.00	9.62	9.62	
27932885011	SMP	1	589.72	506.43	773.80	512.51	9.97	9.97	9.53	9.53	
27932893385	SMP	1	589.79	506.49	773.83	512.58	9.88	9.88	9.54	9.54	
27932901770	SMP	1	589.81	506.44	773.77	512.63	9.79	9.79	9.73	9.73	
27932910000	SMP	1	589.72	506.43	773.77	512.63	9.83	9.83	9.79	9.79	
27932918411	SMP	1	589.73	506.49	773.77	512.63	9.94	9.94	9.67	9.67	
27932926751	SMP	1	589.81	506.39	773.84	512.62	9.83	9.83	9.63	9.63	
27932935129	SMP	1	589.81	506.44	773.84	512.55	9.94	9.94	9.50	9.50	
27932943384	SMP	1	589.77	506.43	773.82	512.52	10.04	10.04	9.72	9.72	
27932951770	SMP	1	589.73	506.47	773.77	512.55	9.91	9.91	9.58	9.58	
27932960123	SMP	1	589.76	506.36	773.77	512.62	9.87	9.87	9.53	9.53	
27932968536	SMP	1	589.76	506.50	773.90	512.63	9.99	9.99	9.70	9.70	
27932976750	SMP	1	589.85	506.46	773.91	512.62	9.87	9.87	9.72	9.72	
27932985127	SMP	1	589.86	506.43	773.91	512.69	9.92	9.92	9.71	9.71	
27932993509	SMP	1	590.03	506.39	773.91	512.63	9.94	9.94	9.63	9.63	
27933001898	SMP	1	590.46	506.12	773.84	512.45	9.83	9.83	9.74	9.74	
27933010122	SMP	1	590.69	509.30	773.57	512.48	10.46	10.46	9.70	9.70	
27933018521	SMP	1	582.85	516.36	771.28	513.53	11.90	11.90	5.34	5.34	
27933026873	SMP	1	590.64	515.51	782.95	522.84	18.34	18.34	16.67	16.67	
27933035257	SMP	1	0.00	0.00	782.18	520.46	0.00	0.00	15.89	15.89	
27933043502	SMP	1	592.44	518.73	783.86	520.11	11.88	11.88	12.27	12.27	
27933060251	SMP	1	583.95	519.72	786.28	517.56	14.09	14.09	10.55	10.55	
27933068526	SMP	1	582.89	515.64	775.20	516.39	13.61	13.61	10.57	10.57	
27933076876	SMP	1	580.72	512.95	775.48	516.10	12.37	12.37	11.16	11.16	
27933093624	SMP	1	593.84	509.96	777.29	513.16	10.95	10.95	8.98	8.98	
27933101878	SMP	1	593.46	507.81	776.26	513.45	9.50	9.50	9.45	9.45	
27933110261	SMP	1	593.82	506.72	776.36	513.49	10.07	10.07	9.33	9.33	
27933127009	SMP	1	592.57	506.88	776.51	513.67	9.78	9.78	9.57	9.57	
27933135271	SMP	1	592.55	506.91	776.51	513.67	9.68	9.68	9.51	9.51	
27933143625	SMP	1	592.57	506.90	776.65	513.75	9.60	9.60	9.53	9.53	
27933152019	SMP	1	592.49	506.96	776.58	513.80	9.57	9.57	9.61	9.61	
27933160380	SMP	1	592.64	507.03	776.62	513.81	9.65	9.65	9.66	9.66	
27933168630	SMP	1	592.64	507.00	776.72	513.68	9.44	9.44	9.63	9.63	
27933176991	SMP	1	592.67	507.12	776.67	513.80	10.07	10.07	9.70	9.70	
27933185398	SMP	1	592.68	507.08	776.73	513.82	9.68	9.68	9.71	9.71	
27933193741	SMP	1	592.72	507.20	776.74	513.91	9.88	9.88	9.66	9.66	
27933202002	SMP	1	592.66	507.21	776.78	513.93	9.86	9.86	9.80	9.80	
27933210376	SMP	1	592.79	507.13	776.83	513.95	9.85	9.85	9.81	9.81	
27933218756	SMP	1	592.64	507.20	776.90	514.02	9.98	9.98	9.70	9.70	
27933226987	SMP	1	592.73	507.30	776.86	514.00	9.90	9.90	9.77	9.77	
27933235386	SMP	1	592.26	507.39	776.48	513.81	9.89	9.89	9.69	9.69	
27933243737	SMP	1	591.80	507.13	775.84	513.81	9.93	9.93	9.89	9.89	
27933252141	SMP	1	591.97	506.89	775.89	513.70	9.88	9.88	9.83	9.83	
27933260376	SMP	1	591.93	507.13	775.96	513.78	10.15	10.15	9.89	9.89	
27933268753	SMP	1	592.00	507.06	776.03	513.78	10.03	10.03	9.98	9.98	
27933277114	SMP	1	592.07	507.12	776.04	513.87	9.90	9.90	9.89	9.89	
27933285511	SMP	1	592.03	507.09	776.07	513.85	10.06	10.06	9.93	9.93	
27933293748	SMP	1	592.14	507.13	776.10	513.78	9.88	9.88	9.75	9.75	
27933302122	SMP	1	592.14	507.18	776.12	513.81	9.80	9.80	9.81	9.81	
27933310491	SMP	1	592.01	507.13	776.03	513.92	9.69	9.69	9.78	9.78	
27933318889	SMP	1	591.45	507.18	775.50	513.73	9.89	9.89	9.63	9.63	
27933327110	SMP	1	591.52	507.14	775.57	513.69	9.95	9.95	9.45	9.45	
27933335509	SMP	1	591.58	507.24	775.63	513.84	10.02	10.02	9.66	9.66	
27933343866	SMP	1	591.65	507.31	775.67	513.92	10.06	10.06	9.72	9.72	
27933352248	SMP	1	591.72	507.26	775.60	513.92	9.88	9.88	9.73	9.73	
27933360491	SMP	1	591.60	507.40	775.67	513.93	9.99	9.99	9.73	9.73	
27933368872	SMP	1	591.62	507.38	775.59	514.01	10.03	10.03	9.62	9.62	
27933377241	SMP	1	591.59	507.42	775.63	514.07	9.92	9.92	9.81	9.81	
27933385634	SMP	1	591.57	507.42	775.60	514.07	10.05	10.05	9.61	9.61	
27933393874	SMP	1	591.58	507.45	775.54	514.04	10.00	10.00	9.64	9.64	
27933402248	SMP	1	591.59	507.47	775.54	514.07	9.98	9.98	9.73	9.73	
27933410617	SMP	1	591.54	507.40	775.53	514.07	9.88	9.88	9.74	9.74	
27933418871	SMP	1	591.68	507.39	775.67	513.92	10.11	10.11	9.81	9.81	
27933427235	SMP	1	591.93	507.13	775.89	513.71	10.02	10.02	9.81	9.81	
27933435634	SMP	1	591.89	507.10	775.74	513.71	10.07	10.07	9.76	9.76	
27933443980	SMP	1	591.93	507.18	775.74	513.78	10.10	10.10	9.73	9.73	
27933452238	SMP	1	591.93	507.22	775.67	513.78	10.14	10.14	9.73	9.73	
27933460609	SMP	1	591.86	507.13	775.67	513.78	10.11	10.11	9.76	9.76	
27933469010	SMP	1	591.82	507.09	775.67	513.78	10.06	10.06	9.60	9.60	
27933477354	SMP	1	591.86	507.06	775.68	513.62	10.04	10.04	9.69	9.69	
27933485630	SMP	1	591.86	507.13	775.57	513.67	10.11	10.11	9.61	9.61	
27933493983	SMP	1	591.75	507.03	775.61	513.62	9.98	9.98	9.61	9.61	
27933502375	SMP	1	591.77	506.98	775.55	513.61	9.98	9.98	9.64	9.64	
27933510738	SMP	1	591.75	506.90	775.53	513.56	9.84	9.84	9.53	9.53	
27933518997	SMP	1	591.74	506.95	775.49	513.49	9.93	9.93	9.44	9.44	
27933527359	SMP	1	591.63	506.85	775.49	513.51	9.81	9.81	9.57	9.57	
27933535751	SMP	1	591.63	506.85	775.53	513.49	9.90	9.90	9.85	9.85	
27933544111	SMP	1	591.64	506.83	775.50	513.43	9.75	9.75	9.46	9.46	
27933552364	SMP	1	591.63	506.84	775.46	513.45	9.92	9.92	9.84	9.84	
27933560734	SMP	1	591.61	506.81	775.39	513.37	9.78	9.78	9.63	9.63	
27933569126	SMP	1	591.51	506.87	775.49	513.41	9.97	9.97	9.72	9.72	
27933577353	SMP	1	591.67	506.80	775.46	513.31	9.74	9.74	9.43	9.43	
27933585749	SMP	1	591.55	506.81	775.49	513.34	9.79	9.79	9.72	9.72	
27933594104	SMP	1	591.53	506.81	775.45	513.28	9.87	9.87	9.88	9.88	
27933602485	SMP	1	591.64	506.84	775.50	513.31	9.83	9.83	9.76	9.76	
27933610729	SMP	1	591.62	506.80	775.47	513.31	9.84	9.84	9.73	9.73	
27933619110	SMP	1	591.56	506.77	775.45	513.21	9.76	9.76	9.81	9.81	
27933627477	SMP	1	591.62	506.74	775.43	513.31	9.72	9.72	9.88	9.88	
27933635873	SMP	1	591.57	506.74	775.50	513.34	9.69	9.69	9.82	9.82	
27933644100	SMP	1	591.56	506.70	775.48	513.19	9.71	9.71	9.85	9.85	
27933652480	SMP	1	591.55	506.74	775.45	513.25	9.84	9.84	9.76	9.76	
27933660856	SMP	1	591.48	506.74	775.40	513.24	9.70	9.70	9.59	9.59	
27933669242	SMP	1	591.48	506.66	775.50	513.12	9.59	9.59	9.68	9.68	
27933677470	SMP	1	591.48	506.59	775.48	513.07	9.67	9.67	9.65	9.65	
27933685866	SMP	1	591.48	506.66	775.41	513.07	9.77	9.77	9.70	9.70	
27933694227	SMP	1	591.48	506.66	775.47	513.08	9.65	9.65	9.59	9.59	
27933702606	SMP	1	591.55	506.66	775.49	513.18	9.60	9.60	9.76	9.76	
27933710853	SMP	1	591.48	506.59	775.49	513.18	9.60	9.60	9.75	9.75	
27933719236	SMP	1	591.55	506.66	775.50	513.12	9.81	9.81	9.74	9.74	
27933727593	SMP	1	591.54	506.59	775.57	513.17	9.64	9.64	9.68	9.68	
27933735869	SMP	1	591.55	506.66	775.56	513.22	9.73	9.73	9.75	9.75	
27933744216	SMP	1	591.50	506.38	775.52	512.97	9.69	9.69	9.66	9.66	
27933752613	SMP	1	591.58	506.26	775.59	512.80	9.95	9.95	9.61	9.61	
27933760982	SMP	1	591.64	506.29	775.57	512.85	10.15	10.15	9.62	9.62	
27933769230	SMP	1	591.62	506.34	775.57	512.83	10.12	10.12	9.52	9.52	
27933777590	SMP	1	591.64	506.18	775.55	512.81	9.88	9.88	9.42	9.42	
27933785990	SMP	1	591.58	506.27	775.57	512.83	10.03	10.03	9.49	9.49	
27933794344	SMP	1	591.63	506.26	775.61	512.89	10.09	10.09	9.54	9.54	
27933802602	SMP	1	591.64	506.18	775.57	512.75	10.01	10.01	9.47	9.47	
27933810986	SMP	1	591.53	506.17	775.57	512.75	9.84	9.84	9.41	9.41	
27933819356	SMP	1	591.58	506.22	775.53	512.77	10.09	10.09	9.46	9.46	
27933827713	SMP	1	591.63	506.14	775.53	512.79	9.87	9.87	9.52	9.52	
27933835987	SMP	1	591.58	506.16	775.50	512.76	9.87	9.87	9.43	9.43	
27933844338	SMP	1	591.56	506.11	775.52	512.71	9.87	9.87	9.49	9.49	
27933852717	SMP	1	591.55	506.07	775.41	512.75	9.82	9.82	9.48	9.48	
27933861098	SMP	1	591.49	506.03	775.48	512.72	9.63	9.63	9.48	9.48	
27933869348	SMP	1	591.52	506.05	775.45	512.66	9.75	9.75	9.60	9.60	
27933877723	SMP	1	591.58	506.03	775.46	512.67	9.71	9.71	9.56	9.56	
27933886116	SMP	1	591.52	506.06	775.40	512.66	9.72	9.72	9.51	9.51	
27933894342	SMP	1	591.41	506.16	775.42	512.67	9.73	9.73	9.49	9.49	
27933902725	SMP	1	591.50	506.04	775.41	512.60	9.68	9.68	9.56	9.56	
27933911092	SMP	1	591.49	506.04	775.46	512.67	9.74	9.74	9.56	9.56	
27933919477	SMP	1	591.48	506.09	775.46	512.59	9.84	9.84	9.57	9.57	
27933927709	SMP	1	591.52	506.06	775.42	512.67	9.80	9.80	9.49	9.49	
27933936145	SMP	1	591.47	506.11	775.42	512.63	9.68	9.68	9.40	9.40	
27933944463	SMP	1	591.49	506.07	775.45	512.66	9.88	9.88	9.47	9.47	
27933952843	SMP	1	591.52	506.12	775.52	512.66	9.86	9.86	9.52	9.52	
27933961094	SMP	1	591.54	506.14	775.54	512.75	9.74	9.74	9.53	9.53	
27933969479	SMP	1	591.52	506.12	775.52	512.63	9.80	9.80	9.44	9.44	
27933977832	SMP	1	591.63	506.14	775.59	512.73	9.82	9.82	9.54	9.54	
27933986237	SMP	1	591.56	506.26	775.63	512.82	9.98	9.98	9.57	9.57	
27933994477	SMP	1	591.65	506.28	775.60	512.68	9.99	9.99	9.47	9.47	
27934002841	SMP	1	591.71	506.18	775.61	512.83	10.00	10.00	9.61	9.61	
27934011216	SMP	1	591.65	506.31	775.67	512.95	9.97	9.97	9.78	9.78	
27934019598	SMP	1	591.77	506.30	775.66	512.93	10.19	10.19	9.71	9.71	
27934027827	SMP	1	591.67	506.36	775.67	512.82	10.03	10.03	9.58	9.58	
27934036234	SMP	1	591.69	506.32	775.66	513.00	9.94	9.94	9.80	9.80	
27934044592	SMP	1	591.72	506.45	775.72	513.08	9.78	9.78	9.70	9.70	
27934052834	SMP	1	591.74	506.46	775.69	513.05	9.92	9.92	9.82	9.82	
27934061223	SMP	1	591.73	506.54	775.71	513.18	9.93	9.93	9.86	9.86	
27934069594	SMP	1	591.73	506.56	775.62	513.13	9.85	9.85	9.91	9.91	
27934077953	SMP	1	591.68	506.60	775.68	513.09	9.89	9.89	9.73	9.73	
27934086227	SMP	1	591.74	506.64	775.65	513.10	9.86	9.86	9.54	9.54	
27934094586	SMP	1	591.67	506.64	775.65	513.13	9.76	9.76	9.68	9.68	
27934102961	SMP	1	591.68	506.60	775.61	513.17	9.83	9.83	9.66	9.66	
27934111337	SMP	1	591.61	506.68	775.57	513.14	9.80	9.80	9.78	9.78	
27934119591	SMP	1	591.60	506.61	775.55	513.15	9.75	9.75	9.78	9.78	
27934127956	SMP	1	591.54	506.59	775.48	513.08	9.81	9.81	9.65	9.65	
27934136354	SMP	1	591.49	506.69	775.39	513.08	9.72	9.72	9.65	9.65	
27934144700	SMP	1	591.39	506.61	775.33	513.07	9.79	9.79	9.75	9.75	
27934152960	SMP	1	591.41	506.58	775.35	513.03	9.71	9.71	9.74	9.74	
27934161335	SMP	1	591.37	506.66	775.29	513.08	10.00	10.00	10.02	10.02	
27934169723	SMP	1	591.34	506.64	775.33	513.06	9.81	9.81	9.67	9.67	
27934178071	SMP	1	591.36	506.59	775.18	513.00	9.84	9.84	9.87	9.87	
27934186351	SMP	1	591.30	506.59	775.26	513.03	9.83	9.83	9.91	9.91	
27934194704	SMP	1	591.25	506.59	775.14	512.99	9.90	9.90	9.83	9.83	
27934203088	SMP	1	591.32	506.58	775.17	513.00	9.78	9.78	9.90	9.90	
27934211331	SMP	1	591.33	506.54	775.21	512.92	9.77	9.77	9.82	9.82	
27934219713	SMP	1	591.25	506.58	775.15	512.94	10.00	10.00	9.66	9.66	
27934228074	SMP	1	591.25	506.51	775.18	512.88	9.87	9.87	9.70	9.70	
27934236476	SMP	1	591.25	506.51	775.30	512.88	9.76	9.76	9.70	9.70	
27934244697	SMP	1	591.33	506.36	775.29	512.87	9.84	9.84	9.78	9.78	
27934253088	SMP	1	591.32	506.39	775.21	512.85	9.81	9.81	9.60	9.60	
27934261476	SMP	1	591.39	506.33	775.35	512.92	9.76	9.76	9.62	9.62	
27934269841	SMP	1	591.37	506.35	775.31	512.86	9.72	9.72	9.69	9.69	
27934278075	SMP	1	591.36	506.38	775.38	512.88	9.74	9.74	9.69	9.69	
27934286471	SMP	1	591.46	506.39	775.33	512.86	9.65	9.65	9.57	9.57	
27934294827	SMP	1	591.43	506.30	775.43	512.92	9.86	9.86	9.75	9.75	
27934303206	SMP	1	591.52	506.24	775.53	512.84	9.79	9.79	9.57	9.57	
27934311457	SMP	1	591.47	506.40	775.55	512.87	9.75	9.75	9.64	9.64	
27934319832	SMP	1	591.47	506.39	775.53	512.94	9.87	9.87	9.65	9.65	
27934328194	SMP	1	591.50	506.22	775.42	512.86	9.76	9.76	9.59	9.59	
27934336597	SMP	1	591.50	506.14	775.55	512.74	9.93	9.93	9.37	9.37	
27934344825	SMP	1	591.59	506.13	775.50	512.70	9.86	9.86	9.43	9.43	
27934353199	SMP	1	591.48	506.15	775.49	512.74	9.87	9.87	9.43	9.43	
27934361575	SMP	1	591.51	506.18	775.54	512.69	9.89	9.89	9.61	9.61	
27934369842	SMP	1	591.49	506.17	775.52	512.73	9.83	9.83	9.54	9.54	
27934378196	SMP	1	591.51	506.11	775.52	512.65	9.91	9.91	9.45	9.45	
27934386591	SMP	1	591.51	506.11	775.54	512.68	9.88	9.88	9.41	9.41	
27934394947	SMP	1	591.50	506.10	775.57	512.68	9.90	9.90	9.43	9.43	
27934403204	SMP	1	591.42	506.09	775.54	512.68	9.78	9.78	9.46	9.46	
27934411574	SMP	1	591.50	506.08	775.59	512.65	9.77	9.77	9.46	9.46	
27934419960	SMP	1	591.51	506.07	775.52	512.56	9.81	9.81	9.40	9.40	
27934428314	SMP	1	591.57	506.05	775.61	512.61	9.88	9.88	9.45	9.45	
27934436594	SMP	1	591.53	506.06	775.61	512.62	9.80	9.80	9.48	9.48	
27934444937	SMP	1	591.61	506.09	775.68	512.61	9.79	9.79	9.48	9.48	
27934453319	SMP	1	591.60	506.13	775.62	512.68	9.88	9.88	9.56	9.56	
27934461706	SMP	1	591.69	506.05	775.62	512.68	9.86	9.86	9.56	9.56	
27934469966	SMP	1	591.59	506.07	775.68	512.63	9.85	9.85	9.53	9.53	
27934478313	SMP	1	591.66	506.06	775.76	512.54	9.86	9.86	9.57	9.57	
27934486710	SMP	1	591.61	506.03	775.76	512.61	9.94	9.94	9.67	9.67	
27934495077	SMP	1	591.71	506.06	775.81	512.56	10.07	10.07	9.57	9.57	
27934503326	SMP	1	591.76	506.05	775.88	512.57	10.12	10.12	9.62	9.62	
27934511709	SMP	1	591.77	505.97	775.82	512.64	10.04	10.04	9.75	9.75	
27934520073	SMP	1	591.72	505.99	775.84	512.59	10.00	10.00	9.69	9.69	
27934528434	SMP	1	591.74	505.90	775.90	512.69	9.92	9.92	9.74	9.74	
27934536711	SMP	1	591.75	505.96	775.83	512.69	9.90	9.90	9.83	9.83	
27934545062	SMP	1	591.76	506.02	775.86	512.65	10.01	10.01	9.76	9.76	
27934553446	SMP	1	591.83	505.97	775.91	512.60	10.03	10.03	9.61	9.61	
27934561694	SMP	1	591.75	506.02	775.84	512.66	10.04	10.04	9.74	9.74	
27934570073	SMP	1	591.76	506.03	775.89	512.64	10.05	10.05	9.75	9.75	
27934578438	SMP	1	591.69	506.02	775.88	512.63	10.16	10.16	9.75	9.75	
27934586836	SMP	1	591.81	506.00	775.84	512.60	10.10	10.10	9.69	9.69	
27934595061	SMP	1	591.71	505.92	775.82	512.57	9.96	9.96	9.67	9.67	
27934603443	SMP	1	591.71	505.92	775.82	512.63	9.97	9.97	9.83	9.83	
27934611817	SMP	1	591.67	505.97	775.80	512.59	9.92	9.92	9.63	9.63	
27934620205	SMP	1	591.71	505.89	775.88	512.56	9.94	9.94	9.70	9.70	
27934628431	SMP	1	591.69	505.93	775.76	512.61	9.87	9.87	9.76	9.76	
27934636834	SMP	1	591.67	505.98	775.80	512.51	10.14	10.14	9.66	9.66	
27934645182	SMP	1	591.62	505.98	775.76	512.62	10.02	10.02	9.73	9.73	
27934653564	SMP	1	591.58	505.96	775.80	512.73	9.81	9.81	9.82	9.82	
27934661815	SMP	1	591.59	506.15	775.81	512.71	10.07	10.07	9.67	9.67	
27934670196	SMP	1	591.74	506.38	775.86	513.02	10.24	10.24	9.66	9.66	
27934678555	SMP	1	591.66	506.45	775.79	513.03	10.07	10.07	9.76	9.76	
27934686836	SMP	1	591.69	506.43	775.83	513.06	10.14	10.14	9.87	9.87	
27934695236	SMP	1	591.74	506.43	775.82	512.93	10.19	10.19	9.77	9.77	
27934703561	SMP	1	591.72	506.40	775.88	513.00	10.14	10.14	9.74	9.74	
27934711938	SMP	1	591.74	506.48	775.91	512.98	10.08	10.08	9.84	9.84	
27934720194	SMP	1	591.79	506.40	775.95	513.03	10.04	10.04	9.70	9.70	
27934728550	SMP	1	591.81	506.43	775.95	513.04	10.15	10.15	9.83	9.83	
27934736956	SMP	1	591.88	506.34	776.05	513.05	10.11	10.11	9.78	9.78	
27934745314	SMP	1	591.88	506.41	776.02	513.11	10.10	10.10	9.76	9.76	
27934753558	SMP	1	591.91	506.50	776.06	513.16	10.12	10.12	9.72	9.72	
27934761937	SMP	1	592.02	506.44	776.16	513.16	10.09	10.09	9.87	9.87	
27934770317	SMP	1	592.01	506.56	776.12	513.29	10.24	10.24	9.71	9.71	
27934778672	SMP	1	592.07	506.49	776.19	513.27	10.05	10.05	9.83	9.83	
27934786953	SMP	1	592.00	506.55	776.17	513.37	10.03	10.03	9.64	9.64	
27934795311	SMP	1	592.06	506.52	776.21	513.44	9.96	9.96	9.74	9.74	
27934803680	SMP	1	591.99	506.52	776.22	513.38	10.01	10.01	9.58	9.58	
27934812058	SMP	1	592.03	506.66	776.15	513.37	10.02	10.02	9.67	9.67	
27934820310	SMP	1	592.03	506.61	776.21	513.37	10.04	10.04	9.66	9.66	
27934828678	SMP	1	591.99	506.78	776.15	513.43	10.11	10.11	9.71	9.71	
27934837076	SMP	1	591.92	506.71	776.08	513.41	10.01	10.01	9.68	9.68	
27934845422	SMP	1	591.84	506.76	776.06	513.45	10.08	10.08	9.75	9.75	
27934853681	SMP	1	591.82	506.75	776.06	513.45	10.04	10.04	9.70	9.70	
27934862053	SMP	1	591.80	506.72	776.01	513.40	10.05	10.05	9.77	9.77	
27934870444	SMP	1	591.74	506.79	775.98	513.41	10.12	10.12	9.74	9.74	
27934878671	SMP	1	591.78	506.78	775.91	513.35	10.10	10.10	9.75	9.75	
27934887075	SMP	1	591.85	506.69	775.90	513.44	9.99	9.99	9.82	9.82	
27934895422	SMP	1	591.87	506.70	775.91	513.47	9.92	9.92	9.92	9.92	
27934903801	SMP	1	591.85	506.64	775.89	513.38	10.06	10.06	9.75	9.75	
27934912055	SMP	1	591.84	506.62	775.90	513.42	9.92	9.92	9.78	9.78	
27934920439	SMP	1	591.77	506.58	775.86	513.32	9.91	9.91	9.90	9.90	
27934928791	SMP	1	591.86	506.63	775.89	513.39	9.96	9.96	9.81	9.81	
27934937203	SMP	1	591.72	506.61	775.90	513.35	9.91	9.91	9.87	9.87	
27934945420	SMP	1	591.79	506.63	775.91	513.35	10.01	10.01	9.87	9.87	
27934953805	SMP	1	591.72	506.56	775.88	513.25	10.04	10.04	9.87	9.87	
27934962178	SMP	1	591.75	506.60	775.95	513.25	10.07	10.07	9.87	9.87	
27934970553	SMP	1	591.81	506.62	775.98	513.18	10.06	10.06	9.83	9.83	
27934978796	SMP	1	591.77	506.53	776.02	513.32	10.10	10.10	9.93	9.93	
27934987206	SMP	1	592.17	506.42	776.48	513.27	10.21	10.21	10.03	10.03	
27934995548	SMP	1	593.50	506.48	778.13	513.52	10.39	10.39	9.93	9.93	
27935003932	SMP	1	595.51	506.34	780.26	513.48	10.53	10.53	10.20	10.20	
27935020555	SMP	1	599.61	506.15	784.11	513.38	10.50	10.50	9.70	9.70	
27935028931	SMP	1	600.70	506.11	784.91	513.51	10.42	10.42	9.70	9.70	
27935037176	SMP	1	600.81	506.15	784.85	513.52	10.38	10.38	10.09	10.09	
27935045550	SMP	1	600.67	506.21	784.70	513.43	10.52	10.52	10.00	10.00	
27935053918	SMP	1	600.66	506.13	784.63	513.43	10.45	10.45	10.04	10.04	
27935062315	SMP	1	600.70	506.18	784.70	513.44	10.32	10.32	9.92	9.92	
27935070542	SMP	1	600.65	506.12	784.67	513.40	10.48	10.48	9.88	9.88	
27935078927	SMP	1	600.69	506.20	784.68	513.32	10.37	10.37	9.83	9.83	
27935087307	SMP	1	600.68	506.18	784.63	513.33	10.39	10.39	9.94	9.94	
27935095674	SMP	1	600.65	506.16	784.71	513.39	10.29	10.29	9.93	9.93	
27935103918	SMP	1	600.66	506.06	784.83	513.34	10.46	10.46	10.01	10.01	
27935112309	SMP	1	600.72	506.12	784.75	513.32	10.46	10.46	9.92	9.92	
27935120678	SMP	1	600.70	506.10	784.86	513.35	10.30	10.30	10.00	10.00	
27935137290	SMP	1	600.77	506.11	784.89	513.31	10.32	10.32	9.98	9.98	
27935145668	SMP	1	600.76	506.04	784.90	513.39	10.27	10.27	9.98	9.98	
27935154050	SMP	1	600.78	506.10	784.97	513.31	10.38	10.38	9.91	9.91	
27935162408	SMP	1	600.82	506.00	784.96	513.23	10.37	10.37	9.88	9.88	
27935170688	SMP	1	600.79	505.98	785.01	513.33	10.46	10.46	9.99	9.99	
27935179033	SMP	1	600.91	506.03	785.07	513.14	10.30	10.30	9.90	9.90	
27935187421	SMP	1	600.82	506.00	785.11	513.21	10.45	10.45	9.78	9.78	
27935195667	SMP	1	600.85	506.03	785.16	513.25	10.39	10.39	9.90	9.90	
27935204044	SMP	1	600.91	505.96	785.09	513.26	10.33	10.33	9.86	9.86	
27935212418	SMP	1	600.89	505.93	785.07	513.20	10.39	10.39	9.80	9.80	
27935220811	SMP	1	600.91	506.03	785.16	513.26	10.37	10.37	9.75	9.75	
27935229033	SMP	1	600.83	506.00	785.13	513.29	10.31	10.31	9.85	9.85	
27935237408	SMP	1	600.89	506.00	785.11	513.28	10.44	10.44	9.83	9.83	
27935245789	SMP	1	600.92	505.96	785.11	513.17	10.33	10.33	9.66	9.66	
27935254181	SMP	1	600.84	505.96	785.10	513.19	10.31	10.31	9.81	9.81	
27935262407	SMP	1	600.85	506.03	785.11	513.20	10.39	10.39	9.78	9.78	
27935270812	SMP	1	600.89	505.93	785.11	513.24	10.29	10.29	9.71	9.71	
27935279157	SMP	1	600.86	505.92	785.03	513.17	10.40	10.40	9.60	9.60	
27935287536	SMP	1	600.66	505.84	784.83	513.18	10.56	10.56	9.98	9.98	
27935295787	SMP	1	600.41	505.83	784.58	512.95	10.29	10.29	9.93	9.93	
27935304256	SMP	1	600.48	505.77	784.70	513.06	10.38	10.38	9.80	9.80	
27935312532	SMP	1	600.52	505.84	784.62	513.01	10.36	10.36	9.88	9.88	
27935320939	SMP	1	600.44	505.84	784.63	513.13	10.36	10.36	9.88	9.88	
27935329155	SMP	1	600.44	505.84	784.56	512.96	10.32	10.32	9.80	9.80	
27935337531	SMP	1	600.51	505.77	784.62	513.01	10.32	10.32	9.88	9.88	
27935345911	SMP	1	600.45	505.77	784.54	513.02	10.41	10.41	9.89	9.89	
27935354182	SMP	1	600.45	505.84	784.63	513.02	10.43	10.43	9.74	9.74	
27935362528	SMP	1	600.40	505.84	784.62	513.01	10.24	10.24	9.94	9.94	
27935370931	SMP	1	600.39	505.77	784.58	512.93	10.39	10.39	9.90	9.90	
27935379277	SMP	1	600.37	505.78	784.51	513.04	10.33	10.33	9.71	9.71	
27935387529	SMP	1	600.30	505.83	784.50	512.98	10.33	10.33	9.68	9.68	
27935395911	SMP	1	600.33	505.83	784.44	512.94	10.24	10.24	9.86	9.86	
27935404295	SMP	1	600.26	505.76	784.41	512.94	10.15	10.15	9.81	9.81	
27935412652	SMP	1	600.20	505.81	784.42	513.09	10.11	10.11	9.89	9.89	
27935420932	SMP	1	600.26	505.89	784.44	513.05	10.18	10.18	9.78	9.78	
27935429274	SMP	1	600.23	505.79	784.43	513.06	10.11	10.11	9.77	9.77	
27935437659	SMP	1	600.19	505.82	784.44	513.11	10.11	10.11	9.81	9.81	
27935446040	SMP	1	600.26	505.82	784.40	513.16	10.22	10.22	9.79	9.79	
27935454286	SMP	1	600.18	505.84	784.44	513.12	10.18	10.18	9.85	9.85	
27935462643	SMP	1	600.20	505.88	784.47	513.22	10.29	10.29	9.84	9.84	
27935471061	SMP	1	600.21	505.86	784.51	513.18	10.15	10.15	9.86	9.86	
27935479399	SMP	1	600.28	505.86	784.46	513.07	10.15	10.15	9.66	9.66	
27935487655	SMP	1	600.35	505.86	784.52	513.17	10.22	10.22	9.83	9.83	
27935496042	SMP	1	600.35	505.93	784.50	513.21	10.19	10.19	9.86	9.86	
27935504419	SMP	1	600.37	505.90	784.54	513.27	10.02	10.02	9.76	9.76	
27935512650	SMP	1	600.35	505.93	784.59	513.27	10.23	10.23	9.63	9.63	
27935521055	SMP	1	600.39	506.06	784.59	513.32	10.36	10.36	9.63	9.63	
27935529399	SMP	1	600.42	506.00	784.58	513.33	10.10	10.10	9.88	9.88	
27935537775	SMP	1	600.42	506.00	784.53	513.45	10.16	10.16	9.55	9.55	
27935546030	SMP	1	600.46	506.13	784.51	513.37	10.31	10.31	9.41	9.41	
27935554416	SMP	1	600.47	506.13	784.52	513.42	10.14	10.14	9.63	9.63	
27935562784	SMP	1	600.44	506.13	784.49	513.50	9.96	9.96	9.60	9.60	
27935571181	SMP	1	600.39	506.06	784.56	513.45	9.99	9.99	9.59	9.59	
27935579399	SMP	1	600.30	506.13	784.49	513.51	10.18	10.18	9.71	9.71	
27935587777	SMP	1	600.30	506.16	784.53	513.45	10.04	10.04	9.38	9.38	
27935596152	SMP	1	600.31	506.18	784.55	513.46	9.95	9.95	9.61	9.61	
27935604534	SMP	1	600.26	506.17	784.44	513.41	10.11	10.11	9.48	9.48	
27935612776	SMP	1	600.19	506.17	784.46	513.50	9.99	9.99	9.62	9.62	
27935621174	SMP	1	600.25	506.17	784.33	513.40	10.13	10.13	9.55	9.55	
27935629515	SMP	1	600.21	506.06	784.42	513.39	10.00	10.00	9.69	9.69	
27935637904	SMP	1	600.28	506.19	784.37	513.33	9.91	9.91	9.36	9.36	
27935646152	SMP	1	600.19	506.17	784.41	513.38	10.03	10.03	9.46	9.46	
27935654537	SMP	1	600.25	506.12	784.41	513.31	9.95	9.95	9.35	9.35	
27935662889	SMP	1	600.18	506.05	784.44	513.42	10.10	10.10	9.52	9.52	
27935671168	SMP	1	600.17	506.06	784.35	513.34	10.17	10.17	9.63	9.63	
27935679528	SMP	1	600.11	506.05	784.41	513.28	10.08	10.08	9.58	9.58	
27935687895	SMP	1	600.17	506.02	784.39	513.27	10.08	10.08	9.57	9.57	
27935696276	SMP	1	600.24	506.02	784.44	513.29	10.10	10.10	9.45	9.45	
27935704530	SMP	1	600.38	506.02	784.42	513.24	9.91	9.91	9.57	9.57	
27935712891	SMP	1	600.35	506.00	784.48	513.15	9.97	9.97	9.49	9.49	
27935721292	SMP	1	600.37	505.92	784.52	513.16	9.81	9.81	9.54	9.54	
27935729641	SMP	1	600.33	505.95	784.51	513.04	9.97	9.97	9.48	9.48	
27935737890	SMP	1	600.35	505.93	784.49	513.13	10.12	10.12	9.49	9.49	
27935746286	SMP	1	600.44	505.91	784.60	513.14	9.87	9.87	9.50	9.50	
27935754659	SMP	1	600.51	505.89	784.63	513.11	9.81	9.81	9.63	9.63	
27935763009	SMP	1	600.45	505.86	784.70	513.13	9.73	9.73	9.52	9.52	
27935771289	SMP	1	600.53	505.90	784.79	513.06	9.87	9.87	9.52	9.52	
27935779641	SMP	1	600.40	505.99	784.58	513.22	9.99	9.99	9.46	9.46	
27935788015	SMP	1	600.33	505.99	784.58	513.21	10.02	10.02	9.39	9.39	
27935796392	SMP	1	600.52	505.98	784.63	513.32	9.94	9.94	9.48	9.48	
27935804670	SMP	1	600.49	506.10	784.68	513.32	10.11	10.11	9.13	9.13	
27935813017	SMP	1	600.45	505.91	784.56	513.25	9.87	9.87	9.35	9.35	
27935821412	SMP	1	600.46	505.92	784.64	513.31	9.86	9.86	9.22	9.22	
27935829632	SMP	1	600.57	506.00	784.65	513.22	9.90	9.90	9.44	9.44	
27935838011	SMP	1	600.54	505.98	784.65	513.21	9.94	9.94	9.65	9.65	
27935846391	SMP	1	600.56	505.90	784.66	513.18	9.81	9.81	9.34	9.34	
27935854775	SMP	1	600.54	505.91	784.75	513.20	9.91	9.91	9.41	9.41	
27935863012	SMP	1	600.49	505.90	784.81	513.21	9.92	9.92	9.42	9.42	
27935871409	SMP	1	600.49	505.89	784.68	513.13	9.74	9.74	9.56	9.56	
27935879752	SMP	1	600.56	505.91	784.74	513.19	9.86	9.86	9.31	9.31	
27935888143	SMP	1	600.48	505.90	784.72	513.21	9.95	9.95	9.45	9.45	
27935896390	SMP	1	600.51	505.97	784.68	513.14	9.84	9.84	9.43	9.43	
27935904775	SMP	1	600.55	505.90	784.74	513.26	9.79	9.79	9.53	9.53	
27935913142	SMP	1	600.61	505.97	784.75	513.13	9.96	9.96	9.38	9.38	
27935921535	SMP	1	600.56	505.90	784.73	513.18	9.97	9.97	9.34	9.34	
27935929771	SMP	1	600.53	505.86	784.73	513.18	9.94	9.94	9.28	9.28	
27935938147	SMP	1	600.55	505.96	784.75	513.24	9.99	9.99	9.62	9.62	
27935946516	SMP	1	600.56	505.90	784.79	513.23	9.95	9.95	9.40	9.40	
27935954891	SMP	1	600.54	505.83	784.76	513.17	9.85	9.85	9.26	9.26	
27935963131	SMP	1	600.49	505.90	784.71	513.13	9.96	9.96	9.52	9.52	
27935971529	SMP	1	600.48	505.97	784.67	513.18	9.91	9.91	9.21	9.21	
27935979878	SMP	1	600.42	505.90	784.72	513.18	9.81	9.81	9.32	9.32	
27935988253	SMP	1	600.42	505.93	784.63	513.25	9.85	9.85	9.26	9.26	
27935996512	SMP	1	600.35	505.93	784.56	513.19	9.92	9.92	9.14	9.14	
27936004889	SMP	1	600.35	506.00	784.50	513.29	9.82	9.82	9.35	9.35	
27936013254	SMP	1	600.24	505.98	784.46	513.31	9.86	9.86	9.32	9.32	
27936021529	SMP	1	600.17	505.95	784.37	513.29	9.83	9.83	9.42	9.42	
27936029873	SMP	1	600.17	506.06	784.36	513.30	10.01	10.01	9.40	9.40	
27936038254	SMP	1	600.10	506.05	784.33	513.26	9.92	9.92	9.28	9.28	
27936046631	SMP	1	600.04	506.11	784.27	513.38	9.96	9.96	9.50	9.50	
27936054902	SMP	1	599.97	506.11	784.16	513.24	9.97	9.97	9.28	9.28	
27936063250	SMP	1	599.94	506.25	784.09	513.31	9.89	9.89	9.38	9.38	
27936071650	SMP	1	599.90	506.11	784.06	513.34	9.91	9.91	9.36	9.36	
27936079998	SMP	1	599.86	506.23	784.06	513.39	9.87	9.87	9.40	9.40	
27936088253	SMP	1	599.83	506.31	783.96	513.36	9.88	9.88	9.43	9.43	
27936096629	SMP	1	599.84	506.35	783.95	513.43	10.17	10.17	9.36	9.36	
27936105012	SMP	1	599.78	506.33	783.98	513.52	10.12	10.12	9.56	9.56	
27936113374	SMP	1	599.77	506.28	783.93	513.50	10.01	10.01	9.60	9.60	
27936121651	SMP	1	599.70	506.28	783.81	513.42	10.11	10.11	9.37	9.37	
27936129995	SMP	1	599.62	506.39	783.81	513.52	9.96	9.96	9.45	9.45	
27936138376	SMP	1	599.77	506.35	783.86	513.51	9.87	9.87	9.40	9.40	
27936146751	SMP	1	599.68	506.41	783.79	513.51	9.97	9.97	9.42	9.42	
27936155012	SMP	1	599.63	506.36	783.69	513.50	10.00	10.00	9.42	9.42	
27936163366	SMP	1	599.59	506.30	783.70	513.58	9.87	9.87	9.46	9.46	
27936171770	SMP	1	599.63	506.36	783.72	513.55	9.93	9.93	9.24	9.24	
27936188380	SMP	1	599.51	506.30	783.56	513.44	9.93	9.93	9.29	9.29	
27936196778	SMP	1	599.45	506.23	783.58	513.48	9.93	9.93	9.27	9.27	
27936205123	SMP	1	599.44	506.30	783.50	513.45	9.88	9.88	9.39	9.39	
27936213369	SMP	1	599.38	506.32	783.56	513.46	9.91	9.91	9.22	9.22	
27936221754	SMP	1	599.30	506.35	783.42	513.43	9.98	9.98	9.28	9.28	
27936230128	SMP	1	599.30	506.34	783.52	513.44	10.08	10.08	9.42	9.42	
27936238487	SMP	1	599.15	506.22	783.38	513.37	10.06	10.06	9.48	9.48	
27936246767	SMP	1	599.28	506.35	783.43	513.38	10.13	10.13	9.31	9.31	
27936255126	SMP	1	599.30	506.34	783.42	513.36	10.09	10.09	9.42	9.42	
27936263497	SMP	1	599.32	506.28	783.48	513.41	10.05	10.05	9.46	9.46	
27936271885	SMP	1	599.29	506.34	783.48	513.45	9.98	9.98	9.31	9.31	
27936280125	SMP	1	599.32	506.37	783.56	513.46	10.08	10.08	9.39	9.39	
27936288491	SMP	1	599.37	506.30	783.52	513.38	9.95	9.95	9.20	9.20	
27936296886	SMP	1	599.46	506.34	783.56	513.46	9.89	9.89	9.23	9.23	
27936305256	SMP	1	599.53	506.41	783.65	513.55	9.90	9.90	9.26	9.26	
27936313492	SMP	1	599.51	506.37	783.76	513.49	9.92	9.92	9.38	9.38	
27936321875	SMP	1	599.62	506.38	783.77	513.58	9.87	9.87	9.44	9.44	
27936330247	SMP	1	599.70	506.35	783.92	513.54	9.97	9.97	9.56	9.56	
27936338492	SMP	1	599.76	506.38	783.92	513.59	9.84	9.84	9.56	9.56	
27936346883	SMP	1	599.89	506.48	784.06	513.66	9.93	9.93	9.47	9.47	
27936355247	SMP	1	599.96	506.48	784.13	513.73	10.13	10.13	9.47	9.47	
27936363613	SMP	1	600.03	506.49	784.20	513.73	9.96	9.96	9.32	9.32	
27936371871	SMP	1	600.03	506.45	784.27	513.81	10.01	10.01	9.43	9.43	
27936380244	SMP	1	600.14	506.50	784.34	513.81	9.97	9.97	9.24	9.24	
27936388610	SMP	1	600.11	506.47	784.50	513.89	9.92	9.92	9.50	9.50	
27936397013	SMP	1	600.45	506.65	784.57	513.98	9.77	9.77	9.44	9.44	
27936405245	SMP	1	600.59	506.69	784.91	514.13	9.90	9.90	9.43	9.43	
27936413616	SMP	1	600.52	506.69	784.68	514.06	9.67	9.67	9.42	9.42	
27936430379	SMP	1	600.74	506.70	784.72	514.06	9.89	9.89	9.31	9.31	
27936438628	SMP	1	600.76	506.71	784.73	514.06	9.94	9.94	9.38	9.38	
27936446994	SMP	1	600.68	506.65	784.85	514.08	9.91	9.91	9.19	9.19	
27936455375	SMP	1	600.65	506.62	784.87	514.07	9.76	9.76	9.25	9.25	
27936463730	SMP	1	600.78	506.75	784.80	514.07	10.06	10.06	9.16	9.16	
27936472023	SMP	1	600.78	506.75	784.81	514.00	10.06	10.06	9.33	9.33	
27936480374	SMP	1	600.78	506.74	784.87	513.98	9.99	9.99	9.35	9.35	
27936488742	SMP	1	600.78	506.75	784.86	513.98	10.14	10.14	9.20	9.20	
27936496993	SMP	1	600.78	506.68	784.87	514.07	10.09	10.09	9.33	9.33	
27936505373	SMP	1	600.85	506.66	784.94	514.05	10.00	10.00	9.40	9.40	
27936513735	SMP	1	600.87	506.68	784.95	513.99	10.04	10.04	9.23	9.23	
27936522132	SMP	1	600.92	506.66	784.95	514.00	9.99	9.99	9.24	9.24	
27936530360	SMP	1	601.01	506.64	784.99	514.06	9.96	9.96	9.51	9.51	
27936538735	SMP	1	601.04	506.62	785.08	514.01	9.93	9.93	9.38	9.38	
27936547111	SMP	1	601.05	506.62	785.17	514.09	10.02	10.02	9.55	9.55	
27936555503	SMP	1	601.12	506.55	785.15	514.01	9.95	9.95	9.35	9.35	
27936563724	SMP	1	601.14	506.59	785.32	514.04	10.04	10.04	9.47	9.47	
27936572136	SMP	1	601.09	506.54	785.31	514.03	10.06	10.06	9.29	9.29	
27936580477	SMP	1	601.10	506.39	785.39	514.02	9.73	9.73	9.47	9.47	
27936588858	SMP	1	601.31	506.50	785.38	513.97	9.67	9.67	9.44	9.44	
27936597112	SMP	1	601.27	506.43	785.38	514.01	9.83	9.83	9.48	9.48	
27936605498	SMP	1	601.20	506.42	785.47	513.98	9.89	9.89	9.57	9.57	
27936613850	SMP	1	601.22	506.43	785.51	514.05	9.91	9.91	9.49	9.49	
27936622256	SMP	1	601.31	506.50	785.59	513.99	10.16	10.16	9.46	9.46	
27936630487	SMP	1	601.39	506.50	785.63	514.06	9.96	9.96	9.70	9.70	
27936638864	SMP	1	601.38	506.43	785.66	514.13	10.23	10.23	9.64	9.64	
27936647234	SMP	1	601.41	506.47	785.77	514.06	10.10	10.10	9.65	9.65	
27936655495	SMP	1	601.53	506.56	785.67	514.13	10.24	10.24	9.54	9.54	
27936663852	SMP	1	601.65	506.60	785.76	514.17	10.07	10.07	9.57	9.57	
27936672253	SMP	1	601.64	506.54	785.80	514.07	10.18	10.18	9.40	9.40	
27936680615	SMP	1	601.90	506.27	786.22	513.84	9.97	9.97	9.33	9.33	
27936688868	SMP	1	602.03	506.06	786.27	513.73	10.14	10.14	9.51	9.51	
27936697233	SMP	1	602.18	506.05	786.20	513.73	10.05	10.05	9.32	9.32	
27936705610	SMP	1	602.17	506.08	786.20	513.73	10.07	10.07	9.47	9.47	
27936713972	SMP	1	602.06	506.06	786.34	513.81	9.93	9.93	9.50	9.50	
27936722251	SMP	1	602.11	505.98	786.34	513.80	10.00	10.00	9.41	9.41	
27936730600	SMP	1	602.19	506.04	786.36	513.74	9.92	9.92	9.43	9.43	
27936738986	SMP	1	602.19	506.02	786.43	513.74	9.92	9.92	9.31	9.31	
27936747356	SMP	1	602.26	506.00	786.48	513.73	10.03	10.03	9.52	9.52	
27936755619	SMP	1	602.26	506.02	786.51	513.68	9.92	9.92	9.30	9.30	
27936763971	SMP	1	602.35	506.05	786.55	513.71	9.95	9.95	9.35	9.35	
27936772373	SMP	1	602.26	505.95	786.55	513.73	9.91	9.91	9.39	9.39	
27936780719	SMP	1	602.36	505.92	786.53	513.73	10.06	10.06	9.46	9.46	
27936788970	SMP	1	602.39	505.99	786.58	513.76	10.18	10.18	9.48	9.48	
27936797351	SMP	1	602.42	505.90	786.63	513.65	10.07	10.07	9.41	9.41	
27936805740	SMP	1	602.45	505.85	786.69	513.65	9.92	9.92	9.43	9.43	
27936813968	SMP	1	602.48	505.92	786.60	513.64	10.14	10.14	9.52	9.52	
27936822365	SMP	1	602.49	505.93	786.77	513.65	9.94	9.94	9.43	9.43	
27936830722	SMP	1	602.58	505.97	786.67	513.71	9.87	9.87	9.54	9.54	
27936839094	SMP	1	602.57	505.96	786.67	513.71	10.05	10.05	9.66	9.66	
27936847348	SMP	1	602.56	505.96	786.74	513.71	10.12	10.12	9.60	9.60	
27936855731	SMP	1	602.66	505.92	786.74	513.78	9.95	9.95	9.63	9.63	
27936864087	SMP	1	602.67	505.97	786.78	513.76	10.10	10.10	9.56	9.56	
27936872496	SMP	1	602.69	505.89	786.77	513.73	9.91	9.91	9.56	9.56	
27936880712	SMP	1	602.63	505.89	786.78	513.69	10.07	10.07	9.45	9.45	
27936889095	SMP	1	602.61	505.83	786.84	513.75	10.07	10.07	9.57	9.57	
27936897480	SMP	1	602.70	505.82	786.84	513.74	10.06	10.06	9.66	9.66	
27936905856	SMP	1	602.77	505.75	786.86	513.63	10.08	10.08	9.55	9.55	
27936914086	SMP	1	602.70	505.82	786.85	513.68	10.06	10.06	9.67	9.67	
27936922491	SMP	1	602.77	505.74	786.81	513.60	10.05	10.05	9.51	9.51	
27936930850	SMP	1	602.77	505.74	786.95	513.68	10.05	10.05	9.57	9.57	
27936939221	SMP	1	602.73	505.76	786.78	513.61	10.04	10.04	9.59	9.59	
27936947473	SMP	1	602.84	505.82	786.91	513.66	10.18	10.18	9.47	9.47	
27936955849	SMP	1	602.82	505.65	786.95	513.67	10.06	10.06	9.58	9.58	
27936964208	SMP	1	603.01	505.59	787.13	513.53	10.14	10.14	9.69	9.69	
27936972613	SMP	1	602.98	505.59	786.99	513.47	10.15	10.15	9.68	9.68	
27936980837	SMP	1	602.87	505.46	787.00	513.48	9.93	9.93	9.64	9.64	
27936989225	SMP	1	602.86	505.48	787.06	513.47	9.99	9.99	9.65	9.65	
27936997593	SMP	1	602.87	505.43	786.96	513.42	9.81	9.81	9.62	9.62	
27937005846	SMP	1	602.87	505.43	786.91	513.36	9.87	9.87	9.58	9.58	
27937014206	SMP	1	602.80	505.43	786.89	513.39	9.84	9.84	9.57	9.57	
27937022611	SMP	1	602.92	505.54	786.89	513.32	10.06	10.06	9.50	9.50	
27937030968	SMP	1	602.87	505.53	786.93	513.36	10.04	10.04	9.64	9.64	
27937039217	SMP	1	602.81	505.60	786.90	513.32	10.27	10.27	9.67	9.67	
27937047591	SMP	1	602.81	505.56	786.88	513.21	10.21	10.21	9.51	9.51	
27937055975	SMP	1	602.81	505.56	786.85	513.32	10.21	10.21	9.74	9.74	
27937064334	SMP	1	602.76	505.53	786.92	513.32	10.24	10.24	9.58	9.58	
27937072611	SMP	1	602.86	505.46	787.06	513.36	10.08	10.08	9.57	9.57	
27937080957	SMP	1	602.81	505.49	786.99	513.32	10.16	10.16	9.63	9.63	
27937089335	SMP	1	602.85	505.47	787.03	513.35	10.18	10.18	9.83	9.83	
27937097714	SMP	1	602.79	505.49	787.00	513.35	9.96	9.96	9.74	9.74	
27937105976	SMP	1	602.80	505.50	787.06	513.44	9.89	9.89	9.71	9.71	
27937114329	SMP	1	602.88	505.48	787.08	513.41	9.95	9.95	9.67	9.67	
27937122736	SMP	1	602.87	505.55	787.08	513.48	10.00	10.00	9.71	9.71	
27937131090	SMP	1	602.96	505.57	787.22	513.44	10.13	10.13	9.56	9.56	
27937139336	SMP	1	602.92	505.67	787.13	513.39	10.13	10.13	9.62	9.62	
27937147713	SMP	1	602.63	505.68	786.87	513.55	10.19	10.19	9.52	9.52	
27937156095	SMP	1	602.47	505.77	786.68	513.59	10.21	10.21	9.55	9.55	
27937164324	SMP	1	602.63	505.68	786.73	513.62	10.11	10.11	9.67	9.67	
27937172731	SMP	1	602.54	505.77	786.72	513.70	10.10	10.10	9.65	9.65	
27937181094	SMP	1	602.49	505.76	786.68	513.74	10.24	10.24	9.56	9.56	
27937189462	SMP	1	602.44	505.77	786.68	513.74	10.19	10.19	9.52	9.52	
27937197710	SMP	1	602.46	505.77	786.68	513.74	10.29	10.29	9.56	9.56	
27937206088	SMP	1	602.44	505.84	786.56	513.72	10.36	10.36	9.54	9.54	
27937214448	SMP	1	602.47	505.77	786.56	513.72	10.07	10.07	9.60	9.60	
27937222851	SMP	1	602.40	505.83	786.48	513.65	10.12	10.12	9.53	9.53	
27937231082	SMP	1	602.37	505.76	786.51	513.63	10.18	10.18	9.64	9.64	
27937239463	SMP	1	602.37	505.79	786.53	513.62	10.16	10.16	9.55	9.55	
27937247838	SMP	1	602.34	505.75	786.52	513.59	10.06	10.06	9.76	9.76	
27937256215	SMP	1	602.32	505.68	786.39	513.59	10.04	10.04	9.71	9.71	
27937264450	SMP	1	602.21	505.68	786.38	513.44	10.29	10.29	9.53	9.53	
27937272850	SMP	1	602.18	505.67	786.36	513.51	10.13	10.13	9.62	9.62	
27937281198	SMP	1	602.09	505.64	786.35	513.46	9.95	9.95	9.60	9.60	
27937289574	SMP	1	602.07	505.71	786.28	513.39	10.12	10.12	9.67	9.67	
27937297829	SMP	1	602.05	505.63	786.18	513.41	10.11	10.11	9.63	9.63	
27937306219	SMP	1	602.08	505.61	786.23	513.31	10.05	10.05	9.58	9.58	
27937314569	SMP	1	601.98	505.56	786.16	513.35	10.07	10.07	9.77	9.77	
27937322855	SMP	1	602.03	505.64	786.16	513.33	10.11	10.11	9.72	9.72	
27937331199	SMP	1	601.98	505.61	786.15	513.39	10.30	10.30	9.66	9.66	
27937339578	SMP	1	602.08	505.58	786.08	513.39	10.08	10.08	9.70	9.70	
27937347955	SMP	1	601.90	505.55	786.16	513.32	10.14	10.14	9.78	9.78	
27937356213	SMP	1	601.96	505.55	786.07	513.30	10.20	10.20	9.69	9.69	
27937364572	SMP	1	601.91	505.53	786.09	513.25	10.22	10.22	9.64	9.64	
27937372973	SMP	1	601.90	505.50	786.03	513.24	10.30	10.30	9.74	9.74	
27937381318	SMP	1	601.90	505.53	786.09	513.25	10.26	10.26	9.79	9.79	
27937389579	SMP	1	601.90	505.45	786.03	513.27	10.23	10.23	9.63	9.63	
27937397959	SMP	1	601.91	505.42	786.11	513.25	10.18	10.18	9.78	9.78	
27937406335	SMP	1	601.97	505.47	786.19	513.19	10.37	10.37	9.67	9.67	
27937414696	SMP	1	601.84	505.46	786.08	513.20	10.23	10.23	9.91	9.91	
27937422973	SMP	1	601.38	505.43	785.60	513.28	10.35	10.35	9.85	9.85	
27937431332	SMP	1	601.49	505.48	785.70	513.34	10.27	10.27	9.80	9.80	
27937439698	SMP	1	601.66	505.47	785.77	513.39	10.22	10.22	9.97	9.97	
27937448074	SMP	1	601.63	505.44	785.71	513.32	10.30	10.30	9.77	9.77	
27937456327	SMP	1	601.65	505.45	785.70	513.26	10.24	10.24	9.86	9.86	
27937464694	SMP	1	601.62	505.45	785.78	513.39	10.18	10.18	9.82	9.82	
27937473095	SMP	1	601.66	505.45	785.79	513.36	10.24	10.24	9.82	9.82	
27937481324	SMP	1	601.69	505.43	785.71	513.32	10.27	10.27	9.84	9.84	
27937489707	SMP	1	601.64	505.37	785.77	513.33	10.22	10.22	10.07	10.07	
27937498075	SMP	1	601.65	505.43	785.84	513.33	10.15	10.15	9.75	9.75	
27937506461	SMP	1	601.62	505.38	785.77	513.33	10.25	10.25	9.89	9.89	
27937514685	SMP	1	601.66	505.41	785.83	513.27	10.32	10.32	10.00	10.00	
27937523091	SMP	1	601.64	505.40	785.77	513.26	10.28	10.28	9.84	9.84	
27937531442	SMP	1	601.64	505.38	785.79	513.23	10.26	10.26	9.99	9.99	
27937539814	SMP	1	601.58	505.31	785.76	513.24	10.14	10.14	9.76	9.76	
27937548072	SMP	1	601.68	505.35	785.79	513.35	10.30	10.30	9.95	9.95	
27937556460	SMP	1	601.64	505.40	785.72	513.23	10.27	10.27	9.86	9.86	
27937564811	SMP	1	601.69	505.37	785.91	513.28	10.34	10.34	9.89	9.89	
27937573214	SMP	1	601.71	505.32	785.89	513.26	10.30	10.30	9.82	9.82	
27937581432	SMP	1	601.77	505.41	785.91	513.29	10.23	10.23	10.09	10.09	
27937589817	SMP	1	601.79	505.44	785.99	513.29	10.16	10.16	9.87	9.87	
27937598240	SMP	1	601.81	505.35	786.01	513.28	10.34	10.34	9.93	9.93	
27937606579	SMP	1	601.83	505.42	786.01	513.36	10.31	10.31	9.94	9.94	
27937614816	SMP	1	601.91	505.33	786.06	513.25	10.26	10.26	9.92	9.92	
27937623213	SMP	1	601.91	505.40	786.03	513.17	10.31	10.31	9.67	9.67	
27937631562	SMP	1	601.97	505.35	786.08	513.28	10.22	10.22	9.67	9.67	
27937639813	SMP	1	601.97	505.34	786.19	513.26	10.25	10.25	9.69	9.69	
27937648197	SMP	1	601.96	505.30	786.19	513.27	10.22	10.22	9.64	9.64	
27937656565	SMP	1	602.04	505.34	786.28	513.29	10.11	10.11	9.68	9.68	
27937664929	SMP	1	601.97	505.23	786.24	513.33	10.08	10.08	9.65	9.65	
27937673209	SMP	1	601.99	505.20	786.30	513.30	10.01	10.01	9.54	9.54	
27937681566	SMP	1	601.99	505.26	786.30	513.30	10.05	10.05	9.59	9.59	
27937689937	SMP	1	602.07	505.25	786.39	513.37	10.10	10.10	9.57	9.57	
27937698313	SMP	1	602.07	505.24	786.38	513.28	10.00	10.00	9.51	9.51	
27937706575	SMP	1	602.09	505.23	786.50	513.36	10.07	10.07	9.51	9.51	
27937714929	SMP	1	602.14	505.23	786.46	513.40	9.96	9.96	9.52	9.52	
27937723332	SMP	1	602.09	505.20	786.45	513.35	10.07	10.07	9.61	9.61	
27937731679	SMP	1	602.01	505.13	786.46	513.30	10.04	10.04	9.53	9.53	
27937739952	SMP	1	602.09	505.17	786.50	513.39	10.23	10.23	9.58	9.58	
27937748313	SMP	1	602.09	505.18	786.51	513.35	10.05	10.05	9.42	9.42	
27937756690	SMP	1	602.25	505.16	786.49	513.36	9.94	9.94	9.61	9.61	
27937765054	SMP	1	602.16	505.20	786.47	513.34	10.01	10.01	9.50	9.50	
27937773332	SMP	1	602.16	505.19	786.50	513.28	10.07	10.07	9.66	9.66	
27937781677	SMP	1	602.24	505.20	786.53	513.37	10.06	10.06	9.71	9.71	
27937790056	SMP	1	602.05	505.14	786.47	513.34	9.91	9.91	9.61	9.61	
27937798309	SMP	1	602.14	505.24	786.49	513.31	10.02	10.02	9.80	9.80	
27937806703	SMP	1	602.07	505.18	786.51	513.35	9.96	9.96	9.56	9.56	
27937815050	SMP	1	602.13	505.16	786.50	513.29	10.07	10.07	9.52	9.52	
27937823454	SMP	1	602.14	505.15	786.47	513.37	9.99	9.99	9.54	9.54	
27937831688	SMP	1	602.08	505.16	786.45	513.35	9.94	9.94	9.48	9.48	
27937840052	SMP	1	602.19	505.18	786.46	513.37	9.99	9.99	9.64	9.64	
27937848433	SMP	1	602.13	505.20	786.51	513.42	10.04	10.04	9.53	9.53	
27937856814	SMP	1	602.12	505.21	786.48	513.39	9.91	9.91	9.52	9.52	
27937865046	SMP	1	602.17	505.21	786.51	513.36	9.91	9.91	9.51	9.51	
27937873456	SMP	1	602.24	505.21	786.56	513.44	9.90	9.90	9.75	9.75	
27937881806	SMP	1	602.17	505.19	786.45	513.40	9.95	9.95	9.48	9.48	
27937890178	SMP	1	602.24	505.26	786.56	513.44	9.98	9.98	9.38	9.38	
27937898433	SMP	1	602.25	505.27	786.56	513.48	9.93	9.93	9.52	9.52	
27937906812	SMP	1	602.36	505.32	786.60	513.52	9.97	9.97	9.55	9.55	
27937915169	SMP	1	602.28	505.29	786.63	513.44	10.05	10.05	9.57	9.57	
27937923575	SMP	1	602.44	505.45	786.63	513.51	10.11	10.11	9.59	9.59	
27937931803	SMP	1	602.46	505.44	786.70	513.59	10.09	10.09	9.48	9.48	
27937940172	SMP	1	602.47	505.36	786.71	513.54	10.09	10.09	9.71	9.71	
27937948551	SMP	1	602.49	505.35	786.74	513.60	9.98	9.98	9.69	9.69	
27937956815	SMP	1	602.36	505.38	786.77	513.72	10.15	10.15	9.68	9.68	
27937965166	SMP	1	602.51	505.49	786.78	513.65	10.16	10.16	9.65	9.65	
27937973572	SMP	1	602.51	505.49	786.84	513.72	10.10	10.10	9.70	9.70	
27937981918	SMP	1	602.51	505.47	786.72	513.81	9.84	9.84	9.76	9.76	
27937990172	SMP	1	602.54	505.62	786.78	513.79	10.05	10.05	9.72	9.72	
27937998551	SMP	1	602.52	505.54	786.73	513.91	10.04	10.04	9.75	9.75	
27938006936	SMP	1	602.54	505.63	786.74	513.71	10.03	10.03	9.55	9.55	
27938015291	SMP	1	602.57	505.67	786.70	513.92	9.85	9.85	9.75	9.75	
27938023575	SMP	1	602.44	505.68	786.67	513.78	10.05	10.05	9.68	9.68	
27938031922	SMP	1	602.50	505.60	786.65	513.84	10.11	10.11	9.73	9.73	
27938040298	SMP	1	602.43	505.67	786.67	513.78	10.17	10.17	9.52	9.52	
27938048678	SMP	1	602.33	505.69	786.52	513.71	10.01	10.01	9.58	9.58	
27938056937	SMP	1	602.29	505.70	786.59	513.78	9.88	9.88	9.67	9.67	
27938065302	SMP	1	602.33	505.69	786.51	513.69	9.94	9.94	9.60	9.60	
27938073692	SMP	1	602.28	505.65	786.52	513.77	9.94	9.94	9.70	9.70	
27938082039	SMP	1	602.27	505.59	786.55	513.74	9.76	9.76	9.56	9.56	
27938090297	SMP	1	602.34	505.65	786.48	513.67	9.81	9.81	9.60	9.60	
27938098677	SMP	1	602.31	505.54	786.67	513.66	9.93	9.93	9.39	9.39	
27938107049	SMP	1	602.28	505.57	786.55	513.70	9.73	9.73	9.59	9.59	
27938115294	SMP	1	602.20	505.48	786.51	513.62	9.84	9.84	9.71	9.71	
27938123689	SMP	1	602.32	505.55	786.47	513.58	9.94	9.94	9.53	9.53	
27938132041	SMP	1	602.19	505.50	786.45	513.56	9.83	9.83	9.53	9.53	
27938140415	SMP	1	602.31	505.51	786.53	513.50	10.05	10.05	9.29	9.29	
27938148666	SMP	1	602.28	505.46	786.56	513.53	9.81	9.81	9.47	9.47	
27938157050	SMP	1	602.17	505.35	786.51	513.48	10.05	10.05	9.67	9.67	
27938165412	SMP	1	602.28	505.34	786.55	513.47	9.76	9.76	9.32	9.32	
27938173815	SMP	1	602.31	505.36	786.56	513.55	9.91	9.91	9.57	9.57	
27938182040	SMP	1	602.44	505.28	786.58	513.48	9.87	9.87	9.42	9.42	
27938190415	SMP	1	602.44	505.35	786.65	513.48	9.86	9.86	9.38	9.38	
27938198793	SMP	1	602.51	505.28	786.56	513.47	9.73	9.73	9.34	9.34	
27938207181	SMP	1	602.58	505.23	786.70	513.51	9.93	9.93	9.53	9.53	
27938215407	SMP	1	602.53	505.23	786.70	513.58	9.95	9.95	9.53	9.53	
27938223809	SMP	1	602.55	505.27	786.70	513.44	9.80	9.80	9.40	9.40	
27938232163	SMP	1	602.56	505.25	786.77	513.51	10.05	10.05	9.49	9.49	
27938240539	SMP	1	602.66	505.23	786.77	513.58	9.87	9.87	9.62	9.62	
27938248792	SMP	1	602.55	505.31	786.77	513.51	9.80	9.80	9.47	9.47	
27938257178	SMP	1	602.58	505.31	786.84	513.51	10.10	10.10	9.48	9.48	
27938265532	SMP	1	602.61	505.27	786.76	513.55	9.86	9.86	9.59	9.59	
27938273810	SMP	1	602.62	505.30	786.77	513.51	9.75	9.75	9.41	9.41	
27938282160	SMP	1	602.62	505.27	786.77	513.51	9.98	9.98	9.53	9.53	
27938290542	SMP	1	602.60	505.23	786.82	513.55	9.93	9.93	9.57	9.57	
27938298912	SMP	1	602.54	505.23	786.75	513.49	10.01	10.01	9.50	9.50	
27938307182	SMP	1	602.60	505.23	786.75	513.49	9.81	9.81	9.68	9.68	
27938315529	SMP	1	602.63	505.21	786.68	513.48	10.01	10.01	9.51	9.51	
27938323936	SMP	1	602.56	505.22	786.79	513.49	10.06	10.06	9.55	9.55	
27938332283	SMP	1	602.65	505.17	786.83	513.55	9.98	9.98	9.72	9.72	
27938340535	SMP	1	602.69	505.27	786.89	513.41	10.02	10.02	9.56	9.56	
27938348920	SMP	1	602.63	505.21	786.85	513.49	10.01	10.01	9.68	9.68	
27938357293	SMP	1	602.73	505.25	786.89	513.41	10.04	10.04	9.65	9.65	
27938365651	SMP	1	602.66	505.19	786.89	513.41	9.94	9.94	9.62	9.62	
27938373935	SMP	1	602.77	505.21	786.87	513.43	10.11	10.11	9.56	9.56	
27938382281	SMP	1	602.87	505.18	786.87	513.37	10.07	10.07	9.46	9.46	
27938390656	SMP	1	602.83	505.19	787.07	513.39	10.06	10.06	9.63	9.63	
27938399036	SMP	1	602.80	505.23	787.04	513.42	10.13	10.13	9.68	9.68	
27938407297	SMP	1	602.90	505.18	787.04	513.49	10.17	10.17	9.78	9.78	
27938415653	SMP	1	602.80	505.18	787.10	513.38	10.09	10.09	9.43	9.43	
27938424056	SMP	1	602.87	505.18	787.03	513.42	10.07	10.07	9.62	9.62	
27938432406	SMP	1	602.87	505.17	786.97	513.42	10.12	10.12	9.67	9.67	
27938440669	SMP	1	602.77	505.21	787.04	513.42	10.14	10.14	9.70	9.70	
27938449035	SMP	1	602.80	505.25	786.93	513.36	10.14	10.14	9.72	9.72	
27938457411	SMP	1	602.70	505.25	786.90	513.55	10.22	10.22	9.73	9.73	
27938465647	SMP	1	602.12	505.90	786.41	513.74	10.19	10.19	9.58	9.58	
27938474053	SMP	1	601.14	506.78	785.16	514.76	10.11	10.11	9.49	9.49	
27938482411	SMP	1	600.40	507.81	784.13	515.73	9.97	9.97	9.75	9.75	
27938490789	SMP	1	599.84	508.58	783.41	516.40	10.00	10.00	9.55	9.55	
27938499033	SMP	1	599.93	508.46	783.62	516.25	10.06	10.06	9.63	9.63	
27938507412	SMP	1	599.71	508.38	783.75	516.18	9.83	9.83	9.57	9.57	
27938515770	SMP	1	599.64	508.43	783.70	516.11	9.96	9.96	9.71	9.71	
27938524174	SMP	1	599.55	508.48	783.67	516.17	10.25	10.25	9.60	9.60	
27938532400	SMP	1	599.50	508.42	783.66	516.17	10.07	10.07	9.74	9.74	
27938540778	SMP	1	599.47	508.36	783.68	516.18	10.07	10.07	9.77	9.77	
27938549154	SMP	1	599.42	508.42	783.57	516.13	10.07	10.07	9.79	9.79	
27938557543	SMP	1	599.31	508.37	783.54	516.19	10.10	10.10	9.82	9.82	
27938565766	SMP	1	599.31	508.44	783.47	516.11	10.21	10.21	9.71	9.71	
27938574174	SMP	1	599.22	508.44	783.40	516.18	10.24	10.24	9.52	9.52	
27938582529	SMP	1	599.17	508.52	783.40	516.18	10.17	10.17	9.97	9.97	
27938590899	SMP	1	599.09	508.50	783.32	516.14	10.06	10.06	10.02	10.02	
27938599151	SMP	1	599.07	508.50	783.33	516.18	10.14	10.14	9.60	9.60	
27938607534	SMP	1	599.01	508.56	783.24	516.11	10.13	10.13	9.49	9.49	
27938615891	SMP	1	599.01	508.50	783.22	516.27	10.00	10.00	9.65	9.65	
27938624169	SMP	1	599.01	508.47	783.26	516.11	10.02	10.02	9.50	9.50	
27938632527	SMP	1	598.98	508.49	783.15	516.13	10.03	10.03	9.74	9.74	
27938640900	SMP	1	598.98	508.56	783.21	516.08	10.10	10.10	9.44	9.44	
27938649275	SMP	1	598.95	508.50	783.26	516.11	10.00	10.00	9.45	9.45	
27938657537	SMP	1	598.98	508.49	783.26	516.11	9.99	9.99	9.47	9.47	
27938665887	SMP	1	599.07	508.53	783.22	516.00	9.99	9.99	9.35	9.35	
27938674313	SMP	1	599.06	508.56	783.29	516.14	9.97	9.97	9.26	9.26	
27938682641	SMP	1	598.99	508.55	783.29	516.14	10.13	10.13	9.35	9.35	
27938690893	SMP	1	599.04	508.55	783.25	516.21	10.20	10.20	9.39	9.39	
27938699272	SMP	1	599.07	508.60	783.37	516.24	10.06	10.06	9.27	9.27	
27938707648	SMP	1	599.08	508.57	783.32	516.27	9.95	9.95	9.29	9.29	
27938716019	SMP	1	599.09	508.63	783.32	516.35	10.09	10.09	9.46	9.46	
27938724293	SMP	1	599.06	508.81	783.35	516.45	10.12	10.12	9.57	9.57	
27938732640	SMP	1	599.01	508.71	783.35	516.38	10.03	10.03	9.51	9.51	
27938741021	SMP	1	599.08	508.79	783.34	516.44	10.08	10.08	9.59	9.59	
27938749395	SMP	1	599.02	508.82	783.35	516.47	10.20	10.20	9.55	9.55	
27938757652	SMP	1	599.01	508.83	783.35	516.52	10.27	10.27	9.83	9.83	
27938766010	SMP	1	598.96	508.87	783.35	516.54	10.06	10.06	9.79	9.79	
27938774415	SMP	1	599.00	508.86	783.29	516.55	10.23	10.23	9.74	9.74	
27938782634	SMP	1	598.97	508.84	783.29	516.63	10.17	10.17	10.06	10.06	
27938791017	SMP	1	598.94	508.82	783.29	516.65	10.26	10.26	10.05	10.05	
27938799393	SMP	1	598.98	508.91	783.22	516.58	10.24	10.24	10.00	10.00	
27938807780	SMP	1	598.91	508.87	783.27	516.55	10.22	10.22	9.90	9.90	
27938816013	SMP	1	598.87	508.89	783.27	516.58	10.19	10.19	10.08	10.08	
27938824410	SMP	1	598.86	508.86	783.22	516.57	10.23	10.23	10.07	10.07	
27938832761	SMP	1	598.81	508.89	783.22	516.63	10.33	10.33	10.12	10.12	
27938841139	SMP	1	598.77	508.88	783.18	516.56	10.25	10.25	9.96	9.96	
27938849390	SMP	1	598.79	508.85	783.22	516.56	10.22	10.22	9.94	9.94	
27938857772	SMP	1	598.75	508.78	783.13	516.56	10.26	10.26	10.06	10.06	
27938866139	SMP	1	598.75	508.85	783.24	516.51	10.17	10.17	9.93	9.93	
27938874539	SMP	1	598.70	508.67	783.27	516.53	10.16	10.16	9.93	9.93	
27938882758	SMP	1	598.75	508.71	783.25	516.39	10.16	10.16	9.75	9.75	
27938891135	SMP	1	598.77	508.77	783.26	516.47	10.24	10.24	10.02	10.02	
27938899513	SMP	1	598.75	508.70	783.26	516.40	10.35	10.35	9.98	9.98	
27938907900	SMP	1	598.77	508.66	783.32	516.34	10.33	10.33	9.80	9.80	
27938916129	SMP	1	598.87	508.72	783.32	516.34	10.24	10.24	9.95	9.95	
27938924535	SMP	1	598.93	508.69	783.33	516.40	10.21	10.21	9.80	9.80	
27938932892	SMP	1	598.93	508.55	783.40	516.32	10.31	10.31	9.82	9.82	
27938941133	SMP	1	598.97	508.59	783.43	516.35	10.25	10.25	9.82	9.82	
27938949513	SMP	1	599.08	508.56	783.40	516.40	10.29	10.29	9.96	9.96	
27938957897	SMP	1	599.07	508.56	783.58	516.44	10.11	10.11	10.10	10.10	
27938966251	SMP	1	599.17	508.44	783.51	516.34	10.25	10.25	10.08	10.08	
27938974535	SMP	1	599.15	508.52	783.57	516.28	10.36	10.36	9.84	9.84	
27938982874	SMP	1	599.15	508.45	783.64	516.28	10.29	10.29	9.77	9.77	
27938991261	SMP	1	599.25	508.44	783.73	516.34	10.28	10.28	9.94	9.94	
27938999635	SMP	1	599.22	508.59	783.71	516.28	10.43	10.43	9.83	9.83	
27939007900	SMP	1	599.22	508.52	783.67	516.34	10.30	10.30	9.82	9.82	
27939016246	SMP	1	599.24	508.51	783.71	516.28	10.22	10.22	10.02	10.02	
27939024652	SMP	1	599.28	508.63	783.74	516.31	10.36	10.36	9.83	9.83	
27939033007	SMP	1	599.14	508.67	783.73	516.41	10.34	10.34	10.00	10.00	
27939041257	SMP	1	598.79	508.39	783.33	516.07	10.30	10.30	9.92	9.92	
27939049644	SMP	1	598.58	507.90	782.93	515.80	10.10	10.10	10.14	10.14	
27939058016	SMP	1	598.48	507.74	782.79	515.59	10.36	10.36	9.89	9.89	
27939066376	SMP	1	598.63	507.71	782.80	515.58	10.30	10.30	9.86	9.86	
27939074651	SMP	1	598.59	507.75	782.79	515.57	10.01	10.01	9.78	9.78	
27939083008	SMP	1	598.62	507.72	782.87	515.58	10.23	10.23	10.00	10.00	
27939091375	SMP	1	598.55	507.72	782.90	515.70	10.34	10.34	10.10	10.10	
27939099631	SMP	1	598.69	507.79	782.95	515.71	10.46	10.46	10.13	10.13	
27939108013	SMP	1	598.63	507.73	782.93	515.63	9.95	9.95	9.95	9.95	
27939116373	SMP	1	598.70	507.71	782.95	515.71	10.13	10.13	10.07	10.07	
27939124775	SMP	1	598.56	507.56	782.80	515.42	10.34	10.34	9.82	9.82	
27939133002	SMP	1	598.58	507.36	782.93	515.28	10.38	10.38	9.95	9.95	
27939141380	SMP	1	598.65	507.44	782.89	515.33	10.25	10.25	9.95	9.95	
27939149756	SMP	1	598.73	507.41	782.89	515.38	10.20	10.20	9.77	9.77	
27939158133	SMP	1	598.73	507.43	783.02	515.40	10.25	10.25	9.94	9.94	
27939166373	SMP	1	598.71	507.47	783.02	515.47	10.28	10.28	10.08	10.08	
27939174773	SMP	1	598.68	507.51	783.02	515.47	10.26	10.26	9.94	9.94	
27939183123	SMP	1	598.81	507.42	782.99	515.52	10.18	10.18	10.12	10.12	
27939191503	SMP	1	598.71	507.47	783.08	515.51	10.22	10.22	10.08	10.08	
27939199752	SMP	1	598.74	507.48	783.04	515.42	10.26	10.26	9.92	9.92	
27939208130	SMP	1	598.75	507.49	783.04	515.49	10.26	10.26	9.98	9.98	
27939216491	SMP	1	598.71	507.43	783.02	515.48	10.11	10.11	9.98	9.98	
27939224895	SMP	1	598.67	507.52	783.02	515.41	10.31	10.31	9.88	9.88	
27939233122	SMP	1	598.70	507.53	782.97	515.56	10.27	10.27	10.06	10.06	
27939241502	SMP	1	598.66	507.41	783.04	515.49	9.99	9.99	9.98	9.98	
27939249875	SMP	1	598.72	507.43	783.04	515.52	10.21	10.21	9.95	9.95	
27939258262	SMP	1	598.71	507.49	783.04	515.42	10.11	10.11	9.83	9.83	
27939266489	SMP	1	598.70	507.54	782.93	515.50	10.01	10.01	9.83	9.83	
27939274892	SMP	1	598.61	507.57	782.95	515.48	9.96	9.96	9.92	9.92	
27939283250	SMP	1	598.57	507.58	782.99	515.43	10.11	10.11	9.74	9.74	
27939291498	SMP	1	598.57	507.56	782.89	515.42	9.92	9.92	9.91	9.91	
27939299889	SMP	1	598.55	507.53	782.94	515.44	9.84	9.84	9.67	9.67	
27939308260	SMP	1	598.51	507.54	782.93	515.43	9.98	9.98	9.74	9.74	
27939316608	SMP	1	598.61	507.50	782.91	515.37	9.87	9.87	9.71	9.71	
27939324897	SMP	1	598.53	507.52	782.87	515.37	9.74	9.74	9.56	9.56	
27939333250	SMP	1	598.54	507.58	782.86	515.43	9.85	9.85	9.76	9.76	
27939341614	SMP	1	598.47	507.55	782.80	515.37	9.82	9.82	9.60	9.60	
27939349998	SMP	1	598.49	507.49	782.80	515.37	9.81	9.81	9.53	9.53	
27939358255	SMP	1	598.49	507.50	782.87	515.44	9.83	9.83	9.72	9.72	
27939366613	SMP	1	598.49	507.56	782.82	515.34	9.93	9.93	9.72	9.72	
27939375018	SMP	1	598.51	507.61	782.98	515.48	9.95	9.95	9.75	9.75	
27939383365	SMP	1	599.33	507.81	783.74	515.74	10.03	10.03	9.75	9.75	
27939391617	SMP	1	600.90	508.18	785.60	516.15	10.19	10.19	9.83	9.83	
27939400001	SMP	1	602.47	508.34	787.21	516.35	10.09	10.09	9.69	9.69	
27939408372	SMP	1	603.66	508.36	788.14	516.55	10.25	10.25	9.66	9.66	
27939416612	SMP	1	603.91	508.61	788.07	516.60	10.20	10.20	9.57	9.57	
27939425039	SMP	1	603.74	508.63	788.07	516.54	10.33	10.33	9.58	9.58	
27939433364	SMP	1	603.85	508.61	788.13	516.55	10.18	10.18	9.77	9.77	
27939441738	SMP	1	603.88	508.59	788.13	516.59	10.11	10.11	9.67	9.67	
27939449993	SMP	1	603.89	508.57	788.15	516.68	10.06	10.06	9.79	9.79	
27939458372	SMP	1	603.96	508.64	788.20	516.60	10.09	10.09	9.63	9.63	
27939466733	SMP	1	603.97	508.60	788.27	516.66	9.94	9.94	9.58	9.58	
27939475136	SMP	1	603.94	508.62	788.27	516.74	9.98	9.98	9.47	9.47	
27939483371	SMP	1	604.03	508.71	788.25	516.88	10.06	10.06	9.56	9.56	
27939491754	SMP	1	604.10	508.79	788.27	516.81	10.11	10.11	9.54	9.54	
27939500116	SMP	1	603.99	508.82	788.34	516.95	10.09	10.09	9.48	9.48	
27939508497	SMP	1	604.06	508.82	788.33	516.98	9.94	9.94	9.62	9.62	
27939516738	SMP	1	604.08	508.90	788.27	516.95	10.16	10.16	9.61	9.61	
27939525131	SMP	1	603.97	508.91	788.32	517.04	10.15	10.15	9.57	9.57	
27939533483	SMP	1	604.01	508.98	788.26	517.12	10.06	10.06	9.65	9.65	
27939541858	SMP	1	604.04	508.93	788.24	517.05	10.30	10.30	9.55	9.55	
27939550111	SMP	1	603.99	508.89	788.18	517.02	10.05	10.05	9.61	9.61	
27939558502	SMP	1	603.99	508.95	788.27	517.03	10.07	10.07	9.68	9.68	
27939566859	SMP	1	603.99	508.95	788.19	517.05	10.16	10.16	9.74	9.74	
27939575261	SMP	1	603.96	508.99	788.19	517.05	10.43	10.43	9.58	9.58	
27939583479	SMP	1	604.00	509.02	788.18	517.03	10.23	10.23	9.68	9.68	
27939591856	SMP	1	603.94	508.96	788.20	517.02	10.16	10.16	9.71	9.71	
27939600236	SMP	1	604.03	508.96	788.11	517.12	10.22	10.22	9.63	9.63	
27939608488	SMP	1	603.94	508.96	788.13	517.06	10.14	10.14	9.58	9.58	
27939616856	SMP	1	603.87	508.96	788.12	516.98	10.19	10.19	9.94	9.94	
27939625255	SMP	1	603.92	509.04	788.04	516.98	10.24	10.24	9.89	9.89	
27939633611	SMP	1	603.91	508.95	788.04	517.05	10.14	10.14	9.75	9.75	
27939641854	SMP	1	603.87	508.96	788.05	516.98	10.17	10.17	9.89	9.89	
27939650232	SMP	1	604.06	508.89	788.26	516.98	10.12	10.12	9.87	9.87	
27939658618	SMP	1	604.68	508.61	788.78	516.73	10.07	10.07	9.66	9.66	
27939666973	SMP	1	604.71	508.25	788.81	516.42	10.37	10.37	9.64	9.64	
27939675259	SMP	1	604.80	508.21	788.73	516.34	10.13	10.13	9.70	9.70	
27939683598	SMP	1	604.81	508.28	788.73	516.34	10.39	10.39	9.73	9.73	
27939691977	SMP	1	604.80	508.23	788.78	516.35	10.35	10.35	9.83	9.83	
27939700356	SMP	1	604.89	508.16	788.79	516.40	10.22	10.22	9.75	9.75	
27939708621	SMP	1	604.96	508.23	788.87	516.26	10.28	10.28	9.70	9.70	
27939716971	SMP	1	605.14	507.76	789.22	515.95	10.14	10.14	9.77	9.77	
27939725377	SMP	1	605.30	507.25	789.32	515.36	10.26	10.26	9.70	9.70	
27939733723	SMP	1	605.25	507.24	789.17	515.38	10.18	10.18	9.79	9.79	
27939741984	SMP	1	605.41	507.29	789.25	515.45	10.39	10.39	9.79	9.79	
27939750376	SMP	1	605.36	507.27	789.25	515.31	10.15	10.15	9.69	9.69	
27939758735	SMP	1	605.44	507.22	789.39	515.48	10.25	10.25	9.73	9.73	
27939766967	SMP	1	605.53	507.25	789.49	515.42	10.16	10.16	9.57	9.57	
27939775374	SMP	1	605.60	507.36	789.52	515.48	10.57	10.57	9.67	9.67	
27939792105	SMP	1	605.74	507.28	789.75	515.50	10.40	10.40	9.57	9.57	
27939800371	SMP	1	605.77	507.25	789.70	515.58	10.33	10.33	9.73	9.73	
27939808726	SMP	1	605.78	507.31	789.86	515.55	10.42	10.42	9.69	9.69	
27939817097	SMP	1	605.91	507.25	789.89	515.58	10.28	10.28	9.87	9.87	
27939825483	SMP	1	605.91	507.18	789.97	515.48	10.23	10.23	9.79	9.79	
27939833727	SMP	1	605.97	507.18	790.02	515.48	10.22	10.22	9.80	9.80	
27939842097	SMP	1	606.14	507.18	790.10	515.42	10.29	10.29	9.82	9.82	
27939850494	SMP	1	606.06	507.09	790.29	515.45	10.05	10.05	9.61	9.61	
27939858848	SMP	1	606.25	507.11	790.31	515.50	10.14	10.14	9.78	9.78	
27939867107	SMP	1	606.27	507.15	790.38	515.43	10.20	10.20	9.49	9.49	
27939875483	SMP	1	606.37	507.14	790.50	515.52	10.23	10.23	9.82	9.82	
27939883848	SMP	1	606.48	507.09	790.55	515.54	10.08	10.08	9.66	9.66	
27939892219	SMP	1	606.58	507.01	790.66	515.51	9.96	9.96	9.63	9.63	
27939900487	SMP	1	606.68	507.07	790.79	515.56	10.10	10.10	9.49	9.49	
27939908848	SMP	1	606.73	507.07	790.86	515.56	10.17	10.17	9.56	9.56	
27939917221	SMP	1	606.80	507.03	790.93	515.55	10.26	10.26	9.53	9.53	
27939925480	SMP	1	606.91	506.95	791.01	515.44	10.19	10.19	9.73	9.73	
27939933844	SMP	1	606.87	506.96	791.08	515.53	10.31	10.31	9.81	9.81	
27939942215	SMP	1	606.99	506.95	791.15	515.46	10.28	10.28	9.62	9.62	
27939950612	SMP	1	607.07	506.90	791.11	515.43	10.30	10.30	9.55	9.55	
27939958847	SMP	1	607.14	506.83	791.23	515.44	10.23	10.23	9.60	9.60	
27939967219	SMP	1	607.06	506.81	791.27	515.46	10.16	10.16	9.72	9.72	
27939975600	SMP	1	607.17	506.77	791.29	515.42	10.22	10.22	9.54	9.54	
27939983981	SMP	1	607.21	506.76	791.29	515.39	10.12	10.12	9.59	9.59	
27939992215	SMP	1	607.21	506.76	791.32	515.28	10.12	10.12	9.44	9.44	
27940000610	SMP	1	607.21	506.76	791.30	515.37	10.12	10.12	9.58	9.58	
27940008968	SMP	1	607.29	506.66	791.20	515.32	10.06	10.06	9.77	9.77	
27940017339	SMP	1	607.50	506.30	791.08	515.09	9.64	9.64	9.58	9.58	
27940025594	SMP	1	609.96	507.24	790.93	514.84	6.89	6.89	9.68	9.68	
27940033970	SMP	1	597.60	512.84	792.17	516.00	14.94	14.94	6.37	6.37	
27940042338	SMP	1	0.00	0.00	798.92	522.14	0.00	0.00	16.26	16.26	
27940050714	SMP	1	0.00	0.00	0.00	0.00	0.00	0.00	0.00	0.00	
27940058966	SMP	1	0.00	0.00	796.76	522.41	0.00	0.00	16.58	16.58	
27940067337	SMP	1	0.00	0.00	0.00	0.00	0.00	0.00	0.00	0.00	
27940075729	SMP	1	598.88	519.42	0.00	0.00	12.89	12.89	0.00	0.00	
27940083967	SMP	1	595.65	517.36	0.00	0.00	10.82	10.82	0.00	0.00	
27940092337	SMP	1	592.90	514.12	793.26	516.03	17.34	17.34	6.14	6.14	
27940100734	SMP	1	609.80	506.78	792.77	514.57	5.77	5.77	6.59	6.59	
27940109087	SMP	1	609.22	506.37	792.78	514.73	6.87	6.87	6.90	6.90	
27940117346	SMP	1	609.19	506.45	792.12	514.45	6.14	6.14	8.73	8.73	
27940125734	SMP	1	609.12	506.31	791.58	514.20	7.14	7.14	9.61	9.61	
27940134088	SMP	1	608.17	505.84	791.30	514.09	8.63	8.63	9.47	9.47	
27940142458	SMP	1	608.15	505.80	791.37	514.16	9.38	9.38	9.45	9.45	
27940150729	SMP	1	607.68	505.54	791.35	514.28	9.69	9.69	9.39	9.39	
27940159089	SMP	1	607.16	505.45	791.34	514.30	9.76	9.76	9.18	9.18	
27940167459	SMP	1	607.27	505.33	791.39	514.44	9.72	9.72	9.35	9.35	
27940175852	SMP	1	607.21	505.48	791.39	514.51	9.62	9.62	9.37	9.37	
27940184087	SMP	1	607.25	505.55	791.49	514.57	9.56	9.56	9.21	9.21	
27940192452	SMP	1	607.26	505.58	791.49	514.64	9.40	9.40	9.42	9.42	
27940200849	SMP	1	607.37	505.73	791.56	514.86	9.59	9.59	9.57	9.57	
27940209211	SMP	1	607.35	505.76	791.50	514.70	9.56	9.56	9.45	9.45	
27940217456	SMP	1	607.54	505.86	791.53	514.81	9.81	9.81	9.61	9.61	
27940225838	SMP	1	607.53	505.98	791.52	514.94	9.65	9.65	9.60	9.60	
27940234208	SMP	1	607.41	505.94	791.56	514.96	9.71	9.71	9.58	9.58	
27940242461	SMP	1	607.50	506.04	791.55	514.93	9.88	9.88	9.48	9.48	
27940250852	SMP	1	607.49	506.08	791.46	514.93	9.59	9.59	9.60	9.60	
27940259211	SMP	1	607.55	506.19	791.55	515.00	9.76	9.76	9.54	9.54	
27940267586	SMP	1	607.46	506.12	791.51	514.95	9.76	9.76	9.47	9.47	
27940275834	SMP	1	607.41	506.15	791.51	514.96	9.76	9.76	9.44	9.44	
27940284205	SMP	1	607.27	505.99	791.42	514.98	9.61	9.61	9.52	9.52	
27940292580	SMP	1	607.33	506.10	791.32	514.90	9.61	9.61	9.44	9.44	
27940300979	SMP	1	607.33	506.03	791.32	514.79	9.60	9.60	9.25	9.25	
27940309207	SMP	1	607.20	506.02	791.35	514.91	9.58	9.58	9.50	9.50	
27940317580	SMP	1	607.15	506.05	791.24	514.79	9.66	9.66	9.41	9.41	
27940325962	SMP	1	607.08	506.05	791.20	514.82	9.82	9.82	9.53	9.53	
27940334331	SMP	1	607.09	506.04	791.17	514.72	9.53	9.53	9.40	9.40	
27940342572	SMP	1	606.97	505.99	791.13	514.74	9.54	9.54	9.52	9.52	
27940350971	SMP	1	606.90	506.04	791.06	514.67	9.86	9.86	9.51	9.51	
27940359340	SMP	1	606.87	505.97	790.93	514.53	9.67	9.67	9.56	9.56	
27940367707	SMP	1	606.53	505.21	790.59	513.70	9.82	9.82	9.58	9.58	
27940375959	SMP	1	606.34	504.15	790.28	512.74	9.52	9.52	9.38	9.38	
27940384328	SMP	1	606.69	503.67	790.11	512.19	9.63	9.63	9.56	9.56	
27940392693	SMP	1	606.67	503.56	790.03	512.13	9.68	9.68	9.46	9.46	
27940401097	SMP	1	606.62	503.71	790.08	512.28	9.71	9.71	9.43	9.43	
27940409338	SMP	1	606.47	503.63	790.04	512.31	9.82	9.82	9.68	9.68	
27940417700	SMP	1	606.46	503.61	790.08	512.18	9.76	9.76	9.49	9.49	
27940426081	SMP	1	606.45	503.69	789.96	512.12	9.72	9.72	9.63	9.63	
27940434327	SMP	1	606.37	503.61	790.03	512.13	9.64	9.64	9.51	9.51	
27940442694	SMP	1	606.37	503.59	790.04	512.12	9.66	9.66	9.48	9.48	
27940451094	SMP	1	606.35	503.53	790.00	512.12	9.74	9.74	9.52	9.52	
27940459449	SMP	1	606.29	503.48	790.08	512.17	9.61	9.61	9.59	9.59	
27940467697	SMP	1	606.31	503.51	789.93	512.05	9.71	9.71	9.49	9.49	
27940476079	SMP	1	606.24	503.51	789.95	512.13	9.77	9.77	9.62	9.62	
27940484481	SMP	1	606.20	503.47	789.96	512.12	9.66	9.66	9.58	9.58	
27940492822	SMP	1	606.13	503.53	789.88	512.13	9.89	9.89	9.35	9.35	
27940501093	SMP	1	605.99	503.53	789.94	512.12	9.80	9.80	9.45	9.45	
27940509448	SMP	1	606.06	503.47	789.88	512.00	9.78	9.78	9.33	9.33	
27940517818	SMP	1	606.02	503.54	789.91	512.10	9.83	9.83	9.55	9.55	
27940526202	SMP	1	605.94	503.54	789.84	512.11	9.76	9.76	9.64	9.64	
27940534449	SMP	1	605.81	503.54	789.73	511.98	9.76	9.76	9.60	9.60	
27940542821	SMP	1	605.69	503.50	789.65	512.01	9.71	9.71	9.59	9.59	
27940551217	SMP	1	605.66	503.50	789.54	512.03	9.77	9.77	9.49	9.49	
27940559573	SMP	1	605.59	503.56	789.50	512.06	9.49	9.49	9.47	9.47	
27940567824	SMP	1	605.50	503.56	789.49	511.99	9.68	9.68	9.30	9.30	
27940576202	SMP	1	605.51	503.50	789.47	511.99	9.47	9.47	9.41	9.41	
27940584574	SMP	1	605.48	503.59	789.48	512.01	9.62	9.62	9.25	9.25	
27940592819	SMP	1	605.42	503.50	789.41	511.95	9.63	9.63	9.51	9.51	
27940601208	SMP	1	605.38	503.46	789.33	511.96	9.59	9.59	9.31	9.31	
27940609568	SMP	1	605.30	503.52	789.29	511.91	9.68	9.68	9.18	9.18	
27940617949	SMP	1	605.27	503.46	789.20	511.89	9.64	9.64	9.36	9.36	
27940626199	SMP	1	605.09	503.46	789.20	511.82	9.44	9.44	9.35	9.35	
27940642940	SMP	1	605.06	503.46	789.07	511.83	9.66	9.66	9.47	9.47	
27940651320	SMP	1	605.10	503.49	789.01	511.83	9.73	9.73	9.45	9.45	
27940659574	SMP	1	605.11	503.49	788.96	511.74	9.78	9.78	9.54	9.54	
27940667930	SMP	1	605.03	503.42	788.88	511.83	9.72	9.72	9.56	9.56	
27940676339	SMP	1	604.90	503.42	788.82	511.74	9.71	9.71	9.53	9.53	
27940684683	SMP	1	604.82	503.43	788.74	511.70	9.81	9.81	9.40	9.40	
27940692938	SMP	1	604.68	503.42	788.78	511.69	9.78	9.78	9.32	9.32	
27940701316	SMP	1	604.72	503.56	788.71	511.69	9.78	9.78	9.41	9.41	
27940709696	SMP	1	604.53	503.49	788.79	511.76	9.59	9.59	9.43	9.43	
27940718057	SMP	1	604.57	503.57	788.57	511.71	9.51	9.51	9.48	9.48	
27940726334	SMP	1	604.49	503.49	788.52	511.62	9.64	9.64	9.33	9.33	
27940734691	SMP	1	603.49	503.14	787.78	511.16	9.74	9.74	9.14	9.14	
27940743065	SMP	1	602.64	502.63	786.70	510.62	9.58	9.58	9.63	9.63	
27940751323	SMP	1	601.53	502.29	785.40	509.99	9.63	9.63	9.42	9.42	
27940759691	SMP	1	600.77	501.83	784.33	509.68	9.76	9.76	9.41	9.41	
27940768062	SMP	1	600.38	501.73	784.06	509.60	9.31	9.31	9.72	9.72	
27940776466	SMP	1	600.32	501.69	783.92	509.60	9.29	9.29	9.73	9.73	
27940784680	SMP	1	600.37	501.75	784.02	509.66	9.42	9.42	9.44	9.44	
27940793056	SMP	1	600.35	501.76	784.06	509.60	9.34	9.34	9.48	9.48	
27940801473	SMP	1	600.35	501.76	783.99	509.67	9.38	9.38	9.74	9.74	
27940809822	SMP	1	600.42	501.75	784.20	509.67	9.33	9.33	9.49	9.49	
27940818054	SMP	1	600.37	501.84	784.08	509.70	9.34	9.34	9.43	9.43	
27940826462	SMP	1	600.38	501.86	784.27	509.74	9.37	9.37	9.28	9.28	
27940834806	SMP	1	600.46	501.88	784.27	509.75	9.39	9.39	9.32	9.32	
27940843178	SMP	1	600.54	501.87	784.34	509.82	9.42	9.42	9.36	9.36	
27940851437	SMP	1	600.55	501.92	784.34	509.75	9.59	9.59	9.35	9.35	
27940859828	SMP	1	600.57	501.87	784.26	509.84	9.45	9.45	9.41	9.41	
27940868174	SMP	1	600.59	501.82	784.33	509.84	9.60	9.60	9.44	9.44	
27940876581	SMP	1	600.65	501.85	784.23	509.74	9.63	9.63	9.40	9.40	
27940884796	SMP	1	600.73	501.83	784.34	509.87	9.65	9.65	9.42	9.42	
27940893179	SMP	1	600.79	501.95	784.50	509.87	9.80	9.80	9.50	9.50	
27940901555	SMP	1	600.79	501.89	784.52	509.86	9.47	9.47	9.50	9.50	
27940909814	SMP	1	600.79	502.04	784.67	509.94	9.54	9.54	9.46	9.46	
27940918170	SMP	1	600.87	502.04	784.62	509.95	9.59	9.59	9.29	9.29	
27940926580	SMP	1	600.93	502.04	784.69	510.02	9.59	9.59	9.27	9.27	
27940934923	SMP	1	601.01	502.12	784.71	510.05	9.53	9.53	9.23	9.23	
27940943177	SMP	1	601.09	502.16	784.78	510.14	9.62	9.62	9.22	9.22	
27940951556	SMP	1	601.09	502.13	784.87	510.16	9.51	9.51	9.33	9.33	
27940959939	SMP	1	601.15	502.19	784.91	510.29	9.60	9.60	9.47	9.47	
27940968315	SMP	1	601.16	502.16	784.95	510.30	9.56	9.56	9.49	9.49	
27940976579	SMP	1	601.22	502.25	785.02	510.29	9.60	9.60	9.49	9.49	
27940984931	SMP	1	601.23	502.28	784.97	510.27	9.63	9.63	9.49	9.49	
27940993302	SMP	1	601.26	502.23	784.95	510.23	9.39	9.39	9.53	9.53	
27941001679	SMP	1	601.23	502.25	785.02	510.23	9.55	9.55	9.59	9.59	
27941009933	SMP	1	601.27	502.23	785.06	510.25	9.58	9.58	9.53	9.53	
27941018293	SMP	1	601.21	502.24	785.09	510.30	9.55	9.55	9.51	9.51	
27941026695	SMP	1	601.13	502.28	785.06	510.25	9.63	9.63	9.53	9.53	
27941035052	SMP	1	601.23	502.32	785.10	510.29	9.55	9.55	9.53	9.53	
27941043296	SMP	1	601.30	502.24	785.13	510.27	9.53	9.53	9.60	9.60	
27941051677	SMP	1	601.36	502.24	785.06	510.25	9.58	9.58	9.53	9.53	
27941060057	SMP	1	601.31	502.24	785.23	510.31	9.48	9.48	9.60	9.60	
27941068291	SMP	1	601.31	502.23	785.23	510.31	9.51	9.51	9.48	9.48	
27941076696	SMP	1	601.30	502.24	785.13	510.22	9.51	9.51	9.44	9.44	
27941085047	SMP	1	601.29	502.20	785.33	510.25	9.54	9.54	9.48	9.48	
27941093420	SMP	1	601.35	502.26	785.24	510.20	9.56	9.56	9.56	9.56	
27941101674	SMP	1	601.32	502.25	785.28	510.25	9.54	9.54	9.48	9.48	
27941110068	SMP	1	601.51	502.22	785.31	510.26	9.59	9.59	9.38	9.38	
27941118416	SMP	1	601.39	502.15	785.37	510.23	9.61	9.61	9.55	9.55	
27941126818	SMP	1	601.45	502.15	785.32	510.24	9.50	9.50	9.42	9.42	
27941135042	SMP	1	601.37	502.15	785.52	510.20	9.49	9.49	9.38	9.38	
27941143419	SMP	1	601.32	502.11	785.45	510.26	9.67	9.67	9.38	9.38	
27941151798	SMP	1	601.45	502.18	785.41	510.14	9.67	9.67	9.35	9.35	
27941160183	SMP	1	601.46	502.09	785.46	510.24	9.70	9.70	9.34	9.34	
27941168410	SMP	1	601.37	502.12	785.46	510.22	9.61	9.61	9.34	9.34	
27941176815	SMP	1	600.61	502.11	784.56	509.99	9.69	9.69	9.43	9.43	
27941185160	SMP	1	599.58	502.22	783.69	509.95	9.92	9.92	9.60	9.60	
27941193542	SMP	1	599.30	502.12	783.16	509.96	9.65	9.65	9.33	9.33	
27941201802	SMP	1	599.26	502.07	783.05	509.99	9.65	9.65	9.41	9.41	
27941210172	SMP	1	599.23	502.18	783.10	509.94	9.70	9.70	9.34	9.34	
27941218534	SMP	1	599.24	502.10	783.09	509.96	9.68	9.68	9.33	9.33	
27941226816	SMP	1	599.22	502.12	783.10	510.02	9.72	9.72	9.37	9.37	
27941235176	SMP	1	599.17	502.07	783.03	509.94	9.68	9.68	9.34	9.34	
27941243541	SMP	1	599.13	502.03	783.09	509.89	9.71	9.71	9.31	9.31	
27941251926	SMP	1	599.04	502.03	782.94	509.92	9.80	9.80	9.38	9.38	
27941260177	SMP	1	599.02	502.03	783.10	509.87	9.69	9.69	9.36	9.36	
27941268545	SMP	1	598.97	502.00	782.96	509.87	9.59	9.59	9.33	9.33	
27941276936	SMP	1	598.91	502.00	782.89	509.94	9.69	9.69	9.39	9.39	
27941285283	SMP	1	598.90	501.96	782.94	509.84	9.84	9.84	9.56	9.56	
27941293536	SMP	1	598.88	502.02	782.81	509.84	9.82	9.82	9.42	9.42	
27941301918	SMP	1	598.83	501.96	782.81	509.87	9.71	9.71	9.49	9.49	
27941310294	SMP	1	598.79	502.03	782.74	509.87	9.70	9.70	9.49	9.49	
27941318657	SMP	1	598.79	502.03	782.77	509.85	9.84	9.84	9.46	9.46	
27941326942	SMP	1	598.71	501.95	782.72	509.84	9.72	9.72	9.62	9.62	
27941335282	SMP	1	598.69	501.99	782.73	509.84	9.78	9.78	9.59	9.59	
27941343660	SMP	1	598.67	501.95	782.68	509.76	9.78	9.78	9.57	9.57	
27941352044	SMP	1	598.60	501.98	782.74	509.79	9.82	9.82	9.53	9.53	
27941360312	SMP	1	598.59	501.95	782.66	509.85	9.71	9.71	9.51	9.51	
27941368656	SMP	1	598.64	502.02	782.67	509.79	9.79	9.79	9.58	9.58	
27941377061	SMP	1	598.69	501.96	782.66	509.78	9.79	9.79	9.63	9.63	
27941385278	SMP	1	598.72	501.95	782.68	509.74	9.76	9.76	9.57	9.57	
27941393669	SMP	1	598.67	501.97	782.56	509.76	9.67	9.67	9.52	9.52	
27941402044	SMP	1	598.70	501.91	782.47	509.74	9.69	9.69	9.41	9.41	
27941410427	SMP	1	598.60	501.93	782.42	509.76	9.70	9.70	9.56	9.56	
27941418652	SMP	1	598.54	501.94	782.41	509.75	9.78	9.78	9.40	9.40	
27941427061	SMP	1	598.51	501.96	782.32	509.73	9.75	9.75	9.57	9.57	
27941435407	SMP	1	598.37	501.97	782.40	509.79	9.83	9.83	9.61	9.61	
27941443784	SMP	1	598.44	501.92	782.33	509.72	9.72	9.72	9.64	9.64	
27941452040	SMP	1	598.25	502.01	782.26	509.72	9.96	9.96	9.56	9.56	
27941460426	SMP	1	598.19	501.92	782.33	509.80	9.71	9.71	9.56	9.56	
27941468775	SMP	1	598.29	501.87	782.24	509.68	9.67	9.67	9.69	9.69	
27941477178	SMP	1	598.13	501.93	782.20	509.68	9.91	9.91	9.70	9.70	
27941485422	SMP	1	598.00	501.93	782.13	509.68	9.89	9.89	9.80	9.80	
27941493791	SMP	1	598.07	501.92	782.13	509.61	9.88	9.88	9.59	9.59	
27941502159	SMP	1	597.86	502.00	782.06	509.61	10.05	10.05	9.75	9.75	
27941510541	SMP	1	597.96	502.02	782.13	509.61	9.85	9.85	9.73	9.73	
27941518771	SMP	1	597.79	501.92	782.06	509.68	9.90	9.90	9.65	9.65	
27941527175	SMP	1	597.85	502.00	781.99	509.68	9.84	9.84	9.73	9.73	
27941535528	SMP	1	597.94	502.00	781.99	509.69	9.92	9.92	9.58	9.58	
27941543794	SMP	1	597.86	502.00	782.06	509.68	9.89	9.89	9.69	9.69	
27941552157	SMP	1	597.87	502.07	781.92	509.68	9.99	9.99	9.66	9.66	
27941560540	SMP	1	597.94	502.00	781.92	509.69	9.82	9.82	9.66	9.66	
27941568902	SMP	1	597.86	502.07	781.99	509.68	9.87	9.87	9.60	9.60	
27941577176	SMP	1	597.98	502.08	782.13	509.75	9.88	9.88	9.64	9.64	
27941585518	SMP	1	598.03	502.02	781.99	509.69	9.88	9.88	9.65	9.65	
27941593898	SMP	1	598.19	502.23	782.15	509.96	9.72	9.72	9.65	9.65	
27941602280	SMP	1	598.51	502.62	782.43	510.56	9.98	9.98	9.64	9.64	
27941610553	SMP	1	598.65	503.16	782.47	510.83	9.90	9.90	9.64	9.64	
27941618899	SMP	1	598.65	503.23	782.39	510.84	10.13	10.13	9.63	9.63	
27941627296	SMP	1	598.61	503.15	782.61	510.88	10.03	10.03	9.64	9.64	
27941635641	SMP	1	598.70	503.20	782.52	510.94	9.89	9.89	9.79	9.79	
27941643895	SMP	1	598.69	503.27	782.60	510.97	10.09	10.09	9.79	9.79	
27941652280	SMP	1	598.71	503.32	782.60	511.01	10.09	10.09	9.79	9.79	
27941660662	SMP	1	598.71	503.33	782.59	511.08	10.06	10.06	9.82	9.82	
27941669011	SMP	1	598.62	503.37	782.69	511.10	10.12	10.12	9.69	9.69	
27941677295	SMP	1	598.75	503.41	782.62	511.09	10.04	10.04	9.62	9.62	
27941685679	SMP	1	598.75	503.39	782.77	511.13	10.12	10.12	9.64	9.64	
27941694034	SMP	1	598.64	503.36	782.78	511.24	9.95	9.95	9.73	9.73	
27941702407	SMP	1	598.69	503.42	782.70	511.21	10.03	10.03	9.51	9.51	
27941710652	SMP	1	598.57	503.43	782.70	511.20	9.88	9.88	9.64	9.64	
27941719016	SMP	1	598.62	503.45	782.70	511.20	10.08	10.08	9.55	9.55	
27941727420	SMP	1	598.55	503.43	782.61	511.12	9.98	9.98	9.54	9.54	
27941735640	SMP	1	598.62	503.42	782.63	511.13	9.92	9.92	9.54	9.54	
27941744024	SMP	1	598.55	503.50	782.62	511.16	10.02	10.02	9.71	9.71	
27941752400	SMP	1	598.61	503.53	782.70	511.20	9.91	9.91	9.68	9.68	
27941760777	SMP	1	598.56	503.48	782.66	511.08	10.01	10.01	9.74	9.74	
27941769013	SMP	1	598.64	503.48	782.61	511.16	9.90	9.90	9.73	9.73	
27941777417	SMP	1	598.59	503.46	782.76	511.23	10.01	10.01	9.70	9.70	
27941785766	SMP	1	598.36	503.44	782.42	510.98	9.99	9.99	9.74	9.74	
27941794146	SMP	1	597.16	503.06	781.31	510.52	10.10	10.10	9.73	9.73	
27941802399	SMP	1	596.14	502.45	780.22	509.89	9.85	9.85	9.75	9.75	
27941819159	SMP	1	595.91	502.05	779.60	509.73	9.98	9.98	9.73	9.73	
27941827527	SMP	1	595.91	502.16	779.68	509.70	9.99	9.99	9.79	9.79	
27941835770	SMP	1	596.01	502.15	779.69	509.68	10.09	10.09	9.70	9.70	
27941844138	SMP	1	595.95	502.09	779.75	509.61	9.91	9.91	9.75	9.75	
27941852529	SMP	1	595.96	502.08	779.82	509.61	9.91	9.91	9.82	9.82	
27941860900	SMP	1	596.19	502.05	779.83	509.61	9.98	9.98	9.82	9.82	
27941869142	SMP	1	596.15	502.07	779.92	509.61	9.96	9.96	9.84	9.84	
27941877521	SMP	1	596.19	501.98	779.96	509.54	9.98	9.98	9.79	9.79	
27941885890	SMP	1	596.23	502.00	780.06	509.61	9.90	9.90	9.84	9.84	
27941894135	SMP	1	596.16	502.00	780.01	509.56	9.93	9.93	9.80	9.80	
27941902529	SMP	1	596.16	502.00	780.20	509.63	9.96	9.96	9.84	9.84	
27941910890	SMP	1	596.12	501.98	780.10	509.61	9.99	9.99	9.81	9.81	
27941919261	SMP	1	596.09	501.99	780.05	509.61	9.92	9.92	9.82	9.82	
27941927520	SMP	1	596.29	501.96	780.11	509.56	9.84	9.84	9.81	9.81	
27941935889	SMP	1	596.10	501.94	780.18	509.52	9.92	9.92	9.81	9.81	
27941944259	SMP	1	596.23	501.93	780.05	509.56	9.92	9.92	9.84	9.84	
27941952660	SMP	1	596.18	501.92	779.98	509.56	9.98	9.98	9.84	9.84	
27941960894	SMP	1	596.04	501.89	780.06	509.54	9.85	9.85	9.77	9.77	
27941969258	SMP	1	596.05	501.94	780.08	509.50	9.95	9.95	9.75	9.75	
27941977646	SMP	1	596.01	501.94	780.13	509.48	10.21	10.21	9.81	9.81	
27941986019	SMP	1	596.26	501.84	780.20	509.55	9.87	9.87	9.78	9.78	
27941994254	SMP	1	596.22	501.73	780.15	509.51	9.92	9.92	9.79	9.79	
27942002652	SMP	1	596.19	501.79	780.15	509.44	9.89	9.89	9.77	9.77	
27942011010	SMP	1	596.12	501.79	780.20	509.42	9.82	9.82	9.74	9.74	
27942019386	SMP	1	596.08	501.80	780.18	509.52	9.89	9.89	9.80	9.80	
27942027645	SMP	1	596.12	501.81	780.23	509.46	9.85	9.85	9.76	9.76	
27942036009	SMP	1	596.19	501.82	780.18	509.45	9.95	9.95	9.77	9.77	
27942044385	SMP	1	596.23	501.81	780.22	509.59	9.93	9.93	9.82	9.82	
27942052654	SMP	1	596.20	501.82	780.26	509.49	9.97	9.97	9.80	9.80	
27942061012	SMP	1	596.12	501.86	780.25	509.48	10.12	10.12	9.79	9.79	
27942069383	SMP	1	596.19	501.80	780.15	509.48	9.93	9.93	9.81	9.81	
27942077762	SMP	1	596.21	501.82	780.19	509.49	9.93	9.93	9.79	9.79	
27942086008	SMP	1	596.12	501.75	780.25	509.55	9.96	9.96	9.82	9.82	
27942094382	SMP	1	596.21	501.81	780.20	509.48	9.99	9.99	9.75	9.75	
27942102774	SMP	1	596.11	501.84	780.15	509.52	10.13	10.13	9.79	9.79	
27942111389	SMP	1	596.08	501.82	780.15	509.58	10.02	10.02	9.82	9.82	
27942119385	SMP	1	595.86	501.92	780.08	509.52	10.06	10.06	9.85	9.85	
27942127762	SMP	1	596.14	501.89	780.16	509.52	10.05	10.05	9.84	9.84	
27942136129	SMP	1	596.08	501.89	779.92	509.49	10.04	10.04	9.73	9.73	
27942144497	SMP	1	596.01	501.89	779.91	509.54	10.11	10.11	9.80	9.80	
27942152769	SMP	1	595.91	501.91	780.04	509.54	10.19	10.19	9.84	9.84	
27942161135	SMP	1	595.94	501.89	779.91	509.54	10.17	10.17	9.81	9.81	
27942169504	SMP	1	596.00	501.89	779.83	509.55	10.18	10.18	9.84	9.84	
27942177883	SMP	1	595.84	501.91	779.83	509.54	10.26	10.26	9.78	9.78	
27942186133	SMP	1	595.87	501.82	779.84	509.48	10.15	10.15	9.86	9.86	
27942194497	SMP	1	595.91	501.82	779.79	509.48	10.23	10.23	9.85	9.85	
27942202895	SMP	1	595.86	501.83	779.73	509.48	10.09	10.09	9.85	9.85	
27942211130	SMP	1	595.77	501.81	779.73	509.48	10.11	10.11	9.87	9.87	
27942219500	SMP	1	595.66	501.91	779.75	509.47	10.20	10.20	9.98	9.98	
27942227883	SMP	1	595.69	501.98	779.68	509.44	10.33	10.33	9.86	9.86	
27942236265	SMP	1	595.75	501.96	779.60	509.44	10.13	10.13	10.04	10.04	
27942244496	SMP	1	595.39	502.04	779.72	509.42	10.23	10.23	10.06	10.06	
27942252891	SMP	1	594.51	502.30	778.84	509.55	10.57	10.57	10.03	10.03	
27942261253	SMP	1	593.63	502.36	777.92	509.65	10.54	10.54	10.08	10.08	
27942269661	SMP	1	593.48	502.30	777.48	509.77	10.32	10.32	10.22	10.22	
27942277888	SMP	1	593.55	502.35	777.51	509.76	10.50	10.50	9.94	9.94	
27942286248	SMP	1	593.63	502.36	777.51	509.76	10.45	10.45	10.14	10.14	
27942294617	SMP	1	593.56	502.42	777.51	509.76	10.46	10.46	10.17	10.17	
27942303014	SMP	1	593.67	502.41	777.51	509.83	10.46	10.46	10.10	10.10	
27942311248	SMP	1	593.65	502.49	777.62	509.80	10.41	10.41	10.16	10.16	
27942319623	SMP	1	593.70	502.41	777.57	509.83	10.31	10.31	10.16	10.16	
27942328009	SMP	1	593.72	502.55	777.76	509.85	10.28	10.28	10.29	10.29	
27942336371	SMP	1	593.72	502.62	777.84	509.89	10.37	10.37	10.11	10.11	
27942344614	SMP	1	593.82	502.56	777.82	509.99	10.30	10.30	10.10	10.10	
27942353011	SMP	1	593.77	502.63	777.83	510.03	10.25	10.25	10.13	10.13	
27942361382	SMP	1	593.87	502.63	777.87	510.04	10.28	10.28	10.19	10.19	
27942369621	SMP	1	593.96	502.60	777.88	510.17	10.23	10.23	10.18	10.18	
27942378002	SMP	1	593.92	502.69	777.91	510.20	10.28	10.28	10.07	10.07	
27942386368	SMP	1	593.91	502.75	777.91	510.20	10.27	10.27	10.00	10.00	
27942394738	SMP	1	593.85	502.81	777.77	510.28	10.29	10.29	10.08	10.08	
27942403019	SMP	1	593.93	502.83	777.84	510.34	10.28	10.28	10.08	10.08	
27942411373	SMP	1	593.92	502.93	777.81	510.33	10.30	10.30	10.04	10.04	
27942419756	SMP	1	594.03	502.88	777.80	510.35	10.32	10.32	9.96	9.96	
27942428127	SMP	1	593.91	502.97	777.81	510.34	10.30	10.30	9.93	9.93	
27942436370	SMP	1	593.91	502.98	777.81	510.34	10.23	10.23	9.97	9.97	
27942444739	SMP	1	593.91	502.98	777.81	510.35	10.30	10.30	9.96	9.96	
27942453155	SMP	1	593.90	502.91	777.79	510.33	10.26	10.26	9.95	9.95	
27942461504	SMP	1	593.97	502.92	777.86	510.33	10.30	10.30	9.90	9.90	
27942469746	SMP	1	593.91	502.91	777.81	510.36	10.26	10.26	10.08	10.08	
27942478126	SMP	1	593.99	502.88	777.74	510.29	10.31	10.31	9.99	9.99	
27942486521	SMP	1	593.97	502.90	777.74	510.28	10.27	10.27	10.05	10.05	
27942494870	SMP	1	594.00	502.82	777.81	510.33	10.15	10.15	9.84	9.84	
27942503139	SMP	1	593.84	502.90	777.74	510.25	10.16	10.16	9.93	9.93	
27942511514	SMP	1	593.84	502.90	777.73	510.25	10.26	10.26	9.80	9.80	
27942519873	SMP	1	593.84	502.90	777.81	510.25	10.26	10.26	9.91	9.91	
27942528126	SMP	1	593.84	502.90	777.84	510.20	10.26	10.26	9.99	9.99	
27942536498	SMP	1	593.90	502.86	777.68	510.28	10.16	10.16	10.04	10.04	
27942544856	SMP	1	593.88	502.78	777.80	510.17	10.20	10.20	9.89	9.89	
27942553259	SMP	1	593.87	502.86	777.74	510.20	10.19	10.19	9.88	9.88	
27942561499	SMP	1	593.87	502.79	777.71	510.18	10.18	10.18	9.97	9.97	
27942569862	SMP	1	593.84	502.81	777.80	510.14	10.15	10.15	9.96	9.96	
27942578251	SMP	1	593.78	502.83	777.84	510.22	10.28	10.28	10.07	10.07	
27942586616	SMP	1	593.86	502.77	777.82	510.17	10.16	10.16	9.95	9.95	
27942594856	SMP	1	593.77	502.81	777.72	510.26	10.14	10.14	10.00	10.00	
27942603259	SMP	1	593.81	502.84	777.82	510.24	10.11	10.11	10.04	10.04	
27942611619	SMP	1	593.74	502.84	777.82	510.24	10.11	10.11	9.91	9.91	
27942619986	SMP	1	593.80	502.83	777.74	510.26	10.25	10.25	10.05	10.05	
27942628242	SMP	1	593.81	502.84	777.81	510.18	10.14	10.14	9.87	9.87	
27942636612	SMP	1	593.71	502.90	777.75	510.27	10.11	10.11	9.96	9.96	
27942644983	SMP	1	593.71	502.89	777.81	510.18	10.25	10.25	9.87	9.87	
27942653384	SMP	1	593.69	502.96	777.75	510.28	10.29	10.29	10.09	10.09	
27942661618	SMP	1	593.78	502.84	777.73	510.24	10.04	10.04	9.98	9.98	
27942669986	SMP	1	593.64	502.89	777.64	510.21	10.20	10.20	10.02	10.02	
27942678367	SMP	1	593.62	502.91	777.64	510.20	10.09	10.09	10.07	10.07	
27942686619	SMP	1	593.58	502.85	777.59	510.23	10.12	10.12	10.08	10.08	
27942694976	SMP	1	593.52	502.82	777.57	510.21	10.10	10.10	9.96	9.96	
27942703378	SMP	1	593.48	502.81	777.59	510.18	10.27	10.27	10.14	10.14	
27942711737	SMP	1	593.41	502.80	777.56	510.09	10.15	10.15	10.20	10.20	
27942719983	SMP	1	593.41	502.83	777.48	510.17	10.33	10.33	10.15	10.15	
27942728366	SMP	1	593.44	502.78	777.51	510.13	10.15	10.15	10.22	10.22	
27942736748	SMP	1	593.33	502.75	777.50	510.06	10.27	10.27	10.09	10.09	
27942745105	SMP	1	593.26	502.82	777.48	510.11	10.23	10.23	10.23	10.23	
27942753377	SMP	1	593.26	502.75	777.43	510.06	10.23	10.23	10.05	10.05	
27942761734	SMP	1	593.26	502.75	777.41	510.10	10.08	10.08	10.08	10.08	
27942770116	SMP	1	593.31	502.69	777.29	510.07	10.25	10.25	10.00	10.00	
27942778494	SMP	1	593.24	502.76	777.30	510.10	10.23	10.23	10.17	10.17	
27942786728	SMP	1	593.12	502.70	777.26	510.08	10.19	10.19	10.04	10.04	
27942795112	SMP	1	593.08	502.68	777.36	510.01	10.22	10.22	9.95	9.95	
27942803502	SMP	1	593.14	502.63	777.25	510.01	10.18	10.18	10.04	10.04	
27942811860	SMP	1	593.13	502.53	777.15	509.88	10.20	10.20	9.87	9.87	
27942820105	SMP	1	592.91	502.56	777.19	509.83	10.37	10.37	10.01	10.01	
27942828485	SMP	1	592.96	502.49	777.20	509.84	10.16	10.16	9.96	9.96	
27942836858	SMP	1	592.98	502.59	777.16	509.89	10.27	10.27	10.14	10.14	
27942845097	SMP	1	593.48	502.77	777.64	510.16	10.41	10.41	10.08	10.08	
27942853497	SMP	1	594.12	503.26	778.30	510.67	10.48	10.48	10.22	10.22	
27942861860	SMP	1	594.33	503.53	778.29	510.86	10.35	10.35	10.15	10.15	
27942870229	SMP	1	594.14	503.58	778.12	510.92	10.28	10.28	10.07	10.07	
27942878484	SMP	1	593.95	503.57	778.15	510.93	10.28	10.28	10.04	10.04	
27942886862	SMP	1	593.95	503.64	778.14	510.93	10.22	10.22	10.13	10.13	
27942895218	SMP	1	593.88	503.65	778.19	510.90	10.17	10.17	9.96	9.96	
27942903622	SMP	1	593.77	503.63	778.12	510.81	10.23	10.23	9.94	9.94	
27942911857	SMP	1	593.75	503.63	777.97	510.81	10.38	10.38	10.04	10.04	
27942920236	SMP	1	593.63	503.69	778.07	510.84	10.39	10.39	10.12	10.12	
27942928604	SMP	1	593.65	503.65	777.98	510.79	10.25	10.25	10.11	10.11	
27942936989	SMP	1	593.58	503.60	778.00	510.84	10.37	10.37	10.04	10.04	
27942945218	SMP	1	593.51	503.64	777.93	510.84	10.37	10.37	10.11	10.11	
27942953618	SMP	1	593.51	503.65	777.86	510.84	10.31	10.31	10.11	10.11	
27942961981	SMP	1	593.55	503.69	777.86	510.84	10.43	10.43	10.03	10.03	
27942970356	SMP	1	593.52	503.65	777.86	510.84	10.37	10.37	10.11	10.11	
27942978605	SMP	1	593.53	503.68	777.93	510.84	10.25	10.25	10.03	10.03	
27942986985	SMP	1	593.58	503.71	777.93	510.91	10.15	10.15	10.15	10.15	
27942995345	SMP	1	593.69	503.74	777.98	510.89	10.38	10.38	10.02	10.02	
27943003741	SMP	1	593.69	504.01	777.90	511.21	10.22	10.22	9.89	9.89	
27943011976	SMP	1	593.61	504.75	777.79	511.91	10.49	10.49	10.07	10.07	
27943020342	SMP	1	593.72	505.01	777.83	512.24	10.26	10.26	9.95	9.95	
27943028731	SMP	1	593.69	505.00	778.00	512.30	10.38	10.38	10.03	10.03	
27943036967	SMP	1	593.77	505.05	778.07	512.22	10.30	10.30	10.16	10.16	
27943045342	SMP	1	593.84	505.05	778.20	512.30	10.32	10.32	10.11	10.11	
27943053738	SMP	1	593.94	505.08	778.27	512.31	10.39	10.39	10.01	10.01	
27943062104	SMP	1	594.00	505.16	778.32	512.39	10.40	10.40	10.20	10.20	
27943078723	SMP	1	594.23	505.13	778.56	512.49	10.28	10.28	10.09	10.09	
27943087099	SMP	1	594.37	505.15	778.61	512.52	10.24	10.24	9.93	9.93	
27943095476	SMP	1	594.44	505.20	778.64	512.76	10.29	10.29	10.16	10.16	
27943103705	SMP	1	594.49	505.14	778.76	512.69	10.28	10.28	10.06	10.06	
27943112115	SMP	1	594.55	505.22	778.84	512.83	10.35	10.35	10.15	10.15	
27943120468	SMP	1	594.68	505.26	778.98	512.84	10.28	10.28	10.15	10.15	
27943128837	SMP	1	594.68	505.29	778.95	512.88	10.34	10.34	10.16	10.16	
27943137086	SMP	1	594.67	505.31	779.07	512.85	10.17	10.17	9.97	9.97	
27943145472	SMP	1	594.81	505.32	779.09	512.88	10.21	10.21	10.02	10.02	
27943153829	SMP	1	594.73	505.33	779.11	512.84	10.14	10.14	10.07	10.07	
27943162232	SMP	1	594.83	505.28	779.18	512.77	10.25	10.25	10.08	10.08	
27943170471	SMP	1	594.82	505.33	779.13	512.83	10.56	10.56	9.98	9.98	
27943178834	SMP	1	594.98	505.29	779.21	512.85	10.38	10.38	10.17	10.17	
27943187210	SMP	1	594.91	505.25	779.27	512.83	10.21	10.21	10.01	10.01	
27943195468	SMP	1	594.97	505.22	779.25	512.78	10.32	10.32	10.09	10.09	
27943203828	SMP	1	594.95	505.25	779.26	512.79	10.51	10.51	10.12	10.12	
27943212272	SMP	1	594.88	505.25	779.26	512.78	10.47	10.47	10.25	10.25	
27943220584	SMP	1	594.88	505.18	779.34	512.76	10.50	10.50	10.22	10.22	
27943228834	SMP	1	595.07	505.14	779.41	512.70	10.45	10.45	10.19	10.19	
27943237213	SMP	1	595.91	505.08	780.30	512.77	10.44	10.44	10.07	10.07	
27943245589	SMP	1	596.61	505.16	781.24	512.82	10.59	10.59	10.17	10.17	
27943253953	SMP	1	596.93	505.04	781.23	512.75	10.40	10.40	10.06	10.06	
27943262233	SMP	1	596.97	505.03	781.20	512.72	10.29	10.29	10.01	10.01	
27943270585	SMP	1	597.02	505.06	781.23	512.66	10.36	10.36	9.96	9.96	
27943278957	SMP	1	596.98	505.12	781.29	512.63	10.46	10.46	9.95	9.95	
27943287330	SMP	1	596.87	505.03	781.33	512.66	10.44	10.44	10.01	10.01	
27943295605	SMP	1	596.87	505.03	781.41	512.58	10.40	10.40	9.96	9.96	
27943303949	SMP	1	596.98	505.05	781.37	512.54	10.41	10.41	9.87	9.87	
27943312355	SMP	1	596.94	504.96	781.43	512.56	10.35	10.35	9.88	9.88	
27943320699	SMP	1	597.04	504.85	781.48	512.56	10.32	10.32	10.09	10.09	
27943328948	SMP	1	597.03	504.95	781.49	512.59	10.29	10.29	10.00	10.00	
27943337330	SMP	1	597.10	504.83	781.55	512.53	10.27	10.27	9.97	9.97	
27943345717	SMP	1	597.13	504.86	781.53	512.63	10.25	10.25	10.00	10.00	
27943353951	SMP	1	597.14	504.92	781.60	512.58	10.36	10.36	9.90	9.90	
27943362354	SMP	1	597.14	504.85	781.60	512.57	10.46	10.46	9.96	9.96	
27943370700	SMP	1	597.26	504.81	781.63	512.54	10.49	10.49	9.98	9.98	
27943379080	SMP	1	597.13	504.85	781.59	512.56	10.28	10.28	9.92	9.92	
27943387331	SMP	1	597.07	504.84	781.62	512.53	10.60	10.60	9.91	9.91	
27943395711	SMP	1	597.17	504.80	781.60	512.57	10.38	10.38	10.08	10.08	
27943404072	SMP	1	597.12	504.75	781.60	512.58	10.31	10.31	9.81	9.81	
27943412474	SMP	1	597.11	504.75	781.65	512.55	10.23	10.23	9.80	9.80	
27943420694	SMP	1	597.13	504.71	781.63	512.49	10.34	10.34	9.87	9.87	
27943429082	SMP	1	597.53	504.38	781.70	512.16	10.50	10.50	9.97	9.97	
27943437457	SMP	1	597.81	503.94	782.12	511.83	10.28	10.28	10.17	10.17	
27943445831	SMP	1	597.98	503.88	782.14	511.70	10.21	10.21	9.95	9.95	
27943454067	SMP	1	597.86	503.98	782.07	511.63	10.29	10.29	9.90	9.90	
27943462470	SMP	1	597.84	503.81	782.13	511.69	10.17	10.17	9.97	9.97	
27943470823	SMP	1	597.89	503.82	782.05	511.70	10.23	10.23	9.97	9.97	
27943479195	SMP	1	597.89	503.82	782.12	511.63	10.23	10.23	9.92	9.92	
27943487463	SMP	1	597.82	503.82	782.07	511.57	10.23	10.23	9.86	9.86	
27943495855	SMP	1	597.87	503.79	782.12	511.63	10.12	10.12	9.92	9.92	
27943504192	SMP	1	597.81	503.79	782.06	511.61	10.10	10.10	9.92	9.92	
27943512468	SMP	1	597.84	503.80	782.07	511.60	10.14	10.14	9.82	9.82	
27943520818	SMP	1	597.82	503.75	782.06	511.56	10.09	10.09	9.85	9.85	
27943529195	SMP	1	597.83	503.75	782.05	511.59	10.01	10.01	9.85	9.85	
27943537574	SMP	1	597.79	503.73	782.00	511.56	10.06	10.06	9.85	9.85	
27943545838	SMP	1	597.76	503.73	782.05	511.45	10.03	10.03	9.64	9.64	
27943554188	SMP	1	597.70	503.69	782.05	511.59	9.95	9.95	9.72	9.72	
27943562594	SMP	1	597.72	503.70	782.05	511.51	10.02	10.02	9.68	9.68	
27943570942	SMP	1	597.65	503.70	781.96	511.56	10.08	10.08	9.85	9.85	
27943579193	SMP	1	597.61	503.68	781.91	511.45	10.03	10.03	9.64	9.64	
27943587582	SMP	1	597.65	503.70	781.91	511.45	10.03	10.03	9.64	9.64	
27943595952	SMP	1	597.61	503.69	781.86	511.52	10.05	10.05	9.67	9.67	
27943604310	SMP	1	597.58	503.70	781.83	511.52	10.11	10.11	9.69	9.69	
27943612591	SMP	1	597.61	503.69	781.82	511.61	9.84	9.84	9.75	9.75	
27943620935	SMP	1	597.62	503.68	781.77	511.62	10.15	10.15	9.65	9.65	
27943629315	SMP	1	597.55	503.76	781.74	511.53	10.11	10.11	9.52	9.52	
27943637704	SMP	1	597.55	503.74	781.69	511.46	9.83	9.83	9.51	9.51	
27943645949	SMP	1	597.41	503.81	781.61	511.54	9.97	9.97	9.51	9.51	
27943654310	SMP	1	597.49	503.74	781.68	511.41	9.86	9.86	9.61	9.61	
27943662713	SMP	1	597.95	503.46	782.24	511.16	10.01	10.01	9.61	9.61	
27943679331	SMP	1	598.03	503.40	782.12	511.13	9.86	9.86	9.63	9.63	
27943687709	SMP	1	597.89	503.45	782.11	511.01	9.89	9.89	9.52	9.52	
27943696072	SMP	1	597.83	503.49	782.11	511.06	10.03	10.03	9.58	9.58	
27943704317	SMP	1	597.96	503.46	782.05	510.98	9.84	9.84	9.47	9.47	
27943712697	SMP	1	597.77	503.45	782.07	511.01	10.05	10.05	9.52	9.52	
27943721064	SMP	1	597.77	503.45	782.04	510.99	9.92	9.92	9.55	9.55	
27943729441	SMP	1	597.77	503.44	782.05	511.06	10.05	10.05	9.59	9.59	
27943737709	SMP	1	597.76	503.44	782.12	511.01	10.00	10.00	9.56	9.56	
27943746063	SMP	1	597.78	503.41	782.08	510.99	9.81	9.81	9.60	9.60	
27943754442	SMP	1	597.84	503.45	782.12	511.06	10.05	10.05	9.56	9.56	
27943762820	SMP	1	597.84	503.41	782.18	510.99	10.01	10.01	9.36	9.36	
27943771058	SMP	1	597.87	503.42	782.19	510.95	9.97	9.97	9.48	9.48	
27943779438	SMP	1	597.84	503.45	782.25	511.06	9.98	9.98	9.50	9.50	
27943787834	SMP	1	597.89	503.32	782.32	511.06	10.01	10.01	9.53	9.53	
27943796196	SMP	1	597.92	503.38	782.36	511.01	9.97	9.97	9.53	9.53	
27943804433	SMP	1	598.07	503.41	782.33	511.06	9.96	9.96	9.34	9.34	
27943812820	SMP	1	598.05	503.46	782.31	511.15	9.94	9.94	9.33	9.33	
27943821431	SMP	1	598.06	503.40	782.28	511.25	9.94	9.94	9.48	9.48	
27943829429	SMP	1	598.20	503.48	782.40	511.31	9.88	9.88	9.50	9.50	
27943837824	SMP	1	598.16	503.53	782.43	511.27	9.86	9.86	9.35	9.35	
27943846188	SMP	1	598.24	503.47	782.45	511.33	9.80	9.80	9.37	9.37	
27943854556	SMP	1	598.20	503.54	782.40	511.30	9.85	9.85	9.36	9.36	
27943862820	SMP	1	598.15	503.59	782.40	511.30	9.88	9.88	9.32	9.32	
27943871187	SMP	1	598.12	503.53	782.41	511.43	9.90	9.90	9.33	9.33	
27943879554	SMP	1	598.08	503.60	782.38	511.37	9.93	9.93	9.45	9.45	
27943887951	SMP	1	598.11	503.59	782.40	511.38	9.93	9.93	9.36	9.36	
27943896182	SMP	1	598.11	503.66	782.32	511.43	9.99	9.99	9.44	9.44	
27943904554	SMP	1	597.98	503.81	782.38	511.63	10.00	10.00	9.41	9.41	
27943912937	SMP	1	597.94	504.63	782.06	512.37	9.94	9.94	9.66	9.66	
27943929562	SMP	1	598.34	506.28	782.13	514.13	9.95	9.95	9.55	9.55	
27943937933	SMP	1	598.19	506.56	782.15	514.27	9.97	9.97	9.61	9.61	
27943946311	SMP	1	597.99	506.37	782.25	514.12	9.94	9.94	9.48	9.48	
27943954676	SMP	1	598.00	506.40	782.21	514.21	9.82	9.82	9.72	9.72	
27943962952	SMP	1	597.99	506.40	782.24	514.13	9.75	9.75	9.60	9.60	
27943971295	SMP	1	597.93	506.33	782.24	514.11	10.03	10.03	9.70	9.70	
27943979705	SMP	1	597.88	506.28	782.22	514.16	9.77	9.77	9.66	9.66	
27943988057	SMP	1	597.91	506.24	782.19	514.15	9.86	9.86	9.77	9.77	
27943996316	SMP	1	597.87	506.24	782.16	514.11	9.86	9.86	9.64	9.64	
27944004669	SMP	1	597.91	506.24	782.24	514.06	9.94	9.94	9.61	9.61	
27944013076	SMP	1	597.88	506.26	782.21	514.08	9.82	9.82	9.79	9.79	
27944021294	SMP	1	597.88	506.32	782.21	514.13	9.94	9.94	9.77	9.77	
27944029672	SMP	1	597.81	506.29	782.28	514.06	9.82	9.82	9.41	9.41	
27944038052	SMP	1	597.92	506.30	782.30	514.12	10.06	10.06	9.66	9.66	
27944046440	SMP	1	597.91	506.33	782.32	514.04	10.03	10.03	9.60	9.60	
27944054665	SMP	1	597.83	506.25	782.36	514.08	10.03	10.03	9.84	9.84	
27944063073	SMP	1	597.92	506.23	782.39	514.04	10.08	10.08	9.56	9.56	
27944071417	SMP	1	597.93	506.19	782.46	514.04	9.90	9.90	9.75	9.75	
27944079797	SMP	1	597.91	506.19	782.46	514.04	10.00	10.00	9.76	9.76	
27944088053	SMP	1	597.98	506.13	782.53	514.00	10.07	10.07	9.81	9.81	
27944096434	SMP	1	597.91	506.13	782.58	514.01	9.98	9.98	9.77	9.77	
27944104800	SMP	1	598.05	506.12	782.58	513.92	10.10	10.10	9.60	9.60	
27944113197	SMP	1	598.12	506.13	782.63	513.94	10.11	10.11	9.80	9.80	
27944121417	SMP	1	598.05	506.12	782.76	513.98	10.09	10.09	9.87	9.87	
27944138167	SMP	1	598.12	506.10	782.83	514.05	10.19	10.19	9.86	9.86	
27944146555	SMP	1	598.12	506.10	782.83	513.98	9.95	9.95	9.61	9.61	
27944154800	SMP	1	598.19	506.10	782.90	514.05	10.07	10.07	9.75	9.75	
27944163167	SMP	1	598.17	506.10	782.91	514.06	10.06	10.06	9.75	9.75	
27944171563	SMP	1	598.29	506.14	782.95	514.11	10.06	10.06	9.73	9.73	
27944179794	SMP	1	598.43	506.12	783.02	514.18	10.22	10.22	9.66	9.66	
27944188170	SMP	1	598.99	506.48	783.59	514.46	10.00	10.00	9.34	9.34	
27944196568	SMP	1	599.56	506.78	784.10	514.91	10.28	10.28	9.93	9.93	
27944204922	SMP	1	599.49	506.79	783.99	514.78	10.25	10.25	9.78	9.78	
27944213168	SMP	1	599.42	506.72	784.14	514.78	10.25	10.25	9.89	9.89	
27944221565	SMP	1	599.46	506.71	784.10	514.77	10.23	10.23	9.71	9.71	
27944229932	SMP	1	599.54	506.69	784.16	514.76	10.10	10.10	9.93	9.93	
27944238294	SMP	1	599.56	506.72	784.28	514.80	10.15	10.15	9.74	9.74	
27944246557	SMP	1	599.63	506.72	784.33	514.72	9.95	9.95	9.65	9.65	
27944254916	SMP	1	599.64	506.71	784.36	514.78	10.05	10.05	9.72	9.72	
27944263287	SMP	1	599.73	506.79	784.42	514.78	10.12	10.12	9.70	9.70	
27944271685	SMP	1	599.78	506.68	784.45	514.75	10.14	10.14	9.58	9.58	
27944279921	SMP	1	599.85	506.76	784.54	514.75	10.20	10.20	9.70	9.70	
27944288287	SMP	1	599.80	506.65	784.64	514.71	10.15	10.15	9.74	9.74	
27944296675	SMP	1	599.87	506.65	784.71	514.65	10.07	10.07	9.64	9.64	
27944305040	SMP	1	599.91	506.65	784.78	514.78	10.07	10.07	9.72	9.72	
27944313287	SMP	1	599.94	506.66	784.85	514.85	10.16	10.16	9.81	9.81	
27944321685	SMP	1	600.09	506.61	784.85	514.85	10.06	10.06	9.91	9.91	
27944330044	SMP	1	600.02	506.59	784.99	514.92	10.21	10.21	9.95	9.95	
27944338293	SMP	1	600.21	506.69	785.06	515.00	10.01	10.01	9.92	9.92	
27944346673	SMP	1	600.65	506.95	785.48	515.23	10.16	10.16	9.74	9.74	
27944355042	SMP	1	601.00	507.25	785.73	515.51	10.15	10.15	9.71	9.71	
27944363415	SMP	1	600.97	507.19	785.72	515.43	10.22	10.22	9.76	9.76	
27944371686	SMP	1	600.98	507.13	785.79	515.43	10.28	10.28	9.67	9.67	
27944380042	SMP	1	601.12	507.10	785.87	515.49	10.24	10.24	9.85	9.85	
27944388410	SMP	1	601.23	507.01	786.04	515.56	10.23	10.23	9.94	9.94	
27944396794	SMP	1	601.28	507.07	786.12	515.53	10.41	10.41	9.88	9.88	
27944405047	SMP	1	601.35	507.07	786.20	515.56	10.35	10.35	9.94	9.94	
27944413405	SMP	1	601.41	506.98	786.36	515.56	10.38	10.38	9.73	9.73	
27944421804	SMP	1	601.52	507.02	786.40	515.59	10.09	10.09	9.79	9.79	
27944430426	SMP	1	601.52	507.02	786.40	515.55	10.12	10.12	9.79	9.79	
27944438415	SMP	1	601.55	506.97	786.45	515.58	9.93	9.93	9.76	9.76	
27944446792	SMP	1	601.61	506.98	786.47	515.49	10.12	10.12	9.67	9.67	
27944455170	SMP	1	601.66	507.00	786.51	515.47	10.22	10.22	9.44	9.44	
27944463526	SMP	1	601.73	507.00	786.58	515.43	10.13	10.13	9.44	9.44	
27944471802	SMP	1	601.70	506.94	786.62	515.53	10.13	10.13	9.61	9.61	
27944480177	SMP	1	601.73	507.00	786.62	515.45	10.13	10.13	9.53	9.53	
27944488536	SMP	1	601.76	506.98	786.66	515.47	10.06	10.06	9.46	9.46	
27944496788	SMP	1	601.70	506.97	786.72	515.45	10.18	10.18	9.71	9.71	
27944505167	SMP	1	601.77	506.97	786.72	515.51	10.09	10.09	9.62	9.62	
27944513525	SMP	1	601.83	506.98	786.66	515.46	10.06	10.06	9.59	9.59	
27944521928	SMP	1	601.77	507.01	786.66	515.46	10.10	10.10	9.48	9.48	
27944530167	SMP	1	601.78	506.97	786.73	515.46	10.12	10.12	9.66	9.66	
27944538530	SMP	1	601.83	506.98	786.73	515.46	10.14	10.14	9.61	9.61	
27944546912	SMP	1	601.83	506.98	786.73	515.38	10.22	10.22	9.49	9.49	
27944555284	SMP	1	601.83	506.98	786.73	515.46	10.17	10.17	9.57	9.57	
27944563526	SMP	1	601.83	506.98	786.73	515.58	10.17	10.17	9.65	9.65	
27944571927	SMP	1	601.91	506.91	786.81	515.56	10.16	10.16	9.71	9.71	
27944580285	SMP	1	601.84	506.98	786.83	515.56	10.10	10.10	9.79	9.79	
27944588653	SMP	1	601.89	507.02	786.88	515.63	10.27	10.27	9.93	9.93	
27944596914	SMP	1	601.91	507.05	786.82	515.71	10.10	10.10	9.86	9.86	
27944605296	SMP	1	601.91	507.05	786.99	515.73	10.13	10.13	9.87	9.87	
27944613648	SMP	1	601.98	507.12	786.92	515.78	10.14	10.14	9.78	9.78	
27944622051	SMP	1	601.93	507.13	786.99	515.78	10.06	10.06	9.73	9.73	
27944630285	SMP	1	602.00	507.18	786.99	515.92	10.03	10.03	9.72	9.72	
27944638654	SMP	1	602.05	507.19	787.05	515.97	9.99	9.99	9.80	9.80	
27944655286	SMP	1	602.05	507.19	787.05	515.98	9.97	9.97	9.66	9.66	
27944663666	SMP	1	602.07	507.18	787.00	516.00	9.78	9.78	9.64	9.64	
27944672030	SMP	1	602.05	507.19	786.98	516.06	9.89	9.89	9.59	9.59	
27944680416	SMP	1	602.05	507.21	786.99	516.06	9.79	9.79	9.69	9.69	
27944688647	SMP	1	602.04	507.30	786.99	516.00	9.83	9.83	9.64	9.64	
27944697050	SMP	1	601.98	507.27	786.94	516.07	9.82	9.82	9.73	9.73	
27944705396	SMP	1	602.04	507.35	786.89	516.05	9.82	9.82	9.75	9.75	
27944713774	SMP	1	601.98	507.35	786.92	516.12	9.82	9.82	9.92	9.92	
27944722029	SMP	1	601.97	507.28	786.93	516.07	9.76	9.76	9.59	9.59	
27944730422	SMP	1	601.91	507.27	786.89	516.05	9.75	9.75	9.86	9.86	
27944738768	SMP	1	601.90	507.35	786.83	516.05	9.79	9.79	9.80	9.80	
27944747175	SMP	1	601.83	507.35	786.86	516.07	9.79	9.79	9.76	9.76	
27944755391	SMP	1	601.90	507.35	786.85	516.05	9.79	9.79	9.77	9.77	
27944763781	SMP	1	601.93	507.25	786.78	516.08	9.93	9.93	9.98	9.98	
27944772152	SMP	1	601.83	507.35	786.78	515.87	9.90	9.90	9.75	9.75	
27944780532	SMP	1	601.83	507.35	786.77	515.87	9.90	9.90	9.69	9.69	
27944788762	SMP	1	601.86	507.25	786.69	515.90	9.90	9.90	9.76	9.76	
27944797174	SMP	1	601.86	507.25	786.63	515.94	9.85	9.85	9.85	9.85	
27944805528	SMP	1	601.86	507.32	786.72	515.93	9.90	9.90	9.72	9.72	
27944813770	SMP	1	601.86	507.18	786.63	515.83	9.94	9.94	9.77	9.77	
27944822148	SMP	1	601.90	507.21	786.64	515.90	9.81	9.81	9.79	9.79	
27944830532	SMP	1	601.86	507.18	786.68	515.82	9.94	9.94	9.65	9.65	
27944838884	SMP	1	601.86	507.17	786.67	515.90	10.02	10.02	9.71	9.71	
27944847165	SMP	1	601.86	507.11	786.59	515.88	9.97	9.97	9.63	9.63	
27944855526	SMP	1	601.83	507.13	786.69	515.87	9.87	9.87	9.62	9.62	
27944863895	SMP	1	601.93	507.10	786.67	515.87	9.79	9.79	9.64	9.64	
27944872275	SMP	1	601.86	507.11	786.64	515.79	10.02	10.02	9.78	9.78	
27944880528	SMP	1	601.86	507.11	786.72	515.78	9.88	9.88	9.73	9.73	
27944888887	SMP	1	601.86	507.10	786.74	515.80	9.99	9.99	9.53	9.53	
27944897288	SMP	1	601.86	507.10	786.72	515.77	9.91	9.91	9.61	9.61	
27944905646	SMP	1	601.86	507.11	786.69	515.74	10.08	10.08	9.53	9.53	
27944913891	SMP	1	601.90	507.05	786.77	515.88	9.96	9.96	9.77	9.77	
27944922271	SMP	1	601.93	507.03	786.80	515.83	9.94	9.94	9.69	9.69	
27944930651	SMP	1	601.93	507.10	786.76	515.91	9.99	9.99	9.92	9.92	
27944939012	SMP	1	601.93	507.11	786.78	515.82	9.97	9.97	9.61	9.61	
27944947289	SMP	1	601.93	507.11	786.76	515.81	10.05	10.05	9.58	9.58	
27944955631	SMP	1	601.97	507.06	786.76	515.81	9.93	9.93	9.63	9.63	
27944964012	SMP	1	601.88	507.11	786.80	515.91	9.90	9.90	9.98	9.98	
27944972264	SMP	1	601.93	507.10	786.85	515.92	9.97	9.97	9.87	9.87	
27944980656	SMP	1	601.93	506.96	786.93	515.92	9.82	9.82	9.70	9.70	
27944989009	SMP	1	602.05	507.05	786.91	515.74	9.87	9.87	9.75	9.75	
27944997414	SMP	1	601.98	506.98	786.94	515.84	9.88	9.88	9.86	9.86	
27945005635	SMP	1	602.05	507.05	786.92	515.85	9.99	9.99	9.80	9.80	
27945014013	SMP	1	602.08	506.93	786.97	515.69	9.83	9.83	9.85	9.85	
27945022387	SMP	1	602.15	506.92	787.05	515.83	9.71	9.71	9.99	9.99	
27945030770	SMP	1	602.21	506.85	787.10	515.73	9.81	9.81	10.01	10.01	
27945039005	SMP	1	602.26	506.98	787.12	515.84	10.03	10.03	10.13	10.13	
27945047412	SMP	1	602.24	506.89	787.12	515.77	9.84	9.84	9.84	9.84	
27945055762	SMP	1	602.28	506.79	787.14	515.77	9.87	9.87	9.86	9.86	
27945064131	SMP	1	602.32	506.88	787.24	515.74	9.84	9.84	9.84	9.84	
27945072390	SMP	1	602.37	506.77	787.21	515.78	9.68	9.68	9.76	9.76	
27945080770	SMP	1	602.45	506.83	787.28	515.78	9.87	9.87	9.84	9.84	
27945089130	SMP	1	602.91	506.69	787.82	515.60	10.01	10.01	9.46	9.46	
27945097531	SMP	1	603.36	506.33	788.23	515.34	9.70	9.70	9.64	9.64	
27945114144	SMP	1	603.56	506.21	788.16	515.11	9.99	9.99	9.62	9.62	
27945122527	SMP	1	603.53	506.18	788.23	515.06	9.93	9.93	9.44	9.44	
27945130758	SMP	1	603.54	506.13	788.16	515.11	9.98	9.98	9.62	9.62	
27945139138	SMP	1	603.50	506.21	788.23	515.04	9.92	9.92	9.50	9.50	
27945147516	SMP	1	603.53	506.18	788.23	515.11	10.05	10.05	9.60	9.60	
27945155887	SMP	1	603.56	506.21	788.23	515.11	10.05	10.05	9.60	9.60	
27945164124	SMP	1	603.53	506.18	788.21	515.12	9.98	9.98	9.72	9.72	
27945172527	SMP	1	603.60	506.25	788.25	515.14	10.03	10.03	9.62	9.62	
27945180892	SMP	1	603.56	506.29	788.23	515.19	10.05	10.05	9.76	9.76	
27945189256	SMP	1	603.56	506.29	788.18	515.16	9.87	9.87	9.65	9.65	
27945197511	SMP	1	603.54	506.29	788.23	515.12	9.88	9.88	9.61	9.61	
27945205885	SMP	1	603.62	506.27	788.26	515.22	9.86	9.86	9.60	9.60	
27945214251	SMP	1	603.58	506.16	788.23	515.11	9.95	9.95	9.61	9.61	
27945222650	SMP	1	603.61	506.26	788.23	515.19	10.03	10.03	9.73	9.73	
27945230886	SMP	1	603.63	506.21	788.26	515.17	9.98	9.98	9.72	9.72	
27945239250	SMP	1	603.54	506.19	788.33	515.08	9.87	9.87	9.61	9.61	
27945247636	SMP	1	603.53	506.18	788.27	515.13	9.95	9.95	9.55	9.55	
27945256001	SMP	1	603.56	506.15	788.32	515.15	9.87	9.87	9.81	9.81	
27945264247	SMP	1	603.63	506.22	788.29	515.14	9.97	9.97	9.69	9.69	
27945272640	SMP	1	603.56	506.22	788.28	515.20	9.75	9.75	9.78	9.78	
27945281000	SMP	1	603.53	506.25	788.27	515.16	10.12	10.12	9.82	9.82	
27945289371	SMP	1	603.53	506.25	788.34	515.20	9.90	9.90	9.76	9.76	
27945297630	SMP	1	603.75	506.20	788.60	515.12	9.82	9.82	9.85	9.85	
27945306001	SMP	1	604.64	505.91	789.53	514.87	10.05	10.05	9.76	9.76	
27945314372	SMP	1	605.14	505.70	789.82	514.62	9.94	9.94	9.70	9.70	
27945322644	SMP	1	605.21	505.63	789.64	514.54	9.83	9.83	9.65	9.65	
27945330997	SMP	1	605.26	505.61	789.68	514.56	9.81	9.81	9.61	9.61	
27945339369	SMP	1	605.23	505.58	789.68	514.63	9.76	9.76	9.54	9.54	
27945347752	SMP	1	605.19	505.61	789.68	514.55	9.94	9.94	9.63	9.63	
27945356010	SMP	1	605.24	505.65	789.75	514.55	9.95	9.95	9.62	9.62	
27945364367	SMP	1	605.24	505.65	789.75	514.55	9.85	9.85	9.41	9.41	
27945372765	SMP	1	605.24	505.64	789.76	514.60	9.89	9.89	9.55	9.55	
27945381123	SMP	1	605.24	505.66	789.82	514.62	9.87	9.87	9.68	9.68	
27945389375	SMP	1	605.27	505.62	789.82	514.62	9.78	9.78	9.63	9.63	
27945397756	SMP	1	605.27	505.66	789.89	514.59	9.81	9.81	9.61	9.61	
27945406121	SMP	1	605.33	505.72	789.81	514.64	9.89	9.89	9.72	9.72	
27945414503	SMP	1	605.24	505.79	789.91	514.66	10.03	10.03	9.64	9.64	
27945422766	SMP	1	605.33	505.83	789.91	514.74	9.96	9.96	9.71	9.71	
27945431121	SMP	1	605.28	505.86	789.92	514.74	10.04	10.04	9.71	9.71	
27945439497	SMP	1	605.26	505.88	789.93	514.69	9.91	9.91	9.53	9.53	
27945447879	SMP	1	605.24	505.91	789.92	514.81	9.86	9.86	9.83	9.83	
27945456117	SMP	1	605.18	505.98	789.85	514.87	10.07	10.07	9.73	9.73	
27945464491	SMP	1	605.23	505.99	789.86	514.83	10.00	10.00	9.74	9.74	
27945472884	SMP	1	605.15	505.92	789.80	514.82	10.01	10.01	9.72	9.72	
27945481131	SMP	1	605.17	506.02	789.81	514.90	10.01	10.01	9.76	9.76	
27945489496	SMP	1	605.04	505.98	789.77	514.88	10.17	10.17	9.72	9.72	
27945497880	SMP	1	604.97	505.91	789.79	514.78	10.13	10.13	9.72	9.72	
27945506515	SMP	1	605.04	505.91	789.65	514.73	10.13	10.13	9.63	9.63	
27945514491	SMP	1	604.97	505.97	789.57	514.83	10.08	10.08	9.74	9.74	
27945522882	SMP	1	604.97	505.98	789.47	514.84	10.09	10.09	9.67	9.67	
27945531241	SMP	1	604.51	505.84	789.27	514.67	9.66	9.66	9.79	9.79	
27945539623	SMP	1	604.44	505.75	789.06	514.60	9.92	9.92	9.80	9.80	
27945547874	SMP	1	604.53	505.81	789.11	514.62	9.90	9.90	9.71	9.71	
27945556246	SMP	1	604.44	505.78	789.08	514.58	9.87	9.87	9.76	9.76	
27945564609	SMP	1	604.48	505.82	789.11	514.63	9.78	9.78	9.83	9.83	
27945573004	SMP	1	604.50	505.84	789.09	514.64	9.87	9.87	9.82	9.82	
27945581242	SMP	1	604.36	505.79	789.05	514.55	9.73	9.73	9.79	9.79	
27945589615	SMP	1	604.41	505.76	789.09	514.57	10.00	10.00	9.76	9.76	
27945597994	SMP	1	604.50	505.78	789.05	514.55	9.90	9.90	9.79	9.79	
27945606379	SMP	1	604.43	505.70	789.19	514.55	9.73	9.73	9.76	9.76	
27945614613	SMP	1	604.46	505.68	789.12	514.55	9.83	9.83	9.77	9.77	
27945623007	SMP	1	604.57	505.71	789.19	514.48	9.96	9.96	9.74	9.74	
27945631369	SMP	1	604.57	505.68	789.19	514.55	9.88	9.88	9.85	9.85	
27945639611	SMP	1	604.62	505.80	789.26	514.55	9.91	9.91	9.77	9.77	
27945648000	SMP	1	604.64	505.76	789.33	514.56	9.99	9.99	9.60	9.60	
27945656358	SMP	1	604.70	505.66	789.40	514.62	9.91	9.91	9.64	9.64	
27945664745	SMP	1	604.72	505.72	789.48	514.53	9.92	9.92	9.52	9.52	
27945673001	SMP	1	604.84	505.68	789.42	514.53	9.93	9.93	9.32	9.32	
27945681365	SMP	1	604.93	505.63	789.41	514.58	9.90	9.90	9.55	9.55	
27945689734	SMP	1	604.99	505.70	789.47	514.58	9.95	9.95	9.48	9.48	
27945698154	SMP	1	605.00	505.70	789.56	514.61	10.03	10.03	9.51	9.51	
27945706358	SMP	1	605.02	505.66	789.57	514.68	9.94	9.94	9.56	9.56	
27945714729	SMP	1	605.07	505.70	789.68	514.65	10.03	10.03	9.48	9.48	
27945723129	SMP	1	605.05	505.68	789.63	514.67	10.00	10.00	9.64	9.64	
27945731520	SMP	1	605.16	505.65	789.73	514.74	9.93	9.93	9.67	9.67	
27945739734	SMP	1	605.16	505.73	789.77	514.71	9.99	9.99	9.55	9.55	
27945748112	SMP	1	605.21	505.63	789.81	514.64	9.77	9.77	9.68	9.68	
27945756489	SMP	1	605.26	505.68	789.90	514.62	9.77	9.77	9.56	9.56	
27945764863	SMP	1	605.28	505.70	789.87	514.65	9.81	9.81	9.63	9.63	
27945773122	SMP	1	605.34	505.72	789.90	514.70	9.92	9.92	9.72	9.72	
27945781487	SMP	1	605.33	505.76	789.98	514.67	9.86	9.86	9.70	9.70	
27945789858	SMP	1	605.33	505.69	789.98	514.63	9.74	9.74	9.68	9.68	
27945798113	SMP	1	605.44	505.74	790.11	514.62	9.72	9.72	9.83	9.83	
27945806477	SMP	1	605.49	505.61	790.11	514.62	9.64	9.64	9.73	9.73	
27945814860	SMP	1	605.56	505.65	790.19	514.55	9.79	9.79	9.59	9.59	
27945823248	SMP	1	605.55	505.68	790.26	514.62	9.91	9.91	9.67	9.67	
27945831479	SMP	1	605.64	505.69	790.26	514.69	9.93	9.93	9.54	9.54	
27945839851	SMP	1	605.68	505.71	790.29	514.64	9.83	9.83	9.56	9.56	
27945848271	SMP	1	605.60	505.55	790.40	514.69	9.83	9.83	9.57	9.57	
27945856611	SMP	1	605.71	505.68	790.37	514.62	9.91	9.91	9.41	9.41	
27945864846	SMP	1	605.78	505.68	790.39	514.70	10.00	10.00	9.58	9.58	
27945873242	SMP	1	605.84	505.63	790.36	514.83	9.85	9.85	9.61	9.61	
27945881612	SMP	1	605.91	505.63	790.45	514.69	9.93	9.93	9.53	9.53	
27945889978	SMP	1	605.86	505.56	790.47	514.77	9.85	9.85	9.60	9.60	
27945898235	SMP	1	606.00	505.63	790.56	514.78	9.80	9.80	9.57	9.57	
27945906602	SMP	1	605.99	505.56	790.49	514.71	9.77	9.77	9.59	9.59	
27945914982	SMP	1	605.97	505.63	790.52	514.70	9.78	9.78	9.56	9.56	
27945923366	SMP	1	606.07	505.63	790.71	514.79	9.89	9.89	9.60	9.60	
27945931605	SMP	1	606.07	505.63	790.60	514.76	9.89	9.89	9.52	9.52	
27945939973	SMP	1	606.07	505.56	790.63	514.78	9.79	9.79	9.57	9.57	
27945948331	SMP	1	606.14	505.63	790.66	514.86	9.83	9.83	9.78	9.78	
27945956595	SMP	1	606.07	505.56	790.70	514.85	9.83	9.83	9.58	9.58	
27945964968	SMP	1	606.14	505.63	790.71	514.79	9.83	9.83	9.57	9.57	
27945973357	SMP	1	606.07	505.63	790.77	514.88	9.89	9.89	9.66	9.66	
27945981710	SMP	1	606.14	505.63	790.66	514.77	9.77	9.77	9.62	9.62	
27945989969	SMP	1	606.14	505.63	790.72	514.89	9.77	9.77	9.61	9.61	
27945998386	SMP	1	606.15	505.73	790.62	514.79	9.87	9.87	9.63	9.63	
27946006718	SMP	1	606.14	505.63	790.63	514.78	9.77	9.77	9.46	9.46	
27946015064	SMP	1	606.14	505.70	790.66	514.84	9.88	9.88	9.62	9.62	
27946023367	SMP	1	606.07	505.63	790.63	514.71	9.69	9.69	9.46	9.46	
27946031744	SMP	1	606.07	505.63	790.56	514.71	9.80	9.80	9.53	9.53	
27946040093	SMP	1	606.07	505.56	790.61	514.74	9.75	9.75	9.52	9.52	
27946048433	SMP	1	606.07	505.56	790.63	514.78	9.75	9.75	9.51	9.51	
27946056719	SMP	1	606.07	505.56	790.63	514.71	9.75	9.75	9.52	9.52	
27946065098	SMP	1	606.07	505.56	790.70	514.78	9.70	9.70	9.51	9.51	
27946073486	SMP	1	606.07	505.56	790.59	514.77	9.75	9.75	9.48	9.48	
27946081785	SMP	1	606.07	505.63	790.63	514.71	9.80	9.80	9.38	9.38	
27946090086	SMP	1	606.07	505.63	790.64	514.71	9.88	9.88	9.52	9.52	
27946098470	SMP	1	606.13	505.61	790.65	514.74	9.79	9.79	9.43	9.43	
27946106851	SMP	1	606.21	505.56	790.68	514.72	9.62	9.62	9.64	9.64	
27946115135	SMP	1	606.21	505.63	790.74	514.74	9.68	9.68	9.41	9.41	
27946123483	SMP	1	606.21	505.63	790.68	514.82	9.77	9.77	9.63	9.63	
27946131822	SMP	1	606.21	505.63	790.77	514.74	9.77	9.77	9.53	9.53	
27946140226	SMP	1	606.23	505.65	790.72	514.82	9.81	9.81	9.54	9.54	
27946148509	SMP	1	606.28	505.70	790.73	514.85	9.81	9.81	9.73	9.73	
27946156840	SMP	1	606.28	505.70	790.80	514.82	9.81	9.81	9.65	9.65	
27946165190	SMP	1	606.31	505.76	790.84	514.88	9.75	9.75	9.84	9.84	
27946173607	SMP	1	606.28	505.70	790.85	514.91	9.72	9.72	9.43	9.43	
27946181863	SMP	1	606.29	505.79	790.80	514.89	9.78	9.78	9.45	9.45	
27946190217	SMP	1	606.24	505.83	790.80	514.96	9.82	9.82	9.42	9.42	
27946198554	SMP	1	605.37	506.04	790.02	514.97	9.79	9.79	9.36	9.36	
27946206960	SMP	1	603.65	505.99	788.33	514.89	9.84	9.84	9.56	9.56	
27946215218	SMP	1	602.04	506.10	786.90	514.98	9.87	9.87	9.76	9.76	
27946223603	SMP	1	601.48	505.93	785.98	514.98	9.61	9.61	9.69	9.69	
27946231912	SMP	1	601.55	505.95	785.95	515.03	9.83	9.83	9.67	9.67	
27946240335	SMP	1	601.66	505.99	785.91	514.87	9.79	9.79	9.36	9.36	
27946248589	SMP	1	601.71	505.92	786.01	514.99	9.65	9.65	9.52	9.52	
27946256964	SMP	1	601.59	505.91	785.92	514.96	9.60	9.60	9.47	9.47	
27946265328	SMP	1	601.60	505.90	785.91	515.05	9.67	9.67	9.68	9.68	
27946273600	SMP	1	601.61	505.89	785.90	514.98	9.66	9.66	9.43	9.43	
27946281959	SMP	1	601.59	505.92	785.84	514.88	9.54	9.54	9.59	9.59	
27946290341	SMP	1	601.57	505.83	785.86	514.88	9.46	9.46	9.37	9.37	
27946298716	SMP	1	601.57	505.92	785.86	514.95	9.66	9.66	9.60	9.60	
27946306966	SMP	1	601.53	505.82	785.82	514.89	9.53	9.53	9.50	9.50	
27946315329	SMP	1	601.52	505.90	785.74	514.85	9.60	9.60	9.71	9.71	
27946323726	SMP	1	601.50	505.85	785.85	514.91	9.63	9.63	9.46	9.46	
27946332084	SMP	1	601.52	505.86	785.71	514.84	9.60	9.60	9.59	9.59	
27946340328	SMP	1	601.45	505.90	785.80	514.86	9.59	9.59	9.58	9.58	
27946348714	SMP	1	601.42	505.91	785.78	514.91	9.52	9.52	9.74	9.74	
27946357090	SMP	1	601.36	505.84	785.81	514.85	9.53	9.53	9.72	9.72	
27946365450	SMP	1	601.42	505.79	785.73	514.73	9.46	9.46	9.48	9.48	
27946373719	SMP	1	601.42	505.88	785.74	514.78	9.59	9.59	9.60	9.60	
27946382085	SMP	1	601.43	505.78	785.69	514.66	9.50	9.50	9.50	9.50	
27946390451	SMP	1	601.40	505.76	785.79	514.68	9.51	9.51	9.50	9.50	
27946398841	SMP	1	601.40	505.75	785.76	514.60	9.44	9.44	9.45	9.45	
27946407080	SMP	1	601.37	505.76	785.83	514.52	9.54	9.54	9.44	9.44	
27946415450	SMP	1	601.40	505.68	785.90	514.59	9.45	9.45	9.53	9.53	
27946423849	SMP	1	601.50	505.66	785.88	514.52	9.60	9.60	9.47	9.47	
27946432080	SMP	1	601.48	505.63	785.95	514.59	9.50	9.50	9.65	9.65	
27946440451	SMP	1	601.56	505.63	785.91	514.59	9.63	9.63	9.43	9.43	
27946448833	SMP	1	601.56	505.62	786.04	514.52	9.53	9.53	9.45	9.45	
27946457200	SMP	1	601.56	505.63	786.05	514.52	9.81	9.81	9.41	9.41	
27946465445	SMP	1	601.67	505.61	786.01	514.54	9.83	9.83	9.56	9.56	
27946473838	SMP	1	601.75	505.66	786.13	514.59	9.81	9.81	9.59	9.59	
27946482208	SMP	1	601.78	505.63	786.19	514.66	9.83	9.83	9.51	9.51	
27946490575	SMP	1	601.82	505.60	786.23	514.58	9.87	9.87	9.53	9.53	
27946498843	SMP	1	601.84	505.55	786.27	514.59	9.80	9.80	9.38	9.38	
27946507207	SMP	1	601.94	505.58	786.33	514.53	9.85	9.85	9.43	9.43	
27946515572	SMP	1	601.96	505.49	786.40	514.62	9.72	9.72	9.31	9.31	
27946523967	SMP	1	602.04	505.53	786.43	514.61	9.82	9.82	9.33	9.33	
27946532201	SMP	1	601.99	505.45	786.48	514.56	9.79	9.79	9.32	9.32	
27946540578	SMP	1	602.09	505.43	786.50	514.50	9.60	9.60	9.25	9.25	
27946548958	SMP	1	602.07	505.45	786.58	514.47	9.64	9.64	9.39	9.39	
27946557325	SMP	1	602.12	505.46	786.66	514.47	9.67	9.67	9.39	9.39	
27946565566	SMP	1	602.19	505.44	786.73	514.40	9.68	9.68	9.34	9.34	
27946573960	SMP	1	602.16	505.44	786.72	514.50	9.57	9.57	9.45	9.45	
27946582467	SMP	1	602.21	505.45	786.76	514.55	9.76	9.76	9.54	9.54	
27946590701	SMP	1	602.21	505.49	786.76	514.45	9.57	9.57	9.47	9.47	
27946598957	SMP	1	602.23	505.37	786.79	514.50	9.63	9.63	9.68	9.68	
27946607329	SMP	1	602.23	505.37	786.79	514.50	9.70	9.70	9.68	9.68	
27946615691	SMP	1	602.23	505.37	786.83	514.45	9.63	9.63	9.61	9.61	
27946623962	SMP	1	602.23	505.44	786.83	514.52	9.81	9.81	9.74	9.74	
27946632324	SMP	1	602.22	505.37	786.86	514.50	9.76	9.76	9.70	9.70	
27946640692	SMP	1	602.25	505.41	786.79	514.50	9.73	9.73	9.76	9.76	
27946649074	SMP	1	602.49	505.20	786.73	514.44	9.65	9.65	9.63	9.63	
27946657322	SMP	1	603.16	505.03	787.08	514.45	9.53	9.53	9.70	9.70	
27946665688	SMP	1	604.40	508.06	788.72	514.49	10.62	10.62	9.97	9.97	
27946674086	SMP	1	597.81	512.70	791.97	514.54	13.85	13.85	6.01	6.01	
27946682447	SMP	1	600.16	511.33	794.27	521.20	17.11	17.11	14.05	14.05	
27946690690	SMP	1	599.39	512.80	795.59	521.07	15.22	15.22	21.01	21.01	
27946699072	SMP	1	597.61	513.13	790.25	515.58	11.73	11.73	12.28	12.28	
27946707439	SMP	1	606.47	509.36	789.54	513.77	12.79	12.79	6.36	6.36	
27946715813	SMP	1	606.25	508.30	790.32	513.86	10.95	10.95	9.61	9.61	
27946724107	SMP	1	605.34	504.74	791.38	514.00	13.23	13.23	9.62	9.62	
27946732443	SMP	1	605.60	504.69	791.40	513.97	6.88	6.88	9.52	9.52	
27946740813	SMP	1	606.74	504.57	791.32	513.92	9.73	9.73	9.45	9.45	
27946749197	SMP	1	607.14	504.62	791.19	514.04	9.86	9.86	9.55	9.55	
27946757438	SMP	1	607.07	504.63	791.25	514.09	9.76	9.76	9.57	9.57	
27946765810	SMP	1	607.00	504.63	791.24	514.16	9.83	9.83	9.62	9.62	
27946774211	SMP	1	606.94	504.69	791.18	514.11	9.90	9.90	9.57	9.57	
27946782439	SMP	1	606.89	504.77	791.15	514.15	9.75	9.75	9.67	9.67	
27946790811	SMP	1	606.81	504.85	791.15	514.16	9.80	9.80	9.63	9.63	
27946799201	SMP	1	606.84	504.84	791.18	514.20	9.92	9.92	9.64	9.64	
27946807563	SMP	1	606.77	504.91	791.10	514.24	9.87	9.87	9.74	9.74	
27946815807	SMP	1	606.77	504.91	791.11	514.21	9.87	9.87	9.68	9.68	
27946824202	SMP	1	606.72	504.89	791.06	514.13	9.83	9.83	9.43	9.43	
27946832571	SMP	1	606.69	504.90	791.11	514.23	9.87	9.87	9.60	9.60	
27946840936	SMP	1	606.69	504.83	791.14	514.23	9.82	9.82	9.63	9.63	
27946849195	SMP	1	606.64	504.89	791.10	514.24	9.81	9.81	9.69	9.69	
27946857570	SMP	1	606.64	504.89	791.04	514.23	9.78	9.78	9.74	9.74	
27946865939	SMP	1	606.64	504.96	791.07	514.23	9.85	9.85	9.64	9.64	
27946874329	SMP	1	606.62	504.95	791.10	514.27	9.87	9.87	9.59	9.59	
27946882558	SMP	1	606.57	504.95	791.02	514.22	9.85	9.85	9.56	9.56	
27946890934	SMP	1	606.56	504.92	790.97	514.27	9.70	9.70	9.76	9.76	
27946899317	SMP	1	606.59	505.04	791.04	514.33	9.87	9.87	9.63	9.63	
27946907683	SMP	1	606.56	505.10	791.01	514.42	9.92	9.92	9.73	9.73	
27946915929	SMP	1	606.38	505.01	790.94	514.50	9.66	9.66	10.02	10.02	
27946924324	SMP	1	606.45	505.15	790.87	514.51	9.81	9.81	9.80	9.80	
27946932683	SMP	1	606.44	505.09	790.90	514.48	9.71	9.71	9.56	9.56	
27946940926	SMP	1	606.39	505.20	790.86	514.49	9.80	9.80	9.78	9.78	
27946949314	SMP	1	606.34	505.21	790.79	514.57	9.73	9.73	9.67	9.67	
27946957682	SMP	1	606.37	505.23	790.75	514.59	9.71	9.71	9.57	9.57	
27946966054	SMP	1	606.22	505.25	790.72	514.64	9.89	9.89	9.72	9.72	
27946974320	SMP	1	606.44	505.30	790.95	514.64	9.78	9.78	9.73	9.73	
27946982688	SMP	1	607.16	505.26	791.87	514.72	10.02	10.02	9.77	9.77	
27946991059	SMP	1	607.35	505.28	791.92	514.67	9.78	9.78	9.76	9.76	
27946999438	SMP	1	607.15	505.40	791.51	514.68	10.14	10.14	9.49	9.49	
27947007687	SMP	1	607.15	505.37	791.51	514.76	10.27	10.27	9.61	9.61	
27947016053	SMP	1	607.13	505.27	791.44	514.69	9.86	9.86	9.70	9.70	
27947024445	SMP	1	607.10	505.25	791.44	514.61	9.87	9.87	9.57	9.57	
27947032807	SMP	1	606.99	505.27	791.51	514.69	9.97	9.97	9.65	9.65	
27947041056	SMP	1	606.99	505.36	791.41	514.60	9.80	9.80	9.66	9.66	
27947049435	SMP	1	606.99	505.27	791.42	514.66	9.92	9.92	9.65	9.65	
27947057804	SMP	1	606.99	505.30	791.35	514.59	9.89	9.89	9.69	9.69	
27947066171	SMP	1	606.91	505.27	791.40	514.62	9.79	9.79	9.72	9.72	
27947074439	SMP	1	606.78	505.31	791.30	514.52	9.92	9.92	9.65	9.65	
27947082805	SMP	1	606.90	505.39	791.27	514.59	9.89	9.89	9.80	9.80	
27947091174	SMP	1	606.83	505.28	791.27	514.52	9.95	9.95	9.80	9.80	
27947099440	SMP	1	606.69	505.21	791.24	514.44	9.89	9.89	9.58	9.58	
27947107799	SMP	1	606.81	505.29	791.27	514.45	9.99	9.99	9.64	9.64	
27947116171	SMP	1	606.77	505.23	791.27	514.45	9.89	9.89	9.59	9.59	
27947124567	SMP	1	606.69	505.22	791.24	514.44	9.88	9.88	9.61	9.61	
27947132800	SMP	1	606.70	505.23	791.22	514.40	9.90	9.90	9.59	9.59	
27947141172	SMP	1	606.83	505.24	791.27	514.43	10.05	10.05	9.58	9.58	
27947149562	SMP	1	606.74	505.09	791.33	514.48	9.85	9.85	9.72	9.72	
27947157924	SMP	1	606.81	505.22	791.34	514.39	10.00	10.00	9.53	9.53	
27947166172	SMP	1	606.57	505.14	791.04	514.20	9.96	9.96	9.66	9.66	
27947174565	SMP	1	606.34	504.92	790.71	513.99	9.86	9.86	9.67	9.67	
27947182924	SMP	1	606.46	504.93	790.78	513.99	9.79	9.79	9.68	9.68	
27947191329	SMP	1	606.48	505.00	790.98	513.99	10.00	10.00	9.70	9.70	
27947199556	SMP	1	606.57	504.88	790.91	514.06	9.82	9.82	9.75	9.75	
27947207917	SMP	1	606.53	504.85	790.99	514.06	9.83	9.83	9.62	9.62	
27947216294	SMP	1	606.53	504.83	791.00	514.08	9.89	9.89	9.56	9.56	
27947224691	SMP	1	606.63	504.83	791.08	514.01	9.98	9.98	9.52	9.52	
27947232922	SMP	1	606.64	504.87	791.11	514.06	9.87	9.87	9.54	9.54	
27947241294	SMP	1	606.69	504.79	791.22	514.08	9.91	9.91	9.54	9.54	
27947249675	SMP	1	606.76	504.86	791.32	514.09	10.03	10.03	9.36	9.36	
27947257922	SMP	1	606.81	504.84	791.32	514.09	9.98	9.98	9.44	9.44	
27947266286	SMP	1	606.83	504.86	791.32	514.09	9.94	9.94	9.49	9.49	
27947274686	SMP	1	606.88	504.77	791.34	514.06	9.93	9.93	9.52	9.52	
27947283045	SMP	1	606.95	504.77	791.41	514.08	10.00	10.00	9.63	9.63	
27947291301	SMP	1	606.91	504.76	791.48	514.08	9.95	9.95	9.44	9.44	
27947299673	SMP	1	607.00	504.70	791.47	514.05	9.96	9.96	9.46	9.46	
27947308042	SMP	1	606.93	504.63	791.47	514.11	10.00	10.00	9.64	9.64	
27947316412	SMP	1	607.06	504.67	791.56	514.09	9.90	9.90	9.48	9.48	
27947324682	SMP	1	607.06	504.74	791.59	514.08	9.75	9.75	9.44	9.44	
27947333045	SMP	1	607.13	504.75	791.58	514.02	9.83	9.83	9.60	9.60	
27947341410	SMP	1	607.20	504.82	791.64	514.13	9.78	9.78	9.62	9.62	
27947349801	SMP	1	607.18	504.77	791.59	514.08	9.82	9.82	9.63	9.63	
27947358055	SMP	1	607.28	504.85	791.70	514.21	9.83	9.83	9.65	9.65	
27947366409	SMP	1	607.32	504.77	791.77	514.21	9.84	9.84	9.62	9.62	
27947374803	SMP	1	607.31	504.81	791.75	514.19	9.81	9.81	9.63	9.63	
27947383166	SMP	1	607.27	504.71	791.73	514.18	9.87	9.87	9.45	9.45	
27947391410	SMP	1	607.33	504.76	791.79	514.16	9.85	9.85	9.41	9.41	
27947399796	SMP	1	607.29	504.70	791.84	514.13	9.69	9.69	9.55	9.55	
27947408164	SMP	1	607.37	504.69	791.94	514.17	9.68	9.68	9.31	9.31	
27947416413	SMP	1	607.29	504.73	791.91	514.13	9.82	9.82	9.35	9.35	
27947424807	SMP	1	607.35	504.73	791.91	514.13	9.69	9.69	9.51	9.51	
27947433169	SMP	1	607.39	504.75	791.85	514.13	9.52	9.52	9.41	9.41	
27947441534	SMP	1	607.28	504.80	791.76	514.17	9.72	9.72	9.39	9.39	
27947449795	SMP	1	606.98	504.96	791.37	514.33	9.74	9.74	9.25	9.25	
27947458159	SMP	1	607.04	505.04	791.35	514.48	9.85	9.85	9.45	9.45	
27947466531	SMP	1	607.00	505.03	791.43	514.49	9.74	9.74	9.39	9.39	
27947474931	SMP	1	607.00	505.03	791.39	514.45	9.79	9.79	9.42	9.42	
27947483164	SMP	1	607.00	505.03	791.49	514.45	9.73	9.73	9.53	9.53	
27947491531	SMP	1	606.98	505.05	791.39	514.39	9.84	9.84	9.30	9.30	
27947499928	SMP	1	606.93	504.96	791.39	514.39	9.79	9.79	9.30	9.30	
27947508287	SMP	1	606.94	505.00	791.35	514.45	9.61	9.61	9.50	9.50	
27947516530	SMP	1	606.94	505.07	791.36	514.40	9.91	9.91	9.36	9.36	
27947524923	SMP	1	606.93	505.11	791.46	514.32	9.82	9.82	9.37	9.37	
27947533284	SMP	1	606.84	504.99	791.38	514.36	9.74	9.74	9.48	9.48	
27947541662	SMP	1	606.92	505.04	791.35	514.36	9.64	9.64	9.43	9.43	
27947549915	SMP	1	606.86	505.11	791.35	514.40	9.83	9.83	9.29	9.29	
27947558284	SMP	1	606.85	505.03	791.38	514.39	9.76	9.76	9.47	9.47	
27947566670	SMP	1	606.84	505.07	791.39	514.46	9.56	9.56	9.43	9.43	
27947575045	SMP	1	606.84	505.11	791.32	514.46	9.71	9.71	9.24	9.24	
27947583282	SMP	1	606.91	505.14	791.35	514.53	9.67	9.67	9.39	9.39	
27947591654	SMP	1	606.90	505.11	791.39	514.46	9.74	9.74	9.24	9.24	
27947600045	SMP	1	606.75	505.15	791.35	514.53	9.55	9.55	9.33	9.33	
27947608280	SMP	1	606.90	505.20	791.30	514.49	9.75	9.75	9.40	9.40	
27947616651	SMP	1	606.84	505.23	791.42	514.53	9.61	9.61	9.32	9.32	
27947625048	SMP	1	606.84	505.11	791.51	514.63	9.60	9.60	9.38	9.38	
27947633406	SMP	1	606.97	505.21	791.50	514.67	9.54	9.54	9.44	9.44	
27947641651	SMP	1	606.94	505.23	791.48	514.68	9.52	9.52	9.42	9.42	
27947650036	SMP	1	607.06	505.22	791.43	514.76	9.69	9.69	9.64	9.64	
27947658401	SMP	1	606.98	505.27	791.48	514.78	9.58	9.58	9.62	9.62	
27947666774	SMP	1	607.07	505.28	791.46	514.77	9.74	9.74	9.65	9.65	
27947675046	SMP	1	607.13	505.30	791.52	514.85	9.67	9.67	9.63	9.63	
27947683405	SMP	1	607.09	505.36	791.52	514.92	9.79	9.79	9.64	9.64	
27947691778	SMP	1	607.12	505.34	791.55	514.87	9.64	9.64	9.59	9.59	
27947700159	SMP	1	607.08	505.45	791.47	514.88	9.86	9.86	9.56	9.56	
27947708407	SMP	1	607.08	505.37	791.54	514.99	9.77	9.77	9.51	9.51	
27947716772	SMP	1	607.07	505.42	791.54	514.99	9.57	9.57	9.51	9.51	
27947725169	SMP	1	607.05	505.48	791.47	514.95	9.87	9.87	9.52	9.52	
27947733528	SMP	1	607.08	505.51	791.44	514.98	9.75	9.75	9.51	9.51	
27947741767	SMP	1	607.00	505.50	791.39	515.02	9.72	9.72	9.72	9.72	
27947750156	SMP	1	607.00	505.50	791.41	514.95	9.74	9.74	9.56	9.56	
27947758529	SMP	1	606.98	505.48	791.35	514.99	9.68	9.68	9.47	9.47	
27947766767	SMP	1	606.91	505.48	791.37	514.91	9.57	9.57	9.27	9.27	
27947775160	SMP	1	607.00	505.56	791.35	514.96	9.66	9.66	9.31	9.31	
27947783519	SMP	1	606.78	505.53	791.25	514.97	9.65	9.65	9.50	9.50	
27947791903	SMP	1	606.81	505.54	791.23	514.96	9.81	9.81	9.50	9.50	
27947800163	SMP	1	606.92	506.03	791.30	515.50	9.73	9.73	9.50	9.50	
27947808521	SMP	1	606.93	506.68	791.13	515.95	9.75	9.75	9.49	9.49	
27947816891	SMP	1	606.92	506.75	791.11	516.04	9.77	9.77	9.53	9.53	
27947825288	SMP	1	606.78	506.75	791.18	516.02	9.73	9.73	9.46	9.46	
27947833523	SMP	1	606.78	506.75	791.24	515.96	9.73	9.73	9.43	9.43	
27947841895	SMP	1	606.85	506.68	791.22	515.93	9.60	9.60	9.44	9.44	
27947850285	SMP	1	606.75	506.63	791.26	515.98	9.63	9.63	9.51	9.51	
27947858643	SMP	1	606.81	506.61	791.34	516.00	9.78	9.78	9.39	9.39	
27947866885	SMP	1	606.80	506.63	791.35	516.00	9.88	9.88	9.39	9.39	
27947875280	SMP	1	606.80	506.55	791.41	515.90	9.74	9.74	9.37	9.37	
27947883645	SMP	1	606.86	506.53	791.40	515.99	9.79	9.79	9.56	9.56	
27947892014	SMP	1	606.93	506.50	791.43	515.91	9.74	9.74	9.52	9.52	
27947900275	SMP	1	606.95	506.55	791.48	515.87	9.81	9.81	9.67	9.67	
27947908640	SMP	1	607.07	506.56	791.48	515.87	9.80	9.80	9.63	9.63	
27947917015	SMP	1	607.07	506.50	791.70	515.85	9.82	9.82	9.53	9.53	
27947925285	SMP	1	607.08	506.47	791.72	515.96	9.70	9.70	9.45	9.45	
27947933641	SMP	1	607.17	506.49	791.79	515.91	9.71	9.71	9.65	9.65	
27947942012	SMP	1	607.19	506.46	791.78	515.98	9.74	9.74	9.58	9.58	
27947950399	SMP	1	607.17	506.42	791.83	516.03	9.60	9.60	9.69	9.69	
27947958638	SMP	1	607.26	506.37	791.87	515.96	9.61	9.61	9.58	9.58	
27947967009	SMP	1	607.22	506.44	791.84	515.88	9.60	9.60	9.58	9.58	
27947975410	SMP	1	607.26	506.39	791.94	515.89	9.57	9.57	9.40	9.40	
27947983762	SMP	1	607.26	506.45	791.93	515.90	9.59	9.59	9.57	9.57	
27947992017	SMP	1	607.30	506.42	791.92	515.88	9.59	9.59	9.74	9.74	
27948000400	SMP	1	607.40	506.36	792.13	515.88	9.77	9.77	9.58	9.58	
27948008765	SMP	1	607.63	506.34	792.28	515.81	9.64	9.64	9.50	9.50	
27948017133	SMP	1	607.54	506.32	792.20	515.81	9.79	9.79	9.36	9.36	
27948025402	SMP	1	607.52	506.28	792.20	515.80	9.78	9.78	9.36	9.36	
27948033784	SMP	1	607.54	506.25	792.33	515.76	9.56	9.56	9.43	9.43	
27948042140	SMP	1	607.56	506.26	792.33	515.76	9.73	9.73	9.45	9.45	
27948050518	SMP	1	607.56	506.27	792.33	515.76	9.68	9.68	9.45	9.45	
27948058762	SMP	1	607.60	506.18	792.34	515.80	9.68	9.68	9.51	9.51	
27948067133	SMP	1	607.63	506.26	792.35	515.73	9.79	9.79	9.29	9.29	
27948075525	SMP	1	607.67	506.24	792.42	515.70	10.00	10.00	9.43	9.43	
27948083766	SMP	1	607.71	506.25	792.42	515.67	9.72	9.72	9.30	9.30	
27948092133	SMP	1	607.72	506.25	792.46	515.69	9.97	9.97	9.36	9.36	
27948100523	SMP	1	607.78	506.26	792.49	515.69	9.80	9.80	9.47	9.47	
27948108883	SMP	1	607.70	506.15	792.36	515.63	9.82	9.82	9.52	9.52	
27948117130	SMP	1	607.72	506.11	792.43	515.63	9.83	9.83	9.55	9.55	
27948125521	SMP	1	607.72	506.11	792.39	515.62	9.79	9.79	9.52	9.52	
27948133890	SMP	1	607.78	506.11	792.39	515.62	9.87	9.87	9.45	9.45	
27948142321	SMP	1	607.78	506.11	792.51	515.59	9.87	9.87	9.49	9.49	
27948150518	SMP	1	607.78	505.96	792.47	515.66	9.67	9.67	9.44	9.44	
27948158881	SMP	1	607.78	506.11	792.37	515.65	9.86	9.86	9.52	9.52	
27948167258	SMP	1	607.71	506.03	792.32	515.69	9.71	9.71	9.62	9.62	
27948175651	SMP	1	607.71	506.11	792.46	515.69	9.90	9.90	9.43	9.43	
27948183883	SMP	1	607.68	506.12	792.40	515.59	9.92	9.92	9.41	9.41	
27948192255	SMP	1	607.72	506.11	792.43	515.70	9.89	9.89	9.52	9.52	
27948200637	SMP	1	607.71	506.18	792.30	515.69	9.76	9.76	9.53	9.53	
27948209003	SMP	1	607.53	506.11	792.33	515.69	9.63	9.63	9.43	9.43	
27948217251	SMP	1	607.42	506.14	792.33	515.76	9.64	9.64	9.45	9.45	
27948225648	SMP	1	607.53	506.18	792.26	515.69	9.88	9.88	9.42	9.42	
27948234005	SMP	1	607.42	506.15	792.19	515.76	9.75	9.75	9.50	9.50	
27948242250	SMP	1	607.39	506.18	792.12	515.80	9.82	9.82	9.52	9.52	
27948250637	SMP	1	607.32	506.24	792.06	515.74	9.70	9.70	9.54	9.54	
27948259004	SMP	1	607.28	506.29	792.06	515.73	9.76	9.76	9.63	9.63	
27948267380	SMP	1	607.22	506.27	791.93	515.69	9.72	9.72	9.52	9.52	
27948275649	SMP	1	607.23	506.32	791.99	515.73	9.71	9.71	9.59	9.59	
27948284001	SMP	1	607.17	506.39	791.91	515.73	9.76	9.76	9.68	9.68	
27948292383	SMP	1	607.14	506.27	791.94	515.66	9.84	9.84	9.67	9.67	
27948300763	SMP	1	607.10	506.32	791.87	515.72	9.72	9.72	9.66	9.66	
27948309001	SMP	1	607.10	506.32	791.84	515.73	9.82	9.82	9.61	9.61	
27948317377	SMP	1	607.12	506.28	791.85	515.68	9.65	9.65	9.64	9.64	
27948325767	SMP	1	607.15	506.28	791.84	515.73	9.81	9.81	9.63	9.63	
27948334128	SMP	1	607.12	506.22	791.91	515.73	9.74	9.74	9.67	9.67	
27948342365	SMP	1	607.08	506.34	791.93	515.83	9.81	9.81	9.60	9.60	
27948350765	SMP	1	607.09	506.26	791.91	515.81	9.64	9.64	9.73	9.73	
27948359124	SMP	1	607.14	506.38	791.86	515.80	9.76	9.76	9.54	9.54	
27948367494	SMP	1	607.24	506.32	791.99	515.73	9.77	9.77	9.71	9.71	
27948375763	SMP	1	607.54	506.19	792.23	515.56	9.95	9.95	9.42	9.42	
27948384124	SMP	1	607.53	506.18	792.16	515.48	9.68	9.68	9.31	9.31	
27948392492	SMP	1	607.57	506.22	792.21	515.56	9.70	9.70	9.44	9.44	
27948400754	SMP	1	607.53	506.26	792.19	515.63	9.87	9.87	9.51	9.51	
27948409152	SMP	1	607.54	506.23	792.26	515.62	9.78	9.78	9.68	9.68	
27948417496	SMP	1	607.47	506.29	792.14	515.63	9.90	9.90	9.50	9.50	
27948425891	SMP	1	607.44	506.34	792.14	515.63	9.81	9.81	9.51	9.51	
27948434119	SMP	1	607.41	506.39	792.19	515.69	9.65	9.65	9.57	9.57	
27948442492	SMP	1	607.37	506.37	792.06	515.67	9.89	9.89	9.52	9.52	
27948450875	SMP	1	607.37	506.42	792.06	515.74	9.62	9.62	9.61	9.61	
27948459250	SMP	1	607.35	506.49	791.99	515.73	9.61	9.61	9.49	9.49	
27948467487	SMP	1	607.28	506.46	792.06	515.80	9.58	9.58	9.59	9.59	
27948475888	SMP	1	607.33	506.58	791.99	515.81	9.69	9.69	9.60	9.60	
27948484246	SMP	1	607.29	506.54	791.99	515.74	9.55	9.55	9.60	9.60	
27948492618	SMP	1	607.27	506.47	791.99	515.81	9.61	9.61	9.57	9.57	
27948500891	SMP	1	607.20	506.57	791.98	515.81	9.75	9.75	9.57	9.57	
27948509255	SMP	1	607.17	506.51	791.98	515.80	9.80	9.80	9.58	9.58	
27948517615	SMP	1	607.14	506.56	791.99	515.73	9.68	9.68	9.67	9.67	
27948526008	SMP	1	607.21	506.63	791.92	515.74	9.70	9.70	9.67	9.67	
27948534255	SMP	1	607.16	506.55	791.85	515.73	9.80	9.80	9.72	9.72	
27948542625	SMP	1	607.14	506.50	791.92	515.74	9.68	9.68	9.68	9.68	
27948551009	SMP	1	607.19	506.46	791.92	515.73	9.74	9.74	9.69	9.69	
27948559242	SMP	1	607.20	506.57	791.92	515.66	9.75	9.75	9.57	9.57	
27948567611	SMP	1	607.15	506.54	791.92	515.66	9.65	9.65	9.64	9.64	
27948576004	SMP	1	607.31	506.56	792.00	515.76	9.69	9.69	9.65	9.65	
27948584376	SMP	1	607.31	506.57	791.99	515.73	9.70	9.70	9.60	9.60	
27948592615	SMP	1	607.36	506.60	791.99	515.73	9.68	9.68	9.62	9.62	
27948600998	SMP	1	607.31	506.51	791.99	515.59	9.57	9.57	9.55	9.55	
27948609361	SMP	1	607.37	506.30	792.07	515.44	9.76	9.76	9.37	9.37	
27948617735	SMP	1	607.39	506.26	792.09	515.34	9.69	9.69	9.59	9.59	
27948626003	SMP	1	607.43	506.29	792.10	515.36	9.64	9.64	9.28	9.28	
27948634370	SMP	1	607.48	506.27	792.23	515.40	9.76	9.76	9.42	9.42	
27948642739	SMP	1	607.48	506.12	792.27	515.34	9.70	9.70	9.34	9.34	
27948651120	SMP	1	607.58	506.16	792.33	515.27	9.70	9.70	9.41	9.41	
27948659362	SMP	1	607.64	506.18	792.34	515.32	9.79	9.79	9.35	9.35	
27948667740	SMP	1	607.71	506.18	792.39	515.31	9.79	9.79	9.27	9.27	
27948676131	SMP	1	607.71	506.18	792.42	515.32	9.90	9.90	9.26	9.26	
27948684487	SMP	1	607.86	506.11	792.46	515.25	9.83	9.83	9.36	9.36	
27948692737	SMP	1	607.85	506.18	792.49	515.39	9.91	9.91	9.27	9.27	
27948701116	SMP	1	607.84	506.23	792.52	515.32	9.80	9.80	9.32	9.32	
27948709484	SMP	1	607.85	506.11	792.45	515.29	9.81	9.81	9.19	9.19	
27948717731	SMP	1	607.77	506.16	792.50	515.31	9.75	9.75	9.18	9.18	
27948726125	SMP	1	607.86	506.29	792.59	515.31	9.87	9.87	9.14	9.14	
27948734480	SMP	1	607.87	506.25	792.59	515.41	9.82	9.82	9.18	9.18	
27948742859	SMP	1	607.85	506.22	792.56	515.40	9.84	9.84	9.20	9.20	
27948751115	SMP	1	607.90	506.18	792.53	515.33	9.82	9.82	9.27	9.27	
27948759483	SMP	1	607.82	506.17	792.55	515.25	9.78	9.78	9.23	9.23	
27948767851	SMP	1	607.92	506.18	792.58	515.24	9.85	9.85	9.19	9.19	
27948776245	SMP	1	607.89	506.13	792.63	515.36	9.65	9.65	9.17	9.17	
27948784492	SMP	1	608.00	506.18	792.58	515.34	9.83	9.83	9.18	9.18	
27948792854	SMP	1	607.93	506.26	792.71	515.31	9.88	9.88	9.15	9.15	
27948801243	SMP	1	608.04	506.18	792.71	515.31	9.78	9.78	9.24	9.24	
27948809602	SMP	1	608.04	506.18	792.85	515.32	9.87	9.87	9.22	9.22	
27948826225	SMP	1	608.19	506.17	792.99	515.38	9.68	9.68	9.61	9.61	
27948834636	SMP	1	608.23	506.14	793.00	515.30	9.69	9.69	9.38	9.38	
27948842969	SMP	1	608.22	506.20	793.04	515.41	9.82	9.82	9.54	9.54	
27948851245	SMP	1	608.28	506.14	793.10	515.38	9.77	9.77	9.45	9.45	
27948859608	SMP	1	608.36	506.15	793.06	515.42	9.74	9.74	9.41	9.41	
27948867989	SMP	1	608.39	506.07	793.11	515.40	9.83	9.83	9.44	9.44	
27948876349	SMP	1	608.41	506.06	793.14	515.35	9.67	9.67	9.37	9.37	
27948884621	SMP	1	608.43	505.99	793.18	515.40	9.67	9.67	9.58	9.58	
27948892968	SMP	1	608.52	506.10	793.24	515.36	9.66	9.66	9.36	9.36	
27948901348	SMP	1	608.43	506.10	793.22	515.36	9.86	9.86	9.53	9.53	
27948909640	SMP	1	608.53	506.05	793.22	515.37	9.85	9.85	9.40	9.40	
27948917987	SMP	1	608.54	506.19	793.17	515.36	9.76	9.76	9.21	9.21	
27948926349	SMP	1	608.51	506.15	793.21	515.35	9.77	9.77	9.50	9.50	
27948934746	SMP	1	608.43	506.07	793.16	515.40	9.71	9.71	9.41	9.41	
27948942967	SMP	1	608.44	506.16	793.16	515.38	9.72	9.72	9.44	9.44	
27948951345	SMP	1	608.42	506.10	793.15	515.44	9.66	9.66	9.46	9.46	
27948959719	SMP	1	608.48	506.17	793.09	515.27	9.71	9.71	9.29	9.29	
27948968106	SMP	1	608.44	506.23	793.15	515.45	9.83	9.83	9.46	9.46	
27948976349	SMP	1	608.43	506.13	793.03	515.34	9.64	9.64	9.35	9.35	
27948984746	SMP	1	608.40	506.13	793.10	515.43	9.50	9.50	9.17	9.17	
27948993092	SMP	1	608.36	506.06	793.12	515.38	9.53	9.53	9.26	9.26	
27949001470	SMP	1	608.37	506.08	793.10	515.36	9.58	9.58	9.28	9.28	
27949009723	SMP	1	608.42	506.17	793.17	515.29	9.64	9.64	9.23	9.23	
27949018107	SMP	1	608.47	506.14	793.17	515.36	9.67	9.67	9.21	9.21	
27949026467	SMP	1	608.47	506.11	793.17	515.36	9.56	9.56	9.12	9.12	
27949034865	SMP	1	608.49	506.18	793.29	515.44	9.69	9.69	9.55	9.55	
27949043097	SMP	1	608.49	506.21	793.17	515.34	9.67	9.67	9.47	9.47	
27949051468	SMP	1	608.55	506.24	793.30	515.50	9.63	9.63	9.68	9.68	
27949059843	SMP	1	608.55	506.23	793.27	515.46	9.62	9.62	9.37	9.37	
27949068106	SMP	1	608.62	506.22	793.31	515.55	9.61	9.61	9.44	9.44	
27949076460	SMP	1	608.61	506.21	793.37	515.61	9.67	9.67	9.62	9.62	
27949084865	SMP	1	608.95	506.18	793.57	515.61	9.76	9.76	9.46	9.46	
27949093211	SMP	1	609.48	505.93	794.24	515.51	9.67	9.67	9.48	9.48	
27949101471	SMP	1	609.63	505.92	794.14	515.23	9.76	9.76	9.23	9.23	
27949109840	SMP	1	609.66	505.89	794.14	515.23	9.78	9.78	9.15	9.15	
27949118239	SMP	1	609.66	505.90	794.14	515.30	9.78	9.78	9.49	9.49	
27949126592	SMP	1	609.67	505.91	794.17	515.37	9.85	9.85	9.50	9.50	
27949134866	SMP	1	609.69	505.96	794.24	515.39	9.82	9.82	9.55	9.55	
27949143209	SMP	1	609.73	505.97	794.24	515.37	9.78	9.78	9.52	9.52	
27949151590	SMP	1	609.69	505.96	794.25	515.49	9.79	9.79	9.40	9.40	
27949159977	SMP	1	609.65	505.98	794.34	515.52	9.76	9.76	9.53	9.53	
27949168221	SMP	1	609.72	506.05	794.27	515.53	9.69	9.69	9.47	9.47	
27949176582	SMP	1	609.70	506.00	794.27	515.60	9.63	9.63	9.68	9.68	
27949184987	SMP	1	609.70	506.10	794.27	515.60	9.74	9.74	9.42	9.42	
27949193338	SMP	1	609.70	506.00	794.22	515.58	9.80	9.80	9.56	9.56	
27949201586	SMP	1	609.70	506.07	794.20	515.53	9.67	9.67	9.49	9.49	
27949209964	SMP	1	609.70	506.07	794.20	515.53	9.72	9.72	9.56	9.56	
27949218341	SMP	1	609.70	506.07	794.22	515.58	9.68	9.68	9.40	9.40	
27949226592	SMP	1	609.69	506.03	794.15	515.58	9.82	9.82	9.51	9.51	
27949234984	SMP	1	609.69	506.03	794.09	515.52	9.77	9.77	9.56	9.56	
27949243330	SMP	1	609.73	505.98	794.22	515.52	9.83	9.83	9.40	9.40	
27949251721	SMP	1	609.71	506.00	794.12	515.48	9.78	9.78	9.47	9.47	
27949259963	SMP	1	609.70	505.99	794.10	515.40	9.72	9.72	9.50	9.50	
27949268420	SMP	1	609.70	505.92	794.16	515.44	9.73	9.73	9.44	9.44	
27949276708	SMP	1	609.70	505.99	794.10	515.34	9.76	9.76	9.46	9.46	
27949285106	SMP	1	609.67	505.99	794.12	515.40	9.83	9.83	9.41	9.41	
27949293340	SMP	1	609.85	505.82	794.42	515.39	9.91	9.91	9.51	9.51	
27949301705	SMP	1	610.36	505.43	795.04	515.12	9.44	9.44	9.39	9.39	
27949310084	SMP	1	610.85	505.20	795.13	514.67	9.95	9.95	9.38	9.38	
27949318467	SMP	1	610.83	505.24	795.06	514.75	9.90	9.90	9.47	9.47	
27949326703	SMP	1	610.86	505.23	795.06	514.67	9.90	9.90	9.42	9.42	
27949335104	SMP	1	610.93	505.03	795.08	514.70	9.76	9.76	9.41	9.41	
27949343583	SMP	1	610.86	505.08	795.15	514.62	9.76	9.76	9.16	9.16	
27949351838	SMP	1	611.00	505.03	795.20	514.66	9.77	9.77	9.40	9.40	
27949360083	SMP	1	611.02	505.00	795.34	514.66	9.70	9.70	9.50	9.50	
27949368465	SMP	1	611.03	505.02	795.41	514.66	9.66	9.66	9.38	9.38	
27949376821	SMP	1	611.10	504.95	795.42	514.53	9.72	9.72	9.33	9.33	
27949385103	SMP	1	611.21	505.02	795.56	514.60	9.75	9.75	9.36	9.36	
27949393460	SMP	1	611.27	504.89	795.44	514.58	9.55	9.55	9.31	9.31	
27949401832	SMP	1	611.26	504.91	795.55	514.61	9.79	9.79	9.33	9.33	
27949410218	SMP	1	611.28	504.94	795.61	514.60	9.79	9.79	9.30	9.30	
27949418460	SMP	1	611.32	504.86	795.70	514.64	9.70	9.70	9.44	9.44	
27949426824	SMP	1	611.40	504.95	795.72	514.64	9.72	9.72	9.47	9.47	
27949435229	SMP	1	611.52	504.90	795.85	514.62	9.75	9.75	9.57	9.57	
27949443573	SMP	1	611.52	504.83	795.87	514.65	9.69	9.69	9.50	9.50	
27949451823	SMP	1	611.51	504.82	795.85	514.60	9.82	9.82	9.50	9.50	
27949460203	SMP	1	611.53	504.85	795.92	514.56	9.67	9.67	9.44	9.44	
27949468585	SMP	1	611.67	504.92	795.99	514.60	9.77	9.77	9.47	9.47	
27949476955	SMP	1	611.59	504.87	795.99	514.63	9.58	9.58	9.57	9.57	
27949485234	SMP	1	611.64	504.87	796.06	514.66	9.71	9.71	9.58	9.58	
27949493568	SMP	1	611.64	504.87	796.06	514.66	9.79	9.79	9.44	9.44	
27949501948	SMP	1	611.70	504.81	796.13	514.66	9.79	9.79	9.36	9.36	
27949510334	SMP	1	611.79	504.84	796.13	514.66	9.65	9.65	9.48	9.48	
27949518584	SMP	1	611.74	504.86	796.20	514.66	9.71	9.71	9.44	9.44	
27949526948	SMP	1	611.86	504.80	796.20	514.73	9.73	9.73	9.50	9.50	
27949535352	SMP	1	611.79	504.91	796.27	514.73	9.77	9.77	9.33	9.33	
27949543570	SMP	1	611.86	504.81	796.27	514.66	9.75	9.75	9.38	9.38	
27949551945	SMP	1	611.84	504.81	796.34	514.73	9.91	9.91	9.45	9.45	
27949560327	SMP	1	611.73	504.83	796.32	514.67	9.91	9.91	9.34	9.34	
27949568707	SMP	1	611.77	504.74	796.34	514.66	9.82	9.82	9.44	9.44	
27949576939	SMP	1	611.89	504.81	796.28	514.66	9.79	9.79	9.46	9.46	
27949585345	SMP	1	611.73	504.76	796.27	514.59	9.87	9.87	9.51	9.51	
27949593690	SMP	1	611.80	504.74	796.34	514.66	9.80	9.80	9.44	9.44	
27949602073	SMP	1	611.79	504.73	796.34	514.66	9.78	9.78	9.52	9.52	
27949610327	SMP	1	611.72	504.84	796.27	514.59	9.86	9.86	9.59	9.59	
27949618705	SMP	1	611.66	504.80	796.26	514.59	9.67	9.67	9.66	9.66	
27949627070	SMP	1	611.66	504.76	796.20	514.59	9.77	9.77	9.43	9.43	
27949635465	SMP	1	611.85	504.68	795.98	514.51	9.73	9.73	9.53	9.53	
27949643686	SMP	1	613.37	504.89	795.71	514.32	8.89	8.89	9.15	9.15	
27949652067	SMP	1	615.06	505.47	796.94	514.55	4.39	4.39	7.42	7.42	
27949660486	SMP	1	605.30	511.66	797.79	516.67	16.87	16.87	4.79	4.79	
27949668830	SMP	1	0.00	0.00	803.96	519.18	0.00	0.00	18.54	18.54	
27949677074	SMP	1	0.00	0.00	802.69	521.84	0.00	0.00	17.13	17.13	
27949693819	SMP	1	602.32	511.48	0.00	0.00	15.24	15.24	0.00	0.00	
27949702066	SMP	1	599.87	513.56	0.00	0.00	14.04	14.04	0.00	0.00	
27949710440	SMP	1	597.18	512.93	797.25	514.07	11.19	11.19	6.46	6.46	
27949718815	SMP	1	613.06	503.51	797.17	513.83	8.09	8.09	7.36	7.36	
27949727196	SMP	1	609.31	506.87	795.77	513.43	13.38	13.38	9.42	9.42	
27949735451	SMP	1	609.55	503.93	795.98	513.41	12.99	12.99	9.33	9.33	
27949743824	SMP	1	609.35	503.65	795.81	513.37	13.53	13.53	9.18	9.18	
27949752185	SMP	1	612.52	503.55	795.81	513.46	8.77	8.77	9.21	9.21	
27949760589	SMP	1	611.63	503.54	795.74	513.58	9.64	9.64	9.40	9.40	
27949768825	SMP	1	611.24	503.59	795.78	513.69	9.72	9.72	9.15	9.15	
27949777193	SMP	1	611.25	503.64	795.78	513.69	9.44	9.44	9.32	9.32	
27949785518	SMP	1	611.27	503.74	795.72	513.77	9.54	9.54	9.48	9.48	
27949793941	SMP	1	611.18	503.77	795.74	513.77	9.51	9.51	9.48	9.48	
27949802184	SMP	1	611.15	503.92	795.71	513.84	9.35	9.35	9.55	9.55	
27949810585	SMP	1	611.21	503.95	795.60	513.91	9.50	9.50	9.49	9.49	
27949818948	SMP	1	611.14	503.98	795.69	513.99	9.37	9.37	9.39	9.39	
27949827308	SMP	1	611.10	504.03	795.69	514.06	9.44	9.44	9.27	9.27	
27949835573	SMP	1	611.09	504.21	795.67	514.07	9.56	9.56	9.33	9.33	
27949843961	SMP	1	611.05	504.12	795.62	514.12	9.57	9.57	9.48	9.48	
27949852311	SMP	1	611.08	504.22	795.57	514.14	9.63	9.63	9.44	9.44	
27949860713	SMP	1	611.00	504.30	795.43	514.19	9.66	9.66	9.34	9.34	
27949868940	SMP	1	611.03	504.38	795.40	514.08	9.76	9.76	9.39	9.39	
27949877312	SMP	1	610.86	504.39	795.41	514.13	9.73	9.73	9.13	9.13	
27949885696	SMP	1	610.91	504.41	795.35	514.18	9.94	9.94	9.33	9.33	
27949893943	SMP	1	610.71	504.37	795.24	514.21	9.56	9.56	9.41	9.41	
27949902307	SMP	1	610.53	504.65	794.92	514.39	9.54	9.54	9.51	9.51	
27949919081	SMP	1	610.00	504.70	794.41	514.53	9.73	9.73	9.23	9.23	
27949927307	SMP	1	609.92	504.67	794.35	514.53	9.66	9.66	9.33	9.33	
27949935706	SMP	1	609.92	504.74	794.35	514.45	9.75	9.75	9.45	9.45	
27949944055	SMP	1	609.80	504.69	794.18	514.39	9.76	9.76	9.46	9.46	
27949952450	SMP	1	609.67	504.72	794.23	514.49	9.73	9.73	9.58	9.58	
27949960688	SMP	1	609.63	504.77	794.17	514.39	9.65	9.65	9.56	9.56	
27949969070	SMP	1	609.60	504.82	794.04	514.49	9.67	9.67	9.61	9.61	
27949977441	SMP	1	609.53	504.81	794.04	514.42	9.60	9.60	9.51	9.51	
27949985835	SMP	1	609.46	504.81	793.86	514.42	9.64	9.64	9.57	9.57	
27949994050	SMP	1	609.42	504.80	793.80	514.29	9.54	9.54	9.31	9.31	
27950002433	SMP	1	609.38	504.71	793.83	514.39	9.53	9.53	9.53	9.53	
27950010807	SMP	1	609.25	504.68	793.75	514.28	9.53	9.53	9.40	9.40	
27950019068	SMP	1	609.25	504.69	793.67	514.34	9.70	9.70	9.47	9.47	
27950027422	SMP	1	609.29	504.64	793.72	514.28	9.66	9.66	9.52	9.52	
27950035833	SMP	1	609.21	504.53	793.77	514.20	9.64	9.64	9.61	9.61	
27950044179	SMP	1	609.18	504.54	793.77	514.20	9.65	9.65	9.54	9.54	
27950052433	SMP	1	609.20	504.54	793.73	514.21	9.66	9.66	9.59	9.59	
27950060803	SMP	1	609.14	504.57	793.70	514.19	9.78	9.78	9.72	9.72	
27950069192	SMP	1	609.14	504.46	793.70	514.14	9.57	9.57	9.61	9.61	
27950077542	SMP	1	609.21	504.46	793.77	514.13	9.57	9.57	9.57	9.57	
27950085829	SMP	1	609.14	504.46	793.77	514.13	9.71	9.71	9.59	9.59	
27950094181	SMP	1	609.14	504.39	793.72	514.12	9.62	9.62	9.44	9.44	
27950102565	SMP	1	609.14	504.49	793.77	514.13	9.73	9.73	9.52	9.52	
27950110934	SMP	1	609.09	504.44	793.72	514.04	9.67	9.67	9.49	9.49	
27950119185	SMP	1	609.19	504.47	793.77	514.06	9.65	9.65	9.54	9.54	
27950127542	SMP	1	609.14	504.44	793.77	514.06	9.70	9.70	9.61	9.61	
27950135951	SMP	1	609.19	504.40	793.77	514.06	9.59	9.59	9.65	9.65	
27950144301	SMP	1	609.19	504.41	793.67	514.07	9.54	9.54	9.58	9.58	
27950152552	SMP	1	609.19	504.48	793.73	514.06	9.76	9.76	9.60	9.60	
27950160927	SMP	1	609.03	504.43	793.66	514.01	9.65	9.65	9.54	9.54	
27950169310	SMP	1	609.03	504.43	793.67	513.99	9.65	9.65	9.57	9.57	
27950177674	SMP	1	608.99	504.41	793.65	514.00	9.69	9.69	9.45	9.45	
27950185946	SMP	1	608.82	504.37	793.42	513.81	9.63	9.63	9.30	9.30	
27950194296	SMP	1	608.82	504.24	793.41	513.73	9.68	9.68	9.30	9.30	
27950202673	SMP	1	608.86	504.30	793.34	513.81	9.78	9.78	9.40	9.40	
27950210925	SMP	1	608.90	504.27	793.40	513.74	9.74	9.74	9.26	9.26	
27950219321	SMP	1	608.83	504.24	793.36	513.82	9.66	9.66	9.26	9.26	
27950227664	SMP	1	608.76	504.24	793.42	513.73	9.72	9.72	9.30	9.30	
27950236067	SMP	1	608.83	504.24	793.35	513.81	9.59	9.59	9.44	9.44	
27950244298	SMP	1	608.82	504.20	793.43	513.74	9.64	9.64	9.25	9.25	
27950252674	SMP	1	608.76	504.24	793.38	513.69	9.54	9.54	9.25	9.25	
27950261049	SMP	1	608.75	504.20	793.48	513.73	9.84	9.84	9.36	9.36	
27950269442	SMP	1	608.83	504.24	793.48	513.73	9.54	9.54	9.28	9.28	
27950277663	SMP	1	608.77	504.13	793.43	513.67	9.60	9.60	9.28	9.28	
27950286066	SMP	1	608.84	504.13	793.41	513.67	9.62	9.62	9.24	9.24	
27950294417	SMP	1	608.76	504.24	793.49	513.66	9.54	9.54	9.34	9.34	
27950302797	SMP	1	608.79	504.16	793.44	513.67	9.53	9.53	9.34	9.34	
27950311046	SMP	1	608.78	504.13	793.37	513.67	9.65	9.65	9.29	9.29	
27950319432	SMP	1	608.80	504.11	793.44	513.67	9.55	9.55	9.28	9.28	
27950327790	SMP	1	608.76	504.10	793.36	513.67	9.57	9.57	9.29	9.29	
27950336190	SMP	1	608.75	504.13	793.44	513.67	9.53	9.53	9.24	9.24	
27950344441	SMP	1	608.77	504.20	793.43	513.74	9.57	9.57	9.20	9.20	
27950352802	SMP	1	608.75	504.20	793.40	513.72	9.79	9.79	9.29	9.29	
27950361164	SMP	1	608.80	504.21	793.49	513.73	9.67	9.67	9.48	9.48	
27950369430	SMP	1	608.76	504.24	793.48	513.67	9.56	9.56	9.38	9.38	
27950377791	SMP	1	608.83	504.17	793.46	513.64	9.54	9.54	9.14	9.14	
27950386191	SMP	1	608.76	504.08	793.58	513.67	9.67	9.67	9.22	9.22	
27950394538	SMP	1	608.82	504.13	793.48	513.65	9.44	9.44	9.34	9.34	
27950402792	SMP	1	608.90	504.24	793.49	513.68	9.57	9.57	9.27	9.27	
27950411168	SMP	1	608.89	504.20	793.65	513.74	9.57	9.57	9.31	9.31	
27950419550	SMP	1	608.91	504.17	793.54	513.73	9.47	9.47	9.35	9.35	
27950427908	SMP	1	609.03	504.24	793.54	513.73	9.67	9.67	9.22	9.22	
27950436185	SMP	1	608.56	504.13	793.35	513.66	9.43	9.43	9.31	9.31	
27950444534	SMP	1	608.56	504.10	793.16	513.57	9.44	9.44	9.52	9.52	
27950452912	SMP	1	608.55	504.01	793.34	513.66	9.34	9.34	9.41	9.41	
27950461290	SMP	1	608.56	504.04	793.41	513.66	9.16	9.16	9.23	9.23	
27950469557	SMP	1	608.62	504.09	793.41	513.66	9.30	9.30	9.22	9.22	
27950477906	SMP	1	608.63	504.15	793.33	513.74	9.46	9.46	9.23	9.23	
27950486310	SMP	1	608.70	504.12	793.50	513.82	9.33	9.33	9.38	9.38	
27950494656	SMP	1	608.84	504.13	793.53	513.80	9.46	9.46	9.37	9.37	
27950502907	SMP	1	608.83	504.17	793.55	513.92	9.42	9.42	9.47	9.47	
27950511296	SMP	1	608.90	504.15	793.64	513.84	9.26	9.26	9.22	9.22	
27950519681	SMP	1	609.05	504.19	793.67	513.92	9.36	9.36	9.63	9.63	
27950527901	SMP	1	609.10	504.22	793.71	513.92	9.22	9.22	9.50	9.50	
27950536317	SMP	1	609.16	504.26	793.78	513.98	9.30	9.30	9.36	9.36	
27950544661	SMP	1	609.18	504.30	793.82	514.12	9.29	9.29	9.26	9.26	
27950553040	SMP	1	609.18	504.37	793.78	514.14	9.40	9.40	9.11	9.11	
27950561295	SMP	1	609.24	504.39	793.83	514.11	9.60	9.60	9.12	9.12	
27950569670	SMP	1	609.24	504.43	793.82	514.20	9.42	9.42	9.29	9.29	
27950578023	SMP	1	609.24	504.44	793.75	514.13	9.49	9.49	9.13	9.13	
27950586428	SMP	1	609.31	504.46	793.83	514.17	9.54	9.54	9.19	9.19	
27950594669	SMP	1	609.24	504.42	793.76	514.10	9.41	9.41	9.14	9.14	
27950603036	SMP	1	609.25	504.46	793.77	514.13	9.47	9.47	9.14	9.14	
27950611411	SMP	1	609.28	504.37	793.67	514.07	9.35	9.35	9.10	9.10	
27950619797	SMP	1	609.16	504.36	793.70	514.13	9.50	9.50	9.19	9.19	
27950628018	SMP	1	609.18	504.46	793.62	514.10	9.51	9.51	9.21	9.21	
27950636426	SMP	1	609.07	504.35	793.65	514.06	9.50	9.50	9.22	9.22	
27950644780	SMP	1	609.05	504.44	793.59	514.19	9.56	9.56	9.09	9.09	
27950653156	SMP	1	609.07	504.42	793.56	514.06	9.57	9.57	9.22	9.22	
27950661411	SMP	1	609.06	504.49	793.55	514.08	9.67	9.67	9.28	9.28	
27950669788	SMP	1	609.00	504.50	793.55	514.10	9.68	9.68	9.21	9.21	
27950678149	SMP	1	609.00	504.44	793.52	514.12	9.54	9.54	9.20	9.20	
27950686428	SMP	1	608.97	504.41	793.54	514.06	9.68	9.68	9.23	9.23	
27950694771	SMP	1	609.03	504.44	793.63	514.15	9.49	9.49	9.38	9.38	
27950703148	SMP	1	609.00	504.40	793.67	514.07	9.59	9.59	9.52	9.52	
27950711528	SMP	1	609.07	504.42	793.59	514.12	9.65	9.65	9.20	9.20	
27950719787	SMP	1	609.14	504.45	793.67	513.99	9.51	9.51	9.32	9.32	
27950728150	SMP	1	609.20	504.45	793.61	514.05	9.53	9.53	9.14	9.14	
27950736548	SMP	1	609.19	504.45	793.66	513.97	9.55	9.55	9.29	9.29	
27950744898	SMP	1	609.19	504.29	793.78	513.99	9.31	9.31	9.45	9.45	
27950753149	SMP	1	609.22	504.35	793.80	514.03	9.38	9.38	9.33	9.33	
27950761526	SMP	1	609.28	504.41	793.78	514.06	9.39	9.39	9.25	9.25	
27950769914	SMP	1	609.45	504.39	793.74	513.93	9.41	9.41	9.15	9.15	
27950778272	SMP	1	609.41	504.33	793.88	513.93	9.40	9.40	9.29	9.29	
27950786546	SMP	1	609.48	504.33	793.95	514.00	9.51	9.51	9.26	9.26	
27950794892	SMP	1	609.49	504.32	793.95	513.99	9.45	9.45	9.32	9.32	
27950803280	SMP	1	609.56	504.37	794.03	514.06	9.56	9.56	9.22	9.22	
27950811649	SMP	1	609.54	504.33	794.03	514.06	9.59	9.59	9.21	9.21	
27950819912	SMP	1	609.55	504.29	794.04	514.02	9.34	9.34	9.24	9.24	
27950828263	SMP	1	609.62	504.33	794.10	514.02	9.58	9.58	9.31	9.31	
27950836670	SMP	1	609.55	504.29	794.07	513.96	9.38	9.38	9.30	9.30	
27950844900	SMP	1	609.62	504.37	794.08	514.01	9.55	9.55	9.42	9.42	
27950853275	SMP	1	609.54	504.29	794.14	513.90	9.65	9.65	9.23	9.23	
27950861652	SMP	1	609.61	504.29	794.08	513.93	9.39	9.39	9.33	9.33	
27950870031	SMP	1	609.54	504.26	794.11	513.96	9.51	9.51	9.43	9.43	
27950878262	SMP	1	609.54	504.33	794.21	513.97	9.63	9.63	9.30	9.30	
27950886666	SMP	1	609.50	504.25	794.08	513.96	9.45	9.45	9.43	9.43	
27950895016	SMP	1	609.46	504.32	794.03	513.95	9.59	9.59	9.25	9.25	
27950903391	SMP	1	609.48	504.32	794.01	513.91	9.46	9.46	9.23	9.23	
27950911648	SMP	1	609.51	504.30	793.96	513.91	9.46	9.46	9.09	9.09	
27950920027	SMP	1	609.47	504.27	794.01	513.91	9.60	9.60	9.33	9.33	
27950928389	SMP	1	609.54	504.29	793.98	513.85	9.50	9.50	9.36	9.36	
27950936808	SMP	1	609.48	504.30	794.06	513.88	9.51	9.51	9.37	9.37	
27950945015	SMP	1	609.48	504.20	794.06	513.88	9.44	9.44	9.47	9.47	
27950953390	SMP	1	609.49	504.18	794.13	513.88	9.43	9.43	9.44	9.44	
27950961769	SMP	1	609.52	504.14	794.07	513.83	9.49	9.49	9.27	9.27	
27950970161	SMP	1	609.56	504.15	794.18	513.83	9.45	9.45	9.35	9.35	
27950978383	SMP	1	609.63	504.06	794.27	513.80	9.65	9.65	9.35	9.35	
27950986789	SMP	1	610.06	503.82	794.41	513.51	9.65	9.65	9.21	9.21	
27950995133	SMP	1	610.13	503.82	794.60	513.57	9.51	9.51	9.14	9.14	
27951003511	SMP	1	609.99	503.82	794.62	513.62	9.75	9.75	9.22	9.22	
27951011768	SMP	1	609.99	503.82	794.58	513.60	9.80	9.80	9.26	9.26	
27951020156	SMP	1	609.99	503.82	794.47	513.60	9.54	9.54	9.35	9.35	
27951028506	SMP	1	609.92	503.82	794.56	513.60	9.81	9.81	9.31	9.31	
27951036788	SMP	1	609.92	503.82	794.47	513.51	9.59	9.59	9.31	9.31	
27951045138	SMP	1	609.85	503.74	794.38	513.49	9.68	9.68	9.16	9.16	
27951053518	SMP	1	609.86	503.76	794.48	513.45	9.65	9.65	9.40	9.40	
27951061895	SMP	1	609.77	503.74	794.41	513.39	9.80	9.80	9.48	9.48	
27951070146	SMP	1	609.71	503.74	794.41	513.41	9.71	9.71	9.53	9.53	
27951078509	SMP	1	609.63	503.74	794.34	513.48	9.71	9.71	9.56	9.56	
27951086911	SMP	1	609.67	503.70	794.27	513.43	9.73	9.73	9.47	9.47	
27951095253	SMP	1	609.60	503.76	794.19	513.40	9.55	9.55	9.32	9.32	
27951103522	SMP	1	609.58	503.75	794.27	513.42	9.66	9.66	9.41	9.41	
27951111889	SMP	1	609.59	503.73	794.23	513.39	9.53	9.53	9.36	9.36	
27951120274	SMP	1	609.48	503.67	794.13	513.36	9.40	9.40	9.26	9.26	
27951128626	SMP	1	609.42	503.67	794.20	513.35	9.55	9.55	9.33	9.33	
27951136905	SMP	1	609.48	503.74	794.06	513.39	9.37	9.37	9.25	9.25	
27951145260	SMP	1	609.45	503.77	794.13	513.43	9.47	9.47	9.26	9.26	
27951153679	SMP	1	609.42	503.67	794.13	513.42	9.49	9.49	9.49	9.49	
27951162009	SMP	1	609.48	503.77	794.19	513.40	9.51	9.51	9.43	9.43	
27951170275	SMP	1	609.53	503.78	794.13	513.42	9.54	9.54	9.33	9.33	
27951178625	SMP	1	609.54	503.81	794.07	513.44	9.55	9.55	9.29	9.29	
27951187031	SMP	1	609.60	503.71	793.99	513.45	9.63	9.63	9.44	9.44	
27951195249	SMP	1	609.65	503.83	794.12	513.41	9.58	9.58	9.36	9.36	
27951203630	SMP	1	609.73	503.76	794.20	513.59	9.56	9.56	9.56	9.56	
27951212006	SMP	1	609.70	503.89	794.20	513.52	9.72	9.72	9.46	9.46	
27951220403	SMP	1	609.63	503.79	794.28	513.59	9.73	9.73	9.32	9.32	
27951228623	SMP	1	609.80	503.96	794.27	513.74	9.70	9.70	9.36	9.36	
27951237027	SMP	1	609.73	503.95	794.28	513.67	9.68	9.68	9.38	9.38	
27951245380	SMP	1	609.77	503.92	794.27	513.80	9.66	9.66	9.32	9.32	
27951253759	SMP	1	609.80	504.03	794.29	513.82	9.76	9.76	9.38	9.38	
27951262005	SMP	1	609.77	504.07	794.26	513.88	9.77	9.77	9.40	9.40	
27951270397	SMP	1	609.76	504.10	794.26	513.90	9.55	9.55	9.32	9.32	
27951278772	SMP	1	609.76	504.11	794.15	513.92	9.59	9.59	9.38	9.38	
27951287153	SMP	1	609.76	504.24	794.15	513.85	9.66	9.66	9.41	9.41	
27951295371	SMP	1	609.76	504.27	793.98	513.83	9.65	9.65	9.39	9.39	
27951303755	SMP	1	609.32	504.29	793.76	513.92	9.57	9.57	9.59	9.59	
27951312137	SMP	1	609.19	504.38	793.61	514.06	9.80	9.80	9.53	9.53	
27951320512	SMP	1	609.31	504.39	793.65	514.13	9.54	9.54	9.49	9.49	
27951328741	SMP	1	609.20	504.39	793.55	513.99	9.63	9.63	9.51	9.51	
27951337153	SMP	1	609.20	504.40	793.58	514.06	9.61	9.61	9.44	9.44	
27951345508	SMP	1	609.21	504.35	793.64	514.06	9.67	9.67	9.61	9.61	
27951353759	SMP	1	609.16	504.30	793.56	514.05	9.62	9.62	9.42	9.42	
27951362130	SMP	1	609.19	504.39	793.53	514.00	9.66	9.66	9.66	9.66	
27951370513	SMP	1	609.19	504.39	793.62	514.06	9.75	9.75	9.58	9.58	
27951378868	SMP	1	609.16	504.34	793.55	513.93	9.63	9.63	9.53	9.53	
27951387147	SMP	1	609.31	504.32	793.48	513.85	9.67	9.67	9.62	9.62	
27951395495	SMP	1	609.17	504.27	793.63	513.78	9.62	9.62	9.57	9.57	
27951403885	SMP	1	609.25	504.29	793.66	513.89	9.54	9.54	9.55	9.55	
27951412252	SMP	1	609.29	504.31	793.70	513.78	9.75	9.75	9.59	9.59	
27951420522	SMP	1	609.36	504.27	793.65	513.83	9.61	9.61	9.57	9.57	
27951428864	SMP	1	609.32	504.24	793.75	513.81	9.66	9.66	9.55	9.55	
27951437272	SMP	1	609.48	504.21	793.82	513.82	9.59	9.59	9.68	9.68	
27951445623	SMP	1	609.48	504.21	793.89	513.81	9.55	9.55	9.61	9.61	
27951453874	SMP	1	609.57	504.13	793.96	513.81	9.54	9.54	9.49	9.49	
27951462244	SMP	1	609.55	504.13	793.93	513.77	9.58	9.58	9.52	9.52	
27951470638	SMP	1	609.56	504.17	793.99	513.82	9.92	9.92	9.60	9.60	
27951478984	SMP	1	609.56	504.10	794.06	513.82	9.75	9.75	9.58	9.58	
27951487270	SMP	1	609.55	504.17	794.08	513.78	9.72	9.72	9.34	9.34	
27951495610	SMP	1	609.62	504.24	794.13	513.88	9.79	9.79	9.49	9.49	
27951504002	SMP	1	609.51	504.06	794.13	513.82	9.66	9.66	9.49	9.49	
27951512259	SMP	1	609.63	504.13	794.19	513.82	9.79	9.79	9.50	9.50	
27951520634	SMP	1	609.48	504.05	794.29	513.97	9.46	9.46	9.40	9.40	
27951528985	SMP	1	609.35	504.69	793.82	514.30	9.68	9.68	9.35	9.35	
27951537394	SMP	1	608.93	505.10	793.33	514.89	9.82	9.82	9.54	9.54	
27951545626	SMP	1	608.99	505.23	793.21	515.03	9.73	9.73	9.36	9.36	
27951553994	SMP	1	608.91	505.20	793.35	515.02	9.75	9.75	9.70	9.70	
27951562369	SMP	1	608.87	505.18	793.40	514.96	9.74	9.74	9.39	9.39	
27951570751	SMP	1	608.86	505.21	793.36	515.01	9.62	9.62	9.71	9.71	
27951578984	SMP	1	608.87	505.20	793.44	515.02	9.64	9.64	9.64	9.64	
27951587388	SMP	1	608.65	505.18	793.36	515.05	9.53	9.53	9.62	9.62	
27951595749	SMP	1	608.57	505.13	793.41	515.03	9.55	9.55	9.61	9.61	
27951604120	SMP	1	608.55	505.14	793.40	515.04	9.50	9.50	9.54	9.54	
27951612366	SMP	1	608.65	505.18	793.39	514.91	9.57	9.57	9.35	9.35	
27951620749	SMP	1	608.58	505.13	793.40	514.99	9.45	9.45	9.62	9.62	
27951629110	SMP	1	608.64	505.13	793.43	515.05	9.58	9.58	9.85	9.85	
27951637526	SMP	1	608.82	505.16	793.51	514.98	9.62	9.62	9.52	9.52	
27951645744	SMP	1	608.82	505.09	793.46	515.00	9.68	9.68	9.60	9.60	
27951654115	SMP	1	608.82	505.16	793.43	514.86	9.65	9.65	9.52	9.52	
27951662492	SMP	1	608.71	505.18	793.48	515.01	9.68	9.68	9.75	9.75	
27951670745	SMP	1	608.75	505.16	793.47	514.97	9.66	9.66	9.57	9.57	
27951679111	SMP	1	608.79	505.18	793.46	514.97	9.65	9.65	9.67	9.67	
27951687513	SMP	1	608.68	505.25	793.43	515.01	9.69	9.69	9.71	9.71	
27951695856	SMP	1	608.68	505.26	793.43	515.01	9.91	9.91	9.69	9.69	
27951704109	SMP	1	608.62	505.18	793.31	515.03	9.64	9.64	9.52	9.52	
27951712487	SMP	1	608.42	505.14	793.25	514.94	9.64	9.64	9.43	9.43	
27951720876	SMP	1	608.23	504.95	792.97	514.76	9.51	9.51	9.70	9.70	
27951729226	SMP	1	608.27	504.80	792.92	514.66	9.40	9.40	9.71	9.71	
27951737508	SMP	1	608.22	504.83	792.92	514.69	9.59	9.59	9.63	9.63	
27951745861	SMP	1	608.24	504.89	792.81	514.65	9.60	9.60	9.62	9.62	
27951754239	SMP	1	608.18	504.90	792.81	514.64	9.69	9.69	9.61	9.61	
27951762615	SMP	1	608.17	504.91	792.74	514.64	9.72	9.72	9.61	9.61	
27951770868	SMP	1	608.22	504.92	792.69	514.54	9.69	9.69	9.37	9.37	
27951779239	SMP	1	608.28	504.92	792.68	514.62	9.76	9.76	9.44	9.44	
27951787636	SMP	1	608.14	504.85	792.64	514.61	9.84	9.84	9.51	9.51	
27951795974	SMP	1	608.06	504.99	792.67	514.53	9.93	9.93	9.43	9.43	
27951804234	SMP	1	608.07	504.92	792.60	514.53	9.86	9.86	9.44	9.44	
27951812611	SMP	1	608.05	504.91	792.64	514.54	9.76	9.76	9.62	9.62	
27951820992	SMP	1	608.09	504.91	792.68	514.55	9.76	9.76	9.47	9.47	
27951829221	SMP	1	608.00	504.89	792.68	514.57	9.85	9.85	9.32	9.32	
27951837626	SMP	1	607.98	504.90	792.62	514.53	9.92	9.92	9.37	9.37	
27951845986	SMP	1	608.05	504.91	792.60	514.53	9.77	9.77	9.37	9.37	
27951854360	SMP	1	608.00	504.92	792.61	514.54	9.93	9.93	9.42	9.42	
27951862607	SMP	1	607.95	504.89	792.67	514.53	9.85	9.85	9.36	9.36	
27951870997	SMP	1	608.09	504.99	792.67	514.53	9.84	9.84	9.43	9.43	
27951879348	SMP	1	608.10	504.98	792.71	514.66	9.87	9.87	9.41	9.41	
27951887750	SMP	1	608.11	504.98	792.71	514.69	9.85	9.85	9.48	9.48	
27951895974	SMP	1	608.22	505.11	792.76	514.75	9.74	9.74	9.72	9.72	
27951904360	SMP	1	608.17	504.98	792.80	514.66	9.67	9.67	9.52	9.52	
27951912733	SMP	1	608.26	505.01	792.91	514.67	9.64	9.64	9.69	9.69	
27951921121	SMP	1	608.21	505.05	792.92	514.73	9.76	9.76	9.75	9.75	
27951929344	SMP	1	608.29	505.10	792.99	514.81	9.55	9.55	9.71	9.71	
27951937749	SMP	1	608.33	505.10	793.06	514.81	9.72	9.72	9.62	9.62	
27951946100	SMP	1	608.42	505.16	793.06	514.81	9.70	9.70	9.63	9.63	
27951954477	SMP	1	608.44	505.30	793.11	514.96	9.75	9.75	9.54	9.54	
27951962725	SMP	1	608.44	505.23	793.13	514.95	9.70	9.70	9.58	9.58	
27951971118	SMP	1	608.52	505.30	793.08	514.91	9.61	9.61	9.43	9.43	
27951979468	SMP	1	608.53	505.41	793.11	514.97	9.70	9.70	9.44	9.44	
27951987746	SMP	1	608.48	505.33	793.18	515.04	9.51	9.51	9.56	9.56	
27951996090	SMP	1	608.50	505.37	793.11	515.04	9.47	9.47	9.33	9.33	
27952004475	SMP	1	608.42	505.40	793.12	515.04	9.52	9.52	9.51	9.51	
27952012856	SMP	1	608.56	505.43	793.16	515.14	9.43	9.43	9.44	9.44	
27952021107	SMP	1	608.56	505.42	793.23	515.25	9.47	9.47	9.58	9.58	
27952029463	SMP	1	608.63	505.48	793.14	515.20	9.51	9.51	9.48	9.48	
27952037870	SMP	1	608.62	505.42	793.25	515.21	9.47	9.47	9.46	9.46	
27952046220	SMP	1	608.63	505.48	793.22	515.20	9.51	9.51	9.49	9.49	
27952054478	SMP	1	608.63	505.42	793.17	515.22	9.47	9.47	9.41	9.41	
27952062853	SMP	1	608.63	505.41	793.17	515.17	9.46	9.46	9.51	9.51	
27952071236	SMP	1	608.63	505.49	793.17	515.12	9.51	9.51	9.45	9.45	
27952079586	SMP	1	608.57	505.49	793.16	515.10	9.60	9.60	9.41	9.41	
27952087869	SMP	1	608.56	505.48	793.17	515.10	9.51	9.51	9.41	9.41	
27952096219	SMP	1	608.55	505.42	793.10	515.17	9.38	9.38	9.55	9.55	
27952104596	SMP	1	608.63	505.41	793.17	515.16	9.36	9.36	9.55	9.55	
27952112974	SMP	1	608.64	505.46	793.18	515.11	9.53	9.53	9.47	9.47	
27952121228	SMP	1	608.59	505.29	793.19	515.11	9.33	9.33	9.51	9.51	
27952129593	SMP	1	608.56	505.03	793.34	514.80	9.64	9.64	9.44	9.44	
27952137987	SMP	1	608.91	504.76	793.31	514.44	9.87	9.87	9.60	9.60	
27952146338	SMP	1	608.91	504.77	793.31	514.46	9.76	9.76	9.52	9.52	
27952154599	SMP	1	608.86	504.77	793.33	514.47	10.02	10.02	9.53	9.53	
27952162970	SMP	1	608.86	504.70	793.31	514.44	9.78	9.78	9.56	9.56	
27952171356	SMP	1	608.84	504.76	793.32	514.39	9.87	9.87	9.55	9.55	
27952179588	SMP	1	608.91	504.77	793.31	514.37	9.95	9.95	9.59	9.59	
27952187992	SMP	1	608.86	504.63	793.33	514.41	9.92	9.92	9.59	9.59	
27952196332	SMP	1	608.93	504.70	793.32	514.32	9.80	9.80	9.44	9.44	
27952204718	SMP	1	608.86	504.70	793.38	514.29	9.97	9.97	9.44	9.44	
27952212967	SMP	1	608.86	504.63	793.38	514.43	9.92	9.92	9.49	9.49	
27952221360	SMP	1	608.98	504.76	793.39	514.32	9.86	9.86	9.43	9.43	
27952229705	SMP	1	609.05	504.69	793.38	514.37	9.90	9.90	9.43	9.43	
27952238110	SMP	1	609.00	504.70	793.35	514.38	9.79	9.79	9.50	9.50	
27952246345	SMP	1	608.98	504.69	793.39	514.39	9.90	9.90	9.30	9.30	
27952254713	SMP	1	609.00	504.70	793.39	514.32	9.80	9.80	9.38	9.38	
27952263088	SMP	1	608.93	504.70	793.39	514.40	9.88	9.88	9.33	9.33	
27952271481	SMP	1	609.07	504.70	793.46	514.39	9.78	9.78	9.25	9.25	
27952279719	SMP	1	609.00	504.77	793.46	514.48	9.85	9.85	9.40	9.40	
27952288112	SMP	1	609.07	504.70	793.61	514.45	9.64	9.64	9.25	9.25	
27952296463	SMP	1	609.07	504.70	793.49	514.42	9.82	9.82	9.34	9.34	
27952304835	SMP	1	609.07	504.70	793.59	514.46	9.67	9.67	9.36	9.36	
27952313088	SMP	1	609.07	504.70	793.55	514.44	9.75	9.75	9.34	9.34	
27952321468	SMP	1	609.14	504.70	793.61	514.44	9.66	9.66	9.26	9.26	
27952329825	SMP	1	609.07	504.70	793.56	514.47	9.74	9.74	9.29	9.29	
27952338106	SMP	1	609.14	504.70	793.61	514.44	9.73	9.73	9.17	9.17	
27952346464	SMP	1	609.14	504.70	793.68	514.51	9.73	9.73	9.28	9.28	
27952354834	SMP	1	609.18	504.67	793.70	514.53	9.70	9.70	9.33	9.33	
27952363207	SMP	1	609.11	504.67	793.68	514.51	9.64	9.64	9.33	9.33	
27952371461	SMP	1	609.20	504.69	793.69	514.46	9.69	9.69	9.21	9.21	
27952379828	SMP	1	609.28	504.70	793.71	514.55	9.72	9.72	9.49	9.49	
27952388228	SMP	1	609.27	504.61	793.77	514.54	9.64	9.64	9.50	9.50	
27952396574	SMP	1	609.25	504.53	793.76	514.55	9.57	9.57	9.41	9.41	
27952404845	SMP	1	609.31	504.55	793.75	514.48	9.55	9.55	9.42	9.42	
27952413210	SMP	1	609.31	504.54	793.84	514.46	9.55	9.55	9.24	9.24	
27952421597	SMP	1	609.33	504.60	793.76	514.48	9.71	9.71	9.54	9.54	
27952429949	SMP	1	609.35	504.63	793.75	514.42	9.52	9.52	9.29	9.29	
27952438226	SMP	1	609.33	504.53	793.75	514.42	9.75	9.75	9.29	9.29	
27952446576	SMP	1	609.33	504.53	793.81	514.38	9.79	9.79	9.15	9.15	
27952454955	SMP	1	609.33	504.53	793.79	514.43	9.60	9.60	9.27	9.27	
27952463330	SMP	1	609.34	504.54	793.83	514.45	9.73	9.73	9.20	9.20	
27952471596	SMP	1	609.27	504.54	793.75	514.48	9.64	9.64	9.45	9.45	
27952479960	SMP	1	609.27	504.54	793.75	514.43	9.64	9.64	9.13	9.13	
27952488359	SMP	1	609.29	504.56	793.74	514.45	9.66	9.66	9.31	9.31	
27952496574	SMP	1	609.21	504.50	793.76	514.38	9.58	9.58	9.12	9.12	
27952504953	SMP	1	608.55	504.62	793.21	514.37	9.69	9.69	9.47	9.47	
27952513346	SMP	1	607.36	504.93	792.22	514.45	9.80	9.80	9.49	9.49	
27952521716	SMP	1	606.43	505.11	791.04	514.68	9.71	9.71	9.96	9.96	
27952529954	SMP	1	605.26	505.31	789.83	514.67	9.93	9.93	9.65	9.65	
27952538351	SMP	1	604.99	505.24	789.34	514.68	9.62	9.62	9.43	9.43	
27952555076	SMP	1	605.13	505.31	789.48	514.72	9.94	9.94	9.44	9.44	
27952563349	SMP	1	605.13	505.24	789.52	514.64	9.88	9.88	9.42	9.42	
27952571704	SMP	1	605.09	505.23	789.60	514.71	9.84	9.84	9.45	9.45	
27952580084	SMP	1	605.16	505.23	789.63	514.69	9.65	9.65	9.39	9.39	
27952588455	SMP	1	605.19	505.22	789.68	514.76	9.77	9.77	9.47	9.47	
27952596710	SMP	1	605.18	505.10	789.74	514.78	9.74	9.74	9.63	9.63	
27952605071	SMP	1	605.29	505.14	789.76	514.67	9.82	9.82	9.60	9.60	
27952613466	SMP	1	605.36	505.04	789.90	514.67	9.65	9.65	9.52	9.52	
27952621840	SMP	1	605.36	505.07	789.92	514.77	9.53	9.53	9.66	9.66	
27952630068	SMP	1	605.42	505.02	789.92	514.71	9.75	9.75	9.51	9.51	
27952638456	SMP	1	605.53	505.13	789.99	514.78	9.78	9.78	9.65	9.65	
27952646821	SMP	1	605.55	505.02	790.03	514.84	9.65	9.65	9.60	9.60	
27952655069	SMP	1	605.53	505.05	790.14	514.85	9.86	9.86	9.55	9.55	
27952663471	SMP	1	605.57	505.05	790.17	514.87	9.74	9.74	9.49	9.49	
27952671828	SMP	1	605.66	505.12	790.16	514.95	9.77	9.77	9.49	9.49	
27952680191	SMP	1	605.75	505.09	790.24	515.01	9.81	9.81	9.55	9.55	
27952688456	SMP	1	605.64	505.20	790.20	515.05	9.62	9.62	9.51	9.51	
27952696818	SMP	1	605.21	505.40	789.78	515.05	9.64	9.64	9.39	9.39	
27952705189	SMP	1	604.98	505.48	789.53	515.18	9.80	9.80	9.52	9.52	
27952713594	SMP	1	605.16	505.52	789.63	515.25	9.58	9.58	9.36	9.36	
27952721823	SMP	1	605.05	505.52	789.54	515.19	9.78	9.78	9.46	9.46	
27952730191	SMP	1	605.05	505.62	789.59	515.18	9.85	9.85	9.25	9.25	
27952738575	SMP	1	604.98	505.62	789.53	515.19	9.84	9.84	9.46	9.46	
27952746940	SMP	1	604.98	505.62	789.52	515.33	9.84	9.84	9.59	9.59	
27952755190	SMP	1	604.97	505.66	789.45	515.27	9.97	9.97	9.51	9.51	
27952763588	SMP	1	604.94	505.65	789.47	515.23	9.97	9.97	9.36	9.36	
27952771943	SMP	1	604.84	505.62	789.35	515.26	9.79	9.79	9.58	9.58	
27952780311	SMP	1	604.77	505.62	789.30	515.33	9.82	9.82	9.44	9.44	
27952788575	SMP	1	604.76	505.63	789.24	515.25	9.81	9.81	9.50	9.50	
27952796945	SMP	1	604.72	505.57	789.22	515.20	9.73	9.73	9.43	9.43	
27952805312	SMP	1	604.69	505.61	789.19	515.20	9.84	9.84	9.47	9.47	
27952813585	SMP	1	604.67	505.59	789.20	515.23	9.85	9.85	9.40	9.40	
27952821941	SMP	1	604.53	505.66	789.12	515.18	9.89	9.89	9.59	9.59	
27952830319	SMP	1	604.60	505.65	789.09	515.25	9.83	9.83	9.64	9.64	
27952838696	SMP	1	604.49	505.70	789.12	515.24	9.78	9.78	9.48	9.48	
27952846942	SMP	1	604.53	505.65	789.05	515.28	9.89	9.89	9.64	9.64	
27952855314	SMP	1	604.56	505.53	789.10	515.18	9.50	9.50	9.62	9.62	
27952863709	SMP	1	604.59	505.52	789.05	515.21	9.54	9.54	9.53	9.53	
27952872065	SMP	1	604.51	505.49	789.05	515.21	9.67	9.67	9.58	9.58	
27952880312	SMP	1	604.58	505.42	789.05	515.20	9.54	9.54	9.53	9.53	
27952888696	SMP	1	604.56	505.46	789.06	515.20	9.58	9.58	9.57	9.57	
27952897060	SMP	1	604.58	505.49	789.09	515.13	9.58	9.58	9.56	9.56	
27952905443	SMP	1	604.58	505.41	789.09	515.18	9.61	9.61	9.56	9.56	
27952913706	SMP	1	604.58	505.42	789.10	515.13	9.52	9.52	9.61	9.61	
27952922065	SMP	1	604.58	505.34	789.13	515.13	9.68	9.68	9.51	9.51	
27952930431	SMP	1	604.63	505.48	789.10	515.11	9.53	9.53	9.57	9.57	
27952938817	SMP	1	604.66	505.47	789.17	515.08	9.63	9.63	9.50	9.50	
27952947069	SMP	1	604.51	505.35	789.10	515.12	9.71	9.71	9.63	9.63	
27952955428	SMP	1	604.13	505.27	788.83	514.98	9.87	9.87	9.85	9.85	
27952963827	SMP	1	604.34	505.09	788.90	514.98	9.85	9.85	9.76	9.76	
27952972065	SMP	1	604.42	505.19	788.84	514.91	9.57	9.57	9.75	9.75	
27952980434	SMP	1	604.39	505.14	788.92	514.85	9.66	9.66	9.69	9.69	
27952988814	SMP	1	604.39	505.11	788.98	514.74	9.71	9.71	9.64	9.64	
27952997189	SMP	1	604.34	505.10	788.92	514.78	9.75	9.75	9.69	9.69	
27953005429	SMP	1	604.35	505.07	788.96	514.78	9.78	9.78	9.69	9.69	
27953013821	SMP	1	604.32	505.13	788.97	514.91	9.87	9.87	9.92	9.92	
27953022179	SMP	1	604.32	505.02	788.98	514.83	9.71	9.71	9.85	9.85	
27953030561	SMP	1	604.29	505.07	788.98	514.67	9.78	9.78	9.68	9.68	
27953038813	SMP	1	604.31	504.98	788.96	514.70	9.80	9.80	9.82	9.82	
27953047189	SMP	1	604.26	505.02	788.98	514.67	9.72	9.72	9.86	9.86	
27953055553	SMP	1	604.43	505.00	788.92	514.77	9.82	9.82	9.86	9.86	
27953063947	SMP	1	604.31	504.98	789.03	514.70	9.70	9.70	10.00	10.00	
27953072181	SMP	1	604.25	504.95	788.98	514.67	9.60	9.60	9.85	9.85	
27953080554	SMP	1	604.32	504.95	789.00	514.70	9.75	9.75	10.00	10.00	
27953088954	SMP	1	604.29	504.96	788.98	514.59	9.82	9.82	9.88	9.88	
27953097309	SMP	1	604.32	504.94	788.98	514.73	9.73	9.73	9.82	9.82	
27953105544	SMP	1	604.38	505.03	789.05	514.67	9.91	9.91	9.77	9.77	
27953113943	SMP	1	604.32	505.02	789.07	514.63	9.81	9.81	9.89	9.89	
27953122300	SMP	1	604.37	504.98	788.98	514.59	9.81	9.81	9.62	9.62	
27953130550	SMP	1	604.44	504.97	789.01	514.71	9.77	9.77	9.85	9.85	
27953138937	SMP	1	604.42	504.94	789.05	514.66	9.77	9.77	9.71	9.71	
27953147302	SMP	1	604.43	504.88	789.05	514.59	9.79	9.79	9.77	9.77	
27953155671	SMP	1	604.40	504.94	789.05	514.59	9.68	9.68	9.83	9.83	
27953163944	SMP	1	604.51	504.90	789.01	514.57	9.84	9.84	9.77	9.77	
27953172302	SMP	1	604.44	504.91	789.07	514.64	9.74	9.74	9.92	9.92	
27953180682	SMP	1	604.38	504.88	788.98	514.59	9.65	9.65	9.62	9.62	
27953189058	SMP	1	604.25	504.91	789.12	514.60	9.57	9.57	9.79	9.79	
27953197296	SMP	1	604.32	504.99	789.03	514.70	9.65	9.65	9.91	9.91	
27953205666	SMP	1	604.19	504.95	788.98	514.59	9.60	9.60	9.80	9.80	
27953214064	SMP	1	604.27	505.03	788.98	514.60	9.76	9.76	9.88	9.88	
27953222433	SMP	1	604.22	505.03	788.90	514.53	9.84	9.84	9.63	9.63	
27953230671	SMP	1	604.23	505.02	788.91	514.52	9.83	9.83	9.66	9.66	
27953239057	SMP	1	604.15	504.95	788.79	514.51	9.77	9.77	9.64	9.64	
27953247423	SMP	1	604.09	504.97	788.83	514.52	9.89	9.89	9.62	9.62	
27953255795	SMP	1	604.11	504.95	788.83	514.45	9.88	9.88	9.57	9.57	
27953264063	SMP	1	604.01	504.95	788.76	514.45	9.93	9.93	9.56	9.56	
27953272424	SMP	1	604.00	504.92	788.83	514.52	9.85	9.85	9.53	9.53	
27953280806	SMP	1	604.06	504.86	788.75	514.44	9.84	9.84	9.60	9.60	
27953289182	SMP	1	604.00	504.98	788.72	514.43	9.78	9.78	9.58	9.58	
27953297427	SMP	1	603.93	504.93	788.76	514.52	9.86	9.86	9.62	9.62	
27953305787	SMP	1	603.93	504.91	788.76	514.52	9.81	9.81	9.52	9.52	
27953314185	SMP	1	603.99	504.93	788.79	514.51	9.73	9.73	9.68	9.68	
27953322464	SMP	1	604.00	504.99	788.72	514.57	9.82	9.82	9.51	9.51	
27953330806	SMP	1	603.96	504.94	788.73	514.61	9.67	9.67	9.71	9.71	
27953339187	SMP	1	603.96	505.02	788.73	514.58	9.75	9.75	9.67	9.67	
27953347543	SMP	1	603.97	504.95	788.75	514.55	9.85	9.85	9.74	9.74	
27953355790	SMP	1	603.91	505.03	788.79	514.51	9.80	9.80	9.55	9.55	
27953364189	SMP	1	603.91	505.03	788.77	514.59	9.77	9.77	9.68	9.68	
27953372551	SMP	1	603.95	505.05	788.74	514.70	9.81	9.81	9.57	9.57	
27953380917	SMP	1	604.24	505.14	789.07	514.99	9.53	9.53	9.58	9.58	
27953389171	SMP	1	604.44	505.44	789.27	515.14	9.56	9.56	9.70	9.70	
27953397546	SMP	1	604.39	505.48	789.14	515.25	9.55	9.55	9.64	9.64	
27953405920	SMP	1	604.32	505.48	789.20	515.20	9.62	9.62	9.48	9.48	
27953414308	SMP	1	604.35	505.52	789.12	515.35	9.45	9.45	9.50	9.50	
27953422543	SMP	1	604.36	505.56	789.17	515.32	9.38	9.38	9.61	9.61	
27953430913	SMP	1	604.41	505.59	789.08	515.41	9.41	9.41	9.65	9.65	
27953439299	SMP	1	604.27	505.58	789.08	515.41	9.44	9.44	9.59	9.59	
27953447541	SMP	1	604.34	505.65	789.08	515.41	9.57	9.57	9.65	9.65	
27953455912	SMP	1	604.32	505.62	789.11	515.41	9.42	9.42	9.61	9.61	
27953464323	SMP	1	604.21	505.72	789.03	515.38	9.57	9.57	9.68	9.68	
27953472670	SMP	1	604.29	505.65	789.08	515.37	9.66	9.66	9.58	9.58	
27953480913	SMP	1	604.21	505.68	789.08	515.46	9.45	9.45	9.68	9.68	
27953489295	SMP	1	604.21	505.68	789.05	515.44	9.71	9.71	9.56	9.56	
27953497670	SMP	1	604.21	505.68	788.99	515.37	9.62	9.62	9.61	9.61	
27953506031	SMP	1	604.26	505.68	789.01	515.44	9.70	9.70	9.57	9.57	
27953514315	SMP	1	604.19	505.68	788.98	515.38	9.84	9.84	9.60	9.60	
27953522666	SMP	1	604.12	505.68	788.98	515.42	9.81	9.81	9.75	9.75	
27953531057	SMP	1	604.20	505.69	788.98	515.36	9.81	9.81	9.63	9.63	
27953539428	SMP	1	604.14	505.61	788.97	515.38	9.66	9.66	9.62	9.62	
27953547683	SMP	1	604.14	505.68	788.98	515.35	9.71	9.71	9.61	9.61	
27953556040	SMP	1	604.07	505.67	788.97	515.35	9.70	9.70	9.64	9.64	
27953564433	SMP	1	604.07	505.60	788.99	515.21	9.65	9.65	9.48	9.48	
27953572789	SMP	1	604.16	505.63	789.06	515.28	9.65	9.65	9.59	9.59	
27953581035	SMP	1	604.83	505.98	789.66	515.77	10.00	10.00	9.62	9.62	
27953589417	SMP	1	605.32	506.14	790.14	515.85	9.67	9.67	9.52	9.52	
27953597801	SMP	1	605.23	506.12	789.99	515.78	9.64	9.64	9.69	9.69	
27953606166	SMP	1	605.25	506.10	789.99	515.85	9.61	9.61	9.53	9.53	
27953614429	SMP	1	605.21	505.96	790.06	515.85	9.65	9.65	9.65	9.65	
27953622787	SMP	1	605.24	506.08	790.14	515.78	9.68	9.68	9.59	9.59	
27953631157	SMP	1	605.29	505.99	790.14	515.78	9.59	9.59	9.46	9.46	
27953639416	SMP	1	605.29	505.94	790.21	515.85	9.53	9.53	9.74	9.74	
27953647786	SMP	1	605.38	505.91	790.21	515.78	9.56	9.56	9.55	9.55	
27953656157	SMP	1	605.37	505.93	790.24	515.84	9.52	9.52	9.66	9.66	
27953664552	SMP	1	605.35	505.87	790.33	515.71	9.54	9.54	9.61	9.61	
27953672785	SMP	1	605.46	505.90	790.28	515.73	9.47	9.47	9.61	9.61	
27953681155	SMP	1	605.45	505.87	790.30	515.59	9.47	9.47	9.45	9.45	
27953689539	SMP	1	605.47	505.84	790.43	515.63	9.60	9.60	9.49	9.49	
27953697912	SMP	1	605.47	505.90	790.46	515.67	9.51	9.51	9.51	9.51	
27953706148	SMP	1	605.56	505.87	790.50	515.63	9.64	9.64	9.50	9.50	
27953714572	SMP	1	605.54	505.83	790.44	515.65	9.63	9.63	9.55	9.55	
27953722909	SMP	1	605.57	505.83	790.55	515.69	9.54	9.54	9.51	9.51	
27953731277	SMP	1	605.52	505.84	790.51	515.65	9.50	9.50	9.49	9.49	
27953739535	SMP	1	605.59	505.93	790.58	515.67	9.76	9.76	9.47	9.47	
27953747918	SMP	1	605.55	505.84	790.57	515.62	9.64	9.64	9.43	9.43	
27953756279	SMP	1	605.55	505.84	790.57	515.62	9.64	9.64	9.43	9.43	
27953764678	SMP	1	605.55	505.76	790.58	515.60	9.59	9.59	9.40	9.40	
27953772903	SMP	1	605.62	505.91	790.64	515.61	9.79	9.79	9.42	9.42	
27953781294	SMP	1	605.67	505.82	790.65	515.53	9.62	9.62	9.34	9.34	
27953789722	SMP	1	605.67	505.79	790.72	515.61	9.79	9.79	9.36	9.36	
27953797904	SMP	1	605.69	505.83	790.73	515.68	9.84	9.84	9.49	9.49	
27953806267	SMP	1	605.69	505.83	790.80	515.61	9.81	9.81	9.41	9.41	
27953814669	SMP	1	605.76	505.76	790.80	515.70	9.83	9.83	9.56	9.56	
27953823035	SMP	1	605.77	505.83	790.85	515.70	9.92	9.92	9.48	9.48	
27953831272	SMP	1	605.47	505.87	790.65	515.59	9.67	9.67	9.43	9.43	
27953839665	SMP	1	604.57	505.91	789.80	515.49	9.72	9.72	9.50	9.50	
27953848024	SMP	1	604.30	505.88	789.26	515.47	9.71	9.71	9.50	9.50	
27953856397	SMP	1	604.34	505.66	789.29	515.45	9.52	9.52	9.60	9.60	
27953864669	SMP	1	604.49	505.63	789.44	515.40	9.51	9.51	9.28	9.28	
27953873029	SMP	1	604.62	505.62	789.40	515.33	9.63	9.63	9.13	9.13	
27953881396	SMP	1	604.57	505.65	789.40	515.33	9.66	9.66	9.29	9.29	
27953889778	SMP	1	604.57	505.65	789.40	515.36	9.68	9.68	9.24	9.24	
27953898021	SMP	1	604.60	505.51	789.44	515.33	9.63	9.63	9.31	9.31	
27953906405	SMP	1	604.54	505.65	789.44	515.40	9.79	9.79	9.21	9.21	
27953914791	SMP	1	604.60	505.51	789.51	515.40	9.75	9.75	9.28	9.28	
27953923150	SMP	1	604.50	505.58	789.47	515.39	9.69	9.69	9.29	9.29	
27953931402	SMP	1	604.55	505.53	789.40	515.50	9.67	9.67	9.54	9.54	
27953939778	SMP	1	604.48	505.62	789.41	515.41	9.69	9.69	9.43	9.43	
27953948145	SMP	1	604.58	505.56	789.36	515.40	9.44	9.44	9.52	9.52	
27953956395	SMP	1	604.53	505.50	789.29	515.40	9.37	9.37	9.43	9.43	
27953964791	SMP	1	604.50	505.55	789.30	515.40	9.33	9.33	9.50	9.50	
27953973145	SMP	1	604.50	505.52	789.27	515.36	9.30	9.30	9.52	9.52	
27953981517	SMP	1	604.33	505.49	789.29	515.45	9.50	9.50	9.65	9.65	
27953989776	SMP	1	604.31	505.59	789.20	515.42	9.58	9.58	9.58	9.58	
27953998150	SMP	1	604.30	505.59	789.22	515.37	9.69	9.69	9.49	9.49	
27954006510	SMP	1	604.27	505.59	789.22	515.36	9.66	9.66	9.61	9.61	
27954014910	SMP	1	604.29	505.54	789.13	515.40	9.51	9.51	9.47	9.47	
27954023143	SMP	1	604.21	505.61	789.06	515.39	9.49	9.49	9.68	9.68	
27954031532	SMP	1	604.21	505.60	789.13	515.31	9.52	9.52	9.50	9.50	
27954039901	SMP	1	604.22	505.71	789.12	515.42	9.83	9.83	9.68	9.68	
27954048278	SMP	1	604.19	505.75	789.12	515.45	9.77	9.77	9.61	9.61	
27954056516	SMP	1	604.15	505.78	789.05	515.38	9.88	9.88	9.65	9.65	
27954064909	SMP	1	604.22	505.67	789.05	515.42	9.65	9.65	9.67	9.67	
27954073275	SMP	1	604.23	505.66	789.08	515.47	9.60	9.60	9.68	9.68	
27954081639	SMP	1	604.14	505.77	789.08	515.47	9.84	9.84	9.68	9.68	
27954089901	SMP	1	604.21	505.78	789.12	515.52	9.91	9.91	9.53	9.53	
27954098269	SMP	1	604.21	505.85	789.04	515.52	9.72	9.72	9.69	9.69	
27954106631	SMP	1	604.16	505.87	789.07	515.53	9.86	9.86	9.67	9.67	
27954114909	SMP	1	604.21	505.87	789.12	515.59	9.83	9.83	9.59	9.59	
27954123269	SMP	1	604.22	505.86	789.15	515.61	9.94	9.94	9.63	9.63	
27954131637	SMP	1	604.28	505.90	789.21	515.66	9.69	9.69	9.64	9.64	
27954140017	SMP	1	604.28	505.95	789.19	515.60	9.75	9.75	9.49	9.49	
27954148262	SMP	1	604.22	505.94	789.19	515.74	9.58	9.58	9.52	9.52	
27954156643	SMP	1	604.19	506.01	789.22	515.72	9.86	9.86	9.62	9.62	
27954165041	SMP	1	604.33	506.01	789.15	515.80	9.77	9.77	9.67	9.67	
27954173393	SMP	1	604.31	506.00	789.15	515.79	9.79	9.79	9.59	9.59	
27954181632	SMP	1	604.29	505.99	789.13	515.87	9.72	9.72	9.61	9.61	
27954190018	SMP	1	604.21	505.70	789.01	515.39	9.70	9.70	9.62	9.62	
27954198395	SMP	1	604.19	505.30	788.95	515.11	9.51	9.51	9.63	9.63	
27954206751	SMP	1	604.24	505.21	788.89	515.13	9.58	9.58	9.67	9.67	
27954215033	SMP	1	604.12	505.23	788.86	515.04	9.47	9.47	9.61	9.61	
27954223391	SMP	1	604.17	505.21	788.83	515.06	9.57	9.57	9.84	9.84	
27954231754	SMP	1	604.05	505.23	788.86	514.96	9.68	9.68	9.47	9.47	
27954240142	SMP	1	604.03	505.31	788.75	515.06	9.65	9.65	9.46	9.46	
27954248393	SMP	1	603.96	505.30	788.70	515.04	9.53	9.53	9.65	9.65	
27954256754	SMP	1	603.95	505.28	788.78	514.91	9.50	9.50	9.37	9.37	
27954265154	SMP	1	603.88	505.28	788.65	515.04	9.49	9.49	9.59	9.59	
27954273395	SMP	1	603.95	505.38	788.74	515.00	9.64	9.64	9.73	9.73	
27954281766	SMP	1	603.88	505.28	788.71	514.98	9.48	9.48	9.68	9.68	
27954290137	SMP	1	603.88	505.26	788.71	514.91	9.51	9.51	9.55	9.55	
27954298514	SMP	1	603.89	505.31	788.66	514.79	9.72	9.72	9.36	9.36	
27954306755	SMP	1	603.96	505.02	788.61	514.61	9.74	9.74	9.48	9.48	
27954315152	SMP	1	603.95	505.03	788.54	514.54	9.69	9.69	9.36	9.36	
27954323507	SMP	1	603.91	504.97	788.55	514.46	9.75	9.75	9.46	9.46	
27954331882	SMP	1	603.94	505.01	788.56	514.47	9.77	9.77	9.20	9.20	
27954340142	SMP	1	603.93	504.96	788.63	514.40	9.65	9.65	9.23	9.23	
27954348507	SMP	1	604.00	504.91	788.66	514.45	9.82	9.82	9.33	9.33	
27954356877	SMP	1	604.00	504.84	788.70	514.47	9.72	9.72	9.32	9.32	
27954365276	SMP	1	603.95	504.95	788.74	514.50	9.87	9.87	9.50	9.50	
27954373511	SMP	1	604.11	504.88	788.81	514.52	9.81	9.81	9.45	9.45	
27954381879	SMP	1	604.14	504.86	788.81	514.45	9.78	9.78	9.52	9.52	
27954390258	SMP	1	604.22	504.86	788.88	514.45	9.86	9.86	9.52	9.52	
27954399336	SMP	1	604.20	504.89	788.95	514.52	9.62	9.62	9.58	9.58	
27954406875	SMP	1	604.25	504.92	788.95	514.45	9.68	9.68	9.65	9.65	
27954415269	SMP	1	604.32	504.92	789.00	514.60	9.69	9.69	9.52	9.52	
27954423629	SMP	1	604.27	504.80	789.09	514.45	9.63	9.63	9.31	9.31	
27954431876	SMP	1	604.29	504.86	789.02	514.52	9.54	9.54	9.44	9.44	
27954440255	SMP	1	604.32	504.79	789.09	514.52	9.43	9.43	9.44	9.44	
27954448641	SMP	1	604.25	504.77	789.09	514.45	9.44	9.44	9.48	9.48	
27954457001	SMP	1	604.26	504.78	789.07	514.53	9.45	9.45	9.57	9.57	
27954465270	SMP	1	604.34	504.84	789.05	514.45	9.62	9.62	9.48	9.48	
27954473627	SMP	1	604.22	504.76	789.16	514.45	9.60	9.60	9.31	9.31	
27954481999	SMP	1	604.36	504.71	789.09	514.44	9.37	9.37	9.52	9.52	
27954490390	SMP	1	604.35	504.71	789.14	514.50	9.39	9.39	9.61	9.61	
27954498628	SMP	1	604.28	504.73	789.06	514.48	9.41	9.41	9.39	9.39	
27954506991	SMP	1	604.33	504.73	789.22	514.47	9.46	9.46	9.52	9.52	
27954515405	SMP	1	604.34	504.66	789.19	514.45	9.34	9.34	9.44	9.44	
27954523758	SMP	1	604.31	504.77	789.19	514.45	9.54	9.54	9.52	9.52	
27954532013	SMP	1	604.30	504.84	789.13	514.37	9.53	9.53	9.50	9.50	
27954540388	SMP	1	604.30	504.72	789.27	514.40	9.36	9.36	9.26	9.26	
27954548748	SMP	1	604.29	504.68	789.19	514.37	9.37	9.37	9.38	9.38	
27954557115	SMP	1	604.34	504.66	789.26	514.45	9.36	9.36	9.32	9.32	
27954565395	SMP	1	604.34	504.67	789.27	514.44	9.36	9.36	9.30	9.30	
27954573753	SMP	1	604.36	504.61	789.26	514.45	9.33	9.33	9.22	9.22	
27954582116	SMP	1	604.40	504.68	789.28	514.41	9.39	9.39	9.43	9.43	
27954590509	SMP	1	604.32	504.60	789.30	514.47	9.33	9.33	9.41	9.41	
27954598750	SMP	1	604.36	504.75	789.27	514.44	9.44	9.44	9.52	9.52	
27954607115	SMP	1	604.36	504.69	789.27	514.47	9.38	9.38	9.29	9.29	
27954615513	SMP	1	604.28	504.72	789.33	514.47	9.42	9.42	9.31	9.31	
27954623745	SMP	1	604.33	504.66	789.19	514.45	9.46	9.46	9.34	9.34	
27954632117	SMP	1	604.30	504.68	789.22	514.40	9.28	9.28	9.56	9.56	
27954640497	SMP	1	604.29	504.71	789.19	514.38	9.66	9.66	9.35	9.35	
27954648867	SMP	1	604.22	504.71	789.12	514.38	9.56	9.56	9.43	9.43	
27954657126	SMP	1	604.28	504.77	789.12	514.38	9.75	9.75	9.49	9.49	
27954665515	SMP	1	604.13	504.79	789.09	514.45	9.82	9.82	9.49	9.49	
27954673871	SMP	1	604.28	504.79	789.12	514.53	9.77	9.77	9.64	9.64	
27954682241	SMP	1	605.13	504.85	790.23	514.78	9.70	9.70	9.67	9.67	
27954690498	SMP	1	606.53	504.95	791.88	514.91	9.83	9.83	9.72	9.72	
27954707238	SMP	1	608.06	505.08	793.06	514.88	9.95	9.95	9.56	9.56	
27954715618	SMP	1	608.00	505.03	792.94	514.89	9.91	9.91	9.77	9.77	
27954723876	SMP	1	608.00	505.10	792.88	514.86	9.87	9.87	9.82	9.82	
27954732237	SMP	1	607.92	504.96	792.83	514.83	9.85	9.85	9.69	9.69	
27954740633	SMP	1	607.94	504.92	792.85	514.89	9.82	9.82	9.69	9.69	
27954748861	SMP	1	607.84	504.98	792.78	514.83	10.04	10.04	9.58	9.58	
27954757235	SMP	1	607.87	504.93	792.74	514.79	9.74	9.74	9.69	9.69	
27954765616	SMP	1	607.78	504.96	792.71	514.79	9.78	9.78	9.60	9.60	
27954774019	SMP	1	607.87	504.92	793.06	514.73	9.86	9.86	9.49	9.49	
27954782232	SMP	1	608.64	504.96	793.92	514.85	9.76	9.76	9.63	9.63	
27954790638	SMP	1	609.11	504.98	794.15	514.65	9.99	9.99	9.47	9.47	
27954798978	SMP	1	608.86	504.85	793.76	514.75	9.91	9.91	9.61	9.61	
27954807358	SMP	1	608.86	504.85	793.81	514.64	10.02	10.02	9.52	9.52	
27954815609	SMP	1	609.00	504.85	793.84	514.71	10.02	10.02	9.48	9.48	
27954824004	SMP	1	609.05	504.90	793.92	514.59	9.96	9.96	9.54	9.54	
27954832351	SMP	1	608.93	504.85	793.88	514.69	9.97	9.97	9.54	9.54	
27954840756	SMP	1	609.08	504.85	793.94	514.75	9.83	9.83	9.46	9.46	
27954848974	SMP	1	608.93	504.85	793.94	514.74	9.76	9.76	9.59	9.59	
27954857371	SMP	1	608.93	504.85	793.92	514.67	9.98	9.98	9.62	9.62	
27954865744	SMP	1	609.00	504.85	793.95	514.79	9.84	9.84	9.63	9.63	
27954874126	SMP	1	608.93	504.92	794.01	514.75	10.01	10.01	9.34	9.34	
27954882348	SMP	1	609.00	504.92	794.08	514.82	10.02	10.02	9.36	9.36	
27954890758	SMP	1	609.01	505.00	794.04	514.82	9.81	9.81	9.34	9.34	
27954899097	SMP	1	609.06	504.99	794.08	514.82	9.83	9.83	9.33	9.33	
27954907492	SMP	1	609.00	505.03	794.03	514.92	9.82	9.82	9.27	9.27	
27954915742	SMP	1	609.00	505.11	794.06	514.99	9.96	9.96	9.48	9.48	
27954924119	SMP	1	609.01	505.18	794.10	515.05	9.93	9.93	9.33	9.33	
27954932468	SMP	1	609.01	505.19	794.07	515.16	9.82	9.82	9.46	9.46	
27954940750	SMP	1	609.00	505.26	793.96	515.09	9.76	9.76	9.31	9.31	
27954949102	SMP	1	609.07	505.25	794.06	515.13	9.81	9.81	9.42	9.42	
27954957478	SMP	1	609.07	505.26	794.03	515.13	9.82	9.82	9.41	9.41	
27954965859	SMP	1	609.01	505.26	794.00	515.15	9.90	9.90	9.52	9.52	
27954974113	SMP	1	609.07	505.19	794.04	515.13	9.85	9.85	9.48	9.48	
27954982470	SMP	1	609.00	505.21	794.07	515.09	9.80	9.80	9.27	9.27	
27954990874	SMP	1	609.01	505.19	793.96	515.06	9.77	9.77	9.48	9.48	
27954999217	SMP	1	608.79	505.03	793.84	514.80	10.01	10.01	9.43	9.43	
27955007489	SMP	1	608.80	504.92	793.66	514.71	9.95	9.95	9.55	9.55	
27955015854	SMP	1	608.84	504.91	793.63	514.71	10.03	10.03	9.55	9.55	
27955024243	SMP	1	608.83	504.94	793.63	514.70	10.06	10.06	9.41	9.41	
27955032601	SMP	1	608.82	504.94	793.66	514.70	10.06	10.06	9.56	9.56	
27955040875	SMP	1	608.77	504.91	793.60	514.69	10.04	10.04	9.57	9.57	
27955049223	SMP	1	608.81	504.92	793.56	514.71	10.09	10.09	9.56	9.56	
27955057601	SMP	1	608.70	504.90	793.70	514.78	10.07	10.07	9.52	9.52	
27955065978	SMP	1	608.77	504.91	793.56	514.71	10.02	10.02	9.62	9.62	
27955074244	SMP	1	608.77	504.83	793.66	514.77	10.03	10.03	9.55	9.55	
27955082587	SMP	1	608.77	504.83	793.70	514.71	10.03	10.03	9.52	9.52	
27955090998	SMP	1	608.84	504.83	793.67	514.62	9.99	9.99	9.37	9.37	
27955099214	SMP	1	608.77	504.91	793.77	514.65	10.06	10.06	9.52	9.52	
27955107600	SMP	1	608.77	504.90	793.77	514.63	10.08	10.08	9.40	9.40	
27955115973	SMP	1	608.84	504.77	793.73	514.64	9.96	9.96	9.52	9.52	
27955124362	SMP	1	608.84	504.83	793.77	514.71	10.10	10.10	9.50	9.50	
27955132586	SMP	1	608.91	504.77	793.84	514.70	10.11	10.11	9.54	9.54	
27955140992	SMP	1	608.89	504.84	793.81	514.64	10.17	10.17	9.52	9.52	
27955149365	SMP	1	609.00	504.85	793.81	514.57	10.14	10.14	9.53	9.53	
27955157727	SMP	1	608.97	504.77	793.94	514.59	10.12	10.12	9.65	9.65	
27955165972	SMP	1	609.04	504.77	793.97	514.62	10.12	10.12	9.81	9.81	
27955174364	SMP	1	609.01	504.77	793.95	514.64	10.04	10.04	9.74	9.74	
27955182709	SMP	1	609.00	504.78	793.95	514.57	10.09	10.09	9.81	9.81	
27955191117	SMP	1	609.04	504.84	793.95	514.57	10.17	10.17	9.70	9.70	
27955199339	SMP	1	609.11	504.84	794.02	514.64	10.03	10.03	9.82	9.82	
27955207719	SMP	1	609.18	504.84	794.08	514.58	10.02	10.02	9.77	9.77	
27955216097	SMP	1	609.13	504.78	794.02	514.57	10.02	10.02	9.80	9.80	
27955224481	SMP	1	609.14	504.77	794.09	514.64	9.99	9.99	9.83	9.83	
27955232728	SMP	1	609.14	504.70	794.12	514.55	9.88	9.88	9.74	9.74	
27955241115	SMP	1	609.18	504.77	794.12	514.55	9.91	9.91	9.79	9.79	
27955249458	SMP	1	609.17	504.72	794.09	514.57	9.89	9.89	9.86	9.86	
27955257714	SMP	1	609.30	504.70	794.05	514.48	9.87	9.87	9.71	9.71	
27955266096	SMP	1	609.69	504.46	794.03	514.45	9.76	9.76	9.67	9.67	
27955274486	SMP	1	611.53	504.82	793.89	514.20	7.01	7.01	9.30	9.30	
27955282832	SMP	1	612.13	506.65	795.12	514.27	5.87	5.87	8.39	8.39	
27955291116	SMP	1	601.48	512.84	792.76	516.20	13.38	13.38	9.64	9.64	
27955299455	SMP	1	602.27	511.37	808.45	519.88	17.05	17.05	11.19	11.19	
27955307835	SMP	1	602.08	511.15	0.00	0.00	17.49	17.49	0.00	0.00	
27955316214	SMP	1	600.71	514.77	799.15	522.68	10.44	10.44	26.06	26.06	
27955324454	SMP	1	599.04	514.10	792.53	515.27	11.66	11.66	8.31	8.31	
27955332829	SMP	1	608.48	508.61	792.56	513.43	11.49	11.49	6.29	6.29	
27955341221	SMP	1	608.82	507.41	793.63	513.43	12.64	12.64	9.10	9.10	
27955349589	SMP	1	608.82	507.05	794.78	513.64	10.71	10.71	9.53	9.53	
27955357835	SMP	1	607.64	504.05	794.61	513.66	13.34	13.34	9.65	9.65	
27955366234	SMP	1	607.80	503.76	794.42	513.70	13.37	13.37	9.54	9.54	
27955374597	SMP	1	608.10	503.45	794.47	513.73	7.28	7.28	9.48	9.48	
27955382961	SMP	1	608.57	503.41	794.44	513.76	8.83	8.83	9.42	9.42	
27955391217	SMP	1	609.51	503.60	794.46	513.76	9.68	9.68	9.50	9.50	
27955399604	SMP	1	609.51	503.53	794.40	513.81	9.66	9.66	9.56	9.56	
27955407958	SMP	1	609.58	503.55	794.40	513.87	9.74	9.74	9.67	9.67	
27955416231	SMP	1	609.51	503.68	794.34	513.86	9.68	9.68	9.60	9.60	
27955424592	SMP	1	609.46	503.75	794.34	513.89	9.61	9.61	9.48	9.48	
27955432967	SMP	1	609.44	503.83	794.27	513.82	9.57	9.57	9.39	9.39	
27955441343	SMP	1	609.44	503.90	794.25	513.85	9.83	9.83	9.40	9.40	
27955449589	SMP	1	609.33	503.83	794.22	513.84	9.59	9.59	9.25	9.25	
27955457947	SMP	1	609.37	503.92	794.22	513.84	9.70	9.70	9.34	9.34	
27955466352	SMP	1	609.37	503.92	794.22	513.84	9.72	9.72	9.43	9.43	
27955474721	SMP	1	609.31	503.91	794.27	513.95	9.66	9.66	9.47	9.47	
27955482955	SMP	1	609.37	503.98	794.27	513.88	9.66	9.66	9.49	9.49	
27955491340	SMP	1	609.32	503.92	794.15	513.77	9.59	9.59	9.38	9.38	
27955499715	SMP	1	609.29	504.01	794.22	513.84	9.73	9.73	9.43	9.43	
27955508074	SMP	1	609.34	504.01	794.22	513.84	9.69	9.69	9.40	9.40	
27955516351	SMP	1	609.33	503.97	794.19	513.91	9.65	9.65	9.52	9.52	
27955524722	SMP	1	609.41	504.04	794.25	513.91	9.72	9.72	9.34	9.34	
27955533079	SMP	1	609.41	503.97	794.23	513.88	9.66	9.66	9.33	9.33	
27955541465	SMP	1	609.40	503.99	794.26	513.97	9.80	9.80	9.53	9.53	
27955549712	SMP	1	609.52	504.01	794.31	513.84	9.64	9.64	9.37	9.37	
27955558072	SMP	1	609.38	503.86	794.40	513.94	9.53	9.53	9.59	9.59	
27955566472	SMP	1	609.39	503.88	794.40	513.94	9.62	9.62	9.55	9.55	
27955574713	SMP	1	609.59	504.01	794.41	513.87	9.79	9.79	9.53	9.53	
27955583079	SMP	1	609.58	503.99	794.50	513.91	9.66	9.66	9.55	9.55	
27955591462	SMP	1	609.60	503.93	794.52	513.97	9.78	9.78	9.40	9.40	
27955599827	SMP	1	609.67	504.00	794.59	514.05	9.74	9.74	9.45	9.45	
27955608072	SMP	1	609.67	503.94	794.62	514.01	9.78	9.78	9.44	9.44	
27955616473	SMP	1	609.74	504.00	794.72	514.16	9.74	9.74	9.58	9.58	
27955624832	SMP	1	609.98	504.39	794.76	514.53	9.58	9.58	9.47	9.47	
27955633197	SMP	1	610.09	505.16	794.66	515.22	9.92	9.92	9.42	9.42	
27955641455	SMP	1	610.00	505.57	794.44	515.65	9.79	9.79	9.48	9.48	
27955649847	SMP	1	609.85	505.64	794.38	515.79	9.82	9.82	9.67	9.67	
27955658197	SMP	1	609.85	505.70	794.44	515.71	9.87	9.87	9.56	9.56	
27955666597	SMP	1	609.86	505.70	794.46	515.74	9.78	9.78	9.57	9.57	
27955674828	SMP	1	609.90	505.83	794.48	515.85	9.93	9.93	9.64	9.64	
27955683200	SMP	1	609.80	505.78	794.48	515.75	9.75	9.75	9.46	9.46	
27955691582	SMP	1	609.82	505.74	794.42	515.89	9.87	9.87	9.60	9.60	
27955699956	SMP	1	609.83	505.83	794.47	515.84	9.90	9.90	9.62	9.62	
27955708192	SMP	1	609.78	505.68	794.40	515.76	9.74	9.74	9.64	9.64	
27955716596	SMP	1	609.68	505.70	794.46	515.73	9.67	9.67	9.50	9.50	
27955724951	SMP	1	609.74	505.71	794.42	515.76	9.76	9.76	9.52	9.52	
27955733202	SMP	1	609.71	505.68	794.40	515.59	9.78	9.78	9.44	9.44	
27955741585	SMP	1	609.65	505.71	794.46	515.73	9.66	9.66	9.49	9.49	
27955749942	SMP	1	609.65	505.68	794.30	515.59	9.61	9.61	9.42	9.42	
27955758314	SMP	1	609.59	505.67	794.42	515.63	9.61	9.61	9.52	9.52	
27955766591	SMP	1	609.57	505.73	794.39	515.63	9.47	9.47	9.60	9.60	
27955774948	SMP	1	609.56	505.71	794.33	515.66	9.38	9.38	9.54	9.54	
27955783333	SMP	1	609.55	505.78	794.42	515.67	9.54	9.54	9.29	9.29	
27955791705	SMP	1	609.50	505.76	794.39	515.54	9.53	9.53	9.39	9.39	
27955799949	SMP	1	609.57	505.76	794.33	515.56	9.57	9.57	9.40	9.40	
27955808310	SMP	1	609.50	505.73	794.39	515.62	9.48	9.48	9.42	9.42	
27955816715	SMP	1	609.48	505.63	794.32	515.55	9.33	9.33	9.30	9.30	
27955825074	SMP	1	609.51	505.70	794.33	515.52	9.55	9.55	9.43	9.43	
27955833318	SMP	1	609.53	505.60	794.38	515.57	9.44	9.44	9.38	9.38	
27955841699	SMP	1	609.42	505.63	794.40	515.52	9.27	9.27	9.40	9.40	
27955850088	SMP	1	609.47	505.66	794.39	515.63	9.48	9.48	9.51	9.51	
27955858439	SMP	1	609.47	505.67	794.39	515.63	9.59	9.59	9.49	9.49	
27955866715	SMP	1	609.42	505.63	794.39	515.50	9.32	9.32	9.44	9.44	
27955875071	SMP	1	609.50	505.70	794.42	515.56	9.51	9.51	9.41	9.41	
27955883441	SMP	1	609.50	505.70	794.33	515.62	9.61	9.61	9.48	9.48	
27955891820	SMP	1	609.44	505.65	794.37	515.51	9.26	9.26	9.52	9.52	
27955900081	SMP	1	609.56	505.63	794.37	515.54	9.39	9.39	9.35	9.35	
27955908434	SMP	1	609.57	505.66	794.39	515.55	9.41	9.41	9.46	9.46	
27955916831	SMP	1	609.56	505.63	794.37	515.51	9.31	9.31	9.37	9.37	
27955925068	SMP	1	609.58	505.63	794.39	515.55	9.50	9.50	9.42	9.42	
27955933443	SMP	1	609.49	505.63	794.38	515.52	9.27	9.27	9.36	9.36	
27955941821	SMP	1	609.46	505.57	794.42	515.42	9.26	9.26	9.38	9.38	
27955950192	SMP	1	609.55	505.60	794.45	515.52	9.41	9.41	9.41	9.41	
27955958437	SMP	1	609.48	505.60	794.43	515.49	9.64	9.64	9.52	9.52	
27955966836	SMP	1	609.55	505.66	794.36	515.50	9.48	9.48	9.41	9.41	
27955975188	SMP	1	609.55	505.52	794.36	515.50	9.47	9.47	9.53	9.53	
27955983561	SMP	1	609.48	505.59	794.43	515.49	9.64	9.64	9.43	9.43	
27955991827	SMP	1	609.48	505.58	794.36	515.49	9.43	9.43	9.43	9.43	
27956000185	SMP	1	609.47	505.68	794.33	515.48	9.43	9.43	9.38	9.38	
27956008551	SMP	1	609.43	505.91	794.33	515.91	9.56	9.56	9.43	9.43	
27956016954	SMP	1	609.35	506.12	794.23	516.18	9.61	9.61	9.47	9.47	
27956025198	SMP	1	609.31	506.18	794.23	516.26	9.68	9.68	9.49	9.49	
27956033558	SMP	1	609.38	506.18	794.31	516.13	9.67	9.67	9.38	9.38	
27956041942	SMP	1	609.28	506.19	794.31	516.13	9.68	9.68	9.45	9.45	
27956050308	SMP	1	609.38	506.18	794.31	516.13	9.67	9.67	9.23	9.23	
27956058554	SMP	1	609.28	506.12	794.31	516.13	9.62	9.62	9.39	9.39	
27956066953	SMP	1	609.33	506.17	794.23	516.12	9.80	9.80	9.41	9.41	
27956075312	SMP	1	609.26	506.08	794.24	516.04	9.62	9.62	9.30	9.30	
27956083573	SMP	1	609.20	506.08	794.18	516.09	9.76	9.76	9.43	9.43	
27956091942	SMP	1	609.18	506.05	794.18	516.06	9.73	9.73	9.57	9.57	
27956100306	SMP	1	609.22	506.00	794.17	516.01	9.58	9.58	9.43	9.43	
27956108674	SMP	1	609.14	505.92	794.17	516.04	9.57	9.57	9.52	9.52	
27956116952	SMP	1	609.13	506.04	794.19	515.98	9.60	9.60	9.49	9.49	
27956125308	SMP	1	609.07	505.92	794.09	515.97	9.60	9.60	9.48	9.48	
27956133683	SMP	1	609.07	506.03	794.07	515.98	9.86	9.86	9.40	9.40	
27956142062	SMP	1	609.01	506.00	794.06	515.95	9.73	9.73	9.48	9.48	
27956150304	SMP	1	608.99	506.04	794.05	515.95	9.87	9.87	9.43	9.43	
27956158679	SMP	1	609.00	506.03	794.00	515.91	9.76	9.76	9.39	9.39	
27956167076	SMP	1	608.92	506.03	793.91	515.88	9.97	9.97	9.60	9.60	
27956175433	SMP	1	608.79	505.96	793.86	515.83	9.83	9.83	9.56	9.56	
27956183679	SMP	1	608.78	505.96	793.89	515.89	9.79	9.79	9.45	9.45	
27956192059	SMP	1	608.64	505.99	793.77	515.81	9.84	9.84	9.62	9.62	
27956200434	SMP	1	608.63	505.88	793.75	515.81	9.75	9.75	9.54	9.54	
27956208815	SMP	1	608.52	505.95	793.61	515.84	9.76	9.76	9.75	9.75	
27956217076	SMP	1	608.57	506.01	793.65	515.82	9.65	9.65	9.52	9.52	
27956225449	SMP	1	608.70	506.26	793.77	516.13	9.69	9.69	9.44	9.44	
27956233800	SMP	1	608.70	506.41	793.70	516.21	9.72	9.72	9.26	9.26	
27956242057	SMP	1	608.63	506.34	793.63	516.20	9.47	9.47	9.40	9.40	
27956250431	SMP	1	608.58	506.41	793.63	516.21	9.58	9.58	9.10	9.10	
27956258794	SMP	1	608.63	506.41	793.63	516.21	9.66	9.66	9.25	9.25	
27956267193	SMP	1	608.62	506.43	793.61	516.25	9.69	9.69	9.27	9.27	
27956275438	SMP	1	608.52	506.37	793.63	516.28	9.55	9.55	9.16	9.16	
27956283795	SMP	1	608.55	506.43	793.63	516.35	9.75	9.75	9.28	9.28	
27956292181	SMP	1	608.59	506.44	793.57	516.31	9.49	9.49	9.24	9.24	
27956300548	SMP	1	608.58	506.41	793.61	516.32	9.44	9.44	9.12	9.12	
27956308794	SMP	1	608.57	506.48	793.55	516.32	9.54	9.54	9.17	9.17	
27956317188	SMP	1	608.58	506.49	793.60	516.38	9.56	9.56	9.30	9.30	
27956325553	SMP	1	608.59	506.48	793.61	516.39	9.39	9.39	9.21	9.21	
27956333918	SMP	1	608.59	506.54	793.67	516.45	9.38	9.38	9.27	9.27	
27956342181	SMP	1	608.53	506.58	793.67	516.53	9.41	9.41	9.38	9.38	
27956350545	SMP	1	608.60	506.65	793.69	516.52	9.46	9.46	9.33	9.33	
27956358920	SMP	1	608.58	506.54	793.67	516.52	9.40	9.40	9.38	9.38	
27956367315	SMP	1	608.56	506.62	793.74	516.60	9.45	9.45	9.42	9.42	
27956375545	SMP	1	608.54	506.77	793.67	516.60	9.58	9.58	9.50	9.50	
27956383916	SMP	1	608.62	506.72	793.68	516.64	9.61	9.61	9.49	9.49	
27956392301	SMP	1	608.61	506.77	793.69	516.67	9.71	9.71	9.43	9.43	
27956400559	SMP	1	608.55	506.81	793.69	516.74	9.67	9.67	9.54	9.54	
27956408914	SMP	1	608.54	506.82	793.64	516.73	9.63	9.63	9.52	9.52	
27956417315	SMP	1	608.57	506.77	793.62	516.74	9.61	9.61	9.57	9.57	
27956425670	SMP	1	608.60	506.83	793.63	516.76	9.80	9.80	9.56	9.56	
27956433919	SMP	1	608.57	506.77	793.67	516.74	9.61	9.61	9.59	9.59	
27956442299	SMP	1	608.50	506.82	793.62	516.75	9.56	9.56	9.57	9.57	
27956450673	SMP	1	608.60	506.85	793.62	516.75	9.59	9.59	9.57	9.57	
27956459040	SMP	1	608.62	506.80	793.62	516.74	9.63	9.63	9.59	9.59	
27956467313	SMP	1	608.57	506.84	793.60	516.80	9.64	9.64	9.65	9.65	
27956475670	SMP	1	608.65	506.84	793.55	516.73	9.66	9.66	9.57	9.57	
27956484043	SMP	1	608.63	506.75	793.65	516.72	9.60	9.60	9.47	9.47	
27956492426	SMP	1	608.70	506.82	793.62	516.72	9.65	9.65	9.55	9.55	
27956500666	SMP	1	608.81	506.90	793.91	516.67	9.77	9.77	9.55	9.55	
27956509032	SMP	1	609.28	507.08	794.32	517.01	9.41	9.41	9.24	9.24	
27956517435	SMP	1	609.12	507.10	794.14	516.98	9.43	9.43	9.48	9.48	
27956525810	SMP	1	609.15	507.21	794.20	516.95	9.66	9.66	9.36	9.36	
27956534048	SMP	1	609.23	507.06	794.27	517.02	9.57	9.57	9.24	9.24	
27956542423	SMP	1	609.25	507.06	794.33	516.96	9.53	9.53	9.20	9.20	
27956550798	SMP	1	609.30	507.00	794.34	516.99	9.61	9.61	9.40	9.40	
27956559034	SMP	1	609.32	507.05	794.44	516.95	9.58	9.58	9.46	9.46	
27956567441	SMP	1	609.36	507.01	794.51	516.98	9.55	9.55	9.31	9.31	
27956575791	SMP	1	609.47	507.03	794.55	516.99	9.66	9.66	9.37	9.37	
27956584160	SMP	1	609.50	506.94	794.62	516.92	9.70	9.70	9.52	9.52	
27956592421	SMP	1	609.56	506.99	794.69	516.94	9.77	9.77	9.50	9.50	
27956600790	SMP	1	609.60	507.01	794.71	516.98	9.69	9.69	9.42	9.42	
27956609153	SMP	1	609.61	506.95	794.80	516.96	9.77	9.77	9.42	9.42	
27956617557	SMP	1	609.67	506.91	794.83	516.96	9.82	9.82	9.47	9.47	
27956625789	SMP	1	609.77	506.98	794.85	516.99	9.74	9.74	9.35	9.35	
27956634157	SMP	1	609.80	506.85	794.94	516.96	9.55	9.55	9.33	9.33	
27956642539	SMP	1	609.87	506.93	795.04	516.97	9.65	9.65	9.41	9.41	
27956650915	SMP	1	609.92	506.97	795.04	516.96	9.70	9.70	9.46	9.46	
27956659151	SMP	1	609.94	506.85	795.10	517.02	9.55	9.55	9.55	9.55	
27956667554	SMP	1	610.01	506.93	795.10	516.95	9.63	9.63	9.42	9.42	
27956675906	SMP	1	610.04	506.91	795.18	516.96	9.72	9.72	9.45	9.45	
27956684283	SMP	1	610.01	506.93	795.13	516.95	9.78	9.78	9.47	9.47	
27956692546	SMP	1	609.98	506.98	795.13	516.95	9.76	9.76	9.47	9.47	
27956700906	SMP	1	609.99	506.93	795.20	516.88	9.67	9.67	9.39	9.39	
27956709270	SMP	1	610.06	506.92	795.20	516.95	9.78	9.78	9.44	9.44	
27956717553	SMP	1	610.06	506.85	795.19	517.03	9.64	9.64	9.30	9.30	
27956725913	SMP	1	610.06	506.86	795.27	516.95	9.54	9.54	9.25	9.25	
27956734277	SMP	1	610.06	506.86	795.27	517.00	9.54	9.54	9.43	9.43	
27956742664	SMP	1	610.07	506.99	795.24	517.01	9.75	9.75	9.34	9.34	
27956750904	SMP	1	610.13	506.85	795.27	516.95	9.84	9.84	9.33	9.33	
27956759271	SMP	1	610.07	506.85	795.33	516.96	9.66	9.66	9.19	9.19	
27956767673	SMP	1	610.14	506.78	795.34	516.92	9.60	9.60	9.35	9.35	
27956776047	SMP	1	610.07	506.71	795.27	516.88	9.65	9.65	9.31	9.31	
27956784277	SMP	1	610.07	506.78	795.27	516.88	9.80	9.80	9.43	9.43	
27956792662	SMP	1	610.14	506.78	795.34	516.88	9.79	9.79	9.27	9.27	
27956801032	SMP	1	610.14	506.78	795.32	516.88	9.77	9.77	9.27	9.27	
27956809399	SMP	1	609.85	506.78	795.13	516.81	9.75	9.75	9.45	9.45	
27956817670	SMP	1	608.99	506.99	794.28	516.93	9.75	9.75	9.32	9.32	
27956826025	SMP	1	608.71	506.85	793.97	516.91	9.69	9.69	9.53	9.53	
27956834423	SMP	1	608.78	506.92	793.90	516.91	9.74	9.74	9.52	9.52	
27956842785	SMP	1	608.71	506.85	793.97	516.77	9.79	9.79	9.66	9.66	
27956851028	SMP	1	608.78	506.92	793.82	516.91	9.74	9.74	9.44	9.44	
27956859395	SMP	1	608.60	506.90	793.83	516.83	9.66	9.66	9.38	9.38	
27956867794	SMP	1	608.63	506.75	793.77	516.85	9.44	9.44	9.49	9.49	
27956876028	SMP	1	608.57	506.78	793.72	516.86	9.70	9.70	9.55	9.55	
27956884399	SMP	1	608.50	506.78	793.79	516.79	9.65	9.65	9.41	9.41	
27956892778	SMP	1	608.51	506.73	793.72	516.79	9.55	9.55	9.45	9.45	
27956901157	SMP	1	608.38	506.83	793.63	516.84	9.66	9.66	9.69	9.69	
27956909392	SMP	1	608.37	506.76	793.63	516.76	9.54	9.54	9.48	9.48	
27956917788	SMP	1	608.27	506.79	793.57	516.78	9.72	9.72	9.59	9.59	
27956926156	SMP	1	608.26	506.81	793.46	516.83	9.72	9.72	9.70	9.70	
27956934523	SMP	1	608.14	506.85	793.52	516.80	9.65	9.65	9.74	9.74	
27956942776	SMP	1	608.14	506.85	793.47	516.73	9.71	9.71	9.54	9.54	
27956951152	SMP	1	608.14	506.92	793.50	516.92	9.72	9.72	9.60	9.60	
27956959514	SMP	1	608.14	506.85	793.46	516.84	9.65	9.65	9.57	9.57	
27956967914	SMP	1	608.07	506.92	793.42	516.91	9.76	9.76	9.71	9.71	
27956976161	SMP	1	608.07	506.92	793.43	516.91	9.69	9.69	9.64	9.64	
27956984519	SMP	1	608.06	506.93	793.39	516.91	9.67	9.67	9.62	9.62	
27956992906	SMP	1	607.01	507.07	792.57	516.83	9.69	9.69	9.64	9.64	
27957001269	SMP	1	605.18	507.29	791.00	516.86	9.93	9.93	9.88	9.88	
27957009508	SMP	1	603.68	507.16	789.44	516.65	9.72	9.72	9.71	9.71	
27957017909	SMP	1	603.38	506.88	788.79	516.65	9.67	9.67	9.75	9.75	
27957034521	SMP	1	603.73	506.93	788.98	516.67	9.77	9.77	9.77	9.77	
27957042916	SMP	1	603.77	506.94	788.97	516.74	9.78	9.78	9.84	9.84	
27957051256	SMP	1	603.78	506.90	788.98	516.74	9.55	9.55	9.65	9.65	
27957059641	SMP	1	603.78	506.90	788.98	516.74	9.52	9.52	9.52	9.52	
27957067898	SMP	1	603.64	506.98	788.97	516.88	9.54	9.54	9.69	9.69	
27957076284	SMP	1	603.64	507.05	788.98	516.87	9.60	9.60	9.47	9.47	
27957084657	SMP	1	603.57	507.05	788.90	516.88	9.65	9.65	9.44	9.44	
27957093038	SMP	1	603.58	507.08	788.83	516.95	9.57	9.57	9.54	9.54	
27957101264	SMP	1	603.54	507.08	788.83	516.88	9.82	9.82	9.61	9.61	
27957109639	SMP	1	603.55	507.13	788.83	516.95	9.62	9.62	9.60	9.60	
27957118018	SMP	1	603.46	507.17	788.79	516.79	9.80	9.80	9.54	9.54	
27957126399	SMP	1	603.42	507.10	788.76	516.88	9.62	9.62	9.52	9.52	
27957134635	SMP	1	603.38	507.10	788.76	516.81	9.86	9.86	9.52	9.52	
27957143035	SMP	1	603.43	507.09	788.71	516.79	9.57	9.57	9.60	9.60	
27957151389	SMP	1	603.37	507.01	788.73	516.79	9.60	9.60	9.60	9.60	
27957159767	SMP	1	603.47	507.06	788.65	516.79	9.44	9.44	9.59	9.59	
27957168009	SMP	1	603.33	507.14	788.58	516.75	9.62	9.62	9.57	9.57	
27957176403	SMP	1	603.40	507.09	788.67	516.73	9.54	9.54	9.58	9.58	
27957184756	SMP	1	603.33	507.14	788.65	516.79	9.56	9.56	9.48	9.48	
27957193161	SMP	1	603.29	507.16	788.65	516.79	9.69	9.69	9.53	9.53	
27957201381	SMP	1	603.37	507.11	788.63	516.82	9.53	9.53	9.71	9.71	
27957209765	SMP	1	603.33	507.07	788.65	516.78	9.68	9.68	9.49	9.49	
27957218136	SMP	1	603.39	507.02	788.65	516.75	9.60	9.60	9.60	9.60	
27957226404	SMP	1	603.40	506.95	788.71	516.79	9.54	9.54	9.59	9.59	
27957234749	SMP	1	603.43	507.01	788.71	516.79	9.68	9.68	9.62	9.62	
27957243156	SMP	1	603.41	506.90	788.76	516.73	9.53	9.53	9.48	9.48	
27957251500	SMP	1	603.48	506.93	788.83	516.59	9.60	9.60	9.40	9.40	
27957259765	SMP	1	603.47	506.92	788.83	516.74	9.54	9.54	9.51	9.51	
27957268146	SMP	1	603.44	506.90	788.83	516.66	9.59	9.59	9.59	9.59	
27957276532	SMP	1	603.56	506.94	788.98	516.67	9.66	9.66	9.59	9.59	
27957284873	SMP	1	603.62	506.98	788.98	516.81	9.78	9.78	9.63	9.63	
27957293153	SMP	1	603.64	507.02	788.98	516.74	9.80	9.80	9.53	9.53	
27957301505	SMP	1	603.64	506.87	789.05	516.74	9.65	9.65	9.42	9.42	
27957309881	SMP	1	603.71	506.90	789.12	516.74	9.58	9.58	9.61	9.61	
27957318260	SMP	1	603.66	506.86	789.05	516.73	9.70	9.70	9.58	9.58	
27957326516	SMP	1	603.20	507.03	788.58	516.64	9.65	9.65	9.41	9.41	
27957334880	SMP	1	602.82	506.87	788.19	516.48	9.82	9.82	9.55	9.55	
27957343277	SMP	1	603.01	506.73	788.27	516.48	9.67	9.67	9.59	9.59	
27957351626	SMP	1	603.08	506.80	788.29	516.37	9.90	9.90	9.47	9.47	
27957359880	SMP	1	603.10	506.81	788.33	516.34	9.92	9.92	9.28	9.28	
27957368255	SMP	1	603.09	506.80	788.35	516.35	9.68	9.68	9.38	9.38	
27957376643	SMP	1	603.08	506.80	788.33	516.42	9.76	9.76	9.33	9.33	
27957384873	SMP	1	603.11	506.81	788.40	516.42	9.79	9.79	9.38	9.38	
27957393278	SMP	1	603.16	506.73	788.40	516.30	9.70	9.70	9.26	9.26	
27957401632	SMP	1	603.15	506.80	788.37	516.40	9.84	9.84	9.26	9.26	
27957410003	SMP	1	603.16	506.80	788.47	516.37	9.77	9.77	9.18	9.18	
27957418253	SMP	1	603.19	506.80	788.51	516.45	9.82	9.82	9.35	9.35	
27957426641	SMP	1	603.23	506.73	788.51	516.39	9.64	9.64	9.18	9.18	
27957434993	SMP	1	603.32	506.78	788.54	516.36	9.56	9.56	9.11	9.11	
27957443402	SMP	1	603.34	506.70	788.51	516.39	9.68	9.68	9.25	9.25	
27957451615	SMP	1	603.30	506.55	788.63	516.49	9.35	9.35	9.38	9.38	
27957459994	SMP	1	603.30	506.60	788.60	516.42	9.53	9.53	9.23	9.23	
27957468375	SMP	1	603.38	506.57	788.63	516.44	9.38	9.38	9.34	9.34	
27957476769	SMP	1	603.31	506.57	788.69	516.38	9.46	9.46	9.36	9.36	
27957484993	SMP	1	603.33	506.52	788.72	516.48	9.38	9.38	9.48	9.48	
27957493397	SMP	1	603.42	506.47	788.73	516.51	9.34	9.34	9.61	9.61	
27957501740	SMP	1	603.36	506.46	788.73	516.51	9.26	9.26	9.56	9.56	
27957510121	SMP	1	603.34	506.51	788.66	516.47	9.45	9.45	9.49	9.49	
27957518374	SMP	1	603.37	506.54	788.67	516.38	9.35	9.35	9.36	9.36	
27957526772	SMP	1	603.36	506.46	788.66	516.41	9.26	9.26	9.40	9.40	
27957535132	SMP	1	603.31	506.57	788.66	516.48	9.56	9.56	9.48	9.48	
27957543396	SMP	1	603.27	506.50	788.58	516.34	9.32	9.32	9.23	9.23	
27957551739	SMP	1	603.27	506.55	788.57	516.34	9.65	9.65	9.33	9.33	
27957560122	SMP	1	603.21	506.66	788.51	516.32	9.77	9.77	9.39	9.39	
27957568499	SMP	1	603.15	506.65	788.50	516.27	9.72	9.72	9.37	9.37	
27957576763	SMP	1	603.01	506.65	788.44	516.39	9.81	9.81	9.24	9.24	
27957585121	SMP	1	602.96	506.66	788.37	516.24	9.75	9.75	9.24	9.24	
27957593516	SMP	1	602.96	506.66	788.37	516.21	9.85	9.85	9.40	9.40	
27957601866	SMP	1	603.01	506.72	788.43	516.49	9.75	9.75	9.35	9.35	
27957610118	SMP	1	603.72	507.12	788.92	516.96	9.70	9.70	9.35	9.35	
27957618494	SMP	1	604.52	507.52	789.82	517.39	9.60	9.60	9.50	9.50	
27957626888	SMP	1	604.75	507.59	790.04	517.45	9.80	9.80	9.61	9.61	
27957635233	SMP	1	604.71	507.72	790.00	517.47	9.91	9.91	9.65	9.65	
27957643517	SMP	1	604.76	507.75	790.01	517.38	9.82	9.82	9.72	9.72	
27957651875	SMP	1	604.69	507.67	790.04	517.38	9.78	9.78	9.61	9.61	
27957660243	SMP	1	604.66	507.60	790.04	517.45	9.74	9.74	9.74	9.74	
27957668616	SMP	1	604.69	507.68	790.04	517.45	9.80	9.80	9.57	9.57	
27957676888	SMP	1	604.69	507.75	790.00	517.47	9.91	9.91	9.70	9.70	
27957685230	SMP	1	604.69	507.75	790.04	517.45	9.81	9.81	9.67	9.67	
27957693639	SMP	1	604.69	507.68	790.09	517.44	9.77	9.77	9.57	9.57	
27957701860	SMP	1	604.75	507.73	790.14	517.42	9.93	9.93	9.62	9.62	
27957710249	SMP	1	604.76	507.67	790.16	517.50	9.78	9.78	9.61	9.61	
27957718619	SMP	1	604.76	507.75	790.22	517.55	9.90	9.90	9.50	9.50	
27957727005	SMP	1	604.81	507.70	790.21	517.49	9.71	9.71	9.49	9.49	
27957735226	SMP	1	604.69	507.66	790.19	517.61	9.66	9.66	9.60	9.60	
27957743638	SMP	1	604.81	507.78	790.19	517.70	9.77	9.77	9.60	9.60	
27957751990	SMP	1	604.80	507.80	790.17	517.72	9.77	9.77	9.50	9.50	
27957760362	SMP	1	604.68	507.91	790.17	517.74	9.87	9.87	9.59	9.59	
27957768640	SMP	1	604.81	507.92	790.10	517.72	9.61	9.61	9.43	9.43	
27957777005	SMP	1	604.71	508.05	790.12	517.74	9.74	9.74	9.51	9.51	
27957785353	SMP	1	604.64	508.11	790.05	517.74	9.93	9.93	9.52	9.52	
27957793757	SMP	1	604.64	508.03	790.05	517.81	9.72	9.72	9.42	9.42	
27957801978	SMP	1	604.64	507.98	790.05	517.88	9.68	9.68	9.37	9.37	
27957810357	SMP	1	604.64	507.98	789.98	517.81	9.63	9.63	9.26	9.26	
27957818745	SMP	1	604.57	508.05	789.98	517.81	9.62	9.62	9.46	9.46	
27957827123	SMP	1	604.53	508.06	789.98	517.87	9.92	9.92	9.32	9.32	
27957835357	SMP	1	604.96	508.11	790.63	518.05	9.58	9.58	9.66	9.66	
27957843755	SMP	1	605.80	508.44	791.26	518.20	9.85	9.85	9.54	9.54	
27957852104	SMP	1	605.80	508.49	791.12	518.19	9.70	9.70	9.70	9.70	
27957860356	SMP	1	605.72	508.46	791.03	518.23	9.60	9.60	9.62	9.62	
27957868735	SMP	1	605.72	508.49	791.03	518.23	9.61	9.61	9.67	9.67	
27957877123	SMP	1	605.73	508.49	791.03	518.16	9.73	9.73	9.55	9.55	
27957885478	SMP	1	605.72	508.49	791.10	518.15	9.73	9.73	9.61	9.61	
27957893759	SMP	1	605.72	508.43	791.09	518.19	9.66	9.66	9.65	9.65	
27957902112	SMP	1	605.72	508.46	791.12	518.13	9.67	9.67	9.61	9.61	
27957910484	SMP	1	605.71	508.40	791.12	518.05	9.82	9.82	9.64	9.64	
27957918857	SMP	1	605.72	508.31	791.12	518.12	9.61	9.61	9.68	9.68	
27957927120	SMP	1	605.81	508.44	791.10	518.13	9.88	9.88	9.51	9.51	
27957935472	SMP	1	605.85	508.40	791.19	518.13	9.81	9.81	9.67	9.67	
27957943878	SMP	1	605.84	508.31	791.17	518.05	9.68	9.68	9.51	9.51	
27957952224	SMP	1	605.92	508.26	791.18	518.09	9.72	9.72	9.57	9.57	
27957960488	SMP	1	605.93	508.26	791.20	518.15	9.75	9.75	9.56	9.56	
27957968856	SMP	1	605.96	508.20	791.30	518.11	9.76	9.76	9.65	9.65	
27957977245	SMP	1	606.10	508.13	791.33	517.98	9.78	9.78	9.62	9.62	
27957993853	SMP	1	606.48	508.40	791.28	517.78	9.60	9.60	9.62	9.62	
27958002250	SMP	1	596.82	515.94	791.18	517.56	12.07	12.07	9.32	9.32	
27958010605	SMP	1	601.65	516.17	790.01	518.60	13.05	13.05	10.25	10.25	
27958018846	SMP	1	0.00	0.00	0.00	0.00	0.00	0.00	0.00	0.00	
27958027248	SMP	1	0.00	0.00	0.00	0.00	0.00	0.00	0.00	0.00	
27958035598	SMP	1	601.23	513.12	0.00	0.00	21.78	21.78	0.00	0.00	
27958043974	SMP	1	597.53	516.59	791.08	518.23	14.67	14.67	8.28	8.28	
27958052233	SMP	1	596.86	515.26	790.61	517.46	15.47	15.47	8.82	8.82	
27958060610	SMP	1	596.01	517.00	791.46	517.84	12.11	12.11	9.31	9.31	
27958068963	SMP	1	595.45	518.38	791.59	517.95	15.16	15.16	9.74	9.74	
27958077372	SMP	1	593.62	514.25	791.95	518.19	10.05	10.05	9.45	9.45	
27958085608	SMP	1	607.51	512.57	792.05	518.27	14.99	14.99	9.74	9.74	
27958093973	SMP	1	607.06	510.45	792.08	518.44	12.47	12.47	9.69	9.69	
27958102352	SMP	1	605.97	507.98	792.03	518.37	10.33	10.33	9.77	9.77	
27958110730	SMP	1	606.24	508.29	792.09	518.47	9.42	9.42	9.76	9.76	
27958118966	SMP	1	606.92	508.27	792.17	518.56	9.17	9.17	9.74	9.74	
27958127368	SMP	1	606.79	507.98	792.21	518.60	9.43	9.43	9.86	9.86	
27958135713	SMP	1	606.85	507.98	792.20	518.62	9.53	9.53	9.64	9.64	
27958144101	SMP	1	606.93	508.05	792.24	518.64	9.55	9.55	9.70	9.70	
27958152345	SMP	1	607.00	508.19	792.33	518.64	9.53	9.53	9.52	9.52	
27958160735	SMP	1	606.98	508.24	792.29	518.63	9.47	9.47	9.65	9.65	
27958169086	SMP	1	607.07	508.26	792.39	518.66	9.53	9.53	9.53	9.53	
27958177492	SMP	1	606.98	508.31	792.35	518.56	9.53	9.53	9.42	9.42	
27958185717	SMP	1	607.07	508.41	792.39	518.60	9.67	9.67	9.47	9.47	
27958194096	SMP	1	607.07	508.41	792.34	518.66	9.65	9.65	9.58	9.58	
27958202473	SMP	1	607.06	508.45	792.38	518.43	9.68	9.68	9.42	9.42	
27958210742	SMP	1	607.00	508.33	792.32	518.52	9.72	9.72	9.54	9.54	
27958219088	SMP	1	606.63	507.68	791.98	517.76	9.69	9.69	9.79	9.79	
27958227494	SMP	1	606.61	506.80	791.69	517.05	9.61	9.61	9.68	9.68	
27958235853	SMP	1	606.75	506.76	791.65	516.75	9.83	9.83	9.54	9.54	
27958244099	SMP	1	606.74	506.78	791.65	516.82	9.64	9.64	9.58	9.58	
27958252472	SMP	1	606.73	507.00	791.67	516.87	9.80	9.80	9.59	9.59	
27958260852	SMP	1	606.61	506.86	791.65	516.91	9.64	9.64	9.57	9.57	
27958269215	SMP	1	606.55	506.84	791.62	516.99	9.61	9.61	9.78	9.78	
27958277497	SMP	1	606.58	506.91	791.55	516.95	9.79	9.79	9.84	9.84	
27958285846	SMP	1	606.48	506.88	791.54	516.95	9.47	9.47	9.73	9.73	
27958294216	SMP	1	606.41	506.92	791.44	516.91	9.55	9.55	9.78	9.78	
27958302596	SMP	1	606.37	506.91	791.37	516.96	9.64	9.64	9.67	9.67	
27958310850	SMP	1	606.28	506.96	791.42	516.87	9.65	9.65	9.61	9.61	
27958319206	SMP	1	606.22	507.04	791.37	516.91	9.74	9.74	9.68	9.68	
27958327612	SMP	1	606.21	506.95	791.37	516.91	9.65	9.65	9.63	9.63	
27958335837	SMP	1	606.19	507.12	791.37	516.91	9.87	9.87	9.79	9.79	
27958344211	SMP	1	606.12	507.12	791.26	516.92	9.85	9.85	9.70	9.70	
27958352594	SMP	1	606.12	507.20	791.28	516.94	9.93	9.93	9.67	9.67	
27958360972	SMP	1	606.12	507.13	791.30	516.98	9.93	9.93	9.83	9.83	
27958369208	SMP	1	606.05	507.19	791.21	517.01	9.80	9.80	9.77	9.77	
27958377616	SMP	1	606.08	507.19	791.23	517.07	9.77	9.77	9.81	9.81	
27958385964	SMP	1	606.05	507.20	791.17	516.97	9.71	9.71	9.64	9.64	
27958394336	SMP	1	606.01	507.26	791.17	517.06	9.87	9.87	9.56	9.56	
27958402589	SMP	1	605.99	507.27	791.17	517.06	9.66	9.66	9.56	9.56	
27958410974	SMP	1	605.98	507.28	791.20	517.06	9.72	9.72	9.56	9.56	
27958419325	SMP	1	606.05	507.35	791.21	517.20	9.82	9.82	9.78	9.78	
27958427730	SMP	1	605.98	507.35	791.07	517.20	9.76	9.76	9.62	9.62	
27958435953	SMP	1	605.98	507.34	791.17	517.19	9.77	9.77	9.67	9.67	
27958444332	SMP	1	605.98	507.41	791.09	517.20	9.73	9.73	9.70	9.70	
27958452710	SMP	1	605.97	507.44	791.08	517.28	9.76	9.76	9.75	9.75	
27958461100	SMP	1	605.90	507.44	791.07	517.28	9.71	9.71	9.73	9.73	
27958469327	SMP	1	605.96	507.51	791.08	517.35	9.79	9.79	9.75	9.75	
27958477730	SMP	1	605.90	507.49	791.01	517.35	9.80	9.80	9.70	9.70	
27958486080	SMP	1	605.87	507.54	791.01	517.35	9.77	9.77	9.68	9.68	
27958494461	SMP	1	605.82	507.59	790.97	517.45	9.78	9.78	9.59	9.59	
27958502707	SMP	1	605.80	507.54	790.93	517.36	9.71	9.71	9.52	9.52	
27958511095	SMP	1	605.80	507.54	790.90	517.38	9.68	9.68	9.64	9.64	
27958519465	SMP	1	605.76	507.52	790.81	517.32	9.57	9.57	9.33	9.33	
27958527731	SMP	1	605.75	507.58	790.80	517.29	9.75	9.75	9.55	9.55	
27958536076	SMP	1	605.73	507.60	790.86	517.21	9.69	9.69	9.55	9.55	
27958544457	SMP	1	605.66	507.54	790.79	517.21	9.54	9.54	9.36	9.36	
27958552832	SMP	1	605.66	507.54	790.80	517.35	9.61	9.61	9.57	9.57	
27958561089	SMP	1	605.66	507.46	790.79	517.14	9.62	9.62	9.49	9.49	
27958569450	SMP	1	605.59	507.48	790.79	517.21	9.84	9.84	9.51	9.51	
27958577850	SMP	1	605.60	507.38	790.75	516.98	9.55	9.55	9.61	9.61	
27958586211	SMP	1	605.59	507.46	790.68	517.10	9.79	9.79	9.47	9.47	
27958594456	SMP	1	605.63	507.41	790.72	517.05	9.68	9.68	9.52	9.52	
27958602828	SMP	1	605.52	507.43	790.69	517.05	9.83	9.83	9.62	9.62	
27958611218	SMP	1	605.58	507.41	790.71	517.07	9.88	9.88	9.58	9.58	
27958619568	SMP	1	605.52	507.34	790.76	517.11	9.71	9.71	9.51	9.51	
27958627847	SMP	1	605.04	507.46	790.36	517.00	9.82	9.82	9.66	9.66	
27958636197	SMP	1	603.57	507.96	788.98	517.26	10.02	10.02	9.95	9.95	
27958652956	SMP	1	600.39	508.17	785.92	517.37	9.80	9.80	9.85	9.85	
27958661214	SMP	1	600.12	508.20	785.24	517.14	9.96	9.96	9.69	9.69	
27958669575	SMP	1	600.31	508.07	785.35	517.11	9.71	9.71	9.65	9.65	
27958686191	SMP	1	600.52	508.09	785.46	517.14	9.74	9.74	9.73	9.73	
27958694599	SMP	1	600.49	508.03	785.49	517.11	9.74	9.74	9.49	9.49	
27958702946	SMP	1	600.53	507.97	785.48	517.13	9.64	9.64	9.59	9.59	
27958711333	SMP	1	600.51	507.97	785.55	517.19	9.54	9.54	9.51	9.51	
27958719575	SMP	1	600.48	508.05	785.53	517.24	9.62	9.62	9.44	9.44	
27958727964	SMP	1	600.54	508.08	785.61	517.21	9.71	9.71	9.36	9.36	
27958736314	SMP	1	600.46	508.03	785.63	517.25	9.77	9.77	9.51	9.51	
27958744720	SMP	1	600.48	508.11	785.61	517.21	9.87	9.87	9.43	9.43	
27958752948	SMP	1	600.54	508.05	785.61	517.21	9.65	9.65	9.42	9.42	
27958761320	SMP	1	600.50	508.02	785.62	517.19	9.81	9.81	9.41	9.41	
27958769704	SMP	1	600.49	508.06	785.61	517.15	9.65	9.65	9.40	9.40	
27958778082	SMP	1	600.44	507.88	785.61	517.15	9.55	9.55	9.34	9.34	
27958786310	SMP	1	600.38	507.99	785.57	517.12	9.67	9.67	9.43	9.43	
27958794719	SMP	1	600.42	507.93	785.54	517.06	9.62	9.62	9.29	9.29	
27958803079	SMP	1	600.41	507.99	785.54	517.04	9.62	9.62	9.33	9.33	
27958811446	SMP	1	600.28	507.94	785.51	517.05	9.57	9.57	9.27	9.27	
27958819694	SMP	1	600.32	507.88	785.51	517.05	9.56	9.56	9.26	9.26	
27958828077	SMP	1	600.41	507.93	785.59	517.02	9.53	9.53	9.24	9.24	
27958836442	SMP	1	600.39	507.85	785.61	517.05	9.46	9.46	9.30	9.30	
27958844813	SMP	1	600.37	507.88	785.55	517.04	9.64	9.64	9.27	9.27	
27958853060	SMP	1	600.27	507.85	785.51	517.05	9.59	9.59	9.27	9.27	
27958861441	SMP	1	600.32	507.82	785.56	516.99	9.54	9.54	9.33	9.33	
27958869818	SMP	1	600.27	507.89	785.58	516.97	9.61	9.61	9.28	9.28	
27958878076	SMP	1	600.32	507.78	785.51	516.97	9.54	9.54	9.21	9.21	
27958886437	SMP	1	600.30	507.80	785.50	516.99	9.53	9.53	9.50	9.50	
27958894838	SMP	1	600.30	507.77	785.41	516.91	9.60	9.60	9.33	9.33	
27958903185	SMP	1	600.27	507.68	785.47	516.97	9.43	9.43	9.39	9.39	
27958911441	SMP	1	600.29	507.72	785.44	516.88	9.44	9.44	9.49	9.49	
27958919818	SMP	1	600.14	507.80	785.44	516.88	9.78	9.78	9.51	9.51	
27958928201	SMP	1	600.18	507.65	785.38	516.92	9.63	9.63	9.45	9.45	
27958936555	SMP	1	600.08	507.73	785.32	516.78	9.70	9.70	9.31	9.31	
27958944836	SMP	1	600.01	507.73	785.23	516.95	9.78	9.78	9.45	9.45	
27958953182	SMP	1	600.01	507.73	785.29	516.95	9.59	9.59	9.61	9.61	
27958961573	SMP	1	599.89	507.73	785.12	516.91	9.55	9.55	9.58	9.58	
27958969941	SMP	1	599.89	507.73	785.16	516.89	9.70	9.70	9.44	9.44	
27958978202	SMP	1	599.71	507.85	785.02	516.96	9.53	9.53	9.48	9.48	
27958986556	SMP	1	599.68	507.81	784.98	516.91	9.56	9.56	9.48	9.48	
27958994962	SMP	1	599.66	507.60	784.97	516.83	9.35	9.35	9.36	9.36	
27959003193	SMP	1	599.59	507.67	784.83	516.83	9.35	9.35	9.39	9.39	
27959011560	SMP	1	599.62	507.73	784.83	516.83	9.51	9.51	9.32	9.32	
27959019935	SMP	1	599.62	507.66	784.76	516.76	9.51	9.51	9.39	9.39	
27959028333	SMP	1	599.52	507.71	784.70	516.76	9.50	9.50	9.43	9.43	
27959036552	SMP	1	599.52	507.71	784.69	516.76	9.58	9.58	9.55	9.55	
27959044959	SMP	1	599.36	507.70	784.62	516.76	9.46	9.46	9.41	9.41	
27959053306	SMP	1	599.39	507.67	784.62	516.76	9.42	9.42	9.59	9.59	
27959061683	SMP	1	599.37	507.83	784.59	516.70	9.51	9.51	9.60	9.60	
27959069935	SMP	1	599.33	507.88	784.63	516.84	9.67	9.67	9.59	9.59	
27959078329	SMP	1	599.33	507.85	784.58	516.78	9.63	9.63	9.48	9.48	
27959086686	SMP	1	599.38	507.83	784.52	516.91	9.58	9.58	9.53	9.53	
27959095081	SMP	1	599.34	507.88	784.53	516.89	9.67	9.67	9.60	9.60	
27959103309	SMP	1	599.37	507.83	784.62	516.91	9.59	9.59	9.45	9.45	
27959111683	SMP	1	599.37	507.83	784.62	516.91	9.59	9.59	9.54	9.54	
27959120060	SMP	1	599.42	507.84	784.64	516.90	9.59	9.59	9.38	9.38	
27959128448	SMP	1	599.43	507.85	784.64	516.91	9.58	9.58	9.53	9.53	
27959136670	SMP	1	599.42	507.90	784.62	516.98	9.63	9.63	9.64	9.64	
27959145077	SMP	1	599.41	508.00	784.66	517.00	9.76	9.76	9.46	9.46	
27959153431	SMP	1	599.44	507.94	784.62	516.98	9.61	9.61	9.47	9.47	
27959161678	SMP	1	599.38	507.99	784.64	517.05	9.52	9.52	9.41	9.41	
27959170052	SMP	1	599.43	508.03	784.58	517.05	9.65	9.65	9.23	9.23	
27959178450	SMP	1	599.48	508.02	784.61	517.15	9.75	9.75	9.34	9.34	
27959186794	SMP	1	599.43	508.13	784.65	517.19	9.76	9.76	9.39	9.39	
27959195077	SMP	1	599.39	508.22	784.61	517.15	9.59	9.59	9.40	9.40	
27959203427	SMP	1	599.45	508.07	784.62	517.22	9.59	9.59	9.32	9.32	
27959211818	SMP	1	599.36	508.16	784.54	517.21	9.70	9.70	9.36	9.36	
27959220191	SMP	1	599.45	508.20	784.59	517.19	9.58	9.58	9.37	9.37	
27959228442	SMP	1	599.45	508.13	784.55	517.16	9.55	9.55	9.41	9.41	
27959236792	SMP	1	599.43	508.11	784.52	517.20	9.55	9.55	9.30	9.30	
27959245198	SMP	1	599.41	508.13	784.60	517.17	9.56	9.56	9.29	9.29	
27959253549	SMP	1	599.36	508.12	784.51	517.10	9.57	9.57	9.18	9.18	
27959261798	SMP	1	599.10	508.25	784.23	516.95	9.61	9.61	9.34	9.34	
27959270183	SMP	1	599.02	508.11	784.03	517.00	9.42	9.42	9.31	9.31	
27959278567	SMP	1	599.17	508.12	784.18	517.07	9.44	9.44	9.41	9.41	
27959286917	SMP	1	599.14	508.13	784.20	516.98	9.39	9.39	9.28	9.28	
27959295197	SMP	1	599.13	508.16	784.17	517.05	9.34	9.34	9.25	9.25	
27959303548	SMP	1	599.21	508.16	784.28	516.98	9.33	9.33	9.28	9.28	
27959311923	SMP	1	599.18	508.06	784.17	516.95	9.28	9.28	9.26	9.26	
27959320300	SMP	1	599.27	508.08	784.28	516.90	9.47	9.47	9.39	9.39	
27959328573	SMP	1	599.29	508.15	784.37	516.95	9.42	9.42	9.32	9.32	
27959336913	SMP	1	599.39	508.14	784.41	517.01	9.55	9.55	9.44	9.44	
27959345321	SMP	1	599.48	508.07	784.43	517.01	9.56	9.56	9.51	9.51	
27959353547	SMP	1	599.49	508.07	784.50	517.05	9.45	9.45	9.27	9.27	
27959361935	SMP	1	599.45	508.01	784.51	516.98	9.55	9.55	9.21	9.21	
27959370302	SMP	1	599.50	507.98	784.57	517.01	9.38	9.38	9.24	9.24	
27959378689	SMP	1	599.52	507.96	784.65	517.11	9.45	9.45	9.47	9.47	
27959386912	SMP	1	599.68	507.88	784.76	517.05	9.60	9.60	9.41	9.41	
27959395320	SMP	1	599.75	508.02	784.77	517.05	9.57	9.57	9.56	9.56	
27959403674	SMP	1	599.75	507.95	784.86	517.11	9.68	9.68	9.59	9.59	
27959412045	SMP	1	599.83	507.97	784.86	517.11	9.39	9.39	9.33	9.33	
27959420297	SMP	1	599.91	508.05	784.93	517.04	9.51	9.51	9.31	9.31	
27959428687	SMP	1	599.67	508.23	784.72	517.28	9.49	9.49	9.35	9.35	
27959437033	SMP	1	599.33	508.75	784.20	517.80	9.53	9.53	9.36	9.36	
27959445441	SMP	1	599.49	508.92	784.15	517.93	9.59	9.59	9.28	9.28	
27959453711	SMP	1	599.41	508.90	784.37	517.85	9.44	9.44	9.23	9.23	
27959462044	SMP	1	599.46	508.89	784.49	517.88	9.46	9.46	9.49	9.49	
27959470418	SMP	1	599.46	508.91	784.48	517.86	9.50	9.50	9.33	9.33	
27959478683	SMP	1	599.43	508.85	784.54	517.87	9.47	9.47	9.42	9.42	
27959487032	SMP	1	599.53	508.82	784.54	517.93	9.51	9.51	9.26	9.26	
27959495440	SMP	1	599.50	508.76	784.47	517.87	9.34	9.34	9.18	9.18	
27959503799	SMP	1	599.60	508.79	784.59	517.86	9.53	9.53	9.36	9.36	
27959512043	SMP	1	599.57	508.76	784.51	517.89	9.38	9.38	9.33	9.33	
27959520441	SMP	1	599.55	508.76	784.55	517.83	9.45	9.45	9.34	9.34	
27959528816	SMP	1	599.55	508.76	784.59	517.84	9.47	9.47	9.24	9.24	
27959537154	SMP	1	599.48	508.87	784.62	517.91	9.52	9.52	9.23	9.23	
27959545438	SMP	1	599.53	508.83	784.59	517.86	9.56	9.56	9.24	9.24	
27959553789	SMP	1	599.43	508.88	784.63	517.96	9.47	9.47	9.34	9.34	
27959562161	SMP	1	599.57	508.81	784.62	517.91	9.54	9.54	9.34	9.34	
27959570538	SMP	1	599.50	508.83	784.62	517.90	9.45	9.45	9.26	9.26	
27959578822	SMP	1	599.48	508.77	784.64	517.87	9.47	9.47	9.29	9.29	
27959587160	SMP	1	599.57	508.74	784.62	517.90	9.45	9.45	9.26	9.26	
27959595561	SMP	1	599.55	508.76	784.64	517.87	9.45	9.45	9.24	9.24	
27959603912	SMP	1	599.47	508.76	784.64	517.76	9.44	9.44	9.10	9.10	
27959612161	SMP	1	599.50	508.74	784.57	517.86	9.47	9.47	9.16	9.16	
27959620537	SMP	1	599.47	508.74	784.55	517.83	9.36	9.36	9.22	9.22	
27959628928	SMP	1	599.39	508.76	784.57	517.85	9.48	9.48	9.31	9.31	
27959637276	SMP	1	599.38	508.75	784.49	517.75	9.43	9.43	9.41	9.41	
27959645560	SMP	1	599.40	508.79	784.56	517.81	9.41	9.41	9.30	9.30	
27959653902	SMP	1	599.47	508.74	784.40	517.78	9.46	9.46	9.31	9.31	
27959662283	SMP	1	599.34	508.72	784.40	517.75	9.39	9.39	9.39	9.39	
27959670538	SMP	1	599.25	508.72	784.31	517.82	9.22	9.22	9.32	9.32	
27959678921	SMP	1	599.22	508.73	784.32	517.77	9.40	9.40	9.51	9.51	
27959687283	SMP	1	599.18	508.74	784.20	517.73	9.55	9.55	9.39	9.39	
27959695681	SMP	1	599.16	508.73	784.18	517.72	9.65	9.65	9.41	9.41	
27959703906	SMP	1	599.08	508.73	784.14	517.80	9.59	9.59	9.49	9.49	
27959712297	SMP	1	599.05	508.72	784.06	517.70	9.61	9.61	9.36	9.36	
27959720666	SMP	1	599.05	508.65	783.97	517.66	9.52	9.52	9.38	9.38	
27959729045	SMP	1	598.91	508.72	783.93	517.61	9.50	9.50	9.26	9.26	
27959737269	SMP	1	598.92	508.79	783.91	517.69	9.47	9.47	9.13	9.13	
27959745681	SMP	1	598.82	508.73	783.85	517.67	9.50	9.50	9.15	9.15	
27959754026	SMP	1	598.74	508.79	783.78	517.61	9.66	9.66	9.04	9.04	
27959762403	SMP	1	598.68	508.75	783.78	517.67	9.67	9.67	9.24	9.24	
27959770658	SMP	1	598.68	508.81	783.64	517.67	9.62	9.62	9.15	9.15	
27959779045	SMP	1	598.68	508.73	783.71	517.61	9.62	9.62	9.25	9.25	
27959787401	SMP	1	598.68	508.73	783.64	517.67	9.56	9.56	9.20	9.20	
27959795802	SMP	1	598.66	508.89	783.70	517.83	9.57	9.57	9.54	9.54	
27959804030	SMP	1	599.04	509.63	783.95	518.50	9.79	9.79	9.58	9.58	
27959812407	SMP	1	599.29	510.26	783.99	519.09	9.79	9.79	9.31	9.31	
27959820782	SMP	1	599.20	510.60	783.99	519.39	9.64	9.64	9.62	9.62	
27959829050	SMP	1	599.14	510.50	784.06	519.25	9.55	9.55	9.56	9.56	
27959837393	SMP	1	599.21	510.57	784.06	519.31	9.72	9.72	9.51	9.51	
27959845801	SMP	1	599.20	510.53	784.13	519.34	9.56	9.56	9.31	9.31	
27959854147	SMP	1	599.20	510.60	784.12	519.44	9.50	9.50	9.70	9.70	
27959862399	SMP	1	599.19	510.60	784.16	519.50	9.83	9.83	9.61	9.61	
27959870777	SMP	1	599.20	510.67	784.12	519.56	9.76	9.76	9.60	9.60	
27959879170	SMP	1	599.22	510.73	784.18	519.52	9.71	9.71	9.63	9.63	
27959887514	SMP	1	599.25	510.72	784.18	519.56	9.91	9.91	9.81	9.81	
27959895799	SMP	1	599.19	510.72	784.19	519.65	9.83	9.83	9.83	9.83	
27959904149	SMP	1	599.19	510.72	784.18	519.70	9.80	9.80	9.76	9.76	
27959912532	SMP	1	599.18	510.79	784.20	519.71	9.88	9.88	9.71	9.71	
27959920916	SMP	1	599.16	510.80	784.19	519.74	9.78	9.78	9.73	9.73	
27959929164	SMP	1	599.05	510.91	784.20	519.84	9.96	9.96	9.93	9.93	
27959937514	SMP	1	599.03	510.83	784.09	519.81	9.86	9.86	9.54	9.54	
27959945922	SMP	1	599.05	510.92	784.11	519.81	9.83	9.83	9.75	9.75	
27959954282	SMP	1	599.05	510.98	784.12	519.93	9.90	9.90	10.06	10.06	
27959962525	SMP	1	598.98	510.91	783.97	519.88	9.89	9.89	9.75	9.75	
27959970904	SMP	1	598.98	510.98	783.97	519.88	9.91	9.91	9.63	9.63	
27959979284	SMP	1	598.98	511.05	783.97	519.80	9.85	9.85	9.71	9.71	
27959987517	SMP	1	598.91	510.98	783.98	519.83	10.00	10.00	9.67	9.67	
27959995920	SMP	1	598.91	511.05	783.97	519.81	9.95	9.95	9.68	9.68	
27960004271	SMP	1	598.84	511.05	783.96	519.81	9.92	9.92	9.68	9.68	
27960012646	SMP	1	598.90	510.98	783.97	519.81	9.91	9.91	9.68	9.68	
27960020897	SMP	1	598.98	510.98	783.91	519.76	10.00	10.00	9.59	9.59	
27960029284	SMP	1	598.90	510.98	783.98	519.77	9.95	9.95	9.57	9.57	
27960037640	SMP	1	598.91	510.98	783.97	519.81	9.82	9.82	9.71	9.71	
27960046045	SMP	1	598.98	510.98	784.03	519.82	9.91	9.91	9.79	9.79	
27960054275	SMP	1	598.98	510.91	784.08	519.88	9.89	9.89	9.85	9.85	
27960062652	SMP	1	598.98	510.90	784.12	519.90	9.88	9.88	10.06	10.06	
27960071021	SMP	1	598.95	510.84	784.18	519.77	9.78	9.78	10.16	10.16	
27960079416	SMP	1	599.00	510.81	784.04	519.66	9.92	9.92	9.51	9.51	
27960087632	SMP	1	599.02	510.82	784.20	519.65	9.97	9.97	9.69	9.69	
27960096043	SMP	1	599.10	510.75	784.21	519.71	9.93	9.93	9.81	9.81	
27960104394	SMP	1	599.11	510.81	784.24	519.64	9.95	9.95	9.82	9.82	
27960112766	SMP	1	599.19	510.72	784.35	519.64	9.77	9.77	9.86	9.86	
27960121018	SMP	1	599.28	510.80	784.34	519.58	9.78	9.78	9.67	9.67	
27960129407	SMP	1	599.24	510.79	784.35	519.58	9.76	9.76	9.71	9.71	
27960137755	SMP	1	599.38	510.72	784.42	519.58	9.67	9.67	9.64	9.64	
27960146035	SMP	1	599.29	510.73	784.41	519.55	9.81	9.81	9.46	9.46	
27960154378	SMP	1	599.36	510.69	784.48	519.55	9.53	9.53	9.57	9.57	
27960162773	SMP	1	599.33	510.74	784.49	519.65	9.70	9.70	9.84	9.84	
27960171141	SMP	1	599.40	510.66	784.49	519.53	9.47	9.47	9.62	9.62	
27960179404	SMP	1	599.42	510.62	784.62	519.62	9.61	9.61	9.81	9.81	
27960187753	SMP	1	599.38	510.66	784.58	519.67	9.67	9.67	9.95	9.95	
27960196160	SMP	1	599.38	510.67	784.57	519.62	9.59	9.59	9.68	9.68	
27960204527	SMP	1	599.43	510.62	784.56	519.55	9.52	9.52	9.57	9.57	
27960212769	SMP	1	599.35	510.66	784.61	519.53	9.59	9.59	9.54	9.54	
27960221142	SMP	1	599.35	510.40	784.55	519.40	9.75	9.75	9.94	9.94	
27960229527	SMP	1	599.36	509.73	784.43	518.74	9.64	9.64	9.75	9.75	
27960237876	SMP	1	599.40	509.47	784.36	518.54	9.70	9.70	9.44	9.44	
27960246160	SMP	1	599.34	509.39	784.36	518.42	9.68	9.68	9.43	9.43	
27960254506	SMP	1	599.43	509.58	784.35	518.42	9.98	9.98	9.38	9.38	
27960262887	SMP	1	599.32	509.48	784.35	518.47	9.77	9.77	9.39	9.39	
27960271260	SMP	1	599.33	509.42	784.35	518.40	9.62	9.62	9.30	9.30	
27960279531	SMP	1	599.35	509.40	784.40	518.29	9.75	9.75	9.36	9.36	
27960287874	SMP	1	599.36	509.42	784.40	518.30	9.70	9.70	9.54	9.54	
27960296281	SMP	1	599.31	509.37	784.42	518.27	9.71	9.71	9.37	9.37	
27960304507	SMP	1	599.30	509.37	784.47	518.29	9.75	9.75	9.50	9.50	
27960312883	SMP	1	599.36	509.36	784.46	518.25	9.79	9.79	9.54	9.54	
27960321259	SMP	1	599.31	509.39	784.47	518.30	9.72	9.72	9.40	9.40	
27960329659	SMP	1	599.34	509.39	784.40	518.22	9.84	9.84	9.31	9.31	
27960337873	SMP	1	599.32	509.36	784.40	518.29	9.69	9.69	9.40	9.40	
27960346280	SMP	1	599.32	509.36	784.40	518.29	9.63	9.63	9.47	9.47	
27960354627	SMP	1	599.32	509.40	784.40	518.30	9.74	9.74	9.54	9.54	
27960363004	SMP	1	599.27	509.32	784.40	518.30	9.73	9.73	9.18	9.18	
27960371259	SMP	1	599.27	509.39	784.40	518.29	9.80	9.80	9.25	9.25	
27960379648	SMP	1	599.25	509.33	784.33	518.29	9.65	9.65	9.43	9.43	
27960388003	SMP	1	599.15	509.35	784.34	518.33	9.65	9.65	9.26	9.26	
27960396407	SMP	1	599.23	509.36	784.28	518.28	9.73	9.73	9.22	9.22	
27960404629	SMP	1	599.20	509.46	784.31	518.36	9.85	9.85	9.31	9.31	
27960413008	SMP	1	599.17	509.48	784.26	518.31	9.78	9.78	9.47	9.47	
27960421387	SMP	1	599.09	509.43	784.19	518.25	9.52	9.52	9.44	9.44	
27960429766	SMP	1	599.00	509.47	784.17	518.29	9.75	9.75	9.43	9.43	
27960437998	SMP	1	599.05	509.51	784.16	518.28	9.74	9.74	9.38	9.38	
27960446401	SMP	1	598.90	509.26	783.98	518.04	9.75	9.75	9.47	9.47	
27960454759	SMP	1	598.74	508.47	783.81	517.47	9.59	9.59	9.59	9.59	
27960463129	SMP	1	598.75	508.03	783.62	516.98	9.68	9.68	9.60	9.60	
27960471387	SMP	1	598.76	508.05	783.56	516.91	9.59	9.59	9.57	9.57	
27960479765	SMP	1	598.72	508.08	783.51	516.97	9.80	9.80	9.45	9.45	
27960488125	SMP	1	598.67	508.13	783.54	516.96	9.74	9.74	9.74	9.74	
27960496403	SMP	1	598.47	508.09	783.43	516.94	9.59	9.59	9.62	9.62	
27960504752	SMP	1	598.54	508.08	783.40	516.88	9.69	9.69	9.71	9.71	
27960513124	SMP	1	598.54	508.13	783.36	516.94	9.83	9.83	9.39	9.39	
27960521504	SMP	1	598.47	508.08	783.31	516.92	9.69	9.69	9.47	9.47	
27960529872	SMP	1	598.46	508.08	783.37	516.92	9.64	9.64	9.53	9.53	
27960538126	SMP	1	598.42	508.16	783.32	516.94	9.70	9.70	9.49	9.49	
27960546524	SMP	1	598.37	508.07	783.39	516.95	9.58	9.58	9.58	9.58	
27960554869	SMP	1	598.50	508.06	783.33	516.94	9.62	9.62	9.56	9.56	
27960563121	SMP	1	598.42	508.08	783.34	516.94	9.51	9.51	9.56	9.56	
27960571501	SMP	1	598.43	508.10	783.30	516.92	9.72	9.72	9.48	9.48	
27960579892	SMP	1	598.35	508.10	783.36	516.94	9.64	9.64	9.47	9.47	
27960588238	SMP	1	598.42	508.16	783.33	516.95	9.61	9.61	9.47	9.47	
27960604891	SMP	1	598.48	508.16	783.48	517.02	9.56	9.56	9.57	9.57	
27960613250	SMP	1	598.48	508.15	783.50	517.13	9.50	9.50	9.63	9.63	
27960621640	SMP	1	598.47	508.17	783.53	517.04	9.66	9.66	9.44	9.44	
27960629876	SMP	1	598.57	508.15	783.50	517.09	9.68	9.68	9.39	9.39	
27960638246	SMP	1	598.61	508.24	783.59	517.14	9.59	9.59	9.41	9.41	
27960646630	SMP	1	598.69	508.23	783.61	517.24	9.65	9.65	9.31	9.31	
27960654868	SMP	1	598.61	508.22	783.59	517.28	9.54	9.54	9.37	9.37	
27960663241	SMP	1	598.61	508.32	783.56	517.25	9.63	9.63	9.29	9.29	
27960671640	SMP	1	598.62	508.36	783.50	517.27	9.56	9.56	9.35	9.35	
27960679995	SMP	1	598.54	508.23	783.37	517.02	9.49	9.49	9.45	9.45	
27960688241	SMP	1	598.44	508.04	783.28	516.85	9.55	9.55	9.62	9.62	
27960696624	SMP	1	598.57	508.05	783.30	516.94	9.68	9.68	9.59	9.59	
27960705007	SMP	1	598.55	508.05	783.28	516.85	9.62	9.62	9.55	9.55	
27960713369	SMP	1	598.51	508.08	783.25	516.95	9.70	9.70	9.54	9.54	
27960721635	SMP	1	598.48	507.98	783.24	516.86	9.49	9.49	9.58	9.58	
27960729994	SMP	1	598.48	508.06	783.21	516.85	9.60	9.60	9.48	9.48	
27960738370	SMP	1	598.48	508.06	783.22	516.84	9.66	9.66	9.50	9.50	
27960746747	SMP	1	598.44	508.04	783.27	516.89	9.61	9.61	9.51	9.51	
27960754991	SMP	1	598.48	507.99	783.29	516.94	9.55	9.55	9.49	9.49	
27960763358	SMP	1	598.45	508.09	783.26	516.88	9.77	9.77	9.58	9.58	
27960771760	SMP	1	598.53	508.04	783.26	516.81	9.65	9.65	9.40	9.40	
27960780117	SMP	1	598.43	508.07	783.31	516.92	9.62	9.62	9.66	9.66	
27960788366	SMP	1	598.51	508.03	783.33	516.86	9.61	9.61	9.59	9.59	
27960796743	SMP	1	598.57	508.04	783.33	516.88	9.72	9.72	9.63	9.63	
27960805120	SMP	1	598.67	508.01	783.38	516.85	9.62	9.62	9.50	9.50	
27960813362	SMP	1	598.53	508.01	783.40	516.93	9.65	9.65	9.70	9.70	
27960821757	SMP	1	598.60	508.00	783.45	516.85	9.64	9.64	9.55	9.55	
27960830114	SMP	1	598.76	507.97	783.49	516.86	9.51	9.51	9.64	9.64	
27960838500	SMP	1	598.76	508.01	783.55	516.83	9.78	9.78	9.61	9.61	
27960846744	SMP	1	598.75	507.95	783.57	516.87	9.65	9.65	9.72	9.72	
27960855113	SMP	1	598.81	507.89	783.57	516.80	9.51	9.51	9.50	9.50	
27960863479	SMP	1	598.83	507.88	783.53	516.75	9.53	9.53	9.38	9.38	
27960871876	SMP	1	598.89	507.87	783.65	516.74	9.58	9.58	9.48	9.48	
27960880117	SMP	1	598.96	507.88	783.71	516.78	9.68	9.68	9.44	9.44	
27960888486	SMP	1	599.04	507.88	783.76	516.76	9.65	9.65	9.44	9.44	
27960896867	SMP	1	598.95	507.94	783.76	516.83	9.67	9.67	9.43	9.43	
27960905246	SMP	1	599.08	507.80	783.76	516.83	9.71	9.71	9.39	9.39	
27960913484	SMP	1	598.94	507.65	783.84	516.55	9.79	9.79	9.46	9.46	
27960921879	SMP	1	599.13	507.19	783.83	516.19	9.60	9.60	9.56	9.56	
27960930238	SMP	1	599.34	507.04	783.88	516.10	9.57	9.57	9.51	9.51	
27960938604	SMP	1	599.36	507.09	783.92	516.09	9.69	9.69	9.51	9.51	
27960946860	SMP	1	599.26	507.06	783.88	516.10	9.50	9.50	9.48	9.48	
27960955243	SMP	1	599.24	507.13	783.93	516.17	9.65	9.65	9.53	9.53	
27960963601	SMP	1	599.19	507.09	783.91	516.18	9.59	9.59	9.52	9.52	
27960971872	SMP	1	599.18	507.18	783.91	516.19	9.84	9.84	9.64	9.64	
27960980230	SMP	1	599.18	507.11	783.96	516.09	9.73	9.73	9.61	9.61	
27960988608	SMP	1	599.21	507.08	783.88	516.10	9.59	9.59	9.54	9.54	
27960996987	SMP	1	599.22	507.03	783.93	516.10	9.73	9.73	9.49	9.49	
27961005231	SMP	1	599.14	507.09	783.90	516.10	9.56	9.56	9.59	9.59	
27961013599	SMP	1	599.21	507.01	783.88	516.02	9.53	9.53	9.53	9.53	
27961021997	SMP	1	599.27	507.04	783.86	516.03	9.71	9.71	9.57	9.57
[truncated: 6,855,852 more chars]
