# Supplementary material for: Dynamic Patterns of Expertise: The Case of Orthopedic Medical Diagnosis
Source: PLoS One. 2016 Jul 14;11(7):e0158820. doi: 10.1371/journal.pone.0158820 (PMC4945032; doi:10.1371/journal.pone.0158820)
Supplement: S1 Data — The zip files includes 15 main radiographs used in the experiment (in main radiograph folder), all the gathered data (in the eyetracking data folder) and all the result files used for the statistic analysis (hypothesis 1 & 2, newstat, rqanew and rqanew2). (ZIP) [file pone.0158820.s001.zip › fai data/eyetracking data/P12-eye_data Samples.txt]

## Sample Rate:	120
## Separator Type:	Msg
## Trial Count:	1
## Uses Plane File:	False
## Number of Samples:	41996                                                                                                                                                                                                                                                           
## Reversed:	none
## [Run]
## Subject:	P12                                                                                                                                                                                                                                                             
## [Calibration]
## Calibration Type:	5-point
## Calibration Area:	1680	1050
## Calibration Point 0:	Position(840;525)
## Calibration Point 1:	Position(420;105)
## Calibration Point 2:	Position(1512;262)
## Calibration Point 3:	Position(1260;945)
## Calibration Point 4:	Position(167;787)
## [Geometry]
## Stimulus Dimension [mm]:	474	297
## Head Distance [mm]:	700
## [Hardware Setup]
## System ID:	IRX0867601-1348
## Operating System :	6.1
## iView X Version:	2.8.26
## [Filter Settings]
## Heuristic:	False
## Heuristic Stage:	0
## Bilateral:	True
## Gaze Cursor Filter:	True
## Saccade Length [px]:	80
## Filter Depth [ms]:	20
## Format:	LEFT, RIGHT, RAW, DIAMETER
## 
Time	Type	Trial	L Raw X [px]	L Raw Y [px]	R Raw X [px]	R Raw Y [px]	L Dia X [px]	L Dia Y [px]	R Dia X [px]	R Dia Y [px]	Aux1
1238709102	SMP	1	360.11	469.83	597.18	453.88	10.38	10.38	10.36	10.36	
1238717480	SMP	1	360.36	469.80	597.44	453.65	10.66	10.66	10.31	10.31	
1238725829	SMP	1	360.68	469.60	597.85	453.53	10.28	10.28	10.07	10.07	
1258768025	SMP	1	501.94	458.94	737.97	459.14	8.88	8.88	8.66	8.66	
1258777908	SMP	1	501.88	458.90	737.92	459.18	8.93	8.93	8.61	8.61	
1258785472	SMP	1	501.88	458.91	737.90	459.19	8.88	8.88	8.52	8.52	
1258793019	SMP	1	501.81	458.98	737.82	459.11	8.96	8.96	8.56	8.56	
1258801357	SMP	1	501.78	458.89	737.83	459.15	9.01	9.01	8.49	8.49	
1258809570	SMP	1	501.71	458.87	737.82	459.15	9.05	9.05	8.55	8.55	
1258818096	SMP	1	501.60	458.82	737.76	459.15	8.90	8.90	8.61	8.61	
1258826243	SMP	1	501.53	458.81	737.69	459.08	8.92	8.92	8.69	8.69	
1258834695	SMP	1	501.11	458.65	737.16	458.95	9.02	9.02	8.69	8.69	
1258851269	SMP	1	497.65	456.86	733.61	457.12	8.89	8.89	8.78	8.78	
1258859668	SMP	1	496.18	455.83	731.54	455.99	9.10	9.10	8.69	8.69	
1258867957	SMP	1	494.67	454.98	729.74	455.12	9.03	9.03	8.93	8.93	
1258884660	SMP	1	492.60	453.23	726.91	453.32	8.98	8.98	8.86	8.86	
1258892980	SMP	1	492.18	452.99	726.48	452.90	9.00	9.00	8.84	8.84	
1258901327	SMP	1	491.83	452.48	726.19	452.39	8.77	8.77	8.68	8.68	
1258918021	SMP	1	491.55	451.90	726.04	451.77	8.87	8.87	8.89	8.89	
1258926375	SMP	1	491.48	451.99	726.08	451.78	8.84	8.84	8.83	8.83	
1258934664	SMP	1	491.31	452.05	726.06	451.76	8.74	8.74	8.92	8.92	
1258951393	SMP	1	491.15	451.97	726.12	451.75	8.86	8.86	8.99	8.99	
1258959730	SMP	1	491.18	451.92	726.12	451.75	8.94	8.94	8.90	8.90	
1258968056	SMP	1	491.07	451.88	726.12	451.70	8.93	8.93	8.99	8.99	
1258976378	SMP	1	491.01	451.90	726.12	451.63	9.04	9.04	8.94	8.94	
1258984767	SMP	1	491.35	451.84	726.45	451.57	8.89	8.89	9.03	9.03	
1258993115	SMP	1	492.69	451.63	727.90	451.48	9.01	9.01	9.05	9.05	
1259001420	SMP	1	494.69	451.63	729.98	451.33	9.03	9.03	8.91	8.91	
1259009781	SMP	1	496.76	451.63	732.05	451.27	8.97	8.97	8.67	8.67	
1259026459	SMP	1	498.46	451.35	733.16	451.13	9.02	9.02	8.63	8.63	
1259034821	SMP	1	498.54	451.35	733.32	451.16	9.07	9.07	8.78	8.78	
1259043133	SMP	1	498.54	451.28	733.41	451.16	9.04	9.04	8.74	8.74	
1259051476	SMP	1	498.54	451.26	733.50	451.01	8.97	8.97	8.84	8.84	
1259059841	SMP	1	498.68	451.26	733.72	451.08	8.84	8.84	8.97	8.97	
1259068175	SMP	1	498.65	451.17	733.72	450.95	8.88	8.88	8.97	8.97	
1259076557	SMP	1	498.74	451.10	733.83	451.00	8.98	8.98	8.80	8.80	
1259084922	SMP	1	498.82	451.10	733.94	450.97	8.97	8.97	8.65	8.65	
1259093163	SMP	1	498.85	451.04	734.02	450.92	8.92	8.92	8.74	8.74	
1259101530	SMP	1	498.99	451.02	734.04	450.90	9.01	9.01	8.69	8.69	
1259109946	SMP	1	499.06	451.00	734.19	450.86	9.09	9.09	8.82	8.82	
1259126542	SMP	1	499.05	450.79	734.26	450.82	9.05	9.05	8.91	8.91	
1259134932	SMP	1	498.92	450.61	734.13	450.70	9.06	9.06	8.93	8.93	
1259143297	SMP	1	498.60	450.40	733.75	450.39	9.00	9.00	8.75	8.75	
1259159902	SMP	1	498.75	450.27	733.88	450.32	8.94	8.94	8.82	8.82	
1259168285	SMP	1	498.76	450.26	733.91	450.33	8.90	8.90	8.62	8.62	
1259176676	SMP	1	498.76	450.26	733.91	450.40	8.98	8.98	8.66	8.66	
1259193286	SMP	1	498.83	450.40	733.98	450.41	8.94	8.94	8.68	8.68	
1259201695	SMP	1	498.69	450.48	734.00	450.48	8.98	8.98	8.80	8.80	
1259210034	SMP	1	498.69	450.48	734.05	450.55	8.98	8.98	8.85	8.85	
1259218290	SMP	1	498.76	450.62	734.00	450.56	9.17	9.17	8.85	8.85	
1259226658	SMP	1	498.70	450.62	734.00	450.56	9.11	9.11	8.90	8.90	
1259235049	SMP	1	498.70	450.62	734.06	450.60	9.16	9.16	8.92	8.92	
1259243401	SMP	1	498.76	450.63	734.06	450.53	9.20	9.20	8.95	8.95	
1259251679	SMP	1	498.70	450.61	733.99	450.53	9.17	9.17	8.87	8.87	
1259260027	SMP	1	498.70	450.61	733.99	450.53	9.28	9.28	8.93	8.93	
1259268387	SMP	1	498.70	450.63	734.06	450.53	9.16	9.16	8.95	8.95	
1259276778	SMP	1	498.76	450.70	734.06	450.53	9.28	9.28	8.93	8.93	
1259285046	SMP	1	498.77	450.75	734.05	450.60	9.30	9.30	8.95	8.95	
1259293401	SMP	1	498.77	450.75	734.06	450.53	9.31	9.31	8.98	8.98	
1259301797	SMP	1	498.78	450.81	734.13	450.61	9.30	9.30	9.03	9.03	
1259310146	SMP	1	498.86	450.84	734.06	450.68	9.34	9.34	9.07	9.07	
1259318401	SMP	1	498.80	450.86	734.20	450.74	9.35	9.35	9.13	9.13	
1259326780	SMP	1	498.88	450.87	734.14	450.75	9.31	9.31	9.10	9.10	
1259335160	SMP	1	498.87	450.94	734.29	450.82	9.32	9.32	8.94	8.94	
1259343532	SMP	1	498.95	450.87	734.28	450.81	9.32	9.32	8.88	8.88	
1259351792	SMP	1	498.95	450.87	734.33	450.80	9.29	9.29	8.97	8.97	
1259360152	SMP	1	499.08	450.83	734.37	450.85	9.20	9.20	8.87	8.87	
1259368522	SMP	1	499.15	450.82	734.40	450.82	9.16	9.16	8.89	8.89	
1259376775	SMP	1	499.23	450.75	734.48	450.81	9.21	9.21	8.83	8.83	
1259385143	SMP	1	499.20	450.69	734.52	450.75	9.26	9.26	9.00	9.00	
1259393538	SMP	1	499.21	450.69	734.66	450.82	9.29	9.29	8.96	8.96	
1259401918	SMP	1	499.30	450.61	734.66	450.74	9.33	9.33	9.03	9.03	
1259410150	SMP	1	499.31	450.60	734.67	450.73	9.29	9.29	9.12	9.12	
1259418514	SMP	1	499.45	450.60	734.76	450.72	9.37	9.37	9.03	9.03	
1259426896	SMP	1	499.46	450.49	734.86	450.70	9.35	9.35	9.03	9.03	
1259435337	SMP	1	499.54	450.57	734.92	450.69	9.31	9.31	9.11	9.11	
1259443515	SMP	1	499.62	450.63	734.92	450.68	9.48	9.48	9.19	9.19	
1259451917	SMP	1	499.61	450.56	734.92	450.61	9.38	9.38	9.12	9.12	
1259460284	SMP	1	499.61	450.55	734.99	450.68	9.33	9.33	9.17	9.17	
1259468637	SMP	1	499.61	450.48	734.92	450.60	9.31	9.31	8.94	8.94	
1259476896	SMP	1	499.68	450.49	734.99	450.53	9.40	9.40	9.01	9.01	
1259485269	SMP	1	499.61	450.43	734.99	450.53	9.38	9.38	9.06	9.06	
1259493647	SMP	1	499.68	450.41	734.92	450.53	9.34	9.34	9.14	9.14	
1259502036	SMP	1	499.68	450.40	734.92	450.53	9.26	9.26	9.10	9.10	
1259510269	SMP	1	499.68	450.40	734.92	450.53	9.41	9.41	9.12	9.12	
1259518655	SMP	1	499.68	450.34	734.92	450.53	9.30	9.30	8.97	8.97	
1259527019	SMP	1	499.68	450.40	734.92	450.53	9.26	9.26	8.93	8.93	
1259535278	SMP	1	499.61	450.41	734.92	450.46	9.21	9.21	9.10	9.10	
1259543638	SMP	1	499.61	450.48	734.92	450.54	9.29	9.29	9.01	9.01	
1259552034	SMP	1	499.60	450.41	734.92	450.53	9.14	9.14	8.96	8.96	
1259560391	SMP	1	499.61	450.50	734.99	450.61	9.30	9.30	8.98	8.98	
1259568638	SMP	1	499.61	450.41	734.92	450.53	9.31	9.31	8.96	8.96	
1259577026	SMP	1	499.54	450.41	734.92	450.53	9.19	9.19	9.10	9.10	
1259585384	SMP	1	499.61	450.48	734.92	450.53	9.15	9.15	8.98	8.98	
1259593763	SMP	1	499.54	450.40	734.93	450.49	9.08	9.08	9.05	9.05	
1259602032	SMP	1	499.54	450.40	734.83	450.48	9.08	9.08	8.92	8.92	
1259610392	SMP	1	499.47	450.33	734.90	450.40	9.12	9.12	8.88	8.88	
1259618759	SMP	1	499.46	450.40	734.83	450.48	9.07	9.07	9.03	9.03	
1259627138	SMP	1	499.44	450.36	734.77	450.41	9.09	9.09	8.94	8.94	
1259635377	SMP	1	499.36	450.31	734.90	450.40	9.15	9.15	8.89	8.89	
1259643762	SMP	1	499.37	450.35	734.90	450.40	9.16	9.16	8.92	8.92	
1259652152	SMP	1	499.42	450.35	734.83	450.34	9.17	9.17	8.85	8.85	
1259660513	SMP	1	499.28	450.30	734.82	450.35	9.18	9.18	8.92	8.92	
1259668750	SMP	1	499.24	450.24	734.75	450.35	9.16	9.16	9.02	9.02	
1259677134	SMP	1	499.19	450.26	734.68	450.35	9.16	9.16	9.02	9.02	
1259685500	SMP	1	499.18	450.25	734.75	450.33	9.16	9.16	9.00	9.00	
1259693889	SMP	1	499.18	450.25	734.68	450.26	9.16	9.16	8.97	8.97	
1259702150	SMP	1	499.11	450.25	734.72	450.30	9.30	9.30	9.01	9.01	
1259710511	SMP	1	499.11	450.17	734.65	450.23	9.28	9.28	8.98	8.98	
1259718875	SMP	1	499.12	450.25	734.66	450.20	9.30	9.30	9.03	9.03	
1259727140	SMP	1	499.03	450.16	734.59	450.14	9.32	9.32	8.96	8.96	
1259735507	SMP	1	499.04	450.18	734.59	450.21	9.36	9.36	8.98	8.98	
1259743873	SMP	1	499.06	450.15	734.65	450.21	9.31	9.31	9.06	9.06	
1259752272	SMP	1	499.05	450.17	734.54	450.18	9.33	9.33	8.99	8.99	
1259760508	SMP	1	498.93	450.14	734.57	450.25	9.22	9.22	9.05	9.05	
1259768881	SMP	1	499.01	450.21	734.58	450.14	9.41	9.41	9.00	9.00	
1259777256	SMP	1	499.00	450.24	734.60	450.24	9.32	9.32	9.09	9.09	
1259785629	SMP	1	498.92	450.20	734.51	450.17	9.28	9.28	9.13	9.13	
1259793878	SMP	1	498.96	450.23	734.54	450.25	9.31	9.31	9.01	9.01	
1259802271	SMP	1	498.92	450.25	734.47	450.25	9.36	9.36	9.01	9.01	
1259810650	SMP	1	498.96	450.24	734.54	450.25	9.38	9.38	9.06	9.06	
1259819018	SMP	1	498.89	450.24	734.57	450.25	9.33	9.33	9.06	9.06	
1259827259	SMP	1	498.89	450.24	734.59	450.18	9.39	9.39	8.99	8.99	
1259835619	SMP	1	498.89	450.25	734.52	450.18	9.37	9.37	9.00	9.00	
1259844000	SMP	1	498.90	450.28	734.60	450.30	9.38	9.38	9.05	9.05	
1259852394	SMP	1	498.89	450.32	734.50	450.21	9.44	9.44	9.05	9.05	
1259860630	SMP	1	498.89	450.33	734.45	450.25	9.35	9.35	9.04	9.04	
1259868996	SMP	1	498.82	450.36	734.55	450.32	9.43	9.43	9.13	9.13	
1259877375	SMP	1	498.85	450.42	734.50	450.34	9.50	9.50	9.13	9.13	
1259885615	SMP	1	498.77	450.40	734.46	450.32	9.55	9.55	9.09	9.09	
1259894009	SMP	1	498.84	450.41	734.41	450.36	9.40	9.40	9.12	9.12	
1259902391	SMP	1	498.78	450.43	734.46	450.39	9.39	9.39	9.13	9.13	
1259910749	SMP	1	498.78	450.44	734.40	450.38	9.45	9.45	9.16	9.16	
1259918991	SMP	1	498.83	450.48	734.41	450.41	9.55	9.55	9.24	9.24	
1259927374	SMP	1	498.77	450.46	734.38	450.39	9.41	9.41	9.16	9.16	
1259935737	SMP	1	498.75	450.52	734.31	450.39	9.46	9.46	9.11	9.11	
1259944124	SMP	1	498.77	450.60	734.35	450.39	9.59	9.59	9.09	9.09	
1259952413	SMP	1	498.70	450.53	734.35	450.39	9.53	9.53	9.16	9.16	
1259960748	SMP	1	498.70	450.54	734.28	450.34	9.51	9.51	9.14	9.14	
1259969113	SMP	1	498.70	450.54	734.28	450.34	9.61	9.61	9.07	9.07	
1259977492	SMP	1	498.69	450.48	734.27	450.40	9.51	9.51	9.12	9.12	
1259985742	SMP	1	498.62	450.48	734.27	450.33	9.52	9.52	9.17	9.17	
1259994118	SMP	1	498.69	450.55	734.20	450.33	9.48	9.48	9.11	9.11	
1260002495	SMP	1	498.62	450.55	734.20	450.40	9.50	9.50	9.13	9.13	
1260010862	SMP	1	498.62	450.55	734.20	450.40	9.46	9.46	9.18	9.18	
1260019114	SMP	1	498.62	450.62	734.20	450.40	9.64	9.64	9.13	9.13	
1260027486	SMP	1	498.54	450.60	734.13	450.46	9.68	9.68	9.15	9.15	
1260035868	SMP	1	498.63	450.67	734.13	450.46	9.73	9.73	9.12	9.12	
1260044117	SMP	1	498.56	450.67	734.13	450.46	9.74	9.74	9.12	9.12	
1260052487	SMP	1	498.56	450.75	734.13	450.53	9.77	9.77	9.03	9.03	
1260060858	SMP	1	498.62	450.76	734.13	450.53	9.68	9.68	9.10	9.10	
1260069229	SMP	1	498.61	450.78	734.13	450.60	9.76	9.76	9.13	9.13	
1260077492	SMP	1	498.62	450.83	734.13	450.60	9.80	9.80	9.13	9.13	
1260085863	SMP	1	498.50	450.84	734.13	450.60	9.75	9.75	9.13	9.13	
1260094245	SMP	1	498.48	450.83	734.13	450.60	9.61	9.61	9.19	9.19	
1260102622	SMP	1	498.62	450.90	734.13	450.68	9.75	9.75	9.12	9.12	
1260110854	SMP	1	498.62	450.90	734.27	450.61	9.75	9.75	9.10	9.10	
1260119228	SMP	1	498.62	450.91	734.20	450.67	9.80	9.80	9.10	9.10	
1260127605	SMP	1	498.69	450.83	734.20	450.60	9.77	9.77	9.05	9.05	
1260135975	SMP	1	498.76	450.83	734.20	450.61	9.68	9.68	9.02	9.02	
1260144231	SMP	1	498.69	450.83	734.28	450.60	9.81	9.81	9.15	9.15	
1260152603	SMP	1	498.83	450.90	734.35	450.67	9.76	9.76	9.17	9.17	
1260160966	SMP	1	498.76	450.76	734.31	450.61	9.69	9.69	9.13	9.13	
1260169361	SMP	1	498.72	450.74	734.40	450.65	9.88	9.88	9.22	9.22	
1260177597	SMP	1	498.83	450.71	734.33	450.58	9.80	9.80	9.25	9.25	
1260185985	SMP	1	498.83	450.76	734.33	450.58	9.74	9.74	9.25	9.25	
1260195843	SMP	1	498.80	450.75	734.40	450.57	9.59	9.59	9.24	9.24	
1260202618	SMP	1	498.79	450.68	734.33	450.57	9.66	9.66	9.24	9.24	
1260210987	SMP	1	498.77	450.76	734.33	450.50	9.81	9.81	9.23	9.23	
1260219338	SMP	1	498.69	450.76	734.35	450.53	9.77	9.77	9.21	9.21	
1260227704	SMP	1	498.69	450.76	734.27	450.53	9.77	9.77	9.14	9.14	
1260235991	SMP	1	498.62	450.76	734.27	450.53	9.82	9.82	9.07	9.07	
1260244421	SMP	1	498.62	450.76	734.27	450.53	9.87	9.87	9.14	9.14	
1260252729	SMP	1	498.62	450.83	734.27	450.60	9.73	9.73	9.09	9.09	
1260261167	SMP	1	498.61	450.78	734.24	450.53	9.81	9.81	9.15	9.15	
1260269355	SMP	1	498.62	450.76	734.24	450.53	9.78	9.78	9.09	9.09	
1260277694	SMP	1	498.56	450.77	734.27	450.53	9.76	9.76	9.09	9.09	
1260286093	SMP	1	498.57	450.82	734.20	450.46	9.81	9.81	9.07	9.07	
1260294430	SMP	1	498.50	450.76	734.13	450.46	9.70	9.70	9.08	9.08	
1260302767	SMP	1	498.57	450.76	734.13	450.40	9.66	9.66	9.18	9.18	
1260311135	SMP	1	498.43	450.81	734.13	450.46	9.67	9.67	9.15	9.15	
1260319461	SMP	1	498.47	450.80	734.13	450.46	9.71	9.71	9.28	9.28	
1260327809	SMP	1	498.42	450.76	734.13	450.46	9.66	9.66	9.08	9.08	
1260336104	SMP	1	498.49	450.83	734.13	450.46	9.69	9.69	9.20	9.20	
1260344466	SMP	1	498.49	450.91	734.13	450.46	9.72	9.72	9.12	9.12	
1260352819	SMP	1	498.46	450.93	734.20	450.53	9.60	9.60	9.10	9.10	
1260361112	SMP	1	498.34	450.87	734.20	450.60	9.47	9.47	9.15	9.15	
1260369461	SMP	1	498.38	450.91	734.27	450.66	9.52	9.52	9.10	9.10	
1260377824	SMP	1	498.44	450.91	734.20	450.68	9.60	9.60	9.08	9.08	
1260386158	SMP	1	498.48	450.90	734.35	450.67	9.64	9.64	9.17	9.17	
1260394506	SMP	1	498.48	450.90	734.39	450.67	9.69	9.69	9.19	9.19	
1260402851	SMP	1	498.61	450.91	734.34	450.61	9.69	9.69	9.12	9.12	
1260411173	SMP	1	498.62	450.83	734.40	450.65	9.62	9.62	9.29	9.29	
1260419522	SMP	1	498.62	450.90	734.31	450.61	9.66	9.66	9.20	9.20	
1260427854	SMP	1	498.62	450.83	734.35	450.60	9.72	9.72	9.21	9.21	
1260436175	SMP	1	498.50	450.82	734.24	450.61	9.66	9.66	9.11	9.11	
1260444546	SMP	1	497.62	451.13	733.50	450.98	9.57	9.57	9.28	9.28	
1260452890	SMP	1	496.26	451.94	731.98	451.81	9.91	9.91	9.54	9.54	
1260461249	SMP	1	494.74	452.93	730.13	452.95	9.77	9.77	9.65	9.65	
1260477904	SMP	1	491.97	455.06	726.83	455.05	9.72	9.72	9.59	9.59	
1260486301	SMP	1	490.97	455.70	725.69	455.66	9.62	9.62	9.53	9.53	
1260494593	SMP	1	490.12	455.91	725.02	456.00	9.61	9.61	9.66	9.66	
1260502982	SMP	1	489.90	456.13	724.90	455.99	9.71	9.71	9.71	9.71	
1260511380	SMP	1	489.62	456.13	724.82	455.98	9.55	9.55	9.68	9.68	
1260519597	SMP	1	489.44	456.21	724.75	455.98	9.69	9.69	9.88	9.88	
1260527988	SMP	1	489.11	456.12	724.46	456.05	9.51	9.51	9.81	9.81	
1260536328	SMP	1	488.90	456.20	724.26	456.05	9.65	9.65	9.89	9.89	
1260544739	SMP	1	488.68	456.25	724.02	455.93	9.44	9.44	9.63	9.63	
1260552955	SMP	1	488.38	456.30	723.83	455.98	9.41	9.41	9.89	9.89	
1260561357	SMP	1	488.10	456.29	723.76	455.88	9.48	9.48	9.74	9.74	
1260569707	SMP	1	487.88	456.40	723.45	455.85	9.73	9.73	9.71	9.71	
1260578106	SMP	1	487.62	456.41	723.19	455.84	9.52	9.52	9.81	9.81	
1260586338	SMP	1	487.23	456.38	722.95	455.78	9.46	9.46	9.79	9.79	
1260603101	SMP	1	486.79	456.37	722.53	455.42	9.62	9.62	9.29	9.29	
1260611461	SMP	1	486.61	456.33	722.28	455.41	9.47	9.47	9.58	9.58	
1260619714	SMP	1	486.21	456.34	722.00	455.40	9.32	9.32	9.84	9.84	
1260636462	SMP	1	484.40	457.13	720.12	456.05	9.90	9.90	9.87	9.87	
1260644855	SMP	1	483.02	457.74	718.30	456.58	9.81	9.81	9.76	9.76	
1260653085	SMP	1	481.61	458.32	716.75	457.25	9.54	9.54	9.94	9.94	
1260661479	SMP	1	480.83	458.90	715.64	457.58	9.54	9.54	9.75	9.75	
1260669836	SMP	1	480.25	459.18	715.30	457.67	9.78	9.78	9.87	9.87	
1260686471	SMP	1	479.88	459.18	715.17	457.74	9.92	9.92	9.93	9.93	
1260694834	SMP	1	479.75	459.17	715.05	457.78	9.72	9.72	9.98	9.98	
1260703226	SMP	1	479.54	459.31	714.84	457.69	9.63	9.63	9.71	9.71	
1260711450	SMP	1	479.37	459.34	714.77	457.77	9.53	9.53	9.83	9.83	
1260719853	SMP	1	479.18	459.33	714.55	457.78	9.55	9.55	9.84	9.84	
1260728221	SMP	1	479.12	459.41	714.51	457.80	9.56	9.56	9.89	9.89	
1260736602	SMP	1	478.99	459.39	714.39	457.77	9.84	9.84	9.86	9.86	
1260744830	SMP	1	478.92	459.39	714.40	457.77	9.82	9.82	9.85	9.85	
1260753216	SMP	1	478.79	459.41	714.32	457.81	9.67	9.67	9.93	9.93	
1260761584	SMP	1	478.68	459.48	714.18	457.81	9.74	9.74	10.06	10.06	
1260769977	SMP	1	478.45	459.53	714.15	457.80	9.53	9.53	9.78	9.78	
1260778199	SMP	1	478.30	459.51	713.98	457.76	9.48	9.48	9.69	9.69	
1260786591	SMP	1	478.19	459.56	713.83	457.76	9.50	9.50	9.76	9.76	
1260794972	SMP	1	478.10	459.57	713.70	457.80	9.73	9.73	9.82	9.82	
1260803341	SMP	1	477.96	459.58	713.56	457.80	9.82	9.82	9.81	9.81	
1260811574	SMP	1	477.86	459.63	713.41	457.68	9.87	9.87	9.81	9.81	
1260819972	SMP	1	477.76	459.54	713.34	457.63	9.78	9.78	9.68	9.68	
1260828332	SMP	1	477.61	459.70	713.25	457.61	9.69	9.69	9.78	9.78	
1260836716	SMP	1	477.37	459.59	713.14	457.56	9.59	9.59	9.90	9.90	
1260844949	SMP	1	477.23	459.62	712.93	457.54	9.56	9.56	9.74	9.74	
1260853334	SMP	1	477.11	459.53	712.83	457.50	9.67	9.67	9.67	9.67	
1260861698	SMP	1	477.03	459.64	712.77	457.52	9.92	9.92	9.91	9.91	
1260869974	SMP	1	476.91	459.68	712.59	457.50	9.73	9.73	9.78	9.78	
1260878319	SMP	1	476.80	459.65	712.52	457.49	9.74	9.74	9.57	9.57	
1260886715	SMP	1	476.68	459.69	712.40	457.54	9.74	9.74	9.58	9.58	
1260895072	SMP	1	476.56	459.74	712.32	457.54	9.63	9.63	9.60	9.60	
1260903338	SMP	1	476.43	459.81	712.22	457.54	9.66	9.66	9.82	9.82	
1260920064	SMP	1	476.32	459.88	712.14	457.47	9.85	9.85	9.80	9.80	
1260928468	SMP	1	476.18	459.88	712.07	457.46	9.79	9.79	9.71	9.71	
1260936700	SMP	1	476.12	459.91	712.00	457.54	9.77	9.77	9.76	9.76	
1260945090	SMP	1	476.12	459.98	711.93	457.54	9.78	9.78	9.63	9.63	
1260953462	SMP	1	476.12	459.98	711.82	457.56	9.67	9.67	9.50	9.50	
1260961838	SMP	1	476.05	459.98	711.93	457.58	9.65	9.65	9.47	9.47	
1260970051	SMP	1	476.05	459.98	711.83	457.60	9.65	9.65	9.45	9.45	
1260978459	SMP	1	476.12	459.98	711.83	457.60	9.73	9.73	9.44	9.44	
1260986804	SMP	1	476.05	459.98	711.83	457.60	9.71	9.71	9.54	9.54	
1260995080	SMP	1	476.10	459.92	711.83	457.60	9.55	9.55	9.53	9.53	
1261003437	SMP	1	476.12	459.91	711.76	457.59	9.67	9.67	9.42	9.42	
1261011849	SMP	1	476.12	459.91	711.83	457.52	9.59	9.59	9.40	9.40	
1261020179	SMP	1	476.05	459.90	711.82	457.49	9.57	9.57	9.50	9.50	
1261028460	SMP	1	476.05	459.91	711.83	457.52	9.57	9.57	9.49	9.49	
1261036795	SMP	1	476.05	459.91	711.82	457.42	9.57	9.57	9.49	9.49	
1261045205	SMP	1	476.19	459.84	711.82	457.42	9.57	9.57	9.51	9.51	
1261053560	SMP	1	476.10	459.77	711.86	457.42	9.43	9.43	9.45	9.45	
1261061835	SMP	1	476.10	459.84	711.75	457.49	9.44	9.44	9.43	9.43	
1261070168	SMP	1	476.05	459.90	711.82	457.42	9.51	9.51	9.48	9.48	
1261078585	SMP	1	476.12	459.84	711.89	457.42	9.53	9.53	9.38	9.38	
1261086924	SMP	1	476.24	459.71	711.89	457.35	9.49	9.49	9.62	9.62	
1261095201	SMP	1	475.91	459.36	712.11	456.73	9.33	9.33	9.43	9.43	
1261103562	SMP	1	465.06	467.00	725.93	460.24	18.11	18.11	9.55	9.55	
1261120328	SMP	1	470.92	470.84	722.99	464.27	10.03	10.03	15.01	15.01	
1261128564	SMP	1	483.21	470.60	724.56	464.98	9.38	9.38	15.96	15.96	
1261136931	SMP	1	465.91	471.13	724.66	463.58	12.44	12.44	9.95	9.95	
1261161940	SMP	1	470.96	468.53	709.76	456.05	26.24	26.24	6.01	6.01	
1261170331	SMP	1	473.91	459.58	710.30	455.89	13.19	13.19	7.53	7.53	
1261178678	SMP	1	477.25	459.44	712.66	455.81	10.35	10.35	10.09	10.09	
1261195315	SMP	1	476.15	457.52	712.18	455.66	8.77	8.77	9.17	9.17	
1261203678	SMP	1	476.28	457.85	712.04	455.88	8.72	8.72	9.27	9.27	
1261212060	SMP	1	476.35	458.03	712.04	456.03	8.92	8.92	9.26	9.26	
1261228688	SMP	1	476.21	458.36	712.00	456.11	9.02	9.02	9.33	9.33	
1261237072	SMP	1	476.12	458.56	711.97	456.03	9.06	9.06	9.16	9.16	
1261245425	SMP	1	476.04	458.57	711.92	456.11	9.08	9.08	9.08	9.08	
1261253689	SMP	1	476.01	458.65	711.90	456.09	9.08	9.08	9.08	9.08	
1261262061	SMP	1	475.89	458.65	711.83	456.10	9.01	9.01	9.28	9.28	
1261270435	SMP	1	475.82	458.73	711.79	456.12	9.10	9.10	9.26	9.26	
1261278797	SMP	1	475.85	458.65	711.76	456.13	8.96	8.96	9.18	9.18	
1261287071	SMP	1	475.82	458.80	711.78	456.11	9.18	9.18	9.17	9.17	
1261295422	SMP	1	475.73	458.82	711.69	456.18	9.23	9.23	9.17	9.17	
1261303812	SMP	1	475.69	458.83	711.69	456.19	9.19	9.19	9.12	9.12	
1261312173	SMP	1	475.59	458.94	711.66	456.15	9.17	9.17	9.07	9.07	
1261320430	SMP	1	475.57	458.96	711.59	456.22	9.27	9.27	9.11	9.11	
1261328807	SMP	1	475.50	458.97	711.59	456.15	9.15	9.15	8.99	8.99	
1261337194	SMP	1	475.49	459.03	711.57	456.33	8.97	8.97	9.18	9.18	
1261345421	SMP	1	475.43	459.04	711.57	456.26	8.92	8.92	9.12	9.12	
1261353816	SMP	1	475.44	459.07	711.57	456.31	8.97	8.97	9.12	9.12	
1261362172	SMP	1	475.34	459.04	711.50	456.33	8.85	8.85	9.16	9.16	
1261370555	SMP	1	475.36	459.08	711.50	456.38	8.84	8.84	9.24	9.24	
1261378795	SMP	1	475.35	459.11	711.52	456.36	8.81	8.81	9.11	9.11	
1261387211	SMP	1	475.36	459.10	711.43	456.41	8.96	8.96	9.12	9.12	
1261395543	SMP	1	475.31	459.24	711.44	456.55	9.00	9.00	9.27	9.27	
1261403931	SMP	1	475.24	459.24	711.40	456.51	9.00	9.00	9.27	9.27	
1261412169	SMP	1	475.24	459.32	711.37	456.55	9.13	9.13	9.24	9.24	
1261420559	SMP	1	475.21	459.37	711.38	456.53	9.09	9.09	9.09	9.09	
1261428915	SMP	1	475.14	459.42	711.25	456.50	9.09	9.09	8.90	8.90	
1261437313	SMP	1	475.09	459.47	711.13	456.55	8.95	8.95	8.99	8.99	
1261445539	SMP	1	475.01	459.40	711.06	456.48	8.82	8.82	8.82	8.82	
1261453933	SMP	1	474.85	459.45	711.06	456.55	8.97	8.97	8.90	8.90	
1261462290	SMP	1	474.71	459.44	710.98	456.55	8.93	8.93	8.98	8.98	
1261470684	SMP	1	474.62	459.39	710.83	456.55	8.86	8.86	9.20	9.20	
1261478913	SMP	1	474.48	459.44	710.68	456.53	9.01	9.01	9.11	9.11	
1261487310	SMP	1	474.34	459.51	710.53	456.50	9.09	9.09	9.26	9.26	
1261495684	SMP	1	474.28	459.44	710.44	456.48	9.12	9.12	9.21	9.21	
1261503932	SMP	1	474.21	459.44	710.26	456.45	8.92	8.92	9.11	9.11	
1261512298	SMP	1	474.04	459.57	710.23	456.45	8.95	8.95	8.89	8.89	
1261520674	SMP	1	473.90	459.60	710.06	456.47	8.97	8.97	8.87	8.87	
1261529039	SMP	1	473.78	459.64	709.98	456.48	9.05	9.05	8.94	8.94	
1261537310	SMP	1	473.68	459.80	709.91	456.48	9.06	9.06	8.94	8.94	
1261545661	SMP	1	473.55	459.81	709.76	456.47	9.21	9.21	9.09	9.09	
1261554047	SMP	1	473.48	459.88	709.69	456.55	9.28	9.28	9.26	9.26	
1261562415	SMP	1	473.41	459.73	709.57	456.45	8.95	8.95	9.20	9.20	
1261570678	SMP	1	473.21	459.72	709.48	456.48	9.04	9.04	9.23	9.23	
1261579534	SMP	1	473.19	459.78	709.47	456.51	9.01	9.01	9.29	9.29	
1261587432	SMP	1	473.18	459.77	709.37	456.47	9.22	9.22	9.18	9.18	
1261595779	SMP	1	473.11	459.73	709.21	456.38	9.00	9.00	8.96	8.96	
1261604025	SMP	1	473.05	459.74	709.25	456.36	9.03	9.03	8.79	8.79	
1261612406	SMP	1	472.95	459.76	709.13	456.40	9.08	9.08	8.89	8.89	
1261620773	SMP	1	472.91	459.90	709.13	456.48	9.10	9.10	8.99	8.99	
1261629153	SMP	1	472.95	459.91	709.13	456.55	9.06	9.06	9.03	9.03	
1261637427	SMP	1	472.88	459.91	709.06	456.55	9.04	9.04	8.82	8.82	
1261645781	SMP	1	472.80	459.92	709.06	456.55	9.00	9.00	8.78	8.78	
1261654149	SMP	1	472.79	459.92	709.10	456.53	9.00	9.00	8.86	8.86	
1261662402	SMP	1	472.78	459.93	708.96	456.59	8.92	8.92	8.96	8.96	
1261670770	SMP	1	472.74	459.98	708.98	456.63	8.98	8.98	9.08	9.08	
1261679150	SMP	1	472.75	459.94	708.91	456.63	8.91	8.91	8.95	8.95	
1261687534	SMP	1	472.72	459.97	708.91	456.62	8.86	8.86	8.94	8.94	
1261695778	SMP	1	472.75	459.87	708.98	456.55	8.93	8.93	9.04	9.04	
1261704168	SMP	1	472.75	459.87	709.05	456.48	8.84	8.84	9.04	9.04	
1261712527	SMP	1	472.78	459.86	708.99	456.48	8.90	8.90	8.77	8.77	
1261720896	SMP	1	472.71	459.93	708.99	456.48	9.15	9.15	8.83	8.83	
1261729149	SMP	1	472.72	459.78	708.98	456.48	8.99	8.99	8.77	8.77	
1261737539	SMP	1	472.78	459.86	708.99	456.47	9.02	9.02	8.77	8.77	
1261745902	SMP	1	472.79	459.78	709.06	456.55	9.00	9.00	8.90	8.90	
1261754267	SMP	1	472.80	459.84	709.06	456.48	9.11	9.11	8.73	8.73	
1261762523	SMP	1	472.86	459.78	709.06	456.48	8.98	8.98	8.80	8.80	
1261770902	SMP	1	472.88	459.91	709.13	456.55	9.04	9.04	8.92	8.92	
1261779307	SMP	1	472.91	459.90	709.13	456.48	8.99	8.99	8.83	8.83	
1261787674	SMP	1	472.98	459.89	709.20	456.55	9.01	9.01	8.94	8.94	
1261795899	SMP	1	472.94	459.90	709.23	456.50	9.01	9.01	8.82	8.82	
1261804288	SMP	1	473.00	459.87	709.29	456.59	8.97	8.97	8.95	8.95	
1261812587	SMP	1	473.03	459.86	709.32	456.57	8.96	8.96	8.99	8.99	
1261820920	SMP	1	473.05	459.79	709.35	456.51	9.00	9.00	8.92	8.92	
1261829292	SMP	1	473.10	459.79	709.44	456.48	8.95	8.95	9.08	9.08	
1261837595	SMP	1	473.21	459.74	709.50	456.48	8.99	8.99	9.21	9.21	
1261846035	SMP	1	473.20	459.72	709.48	456.48	8.94	8.94	9.23	9.23	
1261854316	SMP	1	473.21	459.65	709.49	456.46	8.93	8.93	9.21	9.21	
1261862706	SMP	1	473.28	459.72	709.62	456.48	8.93	8.93	9.13	9.13	
1261871030	SMP	1	473.28	459.72	709.62	456.55	8.86	8.86	9.09	9.09	
1261879330	SMP	1	473.28	459.72	709.68	456.61	8.80	8.80	9.16	9.16	
1261887659	SMP	1	473.34	459.80	709.69	456.61	8.97	8.97	9.16	9.16	
1261896014	SMP	1	473.41	459.80	709.78	456.56	8.84	8.84	9.07	9.07	
1261904341	SMP	1	473.41	459.81	709.82	456.60	8.84	8.84	9.13	9.13	
1261912711	SMP	1	473.49	459.88	709.83	456.63	8.86	8.86	9.16	9.16	
1261921009	SMP	1	473.50	459.87	709.83	456.63	8.80	8.80	9.07	9.07	
1261929402	SMP	1	473.45	459.87	709.90	456.70	8.84	8.84	9.25	9.25	
1261937745	SMP	1	473.57	459.89	709.91	456.62	9.00	9.00	9.01	9.01	
1261946060	SMP	1	473.56	459.88	709.95	456.65	8.81	8.81	9.00	9.00	
1261954403	SMP	1	473.62	459.95	709.99	456.70	8.97	8.97	9.02	9.02	
1261962724	SMP	1	473.64	459.90	709.99	456.70	8.97	8.97	9.02	9.02	
1261971077	SMP	1	473.67	459.87	710.06	456.63	8.82	8.82	8.95	8.95	
1261979400	SMP	1	473.76	459.83	710.05	456.68	9.02	9.02	8.96	8.96	
1261987755	SMP	1	473.76	459.83	710.13	456.68	8.96	8.96	8.83	8.83	
1261996171	SMP	1	473.76	459.83	710.12	456.68	9.02	9.02	8.98	8.98	
1262004411	SMP	1	473.73	459.82	710.13	456.70	9.00	9.00	8.94	8.94	
1262012799	SMP	1	473.83	459.90	710.09	456.65	9.12	9.12	8.84	8.84	
1262021094	SMP	1	473.83	459.83	710.13	456.63	9.09	9.09	8.89	8.89	
1262029494	SMP	1	473.85	459.32	710.00	456.17	8.56	8.56	8.78	8.78	
1262037846	SMP	1	473.96	458.30	709.68	455.15	8.73	8.73	8.88	8.88	
1262046157	SMP	1	474.20	457.09	709.42	453.96	8.80	8.80	8.70	8.70	
1262054474	SMP	1	474.48	456.06	709.24	452.97	8.90	8.90	8.81	8.81	
1262062877	SMP	1	474.46	455.50	709.38	452.23	9.01	9.01	8.84	8.84	
1262079550	SMP	1	474.36	455.08	709.44	452.03	8.99	8.99	8.94	8.94	
1262087854	SMP	1	474.32	455.07	709.46	451.90	8.95	8.95	8.68	8.68	
1262096288	SMP	1	474.33	454.91	709.48	451.75	8.84	8.84	8.82	8.82	
1262112898	SMP	1	474.36	454.10	709.41	451.04	8.90	8.90	8.66	8.66	
1262121272	SMP	1	474.28	453.23	709.05	450.08	8.98	8.98	8.68	8.68	
1262129652	SMP	1	474.55	452.40	709.05	449.21	8.93	8.93	8.58	8.58	
1262137905	SMP	1	474.64	451.83	709.20	448.76	8.88	8.88	8.65	8.65	
1262146257	SMP	1	474.64	451.65	709.27	448.54	8.98	8.98	8.50	8.50	
1262154645	SMP	1	474.55	451.48	709.33	448.40	8.91	8.91	8.68	8.68	
1262162996	SMP	1	474.45	451.31	709.40	448.20	8.91	8.91	8.70	8.70	
1262171276	SMP	1	474.36	450.98	709.22	448.06	8.87	8.87	8.77	8.77	
1262179628	SMP	1	474.28	450.81	709.34	447.83	8.74	8.74	8.63	8.63	
1262188018	SMP	1	474.27	450.61	709.27	447.53	8.89	8.89	8.50	8.50	
1262196389	SMP	1	474.14	450.41	709.19	447.26	8.81	8.81	8.66	8.66	
1262204656	SMP	1	474.06	450.25	709.08	447.15	8.74	8.74	8.53	8.53	
1262213001	SMP	1	473.91	450.12	709.05	446.93	8.88	8.88	8.73	8.73	
1262221395	SMP	1	473.86	449.99	709.05	446.81	8.83	8.83	8.69	8.69	
1262238007	SMP	1	473.57	449.83	708.92	446.63	8.90	8.90	8.84	8.84	
1262246395	SMP	1	473.50	449.83	708.81	446.46	8.93	8.93	8.76	8.76	
1262254731	SMP	1	473.38	449.72	708.69	446.41	8.87	8.87	8.85	8.85	
1262271395	SMP	1	473.20	449.68	708.51	446.28	8.85	8.85	8.80	8.80	
1262279752	SMP	1	473.20	449.68	708.36	446.25	8.74	8.74	8.75	8.75	
1262288122	SMP	1	473.17	449.70	708.26	446.20	8.96	8.96	8.69	8.69	
1262296497	SMP	1	473.09	449.70	708.23	446.14	8.82	8.82	8.57	8.57	
1262304766	SMP	1	472.97	449.68	708.11	446.13	8.92	8.92	8.66	8.66	
1262313131	SMP	1	472.90	449.68	707.94	446.13	8.91	8.91	8.64	8.64	
1262321500	SMP	1	472.74	449.73	708.03	446.13	8.94	8.94	8.71	8.71	
1262329753	SMP	1	472.74	449.80	707.97	446.13	8.98	8.98	8.55	8.55	
1262338134	SMP	1	472.78	449.86	708.03	446.13	8.99	8.99	8.59	8.59	
1262346499	SMP	1	472.67	449.95	707.97	446.20	8.94	8.94	8.67	8.67	
1262354890	SMP	1	472.67	450.05	707.97	446.28	8.85	8.85	8.70	8.70	
1262363125	SMP	1	472.67	450.12	707.94	446.44	8.83	8.83	8.84	8.84	
1262371489	SMP	1	472.68	450.13	707.89	446.41	8.89	8.89	8.91	8.91	
1262379872	SMP	1	472.68	450.20	708.01	446.46	9.02	9.02	8.93	8.93	
1262388252	SMP	1	472.66	450.25	707.96	446.50	8.92	8.92	8.91	8.91	
1262396493	SMP	1	472.62	450.26	707.96	446.51	8.83	8.83	8.86	8.86	
1262404885	SMP	1	472.62	450.33	707.88	446.62	8.85	8.85	8.88	8.88	
1262413245	SMP	1	472.62	450.40	707.88	446.59	8.89	8.89	8.97	8.97	
1262421628	SMP	1	472.62	450.47	707.83	446.67	8.89	8.89	8.81	8.81	
1262429868	SMP	1	472.62	450.48	707.81	446.74	8.89	8.89	8.86	8.86	
1262438243	SMP	1	472.55	450.55	707.83	446.74	8.89	8.89	8.78	8.78	
1262446628	SMP	1	472.55	450.62	707.76	446.75	8.97	8.97	8.66	8.66	
1262455011	SMP	1	472.48	450.60	707.83	446.82	8.99	8.99	8.68	8.68	
1262463251	SMP	1	472.48	450.67	707.73	446.82	9.01	9.01	8.57	8.57	
1262471613	SMP	1	472.50	450.65	707.76	446.89	8.98	8.98	8.62	8.62	
1262479996	SMP	1	472.42	450.67	707.69	446.82	9.02	9.02	8.64	8.64	
1262488235	SMP	1	472.40	450.81	707.66	446.90	9.03	9.03	8.62	8.62	
1262504988	SMP	1	472.33	450.85	707.66	446.90	8.87	8.87	8.62	8.62	
1262513382	SMP	1	472.41	450.81	707.66	446.90	8.93	8.93	8.62	8.62	
1262521595	SMP	1	472.42	450.91	707.73	446.97	8.84	8.84	8.64	8.64	
1262530000	SMP	1	472.43	450.91	707.73	446.98	8.98	8.98	8.63	8.63	
1262538360	SMP	1	472.36	450.91	707.73	446.97	8.75	8.75	8.64	8.64	
1262546754	SMP	1	472.36	450.91	707.66	446.92	8.84	8.84	8.61	8.61	
1262554967	SMP	1	472.31	450.94	707.67	446.99	8.84	8.84	8.63	8.63	
1262563382	SMP	1	472.36	450.98	707.72	446.94	8.80	8.80	8.61	8.61	
1262571741	SMP	1	472.36	450.91	707.72	446.98	8.91	8.91	8.64	8.64	
1262580125	SMP	1	472.35	450.91	707.83	446.97	8.80	8.80	8.61	8.61	
1262588357	SMP	1	472.43	450.90	707.79	447.00	8.91	8.91	8.64	8.64	
1262596753	SMP	1	472.43	450.91	707.90	447.01	8.91	8.91	8.54	8.54	
1262605090	SMP	1	472.48	450.90	707.89	446.97	8.93	8.93	8.69	8.69	
1262613504	SMP	1	472.47	450.84	707.90	447.01	8.92	8.92	8.62	8.62	
1262621744	SMP	1	472.46	450.83	707.97	446.93	9.06	9.06	8.56	8.56	
1262630128	SMP	1	472.43	450.79	707.97	446.86	9.03	9.03	8.70	8.70	
1262638476	SMP	1	472.50	450.72	708.04	446.86	9.01	9.01	8.69	8.69	
1262646749	SMP	1	472.50	450.65	708.04	446.86	9.00	9.00	8.70	8.70	
1262655096	SMP	1	472.57	450.64	708.06	446.76	8.97	8.97	8.63	8.63	
1262663500	SMP	1	472.57	450.64	708.06	446.81	9.05	9.05	8.61	8.61	
1262671842	SMP	1	472.64	450.57	708.12	446.73	9.05	9.05	8.62	8.62	
1262680120	SMP	1	472.55	450.48	708.19	446.70	8.91	8.91	8.61	8.61	
1262688478	SMP	1	472.62	450.48	708.16	446.59	8.91	8.91	8.57	8.57	
1262696873	SMP	1	472.69	450.47	708.19	446.48	8.89	8.89	8.72	8.72	
1262705227	SMP	1	472.62	450.40	708.19	446.41	8.94	8.94	8.62	8.62	
1262713500	SMP	1	472.62	450.33	708.12	446.40	8.92	8.92	8.64	8.64	
1262721833	SMP	1	472.62	450.28	708.12	446.40	8.81	8.81	8.62	8.62	
1262730242	SMP	1	472.59	450.28	708.12	446.33	8.94	8.94	8.60	8.60	
1262738607	SMP	1	472.56	450.21	708.16	446.22	8.95	8.95	8.55	8.55	
1262746869	SMP	1	472.49	450.14	708.04	446.27	8.92	8.92	8.63	8.63	
1262755207	SMP	1	472.49	450.13	708.10	446.20	8.96	8.96	8.56	8.56	
1262763625	SMP	1	472.40	450.13	708.03	446.13	8.96	8.96	8.55	8.55	
1262771962	SMP	1	472.28	450.08	707.85	446.07	8.99	8.99	8.52	8.52	
1262780239	SMP	1	472.17	449.99	707.90	445.94	8.95	8.95	8.63	8.63	
1262788596	SMP	1	472.11	449.92	707.85	445.86	9.07	9.07	8.71	8.71	
1262796998	SMP	1	471.98	449.88	707.83	445.74	8.98	8.98	8.74	8.74	
1262805212	SMP	1	471.98	449.77	707.83	445.67	8.82	8.82	8.81	8.81	
1262813618	SMP	1	471.97	449.71	707.81	445.64	8.88	8.88	8.73	8.73	
1262821953	SMP	1	471.90	449.70	707.71	445.51	8.92	8.92	8.77	8.77	
1262830364	SMP	1	471.89	449.68	707.60	445.43	9.00	9.00	8.62	8.62	
1262838597	SMP	1	471.81	449.62	707.61	445.43	8.95	8.95	8.79	8.79	
1262846990	SMP	1	471.74	449.62	707.56	445.42	9.01	9.01	8.82	8.82	
1262855331	SMP	1	471.69	449.61	707.58	445.38	8.95	8.95	8.89	8.89	
1262863744	SMP	1	471.67	449.62	707.63	445.33	9.03	9.03	8.88	8.88	
1262871955	SMP	1	471.61	449.65	707.49	445.34	9.09	9.09	8.89	8.89	
1262880360	SMP	1	471.57	449.72	707.49	445.33	9.11	9.11	8.76	8.76	
1262888715	SMP	1	471.54	449.74	707.50	445.32	9.12	9.12	8.88	8.88	
1262897109	SMP	1	471.50	449.72	707.40	445.33	9.15	9.15	8.80	8.80	
1262905338	SMP	1	471.35	449.83	707.40	445.40	9.18	9.18	8.82	8.82	
1262913740	SMP	1	471.33	449.92	707.33	445.48	9.21	9.21	8.83	8.83	
1262922079	SMP	1	471.29	449.90	707.33	445.48	9.27	9.27	8.76	8.76	
1262930479	SMP	1	471.32	449.90	707.23	445.66	9.19	9.19	8.79	8.79	
1262938716	SMP	1	471.31	449.99	707.26	445.70	9.19	9.19	8.88	8.88	
1262947116	SMP	1	471.24	450.09	707.13	445.75	9.20	9.20	8.77	8.77	
1262955447	SMP	1	471.23	450.10	707.06	445.82	9.15	9.15	8.77	8.77	
1262963737	SMP	1	471.17	450.16	707.01	445.99	9.03	9.03	8.95	8.95	
1262972076	SMP	1	471.09	450.31	707.01	446.01	9.16	9.16	8.89	8.89	
1262980473	SMP	1	470.95	450.31	706.87	446.16	9.14	9.14	8.93	8.93	
1262988837	SMP	1	470.97	450.38	706.96	446.20	9.23	9.23	8.93	8.93	
1262997202	SMP	1	470.90	450.39	706.75	446.28	9.24	9.24	9.03	9.03	
1263005449	SMP	1	470.81	450.47	706.68	446.34	9.18	9.18	9.04	9.04	
1263013852	SMP	1	470.74	450.54	706.65	446.43	9.05	9.05	9.05	9.05	
1263022195	SMP	1	470.57	450.62	706.50	446.47	9.28	9.28	9.08	9.08	
1263030469	SMP	1	470.39	450.71	706.33	446.48	9.36	9.36	9.06	9.06	
1263038825	SMP	1	470.26	450.82	706.17	446.48	9.53	9.53	9.13	9.13	
1263047230	SMP	1	470.18	450.84	706.04	446.46	9.52	9.52	9.02	9.02	
1263055563	SMP	1	470.08	450.88	705.97	446.53	9.37	9.37	9.00	9.00	
1263063841	SMP	1	469.88	450.91	705.83	446.53	9.40	9.40	9.08	9.08	
1263072204	SMP	1	469.80	450.94	705.79	446.53	9.41	9.41	9.17	9.17	
1263080591	SMP	1	469.58	451.01	705.51	446.56	9.42	9.42	9.07	9.07	
1263088950	SMP	1	469.55	450.98	705.43	446.55	9.34	9.34	9.14	9.14	
1263097210	SMP	1	469.46	450.91	705.19	446.48	9.57	9.57	9.05	9.05	
1263105564	SMP	1	469.30	450.94	705.10	446.46	9.53	9.53	9.26	9.26	
1263113963	SMP	1	469.19	450.90	704.96	446.46	9.59	9.59	9.08	9.08	
1263122191	SMP	1	469.12	450.90	704.90	446.40	9.55	9.55	9.13	9.13	
1263130589	SMP	1	468.91	450.98	704.80	446.38	9.48	9.48	9.12	9.12	
1263138951	SMP	1	468.83	450.98	704.68	446.37	9.53	9.53	9.17	9.17	
1263147340	SMP	1	468.80	450.97	704.63	446.35	9.48	9.48	9.08	9.08	
1263155562	SMP	1	468.67	451.03	704.56	446.35	9.52	9.52	9.06	9.06	
1263163962	SMP	1	468.63	451.11	704.42	446.42	9.55	9.55	9.21	9.21	
1263172312	SMP	1	468.59	451.24	704.34	446.43	9.47	9.47	9.30	9.30	
1263180727	SMP	1	468.48	451.21	704.28	446.48	9.54	9.54	9.51	9.51	
1263198195	SMP	1	468.41	451.24	704.09	446.48	9.71	9.71	9.33	9.33	
1263205710	SMP	1	468.39	451.21	704.10	446.46	9.64	9.64	9.33	9.33	
1263214074	SMP	1	468.39	451.21	704.11	446.40	9.64	9.64	9.34	9.34	
1263222338	SMP	1	468.42	451.28	704.09	446.41	9.66	9.66	9.23	9.23	
1263230661	SMP	1	468.39	451.21	704.15	446.42	9.64	9.64	9.55	9.55	
1263239060	SMP	1	468.40	451.16	704.20	446.42	9.70	9.70	9.49	9.49	
1263247450	SMP	1	468.38	451.24	704.27	446.42	9.80	9.80	9.44	9.44	
1263255706	SMP	1	468.45	451.24	704.34	446.35	9.71	9.71	9.33	9.33	
1263264112	SMP	1	468.64	451.21	704.42	446.40	9.71	9.71	9.27	9.27	
1263272421	SMP	1	468.66	451.27	704.42	446.40	9.80	9.80	9.32	9.32	
1263280721	SMP	1	468.79	451.30	704.49	446.33	9.80	9.80	9.12	9.12	
1263289074	SMP	1	468.79	451.23	704.61	446.34	9.82	9.82	9.18	9.18	
1263297461	SMP	1	468.93	451.16	704.69	446.38	9.91	9.91	9.20	9.20	
1263305760	SMP	1	469.08	451.09	704.82	446.35	9.97	9.97	9.36	9.36	
1263314096	SMP	1	469.08	451.16	704.88	446.29	10.11	10.11	9.33	9.33	
1263322440	SMP	1	469.16	451.08	705.04	446.27	10.00	10.00	9.50	9.50	
1263330770	SMP	1	469.30	451.05	705.18	446.33	9.93	9.93	9.62	9.62	
1263339148	SMP	1	469.48	451.05	705.35	446.32	9.86	9.86	9.47	9.47	
1263347454	SMP	1	469.64	450.99	705.49	446.32	9.89	9.89	9.39	9.39	
1263364202	SMP	1	469.93	450.94	705.66	446.33	10.06	10.06	9.34	9.34	
1263372479	SMP	1	470.02	450.94	705.80	446.42	9.90	9.90	9.54	9.54	
1263380852	SMP	1	470.13	450.88	705.98	446.43	9.89	9.89	9.69	9.69	
1263389206	SMP	1	470.38	450.86	706.32	446.33	9.83	9.83	9.63	9.63	
1263397563	SMP	1	470.48	450.90	706.42	446.40	9.89	9.89	9.41	9.41	
1263405899	SMP	1	470.67	450.82	706.56	446.36	9.97	9.97	9.37	9.37	
1263414188	SMP	1	470.80	450.82	706.67	446.33	10.20	10.20	9.34	9.34	
1263422499	SMP	1	470.87	450.84	706.80	446.35	9.94	9.94	9.51	9.51	
1263430924	SMP	1	471.14	450.83	707.11	446.48	9.87	9.87	9.76	9.76	
1263439176	SMP	1	472.17	451.23	708.10	446.92	10.28	10.28	9.61	9.61	
1263447589	SMP	1	474.22	452.16	709.81	448.06	10.23	10.23	10.16	10.16	
1263455920	SMP	1	476.42	453.30	711.83	449.28	10.55	10.55	10.04	10.04	
1263472604	SMP	1	480.61	455.63	715.59	451.71	10.54	10.54	9.56	9.56	
1263480961	SMP	1	482.43	456.53	717.29	452.71	10.34	10.34	9.77	9.77	
1263489269	SMP	1	483.90	457.14	718.78	453.25	10.24	10.24	9.38	9.38	
1263505976	SMP	1	485.20	457.67	720.12	453.98	10.81	10.81	9.67	9.67	
1263514341	SMP	1	485.58	457.72	720.70	454.22	10.67	10.67	9.63	9.63	
1263522691	SMP	1	486.10	457.80	721.28	454.48	10.41	10.41	9.60	9.60	
1263531083	SMP	1	486.66	457.86	722.02	454.70	10.50	10.50	9.80	9.80	
1263539306	SMP	1	487.20	457.91	722.75	454.91	10.56	10.56	9.72	9.72	
1263547716	SMP	1	487.84	457.85	723.51	455.16	10.48	10.48	9.84	9.84	
1263564445	SMP	1	489.26	457.87	724.96	455.42	10.55	10.55	9.62	9.62	
1263572699	SMP	1	489.98	457.91	725.77	455.71	10.54	10.54	9.46	9.46	
1263581062	SMP	1	490.70	457.81	726.58	455.98	10.55	10.55	9.73	9.73	
1263589440	SMP	1	491.51	457.87	727.36	456.15	10.56	10.56	9.86	9.86	
1263597678	SMP	1	492.18	457.87	728.14	456.19	10.52	10.52	9.67	9.67	
1263614452	SMP	1	493.66	457.87	729.58	456.73	10.60	10.60	9.61	9.61	
1263622804	SMP	1	494.26	457.87	730.25	456.78	10.59	10.59	9.58	9.58	
1263631063	SMP	1	494.88	457.85	730.90	456.91	10.65	10.65	9.89	9.89	
1263639431	SMP	1	495.38	457.80	731.49	457.10	10.75	10.75	9.77	9.77	
1263647825	SMP	1	496.01	457.84	731.97	457.20	10.56	10.56	9.77	9.77	
1263664424	SMP	1	497.00	457.80	733.07	457.32	10.51	10.51	9.89	9.89	
1263672826	SMP	1	497.29	457.77	733.33	457.52	10.89	10.89	9.70	9.70	
1263681174	SMP	1	498.09	458.02	734.13	457.70	10.78	10.78	9.97	9.97	
1263689567	SMP	1	499.41	458.34	735.22	458.11	11.00	11.00	9.96	9.96	
1263697806	SMP	1	499.97	458.55	735.56	458.45	10.81	10.81	9.81	9.81	
1263706185	SMP	1	500.19	458.47	735.71	458.45	10.93	10.93	9.65	9.65	
1263714550	SMP	1	500.23	458.57	735.93	458.45	10.92	10.92	9.81	9.81	
1263722945	SMP	1	500.23	458.57	735.99	458.60	10.94	10.94	9.88	9.88	
1263731175	SMP	1	500.30	458.57	736.03	458.57	11.11	11.11	9.87	9.87	
1263739567	SMP	1	500.30	458.64	735.99	458.67	10.78	10.78	9.97	9.97	
1263747925	SMP	1	500.15	458.57	735.99	458.67	10.86	10.86	9.84	9.84	
1263756307	SMP	1	500.00	458.61	735.77	458.60	10.58	10.58	9.69	9.69	
1263764559	SMP	1	499.80	458.59	735.66	458.59	10.75	10.75	9.76	9.76	
1263772948	SMP	1	499.67	458.65	735.48	458.56	10.81	10.81	9.63	9.63	
1263781297	SMP	1	499.42	458.66	735.35	458.54	10.89	10.89	9.88	9.88	
1263789563	SMP	1	499.33	458.55	735.20	458.42	10.87	10.87	10.03	10.03	
1263797924	SMP	1	499.14	458.60	734.99	458.46	10.43	10.43	9.91	9.91	
1263806304	SMP	1	498.80	458.58	734.82	458.49	10.90	10.90	9.70	9.70	
1263814674	SMP	1	498.64	458.60	734.62	458.40	10.69	10.69	9.89	9.89	
1263822944	SMP	1	498.44	458.58	734.43	458.36	10.77	10.77	9.82	9.82	
1263831293	SMP	1	498.30	458.64	734.25	458.33	10.81	10.81	10.04	10.04	
1263839677	SMP	1	498.01	458.68	734.07	458.39	10.39	10.39	9.95	9.95	
1263848046	SMP	1	497.44	458.58	733.45	458.30	10.82	10.82	9.79	9.79	
1263856309	SMP	1	496.73	458.49	732.78	458.12	10.67	10.67	9.83	9.83	
1263864669	SMP	1	496.56	458.50	732.64	458.04	10.60	10.60	9.82	9.82	
1263873066	SMP	1	496.42	458.55	732.49	457.97	10.57	10.57	9.82	9.82	
1263881427	SMP	1	496.36	458.58	732.35	457.96	10.57	10.57	9.65	9.65	
1263889689	SMP	1	496.26	458.61	732.26	458.05	10.43	10.43	9.65	9.65	
1263898041	SMP	1	496.10	458.61	732.12	458.05	10.39	10.39	9.76	9.76	
1263906417	SMP	1	496.04	458.73	732.04	458.05	10.40	10.40	9.86	9.86	
1263914793	SMP	1	495.97	458.68	731.90	458.05	10.34	10.34	9.76	9.76	
1263923061	SMP	1	495.84	458.68	731.90	457.98	10.33	10.33	9.66	9.66	
1263931428	SMP	1	495.66	458.72	731.83	457.98	10.30	10.30	9.68	9.68	
1263939779	SMP	1	495.63	458.76	731.75	457.92	10.16	10.16	9.79	9.79	
1263948040	SMP	1	495.59	458.72	731.78	457.87	10.45	10.45	9.88	9.88	
1263956420	SMP	1	495.59	458.72	731.76	457.88	10.19	10.19	9.90	9.90	
1263964784	SMP	1	495.49	458.79	731.80	457.89	10.14	10.14	9.76	9.76	
1263973181	SMP	1	495.50	458.72	731.69	457.89	10.12	10.12	9.76	9.76	
1263981417	SMP	1	495.49	458.68	731.64	457.87	10.12	10.12	9.67	9.67	
1263989788	SMP	1	495.38	458.66	731.67	457.91	10.04	10.04	9.55	9.55	
1263998163	SMP	1	495.45	458.66	731.64	457.96	9.90	9.90	9.61	9.61	
1264006531	SMP	1	495.42	458.62	731.67	457.95	9.88	9.88	9.65	9.65	
1264014796	SMP	1	495.45	458.59	731.71	457.94	9.79	9.79	9.63	9.63	
1264023187	SMP	1	495.45	458.58	731.68	457.88	9.89	9.89	9.52	9.52	
1264031537	SMP	1	495.49	458.61	731.66	457.82	9.85	9.85	9.62	9.62	
1264039900	SMP	1	495.47	458.58	731.72	457.86	9.71	9.71	9.53	9.53	
1264048161	SMP	1	495.46	458.51	731.65	457.82	9.55	9.55	9.51	9.51	
1264056534	SMP	1	495.46	458.50	731.63	457.77	9.62	9.62	9.62	9.62	
1264064908	SMP	1	495.39	458.57	731.65	457.83	9.73	9.73	9.53	9.53	
1264073298	SMP	1	495.39	458.58	731.62	457.77	9.81	9.81	9.52	9.52	
1264081537	SMP	1	495.39	458.57	731.68	457.78	9.73	9.73	9.40	9.40	
1264089908	SMP	1	495.32	458.50	731.70	457.81	9.77	9.77	9.58	9.58	
1264098280	SMP	1	495.36	458.57	731.61	457.82	9.66	9.66	9.49	9.49	
1264106532	SMP	1	495.40	458.50	731.67	457.81	9.57	9.57	9.50	9.50	
1264114912	SMP	1	495.45	458.60	731.70	457.88	9.59	9.59	9.46	9.46	
1264123293	SMP	1	495.45	458.60	731.86	457.90	9.59	9.59	9.48	9.48	
1264131670	SMP	1	495.45	458.60	731.75	457.87	9.59	9.59	9.44	9.44	
1264139900	SMP	1	495.46	458.62	731.83	457.89	9.52	9.52	9.32	9.32	
1264148279	SMP	1	495.52	458.64	731.86	457.88	9.70	9.70	9.31	9.31	
1264156650	SMP	1	495.60	458.71	731.91	457.88	9.62	9.62	9.31	9.31	
1264165036	SMP	1	495.56	458.56	731.90	457.90	9.48	9.48	9.39	9.39	
1264173297	SMP	1	495.67	458.66	731.98	457.83	9.65	9.65	9.16	9.16	
1264181660	SMP	1	495.71	458.67	731.99	457.80	9.59	9.59	9.12	9.12	
1264190027	SMP	1	495.72	458.63	731.98	457.83	9.69	9.69	9.19	9.19	
1264198402	SMP	1	495.81	458.63	732.05	457.83	9.77	9.77	9.16	9.16	
1264206641	SMP	1	495.74	458.47	732.05	457.90	9.83	9.83	9.27	9.27	
1264215027	SMP	1	495.81	458.54	732.19	457.83	9.96	9.96	9.20	9.20	
1264223423	SMP	1	495.88	458.47	732.19	457.83	9.90	9.90	9.20	9.20	
1264231783	SMP	1	495.95	458.49	732.33	457.83	9.78	9.78	9.30	9.30	
1264240018	SMP	1	495.98	458.50	732.33	457.76	9.85	9.85	9.22	9.22	
1264248399	SMP	1	496.08	458.41	732.48	457.76	9.70	9.70	9.24	9.24	
1264256784	SMP	1	496.12	458.44	732.56	457.74	9.73	9.73	9.14	9.14	
1264265025	SMP	1	496.19	458.43	732.53	457.77	9.71	9.71	9.10	9.10	
1264273415	SMP	1	496.19	458.43	732.58	457.79	9.54	9.54	8.93	8.93	
1264281778	SMP	1	496.27	458.43	732.65	457.79	9.41	9.41	9.12	9.12	
1264290159	SMP	1	496.27	458.36	732.65	457.79	9.29	9.29	8.89	8.89	
1264298397	SMP	1	496.27	458.36	732.65	457.72	9.29	9.29	8.84	8.84	
1264306782	SMP	1	496.34	458.36	732.70	457.84	9.26	9.26	8.86	8.86	
1264315153	SMP	1	496.34	458.32	732.63	457.69	9.33	9.33	8.97	8.97	
1264323540	SMP	1	496.33	457.95	732.75	457.18	9.72	9.72	9.00	9.00	
1264331775	SMP	1	496.51	457.13	732.50	456.30	9.51	9.51	9.15	9.15	
1264340147	SMP	1	496.63	456.21	732.27	455.45	9.35	9.35	9.01	9.01	
1264348532	SMP	1	496.67	455.41	732.10	454.60	9.52	9.52	8.89	8.89	
1264356888	SMP	1	496.84	454.88	732.08	453.98	9.57	9.57	9.01	9.01	
1264365145	SMP	1	496.78	454.60	732.13	453.84	9.60	9.60	8.84	8.84	
1264373536	SMP	1	496.67	454.65	732.20	453.89	9.52	9.52	9.06	9.06	
1264381916	SMP	1	496.71	454.68	732.27	453.96	9.56	9.56	9.13	9.13	
1264390276	SMP	1	496.57	454.68	732.30	453.92	9.54	9.54	8.95	8.95	
1264398518	SMP	1	496.67	454.59	732.30	453.85	9.43	9.43	9.02	9.02	
1277363617	SMP	1	475.91	466.57	713.08	461.94	8.91	8.91	8.37	8.37	
1277371912	SMP	1	475.99	466.57	713.17	461.96	8.91	8.91	8.48	8.48	
1277380232	SMP	1	476.02	466.43	713.28	461.97	8.75	8.75	8.64	8.64	
1277388588	SMP	1	476.09	466.40	713.30	461.90	8.67	8.67	8.58	8.58	
1277396972	SMP	1	476.09	466.33	713.39	461.90	8.54	8.54	8.45	8.45	
1277405213	SMP	1	476.00	466.19	713.32	461.83	8.47	8.47	8.44	8.44	
1277413598	SMP	1	475.99	466.19	713.31	461.78	8.56	8.56	8.56	8.56	
1277421984	SMP	1	475.91	466.16	713.31	461.78	8.59	8.59	8.65	8.65	
1277430220	SMP	1	475.81	466.21	713.30	461.78	8.76	8.76	8.51	8.51	
1277438588	SMP	1	475.73	466.22	713.20	461.91	8.86	8.86	8.63	8.63	
1277446967	SMP	1	475.55	466.18	713.13	461.84	8.92	8.92	8.55	8.55	
1277455339	SMP	1	475.47	466.19	713.00	461.82	9.01	9.01	8.42	8.42	
1277463589	SMP	1	475.38	466.21	712.90	461.86	8.75	8.75	8.43	8.43	
1277471958	SMP	1	475.18	466.26	712.73	461.77	8.82	8.82	8.43	8.43	
1277480338	SMP	1	475.03	466.30	712.58	461.71	8.52	8.52	8.68	8.68	
1277488715	SMP	1	474.78	466.27	712.36	461.65	8.62	8.62	8.57	8.57	
1277496969	SMP	1	474.57	466.23	712.33	461.52	8.98	8.98	8.43	8.43	
1277505347	SMP	1	474.47	466.16	712.12	461.48	8.87	8.87	8.53	8.53	
1277513718	SMP	1	474.30	466.07	711.95	461.28	8.71	8.71	8.67	8.67	
1277522088	SMP	1	474.14	466.01	711.83	461.12	8.82	8.82	8.44	8.44	
1277530336	SMP	1	473.94	465.99	711.76	461.01	8.85	8.85	8.48	8.48	
1277538706	SMP	1	473.81	465.98	711.68	460.96	8.88	8.88	8.75	8.75	
1277547101	SMP	1	473.68	465.99	711.55	460.84	8.70	8.70	8.50	8.50	
1277555459	SMP	1	473.66	466.06	711.47	460.85	8.83	8.83	8.47	8.47	
1277563708	SMP	1	473.52	466.13	711.47	460.85	8.96	8.96	8.47	8.47	
1277572088	SMP	1	473.53	466.29	711.37	460.91	9.04	9.04	8.47	8.47	
1277580459	SMP	1	473.48	466.41	711.39	461.12	9.03	9.03	8.51	8.51	
1277588701	SMP	1	473.47	466.54	711.39	461.19	8.86	8.86	8.52	8.52	
1277597096	SMP	1	473.51	466.64	711.38	461.29	8.84	8.84	8.35	8.35	
1277605452	SMP	1	473.50	466.79	711.39	461.44	8.73	8.73	8.50	8.50	
1277613845	SMP	1	473.46	466.96	711.44	461.65	8.92	8.92	8.71	8.71	
1277622086	SMP	1	473.55	467.19	711.55	461.78	8.92	8.92	8.43	8.43	
1277630458	SMP	1	473.59	467.37	711.58	462.13	8.81	8.81	8.50	8.50	
1277638822	SMP	1	473.65	467.64	711.52	462.45	8.73	8.73	8.67	8.67	
1277647226	SMP	1	473.61	467.95	711.51	462.57	8.79	8.79	8.64	8.64	
1277655454	SMP	1	473.54	468.19	711.53	462.89	8.87	8.87	8.45	8.45	
1277672211	SMP	1	473.72	468.71	711.50	463.53	8.69	8.69	8.78	8.78	
1277680580	SMP	1	473.61	468.95	711.43	463.65	8.64	8.64	8.64	8.64	
1277688820	SMP	1	473.59	469.07	711.39	463.85	8.82	8.82	8.49	8.49	
1277705573	SMP	1	473.43	469.24	711.23	463.98	8.87	8.87	8.64	8.64	
1277713963	SMP	1	473.38	469.21	711.13	463.97	8.88	8.88	8.52	8.52	
1277722189	SMP	1	473.31	469.04	710.95	463.69	8.77	8.77	8.49	8.49	
1277730581	SMP	1	473.24	468.82	710.73	463.54	8.92	8.92	8.56	8.56	
1277738950	SMP	1	473.05	468.57	710.65	463.33	8.91	8.91	8.60	8.60	
1277747212	SMP	1	472.95	468.33	710.51	462.98	8.56	8.56	8.45	8.45	
1277755562	SMP	1	472.89	468.14	710.27	462.74	8.65	8.65	8.70	8.70	
1277763959	SMP	1	472.81	467.91	710.17	462.45	8.79	8.79	8.54	8.54	
1277772310	SMP	1	472.80	467.71	710.03	462.29	8.69	8.69	8.69	8.69	
1277781609	SMP	1	472.54	467.47	709.82	461.95	8.72	8.72	8.42	8.42	
1277788950	SMP	1	472.41	467.40	709.71	461.72	9.06	9.06	8.54	8.54	
1277797340	SMP	1	472.31	467.30	709.59	461.57	8.94	8.94	8.60	8.60	
1277813946	SMP	1	472.26	467.18	709.46	461.44	8.77	8.77	8.59	8.59	
1277822340	SMP	1	472.19	467.07	709.39	461.37	8.70	8.70	8.48	8.48	
1277830691	SMP	1	472.09	467.07	709.31	461.37	8.77	8.77	8.53	8.53	
1277839075	SMP	1	472.13	467.22	709.31	461.37	8.70	8.70	8.49	8.49	
1277847326	SMP	1	472.06	467.23	709.31	461.45	8.67	8.67	8.54	8.54	
1277855706	SMP	1	472.16	467.33	709.34	461.55	8.83	8.83	8.79	8.79	
1277864080	SMP	1	472.18	467.50	709.36	461.72	8.97	8.97	8.88	8.88	
1277872461	SMP	1	472.20	467.62	709.47	461.94	9.13	9.13	8.55	8.55	
1277880688	SMP	1	472.24	467.76	709.60	462.11	9.00	9.00	8.69	8.69	
1277889072	SMP	1	472.38	467.97	709.65	462.30	8.82	8.82	8.83	8.83	
1277897444	SMP	1	472.47	468.08	709.80	462.36	8.84	8.84	8.79	8.79	
1277914074	SMP	1	472.57	468.24	710.01	462.72	9.01	9.01	8.65	8.65	
1277922468	SMP	1	472.73	468.30	710.16	462.76	8.84	8.84	8.67	8.67	
1277930832	SMP	1	472.78	468.29	710.24	462.81	8.80	8.80	8.72	8.72	
1277939061	SMP	1	472.78	468.31	710.25	462.71	8.90	8.90	8.86	8.86	
1277947454	SMP	1	472.94	468.25	710.35	462.80	8.80	8.80	8.93	8.93	
1277955819	SMP	1	473.21	468.28	710.62	462.79	9.13	9.13	8.67	8.67	
1277964189	SMP	1	473.69	468.46	711.05	463.03	8.94	8.94	8.54	8.54	
1277980818	SMP	1	473.81	468.14	711.24	462.94	8.75	8.75	8.71	8.71	
1277989197	SMP	1	473.87	468.13	711.32	462.77	8.93	8.93	8.85	8.85	
1277997569	SMP	1	473.94	467.91	711.38	462.63	8.90	8.90	8.68	8.68	
1278005804	SMP	1	474.01	467.81	711.38	462.51	9.10	9.10	8.80	8.80	
1278014185	SMP	1	474.02	467.67	711.42	462.41	9.22	9.22	8.80	8.80	
1278022574	SMP	1	474.10	467.51	711.61	462.36	9.00	9.00	8.73	8.73	
1278030936	SMP	1	474.18	467.37	711.60	462.18	9.05	9.05	8.80	8.80	
1278039181	SMP	1	474.29	467.33	711.74	462.11	9.18	9.18	8.70	8.70	
1278047564	SMP	1	474.33	467.23	711.87	462.04	9.18	9.18	8.68	8.68	
1278055940	SMP	1	474.44	467.18	711.88	462.04	9.21	9.21	8.76	8.76	
1278064202	SMP	1	474.45	467.18	712.00	462.05	9.15	9.15	8.66	8.66	
1278072570	SMP	1	474.52	467.18	712.06	462.13	9.12	9.12	8.94	8.94	
1278080936	SMP	1	474.59	467.11	712.11	462.06	9.09	9.09	8.83	8.83	
1278089301	SMP	1	474.61	467.11	712.16	462.02	9.03	9.03	8.76	8.76	
1278097560	SMP	1	474.69	467.19	712.25	462.04	9.03	9.03	8.73	8.73	
1278105927	SMP	1	474.74	467.15	712.27	462.00	9.02	9.02	8.80	8.80	
1278114311	SMP	1	474.79	467.13	712.33	461.94	9.07	9.07	8.69	8.69	
1278122690	SMP	1	474.79	467.13	712.40	461.94	9.12	9.12	8.67	8.67	
1278130932	SMP	1	474.80	467.06	712.41	461.94	9.15	9.15	8.67	8.67	
1278139300	SMP	1	474.80	467.06	712.41	461.87	9.10	9.10	8.86	8.86	
1278147683	SMP	1	474.80	467.13	712.47	461.94	9.18	9.18	8.86	8.86	
1278156049	SMP	1	474.80	467.06	712.53	461.97	9.15	9.15	8.92	8.92	
1278164308	SMP	1	474.86	467.13	712.46	461.90	9.16	9.16	8.88	8.88	
1278172686	SMP	1	474.87	467.06	712.60	461.96	9.08	9.08	8.78	8.78	
1278181061	SMP	1	474.80	467.06	712.60	462.03	9.10	9.10	8.90	8.90	
1278189422	SMP	1	474.80	467.06	712.53	461.96	9.15	9.15	9.00	9.00	
1278197681	SMP	1	474.77	467.04	712.48	461.94	9.23	9.23	8.90	8.90	
1278206059	SMP	1	474.71	466.97	712.43	461.90	9.31	9.31	9.02	9.02	
1278214433	SMP	1	474.68	466.97	712.43	461.90	9.25	9.25	8.97	8.97	
1278222685	SMP	1	474.54	466.89	712.36	461.85	9.35	9.35	9.03	9.03	
1278231052	SMP	1	474.46	466.90	712.27	461.69	9.34	9.34	8.97	8.97	
1278239449	SMP	1	474.38	466.90	712.20	461.68	9.28	9.28	8.95	8.95	
1278247803	SMP	1	474.39	466.94	712.19	461.68	9.23	9.23	8.93	8.93	
1278256044	SMP	1	474.26	466.86	712.19	461.68	9.31	9.31	8.93	8.93	
1278264436	SMP	1	474.26	466.89	712.17	461.72	9.25	9.25	8.92	8.92	
1278272820	SMP	1	474.19	467.03	712.05	461.81	9.33	9.33	9.11	9.11	
1278281175	SMP	1	474.18	467.10	712.01	461.86	9.20	9.20	9.00	9.00	
1278289408	SMP	1	474.11	467.11	712.01	461.94	9.25	9.25	8.97	8.97	
1278297797	SMP	1	474.06	467.15	711.99	462.03	9.15	9.15	8.98	8.98	
1278306140	SMP	1	474.04	467.34	711.92	462.10	9.33	9.33	9.18	9.18	
1278314498	SMP	1	473.98	467.41	711.80	462.18	9.32	9.32	9.12	9.12	
1278322827	SMP	1	473.95	467.45	711.85	462.30	9.20	9.20	9.09	9.09	
1278331127	SMP	1	473.95	467.60	711.76	462.35	9.29	9.29	9.07	9.07	
1278339497	SMP	1	473.91	467.76	711.79	462.55	9.28	9.28	9.16	9.16	
1278347866	SMP	1	473.93	467.91	711.74	462.68	9.31	9.31	8.96	8.96	
1278356197	SMP	1	473.88	468.13	711.75	462.96	9.20	9.20	8.99	8.99	
1278364556	SMP	1	473.91	468.32	711.64	463.08	9.36	9.36	8.93	8.93	
1278372901	SMP	1	473.79	468.46	711.66	463.32	9.21	9.21	9.24	9.24	
1278381194	SMP	1	473.76	468.70	711.59	463.55	9.29	9.29	9.22	9.22	
1278389550	SMP	1	473.80	468.87	711.51	463.70	9.20	9.20	9.18	9.18	
1278397935	SMP	1	473.71	469.12	711.43	463.91	9.36	9.36	9.11	9.11	
1278406227	SMP	1	473.62	469.26	711.32	463.99	9.08	9.08	9.16	9.16	
1278414582	SMP	1	473.55	469.25	711.27	464.08	9.10	9.10	8.96	8.96	
1278422947	SMP	1	473.48	469.32	711.20	464.11	9.19	9.19	8.99	8.99	
1278431279	SMP	1	473.34	469.28	711.06	464.04	9.23	9.23	9.07	9.07	
1278439576	SMP	1	473.25	469.22	710.98	463.97	9.32	9.32	9.01	9.01	
1278447954	SMP	1	473.10	469.15	710.81	463.90	9.37	9.37	8.84	8.84	
1278456267	SMP	1	473.06	469.08	710.64	463.73	9.31	9.31	9.18	9.18	
1278464667	SMP	1	473.00	468.98	710.48	463.55	9.27	9.27	9.15	9.15	
1278472956	SMP	1	472.90	468.91	710.36	463.34	9.24	9.24	9.06	9.06	
1278481381	SMP	1	472.76	468.84	710.31	463.40	9.30	9.30	9.03	9.03	
1278489645	SMP	1	472.73	468.78	710.19	463.18	9.30	9.30	8.92	8.92	
1278497993	SMP	1	472.70	468.64	710.11	463.13	9.24	9.24	8.91	8.91	
1278506339	SMP	1	472.74	468.58	710.05	462.93	9.28	9.28	8.93	8.93	
1278514674	SMP	1	472.07	467.91	709.30	462.17	9.58	9.58	8.88	8.88	
1278523053	SMP	1	471.37	467.03	708.41	461.27	9.43	9.43	9.09	9.09	
1278539685	SMP	1	471.40	465.63	707.72	459.79	9.31	9.31	8.99	8.99	
1278548078	SMP	1	471.40	465.44	707.73	459.83	9.19	9.19	9.18	9.18	
1278556368	SMP	1	471.33	465.37	707.80	459.72	9.18	9.18	8.92	8.92	
1278564749	SMP	1	471.43	465.36	707.90	459.72	9.16	9.16	9.10	9.10	
1278573041	SMP	1	471.45	465.30	707.99	459.67	9.13	9.13	9.10	9.10	
1278581442	SMP	1	471.29	464.86	707.75	459.33	9.28	9.28	9.05	9.05	
1278589778	SMP	1	470.85	463.93	707.10	458.45	9.31	9.31	9.11	9.11	
1278598190	SMP	1	471.03	463.14	706.95	457.60	9.19	9.19	9.02	9.02	
1278606397	SMP	1	471.26	462.52	706.85	456.97	9.28	9.28	9.06	9.06	
1278614804	SMP	1	471.31	462.36	707.09	456.97	9.18	9.18	9.07	9.07	
1278623165	SMP	1	471.29	462.30	707.28	456.98	9.26	9.26	9.18	9.18	
1278631555	SMP	1	471.29	462.17	707.23	456.85	9.32	9.32	9.05	9.05	
1278639771	SMP	1	471.24	462.01	707.26	456.65	9.28	9.28	9.00	9.00	
1278648180	SMP	1	471.20	461.83	707.35	456.42	9.31	9.31	9.07	9.07	
1278664911	SMP	1	471.04	461.31	707.39	456.02	9.22	9.22	8.99	8.99	
1278673180	SMP	1	471.01	460.98	707.27	455.68	9.07	9.07	9.07	9.07	
1278681532	SMP	1	470.79	460.82	707.20	455.33	9.34	9.34	9.03	9.03	
1278689910	SMP	1	470.69	460.55	707.33	455.09	9.10	9.10	9.15	9.15	
1278698280	SMP	1	470.61	460.33	707.20	454.81	9.12	9.12	9.23	9.23	
1278706544	SMP	1	470.63	460.12	707.06	454.53	9.26	9.26	9.01	9.01	
1278714902	SMP	1	470.49	459.88	707.18	454.28	9.29	9.29	8.93	8.93	
1278723298	SMP	1	470.33	459.75	707.18	454.07	9.41	9.41	9.08	9.08	
1278731520	SMP	1	470.39	459.58	707.16	453.88	9.22	9.22	9.15	9.15	
1278739919	SMP	1	470.27	459.35	706.84	453.54	9.12	9.12	9.09	9.09	
1278748276	SMP	1	470.02	458.87	706.56	452.99	9.25	9.25	8.92	8.92	
1278756667	SMP	1	469.99	458.46	706.33	452.57	9.14	9.14	9.02	9.02	
1278764990	SMP	1	470.14	458.21	706.21	452.34	9.22	9.22	9.06	9.06	
1278773295	SMP	1	470.04	458.14	706.26	452.27	9.24	9.24	9.08	9.08	
1278781651	SMP	1	470.00	458.17	706.34	452.33	9.24	9.24	9.12	9.12	
1278790037	SMP	1	470.05	458.28	706.38	452.34	9.24	9.24	9.06	9.06	
1278798275	SMP	1	470.06	458.24	706.42	452.38	9.31	9.31	9.12	9.12	
1278806643	SMP	1	469.98	458.33	706.51	452.50	9.27	9.27	9.15	9.15	
1278815024	SMP	1	469.99	458.40	706.56	452.58	9.27	9.27	9.20	9.20	
1278823416	SMP	1	469.99	458.40	706.71	452.54	9.27	9.27	9.10	9.10	
1278831656	SMP	1	470.06	458.46	706.73	452.66	9.20	9.20	9.20	9.20	
1278840016	SMP	1	469.99	458.46	706.81	452.67	9.23	9.23	9.14	9.14	
1278848391	SMP	1	470.06	458.53	706.86	452.66	9.22	9.22	9.21	9.21	
1278856793	SMP	1	470.13	458.53	706.92	452.68	9.22	9.22	9.18	9.18	
1278865025	SMP	1	470.16	458.47	706.91	452.68	9.18	9.18	9.15	9.15	
1278873412	SMP	1	470.20	458.41	706.99	452.61	9.16	9.16	9.16	9.16	
1278881778	SMP	1	470.29	458.36	706.98	452.54	9.13	9.13	9.11	9.11	
1278890013	SMP	1	470.30	458.30	706.99	452.40	9.11	9.11	9.13	9.13	
1278898396	SMP	1	470.30	458.14	707.05	452.33	9.19	9.19	9.11	9.11	
1278906785	SMP	1	470.26	458.06	707.04	452.18	9.25	9.25	9.06	9.06	
1278915145	SMP	1	470.33	458.00	707.10	452.02	9.28	9.28	9.11	9.11	
1278923433	SMP	1	470.60	457.86	707.38	452.09	9.22	9.22	9.28	9.28	
1278931774	SMP	1	470.81	457.96	707.51	452.02	9.35	9.35	9.02	9.02	
1278940134	SMP	1	470.87	457.87	707.56	451.99	9.35	9.35	9.02	9.02	
1278948518	SMP	1	470.87	457.86	707.62	451.97	9.32	9.32	9.04	9.04	
1278956765	SMP	1	470.99	457.84	707.66	451.89	9.24	9.24	9.08	9.08	
1278965143	SMP	1	470.99	457.77	707.67	451.82	9.23	9.23	9.14	9.14	
1278973534	SMP	1	470.99	457.78	707.67	451.82	9.17	9.17	9.21	9.21	
1278981898	SMP	1	470.92	457.75	707.67	451.79	9.21	9.21	9.17	9.17	
1278990153	SMP	1	470.92	457.76	707.67	451.82	9.25	9.25	9.23	9.23	
1278998522	SMP	1	470.92	457.74	707.70	451.92	9.37	9.37	9.16	9.16	
1279006882	SMP	1	470.92	457.75	707.74	451.82	9.27	9.27	9.11	9.11	
1279015268	SMP	1	470.86	457.84	707.64	451.92	9.45	9.45	8.96	8.96	
1279023532	SMP	1	470.86	457.83	707.65	452.02	9.35	9.35	9.09	9.09	
1279031897	SMP	1	470.77	457.87	707.58	452.09	9.35	9.35	9.04	9.04	
1279040255	SMP	1	470.77	458.00	707.57	452.17	9.30	9.30	9.04	9.04	
1279048606	SMP	1	470.65	458.02	707.54	452.33	9.23	9.23	9.05	9.05	
1279056887	SMP	1	470.58	458.09	707.60	452.41	9.27	9.27	9.05	9.05	
1279065260	SMP	1	470.51	458.16	707.45	452.53	9.21	9.21	9.18	9.18	
1279073651	SMP	1	470.54	458.33	707.44	452.61	9.09	9.09	9.18	9.18	
1279081893	SMP	1	470.54	458.40	707.34	452.64	9.07	9.07	9.01	9.01	
1279090257	SMP	1	470.46	458.42	707.37	452.77	9.24	9.24	9.12	9.12	
1279098636	SMP	1	470.40	458.52	707.30	452.82	9.26	9.26	8.98	8.98	
1279107001	SMP	1	470.28	458.65	707.36	452.98	9.15	9.15	9.19	9.19	
1279115265	SMP	1	470.19	458.66	707.19	452.97	9.17	9.17	9.02	9.02	
1279123652	SMP	1	469.99	458.68	707.05	452.97	9.14	9.14	9.11	9.11	
1279132014	SMP	1	469.92	458.75	706.85	452.92	9.18	9.18	9.25	9.25	
1279140378	SMP	1	469.85	458.74	706.74	452.89	9.46	9.46	9.22	9.22	
1279148633	SMP	1	469.69	458.63	706.56	452.80	9.28	9.28	9.21	9.21	
1279157004	SMP	1	469.47	458.56	706.35	452.54	9.25	9.25	9.04	9.04	
1279165377	SMP	1	469.29	458.47	706.20	452.40	9.18	9.18	9.08	9.08	
1279173773	SMP	1	469.14	458.39	705.98	452.23	9.14	9.14	8.95	8.95	
1279182012	SMP	1	469.04	458.25	705.79	452.02	9.31	9.31	9.16	9.16	
1279190387	SMP	1	468.96	458.19	705.83	451.90	9.27	9.27	9.18	9.18	
1279198757	SMP	1	468.79	458.09	705.70	451.75	9.31	9.31	9.26	9.26	
1279207000	SMP	1	468.77	457.92	705.51	451.61	9.23	9.23	9.22	9.22	
1279215376	SMP	1	468.59	457.81	705.41	451.49	9.38	9.38	9.16	9.16	
1279223770	SMP	1	468.69	457.75	705.47	451.38	9.39	9.39	9.15	9.15	
1279232145	SMP	1	468.69	457.70	705.42	451.23	9.34	9.34	9.07	9.07	
1279240371	SMP	1	468.69	457.61	705.49	451.23	9.38	9.38	9.06	9.06	
1279248759	SMP	1	468.70	457.61	705.50	451.17	9.29	9.29	9.11	9.11	
1279257116	SMP	1	468.77	457.60	705.50	451.17	9.45	9.45	9.11	9.11	
1279265495	SMP	1	468.84	457.60	705.61	451.33	9.35	9.35	9.04	9.04	
1279273765	SMP	1	468.91	457.61	705.75	451.35	9.31	9.31	9.15	9.15	
1279282140	SMP	1	469.06	457.68	705.90	451.48	9.17	9.17	9.02	9.02	
1279290495	SMP	1	469.20	457.68	706.06	451.60	9.22	9.22	9.08	9.08	
1279298875	SMP	1	469.30	457.74	706.28	451.74	9.32	9.32	9.12	9.12	
1279307112	SMP	1	469.45	457.76	706.42	451.79	9.43	9.43	9.12	9.12	
1279315499	SMP	1	469.59	457.81	706.42	451.94	9.43	9.43	9.24	9.24	
1279323887	SMP	1	469.73	457.81	706.69	451.90	9.47	9.47	9.21	9.21	
1279332257	SMP	1	469.93	457.83	706.84	451.99	9.41	9.41	9.21	9.21	
1279340487	SMP	1	469.98	457.76	706.98	451.92	9.29	9.29	9.16	9.16	
1279348873	SMP	1	469.99	457.68	707.08	451.84	9.25	9.25	9.19	9.19	
1279357254	SMP	1	470.06	457.46	707.13	451.70	9.20	9.20	9.24	9.24	
1279365492	SMP	1	470.10	457.32	707.06	451.54	9.27	9.27	9.07	9.07	
1279373892	SMP	1	470.11	457.25	707.20	451.46	9.30	9.30	9.02	9.02	
1279382248	SMP	1	470.17	457.02	707.10	451.26	9.42	9.42	9.25	9.25	
1279398877	SMP	1	470.31	456.69	707.37	450.92	9.21	9.21	9.26	9.26	
1279407245	SMP	1	470.23	456.55	707.27	450.67	9.32	9.32	9.07	9.07	
1279415625	SMP	1	470.19	456.42	707.27	450.53	9.20	9.20	9.18	9.18	
1279423999	SMP	1	470.18	456.33	707.21	450.36	9.36	9.36	9.18	9.18	
1279432261	SMP	1	470.19	456.23	707.34	450.25	9.42	9.42	9.28	9.28	
1279440613	SMP	1	470.21	456.14	707.38	450.16	9.42	9.42	9.30	9.30	
1279448989	SMP	1	470.22	456.20	707.44	450.16	9.46	9.46	9.22	9.22	
1279457364	SMP	1	470.26	456.17	707.43	450.20	9.16	9.16	9.29	9.29	
1279465642	SMP	1	470.43	456.24	707.50	450.24	9.20	9.20	9.10	9.10	
1279474193	SMP	1	470.57	456.24	707.58	450.24	9.21	9.21	9.13	9.13	
1279482387	SMP	1	470.56	456.48	707.75	450.41	9.48	9.48	9.16	9.16	
1279490746	SMP	1	470.84	456.61	707.99	450.47	9.60	9.60	9.36	9.36	
1279498994	SMP	1	470.94	456.68	708.20	450.63	9.47	9.47	9.15	9.15	
1279507356	SMP	1	471.09	456.79	708.36	450.84	9.32	9.32	9.17	9.17	
1279515744	SMP	1	471.12	456.86	708.49	450.99	9.61	9.61	9.24	9.24	
1279523977	SMP	1	471.26	456.92	708.79	451.17	9.50	9.50	9.25	9.25	
1279532362	SMP	1	471.43	456.95	708.79	451.24	9.51	9.51	9.25	9.25	
1279549121	SMP	1	471.83	457.05	709.20	451.46	9.58	9.58	9.22	9.22	
1279557376	SMP	1	472.02	457.16	709.40	451.57	9.71	9.71	9.23	9.23	
1279565724	SMP	1	472.20	457.10	709.57	451.68	9.41	9.41	9.39	9.39	
1279574115	SMP	1	472.29	457.20	709.74	451.69	9.55	9.55	9.50	9.50	
1279582477	SMP	1	472.36	457.20	709.91	451.76	9.59	9.59	9.49	9.49	
1279590733	SMP	1	472.50	457.17	709.91	451.76	9.43	9.43	9.59	9.59	
1279599107	SMP	1	472.51	457.24	710.01	451.79	9.50	9.50	9.57	9.57	
1279607517	SMP	1	472.58	457.24	710.08	451.86	9.51	9.51	9.44	9.44	
1279615853	SMP	1	472.59	457.29	710.16	451.86	9.63	9.63	9.39	9.39	
1279624113	SMP	1	472.59	457.28	710.14	451.84	9.65	9.65	9.40	9.40	
1279632474	SMP	1	472.58	457.28	710.08	451.86	9.63	9.63	9.42	9.42	
1279640858	SMP	1	472.58	457.24	710.01	451.79	9.55	9.55	9.53	9.53	
1279649220	SMP	1	472.44	457.28	709.94	451.79	9.69	9.69	9.54	9.54	
1279657484	SMP	1	472.50	457.24	709.91	451.76	9.57	9.57	9.64	9.64	
1279665844	SMP	1	472.40	457.29	709.81	451.70	9.59	9.59	9.55	9.55	
1279674457	SMP	1	472.34	457.30	709.74	451.70	9.64	9.64	9.58	9.58	
1279682614	SMP	1	472.33	457.35	709.65	451.71	9.40	9.40	9.55	9.55	
1279690837	SMP	1	472.26	457.35	709.49	451.72	9.56	9.56	9.34	9.34	
1279699220	SMP	1	472.18	457.45	709.41	451.76	9.50	9.50	9.31	9.31	
1279707583	SMP	1	472.05	457.47	709.30	451.77	9.65	9.65	9.30	9.30	
1279715870	SMP	1	471.98	457.55	709.30	451.77	9.79	9.79	9.27	9.27	
1279724237	SMP	1	471.83	457.61	709.14	451.84	9.84	9.84	9.41	9.41	
1279732639	SMP	1	471.73	457.57	709.07	451.83	9.88	9.88	9.57	9.57	
1279740908	SMP	1	471.72	457.58	708.88	451.82	9.84	9.84	9.56	9.56	
1279749250	SMP	1	471.66	457.62	708.83	451.89	9.87	9.87	9.38	9.38	
1279757591	SMP	1	471.64	457.68	708.65	451.95	9.78	9.78	9.33	9.33	
1279765947	SMP	1	471.54	457.67	708.70	451.99	9.69	9.69	9.50	9.50	
1279774300	SMP	1	471.50	457.76	708.63	451.99	9.75	9.75	9.40	9.40	
1279782636	SMP	1	471.37	457.76	708.44	452.06	9.72	9.72	9.50	9.50	
1279790953	SMP	1	471.30	457.75	708.48	452.14	9.73	9.73	9.50	9.50	
1279799318	SMP	1	471.30	457.83	708.44	452.13	9.85	9.85	9.49	9.49	
1279807667	SMP	1	471.24	457.87	708.22	452.12	9.74	9.74	9.40	9.40	
1279815979	SMP	1	471.13	457.88	708.23	452.16	9.72	9.72	9.60	9.60	
1279824342	SMP	1	471.08	457.98	708.03	452.19	9.82	9.82	9.58	9.58	
1279832702	SMP	1	470.98	458.02	708.00	452.24	9.80	9.80	9.47	9.47	
1279841049	SMP	1	470.87	458.01	707.86	452.17	9.83	9.83	9.46	9.46	
1279849391	SMP	1	470.77	458.10	707.72	452.24	9.86	9.86	9.46	9.46	
1279857657	SMP	1	470.76	458.13	707.72	452.24	9.88	9.88	9.37	9.37	
1279866046	SMP	1	470.53	458.17	707.61	452.32	9.76	9.76	9.18	9.18	
1279882742	SMP	1	470.24	458.25	707.26	452.32	9.66	9.66	9.40	9.40	
1279891079	SMP	1	470.10	458.29	707.12	452.28	9.65	9.65	9.52	9.52	
1279899426	SMP	1	470.01	458.31	706.97	452.27	9.72	9.72	9.49	9.49	
1279907708	SMP	1	469.87	458.44	706.84	452.34	9.81	9.81	9.49	9.49	
1279916080	SMP	1	469.53	458.50	706.59	452.38	9.73	9.73	9.24	9.24	
1279924399	SMP	1	468.08	459.06	705.32	453.05	10.06	10.06	9.92	9.92	
1279932778	SMP	1	466.42	459.89	703.19	453.95	9.99	9.99	9.72	9.72	
1279941095	SMP	1	464.62	460.83	701.19	455.05	10.01	10.01	9.85	9.85	
1279949537	SMP	1	463.12	461.84	699.44	455.97	9.86	9.86	9.90	9.90	
1279966195	SMP	1	461.69	463.19	697.66	457.37	9.96	9.96	9.91	9.91	
1279974501	SMP	1	461.49	463.19	697.65	457.30	9.72	9.72	9.83	9.83	
1279982800	SMP	1	461.26	463.27	697.62	457.34	9.72	9.72	9.78	9.78	
1279991141	SMP	1	461.02	463.40	697.42	457.41	9.83	9.83	9.77	9.77	
1279999619	SMP	1	460.72	463.47	697.26	457.57	9.84	9.84	9.80	9.80	
1280007852	SMP	1	460.55	463.48	697.16	457.69	9.68	9.68	10.03	10.03	
1280016226	SMP	1	460.29	463.68	697.10	457.87	9.71	9.71	10.26	10.26	
1280024612	SMP	1	460.18	463.76	696.90	457.79	9.82	9.82	9.91	9.91	
1280032838	SMP	1	459.84	463.98	696.76	457.80	9.89	9.89	9.93	9.93	
1280041230	SMP	1	459.69	464.06	696.62	457.80	10.00	10.00	9.74	9.74	
1280049582	SMP	1	459.40	464.12	696.48	457.87	9.94	9.94	9.85	9.85	
1280057966	SMP	1	459.25	464.21	696.31	457.97	9.87	9.87	10.04	10.04	
1280066213	SMP	1	459.12	464.19	696.12	457.98	9.79	9.79	10.02	10.02	
1280074607	SMP	1	458.95	464.34	695.98	457.98	9.77	9.77	9.89	9.89	
1280082957	SMP	1	458.65	464.33	695.91	457.95	9.78	9.78	9.92	9.92	
1280091340	SMP	1	458.41	464.48	695.69	457.94	9.67	9.67	9.95	9.95	
1280099583	SMP	1	457.96	464.67	695.26	458.12	10.02	10.02	10.06	10.06	
1280116347	SMP	1	454.88	466.26	691.65	459.58	10.09	10.09	10.02	10.02	
1280124706	SMP	1	453.42	467.16	689.92	460.38	9.90	9.90	10.19	10.19	
1280132960	SMP	1	452.25	467.88	688.58	460.94	9.86	9.86	10.00	10.00	
1280141328	SMP	1	451.64	468.12	688.02	461.25	9.89	9.89	10.34	10.34	
1280158097	SMP	1	451.15	468.26	687.74	461.26	9.90	9.90	10.28	10.28	
1280166335	SMP	1	450.85	468.32	687.60	461.18	10.13	10.13	10.39	10.39	
1280174724	SMP	1	450.66	468.41	687.39	461.24	9.84	9.84	10.29	10.29	
1280183085	SMP	1	450.40	468.48	687.25	461.17	10.01	10.01	10.37	10.37	
1280191328	SMP	1	450.17	468.46	687.04	461.10	9.86	9.86	10.17	10.17	
1280199705	SMP	1	449.99	468.47	686.79	461.04	10.13	10.13	10.18	10.18	
1280208068	SMP	1	449.85	468.47	686.68	460.97	10.00	10.00	10.05	10.05	
1280216455	SMP	1	449.66	468.54	686.54	461.00	9.91	9.91	10.17	10.17	
1280224721	SMP	1	449.40	468.46	686.40	460.92	9.77	9.77	10.16	10.16	
1280233101	SMP	1	449.20	468.57	686.25	460.99	9.81	9.81	10.23	10.23	
1280241453	SMP	1	449.04	468.60	686.11	460.95	10.08	10.08	10.23	10.23	
1280249826	SMP	1	448.93	468.65	686.03	460.89	10.14	10.14	10.16	10.16	
1280258074	SMP	1	448.81	468.65	685.83	460.83	9.89	9.89	10.26	10.26	
1280266452	SMP	1	448.72	468.69	685.72	460.79	10.00	10.00	10.07	10.07	
1280274841	SMP	1	448.57	468.58	685.65	460.68	9.79	9.79	9.82	9.82	
1280283206	SMP	1	448.39	468.60	685.50	460.58	9.71	9.71	10.13	10.13	
1280291442	SMP	1	448.20	468.62	685.36	460.58	9.71	9.71	9.84	9.84	
1280299822	SMP	1	448.10	468.46	685.43	460.44	9.84	9.84	10.37	10.37	
1280308230	SMP	1	447.99	468.47	685.28	460.34	10.17	10.17	10.10	10.10	
1280316575	SMP	1	447.92	468.40	685.19	460.42	10.17	10.17	10.44	10.44	
1280324842	SMP	1	447.85	468.39	685.04	460.25	10.25	10.25	10.10	10.10	
1280333204	SMP	1	447.77	468.32	685.11	460.18	10.17	10.17	10.13	10.13	
1280341561	SMP	1	447.72	468.32	684.95	460.17	10.10	10.10	9.94	9.94	
1280349821	SMP	1	447.62	468.32	684.81	460.11	9.94	9.94	9.84	9.84	
1280358208	SMP	1	447.57	468.29	684.81	460.02	10.10	10.10	9.83	9.83	
1280366572	SMP	1	447.62	468.20	684.88	459.97	9.80	9.80	9.77	9.77	
1280374964	SMP	1	447.68	468.02	684.91	459.83	9.90	9.90	9.81	9.81	
1280383202	SMP	1	447.68	468.05	684.88	459.72	9.99	9.99	9.96	9.96	
1280391561	SMP	1	447.61	468.05	684.84	459.70	9.95	9.95	9.81	9.81	
1280399944	SMP	1	447.50	468.09	684.73	459.76	9.94	9.94	9.91	9.91	
1280408320	SMP	1	447.50	468.03	684.74	459.80	9.90	9.90	9.98	9.98	
1280424950	SMP	1	447.38	467.98	684.69	459.80	9.88	9.88	9.88	9.88	
1280433335	SMP	1	447.30	468.04	684.62	459.85	9.90	9.90	9.96	9.96	
1280441685	SMP	1	447.30	468.04	684.55	459.85	9.89	9.89	9.85	9.85	
1280449968	SMP	1	447.23	468.02	684.54	459.85	9.80	9.80	9.92	9.92	
1280458316	SMP	1	447.22	468.10	684.47	459.92	9.75	9.75	9.93	9.93	
1280466712	SMP	1	447.19	468.12	684.47	459.92	9.81	9.81	9.94	9.94	
1280475047	SMP	1	447.12	468.12	684.47	459.92	9.80	9.80	9.92	9.92	
1280483504	SMP	1	447.07	468.23	684.40	459.92	9.78	9.78	9.90	9.90	
1280491683	SMP	1	446.98	468.16	684.32	459.95	9.80	9.80	9.98	9.98	
1280500075	SMP	1	446.98	468.24	684.37	459.95	9.92	9.92	9.99	9.99	
1280508303	SMP	1	446.91	468.24	684.34	460.05	9.99	9.99	9.93	9.93	
1280516705	SMP	1	446.91	468.23	684.33	460.05	9.94	9.94	9.93	9.93	
1280525044	SMP	1	446.91	468.24	684.33	460.05	10.04	10.04	9.78	9.78	
1280533455	SMP	1	446.91	468.30	684.26	460.05	9.95	9.95	9.75	9.75	
1280541685	SMP	1	446.91	468.24	684.26	460.05	9.83	9.83	9.82	9.82	
1280550073	SMP	1	446.84	468.30	684.12	460.12	9.95	9.95	9.69	9.69	
1280558434	SMP	1	446.84	468.16	684.12	460.06	9.65	9.65	9.53	9.53	
1280566829	SMP	1	446.83	468.23	684.12	460.13	9.61	9.61	9.64	9.64	
1280575040	SMP	1	446.80	468.31	684.05	460.13	9.76	9.76	9.73	9.73	
1280583454	SMP	1	446.77	468.36	684.06	460.20	9.57	9.57	9.58	9.58	
1280591812	SMP	1	446.82	468.39	684.05	460.19	9.57	9.57	9.61	9.61	
1280600205	SMP	1	446.74	468.42	684.01	460.31	9.40	9.40	9.57	9.57	
1280608500	SMP	1	446.67	468.55	684.02	460.33	9.43	9.43	9.76	9.76	
1280616827	SMP	1	446.74	468.63	683.98	460.25	9.36	9.36	9.58	9.58	
1280625160	SMP	1	446.73	468.69	683.98	460.29	9.31	9.31	9.50	9.50	
1280633576	SMP	1	446.72	468.77	683.96	460.42	9.32	9.32	9.53	9.53	
1280641798	SMP	1	446.68	468.83	683.93	460.40	9.43	9.43	9.50	9.50	
1280650194	SMP	1	446.68	468.88	683.89	460.47	9.44	9.44	9.47	9.47	
1280658552	SMP	1	446.68	468.95	684.00	460.53	9.39	9.39	9.50	9.50	
1280666831	SMP	1	446.74	469.04	683.97	460.60	9.50	9.50	9.28	9.28	
1280675162	SMP	1	446.74	469.17	683.97	460.59	9.30	9.30	9.27	9.27	
1280683577	SMP	1	446.86	469.10	684.04	460.73	9.29	9.29	9.49	9.49	
1280691909	SMP	1	446.93	469.18	684.11	460.81	9.30	9.30	9.40	9.40	
1280700192	SMP	1	446.93	469.35	684.18	460.96	9.43	9.43	9.35	9.35	
1280708552	SMP	1	446.98	469.39	684.23	461.16	9.44	9.44	9.34	9.34	
1280716944	SMP	1	447.03	469.56	684.25	461.26	9.29	9.29	9.36	9.36	
1280725280	SMP	1	447.16	469.62	684.34	461.46	9.20	9.20	9.26	9.26	
1280733571	SMP	1	447.23	469.76	684.40	461.59	9.36	9.36	9.43	9.43	
1280750305	SMP	1	447.17	469.97	684.47	461.79	9.39	9.39	9.45	9.45	
1280758696	SMP	1	447.20	470.08	684.39	461.92	9.39	9.39	9.37	9.37	
1280766918	SMP	1	447.28	470.16	684.46	461.99	9.19	9.19	9.11	9.11	
1280775306	SMP	1	447.35	470.23	684.59	462.13	9.09	9.09	9.24	9.24	
1280783673	SMP	1	447.37	470.16	684.57	462.12	9.09	9.09	9.20	9.20	
1280792063	SMP	1	447.35	470.31	684.47	462.25	9.18	9.18	9.14	9.14	
1280800299	SMP	1	447.25	470.34	684.46	462.25	9.16	9.16	9.22	9.22	
1280808691	SMP	1	447.16	470.42	684.28	462.33	9.18	9.18	9.32	9.32	
1280817041	SMP	1	447.07	470.35	684.10	462.15	9.03	9.03	9.24	9.24	
1280825302	SMP	1	446.92	470.33	683.99	462.15	9.19	9.19	9.20	9.20	
1280833675	SMP	1	446.77	470.34	683.77	462.05	9.10	9.10	9.22	9.22	
1280842058	SMP	1	446.51	470.33	683.62	461.97	9.14	9.14	9.11	9.11	
1280850412	SMP	1	446.28	470.38	683.33	461.92	9.16	9.16	9.06	9.06	
1280858689	SMP	1	446.11	470.27	683.11	461.73	9.05	9.05	9.13	9.13	
1280867039	SMP	1	445.87	470.23	682.83	461.60	9.18	9.18	9.27	9.27	
1280875437	SMP	1	445.64	470.21	682.62	461.48	9.21	9.21	9.29	9.29	
1280883790	SMP	1	445.43	470.09	682.40	461.34	8.98	8.98	9.18	9.18	
1280892109	SMP	1	445.10	470.07	682.13	461.19	9.15	9.15	9.15	9.15	
1280900420	SMP	1	444.98	469.97	681.97	460.95	9.06	9.06	9.18	9.18	
1280908803	SMP	1	444.81	469.87	681.76	460.83	9.21	9.21	9.24	9.24	
1280917169	SMP	1	444.52	469.82	681.57	460.69	9.29	9.29	9.42	9.42	
1280925432	SMP	1	444.44	469.72	681.40	460.44	9.09	9.09	9.10	9.10	
1280933785	SMP	1	444.29	469.59	681.23	460.28	9.12	9.12	9.05	9.05	
1280942167	SMP	1	444.14	469.53	681.15	460.13	9.15	9.15	9.21	9.21	
1280950535	SMP	1	444.02	469.45	680.97	460.00	9.06	9.06	9.17	9.17	
1280958793	SMP	1	443.96	469.42	680.97	459.88	9.03	9.03	9.19	9.19	
1280967154	SMP	1	443.85	469.33	680.89	459.80	8.88	8.88	9.31	9.31	
1280975546	SMP	1	443.85	469.34	680.89	459.80	9.13	9.13	9.37	9.37	
1280983786	SMP	1	443.84	469.27	680.89	459.73	9.10	9.10	9.33	9.33	
1280992165	SMP	1	443.89	469.30	680.96	459.80	8.91	8.91	9.30	9.30	
1281000529	SMP	1	443.96	469.30	681.04	459.66	8.93	8.93	8.97	8.97	
1281008934	SMP	1	443.96	469.30	681.11	459.73	8.92	8.92	8.87	8.87	
1281017157	SMP	1	443.96	469.41	681.11	459.85	9.06	9.06	8.85	8.85	
1281025540	SMP	1	444.08	469.40	681.27	459.86	8.96	8.96	9.08	9.08	
1281033905	SMP	1	444.21	469.43	681.40	459.92	8.99	8.99	9.05	9.05	
1281042295	SMP	1	444.30	469.31	681.59	459.87	9.05	9.05	8.76	8.76	
1281050530	SMP	1	444.32	469.43	681.73	459.94	9.17	9.17	8.98	8.98	
1281058918	SMP	1	444.41	469.44	681.86	459.98	9.08	9.08	9.01	9.01	
1281067274	SMP	1	444.46	469.35	682.01	460.03	9.03	9.03	9.11	9.11	
1281075710	SMP	1	444.69	469.30	682.15	460.03	8.93	8.93	8.97	8.97	
1281083899	SMP	1	444.84	469.24	682.22	459.89	9.14	9.14	9.02	9.02	
1281092295	SMP	1	444.95	469.14	682.37	459.79	8.90	8.90	8.91	8.91	
1281100657	SMP	1	445.07	469.09	682.59	459.79	8.99	8.99	9.07	9.07	
1281117303	SMP	1	445.17	468.79	682.82	459.60	9.12	9.12	9.12	9.12	
1281125661	SMP	1	445.34	468.66	682.86	459.49	9.00	9.00	9.11	9.11	
1281134092	SMP	1	445.33	468.55	683.00	459.36	9.24	9.24	8.89	8.89	
1281150865	SMP	1	445.48	468.30	683.09	459.30	8.91	8.91	8.82	8.82	
1281159055	SMP	1	445.51	468.26	683.16	459.21	8.94	8.94	8.82	8.82	
1281167409	SMP	1	445.60	468.26	683.28	459.20	8.89	8.89	8.99	8.99	
1281175657	SMP	1	445.78	468.14	683.32	459.13	8.94	8.94	8.99	8.99	
1281184029	SMP	1	445.80	468.19	683.39	459.13	9.06	9.06	9.02	9.02	
1281192409	SMP	1	445.76	468.20	683.36	459.14	8.97	8.97	8.95	8.95	
1281200751	SMP	1	445.82	468.29	683.37	459.21	9.20	9.20	9.00	9.00	
1281209069	SMP	1	445.76	468.34	683.48	459.30	9.03	9.03	9.04	9.04	
1281217404	SMP	1	445.80	468.35	683.44	459.37	8.89	8.89	9.11	9.11	
1281225725	SMP	1	445.82	468.45	683.47	459.33	8.85	8.85	9.10	9.10	
1281234114	SMP	1	445.78	468.57	683.48	459.48	8.95	8.95	9.14	9.14	
1281242377	SMP	1	445.77	468.57	683.47	459.60	8.85	8.85	9.00	9.00	
1281250776	SMP	1	445.76	468.83	683.40	459.63	9.17	9.17	8.99	8.99	
1281259102	SMP	1	445.74	468.79	683.38	459.71	9.08	9.08	8.91	8.91	
1281267482	SMP	1	445.69	468.94	683.40	459.71	9.30	9.30	8.81	8.81	
1281275799	SMP	1	445.72	469.04	683.40	459.85	9.24	9.24	8.82	8.82	
1281284137	SMP	1	445.65	469.12	683.34	459.98	9.23	9.23	8.89	8.89	
1281292493	SMP	1	445.65	469.11	683.26	460.06	8.94	8.94	9.00	9.00	
1281300810	SMP	1	445.52	469.09	683.23	459.97	8.84	8.84	8.89	8.89	
1281309174	SMP	1	445.38	468.50	682.98	459.33	9.02	9.02	8.74	8.74	
1281317477	SMP	1	445.62	467.69	682.69	458.61	9.04	9.04	9.09	9.09	
1281325850	SMP	1	445.81	466.75	682.38	457.54	8.90	8.90	8.94	8.94	
1281334171	SMP	1	446.01	466.05	682.25	456.91	8.96	8.96	8.90	8.90	
1281342488	SMP	1	445.89	465.66	682.22	456.51	8.95	8.95	8.80	8.80	
1281350858	SMP	1	445.84	465.53	682.22	456.44	8.92	8.92	8.75	8.75	
1281359222	SMP	1	445.78	465.55	682.22	456.38	8.89	8.89	8.64	8.64	
1281367619	SMP	1	445.67	465.54	682.22	456.37	9.05	9.05	8.70	8.70	
1281375938	SMP	1	445.60	465.47	682.26	456.30	8.98	8.98	8.62	8.62	
1281384371	SMP	1	445.60	465.41	682.27	456.21	9.05	9.05	8.78	8.78	
1281392659	SMP	1	445.54	465.11	682.09	455.91	9.04	9.04	8.75	8.75	
1281400908	SMP	1	445.40	464.29	681.71	455.15	9.03	9.03	8.76	8.76	
1281409334	SMP	1	445.53	463.58	681.43	454.33	9.03	9.03	8.78	8.78	
1281417662	SMP	1	445.87	463.00	681.62	453.81	8.77	8.77	8.64	8.64	
1281425992	SMP	1	445.84	462.80	681.64	453.65	8.92	8.92	8.67	8.67	
1281434415	SMP	1	445.74	462.87	681.67	453.69	8.86	8.86	8.75	8.75	
1281442662	SMP	1	445.60	462.86	681.73	453.58	8.91	8.91	8.78	8.78	
1281451014	SMP	1	445.48	462.82	681.74	453.57	8.96	8.96	8.70	8.70	
1281459359	SMP	1	445.48	462.75	681.67	453.50	9.06	9.06	8.93	8.93	
1281467654	SMP	1	445.47	462.70	681.61	453.43	9.05	9.05	8.89	8.89	
1281476018	SMP	1	445.45	462.64	681.75	453.36	8.92	8.92	8.88	8.88	
1281484388	SMP	1	445.48	462.62	681.79	453.34	9.00	9.00	8.76	8.76	
1281492632	SMP	1	445.48	462.56	681.87	453.27	8.98	8.98	8.89	8.89	
1281501009	SMP	1	445.48	462.55	681.87	453.19	8.96	8.96	8.70	8.70	
1281509395	SMP	1	445.48	462.41	681.86	453.11	9.02	9.02	8.56	8.56	
1281517759	SMP	1	445.54	462.31	681.87	453.04	8.98	8.98	8.58	8.58	
1281526073	SMP	1	445.59	462.26	681.98	453.00	8.93	8.93	8.62	8.62	
1281534382	SMP	1	445.58	462.12	681.97	452.86	8.88	8.88	8.74	8.74	
1281542750	SMP	1	445.62	462.12	682.06	452.83	9.00	9.00	8.68	8.68	
1281551132	SMP	1	445.60	461.94	682.06	452.76	8.91	8.91	8.65	8.65	
1281559433	SMP	1	445.64	461.91	682.09	452.71	9.03	9.03	8.73	8.73	
1281567759	SMP	1	445.57	461.72	681.98	452.55	9.02	9.02	8.92	8.92	
1281576125	SMP	1	445.64	461.28	681.90	452.04	8.87	8.87	8.57	8.57	
1281584509	SMP	1	445.65	460.92	681.81	451.72	8.94	8.94	8.62	8.62	
1281601144	SMP	1	445.77	460.65	681.76	451.48	8.90	8.90	8.71	8.71	
1281609455	SMP	1	445.64	460.72	681.78	451.43	9.02	9.02	8.63	8.63	
1281617896	SMP	1	445.64	460.72	681.83	451.47	8.99	8.99	8.82	8.82	
1281634503	SMP	1	445.43	460.72	681.76	451.33	9.01	9.01	8.75	8.75	
1281642826	SMP	1	445.47	460.77	681.69	451.40	9.00	9.00	8.73	8.73	
1281651138	SMP	1	445.41	460.81	681.62	451.33	9.03	9.03	8.78	8.78	
1281659490	SMP	1	445.33	460.81	681.53	451.31	8.97	8.97	8.77	8.77	
1281667879	SMP	1	445.33	460.84	681.62	451.33	8.76	8.76	8.82	8.82	
1281676243	SMP	1	445.26	460.86	681.69	451.33	8.84	8.84	8.71	8.71	
1281684506	SMP	1	445.24	460.91	681.69	451.33	8.84	8.84	8.85	8.85	
1281692894	SMP	1	445.18	460.89	681.62	451.33	8.95	8.95	8.77	8.77	
1281701260	SMP	1	445.26	460.94	681.62	451.33	9.05	9.05	8.78	8.78	
1281709617	SMP	1	445.18	460.94	681.62	451.33	8.99	8.99	8.77	8.77	
1281717880	SMP	1	445.24	460.91	681.69	451.33	8.80	8.80	8.75	8.75	
1281726245	SMP	1	445.32	460.92	681.71	451.35	8.76	8.76	8.73	8.73	
1281734625	SMP	1	445.33	460.91	681.76	451.33	8.81	8.81	8.78	8.78	
1281743020	SMP	1	445.40	460.93	681.79	451.31	8.87	8.87	8.72	8.72	
1281751247	SMP	1	445.47	460.84	681.86	451.31	8.87	8.87	8.66	8.66	
1281759629	SMP	1	445.50	460.79	681.88	451.28	9.06	9.06	8.64	8.64	
1281768000	SMP	1	445.50	460.72	681.90	451.27	9.01	9.01	8.57	8.57	
1281776381	SMP	1	445.57	460.79	681.97	451.20	9.03	9.03	8.56	8.56	
1281784621	SMP	1	445.61	460.72	682.04	451.20	9.01	9.01	8.62	8.62	
1281793017	SMP	1	445.75	460.65	682.04	451.20	8.95	8.95	8.72	8.72	
1281801375	SMP	1	445.75	460.61	682.18	451.20	8.92	8.92	8.59	8.59	
1281809636	SMP	1	445.81	460.54	682.25	451.13	8.93	8.93	8.69	8.69	
1281817997	SMP	1	445.82	460.60	682.23	451.14	8.95	8.95	8.60	8.60	
1281826383	SMP	1	445.89	460.53	682.31	451.06	8.97	8.97	8.68	8.68	
1281834733	SMP	1	445.90	460.55	682.32	451.07	8.95	8.95	8.67	8.67	
1281843017	SMP	1	445.90	460.49	682.18	451.07	8.92	8.92	8.72	8.72	
1281851587	SMP	1	445.90	460.48	682.25	451.06	8.94	8.94	8.70	8.70	
1281859766	SMP	1	445.91	460.48	682.33	450.99	8.95	8.95	8.67	8.67	
1281868118	SMP	1	445.91	460.48	682.40	450.98	8.90	8.90	8.70	8.70	
1281876379	SMP	1	445.91	460.40	682.39	450.89	8.83	8.83	8.73	8.73	
1281884737	SMP	1	445.98	460.40	682.35	450.89	8.76	8.76	8.63	8.63	
1281893138	SMP	1	445.90	460.47	682.41	450.89	8.79	8.79	8.63	8.63	
1281901497	SMP	1	445.91	460.48	682.41	450.96	8.92	8.92	8.73	8.73	
1281909747	SMP	1	445.90	460.41	682.33	450.93	8.85	8.85	8.64	8.64	
1281918120	SMP	1	445.97	460.48	682.47	450.99	8.90	8.90	8.81	8.81	
1281926499	SMP	1	445.97	460.46	682.47	451.05	8.95	8.95	8.79	8.79	
1281934852	SMP	1	445.97	460.53	682.47	450.99	8.92	8.92	8.85	8.85	
1281943135	SMP	1	445.98	460.55	682.46	451.06	8.85	8.85	8.84	8.84	
1281951486	SMP	1	445.91	460.48	682.53	451.07	9.00	9.00	8.87	8.87	
1281959872	SMP	1	445.97	460.55	682.47	451.08	8.95	8.95	8.92	8.92	
1281968113	SMP	1	445.98	460.48	682.44	451.08	8.84	8.84	8.86	8.86	
1281976627	SMP	1	445.90	460.53	682.44	451.08	9.00	9.00	8.90	8.90	
1281984857	SMP	1	445.90	460.46	682.44	451.07	9.05	9.05	8.86	8.86	
1281993266	SMP	1	445.89	460.46	682.36	451.15	9.01	9.01	8.84	8.84	
1282001489	SMP	1	445.88	460.46	682.36	451.09	8.94	8.94	8.82	8.82	
1282009868	SMP	1	445.83	460.48	682.37	451.08	9.07	9.07	8.86	8.86	
1282018240	SMP	1	445.83	460.46	682.31	451.06	9.12	9.12	8.69	8.69	
1282026619	SMP	1	445.81	460.46	682.30	451.01	8.94	8.94	8.70	8.70	
1282034854	SMP	1	445.81	460.39	682.32	450.98	9.12	9.12	8.83	8.83	
1282043255	SMP	1	445.74	460.39	682.31	451.04	8.98	8.98	8.70	8.70	
1282051605	SMP	1	445.70	460.37	682.18	450.98	9.06	9.06	9.01	9.01	
1282059985	SMP	1	445.68	460.34	682.11	450.90	9.22	9.22	8.90	8.90	
1282068236	SMP	1	445.65	460.29	682.05	450.88	9.25	9.25	8.74	8.74	
1282076620	SMP	1	445.57	460.22	682.15	450.78	9.13	9.13	8.82	8.82	
1282084975	SMP	1	445.56	460.13	682.11	450.75	9.18	9.18	8.92	8.92	
1282093376	SMP	1	445.56	460.13	682.11	450.68	9.16	9.16	9.02	9.02	
1282101598	SMP	1	445.49	460.05	682.04	450.53	9.13	9.13	9.01	9.01	
1282109999	SMP	1	445.50	460.02	681.97	450.46	9.10	9.10	8.99	8.99	
1282118358	SMP	1	445.47	459.98	682.04	450.40	9.23	9.23	8.98	8.98	
1282126622	SMP	1	445.38	459.98	682.04	450.40	9.37	9.37	9.05	9.05	
1282134984	SMP	1	445.40	459.98	681.97	450.40	9.27	9.27	9.05	9.05	
1282143370	SMP	1	445.42	459.90	681.97	450.40	9.41	9.41	9.05	9.05	
1282151723	SMP	1	445.45	459.99	681.97	450.40	9.37	9.37	9.05	9.05	
1282159987	SMP	1	445.44	460.04	682.04	450.46	9.30	9.30	8.99	8.99	
1282168357	SMP	1	445.50	460.05	682.11	450.46	9.33	9.33	9.00	9.00	
1282176734	SMP	1	445.55	460.06	682.18	450.53	9.23	9.23	9.13	9.13	
1282185097	SMP	1	445.57	460.05	682.18	450.60	9.30	9.30	9.08	9.08	
1282193373	SMP	1	445.61	460.06	682.25	450.68	9.49	9.49	9.18	9.18	
1282201728	SMP	1	445.62	460.05	682.14	450.75	9.54	9.54	9.16	9.16	
1282210107	SMP	1	445.67	460.10	682.22	450.75	9.51	9.51	9.16	9.16	
1282218477	SMP	1	445.80	460.11	682.29	450.75	9.44	9.44	9.23	9.23	
1282226836	SMP	1	445.90	460.12	682.50	450.73	9.47	9.47	9.13	9.13	
1282235090	SMP	1	445.93	460.16	682.61	450.87	9.47	9.47	9.27	9.27	
1282243495	SMP	1	446.09	460.09	682.69	450.89	9.42	9.42	9.19	9.19	
1282251848	SMP	1	446.09	460.09	682.72	450.93	9.38	9.38	9.07	9.07	
1282260105	SMP	1	446.24	460.17	682.91	450.89	9.41	9.41	9.12	9.12	
1282268472	SMP	1	446.31	460.10	682.94	450.90	9.47	9.47	9.09	9.09	
1282276869	SMP	1	446.45	460.10	683.04	451.00	9.50	9.50	9.17	9.17	
1282285091	SMP	1	446.60	460.15	683.10	451.04	9.51	9.51	9.24	9.24	
1282293489	SMP	1	446.68	460.10	683.30	450.95	9.58	9.58	9.20	9.20	
1282301882	SMP	1	446.81	460.10	683.46	450.90	9.58	9.58	9.22	9.22	
1282310240	SMP	1	446.90	460.10	683.61	450.92	9.58	9.58	9.07	9.07	
1282318464	SMP	1	446.91	460.05	683.67	451.02	9.59	9.59	9.23	9.23	
1282326844	SMP	1	447.16	460.02	683.74	451.00	9.47	9.47	9.22	9.22	
1282335208	SMP	1	447.23	460.09	683.91	451.02	9.56	9.56	9.24	9.24	
1282343599	SMP	1	447.41	460.03	684.09	451.11	9.42	9.42	9.31	9.31	
1282351830	SMP	1	447.46	460.10	684.20	451.10	9.71	9.71	9.29	9.29	
1282360224	SMP	1	447.65	460.16	684.24	451.10	9.65	9.65	9.28	9.28	
1282368586	SMP	1	447.80	460.16	684.42	451.24	9.71	9.71	9.09	9.09	
1282376970	SMP	1	448.00	460.09	684.63	451.26	9.80	9.80	9.03	9.03	
1282385208	SMP	1	448.05	460.13	684.75	451.26	9.71	9.71	9.16	9.16	
1282393596	SMP	1	448.30	460.21	684.75	451.34	9.74	9.74	9.30	9.30	
1282401951	SMP	1	448.45	460.13	684.96	451.31	9.59	9.59	9.31	9.31	
1282410341	SMP	1	448.48	460.17	685.12	451.33	9.71	9.71	9.58	9.58	
1282418594	SMP	1	448.71	460.12	685.27	451.33	9.67	9.67	9.33	9.33	
1282426974	SMP	1	448.84	460.03	685.49	451.24	9.68	9.68	9.14	9.14	
1282435325	SMP	1	448.90	459.95	685.62	451.17	9.73	9.73	9.05	9.05	
1282451967	SMP	1	449.17	459.84	685.75	451.12	9.77	9.77	9.26	9.26	
1282460330	SMP	1	449.24	459.69	685.93	451.08	9.60	9.60	9.26	9.26	
1282468715	SMP	1	449.37	459.60	686.10	451.11	9.59	9.59	9.31	9.31	
1282476949	SMP	1	449.56	459.62	686.18	451.12	9.69	9.69	9.33	9.33	
1282485343	SMP	1	449.61	459.55	686.30	451.02	9.62	9.62	9.26	9.26	
1282493712	SMP	1	449.72	459.53	686.32	451.05	9.71	9.71	9.28	9.28	
1282502110	SMP	1	449.77	459.55	686.53	451.04	9.82	9.82	9.34	9.34	
1282510343	SMP	1	449.82	459.54	686.53	451.12	9.87	9.87	9.06	9.06	
1282518718	SMP	1	449.91	459.59	686.66	451.02	9.87	9.87	9.07	9.07	
1282527063	SMP	1	449.84	459.56	686.67	451.05	9.85	9.85	9.28	9.28	
1282535574	SMP	1	449.91	459.49	686.70	451.02	9.85	9.85	9.37	9.37	
1282543728	SMP	1	449.85	459.45	686.74	450.98	9.84	9.84	9.32	9.32	
1282552083	SMP	1	449.93	459.36	686.76	450.98	9.84	9.84	9.33	9.33	
1282560389	SMP	1	449.93	459.36	686.77	450.86	9.86	9.86	9.28	9.28	
1282569953	SMP	1	449.92	459.34	686.71	450.93	9.85	9.85	9.40	9.40	
1282577074	SMP	1	449.92	459.33	686.77	450.93	9.82	9.82	9.26	9.26	
1282585458	SMP	1	449.94	459.31	686.73	450.97	9.88	9.88	9.44	9.44	
1282593765	SMP	1	449.91	459.42	686.77	450.93	9.91	9.91	9.26	9.26	
1282602159	SMP	1	449.78	459.45	686.74	451.00	9.88	9.88	9.37	9.37	
1282610440	SMP	1	449.84	459.49	686.78	450.93	9.88	9.88	9.33	9.33	
1282618812	SMP	1	449.91	459.57	686.77	450.98	9.87	9.87	9.33	9.33	
1282627136	SMP	1	449.78	459.56	686.76	451.02	9.85	9.85	9.27	9.27	
1282635476	SMP	1	449.75	459.54	686.69	451.10	9.86	9.86	9.26	9.26	
1282643851	SMP	1	449.80	459.59	686.74	451.05	9.88	9.88	9.42	9.42	
1282652191	SMP	1	449.75	459.60	686.67	451.13	9.86	9.86	9.39	9.39	
1282660507	SMP	1	449.75	459.60	686.73	451.13	9.86	9.86	9.40	9.40	
1282668848	SMP	1	449.88	459.61	686.74	451.20	9.84	9.84	9.38	9.38	
1282677229	SMP	1	449.82	459.61	686.74	451.21	9.91	9.91	9.29	9.29	
1282685531	SMP	1	449.82	459.69	686.83	451.23	9.89	9.89	9.31	9.31	
1282693848	SMP	1	449.88	459.69	686.82	451.29	9.89	9.89	9.27	9.27	
1282702209	SMP	1	449.84	459.70	686.82	451.39	9.90	9.90	9.33	9.33	
1282710528	SMP	1	449.87	459.78	686.91	451.43	9.94	9.94	9.32	9.32	
1282718943	SMP	1	450.02	459.79	686.97	451.61	9.83	9.83	9.37	9.37	
1282727213	SMP	1	451.05	460.33	688.05	452.12	10.02	10.02	9.65	9.65	
1282735607	SMP	1	452.59	461.20	689.30	453.17	10.16	10.16	9.66	9.66	
1282743931	SMP	1	454.13	462.16	690.69	454.19	10.06	10.06	9.70	9.70	
1282752295	SMP	1	455.64	463.30	691.90	455.44	10.38	10.38	9.80	9.80	
1282768984	SMP	1	458.17	465.07	694.26	457.19	10.16	10.16	9.78	9.78	
1282777308	SMP	1	459.33	465.78	695.30	457.91	10.00	10.00	9.62	9.62	
1282785635	SMP	1	460.48	466.41	696.34	458.51	10.26	10.26	9.62	9.62	
1282793974	SMP	1	460.70	466.67	696.65	458.73	10.29	10.29	9.57	9.57	
1282802686	SMP	1	460.74	466.64	696.88	458.85	10.26	10.26	9.85	9.85	
1282810726	SMP	1	460.70	466.67	696.98	458.83	10.23	10.23	9.72	9.72	
1282819092	SMP	1	460.84	466.67	697.12	458.76	10.23	10.23	9.50	9.50	
1282827333	SMP	1	460.88	466.65	697.34	458.86	10.22	10.22	9.66	9.66	
1282835731	SMP	1	460.91	466.72	697.52	458.96	10.33	10.33	9.63	9.63	
1282844083	SMP	1	461.00	466.79	697.74	458.94	10.23	10.23	9.77	9.77	
1282852733	SMP	1	461.05	466.88	697.95	458.96	10.33	10.33	9.79	9.79	
1282860691	SMP	1	461.24	466.94	698.05	458.98	10.35	10.35	9.65	9.65	
1282869071	SMP	1	461.38	466.95	698.33	459.12	10.23	10.23	9.73	9.73	
1282877458	SMP	1	461.53	467.09	698.51	459.22	10.34	10.34	9.47	9.47	
1282885822	SMP	1	461.69	467.19	698.70	459.22	10.47	10.47	9.63	9.63	
1282894054	SMP	1	461.82	467.21	698.85	459.34	10.12	10.12	9.49	9.49	
1282902440	SMP	1	461.93	467.40	699.10	459.40	10.37	10.37	9.77	9.77	
1282910813	SMP	1	462.09	467.45	699.27	459.45	10.35	10.35	9.66	9.66	
1282919191	SMP	1	462.24	467.52	699.37	459.61	10.39	10.39	9.67	9.67	
1282927456	SMP	1	462.48	467.51	699.67	459.73	10.33	10.33	9.47	9.47	
1282944188	SMP	1	462.80	467.63	700.01	459.81	10.55	10.55	9.80	9.80	
1282952457	SMP	1	463.03	467.59	700.43	459.85	10.33	10.33	9.71	9.71	
1282960802	SMP	1	464.26	467.93	701.60	460.21	10.48	10.48	9.87	9.87	
1282969196	SMP	1	465.56	468.18	702.63	460.45	11.17	11.17	9.83	9.83	
1282977581	SMP	1	466.31	468.27	703.20	460.65	10.65	10.65	10.03	10.03	
1282985830	SMP	1	466.41	468.18	703.32	460.57	11.03	11.03	9.93	9.93	
1282994173	SMP	1	466.62	468.26	703.48	460.70	10.73	10.73	9.95	9.95	
1283002580	SMP	1	466.76	468.12	703.59	460.66	10.65	10.65	9.77	9.77	
1283010927	SMP	1	466.91	468.11	703.78	460.60	10.84	10.84	9.69	9.69	
1283019198	SMP	1	467.02	468.13	703.99	460.67	10.80	10.80	9.84	9.84	
1283027558	SMP	1	467.06	467.94	704.14	460.64	10.64	10.64	9.99	9.99	
1283035949	SMP	1	467.21	467.87	704.24	460.61	10.51	10.51	9.96	9.96	
1283044307	SMP	1	467.31	467.85	704.32	460.52	10.78	10.78	9.91	9.91	
1283052581	SMP	1	467.37	467.80	704.38	460.47	10.66	10.66	9.77	9.77	
1283060915	SMP	1	467.44	467.79	704.52	460.54	10.75	10.75	9.85	9.85	
1283069321	SMP	1	467.44	467.65	704.56	460.48	10.74	10.74	9.78	9.78	
1283077681	SMP	1	467.52	467.65	704.55	460.48	10.69	10.69	9.69	9.69	
1283085944	SMP	1	467.59	467.65	704.76	460.47	10.72	10.72	9.66	9.66	
1283094294	SMP	1	467.59	467.64	704.71	460.45	10.71	10.71	9.61	9.61	
1283102703	SMP	1	467.66	467.64	704.89	460.56	10.54	10.54	9.74	9.74	
1283110927	SMP	1	467.66	467.64	704.87	460.46	10.44	10.44	9.66	9.66	
1283119326	SMP	1	467.66	467.71	704.92	460.58	10.53	10.53	9.71	9.71	
1283127676	SMP	1	467.66	467.72	704.92	460.60	10.36	10.36	9.87	9.87	
1283136072	SMP	1	467.22	467.73	704.47	460.47	10.40	10.40	9.74	9.74	
1283144287	SMP	1	466.82	467.55	704.11	460.34	10.37	10.37	9.88	9.88	
1283152699	SMP	1	466.74	467.55	703.91	460.26	10.33	10.33	9.76	9.76	
1283161034	SMP	1	466.73	467.51	703.99	460.27	10.35	10.35	9.69	9.69	
1283169438	SMP	1	466.77	467.46	703.98	460.40	9.99	9.99	9.83	9.83	
1283177675	SMP	1	466.74	467.48	704.04	460.39	10.22	10.22	9.70	9.70	
1283186068	SMP	1	466.63	467.61	704.08	460.42	10.35	10.35	9.70	9.70	
1283194405	SMP	1	466.64	467.53	704.12	460.48	10.14	10.14	9.78	9.78	
1283202824	SMP	1	466.69	467.66	703.99	460.43	10.27	10.27	9.62	9.62	
1283211046	SMP	1	466.64	467.79	704.05	460.51	10.27	10.27	9.78	9.78	
1283219439	SMP	1	466.70	467.88	704.09	460.64	10.20	10.20	9.68	9.68	
1283227799	SMP	1	466.63	467.92	704.08	460.74	10.25	10.25	9.79	9.79	
1283236193	SMP	1	466.63	468.03	704.06	460.80	10.34	10.34	9.56	9.56	
1283244404	SMP	1	466.61	468.10	704.05	460.83	10.36	10.36	9.49	9.49	
1283252819	SMP	1	466.54	468.17	703.98	461.05	10.11	10.11	9.72	9.72	
1283261176	SMP	1	466.47	468.31	703.97	461.13	10.07	10.07	9.64	9.64	
1283269433	SMP	1	466.47	468.36	704.01	461.30	10.10	10.10	9.61	9.61	
1283277795	SMP	1	466.54	468.50	703.99	461.40	9.79	9.79	9.54	9.54	
1283286186	SMP	1	466.45	468.59	703.99	461.53	9.77	9.77	9.48	9.48	
1283294538	SMP	1	466.48	468.78	703.90	461.65	9.93	9.93	9.49	9.49	
1283302814	SMP	1	466.44	469.00	703.90	461.83	9.99	9.99	9.55	9.55	
1283311157	SMP	1	466.32	469.22	703.90	461.98	10.11	10.11	9.55	9.55	
1283319551	SMP	1	466.33	469.30	703.92	462.13	9.92	9.92	9.44	9.44	
1283336169	SMP	1	466.25	469.51	703.84	462.26	9.85	9.85	9.23	9.23	
1283344555	SMP	1	466.20	469.46	703.79	462.35	9.87	9.87	9.25	9.25	
1283352922	SMP	1	466.20	469.39	703.77	462.32	9.66	9.66	9.42	9.42	
1283361298	SMP	1	466.16	469.32	703.59	462.23	9.78	9.78	9.29	9.29	
1283369529	SMP	1	465.91	469.23	703.35	462.07	9.88	9.88	9.44	9.44	
1283377938	SMP	1	465.70	468.88	703.06	461.73	9.67	9.67	9.24	9.24	
1283386290	SMP	1	465.63	468.63	702.88	461.53	9.50	9.50	9.36	9.36	
1283394670	SMP	1	465.56	468.56	702.84	461.26	9.56	9.56	9.15	9.15	
1283402913	SMP	1	465.49	468.35	702.81	461.22	9.28	9.28	9.18	9.18	
1283411301	SMP	1	465.43	468.21	702.63	460.94	9.72	9.72	9.46	9.46	
1283419668	SMP	1	465.38	468.08	702.67	460.63	9.68	9.68	9.34	9.34	
1283436311	SMP	1	465.17	467.66	702.37	460.20	9.55	9.55	9.26	9.26	
1283444659	SMP	1	465.12	467.43	702.26	460.12	9.58	9.58	9.35	9.35	
1283453054	SMP	1	465.00	467.25	702.19	459.90	9.79	9.79	9.39	9.39	
1283461282	SMP	1	464.99	467.15	702.13	459.66	9.74	9.74	9.08	9.08	
1283469663	SMP	1	464.84	466.95	702.05	459.60	9.64	9.64	9.05	9.05	
1283478038	SMP	1	464.85	466.81	701.92	459.38	9.50	9.50	9.02	9.02	
1283486414	SMP	1	464.85	466.66	702.05	459.31	9.54	9.54	9.04	9.04	
1283494652	SMP	1	464.81	466.49	701.99	459.18	9.59	9.59	9.01	9.01	
1283503048	SMP	1	464.75	466.41	701.99	459.18	9.44	9.44	9.28	9.28	
1283511411	SMP	1	464.75	466.42	701.99	459.25	9.43	9.43	9.24	9.24	
1283519785	SMP	1	464.76	466.46	701.92	459.18	9.50	9.50	9.09	9.09	
1283528036	SMP	1	464.69	466.53	701.92	459.25	9.36	9.36	8.96	8.96	
1283536474	SMP	1	464.67	466.60	701.99	459.45	9.36	9.36	9.11	9.11	
1283544796	SMP	1	464.65	466.64	701.95	459.45	9.36	9.36	9.04	9.04	
1283553177	SMP	1	464.73	466.72	701.98	459.60	9.23	9.23	9.03	9.03	
1283561404	SMP	1	464.65	466.87	701.99	459.66	9.58	9.58	9.01	9.01	
1283569786	SMP	1	464.63	466.95	701.99	459.80	9.49	9.49	9.15	9.15	
1283578157	SMP	1	464.59	467.03	701.99	459.81	9.40	9.40	9.11	9.11	
1283586415	SMP	1	464.42	467.18	701.94	459.96	9.72	9.72	9.15	9.15	
1283594774	SMP	1	464.39	467.09	701.92	460.05	9.38	9.38	9.25	9.25	
1283603171	SMP	1	464.23	467.14	701.82	460.08	9.50	9.50	9.17	9.17	
1283611524	SMP	1	464.10	467.11	701.80	460.05	9.35	9.35	9.12	9.12	
1283619777	SMP	1	463.99	467.23	701.55	459.92	9.56	9.56	9.08	9.08	
1283628155	SMP	1	463.87	467.18	701.55	459.87	9.37	9.37	9.06	9.06	
1283636535	SMP	1	463.79	467.11	701.49	459.81	9.24	9.24	9.24	9.24	
1283644894	SMP	1	463.62	467.26	701.41	459.73	9.49	9.49	9.11	9.11	
1283653169	SMP	1	463.49	467.18	701.27	459.73	9.28	9.28	9.20	9.20	
1283661553	SMP	1	463.41	467.11	701.21	459.66	9.16	9.16	9.10	9.10	
1283669901	SMP	1	463.42	467.17	701.21	459.66	9.09	9.09	9.12	9.12	
1283678303	SMP	1	463.27	467.24	701.14	459.66	9.20	9.20	9.08	9.08	
1283686534	SMP	1	463.27	467.23	701.13	459.73	9.19	9.19	9.06	9.06	
1283694892	SMP	1	463.27	467.32	701.21	459.80	9.26	9.26	9.17	9.17	
1283703297	SMP	1	463.27	467.39	701.27	459.73	9.32	9.32	9.20	9.20	
1289586255	SMP	1	463.48	439.27	697.87	448.26	9.46	9.46	8.93	8.93	
1289594594	SMP	1	463.09	439.21	697.51	448.06	9.56	9.56	8.91	8.91	
1289602976	SMP	1	462.76	439.12	697.08	447.84	9.60	9.60	9.08	9.08	
1289611224	SMP	1	462.40	438.98	696.63	447.75	9.51	9.51	9.03	9.03	
1289619617	SMP	1	462.05	438.91	696.35	447.61	9.61	9.61	9.05	9.05	
1289627974	SMP	1	461.72	438.90	695.98	447.55	9.40	9.40	9.12	9.12	
1289636240	SMP	1	461.33	438.82	695.59	447.44	9.52	9.52	9.17	9.17	
1289644599	SMP	1	461.05	438.74	695.29	447.32	9.46	9.46	8.93	8.93	
1289652988	SMP	1	460.70	438.73	694.97	447.20	9.50	9.50	9.04	9.04	
1289661339	SMP	1	460.48	438.65	694.61	447.14	9.29	9.29	8.98	8.98	
1289677988	SMP	1	459.83	438.67	694.06	446.93	9.48	9.48	8.98	8.98	
1289686335	SMP	1	459.60	438.73	693.74	446.88	9.34	9.34	8.83	8.83	
1289694734	SMP	1	459.37	438.73	693.44	446.81	9.26	9.26	8.87	8.87	
1289702969	SMP	1	459.12	438.74	693.20	446.75	9.50	9.50	8.96	8.96	
1289711333	SMP	1	458.90	438.74	692.95	446.77	9.48	9.48	8.93	8.93	
1289719742	SMP	1	458.65	438.81	692.73	446.74	9.40	9.40	8.95	8.95	
1289728099	SMP	1	458.41	438.94	692.52	446.73	9.53	9.53	8.87	8.87	
1289736332	SMP	1	458.26	439.02	692.29	446.78	9.36	9.36	8.85	8.85	
1289744730	SMP	1	458.07	439.48	692.05	447.12	9.44	9.44	8.94	8.94	
1289753087	SMP	1	458.19	440.73	691.73	448.54	9.53	9.53	9.11	9.11	
1289761466	SMP	1	458.29	442.54	691.26	450.35	9.47	9.47	9.02	9.02	
1289769713	SMP	1	458.19	444.41	690.71	452.18	9.53	9.53	9.21	9.21	
1289778089	SMP	1	458.13	446.27	690.35	454.05	9.61	9.61	9.22	9.22	
1289794718	SMP	1	457.72	448.31	690.12	455.76	9.57	9.57	9.27	9.27	
1289803101	SMP	1	457.37	448.37	690.12	455.91	9.35	9.35	9.39	9.39	
1289811461	SMP	1	457.01	448.50	690.05	455.98	9.65	9.65	9.28	9.28	
1289819824	SMP	1	456.91	448.83	689.89	456.12	9.79	9.79	9.31	9.31	
1289828089	SMP	1	456.75	448.94	689.67	456.33	9.68	9.68	9.17	9.17	
1289836455	SMP	1	456.36	449.09	689.62	456.33	9.73	9.73	9.19	9.19	
1289844834	SMP	1	456.09	449.24	689.50	456.37	9.67	9.67	9.13	9.13	
1289853222	SMP	1	455.97	449.41	689.28	456.35	9.80	9.80	9.07	9.07	
1289861469	SMP	1	455.77	449.40	689.06	456.35	9.53	9.53	9.35	9.35	
1289869839	SMP	1	455.57	449.49	688.94	456.35	9.65	9.65	9.22	9.22	
1289878200	SMP	1	455.33	449.56	688.75	456.41	9.39	9.39	9.27	9.27	
1289886587	SMP	1	455.05	449.84	688.60	456.37	9.86	9.86	9.19	9.19	
1289894824	SMP	1	454.90	449.98	688.53	456.26	9.93	9.93	9.08	9.08	
1289903227	SMP	1	454.74	450.06	688.24	456.26	9.91	9.91	9.24	9.24	
1289911570	SMP	1	454.31	450.13	688.03	456.30	9.81	9.81	9.44	9.44	
1289919957	SMP	1	454.21	450.24	687.98	456.12	9.83	9.83	9.38	9.38	
1289928201	SMP	1	454.05	450.41	687.88	456.12	9.91	9.91	9.38	9.38	
1289936588	SMP	1	453.97	450.41	687.70	456.09	9.74	9.74	9.39	9.39	
1289944940	SMP	1	453.86	450.62	687.62	455.94	9.76	9.76	9.51	9.51	
1289953345	SMP	1	453.70	450.59	687.55	455.87	9.57	9.57	9.41	9.41	
1289961573	SMP	1	453.55	450.88	687.40	455.94	9.83	9.83	9.43	9.43	
1289969971	SMP	1	453.40	451.05	687.28	455.93	9.97	9.97	9.39	9.39	
1289978322	SMP	1	453.29	451.21	687.20	455.98	9.87	9.87	9.47	9.47	
1289986590	SMP	1	453.28	451.33	687.20	456.05	9.96	9.96	9.62	9.62	
1289994943	SMP	1	453.30	451.44	687.18	456.16	9.77	9.77	9.58	9.58	
1290003343	SMP	1	453.30	451.69	687.28	456.20	9.83	9.83	9.43	9.43	
1290011692	SMP	1	453.33	451.91	687.34	456.27	9.96	9.96	9.31	9.31	
1290028343	SMP	1	453.33	452.13	687.55	456.41	10.03	10.03	9.35	9.35	
1290036699	SMP	1	453.41	452.13	687.55	456.40	10.05	10.05	9.39	9.39	
1290045084	SMP	1	453.61	452.24	687.67	456.48	10.11	10.11	9.37	9.37	
1290053315	SMP	1	453.82	452.38	687.80	456.61	9.91	9.91	9.69	9.69	
1290061707	SMP	1	453.89	452.48	687.87	456.62	10.01	10.01	9.62	9.62	
1290070064	SMP	1	453.83	452.53	687.98	456.70	10.18	10.18	9.84	9.84	
1290086693	SMP	1	453.13	453.63	686.55	457.83	10.01	10.01	9.92	9.92	
1290095069	SMP	1	452.14	454.40	685.35	458.47	10.58	10.58	9.93	9.93	
1290103433	SMP	1	451.50	454.80	684.71	458.74	10.48	10.48	9.93	9.93	
1290111818	SMP	1	451.33	454.83	684.61	458.76	10.31	10.31	9.95	9.95	
1290120089	SMP	1	451.36	454.80	684.72	458.56	10.41	10.41	9.89	9.89	
1290128442	SMP	1	451.36	454.80	684.90	458.63	10.54	10.54	10.11	10.11	
1290136831	SMP	1	451.36	454.80	685.03	458.48	10.35	10.35	10.25	10.25	
1290145070	SMP	1	451.60	454.84	685.22	458.39	10.44	10.44	10.31	10.31	
1290153432	SMP	1	451.73	454.70	685.44	458.22	10.40	10.40	10.30	10.30	
1290161819	SMP	1	451.79	454.74	685.69	458.25	10.49	10.49	10.26	10.26	
1290170206	SMP	1	451.89	454.84	685.75	458.13	10.42	10.42	10.36	10.36	
1290178440	SMP	1	452.09	454.89	685.91	458.12	10.57	10.57	10.07	10.07	
1290186820	SMP	1	452.22	454.89	686.12	458.19	10.59	10.59	10.29	10.29	
1290195191	SMP	1	452.39	455.01	686.36	458.23	10.54	10.54	10.67	10.67	
1290203562	SMP	1	452.63	455.19	686.64	458.31	10.58	10.58	10.60	10.60	
1290211807	SMP	1	452.78	455.37	686.68	458.20	10.60	10.60	10.35	10.35	
1290220204	SMP	1	452.95	455.50	686.96	458.33	10.51	10.51	10.28	10.28	
1290228571	SMP	1	453.01	455.63	687.18	458.52	10.58	10.58	10.28	10.28	
1290236926	SMP	1	453.29	455.80	687.58	458.57	10.64	10.64	10.16	10.16	
1290245190	SMP	1	453.61	456.04	687.69	458.62	10.72	10.72	9.97	9.97	
1290253556	SMP	1	453.75	456.12	688.04	458.98	10.66	10.66	10.48	10.48	
1290270308	SMP	1	454.19	456.48	688.51	459.30	11.08	11.08	10.63	10.63	
1290278591	SMP	1	454.37	456.77	688.75	459.37	10.90	10.90	10.21	10.21	
1290286926	SMP	1	454.68	456.82	688.97	459.55	10.67	10.67	10.48	10.48	
1290295326	SMP	1	454.96	456.98	689.14	459.78	10.56	10.56	10.70	10.70	
1290303553	SMP	1	455.11	457.19	689.47	459.97	10.98	10.98	10.63	10.63	
1290311952	SMP	1	455.26	457.25	689.67	460.07	10.80	10.80	10.48	10.48	
1290320294	SMP	1	455.40	457.39	689.82	460.08	11.26	11.26	10.36	10.36	
1290328701	SMP	1	455.73	457.46	690.08	460.36	10.90	10.90	10.62	10.62	
1290336913	SMP	1	455.51	457.99	689.63	460.87	11.12	11.12	10.98	10.98	
1290345325	SMP	1	454.92	458.52	689.04	461.32	11.42	11.42	10.69	10.69	
1290353679	SMP	1	454.88	458.69	689.06	461.56	10.97	10.97	10.72	10.72	
1290362072	SMP	1	455.13	458.91	689.29	461.79	11.19	11.19	10.77	10.77	
1290370293	SMP	1	455.03	459.09	689.40	461.90	11.35	11.35	10.97	10.97	
1290378701	SMP	1	455.01	459.32	689.43	462.06	11.28	11.28	10.69	10.69	
1290387035	SMP	1	455.05	459.46	689.34	462.23	11.34	11.34	10.87	10.87	
1290403704	SMP	1	455.11	459.69	689.41	462.31	11.18	11.18	10.92	10.92	
1290412053	SMP	1	455.08	459.76	689.27	462.38	11.18	11.18	10.91	10.91	
1290420440	SMP	1	454.76	459.99	689.27	462.31	11.28	11.28	10.94	10.94	
1290428801	SMP	1	454.83	460.10	689.13	462.38	11.13	11.13	10.92	10.92	
1290437070	SMP	1	454.59	460.24	689.03	462.31	11.46	11.46	10.88	10.88	
1290445423	SMP	1	454.54	460.37	689.12	462.29	11.56	11.56	10.99	10.99	
1290453797	SMP	1	454.40	460.48	688.97	462.26	11.42	11.42	11.08	11.08	
1290462050	SMP	1	454.34	460.55	688.98	462.15	11.40	11.40	10.99	10.99	
1290470431	SMP	1	454.31	460.70	688.92	462.11	11.47	11.47	10.99	10.99	
1290478797	SMP	1	454.21	460.83	688.92	462.03	11.53	11.53	11.00	11.00	
1290487190	SMP	1	454.15	460.97	688.87	462.04	11.54	11.54	11.03	11.03	
1290495425	SMP	1	454.05	461.06	689.04	462.01	11.56	11.56	10.99	10.99	
1290503798	SMP	1	454.05	461.20	689.05	461.98	11.55	11.55	10.97	10.97	
1290512179	SMP	1	454.11	461.22	689.11	461.88	11.46	11.46	10.93	10.93	
1290520538	SMP	1	454.22	461.32	689.16	461.91	11.54	11.54	11.01	11.01	
1290528811	SMP	1	454.31	461.34	689.25	461.82	11.55	11.55	11.07	11.07	
1290537188	SMP	1	454.41	461.48	689.33	461.91	11.49	11.49	11.11	11.11	
1290545545	SMP	1	454.55	461.62	689.51	462.05	11.68	11.68	11.01	11.01	
1290562174	SMP	1	455.50	461.27	690.30	461.82	11.58	11.58	11.03	11.03	
1290570546	SMP	1	455.77	461.18	690.49	461.77	11.14	11.14	11.36	11.36	
1290578924	SMP	1	455.84	461.37	690.63	462.08	11.32	11.32	11.07	11.07	
1290595549	SMP	1	456.05	461.55	690.93	462.36	11.39	11.39	10.80	10.80	
1290603935	SMP	1	456.14	461.59	691.25	462.34	11.46	11.46	10.99	10.99	
1290612289	SMP	1	456.25	461.58	691.33	462.45	11.37	11.37	11.13	11.13	
1290620545	SMP	1	456.33	461.60	691.41	462.48	11.36	11.36	11.37	11.37	
1290628914	SMP	1	456.41	461.55	691.55	462.48	11.39	11.39	11.39	11.39	
1290637290	SMP	1	456.40	461.54	691.62	462.41	11.30	11.30	11.31	11.31	
1290645656	SMP	1	456.62	461.55	691.64	462.31	11.47	11.47	10.86	10.86	
1290653932	SMP	1	456.55	461.55	691.69	462.25	11.45	11.45	10.91	10.91	
1290662288	SMP	1	456.55	461.55	691.77	462.25	11.43	11.43	10.90	10.90	
1290670655	SMP	1	456.54	461.54	691.80	462.15	11.22	11.22	10.92	10.92	
1290679039	SMP	1	456.55	461.62	691.87	462.01	11.41	11.41	10.94	10.94	
1290687285	SMP	1	456.54	461.54	691.87	461.93	11.47	11.47	10.95	10.95	
1290695656	SMP	1	456.48	461.55	691.87	461.68	11.30	11.30	10.78	10.78	
1290704054	SMP	1	456.55	461.48	692.01	461.59	11.37	11.37	10.77	10.77	
1290712419	SMP	1	456.55	461.41	691.90	461.43	11.37	11.37	10.78	10.78	
1290720673	SMP	1	456.41	460.47	691.54	460.39	11.18	11.18	10.88	10.88	
1290729034	SMP	1	456.67	459.16	691.25	459.04	11.07	11.07	10.68	10.68	
1290737405	SMP	1	456.95	457.95	691.02	457.68	10.99	10.99	10.66	10.66	
1290745783	SMP	1	457.06	456.98	691.08	456.58	11.00	11.00	10.57	10.57	
1290754053	SMP	1	457.22	456.66	691.25	456.19	11.14	11.14	10.61	10.61	
1290762413	SMP	1	457.18	456.70	691.34	456.26	11.17	11.17	10.74	10.74	
1290770784	SMP	1	457.18	456.62	691.57	456.23	11.01	11.01	10.79	10.79	
1290779038	SMP	1	457.23	456.68	691.76	456.25	11.09	11.09	10.66	10.66	
1290787398	SMP	1	457.26	456.55	692.01	456.22	11.05	11.05	10.50	10.50	
1290795780	SMP	1	457.40	456.48	692.19	456.12	10.99	10.99	10.50	10.50	
1290804177	SMP	1	457.47	456.32	692.31	456.12	10.89	10.89	10.50	10.50	
1290820782	SMP	1	457.46	456.06	692.43	455.93	10.95	10.95	10.65	10.65	
1290829175	SMP	1	457.48	455.88	692.56	455.65	11.05	11.05	10.68	10.68	
1290837534	SMP	1	457.48	455.55	692.62	455.48	11.00	11.00	10.98	10.98	
1290845802	SMP	1	457.40	455.32	692.62	455.25	10.80	10.80	10.69	10.69	
1290854151	SMP	1	457.36	455.10	692.62	455.11	10.81	10.81	10.63	10.63	
1290862548	SMP	1	457.40	454.92	692.61	454.90	10.89	10.89	10.60	10.60	
1290870884	SMP	1	457.34	454.84	692.60	454.76	10.90	10.90	10.56	10.56	
1290879172	SMP	1	457.32	454.74	692.58	454.60	10.72	10.72	10.69	10.69	
1290887521	SMP	1	457.04	454.76	692.49	454.58	10.91	10.91	10.61	10.61	
1290895917	SMP	1	457.00	454.78	692.54	454.47	10.80	10.80	10.70	10.70	
1290904275	SMP	1	456.89	454.80	692.40	454.40	10.67	10.67	10.62	10.62	
1290912544	SMP	1	456.85	454.85	692.40	454.39	10.60	10.60	10.53	10.53	
1290920887	SMP	1	456.78	455.01	692.23	454.42	10.67	10.67	10.49	10.49	
1290929292	SMP	1	456.57	455.12	692.24	454.44	10.83	10.83	10.52	10.52	
1290937510	SMP	1	456.40	455.18	692.15	454.57	10.77	10.77	10.42	10.42	
1290945904	SMP	1	456.40	455.32	692.05	454.67	10.80	10.80	10.55	10.55	
1290954271	SMP	1	456.54	455.32	692.27	454.57	10.73	10.73	10.47	10.47	
1290962737	SMP	1	457.52	455.24	693.08	454.44	10.83	10.83	10.66	10.66	
1290970887	SMP	1	458.46	455.15	693.90	454.23	10.89	10.89	10.61	10.61	
1290979300	SMP	1	459.23	455.08	694.55	454.05	10.89	10.89	10.46	10.46	
1290987637	SMP	1	459.41	455.12	694.62	454.19	10.76	10.76	10.55	10.55	
1290996029	SMP	1	459.23	455.25	694.62	454.27	10.77	10.77	10.60	10.60	
1291004269	SMP	1	459.19	455.39	694.50	454.49	10.77	10.77	10.45	10.45	
1291012667	SMP	1	459.09	455.52	694.55	454.53	10.70	10.70	10.58	10.58	
1291021003	SMP	1	459.09	455.59	694.54	454.58	10.66	10.66	10.40	10.40	
1291029418	SMP	1	459.07	455.57	694.46	454.51	10.51	10.51	10.34	10.34	
1291037626	SMP	1	458.98	455.66	694.43	454.62	10.69	10.69	10.37	10.37	
1291046011	SMP	1	458.98	455.65	694.43	454.62	10.62	10.62	10.35	10.35	
1291054393	SMP	1	458.91	455.71	694.43	454.69	10.67	10.67	10.37	10.37	
1291062778	SMP	1	458.98	455.73	694.48	454.71	10.70	10.70	10.41	10.41	
1291071016	SMP	1	458.91	455.72	694.48	454.78	10.62	10.62	10.37	10.37	
1291079409	SMP	1	458.91	455.78	694.55	454.78	10.63	10.63	10.39	10.39	
1291087758	SMP	1	458.96	455.92	694.61	454.89	10.49	10.49	10.42	10.42	
1291096152	SMP	1	459.08	456.02	694.62	455.05	10.56	10.56	10.48	10.48	
1291104395	SMP	1	459.05	456.24	694.64	455.31	10.64	10.64	10.68	10.68	
1291112770	SMP	1	459.16	456.42	694.65	455.50	10.75	10.75	10.47	10.47	
1291121148	SMP	1	459.16	456.64	694.83	455.69	10.73	10.73	10.57	10.57	
1291129410	SMP	1	459.30	456.86	694.82	455.83	10.89	10.89	10.31	10.31	
1291137778	SMP	1	459.48	457.19	694.87	456.24	10.65	10.65	10.50	10.50	
1291146151	SMP	1	459.29	457.63	694.75	456.69	10.90	10.90	10.50	10.50	
1291162777	SMP	1	459.10	458.84	694.19	457.88	10.63	10.63	10.34	10.34	
1291171157	SMP	1	459.19	459.02	694.44	458.18	10.70	10.70	10.52	10.52	
1291179510	SMP	1	459.25	459.42	694.48	458.41	10.83	10.83	10.88	10.88	
1291187901	SMP	1	459.27	459.62	694.56	458.51	11.09	11.09	10.52	10.52	
1291196120	SMP	1	459.41	459.75	694.62	458.78	10.94	10.94	10.69	10.69	
1291204532	SMP	1	459.56	459.84	694.69	458.93	10.84	10.84	10.63	10.63	
1291212892	SMP	1	459.63	459.93	694.76	459.05	10.74	10.74	10.41	10.41	
1291221269	SMP	1	459.61	460.05	694.79	459.17	10.70	10.70	10.48	10.48	
1291229508	SMP	1	459.74	460.03	694.86	459.17	10.73	10.73	10.48	10.48	
1291237901	SMP	1	459.75	460.12	694.89	459.24	10.81	10.81	10.56	10.56	
1291246244	SMP	1	459.68	460.19	694.90	459.23	10.85	10.85	10.56	10.56	
1291254526	SMP	1	459.75	460.12	694.86	459.23	10.77	10.77	10.54	10.54	
1291262889	SMP	1	459.68	460.05	694.85	459.09	10.78	10.78	10.42	10.42	
1291271270	SMP	1	459.66	459.99	694.76	459.05	10.76	10.76	10.54	10.54	
1291279632	SMP	1	459.61	459.82	694.67	458.82	10.73	10.73	10.60	10.60	
1291287892	SMP	1	459.53	459.68	694.57	458.71	10.86	10.86	10.78	10.78	
1291296255	SMP	1	459.34	459.62	694.56	458.51	11.09	11.09	10.83	10.83	
1291304723	SMP	1	459.26	459.55	694.48	458.34	11.03	11.03	10.78	10.78	
1291312999	SMP	1	459.23	459.32	694.44	458.12	10.86	10.86	10.59	10.59	
1291321262	SMP	1	459.16	459.15	694.27	457.89	10.91	10.91	10.32	10.32	
1291329626	SMP	1	459.01	459.01	694.14	457.68	10.53	10.53	10.38	10.38	
1291338032	SMP	1	458.93	458.92	694.04	457.40	10.61	10.61	10.53	10.53	
1291346369	SMP	1	458.84	458.80	694.01	457.32	10.75	10.75	10.67	10.67	
1291354652	SMP	1	458.84	458.72	693.93	457.23	10.83	10.83	10.62	10.62	
1291362996	SMP	1	458.78	458.70	693.85	457.12	10.90	10.90	10.69	10.69	
1291371384	SMP	1	458.70	458.64	693.82	457.01	10.85	10.85	10.67	10.67	
1291379747	SMP	1	458.61	458.61	693.74	456.89	10.87	10.87	10.65	10.65	
1291388012	SMP	1	458.61	458.62	693.75	456.94	10.93	10.93	10.56	10.56	
1291396364	SMP	1	459.23	459.19	694.26	457.42	10.97	10.97	10.69	10.69	
1291404791	SMP	1	460.70	460.20	695.53	458.76	10.91	10.91	11.08	11.08	
1291413120	SMP	1	462.50	461.52	696.97	459.91	11.02	11.02	10.77	10.77	
1291429759	SMP	1	465.22	463.25	699.49	461.84	11.39	11.39	10.74	10.74	
1291438125	SMP	1	465.64	463.79	700.09	462.49	11.31	11.31	10.95	10.95	
1291446391	SMP	1	465.60	463.92	700.32	462.55	11.12	11.12	10.98	10.98	
1291454742	SMP	1	465.56	464.04	700.52	462.67	11.16	11.16	10.87	10.87	
1291463140	SMP	1	465.52	464.14	700.52	462.77	11.50	11.50	11.00	11.00	
1291471504	SMP	1	465.63	464.16	700.63	462.84	11.10	11.10	11.05	11.05	
1291479742	SMP	1	465.62	464.08	700.69	462.82	11.20	11.20	10.94	10.94	
1291488121	SMP	1	465.55	464.09	700.79	462.74	11.30	11.30	11.17	11.17	
1291496505	SMP	1	465.45	463.97	700.96	462.69	11.12	11.12	10.85	10.85	
1291504864	SMP	1	465.57	463.87	701.04	462.61	11.65	11.65	11.10	11.10	
1291513137	SMP	1	465.56	463.72	701.07	462.56	11.63	11.63	10.99	10.99	
1291521488	SMP	1	465.54	463.61	701.03	462.33	11.58	11.58	10.98	10.98	
1291529883	SMP	1	465.62	463.47	701.13	462.23	11.25	11.25	10.95	10.95	
1291538245	SMP	1	465.62	463.40	701.30	462.02	11.24	11.24	10.94	10.94	
1291546513	SMP	1	465.66	463.22	701.42	461.98	11.28	11.28	10.99	10.99	
1291554863	SMP	1	465.80	463.20	701.69	461.83	11.21	11.21	10.92	10.92	
1291563259	SMP	1	465.94	463.17	701.88	461.78	11.23	11.23	11.25	11.25	
1291571615	SMP	1	466.14	463.22	702.11	461.77	11.21	11.21	11.16	11.16	
1291579867	SMP	1	466.22	463.26	702.38	461.83	11.28	11.28	11.01	11.01	
1291588251	SMP	1	466.41	463.27	702.52	461.84	11.55	11.55	11.08	11.08	
1291596624	SMP	1	466.63	463.37	702.81	461.83	11.33	11.33	10.86	10.86	
1291604856	SMP	1	466.80	463.46	703.16	461.97	11.59	11.59	10.85	10.85	
1291621629	SMP	1	467.50	463.80	703.78	462.32	11.70	11.70	11.31	11.31	
1291629993	SMP	1	467.86	463.97	704.15	462.50	11.35	11.35	11.11	11.11	
1291638254	SMP	1	468.13	464.11	704.52	462.70	11.33	11.33	11.32	11.32	
1291646614	SMP	1	468.34	464.34	704.75	462.76	11.43	11.43	11.08	11.08	
1291655002	SMP	1	468.74	464.44	705.17	463.02	11.40	11.40	10.84	10.84	
1291663364	SMP	1	469.15	464.62	705.64	463.18	11.62	11.62	10.93	10.93	
1291671610	SMP	1	469.51	464.72	705.95	463.44	11.60	11.60	11.01	11.01	
1291679987	SMP	1	469.77	464.79	706.30	463.60	11.22	11.22	11.07	11.07	
1291688383	SMP	1	470.11	464.86	706.60	463.70	11.46	11.46	11.20	11.20	
1291696743	SMP	1	470.49	464.97	706.86	463.73	11.23	11.23	11.19	11.19	
1291704977	SMP	1	470.78	464.93	707.29	463.87	11.25	11.25	10.97	10.97	
1291721742	SMP	1	471.64	464.87	707.82	463.86	11.27	11.27	11.03	11.03	
1291730131	SMP	1	471.67	464.70	708.16	463.80	11.32	11.32	10.86	10.86	
1291738358	SMP	1	471.63	464.76	708.06	463.82	11.34	11.34	10.86	10.86	
1291746752	SMP	1	470.62	464.98	706.94	464.07	11.16	11.16	10.81	10.81	
1291755089	SMP	1	469.68	465.14	705.58	464.43	11.19	11.19	10.99	10.99	
1291763377	SMP	1	469.02	465.18	704.61	464.49	11.08	11.08	11.04	11.04	
1291771714	SMP	1	468.65	465.29	704.20	464.30	11.36	11.36	10.99	10.99	
1291780119	SMP	1	469.07	464.92	704.62	464.15	11.27	11.27	11.12	11.12	
1291788479	SMP	1	469.31	464.71	705.01	463.97	11.61	11.61	11.20	11.20	
1291796753	SMP	1	469.63	464.67	705.16	463.56	11.49	11.49	10.75	10.75	
1291805088	SMP	1	469.85	464.40	705.20	463.46	11.24	11.24	10.85	10.85	
1291813503	SMP	1	470.17	463.93	705.71	463.40	11.01	11.01	10.96	10.96	
1291821866	SMP	1	470.54	463.84	706.08	463.35	11.10	11.10	11.25	11.25	
1291830133	SMP	1	470.51	463.78	706.23	462.93	11.52	11.52	10.96	10.96	
1291838486	SMP	1	470.94	463.40	706.72	462.86	11.23	11.23	11.01	11.01	
1291846873	SMP	1	471.13	463.42	706.98	462.68	11.17	11.17	10.94	10.94	
1291855209	SMP	1	471.35	463.14	707.04	462.58	10.82	10.82	10.83	10.83	
1291863496	SMP	1	471.71	463.14	707.62	462.48	11.18	11.18	11.07	11.07	
1291871839	SMP	1	471.94	463.03	707.98	462.55	11.08	11.08	10.94	10.94	
1291880219	SMP	1	472.20	462.99	708.10	462.51	11.42	11.42	10.85	10.85	
1291888601	SMP	1	472.62	463.09	708.70	462.78	11.03	11.03	11.08	11.08	
1291896856	SMP	1	472.79	463.23	709.05	462.96	11.16	11.16	10.94	10.94	
1291913609	SMP	1	473.41	463.40	709.59	463.44	11.00	11.00	10.89	10.89	
1291921869	SMP	1	473.59	463.56	709.99	463.43	11.11	11.11	10.69	10.69	
1291930226	SMP	1	473.88	463.57	710.10	463.92	10.88	10.88	10.93	10.93	
1291938595	SMP	1	474.35	463.79	710.57	464.02	10.95	10.95	10.74	10.74	
1291946971	SMP	1	474.45	464.15	710.93	464.40	11.05	11.05	11.08	11.08	
1291955220	SMP	1	474.70	464.33	711.03	464.54	10.91	10.91	10.75	10.75	
1291971985	SMP	1	474.91	464.72	711.61	465.18	11.19	11.19	11.03	11.03	
1291980367	SMP	1	475.13	464.72	711.85	465.42	11.05	11.05	11.08	11.08	
1291988581	SMP	1	475.40	464.95	712.06	465.40	11.09	11.09	10.70	10.70	
1291996979	SMP	1	475.33	465.03	712.24	465.49	10.70	10.70	10.52	10.52	
1292005342	SMP	1	475.24	465.25	712.01	465.66	10.78	10.78	10.55	10.55	
1292013738	SMP	1	475.31	465.32	712.15	465.69	10.76	10.76	10.65	10.65	
1292021952	SMP	1	475.31	465.31	712.03	465.66	10.59	10.59	10.61	10.61	
1292030366	SMP	1	475.29	465.25	712.05	465.56	10.82	10.82	10.63	10.63	
1292038699	SMP	1	475.14	465.04	712.02	465.45	10.52	10.52	10.64	10.64	
1292047105	SMP	1	475.18	465.30	711.94	465.46	10.89	10.89	10.90	10.90	
1292055352	SMP	1	475.32	464.97	712.21	465.30	11.00	11.00	11.16	11.16	
1292063732	SMP	1	475.09	464.87	712.09	464.96	11.06	11.06	10.77	10.77	
1292072072	SMP	1	474.92	464.81	712.13	464.72	11.11	11.11	10.70	10.70	
1292080361	SMP	1	474.76	464.82	711.92	464.59	11.01	11.01	10.92	10.92	
1292088720	SMP	1	474.74	464.56	711.83	464.24	10.82	10.82	10.88	10.88	
1292097085	SMP	1	474.68	464.57	711.76	463.98	10.96	10.96	10.68	10.68	
1292105472	SMP	1	474.63	464.40	711.85	463.82	10.98	10.98	10.64	10.64	
1292113723	SMP	1	474.63	464.34	711.75	463.72	10.99	10.99	10.71	10.71	
1292122082	SMP	1	474.64	464.09	711.70	463.47	11.01	11.01	10.93	10.93	
1292130482	SMP	1	474.57	464.03	711.39	463.24	10.87	10.87	10.72	10.72	
1292138832	SMP	1	473.92	464.09	710.95	463.35	11.26	11.26	10.61	10.61	
1292155463	SMP	1	473.81	464.04	710.91	463.30	11.19	11.19	10.69	10.69	
1292163839	SMP	1	473.86	463.94	711.11	463.37	11.12	11.12	10.64	10.64	
1292172211	SMP	1	474.08	463.98	711.21	463.42	10.69	10.69	10.89	10.89	
1292180457	SMP	1	474.24	464.06	711.46	463.58	10.72	10.72	10.92	10.92	
1292188855	SMP	1	474.45	464.11	711.77	463.51	10.88	10.88	10.63	10.63	
1292197222	SMP	1	474.67	464.18	712.06	463.58	11.13	11.13	10.54	10.54	
1292205578	SMP	1	474.88	464.14	712.24	463.78	10.89	10.89	10.59	10.59	
1292213840	SMP	1	475.19	464.28	712.45	463.96	11.03	11.03	10.57	10.57	
1292230573	SMP	1	475.72	464.33	713.21	464.18	10.58	10.58	10.80	10.80	
1292238831	SMP	1	476.01	464.42	713.41	464.31	10.68	10.68	11.11	11.11	
1292247229	SMP	1	476.21	464.52	713.91	464.30	11.23	11.23	10.46	10.46	
1292255576	SMP	1	476.47	464.57	714.17	464.48	11.04	11.04	10.36	10.36	
1292263974	SMP	1	476.80	464.53	714.36	464.66	10.53	10.53	10.35	10.35	
1292272220	SMP	1	477.00	464.71	714.62	464.91	10.90	10.90	10.49	10.49	
1292280590	SMP	1	477.14	464.72	715.09	465.13	10.96	10.96	11.03	11.03	
1292288962	SMP	1	477.42	464.79	715.19	465.30	11.07	11.07	11.00	11.00	
1292297347	SMP	1	477.64	464.92	715.33	465.25	11.12	11.12	10.88	10.88	
1292305574	SMP	1	477.78	464.89	715.41	465.31	11.09	11.09	11.13	11.13	
1292313970	SMP	1	477.92	464.93	715.76	465.31	11.24	11.24	10.67	10.67	
1292322323	SMP	1	478.10	465.03	715.92	465.44	10.84	10.84	10.44	10.44	
1292330705	SMP	1	478.30	465.09	716.20	465.40	10.63	10.63	10.40	10.40	
1292338957	SMP	1	479.87	465.41	717.59	465.92	10.85	10.85	10.43	10.43	
1292355699	SMP	1	484.05	465.37	721.48	466.05	11.17	11.17	10.73	10.73	
1292364077	SMP	1	485.69	465.48	722.99	466.15	11.15	11.15	10.63	10.63	
1292372324	SMP	1	486.66	465.52	723.87	466.33	11.18	11.18	10.62	10.62	
1292380710	SMP	1	486.93	465.58	724.00	466.39	10.87	10.87	10.58	10.58	
1292389095	SMP	1	486.90	465.63	723.95	466.51	11.16	11.16	10.48	10.48	
1292397323	SMP	1	486.76	465.71	724.02	466.65	11.01	11.01	10.54	10.54	
1292405709	SMP	1	486.65	465.77	724.02	466.77	11.01	11.01	10.60	10.60	
1292414075	SMP	1	486.61	465.81	723.94	466.86	10.94	10.94	10.64	10.64	
1292422437	SMP	1	486.57	465.93	723.94	466.86	10.98	10.98	10.54	10.54	
1292430691	SMP	1	486.45	465.90	723.86	466.94	11.03	11.03	10.52	10.52	
1292439089	SMP	1	486.38	465.95	723.82	466.95	11.02	11.02	10.46	10.46	
1292447446	SMP	1	486.27	465.93	723.75	466.93	11.06	11.06	10.50	10.50	
1292455813	SMP	1	486.24	466.02	723.72	466.94	11.10	11.10	10.46	10.46	
1292464078	SMP	1	486.18	465.99	723.67	466.93	11.07	11.07	10.39	10.39	
1292472444	SMP	1	486.12	465.90	723.67	466.98	10.97	10.97	10.25	10.25	
1292480811	SMP	1	486.11	465.86	723.64	466.90	11.04	11.04	10.39	10.39	
1292489210	SMP	1	486.18	465.86	723.58	466.79	11.00	11.00	10.51	10.51	
1292497447	SMP	1	486.15	465.87	723.59	466.72	11.20	11.20	10.41	10.41	
1292505822	SMP	1	486.15	465.73	723.66	466.72	11.06	11.06	10.50	10.50	
1292514192	SMP	1	486.31	465.70	723.73	466.72	11.26	11.26	10.43	10.43	
1292522580	SMP	1	486.37	465.52	723.87	466.72	11.18	11.18	10.48	10.48	
1292530820	SMP	1	486.52	465.52	724.08	466.73	11.23	11.23	10.57	10.57	
1292539210	SMP	1	486.74	465.45	724.17	466.75	11.05	11.05	10.58	10.58	
1292547563	SMP	1	487.09	465.39	724.44	466.73	10.92	10.92	10.32	10.32	
1292555948	SMP	1	487.34	465.35	724.73	466.72	11.07	11.07	10.41	10.41	
1292572570	SMP	1	487.91	465.17	725.34	466.86	10.96	10.96	10.55	10.55	
1292580957	SMP	1	488.33	465.05	725.72	466.90	10.94	10.94	10.28	10.28	
1292589188	SMP	1	488.72	464.93	726.09	466.96	10.94	10.94	10.52	10.52	
1292597583	SMP	1	489.14	464.91	726.58	466.97	10.94	10.94	10.21	10.21	
1292605930	SMP	1	489.61	464.81	726.90	467.10	11.17	11.17	10.62	10.62	
1292614332	SMP	1	490.00	464.75	727.43	467.07	11.05	11.05	10.37	10.37	
1292622549	SMP	1	490.67	464.41	727.95	466.93	10.98	10.98	10.39	10.39	
1292630941	SMP	1	491.23	464.13	728.34	466.75	10.89	10.89	10.35	10.35	
1292639309	SMP	1	491.69	463.86	728.80	466.58	10.94	10.94	10.51	10.51	
1292655953	SMP	1	492.48	463.73	729.44	466.58	11.03	11.03	10.00	10.00	
1292664324	SMP	1	492.66	463.59	729.95	466.65	11.23	11.23	10.43	10.43	
1292672694	SMP	1	493.05	463.58	730.24	466.68	10.85	10.85	10.45	10.45	
1292681055	SMP	1	493.30	463.51	730.52	466.67	11.08	11.08	10.23	10.23	
1292689326	SMP	1	493.48	463.41	730.73	466.64	11.41	11.41	10.41	10.41	
1292697686	SMP	1	493.62	463.34	731.03	466.64	11.20	11.20	10.38	10.38	
1292706048	SMP	1	493.82	463.33	731.32	466.68	10.94	10.94	10.38	10.38	
1292714436	SMP	1	494.06	463.24	731.44	466.61	10.85	10.85	10.08	10.08	
1292722683	SMP	1	494.23	463.16	731.61	466.55	10.75	10.75	9.94	9.94	
1292731058	SMP	1	494.38	463.13	731.80	466.50	10.64	10.64	10.49	10.49	
1292739448	SMP	1	494.55	463.20	731.99	466.48	10.64	10.64	10.04	10.04	
1292747685	SMP	1	494.63	463.18	732.10	466.54	10.95	10.95	10.31	10.31	
1292756055	SMP	1	494.73	463.18	732.24	466.61	10.71	10.71	10.39	10.39	
1292764432	SMP	1	494.80	463.13	732.44	466.68	10.68	10.68	10.18	10.18	
1292772798	SMP	1	494.88	463.20	732.58	466.73	10.70	10.70	10.17	10.17	
1292781059	SMP	1	494.82	463.19	732.49	466.78	10.63	10.63	10.22	10.22	
1292789446	SMP	1	494.08	462.84	731.66	466.30	10.75	10.75	10.26	10.26	
1292797804	SMP	1	493.02	462.31	730.26	465.79	10.40	10.40	10.07	10.07	
1292806187	SMP	1	492.45	461.79	729.60	465.37	10.40	10.40	10.03	10.03	
1292814433	SMP	1	492.30	461.58	729.39	465.23	10.42	10.42	10.12	10.12	
1292822816	SMP	1	492.37	461.79	729.62	465.20	10.55	10.55	9.98	9.98	
1292831179	SMP	1	492.44	461.65	729.81	465.27	10.34	10.34	9.89	9.89	
1292839565	SMP	1	492.56	461.60	729.87	465.27	10.28	10.28	10.09	10.09	
1292847808	SMP	1	492.70	461.66	730.02	465.24	10.40	10.40	9.92	9.92	
1292856175	SMP	1	492.76	461.66	730.14	465.40	10.34	10.34	10.09	10.09	
1292864555	SMP	1	492.83	461.64	730.14	465.47	10.25	10.25	10.07	10.07	
1292872920	SMP	1	492.90	461.64	730.29	465.38	10.22	10.22	9.71	9.71	
1292881171	SMP	1	492.93	461.69	730.41	465.44	10.27	10.27	9.64	9.64	
1292889566	SMP	1	492.98	461.73	730.55	465.51	10.28	10.28	9.84	9.84	
1292897939	SMP	1	492.97	461.81	730.48	465.44	10.42	10.42	9.72	9.72	
1292906164	SMP	1	493.02	461.77	730.62	465.44	10.25	10.25	9.88	9.88	
1292914551	SMP	1	493.00	461.73	730.69	465.41	10.26	10.26	9.94	9.94	
1292922929	SMP	1	493.03	461.74	730.69	465.41	10.29	10.29	9.89	9.89	
1292931295	SMP	1	493.07	461.74	730.81	465.35	10.22	10.22	9.77	9.77	
1292939563	SMP	1	493.16	461.71	730.87	465.34	10.23	10.23	9.68	9.68	
1292947931	SMP	1	493.16	461.70	730.83	465.24	10.18	10.18	9.69	9.69	
1292956291	SMP	1	493.23	461.71	730.91	465.38	10.09	10.09	9.91	9.91	
1292964677	SMP	1	493.31	461.78	730.90	465.39	10.14	10.14	9.86	9.86	
1292972907	SMP	1	493.29	461.73	730.95	465.40	10.08	10.08	9.80	9.80	
1292981300	SMP	1	493.36	461.88	730.96	465.58	10.11	10.11	10.05	10.05	
1292989754	SMP	1	493.52	461.95	730.99	465.62	10.17	10.17	10.05	10.05	
1292998046	SMP	1	493.46	462.09	731.01	465.72	10.42	10.42	10.16	10.16	
1293006285	SMP	1	493.61	462.12	731.04	465.77	10.20	10.20	10.06	10.06	
1293014667	SMP	1	493.60	462.20	731.12	465.83	10.22	10.22	9.88	9.88	
1293023054	SMP	1	493.67	462.35	731.19	465.98	10.37	10.37	9.84	9.84	
1293031418	SMP	1	493.74	462.48	731.26	466.05	10.29	10.29	9.88	9.88	
1293039683	SMP	1	493.83	462.50	731.30	466.15	10.16	10.16	10.01	10.01	
1293056420	SMP	1	493.93	462.61	731.39	466.23	10.32	10.32	9.84	9.84	
1293064687	SMP	1	494.00	462.61	731.44	466.36	10.22	10.22	9.76	9.76	
1293073036	SMP	1	494.41	462.22	731.68	465.97	10.07	10.07	9.93	9.93	
1293081431	SMP	1	495.22	461.62	732.21	465.40	10.02	10.02	9.96	9.96	
1293089796	SMP	1	495.93	460.97	732.40	464.62	10.37	10.37	9.88	9.88	
1293098064	SMP	1	496.54	460.18	732.83	463.97	10.31	10.31	10.01	10.01	
1293106424	SMP	1	496.73	459.79	732.81	463.58	10.33	10.33	9.84	9.84	
1293114806	SMP	1	496.70	459.67	732.89	463.43	10.29	10.29	9.87	9.87	
1293123157	SMP	1	496.59	459.57	732.88	463.44	10.47	10.47	9.93	9.93	
1293131432	SMP	1	496.48	459.52	732.90	463.33	10.28	10.28	9.91	9.91	
1293139784	SMP	1	496.39	459.38	732.88	463.25	10.12	10.12	9.96	9.96	
1293148182	SMP	1	496.33	459.25	732.88	463.03	10.31	10.31	10.01	10.01	
1293156544	SMP	1	496.24	459.16	732.85	462.89	10.20	10.20	9.87	9.87	
1293164806	SMP	1	496.24	459.09	732.86	462.79	10.20	10.20	9.88	9.88	
1293173172	SMP	1	496.26	458.90	732.92	462.65	10.07	10.07	9.92	9.92	
1293181560	SMP	1	496.26	458.90	732.95	462.48	10.16	10.16	9.90	9.90	
1293189922	SMP	1	496.35	458.80	733.07	462.39	10.11	10.11	10.02	10.02	
1293198173	SMP	1	496.38	458.73	733.07	462.19	10.02	10.02	9.99	9.99	
1293206533	SMP	1	496.48	458.69	733.10	462.05	10.16	10.16	9.88	9.88	
1293214923	SMP	1	496.59	458.73	733.30	462.15	10.12	10.12	9.97	9.97	
1293223159	SMP	1	496.64	458.61	733.46	462.08	10.17	10.17	10.03	10.03	
1293231545	SMP	1	496.79	458.60	733.60	462.14	10.15	10.15	10.00	10.00	
1293239906	SMP	1	496.98	458.59	733.63	462.02	10.23	10.23	9.99	9.99	
1293248297	SMP	1	497.11	458.59	733.82	462.13	10.23	10.23	10.01	10.01	
1293256528	SMP	1	497.24	458.47	734.02	462.06	10.24	10.24	9.83	9.83	
1293264923	SMP	1	497.49	458.45	734.25	462.15	10.27	10.27	9.90	9.90	
1293273286	SMP	1	497.66	458.40	734.49	462.25	10.49	10.49	10.11	10.11	
1293281652	SMP	1	497.83	458.28	734.68	462.24	10.19	10.19	9.93	9.93	
1293289902	SMP	1	498.07	458.18	734.81	462.27	10.24	10.24	10.08	10.08	
1293298285	SMP	1	498.13	458.12	735.00	462.19	10.17	10.17	10.01	10.01	
1293306642	SMP	1	498.24	458.02	735.04	462.09	10.11	10.11	10.04	10.04	
1293315046	SMP	1	498.47	457.90	735.35	462.24	10.09	10.09	9.98	9.98	
1293323273	SMP	1	498.49	457.87	735.42	462.18	10.17	10.17	10.09	10.09	
1293331657	SMP	1	498.59	457.80	735.52	462.21	10.25	10.25	10.06	10.06	
1293340030	SMP	1	498.73	457.70	735.53	462.01	10.16	10.16	9.93	9.93	
1293348405	SMP	1	498.82	457.57	735.53	461.94	10.17	10.17	9.93	9.93	
1293365033	SMP	1	498.93	457.33	735.76	461.76	10.13	10.13	9.84	9.84	
1293373425	SMP	1	499.00	457.18	735.81	461.65	10.20	10.20	9.97	9.97	
1293381641	SMP	1	499.00	457.05	735.81	461.51	10.17	10.17	9.96	9.96	
1293390020	SMP	1	499.07	456.98	735.95	461.40	10.27	10.27	10.05	10.05	
1293398407	SMP	1	499.15	456.93	736.02	461.34	10.17	10.17	10.13	10.13	
1293406763	SMP	1	499.57	457.12	736.28	461.54	10.35	10.35	10.03	10.03	
1293415023	SMP	1	499.93	457.25	736.59	461.58	10.23	10.23	9.90	9.90	
1293423414	SMP	1	499.93	457.25	736.66	461.51	10.26	10.26	9.89	9.89	
1293431778	SMP	1	499.89	457.17	736.66	461.51	10.28	10.28	10.21	10.21	
1293440145	SMP	1	499.89	457.24	736.73	461.37	10.34	10.34	10.17	10.17	
1293448400	SMP	1	499.93	457.18	736.77	461.39	10.32	10.32	10.01	10.01	
1293456761	SMP	1	499.90	457.17	736.84	461.39	10.36	10.36	10.05	10.05	
1293465146	SMP	1	499.93	457.23	736.80	461.42	10.40	10.40	10.32	10.32	
1293473534	SMP	1	499.93	457.17	736.94	461.34	10.40	10.40	10.24	10.24	
1293481771	SMP	1	499.95	457.18	736.95	461.41	10.38	10.38	10.28	10.28	
1293490134	SMP	1	500.00	457.24	737.02	461.41	10.31	10.31	10.26	10.26	
1293498515	SMP	1	500.04	457.23	737.02	461.41	10.35	10.35	10.18	10.18	
1293506907	SMP	1	499.99	457.16	737.09	461.42	10.36	10.36	10.08	10.08	
1293515140	SMP	1	500.06	457.17	737.14	461.47	10.33	10.33	10.11	10.11	
1293523534	SMP	1	500.07	457.19	737.18	461.52	10.39	10.39	10.21	10.21	
1293531898	SMP	1	500.15	457.22	737.13	461.59	10.28	10.28	10.32	10.32	
1293540141	SMP	1	500.14	457.26	737.25	461.68	10.40	10.40	10.30	10.30	
1293548514	SMP	1	500.20	457.31	737.30	461.75	10.59	10.59	10.26	10.26	
1293556890	SMP	1	500.20	457.34	737.29	461.77	10.54	10.54	10.28	10.28	
1293565258	SMP	1	500.31	457.39	737.39	461.79	10.63	10.63	10.22	10.22	
1293573527	SMP	1	500.32	457.39	737.38	461.80	10.65	10.65	10.24	10.24	
1293581892	SMP	1	500.39	457.49	737.42	461.94	10.86	10.86	10.28	10.28	
1293590275	SMP	1	500.35	457.50	737.44	461.94	10.91	10.91	10.37	10.37	
1293598646	SMP	1	500.41	457.47	737.44	461.87	10.77	10.77	10.34	10.34	
1293606879	SMP	1	500.41	457.47	737.46	461.93	10.84	10.84	10.42	10.42	
1293615259	SMP	1	500.41	457.54	737.54	461.87	10.89	10.89	10.35	10.35	
1293623651	SMP	1	500.41	457.47	737.59	461.80	10.85	10.85	10.37	10.37	
1293632016	SMP	1	500.48	457.46	737.61	461.80	10.73	10.73	10.40	10.40	
1293640267	SMP	1	500.42	457.47	737.60	461.86	10.76	10.76	10.53	10.53	
1293648653	SMP	1	500.49	457.40	737.65	461.73	10.69	10.69	10.43	10.43	
1293657015	SMP	1	500.48	457.47	737.80	461.73	10.84	10.84	10.51	10.51	
1293665388	SMP	1	500.56	457.32	737.79	461.75	10.64	10.64	10.59	10.59	
1293673649	SMP	1	500.56	457.25	737.82	461.76	10.58	10.58	10.61	10.61	
1293682016	SMP	1	500.70	457.32	737.82	461.76	10.69	10.69	10.69	10.69	
1293690372	SMP	1	500.71	457.18	737.83	461.69	10.52	10.52	10.64	10.64	
1293698635	SMP	1	500.63	456.99	737.70	461.46	10.74	10.74	10.85	10.85	
1293706998	SMP	1	500.34	456.47	737.17	460.84	10.87	10.87	10.61	10.61	
1293715383	SMP	1	500.18	455.98	736.86	460.39	10.95	10.95	10.69	10.69	
1293723772	SMP	1	500.34	455.54	736.76	459.99	11.02	11.02	10.93	10.93	
1293732006	SMP	1	500.34	455.54	736.76	459.92	11.07	11.07	10.80	10.80	
1293740384	SMP	1	500.28	455.61	736.86	460.08	11.12	11.12	10.95	10.95	
1293748758	SMP	1	500.27	455.53	736.87	460.05	11.01	11.01	10.94	10.94	
1293757129	SMP	1	500.20	455.54	736.94	460.04	11.01	11.01	10.89	10.89	
1293765379	SMP	1	500.20	455.54	736.87	460.04	10.97	10.97	10.94	10.94	
1293773769	SMP	1	500.20	455.54	736.87	460.05	11.01	11.01	10.95	10.95	
1293782182	SMP	1	500.20	455.54	736.87	460.04	10.97	10.97	11.01	11.01	
1293790514	SMP	1	500.14	455.56	736.87	460.11	11.03	11.03	11.00	11.00	
1293798750	SMP	1	500.18	455.56	736.88	460.12	10.93	10.93	11.00	11.00	
1293807143	SMP	1	500.08	455.64	736.94	460.11	11.02	11.02	10.91	10.91	
1293815498	SMP	1	500.02	455.61	736.90	460.12	10.98	10.98	10.91	10.91	
1293823899	SMP	1	500.13	455.73	736.86	460.19	10.95	10.95	11.00	11.00	
1293832118	SMP	1	500.06	455.73	736.86	460.19	10.99	10.99	10.96	10.96	
1293840525	SMP	1	500.08	455.75	736.82	460.22	10.88	10.88	10.95	10.95	
1293848882	SMP	1	500.04	455.77	736.79	460.31	10.97	10.97	11.02	11.02	
1293857245	SMP	1	500.05	455.80	736.86	460.31	10.96	10.96	10.85	10.85	
1293865498	SMP	1	500.05	455.87	736.79	460.34	10.96	10.96	10.98	10.98	
1293873888	SMP	1	499.91	455.88	736.78	460.33	10.89	10.89	11.05	11.05	
1293882254	SMP	1	499.91	455.88	736.79	460.35	10.98	10.98	11.02	11.02	
1293890526	SMP	1	499.91	455.95	736.82	460.31	11.11	11.11	10.92	10.92	
1293898869	SMP	1	499.98	455.94	736.82	460.38	10.92	10.92	10.89	10.89	
1293907256	SMP	1	499.98	455.88	736.79	460.32	10.79	10.79	10.90	10.90	
1293915622	SMP	1	499.91	455.87	736.80	460.36	10.77	10.77	11.00	11.00	
1293923888	SMP	1	499.62	455.73	736.35	460.12	11.08	11.08	10.95	10.95	
1293932256	SMP	1	498.97	455.30	735.48	459.63	11.15	11.15	11.10	11.10	
1293940626	SMP	1	498.47	454.82	734.82	459.30	11.21	11.21	11.15	11.15	
1293948999	SMP	1	498.22	454.58	734.33	458.80	11.16	11.16	11.04	11.04	
1293957240	SMP	1	498.04	454.33	734.03	458.64	11.05	11.05	11.13	11.13	
1293965629	SMP	1	497.95	454.35	734.09	458.71	11.02	11.02	11.14	11.14	
1293974032	SMP	1	497.94	454.37	734.03	458.57	11.03	11.03	11.07	11.07	
1293982371	SMP	1	497.87	454.37	734.06	458.59	11.03	11.03	11.16	11.16	
1293990627	SMP	1	497.77	454.36	734.03	458.50	10.99	10.99	11.08	11.08	
1293998989	SMP	1	497.77	454.36	734.09	458.57	10.83	10.83	11.03	11.03	
1294007381	SMP	1	497.67	454.34	734.03	458.57	11.02	11.02	10.98	10.98	
1294015731	SMP	1	497.62	454.38	733.99	458.52	10.92	10.92	11.09	11.09	
1294024013	SMP	1	497.63	454.47	733.99	458.52	10.94	10.94	11.09	11.09	
1294032359	SMP	1	497.55	454.46	733.97	458.57	11.04	11.04	11.04	11.04	
1294040752	SMP	1	497.48	454.48	733.92	458.48	11.01	11.01	11.07	11.07	
1294048989	SMP	1	497.34	454.41	733.88	458.46	10.97	10.97	10.91	10.91	
1294057379	SMP	1	497.35	454.40	733.88	458.51	10.96	10.96	10.98	10.98	
1294065728	SMP	1	497.28	454.40	733.81	458.44	10.97	10.97	11.00	11.00	
1294074135	SMP	1	497.20	454.39	733.74	458.37	10.90	10.90	11.00	11.00	
1294082361	SMP	1	497.14	454.42	733.81	458.37	10.99	10.99	10.96	10.96	
1294090753	SMP	1	497.06	454.34	733.81	458.37	10.87	10.87	11.06	11.06	
1294099112	SMP	1	497.02	454.28	733.74	458.44	10.74	10.74	11.04	11.04	
1294107500	SMP	1	497.04	454.26	733.76	458.31	10.92	10.92	10.87	10.87	
1294115729	SMP	1	497.04	454.33	733.76	458.31	10.92	10.92	10.91	10.91	
1294124131	SMP	1	497.02	454.30	733.69	458.31	10.97	10.97	10.96	10.96	
1294132481	SMP	1	496.95	454.23	733.63	458.25	10.87	10.87	10.99	10.99	
1294140871	SMP	1	496.90	454.23	733.59	458.13	10.83	10.83	10.91	10.91	
1294149126	SMP	1	496.79	454.18	733.53	458.16	10.78	10.78	10.98	10.98	
1294165865	SMP	1	496.44	454.11	733.16	458.08	10.88	10.88	10.87	10.87	
1294174232	SMP	1	495.52	454.10	732.27	458.01	10.79	10.79	10.85	10.85	
1294182486	SMP	1	495.06	454.09	731.67	457.91	10.82	10.82	11.23	11.23	
1294190850	SMP	1	494.83	454.01	731.41	457.94	10.59	10.59	11.02	11.02	
1294199246	SMP	1	494.76	454.01	731.39	457.94	10.64	10.64	11.02	11.02	
1294207489	SMP	1	494.75	454.02	731.40	457.94	10.62	10.62	11.02	11.02	
1294215876	SMP	1	494.73	454.13	731.39	457.94	10.80	10.80	10.95	10.95	
1294224229	SMP	1	494.66	454.14	731.30	458.00	10.78	10.78	10.94	10.94	
1294232616	SMP	1	494.65	454.18	731.25	457.94	10.87	10.87	10.90	10.90	
1294240847	SMP	1	494.65	454.25	731.23	457.92	10.89	10.89	10.85	10.85	
1294249250	SMP	1	494.51	454.25	731.21	457.87	10.76	10.76	10.80	10.80	
1294257605	SMP	1	494.51	454.25	731.19	457.89	10.74	10.74	10.80	10.80	
1294265978	SMP	1	494.37	454.18	731.26	457.89	10.72	10.72	10.75	10.75	
1294274228	SMP	1	494.37	454.18	731.16	457.88	10.75	10.75	10.72	10.72	
1294282616	SMP	1	494.34	454.20	731.24	457.88	10.74	10.74	10.77	10.77	
1294290972	SMP	1	494.29	454.23	731.12	457.82	10.74	10.74	10.59	10.59	
1294299371	SMP	1	494.24	454.29	731.05	457.96	10.74	10.74	10.82	10.82	
1294307602	SMP	1	494.22	454.39	731.02	457.88	10.94	10.94	10.63	10.63	
1294315971	SMP	1	494.15	454.47	731.04	457.93	10.90	10.90	10.77	10.77	
1294324350	SMP	1	494.10	454.45	730.93	458.01	10.69	10.69	10.83	10.83	
1294332727	SMP	1	494.04	454.48	730.98	458.15	10.62	10.62	10.87	10.87	
1294340978	SMP	1	494.01	454.60	730.83	458.10	10.71	10.71	10.83	10.83	
1294349371	SMP	1	494.11	454.64	730.80	458.19	10.72	10.72	10.76	10.76	
1294357721	SMP	1	494.04	454.71	730.80	458.26	10.70	10.70	10.80	10.80	
1294365970	SMP	1	494.04	454.78	730.72	458.33	10.73	10.73	10.92	10.92	
1294382731	SMP	1	494.04	454.86	730.69	458.34	10.58	10.58	10.89	10.89	
1294391105	SMP	1	493.91	454.89	730.62	458.41	10.52	10.52	10.94	10.94	
1294399345	SMP	1	493.89	454.92	730.62	458.41	10.55	10.55	10.95	10.95	
1294407725	SMP	1	493.89	454.99	730.59	458.61	10.60	10.60	10.96	10.96	
1294416092	SMP	1	493.83	455.04	730.59	458.62	10.61	10.61	10.97	10.97	
1294424488	SMP	1	493.82	455.09	730.55	458.67	10.64	10.64	10.91	10.91	
1294432716	SMP	1	493.80	455.14	730.48	458.75	10.61	10.61	10.90	10.90	
1294441101	SMP	1	493.73	455.21	730.43	458.84	10.66	10.66	10.82	10.82	
1294449470	SMP	1	493.79	455.26	730.43	458.84	10.63	10.63	10.82	10.82	
1294457872	SMP	1	493.72	455.33	730.33	458.99	10.67	10.67	10.81	10.81	
1294466086	SMP	1	493.72	455.40	730.28	459.02	10.75	10.75	10.76	10.76	
1294474490	SMP	1	493.68	455.45	730.28	458.96	10.68	10.68	10.63	10.63	
1294482840	SMP	1	493.65	455.47	730.14	459.03	10.80	10.80	10.68	10.68	
1294491235	SMP	1	493.33	455.41	729.98	458.94	10.88	10.88	10.73	10.73	
1294499467	SMP	1	493.02	455.22	729.41	458.75	10.63	10.63	10.91	10.91	
1294507854	SMP	1	492.87	455.01	729.12	458.73	10.54	10.54	10.71	10.71	
1294516204	SMP	1	492.79	455.00	729.05	458.51	10.56	10.56	10.66	10.66	
1294524484	SMP	1	492.75	455.00	728.98	458.51	10.59	10.59	10.70	10.70	
1294532837	SMP	1	492.62	454.99	728.95	458.61	10.50	10.50	10.74	10.74	
1294541228	SMP	1	492.55	455.06	728.76	458.48	10.50	10.50	10.75	10.75	
1294549596	SMP	1	492.47	455.03	728.76	458.41	10.54	10.54	10.83	10.83	
1294557858	SMP	1	492.48	455.05	728.65	458.40	10.54	10.54	10.91	10.91	
1294566200	SMP	1	492.34	455.05	728.55	458.34	10.47	10.47	10.89	10.89	
1294574603	SMP	1	492.33	455.05	728.43	458.39	10.47	10.47	10.77	10.77	
1294582968	SMP	1	492.12	454.98	728.36	458.34	10.55	10.55	10.65	10.65	
1294591219	SMP	1	492.02	454.99	728.19	458.28	10.38	10.38	10.45	10.45	
1294599583	SMP	1	491.96	455.05	728.12	458.23	10.55	10.55	10.51	10.51	
1294616346	SMP	1	491.87	454.95	727.98	458.10	10.49	10.49	10.58	10.58	
1294624584	SMP	1	491.83	454.91	727.93	458.04	10.50	10.50	10.65	10.65	
1294632978	SMP	1	491.68	454.93	727.82	457.98	10.45	10.45	10.59	10.59	
1294641328	SMP	1	491.58	454.89	727.74	457.90	10.53	10.53	10.52	10.52	
1294649728	SMP	1	491.55	454.85	727.67	457.83	10.60	10.60	10.54	10.54	
1294657952	SMP	1	491.48	454.85	727.69	457.85	10.71	10.71	10.71	10.71	
1294666346	SMP	1	491.34	454.85	727.55	457.78	10.68	10.68	10.56	10.56	
1294674804	SMP	1	491.34	454.85	727.48	457.85	10.63	10.63	10.63	10.63	
1294682961	SMP	1	491.28	454.83	727.42	457.83	10.46	10.46	10.57	10.57	
1294691324	SMP	1	491.14	454.90	727.31	457.91	10.33	10.33	10.51	10.51	
1294699724	SMP	1	491.12	454.99	727.21	457.93	10.44	10.44	10.54	10.54	
1294708092	SMP	1	491.04	455.04	727.14	457.90	10.50	10.50	10.44	10.44	
1294716336	SMP	1	490.87	455.14	727.10	458.02	10.58	10.58	10.51	10.51	
1294724705	SMP	1	490.77	455.11	726.98	458.02	10.50	10.50	10.53	10.53	
1294733086	SMP	1	490.67	455.12	726.92	458.00	10.51	10.51	10.50	10.50	
1294741445	SMP	1	490.55	455.19	726.77	457.96	10.49	10.49	10.35	10.35	
1294749720	SMP	1	490.48	455.20	726.75	457.89	10.66	10.66	10.39	10.39	
1294758082	SMP	1	490.41	455.26	726.62	457.78	10.57	10.57	10.48	10.48	
1294766458	SMP	1	490.41	455.19	726.59	457.79	10.53	10.53	10.58	10.58	
1294774844	SMP	1	490.27	455.12	726.46	457.72	10.39	10.39	10.57	10.57	
1294783088	SMP	1	490.16	455.11	726.39	457.72	10.38	10.38	10.58	10.58	
1294791448	SMP	1	490.08	455.10	726.37	457.57	10.39	10.39	10.68	10.68	
1294799851	SMP	1	490.01	455.07	726.34	457.48	10.36	10.36	10.55	10.55	
1294808181	SMP	1	490.04	455.05	726.27	457.34	10.46	10.46	10.35	10.35	
1294816455	SMP	1	489.98	455.02	726.23	457.28	10.51	10.51	10.30	10.30	
1294824819	SMP	1	489.91	455.00	726.23	457.15	10.52	10.52	10.32	10.32	
1294833219	SMP	1	489.97	454.98	726.30	457.11	10.47	10.47	10.42	10.42	
1294841452	SMP	1	490.05	454.96	726.27	457.05	10.45	10.45	10.35	10.35	
1294849844	SMP	1	490.06	454.94	726.38	457.09	10.38	10.38	10.38	10.38	
1294858181	SMP	1	490.13	454.93	726.41	456.97	10.34	10.34	10.36	10.36	
1294866585	SMP	1	490.20	454.98	726.55	457.05	10.37	10.37	10.48	10.48	
1294874823	SMP	1	490.27	454.98	726.62	457.05	10.43	10.43	10.48	10.48	
1294883206	SMP	1	490.41	455.05	726.62	457.05	10.33	10.33	10.33	10.33	
1294891565	SMP	1	490.55	455.12	726.78	457.15	10.41	10.41	10.29	10.29	
1294899963	SMP	1	490.62	455.19	726.89	457.27	10.43	10.43	10.30	10.30	
1294908204	SMP	1	490.37	455.54	726.64	457.58	10.72	10.72	10.35	10.35	
1294916583	SMP	1	489.47	455.96	725.69	458.20	10.62	10.62	10.53	10.53	
1294924946	SMP	1	488.30	456.47	724.29	458.77	10.78	10.78	10.39	10.39	
1294933331	SMP	1	487.57	456.94	723.41	459.19	10.53	10.53	10.54	10.54	
1294941561	SMP	1	487.16	457.25	723.00	459.69	10.52	10.52	10.38	10.38	
1294949964	SMP	1	487.23	457.35	723.00	459.89	10.44	10.44	10.42	10.42	
1294958327	SMP	1	487.23	457.42	723.13	459.96	10.43	10.43	10.49	10.49	
1294966700	SMP	1	487.23	457.50	723.17	460.07	10.37	10.37	10.45	10.45	
1294974954	SMP	1	487.26	457.51	723.24	460.05	10.39	10.39	10.29	10.29	
1294983327	SMP	1	487.22	457.62	723.20	460.16	10.38	10.38	10.33	10.33	
1294991684	SMP	1	487.22	457.70	723.26	460.20	10.31	10.31	10.33	10.33	
1294999956	SMP	1	487.22	457.70	723.20	460.23	10.24	10.24	10.31	10.31	
1295008315	SMP	1	487.15	457.70	723.19	460.18	10.16	10.16	10.24	10.24	
1295025071	SMP	1	487.06	457.74	723.09	460.21	10.33	10.33	10.31	10.31	
1295033318	SMP	1	486.95	457.79	723.00	460.23	10.30	10.30	10.34	10.34	
1295041689	SMP	1	486.77	457.83	722.99	460.23	10.41	10.41	10.38	10.38	
1295050070	SMP	1	486.63	457.77	722.81	460.22	10.40	10.40	10.39	10.39	
1295058460	SMP	1	486.58	457.79	722.71	460.09	10.41	10.41	10.38	10.38	
1295066692	SMP	1	486.39	457.84	722.43	460.09	10.42	10.42	10.35	10.35	
1295075073	SMP	1	486.21	457.87	722.24	460.12	10.14	10.14	10.41	10.41	
1295083440	SMP	1	486.04	457.94	722.14	460.18	10.41	10.41	10.24	10.24	
1295091816	SMP	1	485.76	458.06	722.00	460.16	10.41	10.41	10.32	10.32	
1295100064	SMP	1	485.64	458.23	721.83	460.20	10.61	10.61	10.28	10.28	
1295108454	SMP	1	485.41	458.33	721.59	460.29	10.73	10.73	10.33	10.33	
1295116819	SMP	1	485.22	458.40	721.29	460.41	10.49	10.49	10.38	10.38	
1295125173	SMP	1	484.98	458.56	721.09	460.58	10.36	10.36	10.16	10.16	
1295133435	SMP	1	484.73	458.70	720.97	460.63	10.44	10.44	10.26	10.26	
1295142157	SMP	1	484.57	458.80	720.58	460.72	10.33	10.33	10.41	10.41	
1295150182	SMP	1	484.32	458.94	720.34	460.78	10.20	10.20	10.16	10.16	
1295158576	SMP	1	484.00	459.05	720.10	460.92	10.37	10.37	10.41	10.41	
1295166816	SMP	1	483.68	459.23	719.83	460.98	10.43	10.43	10.27	10.27	
1295175183	SMP	1	483.52	459.16	719.55	461.01	10.48	10.48	10.37	10.37	
1295183557	SMP	1	483.19	459.13	719.23	460.89	10.49	10.49	10.22	10.22	
1295191823	SMP	1	482.87	459.23	719.03	460.83	10.48	10.48	10.29	10.29	
1295200184	SMP	1	482.61	459.16	718.65	460.80	10.50	10.50	10.46	10.46	
1295208570	SMP	1	482.42	459.02	718.36	460.55	10.40	10.40	10.14	10.14	
1295216937	SMP	1	482.14	458.92	718.07	460.37	10.40	10.40	10.21	10.21	
1295233543	SMP	1	481.50	458.75	717.40	459.85	10.78	10.78	10.16	10.16	
1295241926	SMP	1	481.26	458.54	717.12	459.60	10.41	10.41	10.23	10.23	
1295250307	SMP	1	480.95	458.44	716.99	459.31	10.38	10.38	10.23	10.23	
1295258549	SMP	1	480.68	458.31	716.57	459.09	10.59	10.59	10.43	10.43	
1295266944	SMP	1	480.41	458.20	716.26	458.81	10.65	10.65	10.20	10.20	
1295275305	SMP	1	480.26	457.98	716.01	458.63	10.38	10.38	10.26	10.26	
1295283683	SMP	1	480.04	457.90	715.92	458.38	10.42	10.42	10.35	10.35	
1295291929	SMP	1	479.77	457.93	715.76	458.18	10.51	10.51	10.33	10.33	
1295300304	SMP	1	479.60	457.87	715.43	458.09	10.37	10.37	10.35	10.35	
1295308671	SMP	1	479.50	457.95	715.31	458.05	10.35	10.35	10.36	10.36	
1295317067	SMP	1	479.26	458.05	715.17	458.13	10.53	10.53	10.17	10.17	
1295325293	SMP	1	478.47	458.71	714.21	458.64	10.84	10.84	10.15	10.15	
1295333700	SMP	1	477.61	459.35	713.15	459.23	10.62	10.62	10.20	10.20	
1295358678	SMP	1	476.55	460.53	712.12	460.28	10.55	10.55	10.33	10.33	
1295367068	SMP	1	476.47	460.68	712.08	460.39	10.71	10.71	10.04	10.04	
1295375406	SMP	1	476.30	460.79	712.02	460.72	10.68	10.68	10.27	10.27	
1295383686	SMP	1	476.21	460.96	711.93	460.83	10.36	10.36	10.24	10.24	
1295392042	SMP	1	476.17	460.98	711.77	460.97	10.40	10.40	10.12	10.12	
1295400444	SMP	1	475.98	461.25	711.74	461.08	10.45	10.45	10.28	10.28	
1295408778	SMP	1	475.75	461.40	711.62	461.25	10.51	10.51	10.50	10.50	
1295417067	SMP	1	475.52	461.46	711.51	461.33	10.41	10.41	10.46	10.46	
1295425412	SMP	1	475.41	461.60	711.22	461.48	10.76	10.76	10.38	10.38	
1295433808	SMP	1	475.26	461.74	711.06	461.57	10.56	10.56	10.14	10.14	
1295442169	SMP	1	475.03	461.83	710.95	461.78	10.35	10.35	10.30	10.30	
1295458810	SMP	1	474.61	462.21	710.62	461.90	10.54	10.54	10.08	10.08	
1295467172	SMP	1	474.33	462.32	710.36	462.16	10.69	10.69	10.48	10.48	
1295475555	SMP	1	474.22	462.49	710.06	462.21	10.57	10.57	10.23	10.23	
1295492166	SMP	1	473.70	462.91	709.73	462.41	10.45	10.45	10.44	10.44	
1295500563	SMP	1	473.44	463.08	709.43	462.58	10.54	10.54	10.30	10.30	
1295508778	SMP	1	473.18	463.25	709.08	462.70	10.41	10.41	10.09	10.09	
1295525554	SMP	1	472.73	463.87	708.77	463.11	10.49	10.49	10.41	10.41	
1295533916	SMP	1	472.51	464.08	708.57	463.24	10.59	10.59	10.54	10.54	
1295542175	SMP	1	472.26	464.32	708.22	463.42	10.62	10.62	10.37	10.37	
1295550527	SMP	1	472.08	464.63	708.01	463.73	10.50	10.50	10.25	10.25	
1295567309	SMP	1	471.62	465.05	707.70	464.12	10.51	10.51	10.41	10.41	
1295575534	SMP	1	471.39	465.25	707.47	464.25	10.60	10.60	10.47	10.47	
1295583926	SMP	1	471.22	465.49	707.12	464.47	10.52	10.52	10.13	10.13	
1295600663	SMP	1	470.84	466.02	706.88	465.00	10.52	10.52	10.47	10.47	
1295608926	SMP	1	470.68	466.28	706.74	465.15	10.59	10.59	10.35	10.35	
1295617293	SMP	1	470.59	466.87	706.50	465.73	10.61	10.61	10.50	10.50	
1295625651	SMP	1	470.96	467.87	706.51	466.79	10.54	10.54	10.49	10.49	
1295634035	SMP	1	471.15	468.73	706.44	467.86	10.83	10.83	10.58	10.58	
1295642285	SMP	1	471.15	469.66	706.18	468.67	10.85	10.85	10.59	10.59	
1295650665	SMP	1	470.84	470.34	705.93	469.38	10.78	10.78	10.63	10.63	
1295659049	SMP	1	470.58	470.58	705.88	469.52	10.97	10.97	10.82	10.82	
1295667287	SMP	1	470.40	470.63	705.73	469.60	11.06	11.06	10.99	10.99	
1295675647	SMP	1	470.22	470.69	705.56	469.58	10.84	10.84	10.77	10.77	
1295684031	SMP	1	469.98	470.84	705.27	469.69	10.78	10.78	10.35	10.35	
1295692401	SMP	1	469.73	470.94	705.11	469.88	10.71	10.71	10.78	10.78	
1295709032	SMP	1	469.25	471.05	704.61	469.84	10.69	10.69	10.86	10.86	
1295717425	SMP	1	468.82	471.32	704.36	469.87	10.94	10.94	10.83	10.83	
1295725764	SMP	1	468.60	471.35	704.04	469.97	11.25	11.25	10.64	10.64	
1295734041	SMP	1	468.33	471.47	703.92	470.00	11.31	11.31	10.70	10.70	
1295742406	SMP	1	468.19	471.55	703.55	469.90	11.34	11.34	10.64	10.64	
1295750806	SMP	1	467.92	471.62	703.37	469.91	10.92	10.92	10.84	10.84	
1295759148	SMP	1	467.65	471.65	703.09	469.94	10.98	10.98	10.92	10.92	
1295767420	SMP	1	467.41	471.62	702.90	469.96	11.41	11.41	10.81	10.81	
1295775776	SMP	1	467.22	471.62	702.61	469.90	11.15	11.15	10.79	10.79	
1295784167	SMP	1	466.91	471.63	702.43	469.80	10.92	10.92	10.94	10.94	
1295792522	SMP	1	466.65	471.66	702.18	469.74	11.17	11.17	10.88	10.88	
1295800795	SMP	1	466.41	471.62	701.97	469.71	11.36	11.36	10.88	10.88	
1295809132	SMP	1	466.19	471.55	701.80	469.63	11.28	11.28	11.09	11.09	
1295817544	SMP	1	465.91	471.50	701.47	469.56	11.47	11.47	10.87	10.87	
1295825758	SMP	1	465.68	471.39	701.34	469.38	11.23	11.23	10.96	10.96	
1295834159	SMP	1	465.48	471.34	701.29	469.45	11.45	11.45	11.27	11.27	
1295850910	SMP	1	465.09	471.22	700.81	469.29	11.33	11.33	11.00	11.00	
1295859163	SMP	1	464.94	471.18	700.62	469.24	11.02	11.02	11.03	11.03	
1295867522	SMP	1	464.80	471.09	700.41	469.06	11.10	11.10	10.81	10.81	
1295875913	SMP	1	464.35	471.03	700.29	469.03	11.55	11.55	10.89	10.89	
1295884259	SMP	1	464.29	470.95	700.12	468.97	11.68	11.68	10.93	10.93	
1295892549	SMP	1	464.15	470.84	700.16	468.95	11.59	11.59	11.01	11.01	
1295900895	SMP	1	463.97	470.76	699.96	468.89	11.15	11.15	11.06	11.06	
1295909279	SMP	1	463.81	470.66	699.87	468.82	11.33	11.33	11.27	11.27	
1295917642	SMP	1	463.62	470.60	699.64	468.65	11.46	11.46	11.12	11.12	
1295925905	SMP	1	463.41	470.48	699.48	468.59	11.59	11.59	11.18	11.18	
1295934256	SMP	1	463.25	470.31	699.41	468.41	11.38	11.38	11.33	11.33	
1295942666	SMP	1	463.07	470.29	699.23	468.40	11.40	11.40	11.25	11.25	
1295951013	SMP	1	462.91	470.20	699.08	468.35	11.53	11.53	11.34	11.34	
1295959293	SMP	1	462.84	469.98	698.96	468.26	11.28	11.28	11.38	11.38	
1295967641	SMP	1	462.56	469.89	698.85	468.19	11.39	11.39	11.12	11.12	
1295976029	SMP	1	462.26	469.88	698.68	468.23	11.80	11.80	11.30	11.30	
1295984261	SMP	1	462.24	469.89	698.41	468.14	11.54	11.54	11.01	11.01	
1295992660	SMP	1	461.94	469.85	698.15	468.14	11.49	11.49	11.01	11.01	
1296001009	SMP	1	461.95	469.49	698.34	467.98	11.61	11.61	11.25	11.25	
1296009400	SMP	1	462.01	469.25	698.31	467.71	11.44	11.44	11.35	11.35	
1296017638	SMP	1	461.84	469.05	698.00	467.52	11.64	11.64	11.57	11.57	
1296026030	SMP	1	461.33	469.02	697.62	467.55	11.72	11.72	11.52	11.52	
1296042765	SMP	1	460.38	469.27	696.69	467.55	11.64	11.64	11.35	11.35	
1296051034	SMP	1	460.00	469.31	696.36	467.74	11.22	11.22	11.32	11.32	
1296059375	SMP	1	459.54	469.41	695.73	467.61	11.25	11.25	11.39	11.39	
1296067772	SMP	1	458.93	469.64	695.30	467.83	11.48	11.48	11.15	11.15	
1296076134	SMP	1	458.34	469.87	694.73	467.80	11.53	11.53	11.19	11.19	
1296084408	SMP	1	457.95	470.09	694.21	468.04	11.17	11.17	11.04	11.04	
1296092740	SMP	1	457.33	470.28	693.59	468.11	11.40	11.40	11.22	11.22	
1296109525	SMP	1	456.13	470.78	692.55	468.26	11.37	11.37	11.27	11.27	
1296117757	SMP	1	455.69	470.91	691.92	468.38	11.45	11.45	11.05	11.05	
1296126155	SMP	1	455.09	471.05	691.48	468.34	11.42	11.42	11.27	11.27	
1296134504	SMP	1	454.52	471.04	690.89	468.32	11.47	11.47	11.00	11.00	
1296142760	SMP	1	453.98	471.10	690.40	468.33	11.56	11.56	11.42	11.42	
1296151130	SMP	1	453.48	471.18	689.79	468.09	11.49	11.49	11.03	11.03	
1296159514	SMP	1	453.08	471.11	689.31	468.01	11.34	11.34	11.00	11.00	
1296176141	SMP	1	452.06	470.84	688.33	467.59	11.22	11.22	11.19	11.19	
1296184525	SMP	1	451.64	470.67	687.84	467.23	11.07	11.07	10.78	10.78	
1296192868	SMP	1	451.15	470.50	687.33	467.03	10.92	10.92	10.88	10.88	
1296201242	SMP	1	450.75	470.28	686.90	466.60	11.01	11.01	11.01	11.01	
1296209506	SMP	1	450.26	470.11	686.48	466.41	10.91	10.91	11.38	11.38	
1296217892	SMP	1	449.90	469.93	686.11	466.20	11.01	11.01	10.97	10.97	
1296226247	SMP	1	449.59	469.77	685.75	465.84	11.06	11.06	10.96	10.96	
1296242891	SMP	1	448.92	469.49	685.13	465.59	10.61	10.61	11.08	11.08	
1296251256	SMP	1	448.69	469.53	684.76	465.32	10.98	10.98	10.83	10.83	
1296259640	SMP	1	448.20	469.62	684.48	465.55	11.24	11.24	11.39	11.39	
1296268017	SMP	1	448.07	469.64	684.32	465.55	10.87	10.87	10.82	10.82	
1296276241	SMP	1	447.73	469.75	683.94	465.59	10.56	10.56	10.93	10.93	
1296284627	SMP	1	447.57	470.05	683.74	465.82	10.87	10.87	10.70	10.70	
1296293001	SMP	1	447.26	470.33	683.50	466.09	11.13	11.13	10.69	10.69	
1296301247	SMP	1	447.08	470.56	683.41	466.45	10.60	10.60	10.82	10.82	
1296309639	SMP	1	446.84	470.92	683.12	466.78	10.65	10.65	10.69	10.69	
1296318012	SMP	1	446.64	471.33	682.90	467.14	10.70	10.70	10.68	10.68	
1296326366	SMP	1	446.36	471.79	682.73	467.63	10.79	10.79	10.69	10.69	
1296351380	SMP	1	444.84	473.34	681.09	469.27	10.75	10.75	10.68	10.68	
1296359771	SMP	1	444.72	473.67	681.13	469.70	10.63	10.63	10.83	10.83	
1296367994	SMP	1	444.51	473.86	680.81	470.06	10.62	10.62	10.59	10.59	
1296376371	SMP	1	444.23	474.15	680.61	470.27	10.56	10.56	11.04	11.04	
1296384745	SMP	1	444.07	474.33	680.29	470.41	10.56	10.56	10.87	10.87	
1296393140	SMP	1	443.74	474.54	680.02	470.77	10.50	10.50	10.86	10.86	
1296401358	SMP	1	443.37	474.66	679.74	470.85	10.86	10.86	10.75	10.75	
1296409763	SMP	1	443.18	474.67	679.29	470.80	10.63	10.63	10.77	10.77	
1296418114	SMP	1	442.72	474.74	679.01	470.85	10.55	10.55	10.68	10.68	
1296426500	SMP	1	442.51	474.65	678.61	470.83	10.57	10.57	10.47	10.47	
1296434742	SMP	1	442.04	474.67	678.32	470.75	10.50	10.50	10.62	10.62	
1296443129	SMP	1	441.66	474.72	677.93	470.85	10.59	10.59	10.54	10.54	
1296451482	SMP	1	441.35	474.71	677.48	470.58	10.61	10.61	10.73	10.73	
1296459887	SMP	1	440.88	474.68	677.27	470.64	10.45	10.45	10.78	10.78	
1296476488	SMP	1	440.11	474.67	676.18	470.41	10.65	10.65	10.65	10.65	
1296484886	SMP	1	439.72	474.67	675.96	470.34	10.53	10.53	10.68	10.68	
1296493096	SMP	1	439.43	474.65	675.48	470.26	10.60	10.60	10.94	10.94	
1296501495	SMP	1	438.99	474.73	675.09	470.23	10.50	10.50	10.51	10.51	
1296509860	SMP	1	438.63	474.73	674.62	470.25	10.35	10.35	10.66	10.66	
1296518259	SMP	1	438.25	474.90	674.19	470.26	10.37	10.37	11.10	11.10	
1296526471	SMP	1	437.82	475.05	673.85	470.23	10.60	10.60	10.43	10.43	
1296534885	SMP	1	437.47	475.07	673.48	470.18	10.42	10.42	10.80	10.80	
1296543218	SMP	1	437.12	475.19	673.26	470.33	10.52	10.52	10.84	10.84	
1296559863	SMP	1	436.55	475.45	672.59	470.38	10.72	10.72	10.66	10.66	
1296568243	SMP	1	436.44	475.51	672.33	470.46	10.60	10.60	11.17	11.17	
1296576602	SMP	1	436.08	475.55	672.22	470.41	10.59	10.59	11.13	11.13	
1296584987	SMP	1	435.87	475.65	672.04	470.41	10.49	10.49	10.51	10.51	
1296593251	SMP	1	435.70	475.66	671.78	470.45	10.46	10.46	10.60	10.60	
1296601622	SMP	1	435.59	475.65	671.55	470.46	10.63	10.63	10.97	10.97	
1296609975	SMP	1	435.36	475.65	671.35	470.34	10.68	10.68	10.75	10.75	
1296618233	SMP	1	435.25	475.67	671.25	470.34	10.63	10.63	10.68	10.68	
1296626618	SMP	1	435.04	475.67	671.22	470.34	10.54	10.54	10.80	10.80	
1296634974	SMP	1	434.84	475.73	671.09	470.37	10.62	10.62	10.47	10.47	
1296643374	SMP	1	434.79	475.75	671.07	470.46	10.57	10.57	10.55	10.55	
1296651603	SMP	1	434.70	475.75	670.89	470.41	10.46	10.46	10.78	10.78	
1296659986	SMP	1	434.66	475.80	670.78	470.45	10.59	10.59	10.60	10.60	
1296668354	SMP	1	434.59	475.72	670.82	470.48	10.50	10.50	10.90	10.90	
1296676741	SMP	1	434.52	475.79	670.64	470.44	10.61	10.61	10.71	10.71	
1296684967	SMP	1	434.51	475.79	670.70	470.54	10.39	10.39	10.98	10.98	
1296693378	SMP	1	434.37	475.86	670.66	470.55	10.62	10.62	11.00	11.00	
1296701723	SMP	1	434.37	475.79	670.68	470.54	10.48	10.48	11.03	11.03	
1296710119	SMP	1	434.07	475.94	670.39	470.61	10.46	10.46	10.75	10.75	
1296718353	SMP	1	433.12	476.48	669.16	471.18	11.16	11.16	10.67	10.67	
1296726745	SMP	1	432.37	476.73	668.20	471.43	10.93	10.93	10.75	10.75	
1296743480	SMP	1	432.15	476.88	668.14	471.63	10.86	10.86	10.70	10.70	
1296751748	SMP	1	432.11	476.97	668.18	471.68	10.99	10.99	10.63	10.63	
1296760083	SMP	1	432.13	476.84	668.19	471.75	10.81	10.81	10.71	10.71	
1296768485	SMP	1	432.08	476.86	668.25	471.68	10.77	10.77	10.87	10.87	
1296776847	SMP	1	431.97	476.82	668.28	471.58	10.81	10.81	10.92	10.92	
1296785117	SMP	1	432.05	476.72	668.24	471.60	10.88	10.88	10.70	10.70	
1296793459	SMP	1	431.94	476.72	668.15	471.51	10.90	10.90	10.75	10.75	
1296801870	SMP	1	431.91	476.65	668.17	471.56	10.72	10.72	10.70	10.70	
1296810079	SMP	1	431.87	476.68	668.17	471.42	10.75	10.75	10.74	10.74	
1296818484	SMP	1	431.84	476.62	668.18	471.30	10.67	10.67	10.78	10.78	
1296826843	SMP	1	431.80	476.47	668.12	471.29	10.56	10.56	10.82	10.82	
1296835243	SMP	1	431.80	476.46	668.14	471.16	10.64	10.64	10.65	10.65	
1296843452	SMP	1	431.86	476.36	668.25	471.10	10.84	10.84	10.75	10.75	
1296851868	SMP	1	431.79	476.36	668.15	471.03	10.63	10.63	10.68	10.68	
1296860224	SMP	1	431.71	476.22	668.18	470.91	10.63	10.63	10.80	10.80	
1296868597	SMP	1	431.69	476.19	668.12	470.94	10.68	10.68	10.81	10.81	
1296876854	SMP	1	431.70	476.08	668.16	470.82	10.68	10.68	10.88	10.88	
1296885230	SMP	1	431.65	476.12	668.22	470.81	10.65	10.65	10.81	10.81	
1296893595	SMP	1	431.70	476.08	668.19	470.75	10.62	10.62	10.71	10.71	
1296901985	SMP	1	431.71	476.20	668.26	470.75	10.72	10.72	10.68	10.68	
1296910215	SMP	1	431.79	476.10	668.33	470.75	10.60	10.60	10.76	10.76	
1296918589	SMP	1	431.80	476.17	668.37	470.86	10.71	10.71	10.90	10.90	
1296926968	SMP	1	431.88	476.29	668.51	470.86	10.67	10.67	10.78	10.78	
1296935354	SMP	1	431.89	476.32	668.61	470.94	10.64	10.64	10.73	10.73	
1296943587	SMP	1	431.98	476.33	668.69	471.06	10.72	10.72	10.83	10.83	
1296951988	SMP	1	432.05	476.41	668.77	471.15	10.72	10.72	10.84	10.84	
1296960345	SMP	1	432.19	476.41	668.90	471.21	10.97	10.97	10.65	10.65	
1296968588	SMP	1	432.33	476.40	669.02	471.32	10.62	10.62	10.54	10.54	
1296976962	SMP	1	432.45	476.42	669.09	471.35	10.73	10.73	10.73	10.73	
1296985341	SMP	1	432.57	476.46	669.27	471.48	10.72	10.72	10.96	10.96	
1296993714	SMP	1	432.65	476.52	669.40	471.55	10.82	10.82	10.92	10.92	
1297010353	SMP	1	432.79	476.67	669.60	471.79	10.79	10.79	10.87	10.87	
1297018805	SMP	1	432.84	476.70	669.68	471.93	10.76	10.76	10.92	10.92	
1297027105	SMP	1	432.93	476.69	669.72	472.02	10.76	10.76	10.87	10.87	
1297035340	SMP	1	433.02	476.82	669.91	472.02	10.92	10.92	10.81	10.81	
1297043711	SMP	1	433.08	476.80	669.85	472.09	10.85	10.85	10.91	10.91	
1297052085	SMP	1	433.15	476.80	669.95	472.16	10.98	10.98	10.82	10.82	
1297060456	SMP	1	433.15	476.83	669.86	472.25	10.85	10.85	10.84	10.84	
1297068708	SMP	1	433.21	476.81	669.93	472.17	10.88	10.88	10.83	10.83	
1297077102	SMP	1	433.12	476.90	669.83	472.29	11.06	11.06	10.77	10.77	
1297085470	SMP	1	433.11	476.91	669.83	472.27	10.95	10.95	10.69	10.69	
1297093824	SMP	1	432.97	477.04	669.72	472.37	10.92	10.92	10.70	10.70	
1297102083	SMP	1	432.99	476.99	669.71	472.35	10.76	10.76	10.65	10.65	
1297110456	SMP	1	432.87	477.09	669.61	472.40	10.74	10.74	10.86	10.86	
1297118827	SMP	1	432.91	477.26	669.73	472.51	10.66	10.66	10.94	10.94	
1297127089	SMP	1	433.91	477.42	670.78	472.63	10.83	10.83	10.95	10.95	
1297135464	SMP	1	435.26	477.63	672.29	472.85	11.24	11.24	11.21	11.21	
1297143831	SMP	1	436.79	477.56	673.91	472.84	11.11	11.11	11.09	11.09	
1297152205	SMP	1	437.60	477.79	674.58	472.97	11.39	11.39	10.68	10.68	
1297160468	SMP	1	437.72	477.94	674.54	472.97	11.30	11.30	10.74	10.74	
1297168826	SMP	1	437.47	478.04	674.12	473.14	11.23	11.23	10.78	10.78	
1297177222	SMP	1	437.40	478.19	674.00	473.34	10.96	10.96	11.09	11.09	
1297185606	SMP	1	437.43	478.30	674.05	473.53	10.98	10.98	10.75	10.75	
1297193824	SMP	1	437.23	478.57	673.98	473.77	11.14	11.14	10.86	10.86	
1297202227	SMP	1	437.17	478.67	673.79	473.92	11.25	11.25	11.00	11.00	
1297210581	SMP	1	436.97	478.75	673.99	474.02	11.24	11.24	10.90	10.90	
1297218954	SMP	1	436.88	479.03	673.76	474.03	11.05	11.05	10.67	10.67	
1297235592	SMP	1	436.63	479.46	673.19	474.56	11.19	11.19	11.02	11.02	
1297243941	SMP	1	436.54	479.67	673.22	474.68	11.46	11.46	10.77	10.77	
1297252346	SMP	1	436.40	479.82	673.15	475.01	11.38	11.38	11.09	11.09	
1297260568	SMP	1	436.32	479.95	673.04	475.08	11.28	11.28	11.20	11.20	
1297268956	SMP	1	436.15	480.04	672.87	475.23	10.97	10.97	10.98	10.98	
1297277325	SMP	1	436.02	480.21	673.00	475.23	10.93	10.93	10.82	10.82	
1297285578	SMP	1	435.92	480.23	672.55	475.38	11.42	11.42	11.11	11.11	
1297293946	SMP	1	435.86	480.27	672.41	475.32	10.87	10.87	11.01	11.01	
1297302342	SMP	1	435.64	480.35	672.45	475.15	11.38	11.38	10.81	10.81	
1297310691	SMP	1	435.55	480.48	672.02	475.29	11.53	11.53	11.07	11.07	
1297318955	SMP	1	435.45	480.43	671.91	475.27	11.31	11.31	11.19	11.19	
1297327323	SMP	1	435.26	480.41	671.76	475.17	11.38	11.38	10.76	10.76	
1297335710	SMP	1	435.02	480.29	671.68	474.98	10.97	10.97	10.56	10.56	
1297344070	SMP	1	434.87	480.17	671.46	474.87	11.12	11.12	10.76	10.76	
1297352336	SMP	1	434.69	480.04	671.12	474.68	10.93	10.93	10.63	10.63	
1297360688	SMP	1	434.62	479.89	670.96	474.52	11.04	11.04	10.60	10.60	
1297369072	SMP	1	434.40	479.82	671.07	474.22	11.42	11.42	10.76	10.76	
1297385699	SMP	1	434.12	479.48	670.61	473.77	11.33	11.33	10.45	10.45	
1297394073	SMP	1	433.98	479.29	670.21	473.55	10.78	10.78	11.10	11.10	
1297402443	SMP	1	433.85	479.22	670.14	473.34	10.92	10.92	10.73	10.73	
1297410815	SMP	1	434.23	479.07	670.75	473.11	10.87	10.87	10.66	10.66	
1297419063	SMP	1	434.89	479.24	670.98	473.27	11.29	11.29	10.93	10.93	
1297427458	SMP	1	434.97	479.02	671.01	473.07	11.09	11.09	10.74	10.74	
1297435839	SMP	1	434.91	478.83	670.88	473.03	11.09	11.09	10.75	10.75	
1297444073	SMP	1	434.78	478.91	670.84	472.82	11.27	11.27	10.70	10.70	
1297452447	SMP	1	434.74	478.83	670.90	472.57	11.10	11.10	10.14	10.14	
1297460828	SMP	1	434.83	478.76	670.90	472.50	10.93	10.93	10.44	10.44	
1297469192	SMP	1	434.73	478.68	670.98	472.53	10.99	10.99	10.57	10.57	
1297477454	SMP	1	434.97	478.62	671.09	472.34	10.87	10.87	10.47	10.47	
1297485823	SMP	1	434.98	478.69	671.13	472.50	10.95	10.95	10.57	10.57	
1297494179	SMP	1	435.06	478.71	671.47	472.66	11.32	11.32	10.89	10.89	
1297502562	SMP	1	435.10	478.74	671.55	472.62	11.24	11.24	11.08	11.08	
1297510803	SMP	1	435.28	478.75	671.69	472.55	10.74	10.74	10.94	10.94	
1297519193	SMP	1	435.41	478.54	671.77	472.36	10.71	10.71	10.61	10.61	
1297527580	SMP	1	435.54	478.60	671.95	472.16	10.58	10.58	10.36	10.36	
1297535940	SMP	1	435.77	478.47	672.16	472.23	10.60	10.60	10.62	10.62	
1297544175	SMP	1	435.91	478.43	672.36	472.25	10.64	10.64	10.56	10.56	
1297552563	SMP	1	436.13	478.36	672.62	472.31	10.72	10.72	10.75	10.75	
1297569316	SMP	1	436.49	478.24	673.02	472.17	10.53	10.53	10.51	10.51	
1297577573	SMP	1	436.72	478.33	673.18	472.32	10.71	10.71	10.62	10.62	
1297585947	SMP	1	436.84	478.23	673.50	472.32	10.76	10.76	10.70	10.70	
1297594305	SMP	1	437.03	478.11	673.69	472.24	10.44	10.44	10.71	10.71	
1297602576	SMP	1	437.28	478.04	673.86	472.13	10.56	10.56	10.70	10.70	
1297610930	SMP	1	437.52	478.06	674.11	471.98	10.59	10.59	10.81	10.81	
1297619301	SMP	1	437.71	477.93	674.31	472.01	10.79	10.79	10.55	10.55	
1297627681	SMP	1	437.91	477.60	674.55	471.77	10.47	10.47	10.36	10.36	
1297635937	SMP	1	438.12	477.36	674.75	471.57	10.58	10.58	10.72	10.72	
1297644315	SMP	1	437.96	477.10	674.76	471.31	10.27	10.27	10.77	10.77	
1297652699	SMP	1	437.74	476.89	674.55	471.04	10.77	10.77	10.31	10.31	
1297661046	SMP	1	437.99	476.56	674.81	470.53	10.52	10.52	10.28	10.28	
1297669314	SMP	1	438.11	476.24	675.03	470.28	10.37	10.37	10.43	10.43	
1297677678	SMP	1	438.29	475.96	675.12	470.06	10.49	10.49	10.96	10.96	
1297686057	SMP	1	438.48	475.60	675.18	469.57	10.33	10.33	10.35	10.35	
1297694422	SMP	1	438.54	475.34	675.48	469.31	10.67	10.67	10.78	10.78	
1297702696	SMP	1	438.61	474.86	675.50	468.87	10.78	10.78	10.06	10.06	
1297711059	SMP	1	438.90	474.52	675.87	468.46	10.51	10.51	10.43	10.43	
1297719445	SMP	1	438.91	474.22	676.02	468.09	10.26	10.26	10.58	10.58	
1297736055	SMP	1	439.09	473.57	676.15	467.62	10.25	10.25	10.22	10.22	
1297744434	SMP	1	439.21	473.39	676.34	467.57	10.53	10.53	10.75	10.75	
1297752803	SMP	1	439.47	473.25	676.50	467.24	10.52	10.52	10.75	10.75	
1297769440	SMP	1	439.62	473.10	677.02	467.23	10.71	10.71	10.58	10.58	
1297777803	SMP	1	439.79	472.95	677.23	467.20	10.38	10.38	10.22	10.22	
1297786181	SMP	1	439.85	473.16	677.23	467.52	10.16	10.16	10.41	10.41	
1297794416	SMP	1	440.00	473.41	677.36	467.66	10.38	10.38	10.26	10.26	
1297802815	SMP	1	440.07	473.44	677.54	467.93	10.39	10.39	10.09	10.09	
1297811172	SMP	1	440.26	473.76	677.94	468.23	10.13	10.13	10.41	10.41	
1297819543	SMP	1	440.22	474.02	678.08	468.52	10.52	10.52	10.22	10.22	
1297827827	SMP	1	440.29	473.86	678.03	468.36	10.33	10.33	10.40	10.40	
1297836174	SMP	1	440.37	473.79	677.83	468.42	10.51	10.51	10.69	10.69	
1297844537	SMP	1	440.68	473.68	677.83	468.56	10.03	10.03	10.53	10.53	
1297852936	SMP	1	440.61	474.16	677.86	468.72	10.61	10.61	10.07	10.07	
1297861178	SMP	1	440.60	474.37	677.94	469.23	10.14	10.14	10.30	10.30	
1297877913	SMP	1	440.85	475.15	678.22	469.99	10.49	10.49	10.46	10.46	
1297886294	SMP	1	440.91	475.33	678.42	470.18	10.18	10.18	10.43	10.43	
1297894556	SMP	1	440.93	475.55	678.61	470.47	10.31	10.31	10.18	10.18	
1297902921	SMP	1	441.08	475.82	678.76	470.66	10.18	10.18	10.00	10.00	
1297911308	SMP	1	441.15	476.09	678.90	470.97	10.36	10.36	10.30	10.30	
1297919669	SMP	1	441.21	476.23	678.82	471.24	10.56	10.56	10.43	10.43	
1297927914	SMP	1	441.37	476.36	678.83	471.49	10.43	10.43	10.62	10.62	
1297936289	SMP	1	441.51	476.38	679.04	471.62	10.21	10.21	10.45	10.45	
1297944660	SMP	1	441.40	476.55	679.02	471.73	10.76	10.76	10.24	10.24	
1297952922	SMP	1	441.64	476.53	679.06	471.81	10.17	10.17	10.41	10.41	
1297961306	SMP	1	441.71	476.62	679.19	472.00	9.98	9.98	10.44	10.44	
1297969667	SMP	1	442.20	476.62	679.76	471.93	10.09	10.09	10.25	10.25	
1297978035	SMP	1	443.11	476.57	680.48	472.07	10.14	10.14	10.31	10.31	
1297986293	SMP	1	443.45	476.64	680.76	472.05	10.29	10.29	10.29	10.29	
1297994664	SMP	1	443.62	476.58	680.76	471.98	10.21	10.21	10.35	10.35	
1298003048	SMP	1	443.69	476.57	680.83	472.12	10.13	10.13	10.42	10.42	
1298011431	SMP	1	443.76	476.65	680.90	472.13	10.18	10.18	10.38	10.38	
1298019686	SMP	1	443.84	476.50	680.86	472.18	9.96	9.96	10.28	10.28	
1298028029	SMP	1	443.83	476.52	680.93	472.25	10.16	10.16	10.39	10.39	
1298036404	SMP	1	443.97	476.56	680.97	472.21	10.29	10.29	10.28	10.28	
1298053029	SMP	1	444.05	476.41	681.12	472.08	10.35	10.35	10.20	10.20	
1298061408	SMP	1	444.16	476.42	681.20	472.06	10.31	10.31	10.27	10.27	
1298069791	SMP	1	444.47	476.34	681.03	472.11	10.21	10.21	10.36	10.36	
1298078151	SMP	1	444.52	476.28	680.99	472.15	10.11	10.11	10.40	10.40	
1298086425	SMP	1	444.47	476.21	681.06	472.16	10.22	10.22	10.36	10.36	
1298094777	SMP	1	444.54	476.20	681.17	472.12	10.53	10.53	10.38	10.38	
1298103162	SMP	1	444.68	476.29	681.19	472.02	10.58	10.58	10.23	10.23	
1298111403	SMP	1	444.62	476.26	681.16	472.10	10.66	10.66	10.12	10.12	
1298119783	SMP	1	444.62	476.12	681.20	472.13	10.45	10.45	10.51	10.51	
1298128152	SMP	1	444.69	476.05	681.16	472.03	10.42	10.42	10.08	10.08	
1298136597	SMP	1	444.69	476.05	681.23	472.10	10.49	10.49	10.15	10.15	
1298144791	SMP	1	444.60	476.09	681.26	472.05	10.48	10.48	10.42	10.42	
1298153154	SMP	1	444.69	476.01	681.33	472.19	10.34	10.34	10.61	10.61	
1298161524	SMP	1	444.69	476.07	681.30	472.02	10.42	10.42	10.07	10.07	
1298169923	SMP	1	444.69	476.08	681.34	472.12	10.40	10.40	10.45	10.45	
1298178135	SMP	1	444.67	476.09	681.40	472.12	10.45	10.45	10.44	10.44	
1298186546	SMP	1	444.76	476.08	681.47	472.11	10.42	10.42	10.34	10.34	
1298194884	SMP	1	444.76	476.02	681.55	472.05	10.45	10.45	10.33	10.33	
1298203286	SMP	1	444.82	475.91	681.48	471.98	10.24	10.24	10.34	10.34	
1298211526	SMP	1	444.86	475.79	681.55	471.98	10.11	10.11	10.25	10.25	
1298219920	SMP	1	444.85	475.78	681.50	471.87	10.15	10.15	9.95	9.95	
1298228256	SMP	1	444.88	475.71	681.57	471.86	10.14	10.14	9.95	9.95	
1298236671	SMP	1	444.97	475.62	681.62	471.77	10.12	10.12	9.99	9.99	
1298244881	SMP	1	444.98	475.59	681.65	471.79	10.25	10.25	10.04	10.04	
1298253282	SMP	1	444.98	475.52	681.70	471.62	10.25	10.25	10.01	10.01	
1298261642	SMP	1	445.37	475.64	682.09	471.84	10.35	10.35	10.36	10.36	
1298269919	SMP	1	446.41	476.41	682.95	472.29	10.85	10.85	10.37	10.37	
1298278255	SMP	1	447.13	476.56	683.69	472.69	10.55	10.55	9.99	9.99	
1298286667	SMP	1	447.33	476.48	683.86	472.74	10.26	10.26	10.12	10.12	
1298295006	SMP	1	447.33	476.55	684.09	472.80	10.36	10.36	10.63	10.63	
1298303284	SMP	1	447.33	476.48	684.17	472.85	10.30	10.30	10.64	10.64	
1298311648	SMP	1	447.53	476.51	684.30	472.72	10.46	10.46	10.46	10.46	
1298320038	SMP	1	447.68	476.42	684.41	472.69	10.53	10.53	10.53	10.53	
1298328389	SMP	1	447.68	476.35	684.47	472.60	10.55	10.55	10.26	10.26	
1298336666	SMP	1	447.77	476.29	684.59	472.50	10.45	10.45	10.52	10.52	
1298345003	SMP	1	447.95	476.12	684.74	472.27	10.23	10.23	10.23	10.23	
1298353399	SMP	1	447.93	476.04	684.89	472.14	10.37	10.37	10.25	10.25	
1298361765	SMP	1	447.85	476.08	685.10	472.20	10.68	10.68	10.29	10.29	
1298370036	SMP	1	448.09	475.83	685.29	472.08	10.35	10.35	10.17	10.17	
1298378379	SMP	1	448.34	475.69	685.32	472.08	10.00	10.00	10.16	10.16	
1298386787	SMP	1	448.63	475.57	685.50	472.16	10.20	10.20	10.53	10.53	
1298395140	SMP	1	448.89	475.50	685.73	472.16	10.31	10.31	10.39	10.39	
1298403405	SMP	1	448.97	475.48	685.87	472.03	10.26	10.26	10.07	10.07	
1298420161	SMP	1	449.13	475.42	686.36	472.27	10.50	10.50	10.37	10.37	
1298428409	SMP	1	449.47	475.41	686.56	472.39	10.75	10.75	10.72	10.72	
1298436765	SMP	1	449.68	475.35	686.69	472.50	10.48	10.48	10.24	10.24	
1298445150	SMP	1	449.90	475.44	686.92	472.57	10.48	10.48	10.12	10.12	
1298453513	SMP	1	449.97	475.32	687.12	472.81	10.20	10.20	10.82	10.82	
1298461785	SMP	1	450.05	475.70	687.21	472.97	10.88	10.88	10.64	10.64	
1298470137	SMP	1	449.92	475.64	687.32	473.20	10.60	10.60	10.67	10.67	
1298478520	SMP	1	450.06	475.64	687.54	473.09	10.59	10.59	10.45	10.45	
1298486890	SMP	1	450.14	475.73	687.46	473.29	10.61	10.61	10.64	10.64	
1298495142	SMP	1	450.19	475.69	687.63	473.44	10.62	10.62	10.64	10.64	
1298503506	SMP	1	450.19	475.62	687.66	473.49	10.44	10.44	10.58	10.58	
1298511908	SMP	1	450.12	475.74	687.62	473.55	10.49	10.49	10.96	10.96	
1298520261	SMP	1	449.99	475.84	687.39	473.45	10.93	10.93	10.55	10.55	
1298528519	SMP	1	449.95	475.69	687.59	473.33	10.62	10.62	10.81	10.81	
1298536888	SMP	1	449.99	475.86	687.36	473.26	10.99	10.99	10.45	10.45	
1298545268	SMP	1	449.86	475.65	687.19	473.10	10.75	10.75	10.45	10.45	
1298553629	SMP	1	449.89	475.50	687.05	473.05	10.40	10.40	10.83	10.83	
1298561904	SMP	1	449.75	475.57	686.93	472.82	10.99	10.99	10.37	10.37	
1298570256	SMP	1	449.61	475.42	686.78	472.62	10.58	10.58	10.49	10.49	
1298578652	SMP	1	449.48	475.41	686.65	472.50	10.85	10.85	10.85	10.85	
1298586879	SMP	1	449.85	475.31	687.01	472.16	10.41	10.41	10.72	10.72	
1298595271	SMP	1	450.61	475.19	687.72	472.02	10.72	10.72	10.50	10.50	
1298603617	SMP	1	451.37	474.97	688.43	471.65	10.49	10.49	10.72	10.72	
1298612025	SMP	1	451.52	474.79	688.65	471.49	10.73	10.73	10.96	10.96	
1298620253	SMP	1	451.68	474.76	688.61	471.39	10.36	10.36	10.88	10.88	
1298628642	SMP	1	451.57	474.77	688.69	471.49	10.64	10.64	11.01	11.01	
1298637008	SMP	1	451.74	474.88	688.76	471.54	10.78	10.78	10.91	10.91	
1298645397	SMP	1	451.84	475.00	688.92	471.69	10.78	10.78	10.91	10.91	
1298653620	SMP	1	452.03	475.04	689.12	471.81	10.92	10.92	10.77	10.77	
1298662021	SMP	1	452.15	475.22	689.26	472.11	10.65	10.65	10.91	10.91	
1298670373	SMP	1	452.45	475.45	689.55	472.25	11.25	11.25	10.68	10.68	
1298678760	SMP	1	452.61	475.51	689.84	472.60	11.09	11.09	10.91	10.91	
1298687002	SMP	1	452.99	475.62	690.21	472.98	10.84	10.84	10.84	10.84	
1298695383	SMP	1	453.30	475.79	690.52	473.06	11.36	11.36	10.66	10.66	
1298703765	SMP	1	453.66	475.78	690.76	473.31	10.39	10.39	10.86	10.86	
1298712145	SMP	1	453.89	475.86	691.24	473.63	10.84	10.84	10.74	10.74	
1298720377	SMP	1	454.36	475.86	691.50	473.77	10.74	10.74	10.75	10.75	
1298737129	SMP	1	454.77	475.89	692.05	474.04	10.75	10.75	10.75	10.75	
1298745375	SMP	1	455.07	475.80	692.21	474.18	10.81	10.81	10.63	10.63	
1298753757	SMP	1	455.55	475.88	692.62	474.18	11.13	11.13	10.67	10.67	
1298762115	SMP	1	456.48	476.06	693.88	474.63	10.77	10.77	10.95	10.95	
1298770518	SMP	1	457.70	476.37	694.73	475.00	10.99	10.99	10.73	10.73	
1298778749	SMP	1	458.51	476.53	695.24	475.21	11.05	11.05	10.46	10.46	
1298787118	SMP	1	458.56	476.44	695.55	475.27	10.97	10.97	10.43	10.43	
1298795498	SMP	1	458.63	476.30	695.72	475.16	10.96	10.96	10.65	10.65	
1298803875	SMP	1	458.79	476.29	695.89	475.10	11.06	11.06	10.62	10.62	
1298812110	SMP	1	458.96	476.12	696.17	475.02	11.05	11.05	10.47	10.47	
1298820515	SMP	1	459.14	475.96	696.25	474.83	10.96	10.96	10.59	10.59	
1298828873	SMP	1	459.29	475.80	696.30	474.67	10.88	10.88	10.46	10.46	
1298845500	SMP	1	459.60	475.56	696.68	474.51	10.95	10.95	10.66	10.66	
1298853872	SMP	1	459.69	475.47	696.81	474.53	10.98	10.98	10.59	10.59	
1298862267	SMP	1	459.79	475.43	697.05	474.47	10.83	10.83	10.59	10.59	
1298870624	SMP	1	460.11	475.44	697.23	474.42	10.78	10.78	10.44	10.44	
1298878886	SMP	1	460.30	475.39	697.42	474.41	11.07	11.07	10.61	10.61	
1298887256	SMP	1	460.47	475.41	697.69	474.54	11.05	11.05	10.47	10.47	
1298895607	SMP	1	460.67	475.45	697.95	474.55	11.07	11.07	10.49	10.49	
1298903870	SMP	1	460.85	475.50	698.17	474.76	10.81	10.81	10.47	10.47	
1298912230	SMP	1	461.23	475.46	698.54	474.94	10.70	10.70	10.32	10.32	
1298920611	SMP	1	461.38	475.49	698.69	475.03	11.08	11.08	10.44	10.44	
1298929006	SMP	1	461.60	475.52	698.99	475.30	11.07	11.07	10.62	10.62	
1298937251	SMP	1	461.85	475.61	699.13	475.42	10.88	10.88	10.45	10.45	
1298945602	SMP	1	462.01	475.67	699.45	475.73	10.96	10.96	10.38	10.38	
1298953990	SMP	1	462.28	475.77	699.78	475.87	10.85	10.85	10.36	10.36	
1298962350	SMP	1	462.50	475.66	699.96	476.17	10.76	10.76	10.49	10.49	
1298970610	SMP	1	462.68	475.78	700.10	476.32	10.85	10.85	10.45	10.45	
1298979000	SMP	1	462.68	475.81	700.08	476.50	10.96	10.96	10.43	10.43	
1298987373	SMP	1	462.46	475.95	699.86	476.74	10.79	10.79	10.40	10.40	
1298995727	SMP	1	462.47	475.94	700.05	477.02	10.79	10.79	10.45	10.45	
1299003985	SMP	1	462.67	476.00	700.12	477.00	10.88	10.88	10.48	10.48	
1299012352	SMP	1	462.64	475.94	700.21	477.12	10.95	10.95	10.51	10.51	
1299020731	SMP	1	462.79	475.88	700.21	477.19	10.98	10.98	10.41	10.41	
1299029129	SMP	1	462.77	475.78	700.25	477.25	10.92	10.92	10.50	10.50	
1299037363	SMP	1	462.70	475.71	700.25	477.25	10.87	10.87	10.45	10.45	
1299045722	SMP	1	462.70	475.63	700.18	477.18	10.92	10.92	10.50	10.50	
1299054109	SMP	1	462.60	475.61	700.19	477.20	11.09	11.09	10.55	10.55	
1299062355	SMP	1	462.59	475.52	700.11	477.19	10.98	10.98	10.49	10.49	
1299070727	SMP	1	462.46	475.49	700.04	477.12	10.86	10.86	10.37	10.37	
1299079123	SMP	1	462.42	475.56	699.96	477.11	10.98	10.98	10.46	10.46	
1299087491	SMP	1	462.38	475.63	699.96	477.18	11.08	11.08	10.48	10.48	
1299095737	SMP	1	462.30	475.53	699.92	477.15	10.84	10.84	10.51	10.51	
1299104113	SMP	1	462.22	475.60	699.72	477.01	10.84	10.84	10.48	10.48	
1299112471	SMP	1	462.22	475.61	699.77	476.97	10.76	10.76	10.32	10.32	
1299120853	SMP	1	462.08	475.61	699.70	477.04	10.96	10.96	10.32	10.32	
1299129122	SMP	1	462.11	475.63	699.63	476.97	10.75	10.75	10.43	10.43	
1299137485	SMP	1	462.03	475.63	699.62	477.04	10.83	10.83	10.43	10.43	
1299145863	SMP	1	461.97	475.64	699.62	477.05	10.73	10.73	10.45	10.45	
1299154227	SMP	1	462.00	475.69	699.59	477.21	10.80	10.80	10.33	10.33	
1299162480	SMP	1	462.04	475.68	699.66	477.29	10.86	10.86	10.55	10.55	
1299170847	SMP	1	462.12	475.75	699.68	477.39	10.78	10.78	10.42	10.42	
1299179242	SMP	1	462.13	475.75	699.73	477.48	10.70	10.70	10.49	10.49	
1299187608	SMP	1	462.22	475.73	699.88	477.54	10.72	10.72	10.50	10.50	
1299195842	SMP	1	462.36	475.80	700.02	477.65	10.81	10.81	10.30	10.30	
1299204228	SMP	1	462.45	475.84	700.09	477.72	10.72	10.72	10.38	10.38	
1299220969	SMP	1	462.72	475.94	700.44	477.90	10.91	10.91	10.42	10.42	
1299229225	SMP	1	462.37	475.93	700.17	478.12	10.66	10.66	10.49	10.49	
1299237613	SMP	1	461.10	475.92	698.78	478.18	10.98	10.98	10.72	10.72	
1299245964	SMP	1	459.17	476.25	696.90	478.35	10.99	10.99	10.83	10.83	
1299254244	SMP	1	456.92	476.06	694.21	478.49	10.98	10.98	10.68	10.68	
1299262614	SMP	1	455.14	476.18	692.40	478.35	10.79	10.79	10.69	10.69	
1299270982	SMP	1	453.80	476.21	690.76	478.58	10.68	10.68	10.64	10.64	
1299279346	SMP	1	453.03	476.25	689.67	478.70	10.54	10.54	10.59	10.59	
1299287604	SMP	1	452.77	476.38	689.24	478.80	10.46	10.46	10.51	10.51	
1299295964	SMP	1	452.96	476.32	689.45	478.80	10.60	10.60	10.52	10.52	
1299304364	SMP	1	453.04	476.33	689.69	478.95	10.71	10.71	10.59	10.59	
1299312715	SMP	1	453.19	476.26	689.88	478.96	10.76	10.76	10.51	10.51	
1299320965	SMP	1	453.25	476.29	690.03	478.95	10.60	10.60	10.56	10.56	
1299329348	SMP	1	453.34	476.27	690.16	478.90	10.57	10.57	10.50	10.50	
1299337729	SMP	1	453.40	476.20	690.30	478.87	10.47	10.47	10.53	10.53	
1299346091	SMP	1	453.47	476.19	690.38	478.87	10.55	10.55	10.51	10.51	
1299354360	SMP	1	453.54	476.13	690.44	478.83	10.52	10.52	10.40	10.40	
1299362713	SMP	1	453.53	476.10	690.52	478.87	10.45	10.45	10.48	10.48	
1299371091	SMP	1	453.56	476.11	690.52	478.87	10.44	10.44	10.48	10.48	
1299379469	SMP	1	453.53	476.03	690.60	478.85	10.41	10.41	10.45	10.45	
1299387731	SMP	1	453.58	476.00	690.65	478.79	10.48	10.48	10.41	10.41	
1299396084	SMP	1	453.63	475.99	690.65	478.91	10.46	10.46	10.47	10.47	
1299404556	SMP	1	453.56	476.07	690.66	478.96	10.47	10.47	10.59	10.59	
1299412716	SMP	1	453.56	476.07	690.73	478.94	10.47	10.47	10.61	10.61	
1299421087	SMP	1	453.48	476.14	690.62	479.05	10.38	10.38	10.58	10.58	
1299429464	SMP	1	453.40	476.13	690.45	479.08	10.46	10.46	10.67	10.67	
1299437853	SMP	1	453.30	476.15	690.43	479.13	10.59	10.59	10.71	10.71	
1299446078	SMP	1	453.16	476.16	690.29	479.20	10.59	10.59	10.67	10.67	
1299454481	SMP	1	453.06	476.20	690.20	479.24	10.44	10.44	10.62	10.62	
1299462830	SMP	1	452.96	476.08	690.02	479.21	10.36	10.36	10.60	10.60	
1299471210	SMP	1	452.82	476.10	689.83	479.27	10.58	10.58	10.59	10.59	
1299479460	SMP	1	452.68	476.11	689.82	479.24	10.37	10.37	10.63	10.63	
1299487845	SMP	1	452.54	476.12	689.57	479.24	10.47	10.47	10.59	10.59	
1299496207	SMP	1	452.37	476.15	689.43	479.27	10.56	10.56	10.81	10.81	
1299504600	SMP	1	452.14	476.20	689.35	479.31	10.58	10.58	10.72	10.72	
1299521219	SMP	1	451.75	476.13	688.89	479.27	10.57	10.57	10.56	10.56	
1299529600	SMP	1	451.55	476.13	688.61	479.34	10.48	10.48	10.58	10.58	
1299537960	SMP	1	451.40	476.12	688.50	479.33	10.57	10.57	10.57	10.57	
1299546229	SMP	1	451.09	476.18	688.34	479.38	10.58	10.58	10.68	10.68	
1299554584	SMP	1	450.97	476.03	688.09	479.29	10.66	10.66	10.71	10.71	
1299562971	SMP	1	450.68	476.12	687.76	479.27	10.57	10.57	10.57	10.57	
1299571196	SMP	1	450.47	476.13	687.65	479.28	10.54	10.54	10.57	10.57	
1299579600	SMP	1	450.23	476.16	687.43	479.27	10.58	10.58	10.66	10.66	
1299587948	SMP	1	450.08	476.04	687.19	479.33	10.56	10.56	10.67	10.67	
1299596343	SMP	1	449.89	476.05	687.01	479.19	10.64	10.64	10.47	10.47	
1299604579	SMP	1	449.65	476.10	686.75	479.34	10.37	10.37	10.57	10.57	
1299612968	SMP	1	449.47	476.05	686.60	479.32	10.47	10.47	10.56	10.56	
1299621320	SMP	1	449.24	476.11	686.40	479.43	10.48	10.48	10.58	10.58	
1299629722	SMP	1	449.11	476.14	686.11	479.47	10.42	10.42	10.43	10.43	
1299637959	SMP	1	448.96	476.12	685.95	479.50	10.64	10.64	10.34	10.34	
1299646342	SMP	1	448.75	476.05	685.81	479.54	10.52	10.52	10.25	10.25	
1299654703	SMP	1	448.60	476.09	685.68	479.53	10.58	10.58	10.24	10.24	
1299663088	SMP	1	448.40	475.98	685.54	479.63	10.40	10.40	10.47	10.47	
1299671314	SMP	1	448.26	475.80	685.38	479.54	10.38	10.38	10.48	10.48	
1299679720	SMP	1	448.00	475.58	684.95	479.16	10.43	10.43	10.39	10.39	
1299696458	SMP	1	447.08	474.48	683.60	478.32	10.40	10.40	10.39	10.39	
1299704721	SMP	1	446.94	473.96	683.32	477.88	10.34	10.34	10.54	10.54	
1299713054	SMP	1	446.78	473.75	683.25	477.72	10.50	10.50	10.53	10.53	
1299721458	SMP	1	446.65	473.67	683.18	477.81	10.39	10.39	10.61	10.61	
1299729701	SMP	1	446.58	473.53	683.06	477.82	10.36	10.36	10.58	10.58	
1299738090	SMP	1	446.57	473.29	682.94	477.67	10.18	10.18	10.49	10.49	
1299746428	SMP	1	446.34	472.92	682.80	477.52	9.93	9.93	10.44	10.44	
1299754843	SMP	1	446.11	472.67	682.60	477.32	10.56	10.56	10.25	10.25	
1299763073	SMP	1	446.04	472.34	682.51	477.17	10.33	10.33	10.48	10.48	
1299771456	SMP	1	445.88	472.03	682.32	477.10	10.31	10.31	10.58	10.58	
1299779819	SMP	1	445.58	471.86	682.12	477.00	10.39	10.39	10.48	10.48	
1299788213	SMP	1	445.48	471.62	682.03	476.96	10.12	10.12	10.33	10.33	
1299796428	SMP	1	445.37	471.51	681.85	476.94	10.09	10.09	10.31	10.31	
1299804841	SMP	1	445.40	471.27	681.73	476.94	10.20	10.20	10.48	10.48	
1299813185	SMP	1	445.32	471.02	681.61	476.92	10.04	10.04	10.52	10.52	
1299821583	SMP	1	445.11	470.93	681.61	476.92	10.38	10.38	10.46	10.46	
1299829816	SMP	1	444.97	470.74	681.47	476.92	10.35	10.35	10.60	10.60	
1299838211	SMP	1	444.92	470.54	681.32	477.02	10.31	10.31	10.54	10.54	
1299846554	SMP	1	444.75	470.34	681.12	476.98	10.21	10.21	10.11	10.11	
1299854964	SMP	1	444.74	470.03	680.98	476.90	10.07	10.07	10.05	10.05	
1299863199	SMP	1	444.49	469.96	680.89	476.84	10.32	10.32	10.36	10.36	
1299879947	SMP	1	444.71	469.48	681.25	476.72	10.38	10.38	10.51	10.51	
1299888202	SMP	1	446.21	469.20	682.67	476.40	10.51	10.51	10.20	10.20	
1299896555	SMP	1	448.32	468.98	684.99	476.16	10.45	10.45	10.24	10.24	
1299913306	SMP	1	452.76	468.47	689.09	475.77	10.48	10.48	9.48	9.48	
1299921584	SMP	1	454.60	468.20	690.62	475.87	10.42	10.42	10.07	10.07	
1299929916	SMP	1	456.04	468.19	691.77	475.92	10.02	10.02	10.15	10.15	
1299946687	SMP	1	456.73	468.27	691.97	475.98	10.68	10.68	9.82	9.82	
1299954940	SMP	1	456.52	468.34	691.83	476.09	10.39	10.39	9.62	9.62	
1299963332	SMP	1	456.06	468.45	691.65	476.14	10.67	10.67	9.90	9.90	
1299971686	SMP	1	455.92	468.47	691.50	476.25	10.61	10.61	9.55	9.55	
1299980078	SMP	1	455.70	468.60	691.41	476.25	10.57	10.57	9.66	9.66	
1299988316	SMP	1	455.52	468.66	691.18	476.37	10.50	10.50	9.74	9.74	
1299996674	SMP	1	455.49	468.80	690.99	476.46	10.40	10.40	9.95	9.95	
1300005059	SMP	1	455.27	468.85	690.99	476.64	10.17	10.17	9.64	9.64	
1300021688	SMP	1	454.93	469.11	690.78	476.92	10.41	10.41	10.06	10.06	
1300030057	SMP	1	454.86	469.32	690.81	477.03	10.48	10.48	9.94	9.94	
1300038444	SMP	1	454.60	469.38	690.49	477.03	10.64	10.64	9.79	9.79	
1300046677	SMP	1	454.66	469.44	690.36	477.11	10.32	10.32	9.91	9.91	
1300055077	SMP	1	454.54	469.43	690.34	477.24	10.46	10.46	9.66	9.66	
1300063429	SMP	1	454.36	469.43	690.11	477.25	10.30	10.30	9.65	9.65	
1300071821	SMP	1	454.20	469.47	689.98	477.25	10.61	10.61	9.59	9.59	
1300080056	SMP	1	454.00	469.44	689.77	477.25	10.64	10.64	9.62	9.62	
1300088439	SMP	1	453.86	469.32	689.69	477.19	10.56	10.56	9.76	9.76	
1300096802	SMP	1	453.64	469.25	689.56	477.10	10.42	10.42	9.92	9.92	
1300105198	SMP	1	453.65	469.08	689.26	476.91	10.46	10.46	9.43	9.43	
1300113425	SMP	1	453.53	468.95	689.12	476.83	10.35	10.35	9.72	9.72	
1300121800	SMP	1	453.36	468.79	688.92	476.65	10.26	10.26	9.81	9.81	
1300130175	SMP	1	453.11	468.65	688.74	476.52	10.37	10.37	9.50	9.50	
1300138569	SMP	1	452.86	468.55	688.58	476.21	10.54	10.54	9.62	9.62	
1300146797	SMP	1	452.70	468.39	688.56	476.03	10.73	10.73	9.91	9.91	
1300155189	SMP	1	452.57	468.23	688.19	475.83	10.20	10.20	9.67	9.67	
1300163545	SMP	1	452.34	468.09	688.06	475.58	10.32	10.32	9.87	9.87	
1300171936	SMP	1	452.28	467.98	687.91	475.33	10.40	10.40	9.64	9.64	
1300180174	SMP	1	452.07	467.90	687.86	475.14	10.47	10.47	9.69	9.69	
1300188568	SMP	1	451.95	467.84	687.81	475.07	10.37	10.37	10.06	10.06	
1300196931	SMP	1	451.87	467.67	687.77	474.92	10.20	10.20	10.12	10.12	
1300205191	SMP	1	452.36	467.80	688.06	474.74	10.20	10.20	9.92	9.92	
1300213539	SMP	1	452.79	467.91	688.40	474.72	10.27	10.27	9.77	9.77	
1300221924	SMP	1	452.77	467.95	688.39	474.64	10.32	10.32	9.88	9.88	
1300230295	SMP	1	452.64	467.91	688.31	474.55	10.27	10.27	9.89	9.89	
1300238548	SMP	1	452.62	467.99	688.32	474.59	10.37	10.37	9.84	9.84	
1300246928	SMP	1	452.63	468.10	688.35	474.47	10.45	10.45	9.72	9.72	
1300255318	SMP	1	452.65	468.08	688.48	474.55	10.36	10.36	9.76	9.76	
1300263816	SMP	1	452.67	468.15	688.50	474.47	10.52	10.52	9.74	9.74	
1300271922	SMP	1	452.77	468.10	688.62	474.40	10.29	10.29	9.84	9.84	
1300280291	SMP	1	452.91	468.10	688.87	474.31	10.37	10.37	9.78	9.78	
1300288678	SMP	1	453.06	467.96	688.89	474.24	10.45	10.45	9.56	9.56	
1300297038	SMP	1	453.18	467.75	689.01	473.96	10.47	10.47	9.70	9.70	
1300305311	SMP	1	453.24	467.42	689.25	473.61	10.60	10.60	9.95	9.95	
1300313669	SMP	1	453.48	467.00	689.36	473.11	10.34	10.34	9.81	9.81	
1300322039	SMP	1	453.63	466.46	689.50	472.62	10.70	10.70	9.62	9.62	
1300330418	SMP	1	453.84	465.94	689.77	472.06	10.33	10.33	10.10	10.10	
1300347048	SMP	1	454.16	464.68	689.99	470.36	10.55	10.55	9.81	9.81	
1300355421	SMP	1	454.37	463.89	690.20	469.65	10.18	10.18	9.93	9.93	
1300363663	SMP	1	454.37	463.23	690.27	468.69	10.48	10.48	9.84	9.84	
1300372035	SMP	1	454.49	462.46	690.31	467.83	10.66	10.66	9.67	9.67	
1300388807	SMP	1	454.70	461.09	690.42	465.89	10.29	10.29	9.72	9.72	
1300397033	SMP	1	454.45	460.21	690.19	464.90	10.39	10.39	9.78	9.78	
1300405430	SMP	1	453.40	459.32	689.29	463.73	10.82	10.82	10.33	10.33	
1300413781	SMP	1	451.90	458.20	687.49	462.25	10.35	10.35	10.23	10.23	
1300430412	SMP	1	450.11	456.02	685.38	459.37	10.25	10.25	9.94	9.94	
1300438793	SMP	1	449.90	455.27	685.12	458.33	10.04	10.04	10.06	10.06	
1300447151	SMP	1	449.74	454.49	684.83	457.33	10.06	10.06	10.33	10.33	
1300463791	SMP	1	449.05	453.12	684.33	455.00	10.05	10.05	9.84	9.84	
1300472181	SMP	1	448.66	452.42	683.87	454.02	10.08	10.08	10.09	10.09	
1300480526	SMP	1	448.17	451.81	683.59	453.02	10.17	10.17	10.24	10.24	
1300497157	SMP	1	447.41	450.78	682.75	450.97	9.91	9.91	10.18	10.18	
1300505539	SMP	1	446.93	450.26	682.39	450.33	10.22	10.22	10.08	10.08	
1300513920	SMP	1	446.47	449.89	681.84	449.46	10.18	10.18	10.06	10.06	
1300530541	SMP	1	445.67	449.09	681.00	447.93	10.34	10.34	10.10	10.10	
1300538931	SMP	1	445.17	448.64	680.72	447.22	10.12	10.12	10.14	10.14	
1300547262	SMP	1	444.81	448.33	680.29	446.67	10.19	10.19	10.15	10.15	
1300563906	SMP	1	443.98	447.87	679.55	445.58	10.40	10.40	9.81	9.81	
1300572291	SMP	1	443.77	447.67	679.19	445.15	10.25	10.25	10.03	10.03	
1300580646	SMP	1	443.41	447.34	679.06	444.74	10.08	10.08	10.22	10.22	
1300597279	SMP	1	442.88	447.17	678.61	443.97	10.28	10.28	10.17	10.17	
1300605672	SMP	1	442.74	447.09	678.34	443.65	10.46	10.46	9.91	9.91	
1300614012	SMP	1	442.52	447.02	678.22	443.44	10.36	10.36	10.18	10.18	
1300622284	SMP	1	442.33	446.90	678.22	443.30	10.30	10.30	10.19	10.19	
1300630651	SMP	1	442.23	446.80	678.15	443.11	10.41	10.41	10.27	10.27	
1300639046	SMP	1	442.23	446.73	678.16	442.91	10.33	10.33	10.42	10.42	
1300647378	SMP	1	442.15	446.77	678.30	442.81	10.27	10.27	10.35	10.35	
1300655671	SMP	1	442.59	446.72	678.51	442.58	10.48	10.48	9.91	9.91	
1300664026	SMP	1	443.55	446.85	679.48	442.58	10.51	10.51	10.11	10.11	
1300680655	SMP	1	445.25	447.11	681.44	442.86	10.42	10.42	10.35	10.35	
1300689025	SMP	1	445.35	447.11	681.51	442.74	10.76	10.76	10.04	10.04	
1300697425	SMP	1	445.62	447.34	681.67	442.79	10.77	10.77	10.31	10.31	
1300705813	SMP	1	445.95	447.49	682.18	442.82	10.51	10.51	10.44	10.44	
1314270585	SMP	1	481.69	483.05	707.24	487.11	9.73	9.73	9.28	9.28	
1314278837	SMP	1	481.83	483.98	707.12	487.91	9.80	9.80	9.37	9.37	
1314287155	SMP	1	481.83	484.33	707.11	488.16	9.97	9.97	9.36	9.36	
1314295490	SMP	1	481.62	484.03	707.26	487.83	9.98	9.98	9.26	9.26	
1314303947	SMP	1	481.55	483.56	707.44	487.46	9.63	9.63	9.19	9.19	
1314312264	SMP	1	481.51	483.22	707.50	487.05	9.83	9.83	9.44	9.44	
1314320493	SMP	1	481.48	482.64	707.54	486.58	9.47	9.47	9.23	9.23	
1314328936	SMP	1	481.50	482.30	707.78	486.05	9.89	9.89	9.51	9.51	
1314337221	SMP	1	481.43	481.76	707.87	485.51	9.78	9.78	9.44	9.44	
1314345552	SMP	1	481.54	481.16	708.09	484.86	9.96	9.96	9.40	9.40	
1314362244	SMP	1	481.69	480.03	708.46	483.54	10.12	10.12	9.27	9.27	
1314370571	SMP	1	481.83	479.40	708.65	482.83	10.01	10.01	9.62	9.62	
1314378962	SMP	1	481.89	478.73	708.97	482.13	10.18	10.18	9.52	9.52	
1314395573	SMP	1	482.28	477.28	709.55	480.59	10.23	10.23	9.37	9.37	
1314403961	SMP	1	482.41	476.41	709.76	479.88	10.17	10.17	9.50	9.50	
1314412314	SMP	1	482.55	475.63	710.12	479.13	9.93	9.93	9.80	9.80	
1314420561	SMP	1	482.81	474.87	710.46	478.25	10.24	10.24	9.39	9.39	
1314428955	SMP	1	483.05	474.02	710.67	477.59	10.18	10.18	9.45	9.45	
1314437325	SMP	1	483.27	473.16	711.12	476.83	10.25	10.25	9.69	9.69	
1314453941	SMP	1	483.72	471.44	711.68	475.20	10.15	10.15	9.43	9.43	
1314462331	SMP	1	483.91	470.63	712.09	474.60	10.18	10.18	9.72	9.72	
1314470699	SMP	1	484.20	469.74	712.39	473.80	9.91	9.91	9.55	9.55	
1314478952	SMP	1	484.47	468.98	712.47	473.12	10.10	10.10	9.72	9.72	
1314487328	SMP	1	484.55	468.19	712.94	472.56	10.38	10.38	9.75	9.75	
1314504069	SMP	1	484.81	466.74	713.44	471.35	10.16	10.16	9.52	9.52	
1314512310	SMP	1	484.81	466.10	713.63	470.81	10.06	10.06	9.75	9.75	
1314520698	SMP	1	484.98	465.48	713.83	470.31	10.24	10.24	9.57	9.57	
1314537432	SMP	1	484.90	464.67	713.85	469.82	10.38	10.38	9.76	9.76	
1314545704	SMP	1	484.38	464.52	713.31	469.75	10.30	10.30	9.59	9.59	
1314554077	SMP	1	484.09	464.43	713.01	469.71	10.28	10.28	10.01	10.01	
1314562442	SMP	1	483.84	464.05	713.05	469.41	10.42	10.42	10.01	10.01	
1314570817	SMP	1	483.80	463.80	713.07	469.14	10.26	10.26	9.85	9.85	
1314579067	SMP	1	483.51	463.65	712.93	468.93	10.54	10.54	9.65	9.65	
1314587423	SMP	1	483.20	463.38	712.77	468.88	10.52	10.52	9.92	9.92	
1314595827	SMP	1	483.00	463.23	712.62	468.70	10.29	10.29	9.72	9.72	
1314612436	SMP	1	482.33	463.12	712.11	468.66	10.39	10.39	9.94	9.94	
1314620829	SMP	1	481.97	463.09	711.95	468.76	10.41	10.41	10.13	10.13	
1314629170	SMP	1	481.57	463.16	711.70	468.63	10.42	10.42	9.70	9.70	
1314637436	SMP	1	481.13	463.24	711.21	468.66	10.41	10.41	9.76	9.76	
1314645802	SMP	1	480.75	463.41	710.99	468.75	10.54	10.54	10.04	10.04	
1314654204	SMP	1	480.13	463.55	710.69	468.78	10.61	10.61	9.66	9.66	
1314662535	SMP	1	479.47	463.77	709.97	469.02	10.31	10.31	9.69	9.69	
1314670822	SMP	1	477.91	464.12	708.46	469.16	10.50	10.50	10.06	10.06	
1314679174	SMP	1	475.91	464.46	706.36	469.49	10.43	10.43	10.10	10.10	
1314695930	SMP	1	473.15	465.25	703.43	469.80	10.45	10.45	9.95	9.95	
1314704183	SMP	1	472.59	465.70	702.96	470.12	10.30	10.30	10.01	10.01	
1314712560	SMP	1	472.15	466.04	702.52	470.36	10.27	10.27	9.92	9.92	
1314720927	SMP	1	471.62	466.54	702.23	470.65	10.17	10.17	10.00	10.00	
1314737568	SMP	1	470.63	467.53	701.43	471.34	10.22	10.22	9.99	9.99	
1314745918	SMP	1	470.20	468.06	701.15	471.65	10.12	10.12	9.97	9.97	
1314754318	SMP	1	469.84	468.58	700.71	472.08	10.15	10.15	9.92	9.92	
1314762541	SMP	1	469.43	469.09	700.40	472.55	10.07	10.07	9.85	9.85	
1314770921	SMP	1	469.03	469.80	700.17	473.04	10.16	10.16	9.73	9.73	
1314779295	SMP	1	468.73	470.38	699.75	473.66	10.10	10.10	9.87	9.87	
1314787683	SMP	1	468.41	471.04	699.47	474.23	10.11	10.11	9.85	9.85	
1314795920	SMP	1	468.17	471.65	699.28	474.84	10.07	10.07	9.92	9.92	
1314812685	SMP	1	467.74	473.10	698.87	476.08	10.22	10.22	10.00	10.00	
1314821051	SMP	1	467.53	473.64	698.61	476.65	10.10	10.10	9.76	9.76	
1314829313	SMP	1	467.36	474.23	698.43	477.17	10.24	10.24	9.82	9.82	
1314837676	SMP	1	467.22	474.87	698.23	477.65	10.13	10.13	10.00	10.00	
1314846060	SMP	1	467.02	475.39	698.02	478.19	10.23	10.23	10.00	10.00	
1314854419	SMP	1	466.81	475.85	697.83	478.62	10.33	10.33	9.91	9.91	
1314871051	SMP	1	466.53	476.64	697.47	479.30	10.03	10.03	9.79	9.79	
1314879422	SMP	1	466.45	477.07	697.30	479.56	10.02	10.02	9.88	9.88	
1314887793	SMP	1	466.36	477.37	697.19	479.84	10.08	10.08	9.70	9.70	
1314896032	SMP	1	466.22	477.80	696.95	480.26	10.24	10.24	10.04	10.04	
1314904434	SMP	1	466.00	477.96	696.58	480.22	10.21	10.21	9.87	9.87	
1314912803	SMP	1	465.78	477.81	695.98	479.91	10.22	10.22	9.72	9.72	
1314921051	SMP	1	465.73	477.77	695.66	479.82	10.30	10.30	9.81	9.81	
1314929412	SMP	1	465.63	477.85	695.43	479.81	10.30	10.30	9.86	9.86	
1314937965	SMP	1	465.54	478.01	695.28	479.98	10.09	10.09	10.12	10.12	
1314946160	SMP	1	465.27	478.30	695.05	480.05	10.31	10.31	9.77	9.77	
1314954432	SMP	1	465.15	478.48	694.95	480.12	10.48	10.48	9.92	9.92	
1314962786	SMP	1	464.95	478.61	694.64	480.15	10.29	10.29	10.05	10.05	
1314971158	SMP	1	464.82	478.73	694.57	480.22	10.43	10.43	9.97	9.97	
1314979538	SMP	1	464.67	478.86	694.36	480.17	10.31	10.31	9.96	9.96	
1314987815	SMP	1	464.44	478.90	694.19	480.19	10.18	10.18	9.94	9.94	
1315004535	SMP	1	464.25	478.97	693.82	480.13	10.21	10.21	9.95	9.95	
1315012930	SMP	1	464.15	479.05	693.78	480.16	10.35	10.35	10.14	10.14	
1315021168	SMP	1	463.95	479.18	693.59	480.17	10.33	10.33	9.90	9.90	
1315029526	SMP	1	463.91	479.16	693.55	480.04	10.29	10.29	10.10	10.10	
1315037914	SMP	1	463.81	479.18	693.50	480.01	10.52	10.52	10.15	10.15	
1315046274	SMP	1	463.71	479.14	693.42	479.94	10.34	10.34	9.98	9.98	
1315054544	SMP	1	463.61	479.02	693.29	479.81	10.30	10.30	9.99	9.99	
1315062926	SMP	1	463.67	478.98	693.30	479.63	10.42	10.42	9.94	9.94	
1315071288	SMP	1	463.63	478.86	693.31	479.44	10.38	10.38	9.84	9.84	
1315079523	SMP	1	463.68	478.74	693.32	479.38	10.44	10.44	9.92	9.92	
1315087911	SMP	1	463.52	478.62	693.34	479.21	10.58	10.58	10.06	10.06	
1315096270	SMP	1	463.84	478.75	693.60	479.40	10.51	10.51	10.03	10.03	
1315104657	SMP	1	464.15	478.63	693.82	479.47	10.53	10.53	10.03	10.03	
1315112944	SMP	1	464.15	478.46	693.90	479.40	10.53	10.53	10.26	10.26	
1315121289	SMP	1	464.18	478.32	693.96	479.19	10.57	10.57	10.17	10.17	
1315129670	SMP	1	464.18	478.18	693.96	479.05	10.64	10.64	10.13	10.13	
1315138031	SMP	1	464.11	477.99	694.06	478.88	10.46	10.46	10.33	10.33	
1315146290	SMP	1	464.10	477.82	694.12	478.64	10.64	10.64	10.02	10.02	
1315154640	SMP	1	464.15	477.69	694.20	478.43	10.63	10.63	10.01	10.01	
1315163044	SMP	1	464.14	477.54	694.29	478.34	10.54	10.54	10.45	10.45	
1315171398	SMP	1	464.03	477.37	694.32	478.12	10.59	10.59	10.05	10.05	
1315179671	SMP	1	463.95	477.24	694.36	478.02	10.72	10.72	10.09	10.09	
1315188026	SMP	1	463.90	477.05	694.36	477.88	10.54	10.54	10.13	10.13	
1315204784	SMP	1	463.66	476.63	694.37	477.43	10.61	10.61	10.16	10.16	
1315213026	SMP	1	463.66	476.55	694.38	477.38	10.79	10.79	10.25	10.25	
1315221411	SMP	1	463.54	476.40	694.46	477.27	10.75	10.75	10.44	10.44	
1315229773	SMP	1	463.47	476.18	694.36	477.16	10.66	10.66	10.47	10.47	
1315238167	SMP	1	463.36	476.03	694.29	477.02	10.68	10.68	10.07	10.07	
1315246398	SMP	1	463.14	475.89	694.25	476.84	10.73	10.73	9.99	9.99	
1315254769	SMP	1	462.92	475.84	694.30	476.75	10.70	10.70	10.22	10.22	
1315263141	SMP	1	462.77	475.67	694.20	476.57	10.69	10.69	10.14	10.14	
1315271422	SMP	1	462.61	475.35	694.20	476.29	10.68	10.68	10.08	10.08	
1315279754	SMP	1	462.47	475.18	694.16	476.30	10.77	10.77	10.48	10.48	
1315288164	SMP	1	462.26	474.99	693.92	476.16	10.84	10.84	10.42	10.42	
1315296527	SMP	1	461.99	474.91	693.74	476.07	10.84	10.84	10.34	10.34	
1315304786	SMP	1	461.73	474.61	693.61	475.83	10.76	10.76	10.28	10.28	
1315313149	SMP	1	461.56	474.56	693.46	475.69	11.04	11.04	10.37	10.37	
1315321537	SMP	1	461.26	474.46	693.29	475.57	10.92	10.92	10.22	10.22	
1315329884	SMP	1	461.04	474.40	693.15	475.55	10.92	10.92	10.22	10.22	
1315338167	SMP	1	460.75	474.11	692.90	475.48	10.80	10.80	10.49	10.49	
1315346500	SMP	1	460.47	474.13	692.64	475.54	10.80	10.80	10.62	10.62	
1315354901	SMP	1	460.11	474.20	692.48	475.34	10.89	10.89	10.52	10.52	
1315363273	SMP	1	459.74	474.19	692.28	475.32	10.97	10.97	10.34	10.34	
1315371535	SMP	1	459.36	474.17	691.85	475.45	10.86	10.86	10.46	10.46	
1315379880	SMP	1	458.99	474.33	691.54	475.47	10.93	10.93	10.84	10.84	
1315388286	SMP	1	458.61	474.32	691.26	475.40	10.98	10.98	10.44	10.44	
1315404878	SMP	1	457.76	474.46	690.49	475.56	10.94	10.94	10.75	10.75	
1315413290	SMP	1	457.46	474.68	690.33	475.54	11.07	11.07	10.54	10.54	
1315421637	SMP	1	457.02	474.84	689.80	475.70	11.00	11.00	10.56	10.56	
1315429898	SMP	1	456.47	475.06	689.49	475.66	11.22	11.22	10.55	10.55	
1315438272	SMP	1	456.14	475.20	689.20	475.85	11.17	11.17	10.52	10.52	
1315446628	SMP	1	455.74	475.31	688.81	475.96	10.92	10.92	10.65	10.65	
1315455005	SMP	1	455.40	475.61	688.39	476.12	11.00	11.00	10.71	10.71	
1315463280	SMP	1	454.95	475.81	688.14	476.14	11.01	11.01	10.74	10.74	
1315471644	SMP	1	454.62	476.06	687.68	476.34	11.17	11.17	10.75	10.75	
1315488390	SMP	1	454.87	476.52	688.04	476.68	11.20	11.20	10.80	10.80	
1315496633	SMP	1	456.18	476.76	689.55	476.84	11.40	11.40	11.09	11.09	
1315505022	SMP	1	457.84	476.96	691.12	476.80	11.79	11.79	11.19	11.19	
1315521758	SMP	1	460.84	477.05	693.74	476.86	11.63	11.63	10.75	10.75	
1315530030	SMP	1	461.66	477.24	694.21	477.05	11.35	11.35	10.62	10.62	
1315538382	SMP	1	461.48	477.42	694.13	477.29	11.35	11.35	10.73	10.73	
1315546775	SMP	1	461.43	477.51	693.99	477.33	11.26	11.26	10.67	10.67	
1315555138	SMP	1	461.14	477.73	693.84	477.46	11.49	11.49	10.70	10.70	
1315563391	SMP	1	460.98	477.96	693.62	477.62	11.59	11.59	10.74	10.74	
1315580128	SMP	1	460.69	478.37	693.42	477.98	11.37	11.37	10.74	10.74	
1315588406	SMP	1	460.54	478.36	693.35	478.04	11.20	11.20	10.49	10.49	
1315596748	SMP	1	460.45	478.60	693.33	478.12	11.30	11.30	10.57	10.57	
1315613518	SMP	1	460.44	478.72	693.31	478.39	11.29	11.29	10.59	10.59	
1315621756	SMP	1	460.47	478.82	693.33	478.46	11.36	11.36	10.60	10.60	
1315630141	SMP	1	460.51	478.90	693.49	478.57	11.24	11.24	10.60	10.60	
1315646868	SMP	1	460.84	479.10	693.70	478.75	11.20	11.20	10.70	10.70	
1315655149	SMP	1	461.02	479.17	693.86	478.76	11.16	11.16	10.52	10.52	
1315663487	SMP	1	461.18	479.13	693.98	478.93	11.17	11.17	10.52	10.52	
1315680260	SMP	1	461.72	479.21	694.40	479.04	11.09	11.09	10.59	10.59	
1315688520	SMP	1	462.03	479.30	694.83	479.12	11.15	11.15	10.63	10.63	
1315696879	SMP	1	462.33	479.19	695.08	479.25	11.12	11.12	10.67	10.67	
1315705235	SMP	1	462.62	479.24	695.36	479.34	11.18	11.18	10.60	10.60	
1315713644	SMP	1	463.00	479.25	695.78	479.39	11.15	11.15	10.67	10.67	
1315721875	SMP	1	463.48	479.20	696.30	479.53	11.30	11.30	10.61	10.61	
1315730255	SMP	1	464.69	479.32	697.43	479.84	11.08	11.08	10.71	10.71	
1315746871	SMP	1	466.57	479.46	699.10	480.16	11.13	11.13	10.65	10.65	
1315755267	SMP	1	466.84	479.46	699.51	480.15	11.28	11.28	10.59	10.59	
1315763622	SMP	1	467.29	479.36	699.91	480.18	11.22	11.22	10.57	10.57	
1315772016	SMP	1	467.58	479.46	700.29	480.32	11.34	11.34	10.59	10.59	
1315780242	SMP	1	467.96	479.25	700.77	480.39	11.11	11.11	10.79	10.79	
1315788643	SMP	1	468.34	479.35	701.12	480.34	11.23	11.23	10.63	10.63	
1315796986	SMP	1	468.65	479.38	701.39	480.35	11.20	11.20	10.77	10.77	
1315805386	SMP	1	469.05	479.21	701.76	480.47	11.18	11.18	10.75	10.75	
1315813621	SMP	1	469.41	479.21	702.13	480.39	11.27	11.27	10.81	10.81	
1315830392	SMP	1	469.97	479.05	702.84	480.32	11.44	11.44	10.75	10.75	
1315838749	SMP	1	470.29	478.89	703.19	480.41	11.21	11.21	10.69	10.69	
1315846989	SMP	1	470.62	478.84	703.42	480.32	11.37	11.37	10.82	10.82	
1315855362	SMP	1	470.84	478.69	703.76	480.33	11.32	11.32	10.77	10.77	
1315863758	SMP	1	471.07	478.57	704.13	480.40	11.22	11.22	10.69	10.69	
1315872120	SMP	1	471.34	478.54	704.42	480.39	11.17	11.17	10.93	10.93	
1315880365	SMP	1	471.68	478.46	704.70	480.32	11.24	11.24	10.72	10.72	
1315888747	SMP	1	471.96	478.42	705.06	480.26	11.24	11.24	10.76	10.76	
1315897112	SMP	1	472.14	478.27	705.24	480.29	11.12	11.12	10.83	10.83	
1315905367	SMP	1	472.35	478.21	705.50	480.15	11.29	11.29	10.81	10.81	
1315913754	SMP	1	472.63	478.18	705.76	480.13	11.18	11.18	10.95	10.95	
1315922220	SMP	1	472.83	478.12	706.01	480.04	11.42	11.42	10.69	10.69	
1315930499	SMP	1	472.54	477.75	705.60	479.76	11.30	11.30	11.11	11.11	
1315938742	SMP	1	471.33	476.96	704.27	478.97	11.34	11.34	10.94	10.94	
1315947126	SMP	1	470.39	476.31	702.93	478.40	11.33	11.33	11.07	11.07	
1315955474	SMP	1	469.21	475.74	701.66	477.83	11.40	11.40	11.19	11.19	
1315963879	SMP	1	468.61	475.45	700.90	477.52	11.25	11.25	11.26	11.26	
1315972122	SMP	1	468.58	475.32	700.92	477.41	11.20	11.20	11.18	11.18	
1315980497	SMP	1	468.74	475.22	701.19	477.32	11.21	11.21	11.20	11.20	
1315988862	SMP	1	468.91	474.98	701.34	477.27	11.21	11.21	11.19	11.19	
1316005493	SMP	1	469.13	474.72	701.91	476.98	11.35	11.35	11.17	11.17	
1316013859	SMP	1	469.28	474.67	702.12	476.84	11.23	11.23	11.38	11.38	
1316022245	SMP	1	469.43	474.47	702.37	476.75	11.11	11.11	11.13	11.13	
1316030605	SMP	1	469.55	474.41	702.51	476.64	11.23	11.23	11.15	11.15	
1316038876	SMP	1	469.66	474.32	702.61	476.58	11.27	11.27	11.01	11.01	
1316047226	SMP	1	469.75	474.22	702.82	476.51	11.20	11.20	11.18	11.18	
1316055619	SMP	1	469.86	474.17	702.92	476.48	11.12	11.12	11.32	11.32	
1316063862	SMP	1	469.91	473.98	703.10	476.45	11.18	11.18	11.26	11.26	
1316072236	SMP	1	469.98	473.98	703.19	476.41	11.27	11.27	11.29	11.29	
1316080599	SMP	1	470.05	473.98	703.27	476.37	11.33	11.33	11.19	11.19	
1316088998	SMP	1	470.12	473.91	703.35	476.38	11.18	11.18	11.15	11.15	
1316105606	SMP	1	470.23	474.00	703.47	476.43	11.16	11.16	11.08	11.08	
1316114002	SMP	1	470.25	474.06	703.64	476.47	11.36	11.36	11.21	11.21	
1316122354	SMP	1	470.31	474.08	703.69	476.51	11.22	11.22	11.18	11.18	
1316130614	SMP	1	470.32	474.10	703.76	476.44	11.29	11.29	11.13	11.13	
1316138977	SMP	1	470.33	474.18	703.83	476.51	11.34	11.34	11.18	11.18	
1316147365	SMP	1	470.39	474.25	703.83	476.52	11.38	11.38	11.24	11.24	
1316155719	SMP	1	470.36	474.27	703.83	476.58	11.41	11.41	11.28	11.28	
1316163999	SMP	1	470.39	474.32	703.82	476.65	11.40	11.40	11.33	11.33	
1316172346	SMP	1	470.37	474.40	703.83	476.66	11.35	11.35	11.33	11.33	
1316180741	SMP	1	470.37	474.47	703.83	476.66	11.15	11.15	11.13	11.13	
1316189106	SMP	1	470.43	474.53	703.83	476.73	11.23	11.23	11.19	11.19	
1316197358	SMP	1	470.36	474.54	703.82	476.74	11.13	11.13	11.20	11.20	
1316205715	SMP	1	470.28	474.59	703.68	476.74	11.20	11.20	11.16	11.16	
1316214117	SMP	1	469.76	474.25	702.98	476.34	11.09	11.09	11.23	11.23	
1316222352	SMP	1	469.14	473.80	702.19	475.98	11.20	11.20	11.10	11.10	
1316230730	SMP	1	468.60	473.50	701.35	475.60	11.28	11.28	11.36	11.36	
1316239099	SMP	1	468.13	473.22	700.55	475.36	10.99	10.99	11.15	11.15	
1316255749	SMP	1	467.73	473.19	700.41	475.29	10.96	10.96	11.02	11.02	
1316264094	SMP	1	467.69	473.26	700.41	475.36	11.04	11.04	11.05	11.05	
1316272480	SMP	1	467.61	473.34	700.41	475.36	11.06	11.06	10.98	10.98	
1316280837	SMP	1	467.64	473.35	700.41	475.36	11.09	11.09	11.05	11.05	
1316289114	SMP	1	467.64	473.36	700.40	475.36	11.02	11.02	10.96	10.96	
1316297483	SMP	1	467.57	473.43	700.47	475.32	11.05	11.05	10.83	10.83	
1316305840	SMP	1	467.62	473.55	700.51	475.33	11.16	11.16	10.83	10.83	
1316314219	SMP	1	467.62	473.58	700.44	475.33	10.96	10.96	10.87	10.87	
1316322479	SMP	1	467.65	473.71	700.45	475.40	11.11	11.11	10.91	10.91	
1316330840	SMP	1	467.64	473.77	700.61	475.41	11.01	11.01	10.83	10.83	
1316339234	SMP	1	467.67	473.74	700.58	475.40	11.02	11.02	10.92	10.92	
1316347587	SMP	1	467.74	473.82	700.65	475.40	10.99	10.99	10.92	10.92	
1316355842	SMP	1	467.81	473.96	700.69	475.41	10.80	10.80	10.95	10.95	
1316364216	SMP	1	467.90	473.94	700.76	475.48	10.88	10.88	11.01	11.01	
1316372595	SMP	1	468.00	473.96	700.82	475.47	10.68	10.68	10.90	10.90	
1316380824	SMP	1	467.98	474.03	700.84	475.48	10.74	10.74	10.83	10.83	
1316389242	SMP	1	468.05	474.03	700.95	475.46	10.74	10.74	10.71	10.71	
1316397587	SMP	1	468.13	474.09	700.91	475.50	10.86	10.86	10.81	10.81	
1316405971	SMP	1	468.33	474.00	701.04	475.51	10.91	10.91	10.68	10.68	
1316414211	SMP	1	468.46	473.96	701.19	475.45	10.83	10.83	10.60	10.60	
1316422620	SMP	1	468.47	473.75	701.13	475.09	10.92	10.92	10.59	10.59	
1316430956	SMP	1	469.07	472.91	701.26	474.24	10.79	10.79	10.58	10.58	
1316439356	SMP	1	469.69	472.08	701.43	473.27	10.73	10.73	10.43	10.43	
1316447570	SMP	1	470.23	471.36	701.81	472.60	10.75	10.75	10.55	10.55	
1316464337	SMP	1	470.85	470.79	702.37	472.09	10.65	10.65	10.48	10.48	
1316472717	SMP	1	470.78	470.77	702.48	472.05	10.58	10.58	10.40	10.40	
1316480947	SMP	1	470.93	470.71	702.76	471.98	10.72	10.72	10.37	10.37	
1316489339	SMP	1	471.11	470.62	702.91	471.90	10.76	10.76	10.26	10.26	
1316497728	SMP	1	471.05	470.55	703.13	471.81	10.65	10.65	10.29	10.29	
1316506092	SMP	1	471.00	470.52	703.07	471.74	10.67	10.67	10.08	10.08	
1316514326	SMP	1	471.11	470.39	703.14	471.66	10.74	10.74	10.13	10.13	
1316522715	SMP	1	471.24	470.36	703.28	471.59	10.65	10.65	10.34	10.34	
1316531093	SMP	1	471.40	470.20	703.50	471.43	10.47	10.47	10.17	10.17	
1316539338	SMP	1	471.48	470.12	703.72	471.31	10.45	10.45	10.31	10.31	
1316547727	SMP	1	471.62	469.98	703.73	471.16	10.48	10.48	10.23	10.23	
1316556085	SMP	1	471.61	469.94	703.98	471.05	10.47	10.47	10.17	10.17	
1316564462	SMP	1	471.72	469.86	704.01	470.94	10.43	10.43	10.14	10.14	
1316572709	SMP	1	471.78	469.72	704.15	470.82	10.31	10.31	10.10	10.10	
1316581093	SMP	1	471.83	469.50	704.16	470.63	10.28	10.28	9.98	9.98	
1316589442	SMP	1	471.95	469.46	704.23	470.55	10.39	10.39	9.97	9.97	
1316597847	SMP	1	472.12	469.37	704.32	470.37	10.26	10.26	9.98	9.98	
1316606072	SMP	1	472.16	469.28	704.51	470.27	10.42	10.42	10.02	10.02	
1316614467	SMP	1	472.10	469.18	704.58	470.16	10.44	10.44	10.05	10.05	
1316622836	SMP	1	472.27	469.05	704.76	470.10	10.38	10.38	10.15	10.15	
1316631207	SMP	1	472.34	468.98	704.84	470.00	10.39	10.39	10.04	10.04	
1316639448	SMP	1	472.47	468.87	705.01	469.91	10.46	10.46	9.99	9.99	
1316647846	SMP	1	472.48	468.77	705.08	469.88	10.42	10.42	9.96	9.96	
1316656196	SMP	1	472.63	468.73	705.13	469.75	10.33	10.33	9.93	9.93	
1316664582	SMP	1	472.72	468.58	705.25	469.62	10.42	10.42	10.01	10.01	
1316672844	SMP	1	472.91	468.62	705.38	469.62	10.16	10.16	9.97	9.97	
1316681219	SMP	1	473.90	468.39	706.55	469.55	10.33	10.33	9.94	9.94	
1316689562	SMP	1	475.37	468.43	708.02	469.43	10.51	10.51	9.95	9.95	
1316706216	SMP	1	478.02	468.12	710.23	469.27	10.33	10.33	9.92	9.92	
1316714563	SMP	1	478.26	468.12	710.53	469.25	10.41	10.41	9.91	9.91	
1316722964	SMP	1	478.27	468.05	710.59	469.32	10.46	10.46	9.95	9.95	
1316731190	SMP	1	478.34	468.05	710.78	469.24	10.46	10.46	9.97	9.97	
1316739583	SMP	1	478.41	467.91	710.83	469.14	10.27	10.27	9.96	9.96	
1316747945	SMP	1	478.48	467.84	711.05	469.05	10.32	10.32	9.91	9.91	
1316756330	SMP	1	478.42	467.75	710.98	469.03	10.40	10.40	9.96	9.96	
1316764568	SMP	1	478.49	467.72	711.19	468.98	10.37	10.37	9.81	9.81	
1316772961	SMP	1	478.49	467.72	711.09	469.02	10.37	10.37	9.94	9.94	
1316781310	SMP	1	478.54	467.68	711.09	468.98	10.41	10.41	9.95	9.95	
1316789696	SMP	1	478.52	467.77	711.23	468.98	10.31	10.31	9.94	9.94	
1316797950	SMP	1	478.57	467.78	711.23	469.05	10.29	10.29	10.04	10.04	
1316806323	SMP	1	478.58	467.86	711.30	469.05	10.28	10.28	10.04	10.04	
1316814702	SMP	1	478.65	467.90	711.37	469.13	10.33	10.33	10.10	10.10	
1316823092	SMP	1	478.68	467.92	711.39	469.22	10.43	10.43	9.76	9.76	
1316831313	SMP	1	478.72	468.04	711.59	469.32	10.44	10.44	9.75	9.75	
1316839691	SMP	1	478.98	468.05	711.79	469.27	10.36	10.36	9.82	9.82	
1316848066	SMP	1	479.72	467.91	712.39	469.29	10.38	10.38	9.75	9.75	
1316856464	SMP	1	480.19	467.91	712.72	469.20	10.31	10.31	10.04	10.04	
1316864695	SMP	1	480.50	467.91	712.94	469.23	10.18	10.18	9.78	9.78	
1316873083	SMP	1	480.45	467.94	713.03	469.31	10.30	10.30	9.72	9.72	
1316881437	SMP	1	480.50	468.04	713.16	469.45	10.43	10.43	9.82	9.82	
1316889686	SMP	1	480.57	468.04	713.33	469.45	10.46	10.46	9.79	9.79	
1316898064	SMP	1	480.64	468.11	713.39	469.56	10.43	10.43	9.85	9.85	
1316906446	SMP	1	480.71	468.15	713.43	469.63	10.43	10.43	9.88	9.88	
1316914805	SMP	1	480.76	468.21	713.50	469.70	10.37	10.37	9.98	9.98	
1316923081	SMP	1	480.75	468.29	713.39	469.81	10.30	10.30	9.96	9.96	
1316931431	SMP	1	480.84	468.37	713.40	469.91	10.36	10.36	9.89	9.89	
1316939813	SMP	1	480.86	468.44	713.46	469.95	10.26	10.26	9.81	9.81	
1316964823	SMP	1	480.97	468.56	713.62	470.24	10.27	10.27	9.88	9.88	
1316973211	SMP	1	481.08	468.62	713.73	470.26	10.38	10.38	10.01	10.01	
1316981545	SMP	1	481.07	468.66	713.82	470.18	10.39	10.39	10.14	10.14	
1316989823	SMP	1	481.14	468.59	713.83	470.21	10.50	10.50	10.15	10.15	
1316998204	SMP	1	481.20	468.66	713.94	470.31	10.64	10.64	10.13	10.13	
1317006573	SMP	1	481.29	468.61	713.95	470.23	10.50	10.50	10.02	10.02	
1317014914	SMP	1	481.45	468.55	713.94	470.20	10.57	10.57	9.97	9.97	
1317023203	SMP	1	481.48	468.41	714.01	470.20	10.50	10.50	9.91	9.91	
1317031547	SMP	1	481.63	468.46	714.01	470.20	10.41	10.41	9.91	9.91	
1317039939	SMP	1	481.73	468.36	714.23	470.13	10.36	10.36	10.00	10.00	
1317048179	SMP	1	481.83	468.26	714.23	470.06	10.47	10.47	10.09	10.09	
1317056572	SMP	1	481.89	468.24	714.37	470.05	10.46	10.46	10.08	10.08	
1317064920	SMP	1	482.05	468.20	714.51	470.09	10.53	10.53	10.11	10.11	
1317073326	SMP	1	482.11	468.19	714.61	470.05	10.60	10.60	10.20	10.20	
1317081543	SMP	1	482.14	468.19	714.66	469.98	10.72	10.72	10.19	10.19	
1317089949	SMP	1	482.28	468.19	714.76	469.97	10.74	10.74	10.25	10.25	
1317098304	SMP	1	482.36	468.11	714.89	469.99	10.60	10.60	10.26	10.26	
1317106697	SMP	1	483.00	468.12	715.38	470.11	10.70	10.70	10.09	10.09	
1317114929	SMP	1	483.80	468.51	716.17	470.42	10.71	10.71	10.20	10.20	
1317123323	SMP	1	484.60	468.86	716.66	470.71	10.73	10.73	9.95	9.95	
1317131663	SMP	1	484.82	468.85	716.85	470.79	10.54	10.54	10.25	10.25	
1317140062	SMP	1	484.90	468.78	717.05	470.70	10.54	10.54	10.22	10.22	
1317148297	SMP	1	484.96	468.71	717.14	470.67	10.91	10.91	10.23	10.23	
1317156694	SMP	1	485.06	468.61	717.36	470.68	10.81	10.81	10.36	10.36	
1317165044	SMP	1	485.23	468.53	717.50	470.57	10.88	10.88	10.28	10.28	
1317173444	SMP	1	485.38	468.47	717.75	470.57	10.83	10.83	10.45	10.45	
1317181657	SMP	1	485.58	468.41	717.82	470.46	10.80	10.80	10.23	10.23	
1317190052	SMP	1	485.69	468.31	717.97	470.42	10.84	10.84	10.33	10.33	
1317198422	SMP	1	485.82	468.22	718.11	470.38	10.97	10.97	10.36	10.36	
1317215059	SMP	1	486.13	468.00	718.43	470.28	10.93	10.93	10.58	10.58	
1317223427	SMP	1	486.26	467.93	718.58	470.17	11.05	11.05	10.59	10.59	
1317231809	SMP	1	486.41	467.91	718.72	470.16	11.12	11.12	10.51	10.51	
1317240056	SMP	1	486.52	467.71	718.88	470.08	11.04	11.04	10.42	10.42	
1317248443	SMP	1	486.74	467.57	718.88	470.08	11.12	11.12	10.43	10.43	
1317256800	SMP	1	486.94	467.51	719.17	469.98	11.07	11.07	10.58	10.58	
1317265160	SMP	1	487.23	467.39	719.39	469.90	11.09	11.09	10.54	10.54	
1317273425	SMP	1	487.36	467.32	719.43	469.77	11.07	11.07	10.61	10.61	
1317281792	SMP	1	487.60	467.15	719.69	469.76	11.11	11.11	10.72	10.72	
1317290152	SMP	1	487.78	467.10	719.97	469.74	11.23	11.23	10.54	10.54	
1317298562	SMP	1	487.98	466.90	720.10	469.62	11.22	11.22	10.57	10.57	
1317306788	SMP	1	488.10	466.78	720.46	469.64	11.17	11.17	10.75	10.75	
1317315179	SMP	1	488.25	466.67	720.60	469.52	11.23	11.23	10.71	10.71	
1317323542	SMP	1	488.49	466.50	720.90	469.52	11.32	11.32	10.75	10.75	
1317331934	SMP	1	488.76	466.40	721.00	469.46	11.40	11.40	10.86	10.86	
1317340155	SMP	1	489.03	466.40	721.30	469.43	11.29	11.29	10.96	10.96	
1317348557	SMP	1	489.24	466.21	721.40	469.29	11.14	11.14	10.81	10.81	
1317356932	SMP	1	489.48	466.16	721.76	469.31	11.25	11.25	10.75	10.75	
1317365179	SMP	1	489.74	466.06	721.90	469.24	11.53	11.53	10.88	10.88	
1317373559	SMP	1	490.01	465.94	722.21	469.22	11.61	11.61	10.93	10.93	
1317390301	SMP	1	490.42	465.71	722.76	469.24	11.55	11.55	10.83	10.83	
1317398536	SMP	1	490.71	465.64	722.90	469.24	11.48	11.48	11.05	11.05	
1317406933	SMP	1	491.04	465.60	723.23	469.18	11.50	11.50	11.02	11.02	
1317415267	SMP	1	491.32	465.43	723.51	469.11	11.50	11.50	10.84	10.84	
1317423684	SMP	1	491.56	465.33	723.83	469.10	11.39	11.39	10.78	10.78	
1317431893	SMP	1	492.02	465.18	724.04	469.10	11.46	11.46	10.86	10.86	
1317440291	SMP	1	492.27	465.08	724.32	468.99	11.44	11.44	10.97	10.97	
1317448657	SMP	1	492.43	464.90	724.70	469.10	11.46	11.46	10.96	10.96	
1317457055	SMP	1	492.78	464.85	724.79	469.01	11.63	11.63	10.83	10.83	
1317465264	SMP	1	492.93	464.58	725.11	468.96	11.57	11.57	10.86	10.86	
1317473682	SMP	1	493.36	464.54	725.46	468.96	11.44	11.44	10.85	10.85	
1317482001	SMP	1	493.34	464.32	725.36	468.94	11.59	11.59	10.96	10.96	
1317490421	SMP	1	492.75	464.41	724.58	469.05	11.71	11.71	10.92	10.92	
1317498658	SMP	1	491.48	464.64	723.31	469.19	11.66	11.66	11.09	11.09	
1317507052	SMP	1	490.34	464.77	722.17	469.56	11.52	11.52	11.29	11.29	
1317515408	SMP	1	490.01	465.09	721.58	469.84	11.91	11.91	11.33	11.33	
1317523679	SMP	1	490.18	465.06	721.68	469.81	11.95	11.95	11.31	11.31	
1317532015	SMP	1	490.30	464.94	721.85	469.84	11.61	11.61	11.32	11.32	
1317540410	SMP	1	490.48	464.83	722.01	469.66	11.65	11.65	11.21	11.21	
1317548777	SMP	1	490.63	464.80	722.38	469.74	11.64	11.64	11.27	11.27	
1317557054	SMP	1	490.68	464.69	722.51	469.63	11.68	11.68	11.09	11.09	
1317565391	SMP	1	490.98	464.59	722.68	469.66	11.71	11.71	11.25	11.25	
1317573797	SMP	1	491.22	464.48	722.84	469.56	11.50	11.50	11.32	11.32	
1317582150	SMP	1	491.27	464.49	722.98	469.51	11.59	11.59	11.28	11.28	
1317590412	SMP	1	491.57	464.44	723.31	469.60	11.54	11.54	11.24	11.24	
1317598774	SMP	1	491.62	464.46	723.52	469.62	11.66	11.66	11.10	11.10	
1317607177	SMP	1	491.83	464.34	723.61	469.60	11.56	11.56	11.13	11.13	
1317615511	SMP	1	492.06	464.41	723.75	469.59	11.57	11.57	11.29	11.29	
1317632169	SMP	1	492.34	464.34	723.94	469.60	11.46	11.46	11.20	11.20	
1317640523	SMP	1	492.55	464.35	724.31	469.67	11.56	11.56	11.28	11.28	
1317648911	SMP	1	492.72	464.36	724.46	469.74	11.61	11.61	11.20	11.20	
1317657166	SMP	1	492.69	464.30	724.59	469.83	11.54	11.54	11.19	11.19	
1317665515	SMP	1	492.86	464.40	724.72	469.78	11.56	11.56	11.23	11.23	
1317673907	SMP	1	493.00	464.43	724.87	469.78	11.58	11.58	11.19	11.19	
1317682137	SMP	1	493.13	464.42	724.98	469.83	11.49	11.49	11.17	11.17	
1317690523	SMP	1	493.27	464.43	725.05	469.91	11.50	11.50	11.24	11.24	
1317699081	SMP	1	493.29	464.48	725.12	469.98	11.51	11.51	11.36	11.36	
1317707277	SMP	1	493.34	464.48	725.27	470.05	11.54	11.54	11.03	11.03	
1317715511	SMP	1	493.50	464.60	725.24	470.06	11.53	11.53	11.05	11.05	
1317723901	SMP	1	493.46	464.48	725.35	470.09	11.46	11.46	11.00	11.00	
1317732284	SMP	1	493.62	464.52	725.48	470.14	11.49	11.49	11.07	11.07	
1317740644	SMP	1	493.70	464.59	725.45	470.04	11.74	11.74	11.08	11.08	
1317748914	SMP	1	493.84	464.52	725.66	470.10	11.64	11.64	11.24	11.24	
1317757276	SMP	1	493.98	464.52	725.77	470.14	11.62	11.62	11.06	11.06	
1317765635	SMP	1	494.13	464.52	725.94	470.08	11.58	11.58	10.97	10.97	
1317774023	SMP	1	494.21	464.45	726.01	470.08	11.43	11.43	10.86	10.86	
1317782263	SMP	1	494.28	464.45	726.11	470.10	11.37	11.37	11.08	11.08	
1317790642	SMP	1	494.38	464.46	726.12	470.03	11.48	11.48	10.90	10.90	
1317799039	SMP	1	494.42	464.44	726.12	470.12	11.37	11.37	11.00	11.00	
1317807398	SMP	1	493.91	464.66	725.68	470.33	11.78	11.78	10.96	10.96	
1317815639	SMP	1	493.30	464.92	724.75	470.59	11.43	11.43	11.13	11.13	
1317824022	SMP	1	493.02	465.14	724.54	470.76	11.61	11.61	11.16	11.16	
1317832387	SMP	1	493.12	465.19	724.57	470.90	11.50	11.50	11.11	11.11	
1317840638	SMP	1	493.13	465.15	724.72	470.89	11.45	11.45	11.01	11.01	
1317849032	SMP	1	493.29	465.10	724.90	470.82	11.40	11.40	10.94	10.94	
1317857393	SMP	1	493.37	465.12	724.98	470.82	11.36	11.36	10.89	10.89	
1317865775	SMP	1	493.47	465.09	725.06	470.85	11.38	11.38	10.74	10.74	
1317874019	SMP	1	493.60	465.10	725.12	470.96	11.27	11.27	10.74	10.74	
1317882379	SMP	1	493.74	465.14	725.27	470.95	11.40	11.40	10.81	10.81	
1317890763	SMP	1	493.84	465.05	725.38	470.96	11.54	11.54	10.85	10.85	
1317899150	SMP	1	493.91	465.05	725.45	470.93	11.54	11.54	10.79	10.79	
1317907394	SMP	1	493.98	465.05	725.69	470.99	11.44	11.44	10.76	10.76	
1317915751	SMP	1	494.12	465.05	725.74	470.99	11.29	11.29	10.95	10.95	
1317924145	SMP	1	494.23	465.07	725.83	471.04	11.31	11.31	10.80	10.80	
1317932505	SMP	1	494.26	465.07	725.96	471.10	11.27	11.27	10.75	10.75	
1317940772	SMP	1	494.42	465.10	726.05	471.14	11.29	11.29	10.85	10.85	
1317949152	SMP	1	494.47	464.99	726.12	471.12	11.31	11.31	10.79	10.79	
1317957517	SMP	1	494.57	465.01	726.18	471.12	11.19	11.19	10.87	10.87	
1317965876	SMP	1	494.67	465.02	726.19	471.08	11.17	11.17	10.75	10.75	
1317974140	SMP	1	494.77	465.03	726.37	471.20	11.20	11.20	10.85	10.85	
1317982518	SMP	1	494.84	464.98	726.46	471.18	11.12	11.12	10.83	10.83	
1317990884	SMP	1	494.91	464.91	726.51	471.18	11.28	11.28	10.70	10.70	
1317999279	SMP	1	494.91	464.98	726.58	471.11	11.16	11.16	10.65	10.65	
1318007513	SMP	1	495.05	464.90	726.68	471.05	11.12	11.12	10.51	10.51	
1318015873	SMP	1	495.15	464.83	726.68	471.05	11.07	11.07	10.59	10.59	
1318032515	SMP	1	495.18	464.69	726.69	470.92	11.11	11.11	10.49	10.49	
1318040892	SMP	1	495.23	464.70	726.75	470.87	11.18	11.18	10.55	10.55	
1318049253	SMP	1	495.30	464.63	726.80	470.84	11.14	11.14	10.53	10.53	
1318057654	SMP	1	495.24	464.70	726.87	470.84	11.07	11.07	10.53	10.53	
1318065861	SMP	1	495.24	464.63	726.91	470.79	11.09	11.09	10.58	10.58	
1318074289	SMP	1	495.23	464.60	726.88	470.73	11.03	11.03	10.67	10.67	
1318082623	SMP	1	495.29	464.53	726.91	470.78	11.09	11.09	10.59	10.59	
1318091010	SMP	1	495.29	464.46	726.89	470.74	11.01	11.01	10.63	10.63	
1318099249	SMP	1	495.17	464.42	726.88	470.60	11.01	11.01	10.65	10.65	
1318107651	SMP	1	495.12	464.43	726.81	470.60	11.06	11.06	10.71	10.71	
1318115984	SMP	1	495.05	464.36	726.64	470.56	11.14	11.14	10.68	10.68	
1318124396	SMP	1	494.95	464.32	726.57	470.53	11.02	11.02	10.75	10.75	
1318132608	SMP	1	494.91	464.27	726.55	470.45	10.98	10.98	10.66	10.66	
1318141003	SMP	1	494.83	464.30	726.48	470.38	10.97	10.97	10.51	10.51	
1318149374	SMP	1	494.49	464.10	725.99	470.12	11.05	11.05	10.48	10.48	
1318157767	SMP	1	494.05	463.43	725.16	469.38	11.03	11.03	10.43	10.43	
1318165980	SMP	1	494.08	462.73	724.80	468.67	10.74	10.74	10.46	10.46	
1318174394	SMP	1	493.90	462.08	724.51	467.94	10.60	10.60	10.23	10.23	
1318182741	SMP	1	493.98	461.55	724.51	467.40	10.84	10.84	10.18	10.18	
1318199379	SMP	1	493.69	461.19	724.38	467.05	10.85	10.85	10.06	10.06	
1318207751	SMP	1	493.48	461.11	724.24	466.91	10.59	10.59	10.08	10.08	
1318216150	SMP	1	493.33	461.06	724.17	466.89	10.58	10.58	10.24	10.24	
1318224373	SMP	1	493.20	460.95	724.11	466.74	10.61	10.61	10.13	10.13	
1318232762	SMP	1	493.02	460.92	724.08	466.65	10.47	10.47	9.99	9.99	
1318241120	SMP	1	492.83	460.87	723.98	466.58	10.54	10.54	9.96	9.96	
1318249502	SMP	1	492.79	460.86	724.00	466.41	10.48	10.48	9.98	9.98	
1318257749	SMP	1	492.59	460.84	723.77	466.44	10.54	10.54	10.14	10.14	
1318266132	SMP	1	492.40	460.93	723.64	466.39	10.56	10.56	10.03	10.03	
1318274482	SMP	1	492.22	460.85	723.52	466.39	10.54	10.54	10.07	10.07	
1318282885	SMP	1	492.06	460.86	723.44	466.20	10.42	10.42	10.22	10.22	
1318291117	SMP	1	491.88	460.85	723.37	466.20	10.51	10.51	10.17	10.17	
1318299507	SMP	1	491.79	460.88	723.16	466.15	10.44	10.44	10.02	10.02	
1318307874	SMP	1	491.59	460.76	723.06	466.10	10.40	10.40	10.00	10.00	
1318316248	SMP	1	491.43	460.77	722.95	466.00	10.49	10.49	9.96	9.96	
1318324480	SMP	1	491.36	460.77	722.81	465.94	10.35	10.35	10.06	10.06	
1318332880	SMP	1	491.18	460.88	722.76	465.98	10.51	10.51	10.15	10.15	
1318341239	SMP	1	491.07	460.89	722.73	466.02	10.42	10.42	10.00	10.00	
1318349496	SMP	1	490.91	460.92	722.45	465.97	10.42	10.42	10.08	10.08	
1318357881	SMP	1	490.87	460.97	722.44	466.05	10.35	10.35	9.94	9.94	
1318366252	SMP	1	490.72	461.12	722.36	466.14	10.23	10.23	10.10	10.10	
1318374605	SMP	1	490.51	461.19	722.29	466.21	10.44	10.44	9.86	9.86	
1318382876	SMP	1	490.50	461.27	722.24	466.28	10.52	10.52	9.89	9.89	
1318391243	SMP	1	490.42	461.35	722.08	466.31	10.49	10.49	9.87	9.87	
1318399604	SMP	1	490.29	461.35	721.90	466.36	10.33	10.33	9.79	9.79	
1318407988	SMP	1	490.14	461.48	721.82	466.42	10.31	10.31	9.82	9.82	
1318416249	SMP	1	490.07	461.51	721.66	466.47	10.28	10.28	9.57	9.57	
1318424612	SMP	1	489.94	461.56	721.62	466.48	10.19	10.19	9.69	9.69	
1318433003	SMP	1	489.89	461.66	721.62	466.55	10.27	10.27	9.67	9.67	
1318441361	SMP	1	489.80	461.71	721.47	466.59	10.18	10.18	9.87	9.87	
1318449600	SMP	1	489.71	461.81	721.40	466.64	10.36	10.36	9.78	9.78	
1318457989	SMP	1	489.62	461.91	721.17	466.72	10.36	10.36	9.81	9.81	
1318474729	SMP	1	489.26	462.05	720.97	466.98	10.24	10.24	9.95	9.95	
1318482991	SMP	1	488.87	462.06	720.27	466.90	10.20	10.20	9.78	9.78	
1318491363	SMP	1	488.08	462.10	719.43	466.96	10.31	10.31	9.96	9.96	
1318499740	SMP	1	487.59	462.13	718.98	466.91	10.03	10.03	9.93	9.93	
1318507999	SMP	1	487.47	462.23	718.75	466.89	10.24	10.24	9.90	9.90	
1318516358	SMP	1	487.22	462.17	718.60	466.87	10.24	10.24	9.89	9.89	
1318524730	SMP	1	487.05	462.26	718.44	466.84	10.18	10.18	9.71	9.71	
1318533108	SMP	1	486.82	462.20	718.19	466.67	10.08	10.08	9.69	9.69	
1318541380	SMP	1	486.59	462.20	718.01	466.63	10.09	10.09	9.72	9.72	
1318549727	SMP	1	486.45	462.23	717.76	466.55	10.20	10.20	9.58	9.58	
1318558130	SMP	1	486.24	462.19	717.55	466.48	10.25	10.25	9.44	9.44	
1318566483	SMP	1	486.01	462.23	717.41	466.41	10.16	10.16	9.75	9.75	
1318574727	SMP	1	485.80	462.20	717.26	466.37	10.12	10.12	9.78	9.78	
1318583101	SMP	1	485.52	462.20	716.96	466.36	10.07	10.07	9.71	9.71	
1318591487	SMP	1	485.44	462.27	716.80	466.32	10.17	10.17	9.58	9.58	
1318599846	SMP	1	485.25	462.25	716.69	466.20	10.24	10.24	9.60	9.60	
1318608119	SMP	1	485.03	462.27	716.37	466.18	10.20	10.20	9.59	9.59	
1318616481	SMP	1	484.80	462.13	716.19	466.05	10.20	10.20	9.55	9.55	
1318633216	SMP	1	484.55	462.20	715.86	465.88	10.24	10.24	9.77	9.77	
1318641484	SMP	1	484.25	462.10	715.61	465.74	10.10	10.10	9.56	9.56	
1318649851	SMP	1	483.98	461.98	715.51	465.69	10.09	10.09	9.71	9.71	
1318658225	SMP	1	483.86	461.94	715.28	465.53	10.18	10.18	9.85	9.85	
1318666488	SMP	1	483.62	461.83	714.97	465.39	10.22	10.22	9.76	9.76	
1318674865	SMP	1	483.52	461.76	714.91	465.26	10.15	10.15	9.57	9.57	
1318683214	SMP	1	483.29	461.73	714.62	465.08	9.93	9.93	9.75	9.75	
1318691601	SMP	1	483.09	461.60	714.50	464.96	9.99	9.99	9.79	9.79	
1318699839	SMP	1	482.91	461.57	714.31	464.73	10.06	10.06	9.63	9.63	
1318708219	SMP	1	482.66	461.46	714.08	464.59	10.00	10.00	9.81	9.81	
1318716612	SMP	1	482.52	461.34	713.87	464.46	10.17	10.17	9.58	9.58	
1318724982	SMP	1	482.42	461.26	713.76	464.35	10.13	10.13	9.51	9.51	
1318733231	SMP	1	482.27	461.12	713.62	464.13	10.15	10.15	9.54	9.54	
1318741598	SMP	1	481.98	460.98	713.37	464.01	9.97	9.97	9.57	9.57	
1318749963	SMP	1	481.86	460.88	713.23	463.81	10.17	10.17	9.71	9.71	
1318758338	SMP	1	481.72	460.84	713.12	463.67	10.13	10.13	9.64	9.64	
1318766613	SMP	1	481.46	460.66	712.89	463.54	9.94	9.94	9.68	9.68	
1318774972	SMP	1	481.34	460.62	712.76	463.40	9.95	9.95	9.48	9.48	
1318783350	SMP	1	481.20	460.53	712.62	463.27	10.01	10.01	9.43	9.43	
1318791728	SMP	1	481.06	460.51	712.69	463.13	9.92	9.92	9.54	9.54	
1318799979	SMP	1	480.83	460.60	712.20	463.14	9.98	9.98	9.55	9.55	
1318816718	SMP	1	478.80	461.32	710.02	463.99	10.01	10.01	9.65	9.65	
1318824983	SMP	1	478.29	461.73	709.18	464.27	9.92	9.92	9.68	9.68	
1318833331	SMP	1	477.94	461.90	709.01	464.31	10.13	10.13	9.68	9.68	
1318850093	SMP	1	477.70	461.74	708.87	464.20	9.94	9.94	9.63	9.63	
1318858345	SMP	1	477.58	461.65	708.85	464.22	9.94	9.94	9.70	9.70	
1318866706	SMP	1	477.41	461.60	708.75	464.06	9.86	9.86	9.58	9.58	
1318875082	SMP	1	477.31	461.62	708.62	464.02	9.92	9.92	9.48	9.48	
1318883477	SMP	1	477.15	461.59	708.57	463.96	9.98	9.98	9.76	9.76	
1318891719	SMP	1	476.93	461.63	708.38	463.83	9.98	9.98	9.78	9.78	
1318900076	SMP	1	476.83	461.61	708.31	463.83	9.90	9.90	9.76	9.76	
1318908464	SMP	1	476.76	461.55	708.17	463.84	10.08	10.08	9.64	9.64	
1318916840	SMP	1	476.59	461.60	708.09	463.84	10.01	10.01	9.56	9.56	
1318925104	SMP	1	476.45	461.67	708.03	463.86	10.01	10.01	9.68	9.68	
1318933478	SMP	1	476.36	461.73	707.90	463.91	9.84	9.84	9.77	9.77	
1318941842	SMP	1	476.23	461.80	707.63	463.89	9.85	9.85	9.69	9.69	
1318950199	SMP	1	476.09	461.87	707.65	463.91	9.89	9.89	9.81	9.81	
1318958464	SMP	1	475.86	461.94	707.48	463.99	9.96	9.96	9.74	9.74	
1318966829	SMP	1	475.65	462.02	707.40	463.98	9.97	9.97	9.66	9.66	
1318975204	SMP	1	475.65	461.98	707.26	463.98	9.90	9.90	9.65	9.65	
1318991845	SMP	1	475.33	462.15	706.96	464.00	10.17	10.17	9.81	9.81	
1319000202	SMP	1	475.19	462.12	706.87	464.04	10.11	10.11	9.59	9.59	
1319008598	SMP	1	475.01	462.16	706.68	464.07	10.06	10.06	9.66	9.66	
1319016827	SMP	1	474.86	462.23	706.62	464.02	9.97	9.97	9.60	9.60	
1319025199	SMP	1	474.75	462.27	706.44	464.06	9.93	9.93	9.59	9.59	
1319041973	SMP	1	474.42	462.44	706.19	464.13	9.99	9.99	9.67	9.67	
1319050215	SMP	1	474.30	462.51	705.94	464.20	9.92	9.92	9.59	9.59	
1319058595	SMP	1	474.09	462.72	705.71	464.25	9.99	9.99	9.46	9.46	
1319066973	SMP	1	473.93	462.75	705.55	464.27	10.09	10.09	9.42	9.42	
1319075319	SMP	1	473.79	462.81	705.52	464.24	10.09	10.09	9.53	9.53	
1319083594	SMP	1	473.58	462.86	705.30	464.24	9.98	9.98	9.62	9.62	
1319091950	SMP	1	473.45	462.91	705.20	464.24	9.82	9.82	9.73	9.73	
1319100331	SMP	1	473.31	463.01	704.98	464.17	10.06	10.06	9.60	9.60	
1319108702	SMP	1	473.19	463.10	704.84	464.22	10.00	10.00	9.53	9.53	
1319116956	SMP	1	473.03	463.16	704.69	464.27	10.06	10.06	9.49	9.49	
1319125316	SMP	1	472.86	463.24	704.60	464.21	9.96	9.96	9.57	9.57	
1319133723	SMP	1	472.73	463.27	704.45	464.20	10.00	10.00	9.45	9.45	
1319141946	SMP	1	472.59	463.46	704.34	464.22	10.01	10.01	9.56	9.56	
1319150328	SMP	1	472.53	463.54	704.23	464.24	9.96	9.96	9.71	9.71	
1319158702	SMP	1	472.47	463.72	704.14	464.33	9.89	9.89	9.76	9.76	
1319167095	SMP	1	472.44	463.83	704.11	464.39	9.90	9.90	9.74	9.74	
1319175312	SMP	1	472.44	463.98	704.04	464.48	10.01	10.01	9.77	9.77	
1319183713	SMP	1	472.32	464.10	704.01	464.53	10.01	10.01	9.69	9.69	
1319192069	SMP	1	472.45	464.15	703.92	464.69	10.01	10.01	9.69	9.69	
1319200464	SMP	1	472.40	464.29	704.06	464.72	9.99	9.99	9.71	9.71	
1319208700	SMP	1	472.33	464.48	704.08	464.86	10.15	10.15	9.83	9.83	
1319217083	SMP	1	472.37	464.55	703.94	464.91	10.04	10.04	9.77	9.77	
1319225433	SMP	1	472.41	464.60	704.01	464.98	9.84	9.84	9.87	9.87	
1319242086	SMP	1	472.44	464.76	704.01	465.09	9.93	9.93	9.79	9.79	
1319250441	SMP	1	472.44	464.83	704.04	465.19	9.86	9.86	9.84	9.84	
1319258838	SMP	1	472.37	464.90	704.01	465.27	9.87	9.87	9.79	9.79	
1319275443	SMP	1	472.44	464.94	703.98	465.37	10.03	10.03	9.76	9.76	
1319283834	SMP	1	472.38	464.99	703.87	465.41	10.01	10.01	9.68	9.68	
1319292178	SMP	1	472.37	464.90	703.85	465.29	9.99	9.99	9.64	9.64	
1319308805	SMP	1	472.30	464.80	703.69	465.27	9.94	9.94	9.64	9.64	
1319317187	SMP	1	472.16	464.80	703.64	465.19	10.02	10.02	9.69	9.69	
1319325572	SMP	1	471.97	464.79	703.44	465.11	10.04	10.04	9.70	9.70	
1319333805	SMP	1	471.81	464.66	703.34	464.91	10.12	10.12	9.84	9.84	
1319342207	SMP	1	471.58	464.67	703.19	464.83	10.14	10.14	9.66	9.66	
1319350555	SMP	1	471.45	464.60	703.05	464.78	10.02	10.02	9.90	9.90	
1319358946	SMP	1	471.31	464.48	702.69	464.70	10.15	10.15	9.60	9.60	
1319367185	SMP	1	471.02	464.51	702.55	464.55	10.20	10.20	9.58	9.58	
1319375571	SMP	1	470.67	464.72	702.14	464.66	10.18	10.18	9.88	9.88	
1319383935	SMP	1	470.09	465.21	701.26	465.26	10.13	10.13	9.83	9.83	
1319392324	SMP	1	469.62	465.63	700.69	465.61	10.08	10.08	9.71	9.71	
1319400553	SMP	1	469.32	465.92	700.34	465.72	10.09	10.09	9.88	9.88	
1319408935	SMP	1	468.91	465.79	700.17	465.55	10.22	10.22	9.88	9.88	
1319417306	SMP	1	468.53	465.71	699.90	465.35	10.02	10.02	9.64	9.64	
1319425694	SMP	1	468.12	465.76	699.39	465.29	9.95	9.95	10.08	10.08	
1319433939	SMP	1	467.73	465.69	699.00	465.09	10.13	10.13	9.89	9.89	
1319442327	SMP	1	467.29	465.62	698.64	464.91	10.04	10.04	9.90	9.90	
1319459056	SMP	1	466.31	465.60	697.83	464.55	10.23	10.23	9.62	9.62	
1319467322	SMP	1	465.87	465.50	697.31	464.45	10.13	10.13	9.94	9.94	
1319475678	SMP	1	465.45	465.48	696.94	464.20	10.22	10.22	9.86	9.86	
1319484085	SMP	1	464.98	465.41	696.35	464.20	10.13	10.13	10.13	10.13	
1319492309	SMP	1	464.41	465.44	696.01	463.87	10.15	10.15	9.93	9.93	
1319500693	SMP	1	463.98	465.48	695.36	463.91	10.10	10.10	10.02	10.02	
1319509042	SMP	1	463.50	465.42	695.01	463.67	10.16	10.16	9.88	9.88	
1319517449	SMP	1	463.09	465.51	694.62	463.53	10.09	10.09	9.62	9.62	
1319534057	SMP	1	462.11	465.51	693.92	463.22	10.24	10.24	9.78	9.78	
1319542462	SMP	1	461.62	465.53	693.29	463.21	10.24	10.24	10.14	10.14	
1319550793	SMP	1	461.21	465.60	693.01	463.05	10.30	10.30	9.99	9.99	
1319559072	SMP	1	460.81	465.62	692.55	463.01	10.27	10.27	10.13	10.13	
1319567430	SMP	1	460.38	465.75	692.18	462.95	10.13	10.13	9.95	9.95	
1319575817	SMP	1	460.11	465.74	691.89	462.95	10.16	10.16	10.16	10.16	
1319584157	SMP	1	459.78	465.88	691.62	462.87	10.35	10.35	9.99	9.99	
1319592442	SMP	1	459.43	466.02	691.27	462.93	10.38	10.38	10.13	10.13	
1319600792	SMP	1	459.15	466.05	691.00	462.88	10.28	10.28	10.31	10.31	
1319617557	SMP	1	458.66	466.27	690.62	462.87	10.18	10.18	10.20	10.20	
1319625801	SMP	1	458.49	466.40	690.29	462.84	10.55	10.55	9.98	9.98	
1319634164	SMP	1	458.25	466.49	690.18	462.87	10.32	10.32	10.15	10.15	
1319642548	SMP	1	458.16	466.49	690.03	462.81	10.34	10.34	10.27	10.27	
1319650814	SMP	1	457.95	466.62	689.87	462.86	10.31	10.31	10.24	10.24	
1319659176	SMP	1	457.86	466.62	689.76	462.83	10.31	10.31	10.19	10.19	
1319667549	SMP	1	457.71	466.78	689.76	462.79	10.42	10.42	10.08	10.08	
1319675927	SMP	1	457.71	466.95	689.64	463.02	10.44	10.44	10.34	10.34	
1319684161	SMP	1	457.72	467.51	689.52	463.34	10.52	10.52	10.08	10.08	
1319692542	SMP	1	457.91	468.07	689.34	464.19	10.48	10.48	10.37	10.37	
1319700934	SMP	1	458.01	468.42	689.40	464.47	10.47	10.47	10.44	10.44	
1319709303	SMP	1	458.05	468.50	689.40	464.48	10.56	10.56	10.42	10.42	
1319717542	SMP	1	457.94	468.54	689.40	464.55	10.50	10.50	10.49	10.49	
1319725923	SMP	1	458.02	468.62	689.45	464.54	10.41	10.41	10.39	10.39	
1319734305	SMP	1	457.92	468.71	689.47	464.62	10.48	10.48	10.43	10.43	
1319742665	SMP	1	458.00	468.77	689.53	464.62	10.39	10.39	10.51	10.51	
1319750933	SMP	1	457.93	468.78	689.53	464.62	10.38	10.38	10.45	10.45	
1319759312	SMP	1	457.92	468.88	689.47	464.62	10.41	10.41	10.46	10.46	
1319767674	SMP	1	457.92	468.95	689.53	464.62	10.45	10.45	10.45	10.45	
1319776049	SMP	1	457.92	468.95	689.54	464.69	10.45	10.45	10.53	10.53	
1319784287	SMP	1	457.83	468.91	689.54	464.62	10.45	10.45	10.51	10.51	
1319792675	SMP	1	457.82	468.92	689.47	464.69	10.45	10.45	10.57	10.57	
1319801058	SMP	1	457.76	468.93	689.49	464.72	10.40	10.40	10.49	10.49	
1319809297	SMP	1	457.76	468.97	689.49	464.76	10.53	10.53	10.60	10.60	
1319817656	SMP	1	457.64	469.09	689.46	464.77	10.61	10.61	10.54	10.54	
1319826046	SMP	1	457.59	469.09	689.45	464.80	10.62	10.62	10.44	10.44	
1319834408	SMP	1	457.47	469.18	689.41	464.85	10.68	10.68	10.42	10.42	
1319851043	SMP	1	457.31	469.38	689.27	464.94	10.74	10.74	10.48	10.48	
1319859432	SMP	1	457.11	469.47	689.17	465.00	10.73	10.73	10.51	10.51	
1319867770	SMP	1	457.18	469.53	689.12	465.05	10.60	10.60	10.53	10.53	
1319876029	SMP	1	457.09	469.58	689.05	465.17	10.56	10.56	10.51	10.51	
1319884411	SMP	1	457.10	469.61	688.96	465.27	10.45	10.45	10.50	10.50	
1319892791	SMP	1	456.88	469.82	688.82	465.33	10.51	10.51	10.44	10.44	
1319901174	SMP	1	456.78	469.93	688.69	465.46	10.53	10.53	10.61	10.61	
1319909429	SMP	1	456.75	469.98	688.54	465.49	10.58	10.58	10.66	10.66	
1319917783	SMP	1	456.64	470.08	688.59	465.55	10.68	10.68	10.68	10.68	
1319926169	SMP	1	457.06	470.57	688.98	465.91	10.67	10.67	10.39	10.39	
1319934545	SMP	1	457.87	471.08	689.56	466.60	10.58	10.58	10.74	10.74	
1319942788	SMP	1	458.24	471.45	689.71	467.16	10.82	10.82	10.58	10.58	
1319951153	SMP	1	458.08	471.86	689.67	467.43	10.77	10.77	10.51	10.51	
1319959546	SMP	1	457.98	471.79	689.67	467.43	10.46	10.46	10.42	10.42	
1319967781	SMP	1	457.93	471.86	689.67	467.43	10.48	10.48	10.48	10.48	
1319976153	SMP	1	457.82	471.92	689.63	467.55	10.51	10.51	10.63	10.63	
1319984530	SMP	1	457.77	471.95	689.51	467.55	10.59	10.59	10.58	10.58	
1319993022	SMP	1	457.70	471.98	689.29	467.62	10.87	10.87	10.64	10.64	
1320001151	SMP	1	457.56	472.00	689.29	467.63	10.81	10.81	10.59	10.59	
1320009550	SMP	1	457.43	472.01	689.22	467.69	10.71	10.71	10.35	10.35	
1320017907	SMP	1	457.29	472.01	689.14	467.77	10.68	10.68	10.48	10.48	
1320026273	SMP	1	457.18	472.05	689.14	467.76	10.68	10.68	10.44	10.44	
1320034525	SMP	1	457.15	472.04	689.09	467.92	10.49	10.49	10.53	10.53	
1320043046	SMP	1	457.11	472.08	688.96	467.90	10.56	10.56	10.43	10.43	
1320051273	SMP	1	457.00	472.16	688.86	467.99	10.62	10.62	10.54	10.54	
1320059669	SMP	1	457.00	472.15	688.79	468.09	10.60	10.60	10.43	10.43	
1320067898	SMP	1	456.93	472.15	688.78	468.16	10.53	10.53	10.56	10.56	
1320076274	SMP	1	456.77	472.31	688.78	468.23	10.80	10.80	10.47	10.47	
1320084648	SMP	1	456.69	472.39	688.71	468.24	10.87	10.87	10.47	10.47	
1320093037	SMP	1	456.64	472.39	688.69	468.27	10.74	10.74	10.58	10.58	
1320101278	SMP	1	456.54	472.47	688.52	468.40	10.86	10.86	10.84	10.84	
1320109665	SMP	1	456.48	472.55	688.58	468.47	11.03	11.03	10.81	10.81	
1320118023	SMP	1	456.48	472.55	688.41	468.60	11.03	11.03	10.64	10.64	
1320126278	SMP	1	456.27	472.55	688.35	468.64	11.02	11.02	10.64	10.64	
1320134656	SMP	1	456.27	472.62	688.39	468.67	11.07	11.07	10.61	10.61	
1320143029	SMP	1	456.48	472.48	688.38	468.59	10.97	10.97	10.58	10.58	
1320151388	SMP	1	456.87	471.74	688.58	467.94	10.58	10.58	10.66	10.66	
1320159663	SMP	1	457.15	471.07	688.43	467.30	10.68	10.68	10.76	10.76	
1320168028	SMP	1	457.24	470.45	688.20	466.69	10.81	10.81	10.32	10.32	
1320176390	SMP	1	457.17	470.16	688.06	466.41	10.64	10.64	10.36	10.36	
1320184775	SMP	1	457.30	470.09	688.20	466.48	10.55	10.55	10.44	10.44	
1320193025	SMP	1	457.19	470.17	688.30	466.57	10.60	10.60	10.53	10.53	
1320201385	SMP	1	457.26	470.16	688.40	466.74	10.66	10.66	10.40	10.40	
1320209791	SMP	1	457.19	470.15	688.51	466.79	10.73	10.73	10.66	10.66	
1320218146	SMP	1	457.26	470.17	688.55	466.86	10.64	10.64	10.51	10.51	
1320226402	SMP	1	457.26	470.24	688.76	466.97	10.74	10.74	10.33	10.33	
1320234768	SMP	1	457.12	470.31	688.83	467.12	10.66	10.66	10.52	10.52	
1320243147	SMP	1	457.20	470.33	688.91	467.25	10.75	10.75	10.54	10.54	
1320251512	SMP	1	457.27	470.34	689.08	467.33	10.69	10.69	10.47	10.47	
1320259782	SMP	1	457.30	470.47	689.11	467.44	10.86	10.86	10.35	10.35	
1320268133	SMP	1	457.31	470.53	689.07	467.69	10.87	10.87	10.40	10.40	
1320276513	SMP	1	457.31	470.45	689.17	467.77	10.88	10.88	10.39	10.39	
1320284765	SMP	1	457.30	470.61	689.27	467.93	10.89	10.89	10.48	10.48	
1320293146	SMP	1	457.41	470.55	689.33	467.98	10.97	10.97	10.55	10.55	
1320301514	SMP	1	457.41	470.55	689.37	468.11	10.97	10.97	10.55	10.55	
1320309906	SMP	1	457.43	470.60	689.37	468.11	10.88	10.88	10.55	10.55	
1320318137	SMP	1	457.34	470.55	689.37	468.18	10.97	10.97	10.55	10.55	
1320326526	SMP	1	457.36	470.57	689.37	468.19	10.97	10.97	10.60	10.60	
1320334881	SMP	1	457.37	470.54	689.38	468.25	10.90	10.90	10.63	10.63	
1320343275	SMP	1	457.30	470.54	689.44	468.19	10.88	10.88	10.58	10.58	
1320351504	SMP	1	457.31	470.46	689.37	468.26	10.82	10.82	10.56	10.56	
1320359903	SMP	1	457.31	470.41	689.34	468.24	10.74	10.74	10.50	10.50	
1320368265	SMP	1	457.20	470.45	689.34	468.31	10.84	10.84	10.50	10.50	
1320376633	SMP	1	457.20	470.40	689.33	468.25	10.68	10.68	10.38	10.38	
1320384883	SMP	1	457.15	470.37	689.17	468.33	10.70	10.70	10.39	10.39	
1320393268	SMP	1	457.14	470.38	689.14	468.41	10.67	10.67	10.46	10.46	
1320401625	SMP	1	457.06	470.36	689.19	468.45	10.63	10.63	10.49	10.49	
1320410027	SMP	1	456.90	470.40	689.11	468.44	10.76	10.76	10.35	10.35	
1320418264	SMP	1	456.81	470.42	689.09	468.54	10.72	10.72	10.31	10.31	
1320426627	SMP	1	456.77	470.46	689.02	468.54	10.72	10.72	10.27	10.27	
1320435007	SMP	1	456.63	470.37	688.98	468.62	10.68	10.68	10.36	10.36	
1320443388	SMP	1	456.54	470.42	688.99	468.62	10.61	10.61	10.29	10.29	
1320451626	SMP	1	456.49	470.41	688.89	468.69	10.76	10.76	10.30	10.30	
1320460053	SMP	1	456.45	470.47	688.68	468.69	10.67	10.67	10.39	10.39	
1320468382	SMP	1	456.33	470.53	688.62	468.78	10.71	10.71	10.61	10.61	
1320476630	SMP	1	456.24	470.53	688.55	468.85	10.70	10.70	10.44	10.44	
1320485001	SMP	1	456.20	470.56	688.48	468.97	10.58	10.58	10.46	10.46	
1320493396	SMP	1	456.04	470.67	688.38	469.01	10.45	10.45	10.32	10.32	
1320501742	SMP	1	456.00	470.78	688.36	469.09	10.67	10.67	10.29	10.29	
1320510025	SMP	1	455.92	470.77	688.19	469.25	10.51	10.51	10.41	10.41	
1320526747	SMP	1	455.44	471.94	687.32	470.52	10.62	10.62	10.48	10.48	
1320535142	SMP	1	455.26	472.89	686.84	471.76	10.41	10.41	10.44	10.44	
1320543383	SMP	1	455.23	473.72	686.76	472.56	10.53	10.53	10.54	10.54	
1320551758	SMP	1	455.07	474.01	686.76	472.92	10.30	10.30	10.48	10.48	
1320560129	SMP	1	454.92	474.06	686.76	472.86	10.50	10.50	10.26	10.26	
1320568508	SMP	1	454.70	474.11	686.71	472.81	10.42	10.42	10.07	10.07	
1320576744	SMP	1	454.55	474.04	686.61	472.83	10.46	10.46	10.31	10.31	
1320585142	SMP	1	454.46	474.05	686.57	472.88	10.45	10.45	10.34	10.34	
1320593493	SMP	1	454.18	473.98	686.43	472.81	10.34	10.34	10.22	10.22	
1320601776	SMP	1	454.04	473.90	686.22	472.95	10.42	10.42	10.21	10.21	
1320610125	SMP	1	453.95	473.81	686.16	472.98	10.32	10.32	10.45	10.45	
1320618511	SMP	1	453.80	473.84	685.94	472.96	10.39	10.39	10.44	10.44	
1320626866	SMP	1	453.59	473.69	685.87	472.90	10.57	10.57	10.37	10.37	
1320635141	SMP	1	453.40	473.54	685.77	472.76	10.78	10.78	10.33	10.33	
1320643492	SMP	1	453.25	473.32	685.65	472.68	10.72	10.72	10.60	10.60	
1320651876	SMP	1	453.17	473.05	685.56	472.44	10.49	10.49	10.31	10.31	
1320660246	SMP	1	453.00	472.90	685.50	472.17	10.40	10.40	10.40	10.40	
1320668513	SMP	1	452.92	472.55	685.43	471.95	10.56	10.56	10.25	10.25	
1320676855	SMP	1	452.91	472.24	685.29	471.79	10.47	10.47	10.26	10.26	
1320685262	SMP	1	452.89	471.83	685.15	471.55	10.35	10.35	10.34	10.34	
1320693615	SMP	1	452.91	471.69	685.29	471.41	10.34	10.34	10.50	10.50	
1320701878	SMP	1	452.89	471.41	685.26	471.19	10.37	10.37	10.34	10.34	
1320710244	SMP	1	452.90	471.21	685.40	471.13	10.47	10.47	10.43	10.43	
1320718631	SMP	1	452.94	471.02	685.42	470.95	10.43	10.43	10.24	10.24	
1320726987	SMP	1	452.95	470.84	685.36	470.95	10.41	10.41	10.30	10.30	
1320735259	SMP	1	452.95	470.73	685.50	470.95	10.34	10.34	10.24	10.24	
1320743627	SMP	1	452.94	470.50	685.48	470.97	10.38	10.38	10.38	10.38	
1320752006	SMP	1	453.06	470.50	685.47	470.78	10.50	10.50	10.24	10.24	
1320768618	SMP	1	453.12	469.98	685.63	470.50	10.54	10.54	10.32	10.32	
1320777006	SMP	1	453.02	469.80	685.55	470.39	10.32	10.32	10.24	10.24	
1320785361	SMP	1	453.03	469.61	685.56	470.37	10.51	10.51	10.48	10.48	
1320802002	SMP	1	452.77	469.61	685.29	470.20	10.49	10.49	10.33	10.33	
1320810367	SMP	1	452.59	469.55	685.14	470.26	10.72	10.72	10.41	10.41	
1320818726	SMP	1	452.66	469.55	685.12	470.25	10.73	10.73	10.34	10.34	
1320835361	SMP	1	453.95	469.86	686.27	470.45	10.39	10.39	10.51	10.51	
1320843758	SMP	1	454.03	469.90	686.34	470.60	10.45	10.45	10.50	10.50	
1320852100	SMP	1	453.84	469.94	685.98	470.59	10.49	10.49	10.43	10.43	
1320868748	SMP	1	453.01	470.17	685.48	470.52	10.50	10.50	10.46	10.46	
1320877114	SMP	1	452.64	470.30	685.11	470.53	10.61	10.61	10.41	10.41	
1320885501	SMP	1	452.27	470.41	684.69	470.41	10.90	10.90	10.49	10.49	
1320902107	SMP	1	451.47	470.60	684.10	470.40	10.75	10.75	10.25	10.25	
1320910502	SMP	1	451.16	470.71	683.82	470.41	10.68	10.68	10.43	10.43	
1320918853	SMP	1	450.91	470.74	683.57	470.45	10.49	10.49	10.86	10.86	
1320927121	SMP	1	450.56	470.82	683.24	470.34	10.66	10.66	10.40	10.40	
1320935486	SMP	1	450.20	470.99	682.99	470.20	10.64	10.64	10.31	10.31	
1320943871	SMP	1	449.95	471.03	682.85	470.17	10.52	10.52	10.45	10.45	
1320952094	SMP	1	449.64	471.23	682.57	470.38	10.64	10.64	10.83	10.83	
1320960499	SMP	1	449.34	471.48	682.26	470.39	10.93	10.93	10.45	10.45	
1320968845	SMP	1	449.17	471.75	682.19	470.44	10.83	10.83	10.44	10.44	
1320977222	SMP	1	449.23	471.96	682.27	470.63	10.81	10.81	10.33	10.33	
1320985475	SMP	1	449.98	472.51	682.90	471.05	10.65	10.65	10.39	10.39	
1320993894	SMP	1	450.48	472.98	683.40	471.54	10.83	10.83	10.71	10.71	
1321002213	SMP	1	450.52	473.52	683.27	471.84	10.98	10.98	10.34	10.34	
1321018873	SMP	1	450.04	474.16	683.19	472.32	10.75	10.75	10.49	10.49	
1321027239	SMP	1	450.01	474.39	683.20	472.41	10.78	10.78	10.42	10.42	
1321035619	SMP	1	449.88	474.54	683.12	472.52	10.72	10.72	10.40	10.40	
1321043986	SMP	1	449.55	474.78	683.01	472.61	10.83	10.83	10.37	10.37	
1321052214	SMP	1	449.45	474.94	682.90	472.60	11.03	11.03	10.39	10.39	
1321060603	SMP	1	449.21	475.08	682.80	472.65	10.95	10.95	10.22	10.22	
1321068975	SMP	1	449.05	475.17	682.65	472.75	10.79	10.79	10.63	10.63	
1321077351	SMP	1	449.04	475.25	682.69	472.91	10.74	10.74	10.42	10.42	
1321085619	SMP	1	448.95	475.34	682.50	472.99	10.70	10.70	10.34	10.34	
1321093976	SMP	1	448.74	475.50	682.50	473.14	10.67	10.67	10.40	10.40	
1321102352	SMP	1	448.48	475.78	682.45	473.09	11.03	11.03	10.36	10.36	
1321110602	SMP	1	448.60	475.84	682.48	473.12	10.85	10.85	10.52	10.52	
1321118970	SMP	1	448.56	475.86	682.62	473.27	10.89	10.89	10.69	10.69	
1321127338	SMP	1	448.63	476.07	682.76	473.26	10.82	10.82	10.53	10.53	
1321135743	SMP	1	448.72	476.02	682.83	473.27	10.75	10.75	10.49	10.49	
1321143974	SMP	1	448.93	475.96	682.99	473.23	10.55	10.55	10.50	10.50	
1321152335	SMP	1	449.04	476.10	683.12	473.32	10.64	10.64	10.50	10.50	
1321160726	SMP	1	449.11	476.09	683.45	473.38	10.75	10.75	10.83	10.83	
1321169111	SMP	1	449.31	476.08	683.76	473.41	10.88	10.88	10.69	10.69	
1321177353	SMP	1	449.51	476.08	683.99	473.44	10.80	10.80	10.75	10.75	
1321194109	SMP	1	450.03	476.09	684.60	473.52	10.60	10.60	10.94	10.94	
1321202464	SMP	1	450.04	476.16	684.89	473.45	10.71	10.71	10.51	10.51	
1321210739	SMP	1	450.31	476.15	685.15	473.54	10.77	10.77	10.49	10.49	
1321219083	SMP	1	450.52	476.08	685.33	473.53	10.87	10.87	10.71	10.71	
1321227476	SMP	1	451.25	476.07	686.27	473.48	11.11	11.11	10.57	10.57	
1321235841	SMP	1	452.75	475.98	687.62	473.48	11.01	11.01	10.88	10.88	
1321244100	SMP	1	453.84	475.66	688.69	473.26	10.89	10.89	10.63	10.63	
1321252456	SMP	1	454.95	475.42	689.67	473.02	10.86	10.86	10.45	10.45	
1321269103	SMP	1	455.62	475.41	690.33	473.04	10.90	10.90	10.44	10.44	
1321277466	SMP	1	455.77	475.32	690.67	473.09	10.84	10.84	10.47	10.47	
1321285854	SMP	1	456.01	475.22	690.98	473.11	10.78	10.78	10.59	10.59	
1321294225	SMP	1	456.21	475.13	691.34	472.98	10.91	10.91	10.49	10.49	
1321302472	SMP	1	456.39	474.93	691.73	472.79	10.81	10.81	10.66	10.66	
1321310843	SMP	1	456.70	474.77	692.04	472.71	10.99	10.99	10.34	10.34	
1321319198	SMP	1	456.98	474.54	692.47	472.68	10.92	10.92	10.73	10.73	
1321327584	SMP	1	457.29	474.33	692.87	472.55	10.79	10.79	10.62	10.62	
1321335853	SMP	1	457.69	474.34	693.16	472.59	10.94	10.94	10.38	10.38	
1321344214	SMP	1	457.99	474.05	693.69	472.54	10.68	10.68	10.71	10.71	
1321352586	SMP	1	458.31	473.94	694.04	472.53	10.76	10.76	10.37	10.37	
1321360964	SMP	1	458.74	473.81	694.60	472.51	10.96	10.96	10.77	10.77	
1321369203	SMP	1	459.10	473.57	694.97	472.40	10.85	10.85	10.40	10.40	
1321385953	SMP	1	459.77	473.10	695.83	472.26	10.69	10.69	10.55	10.55	
1321394351	SMP	1	460.11	472.99	696.00	472.14	10.85	10.85	10.49	10.49	
1321402573	SMP	1	460.34	472.75	696.33	472.18	11.01	11.01	10.46	10.46	
1321410969	SMP	1	460.62	472.55	696.67	472.09	10.79	10.79	10.39	10.39	
1321419328	SMP	1	460.85	472.40	696.97	472.05	10.83	10.83	10.35	10.35	
1321427604	SMP	1	461.07	472.15	697.04	472.01	10.85	10.85	10.46	10.46	
1321435935	SMP	1	461.24	471.99	697.20	471.91	10.96	10.96	10.46	10.46	
1321444359	SMP	1	461.20	471.82	697.41	471.83	11.02	11.02	10.31	10.31	
1321452698	SMP	1	461.39	471.84	697.52	472.02	10.96	10.96	10.45	10.45	
1321460967	SMP	1	461.51	471.79	697.60	472.09	10.79	10.79	10.39	10.39	
1321469328	SMP	1	461.63	471.95	697.67	472.23	10.99	10.99	10.61	10.61	
1321477725	SMP	1	461.62	471.97	697.81	472.23	10.99	10.99	10.50	10.50	
1321486060	SMP	1	461.78	471.89	698.05	472.28	10.61	10.61	10.22	10.22	
1321494347	SMP	1	462.91	471.82	699.02	472.35	10.68	10.68	10.33	10.33	
1321502690	SMP	1	464.29	471.91	700.21	472.26	10.99	10.99	10.33	10.33	
1321519456	SMP	1	465.88	471.52	701.69	472.06	10.86	10.86	10.25	10.25	
1321527705	SMP	1	465.89	471.20	701.65	471.79	10.88	10.88	10.31	10.31	
1321536088	SMP	1	465.97	470.98	701.76	471.51	10.62	10.62	10.38	10.38	
1321544447	SMP	1	465.88	470.67	701.77	471.25	10.74	10.74	10.44	10.44	
1321552841	SMP	1	465.92	470.41	701.71	470.92	10.89	10.89	10.04	10.04	
1321561089	SMP	1	465.94	470.23	701.74	470.80	10.80	10.80	10.16	10.16	
1321569444	SMP	1	466.01	470.12	701.81	470.72	10.69	10.69	10.07	10.07	
1321577825	SMP	1	466.05	470.12	701.87	470.72	10.74	10.74	10.11	10.11	
1321586087	SMP	1	466.23	470.16	701.93	470.78	10.85	10.85	10.23	10.23	
1321594447	SMP	1	466.43	470.23	702.15	470.87	10.81	10.81	10.32	10.32	
1321602837	SMP	1	466.63	470.25	702.44	470.94	10.70	10.70	10.12	10.12	
1321611212	SMP	1	466.88	470.49	702.65	471.15	10.73	10.73	10.07	10.07	
1321619436	SMP	1	467.10	470.69	702.88	471.41	10.75	10.75	10.19	10.19	
1321627820	SMP	1	467.44	470.94	703.16	471.82	10.85	10.85	10.33	10.33	
1321636208	SMP	1	467.74	470.99	703.58	472.08	10.49	10.49	9.99	9.99	
1321644556	SMP	1	468.08	471.21	703.88	472.41	10.64	10.64	10.27	10.27	
1321652839	SMP	1	468.48	471.54	704.23	472.80	10.97	10.97	10.20	10.20	
1321661187	SMP	1	468.96	471.84	704.56	472.97	10.47	10.47	9.90	9.90	
1321677954	SMP	1	469.64	472.15	705.30	473.57	10.57	10.57	10.07	10.07	
1321686190	SMP	1	469.93	472.19	705.53	473.66	10.55	10.55	9.79	9.79	
1321694581	SMP	1	470.18	472.25	705.81	473.98	10.62	10.62	9.98	9.98	
1321702927	SMP	1	470.49	472.39	706.12	474.02	10.87	10.87	10.00	10.00	
1321711338	SMP	1	470.32	472.31	705.83	474.04	10.59	10.59	10.15	10.15	
1321719555	SMP	1	470.04	472.23	705.57	474.18	10.58	10.58	10.06	10.06	
1321727962	SMP	1	470.27	472.21	705.68	474.25	10.61	10.61	10.16	10.16	
1321736315	SMP	1	470.49	472.25	705.93	474.20	10.62	10.62	10.08	10.08	
1321744585	SMP	1	470.63	472.25	706.21	474.44	10.51	10.51	9.96	9.96	
1321752922	SMP	1	470.86	472.40	706.35	474.57	10.47	10.47	9.99	9.99	
1321761333	SMP	1	471.12	472.47	706.52	474.66	10.62	10.62	9.79	9.79	
1321769666	SMP	1	471.36	472.41	706.73	474.81	10.59	10.59	9.99	9.99	
1321777951	SMP	1	471.56	472.32	706.95	474.68	10.64	10.64	9.85	9.85	
1321786312	SMP	1	471.70	472.25	707.19	474.65	10.57	10.57	9.92	9.92	
1321794708	SMP	1	472.00	472.15	707.33	474.61	10.50	10.50	9.93	9.93	
1321803044	SMP	1	472.27	472.04	707.59	474.50	10.41	10.41	9.91	9.91	
1321811328	SMP	1	472.52	471.80	707.89	474.32	10.43	10.43	10.01	10.01	
1321828058	SMP	1	472.99	471.25	708.42	474.03	10.38	10.38	9.97	9.97	
1321836455	SMP	1	473.33	470.93	708.66	473.66	10.33	10.33	9.73	9.73	
1321844680	SMP	1	473.56	470.54	708.97	473.49	10.42	10.42	10.10	10.10	
1321853073	SMP	1	473.73	470.18	709.07	473.11	10.47	10.47	9.93	9.93	
1321861435	SMP	1	474.05	469.87	709.36	472.89	10.40	10.40	9.90	9.90	
1321869832	SMP	1	474.33	469.47	709.56	472.55	10.55	10.55	9.72	9.72	
1321886420	SMP	1	474.84	468.62	710.23	471.94	10.47	10.47	9.93	9.93	
1321894829	SMP	1	475.24	468.09	710.54	471.57	10.45	10.45	9.82	9.82	
1321903166	SMP	1	475.42	467.57	710.70	471.15	10.43	10.43	10.03	10.03	
1321911452	SMP	1	474.98	466.77	710.12	470.36	10.34	10.34	9.82	9.82	
1321919804	SMP	1	474.85	466.07	709.97	469.92	10.43	10.43	10.11	10.11	
1321928201	SMP	1	475.22	465.62	710.18	469.45	10.71	10.71	10.08	10.08	
1321936433	SMP	1	475.73	465.28	710.65	469.19	10.46	10.46	10.14	10.14	
1321953200	SMP	1	476.65	464.81	711.61	468.89	10.37	10.37	9.92	9.92	
1321961554	SMP	1	477.05	464.52	712.12	468.80	10.50	10.50	10.04	10.04	
1321969820	SMP	1	477.48	464.26	712.52	468.58	10.63	10.63	9.92	9.92	
1321978199	SMP	1	477.90	464.03	713.04	468.54	10.45	10.45	10.03	10.03	
1321986557	SMP	1	478.34	463.97	713.42	468.43	10.45	10.45	9.83	9.83	
1321994928	SMP	1	478.75	463.76	713.98	468.42	10.27	10.27	10.08	10.08	
1322003167	SMP	1	479.22	463.77	714.34	468.48	10.46	10.46	9.85	9.85	
1322011559	SMP	1	479.59	463.62	714.73	468.36	10.57	10.57	10.14	10.14	
1322028317	SMP	1	480.38	463.94	715.52	468.66	10.63	10.63	9.79	9.79	
1322036541	SMP	1	480.69	464.20	715.93	469.09	10.49	10.49	10.00	10.00	
1322044939	SMP	1	481.02	464.72	716.30	469.59	10.45	10.45	9.88	9.88	
1322053305	SMP	1	481.44	465.37	716.67	470.24	10.78	10.78	10.13	10.13	
1322069915	SMP	1	482.15	466.62	717.54	471.50	10.68	10.68	9.79	9.79	
1322078303	SMP	1	482.62	467.40	717.87	472.23	10.75	10.75	10.07	10.07	
1322086675	SMP	1	482.86	468.15	718.34	473.12	10.56	10.56	10.03	10.03	
1322094919	SMP	1	483.34	468.98	718.69	474.04	10.43	10.43	10.11	10.11	
1322111683	SMP	1	484.11	470.69	719.45	475.66	10.46	10.46	9.97	9.97	
1322120042	SMP	1	484.52	471.48	719.86	476.51	10.62	10.62	9.96	9.96	
1322128313	SMP	1	484.85	472.22	720.30	477.37	10.32	10.32	10.05	10.05	
1322136669	SMP	1	485.20	473.02	720.50	478.12	10.39	10.39	9.89	9.89	
1322145056	SMP	1	485.45	473.62	720.88	478.80	10.62	10.62	10.11	10.11	
1322170057	SMP	1	486.33	475.11	721.63	480.34	10.54	10.54	10.07	10.07	
1322178438	SMP	1	486.47	475.37	721.66	480.65	10.64	10.64	9.98	9.98	
1322186786	SMP	1	487.18	475.80	722.41	481.20	10.31	10.31	10.07	10.07	
1322195053	SMP	1	488.56	476.32	723.74	481.71	10.60	10.60	9.92	9.92	
1322211794	SMP	1	491.27	476.94	725.76	482.50	10.32	10.32	9.66	9.66	
1322220171	SMP	1	491.49	476.87	725.96	482.56	10.58	10.58	9.88	9.88	
1322228417	SMP	1	491.58	476.82	725.98	482.58	10.27	10.27	9.86	9.86	
1322236799	SMP	1	491.72	476.71	726.11	482.51	10.31	10.31	9.74	9.74	
1322245156	SMP	1	491.95	476.65	726.21	482.41	10.45	10.45	9.77	9.77	
1322253432	SMP	1	492.20	476.40	726.26	482.31	10.45	10.45	9.68	9.68	
1322261792	SMP	1	492.37	476.15	726.37	482.21	10.45	10.45	9.81	9.81	
1322270168	SMP	1	492.49	475.86	726.48	482.06	10.32	10.32	9.69	9.69	
1322278537	SMP	1	492.76	475.47	726.60	481.80	10.41	10.41	9.67	9.67	
1322286812	SMP	1	492.86	475.06	726.67	481.55	10.23	10.23	9.57	9.57	
1322295168	SMP	1	493.08	474.72	726.82	481.37	10.38	10.38	9.87	9.87	
1322303556	SMP	1	493.28	474.32	726.83	480.99	10.39	10.39	9.61	9.61	
1322311915	SMP	1	493.40	473.90	727.00	480.81	10.23	10.23	9.80	9.80	
1322320168	SMP	1	493.40	473.37	726.97	480.52	10.36	10.36	9.84	9.84	
1322336914	SMP	1	493.72	472.81	727.10	479.94	10.27	10.27	9.76	9.76	
1322345297	SMP	1	493.89	472.46	727.23	479.87	10.21	10.21	9.62	9.62	
1322353530	SMP	1	493.97	472.24	727.29	479.76	10.25	10.25	9.65	9.65	
1322361923	SMP	1	494.05	472.09	727.35	479.68	10.21	10.21	9.67	9.67	
1322370270	SMP	1	494.18	472.06	727.37	479.79	10.22	10.22	9.75	9.75	
1322386927	SMP	1	494.31	472.14	727.48	479.99	10.21	10.21	9.69	9.69	
1322395282	SMP	1	494.28	472.25	727.49	480.20	10.51	10.51	9.44	9.44	
1322403674	SMP	1	494.33	472.46	727.51	480.53	10.62	10.62	9.56	9.56	
1322411922	SMP	1	494.24	472.58	727.48	480.85	10.27	10.27	9.72	9.72	
1322420283	SMP	1	494.34	473.07	727.49	481.25	10.18	10.18	9.60	9.60	
1322428668	SMP	1	494.26	473.53	727.41	481.67	10.56	10.56	9.63	9.63	
1322437019	SMP	1	494.27	473.94	727.48	482.22	10.28	10.28	9.70	9.70	
1322453643	SMP	1	494.15	474.87	727.40	483.37	10.32	10.32	9.65	9.65	
1322462048	SMP	1	493.97	475.30	727.30	483.87	10.28	10.28	9.69	9.69	
1322470395	SMP	1	493.92	475.84	727.19	484.42	10.39	10.39	9.70	9.70	
1322478661	SMP	1	493.76	476.32	727.05	485.09	10.33	10.33	9.94	9.94	
1322487025	SMP	1	493.62	476.87	726.93	485.73	10.23	10.23	9.73	9.73	
1322495412	SMP	1	493.54	477.40	726.85	486.37	10.44	10.44	9.96	9.96	
1322503768	SMP	1	493.42	477.91	726.69	486.89	10.25	10.25	9.72	9.72	
1322520412	SMP	1	493.01	478.70	726.28	487.85	10.36	10.36	9.91	9.91	
1322528780	SMP	1	492.81	478.95	726.05	488.09	10.42	10.42	9.96	9.96	
1322537163	SMP	1	492.60	479.27	725.97	488.56	10.45	10.45	9.85	9.85	
1322545407	SMP	1	492.42	479.62	725.61	488.80	10.47	10.47	9.78	9.78	
1322553768	SMP	1	492.11	479.87	725.37	489.07	10.36	10.36	9.91	9.91	
1322562156	SMP	1	491.85	479.88	725.11	489.31	10.33	10.33	9.96	9.96	
1322570412	SMP	1	491.49	480.04	724.67	489.43	10.38	10.38	10.07	10.07	
1322578772	SMP	1	491.29	480.23	724.37	489.49	10.49	10.49	9.93	9.93	
1322587167	SMP	1	490.94	480.28	724.09	489.58	10.27	10.27	9.97	9.97	
1322595526	SMP	1	490.63	480.37	723.72	489.60	10.48	10.48	9.93	9.93	
1322603783	SMP	1	490.40	480.57	723.45	489.68	10.53	10.53	9.99	9.99	
1322612186	SMP	1	490.29	480.80	723.18	489.87	10.52	10.52	10.14	10.14	
1322620513	SMP	1	489.98	480.87	722.85	489.79	10.51	10.51	9.86	9.86	
1322628892	SMP	1	489.60	480.73	722.58	489.68	10.49	10.49	9.97	9.97	
1322637161	SMP	1	489.46	480.57	722.33	489.50	10.45	10.45	10.11	10.11	
1322645523	SMP	1	489.37	480.48	722.19	489.24	10.64	10.64	10.05	10.05	
1322653889	SMP	1	489.16	480.08	722.04	488.87	10.42	10.42	10.20	10.20	
1322670524	SMP	1	488.90	479.25	721.75	487.87	10.45	10.45	9.93	9.93	
1322678904	SMP	1	488.61	478.71	721.66	487.30	10.45	10.45	10.28	10.28	
1322687265	SMP	1	488.69	478.33	721.55	486.79	10.69	10.69	9.84	9.84	
1322695661	SMP	1	488.47	477.87	721.44	486.35	10.56	10.56	10.12	10.12	
1322703870	SMP	1	488.49	477.39	721.49	485.94	10.74	10.74	10.12	10.12	
1322712289	SMP	1	488.62	477.11	721.54	485.57	10.63	10.63	10.17	10.17	
1322720620	SMP	1	488.61	476.79	721.58	485.21	10.31	10.31	10.31	10.31	
1322728907	SMP	1	488.80	476.66	721.78	484.99	10.72	10.72	10.29	10.29	
1322745643	SMP	1	489.11	476.47	722.22	484.81	10.60	10.60	10.22	10.22	
1322754017	SMP	1	489.35	476.42	722.42	484.68	10.61	10.61	10.03	10.03	
1322762264	SMP	1	489.48	476.46	722.72	484.61	10.89	10.89	10.20	10.20	
1322770644	SMP	1	489.69	476.34	723.04	484.58	10.48	10.48	10.23	10.23	
1322779005	SMP	1	490.04	476.30	723.31	484.56	10.62	10.62	10.35	10.35	
1322787402	SMP	1	490.41	476.25	723.75	484.31	10.85	10.85	10.49	10.49	
1322804016	SMP	1	491.16	476.02	724.60	484.09	10.65	10.65	10.43	10.43	
1322812405	SMP	1	491.47	475.80	725.18	484.11	10.88	10.88	10.34	10.34	
1322820750	SMP	1	491.63	475.98	725.19	484.21	10.75	10.75	10.25	10.25	
1322829015	SMP	1	491.08	476.37	724.36	484.71	10.87	10.87	10.39	10.39	
1322837379	SMP	1	490.59	476.94	723.84	485.25	10.81	10.81	10.51	10.51	
1322845784	SMP	1	490.76	477.30	723.95	485.63	10.87	10.87	10.55	10.55	
1322854142	SMP	1	491.34	477.46	724.65	485.70	11.03	11.03	10.77	10.77	
1322862406	SMP	1	491.78	477.29	725.22	485.63	10.60	10.60	10.52	10.52	
1322870748	SMP	1	492.18	477.29	726.02	485.55	10.85	10.85	10.49	10.49	
1322879141	SMP	1	492.76	477.26	726.49	485.71	10.62	10.62	10.78	10.78	
1322895765	SMP	1	493.70	477.46	727.66	485.79	10.80	10.80	10.69	10.69	
1322904137	SMP	1	494.08	477.60	728.24	485.99	10.86	10.86	10.62	10.62	
1322912512	SMP	1	494.60	477.83	728.77	486.11	11.03	11.03	10.71	10.71	
1322920766	SMP	1	495.01	478.01	729.21	486.33	10.72	10.72	10.75	10.75	
1322929116	SMP	1	495.40	478.20	729.84	486.46	11.00	11.00	10.76	10.76	
1322937519	SMP	1	495.76	478.41	730.30	486.72	10.86	10.86	10.78	10.78	
1322945880	SMP	1	496.20	478.55	730.88	486.69	10.94	10.94	10.59	10.59	
1322962506	SMP	1	496.99	478.79	731.73	486.78	10.87	10.87	10.90	10.90	
1322970877	SMP	1	497.29	478.84	732.08	486.74	11.19	11.19	10.55	10.55	
1322979266	SMP	1	497.73	478.77	732.82	486.62	11.04	11.04	10.84	10.84	
1322987503	SMP	1	497.98	478.76	733.06	486.48	11.09	11.09	10.66	10.66	
1322995898	SMP	1	498.48	478.61	733.56	486.32	11.28	11.28	10.80	10.80	
1323004244	SMP	1	498.81	478.50	734.06	486.19	11.02	11.02	10.65	10.65	
1323012626	SMP	1	499.27	478.47	734.49	486.11	11.16	11.16	10.63	10.63	
1323020873	SMP	1	499.79	478.53	735.07	486.26	11.03	11.03	10.87	10.87	
1323037630	SMP	1	500.74	478.97	736.22	486.81	10.80	10.80	10.57	10.57	
1323046002	SMP	1	501.35	479.25	736.88	487.03	10.96	10.96	10.75	10.75	
1323054284	SMP	1	501.88	479.50	737.45	487.48	11.00	11.00	10.82	10.82	
1323062617	SMP	1	502.49	479.89	738.04	487.70	11.25	11.25	10.54	10.54	
1323071012	SMP	1	503.05	479.96	738.62	487.99	10.96	10.96	10.79	10.79	
1323079256	SMP	1	503.62	480.00	739.17	488.20	10.96	10.96	10.94	10.94	
1323087618	SMP	1	504.10	480.07	739.77	488.25	10.98	10.98	10.68	10.68	
1323104384	SMP	1	504.98	479.75	740.55	488.27	10.83	10.83	10.77	10.77	
1323112631	SMP	1	505.34	479.57	741.07	488.19	11.11	11.11	10.73	10.73	
1323120992	SMP	1	505.71	479.51	741.42	488.18	10.96	10.96	10.71	10.71	
1323129394	SMP	1	506.04	479.38	741.81	488.10	10.87	10.87	10.67	10.67	
1323137731	SMP	1	506.00	479.30	741.71	488.16	10.80	10.80	10.66	10.66	
1323146014	SMP	1	505.00	479.47	740.70	488.46	11.04	11.04	11.03	11.03	
1323154352	SMP	1	503.34	479.63	739.22	488.75	11.35	11.35	11.16	11.16	
1323162765	SMP	1	502.40	479.84	737.80	488.86	11.04	11.04	10.81	10.81	
1323171112	SMP	1	502.10	480.34	737.36	489.35	11.21	11.21	10.85	10.85	
1323179383	SMP	1	502.14	480.63	737.63	489.91	11.05	11.05	11.13	11.13	
1323187731	SMP	1	502.28	481.06	737.77	490.19	11.03	11.03	10.88	10.88	
1323196134	SMP	1	502.40	481.34	738.04	490.78	10.84	10.84	10.75	10.75	
1323204471	SMP	1	502.41	481.63	738.00	491.10	11.11	11.11	10.73	10.73	
1323212748	SMP	1	502.45	481.91	738.08	491.40	10.87	10.87	10.85	10.85	
1323221111	SMP	1	502.51	482.06	738.01	491.68	10.77	10.77	10.82	10.82	
1323229505	SMP	1	502.40	482.18	738.08	491.79	10.68	10.68	10.58	10.58	
1323237720	SMP	1	502.26	482.27	737.96	492.08	10.87	10.87	10.71	10.71	
1323246124	SMP	1	502.12	482.41	737.76	492.10	10.87	10.87	10.72	10.72	
1323254489	SMP	1	502.00	482.42	737.55	492.20	10.67	10.67	10.80	10.80	
1323262858	SMP	1	501.94	482.51	737.34	492.28	11.01	11.01	10.75	10.75	
1323271124	SMP	1	501.82	482.62	737.31	492.43	10.99	10.99	10.84	10.84	
1323287869	SMP	1	501.40	482.62	736.95	492.55	11.11	11.11	10.74	10.74	
1323296240	SMP	1	501.14	482.48	736.48	492.56	10.60	10.60	10.78	10.78	
1323304484	SMP	1	500.78	482.34	736.32	492.41	10.74	10.74	10.67	10.67	
1323312854	SMP	1	500.41	482.20	735.88	492.24	10.62	10.62	10.49	10.49	
1323321249	SMP	1	500.05	482.04	735.34	492.19	10.69	10.69	10.81	10.81	
1323329613	SMP	1	499.68	481.76	735.05	491.89	10.78	10.78	10.41	10.41	
1323337862	SMP	1	499.13	481.57	734.36	491.64	10.71	10.71	10.50	10.50	
1323346236	SMP	1	499.46	481.70	734.80	491.86	10.79	10.79	10.71	10.71	
1323354612	SMP	1	500.37	482.04	735.71	492.28	10.71	10.71	10.90	10.90	
1323362982	SMP	1	501.31	482.38	736.58	492.63	11.05	11.05	10.90	10.90	
1323371247	SMP	1	501.59	482.55	736.38	492.85	11.33	11.33	10.71	10.71	
1323379608	SMP	1	501.01	482.58	735.93	492.80	11.07	11.07	10.64	10.64	
1323387977	SMP	1	500.32	482.60	735.36	492.79	11.30	11.30	10.71	10.71	
1323396233	SMP	1	499.73	482.55	734.75	492.70	11.29	11.29	10.90	10.90	
1323404603	SMP	1	498.93	482.52	734.09	492.51	10.60	10.60	10.74	10.74	
1323412995	SMP	1	498.26	482.46	733.34	492.41	11.09	11.09	10.65	10.65	
1323429620	SMP	1	496.91	482.13	732.00	491.98	10.89	10.89	10.62	10.62	
1323437971	SMP	1	496.20	481.90	731.31	491.68	11.02	11.02	10.72	10.72	
1323446371	SMP	1	495.34	481.77	730.56	491.32	11.34	11.34	10.43	10.43	
1323454719	SMP	1	494.59	481.48	729.86	491.01	11.43	11.43	10.57	10.57	
1323462980	SMP	1	493.87	481.33	729.23	490.77	10.78	10.78	10.53	10.53	
1323479736	SMP	1	492.62	481.24	727.98	490.26	10.85	10.85	10.69	10.69	
1323488108	SMP	1	491.99	481.17	727.38	490.29	10.55	10.55	10.34	10.34	
1323496350	SMP	1	491.37	481.32	726.75	490.12	11.01	11.01	10.59	10.59	
1323504739	SMP	1	490.80	481.34	726.17	490.06	11.29	11.29	10.66	10.66	
1323513094	SMP	1	490.18	481.41	725.70	490.01	10.78	10.78	10.48	10.48	
1323529747	SMP	1	489.70	481.32	725.23	489.66	10.76	10.76	10.55	10.55	
1323538104	SMP	1	489.47	481.18	724.76	489.47	10.76	10.76	10.52	10.52	
1323546489	SMP	1	488.76	481.05	724.06	489.11	11.22	11.22	10.61	10.61	
1323554732	SMP	1	488.33	481.05	723.70	489.06	10.59	10.59	10.56	10.56	
1323563105	SMP	1	487.77	481.10	723.28	488.88	11.00	11.00	10.58	10.58	
1323571471	SMP	1	487.45	481.06	722.94	488.65	10.73	10.73	10.76	10.76	
1323579857	SMP	1	487.05	481.03	722.48	488.55	10.90	10.90	10.71	10.71	
1323588089	SMP	1	486.55	481.23	722.16	488.34	10.94	10.94	10.65	10.65	
1323604859	SMP	1	485.87	481.32	721.42	488.25	10.77	10.77	10.51	10.51	
1323613217	SMP	1	485.62	481.55	721.16	488.18	11.37	11.37	10.56	10.56	
1323621484	SMP	1	485.33	481.53	721.09	488.05	11.08	11.08	10.62	10.62	
1323629854	SMP	1	485.16	481.69	720.92	487.96	11.27	11.27	10.47	10.47	
1323638218	SMP	1	485.01	481.49	720.80	487.85	10.83	10.83	10.89	10.89	
1323646599	SMP	1	484.92	481.41	720.87	487.58	11.31	11.31	10.79	10.79	
1323654829	SMP	1	484.87	481.25	720.65	487.15	10.89	10.89	10.49	10.49	
1323663216	SMP	1	484.88	481.08	720.65	486.86	10.94	10.94	10.70	10.70	
1323671610	SMP	1	484.90	480.84	720.76	486.50	11.02	11.02	10.76	10.76	
1323679972	SMP	1	484.76	480.46	720.73	486.07	11.18	11.18	10.79	10.79	
1323688206	SMP	1	484.86	480.18	720.85	485.58	11.36	11.36	10.92	10.92	
1323696600	SMP	1	485.01	479.86	720.80	485.07	10.92	10.92	10.59	10.59	
1323704960	SMP	1	485.04	479.49	721.02	484.63	10.98	10.98	10.87	10.87	
1323713209	SMP	1	485.30	479.22	721.02	484.08	10.90	10.90	10.71	10.71	
1323721604	SMP	1	485.38	478.91	721.37	483.87	10.92	10.92	10.76	10.76	
1323729972	SMP	1	485.58	478.81	721.66	483.52	11.38	11.38	10.82	10.82	
1323746578	SMP	1	485.98	478.41	722.08	482.82	11.30	11.30	10.82	10.82	
1323754961	SMP	1	486.23	478.32	722.30	482.60	10.78	10.78	10.84	10.84	
1323763345	SMP	1	486.52	478.30	722.76	482.33	11.19	11.19	10.74	10.74	
1323771701	SMP	1	486.80	478.28	722.86	482.16	11.04	11.04	10.71	10.71	
1323779981	SMP	1	486.91	478.27	723.22	482.05	11.38	11.38	10.83	10.83	
1323788340	SMP	1	487.17	478.36	723.66	482.01	11.44	11.44	10.88	10.88	
1323796710	SMP	1	487.28	478.56	723.78	482.04	11.37	11.37	10.77	10.77	
1323813338	SMP	1	484.37	479.05	721.27	482.19	11.06	11.06	11.01	11.01	
1323821720	SMP	1	482.62	479.41	718.94	482.67	11.19	11.19	11.25	11.25	
1323830026	SMP	1	480.59	479.63	716.80	482.43	11.18	11.18	11.21	11.21	
1323846731	SMP	1	477.94	480.68	713.94	483.24	10.95	10.95	11.08	11.08	
1323855080	SMP	1	477.70	481.21	713.63	483.54	10.91	10.91	11.34	11.34	
1323863465	SMP	1	477.51	481.72	713.82	483.86	10.89	10.89	11.19	11.19	
1323871686	SMP	1	477.71	481.98	713.86	484.16	10.75	10.75	11.11	11.11	
1323888471	SMP	1	477.37	482.73	713.96	484.69	10.97	10.97	11.21	11.21	
1323896823	SMP	1	477.37	482.79	713.93	484.93	10.82	10.82	11.10	11.10	
1323905097	SMP	1	477.20	483.05	713.81	485.16	10.60	10.60	11.17	11.17	
1323913457	SMP	1	477.02	483.29	713.76	485.47	10.65	10.65	11.14	11.14	
1323921839	SMP	1	476.72	483.60	713.67	485.77	10.74	10.74	11.25	11.25	
1323930204	SMP	1	476.52	483.73	713.33	486.06	10.75	10.75	10.87	10.87	
1323938459	SMP	1	476.33	484.00	713.06	486.52	10.54	10.54	11.25	11.25	
1323946832	SMP	1	475.86	484.30	712.93	486.70	10.66	10.66	11.10	11.10	
1323963593	SMP	1	475.12	484.75	712.11	487.46	10.84	10.84	11.16	11.16	
1323971843	SMP	1	474.78	485.00	711.73	487.73	10.56	10.56	11.30	11.30	
1323980219	SMP	1	474.15	485.30	711.19	488.02	10.69	10.69	10.99	10.99	
1323988574	SMP	1	473.72	485.53	710.62	488.10	10.58	10.58	10.96	10.96	
1323996946	SMP	1	473.08	485.65	710.11	488.32	10.87	10.87	10.89	10.89	
1324005195	SMP	1	472.52	485.80	709.39	488.37	10.81	10.81	10.96	10.96	
1324013581	SMP	1	471.97	485.89	708.78	488.42	10.60	10.60	11.12	11.12	
1324030195	SMP	1	470.79	486.22	707.55	488.42	10.79	10.79	11.14	11.14	
1324038592	SMP	1	469.96	486.26	706.84	488.40	10.56	10.56	11.17	11.17	
1324046951	SMP	1	469.33	486.42	706.12	488.24	10.77	10.77	10.78	10.78	
1324055319	SMP	1	468.69	486.52	705.47	488.18	10.47	10.47	10.90	10.90	
1324063584	SMP	1	468.08	486.51	704.99	488.13	10.86	10.86	10.99	10.99	
1324080317	SMP	1	466.98	486.50	703.76	487.95	10.70	10.70	10.91	10.91	
1324088693	SMP	1	466.30	486.51	703.09	487.72	10.81	10.81	10.85	10.85	
1324096972	SMP	1	465.92	486.47	702.59	487.58	10.70	10.70	11.05	11.05	
1324105316	SMP	1	465.29	486.46	702.08	487.34	10.65	10.65	10.83	10.83	
1324113710	SMP	1	465.23	485.86	701.75	486.85	10.51	10.51	10.98	10.98	
1324122062	SMP	1	464.94	485.25	701.11	486.11	10.37	10.37	10.80	10.80	
1324138685	SMP	1	464.15	484.39	700.18	485.23	10.56	10.56	10.57	10.57	
1324147073	SMP	1	463.68	484.40	699.64	485.09	10.46	10.46	10.64	10.64	
1324155430	SMP	1	463.15	484.25	699.20	485.04	10.43	10.43	10.57	10.57	
1324163695	SMP	1	462.68	484.32	698.83	485.06	10.47	10.47	10.62	10.62	
1324172082	SMP	1	462.18	484.18	698.32	484.90	10.42	10.42	10.38	10.38	
1324180445	SMP	1	461.68	484.32	697.91	485.08	10.47	10.47	10.69	10.69	
1324188680	SMP	1	461.08	484.32	697.41	485.04	10.53	10.53	10.52	10.52	
1324197068	SMP	1	460.68	484.47	697.12	485.14	10.29	10.29	10.68	10.68	
1324213806	SMP	1	459.55	484.53	696.04	485.20	10.30	10.30	11.16	11.16	
1324222061	SMP	1	458.99	484.53	695.41	485.11	10.08	10.08	10.55	10.55	
1324230449	SMP	1	458.41	484.50	694.97	485.05	10.33	10.33	10.59	10.59	
1324238810	SMP	1	457.88	484.39	694.39	484.86	10.10	10.10	10.20	10.20	
1324247202	SMP	1	457.27	484.34	693.84	484.76	10.29	10.29	10.32	10.32	
1324255447	SMP	1	456.68	484.30	693.25	484.54	10.23	10.23	10.44	10.44	
1324263809	SMP	1	456.15	484.04	692.83	484.41	10.01	10.01	10.44	10.44	
1324288825	SMP	1	454.51	483.94	691.15	483.80	10.34	10.34	10.26	10.26	
1324297215	SMP	1	453.85	483.79	690.75	483.55	10.21	10.21	10.29	10.29	
1324305535	SMP	1	453.44	483.65	690.13	483.39	10.01	10.01	10.13	10.13	
1324313936	SMP	1	452.81	483.46	689.64	483.16	10.11	10.11	10.44	10.44	
1324322180	SMP	1	452.32	483.06	688.94	482.67	10.20	10.20	10.28	10.28	
1324338947	SMP	1	451.43	482.64	687.89	481.96	10.06	10.06	10.24	10.24	
1324347189	SMP	1	450.85	482.72	687.46	481.90	10.08	10.08	10.16	10.16	
1324355546	SMP	1	450.36	482.58	687.06	481.78	10.04	10.04	10.28	10.28	
1324363924	SMP	1	449.88	482.68	686.67	481.68	10.20	10.20	9.89	9.89	
1324380568	SMP	1	449.04	482.79	685.94	481.60	10.11	10.11	10.22	10.22	
1324388920	SMP	1	448.61	482.97	685.57	481.51	10.09	10.09	10.11	10.11	
1324397321	SMP	1	448.23	483.16	685.18	481.71	10.21	10.21	10.03	10.03	
1324413940	SMP	1	447.43	483.73	684.57	482.02	9.98	9.98	10.27	10.27	
1324422321	SMP	1	447.05	483.98	684.22	482.19	9.97	9.97	10.30	10.30	
1324430672	SMP	1	446.61	484.38	683.93	482.46	10.01	10.01	10.07	10.07	
1324439056	SMP	1	446.31	484.51	683.57	482.58	9.54	9.54	9.80	9.80	
1324447303	SMP	1	445.95	484.95	683.25	482.90	9.92	9.92	10.09	10.09	
1324455682	SMP	1	445.54	485.31	682.87	483.03	10.05	10.05	10.02	10.02	
1324464043	SMP	1	445.29	485.58	682.55	483.19	9.97	9.97	9.82	9.82	
1324472456	SMP	1	445.02	485.78	682.33	483.37	9.90	9.90	10.12	10.12	
1324480675	SMP	1	444.81	485.95	682.03	483.46	9.87	9.87	9.97	9.97	
1324489058	SMP	1	444.46	486.18	681.85	483.69	9.95	9.95	10.12	10.12	
1324497423	SMP	1	444.32	486.29	681.63	483.76	9.82	9.82	9.71	9.71	
1324505814	SMP	1	444.03	486.47	681.41	483.89	10.07	10.07	10.19	10.19	
1324522410	SMP	1	443.74	485.82	680.71	483.30	10.03	10.03	10.20	10.20	
1324530822	SMP	1	443.78	485.45	680.32	482.79	9.91	9.91	10.03	10.03	
1324539053	SMP	1	443.59	485.15	680.03	482.54	9.86	9.86	10.02	10.02	
1324547433	SMP	1	443.60	485.11	679.89	482.48	9.91	9.91	9.93	9.93	
1324555799	SMP	1	443.37	485.18	679.90	482.63	9.82	9.82	9.99	9.99	
1324564199	SMP	1	443.31	485.09	679.75	482.66	9.80	9.80	9.94	9.94	
1324572404	SMP	1	443.19	485.13	679.72	482.71	9.90	9.90	10.04	10.04	
1324580818	SMP	1	442.95	485.15	679.65	482.67	9.89	9.89	9.82	9.82	
1324589149	SMP	1	442.88	485.11	679.61	482.72	9.88	9.88	9.63	9.63	
1324597550	SMP	1	442.88	485.17	679.54	482.83	9.94	9.94	9.81	9.81	
1324605792	SMP	1	442.74	485.18	679.55	482.82	9.92	9.92	9.93	9.93	
1324614187	SMP	1	442.56	485.31	679.41	482.91	9.86	9.86	9.97	9.97	
1324622522	SMP	1	442.52	485.33	679.27	483.00	9.62	9.62	10.03	10.03	
1324630936	SMP	1	442.41	485.42	679.19	483.13	9.79	9.79	10.02	10.02	
1324639146	SMP	1	442.37	485.43	679.05	483.26	9.49	9.49	10.06	10.06	
1324647547	SMP	1	442.24	485.59	678.98	483.39	9.57	9.57	9.89	9.89	
1324655913	SMP	1	442.25	485.77	678.85	483.56	9.67	9.67	9.90	9.90	
1324664310	SMP	1	442.14	485.84	678.74	483.64	9.83	9.83	9.78	9.78	
1324672533	SMP	1	442.05	485.91	678.69	483.83	9.84	9.84	9.92	9.92	
1324680931	SMP	1	441.98	485.98	678.69	483.84	9.84	9.84	9.76	9.76	
1324689276	SMP	1	441.98	485.98	678.62	483.89	9.72	9.72	9.76	9.76	
1324697547	SMP	1	441.90	485.97	678.59	483.92	9.72	9.72	9.74	9.74	
1324705915	SMP	1	441.83	485.90	678.48	483.84	9.65	9.65	9.77	9.77	
1324714304	SMP	1	441.82	485.81	678.49	483.79	9.60	9.60	9.79	9.79	
1324722657	SMP	1	441.80	485.70	678.31	483.81	9.66	9.66	9.89	9.89	
1324730932	SMP	1	441.77	485.60	678.25	483.75	9.73	9.73	9.86	9.86	
1324739273	SMP	1	441.84	485.51	678.24	483.74	9.64	9.64	9.93	9.93	
1324747667	SMP	1	441.87	485.41	678.15	483.67	9.58	9.58	9.81	9.81	
1324756031	SMP	1	441.67	485.46	678.04	483.73	9.64	9.64	9.90	9.90	
1324764302	SMP	1	441.65	485.37	678.02	483.63	9.53	9.53	9.87	9.87	
1324772646	SMP	1	441.63	485.23	677.96	483.49	9.72	9.72	9.67	9.67	
1324781055	SMP	1	441.55	485.16	677.83	483.51	9.66	9.66	9.73	9.73	
1324789408	SMP	1	441.46	484.92	677.72	483.36	9.70	9.70	9.57	9.57	
1324797667	SMP	1	441.42	484.78	677.71	483.32	9.72	9.72	9.44	9.44	
1324806030	SMP	1	441.62	484.76	677.88	483.33	9.49	9.49	9.87	9.87	
1324814427	SMP	1	442.69	484.83	678.99	483.57	9.60	9.60	9.95	9.95	
1324822768	SMP	1	444.12	484.98	680.25	483.69	9.80	9.80	9.87	9.87	
1324831052	SMP	1	444.91	484.98	680.93	483.72	9.87	9.87	9.72	9.72	
1324839390	SMP	1	444.98	484.84	680.92	483.69	9.96	9.96	9.79	9.79	
1324847789	SMP	1	444.78	484.68	680.74	483.54	9.84	9.84	9.60	9.60	
1324856028	SMP	1	444.61	484.49	680.69	483.41	9.60	9.60	9.39	9.39	
1324864426	SMP	1	444.47	484.40	680.50	483.35	9.50	9.50	9.52	9.52	
1324872757	SMP	1	444.26	484.27	680.32	483.29	9.63	9.63	9.63	9.63	
1324881172	SMP	1	444.05	484.26	680.12	483.19	9.80	9.80	9.98	9.98	
1324889382	SMP	1	443.90	484.13	679.90	482.98	9.81	9.81	9.73	9.73	
1324897789	SMP	1	443.69	483.98	679.72	482.84	9.68	9.68	9.72	9.72	
1324906163	SMP	1	443.53	483.80	679.66	482.66	9.61	9.61	9.48	9.48	
1324914549	SMP	1	443.28	483.58	679.42	482.47	9.42	9.42	9.66	9.66	
1324922758	SMP	1	443.06	483.33	679.19	482.26	9.59	9.59	9.88	9.88	
1324931172	SMP	1	443.35	482.51	679.18	481.43	9.36	9.36	9.65	9.65	
1324939510	SMP	1	443.61	481.41	679.12	480.19	9.78	9.78	9.86	9.86	
1324956169	SMP	1	444.18	479.26	678.98	477.91	9.58	9.58	9.53	9.53	
1324964530	SMP	1	444.40	478.63	679.19	477.19	9.50	9.50	9.54	9.54	
1324972907	SMP	1	444.55	478.19	679.35	476.78	9.69	9.69	9.50	9.50	
1324981275	SMP	1	444.28	478.13	679.21	476.70	9.95	9.95	9.48	9.48	
1324989540	SMP	1	443.97	478.05	678.96	476.56	9.79	9.79	9.50	9.50	
1324997900	SMP	1	443.76	478.10	678.83	476.48	9.95	9.95	9.44	9.44	
1325006271	SMP	1	443.43	478.05	678.67	476.42	9.83	9.83	9.40	9.40	
1325014526	SMP	1	443.19	477.98	678.55	476.33	9.99	9.99	9.38	9.38	
1325022891	SMP	1	442.91	478.05	678.32	476.33	9.68	9.68	9.48	9.48	
1325031265	SMP	1	442.74	478.14	678.16	476.25	10.06	10.06	9.48	9.48	
1325039661	SMP	1	442.45	478.09	677.93	476.25	9.62	9.62	9.53	9.53	
1325047903	SMP	1	442.24	478.13	677.71	476.26	9.79	9.79	9.49	9.49	
1325056263	SMP	1	442.11	478.35	677.60	476.33	9.84	9.84	9.31	9.31	
1325064652	SMP	1	441.79	478.57	677.50	476.49	10.00	10.00	9.38	9.38	
1325073014	SMP	1	441.70	478.75	677.47	476.53	9.89	9.89	9.36	9.36	
1325081264	SMP	1	441.62	478.95	677.22	476.72	10.09	10.09	9.51	9.51	
1325089656	SMP	1	441.53	479.16	677.26	476.83	9.83	9.83	9.66	9.66	
1325098058	SMP	1	441.40	479.48	677.12	476.98	9.77	9.77	9.71	9.71	
1325106391	SMP	1	441.40	479.77	677.05	477.13	9.71	9.71	9.60	9.60	
1325114645	SMP	1	441.40	479.94	677.05	477.42	9.90	9.90	9.66	9.66	
1325123005	SMP	1	441.38	480.15	677.02	477.54	9.71	9.71	9.58	9.58	
1325131388	SMP	1	441.34	480.41	677.12	477.70	9.76	9.76	9.70	9.70	
1325139899	SMP	1	441.48	480.70	677.12	477.90	9.66	9.66	9.63	9.63	
1325148021	SMP	1	441.49	480.88	677.19	478.05	9.91	9.91	9.75	9.75	
1325156396	SMP	1	441.62	480.93	677.26	478.06	10.12	10.12	9.81	9.81	
1325164771	SMP	1	441.81	480.47	677.27	477.43	10.05	10.05	9.73	9.73	
1325173002	SMP	1	442.26	479.79	677.07	476.70	9.89	9.89	9.58	9.58	
1325181387	SMP	1	442.65	479.09	677.05	476.12	9.98	9.98	9.60	9.60	
1325189782	SMP	1	442.85	478.76	677.25	475.76	10.01	10.01	9.67	9.67	
1325198141	SMP	1	443.02	478.63	677.48	475.70	9.89	9.89	9.35	9.35	
1325206378	SMP	1	443.25	478.63	677.77	475.79	9.69	9.69	9.71	9.71	
1325214766	SMP	1	443.54	478.68	678.08	475.72	9.92	9.92	9.60	9.60	
1325223143	SMP	1	443.72	478.59	678.45	475.86	9.88	9.88	9.66	9.66	
1325231511	SMP	1	444.02	478.63	678.72	475.91	9.94	9.94	9.77	9.77	
1325239778	SMP	1	444.23	478.64	679.02	475.81	9.81	9.81	9.60	9.60	
1325248139	SMP	1	444.50	478.63	679.24	475.80	9.90	9.90	9.74	9.74	
1325256507	SMP	1	444.86	478.58	679.62	475.90	9.97	9.97	9.72	9.72	
1325264894	SMP	1	445.04	478.52	679.89	475.75	9.91	9.91	9.70	9.70	
1325281510	SMP	1	445.59	478.28	680.55	475.62	9.99	9.99	9.52	9.52	
1325289885	SMP	1	445.86	478.20	680.68	475.53	9.99	9.99	9.57	9.57	
1325298268	SMP	1	446.15	478.00	681.05	475.42	10.01	10.01	9.72	9.72	
1325306497	SMP	1	446.48	477.90	681.42	475.22	9.91	9.91	9.55	9.55	
1325314896	SMP	1	446.65	477.80	681.61	475.06	10.06	10.06	9.65	9.65	
1325323249	SMP	1	446.98	477.55	681.97	475.07	9.87	9.87	9.67	9.67	
1325331504	SMP	1	447.18	477.47	682.19	474.91	10.03	10.03	9.64	9.64	
1325339887	SMP	1	447.44	477.27	682.48	474.76	10.08	10.08	9.53	9.53	
1325348280	SMP	1	447.83	476.98	682.69	474.63	10.03	10.03	9.61	9.61	
1325356626	SMP	1	447.99	476.87	682.99	474.45	9.95	9.95	9.84	9.84	
1325364912	SMP	1	448.20	476.78	683.44	474.35	9.85	9.85	9.55	9.55	
1325373271	SMP	1	448.54	476.63	683.55	474.20	9.96	9.96	9.48	9.48	
1325381640	SMP	1	448.74	476.50	683.86	474.09	9.98	9.98	9.70	9.70	
1325390000	SMP	1	449.05	476.39	684.19	474.05	9.95	9.95	9.58	9.58	
1325406631	SMP	1	449.49	476.30	684.60	474.05	9.87	9.87	9.59	9.59	
1325415005	SMP	1	449.73	476.28	684.98	473.98	9.95	9.95	9.74	9.74	
1325423371	SMP	1	450.00	476.29	685.19	474.10	9.96	9.96	9.59	9.59	
1325431623	SMP	1	450.19	476.35	685.30	474.12	9.95	9.95	9.50	9.50	
1325440015	SMP	1	450.44	476.48	685.62	474.13	9.74	9.74	9.73	9.73	
1325448377	SMP	1	450.59	476.58	685.85	474.16	9.84	9.84	9.69	9.69	
1325456737	SMP	1	450.82	476.69	686.07	474.28	10.01	10.01	9.65	9.65	
1325465004	SMP	1	450.95	476.79	686.33	474.46	9.92	9.92	9.61	9.61	
1325473381	SMP	1	451.25	476.96	686.52	474.58	9.99	9.99	9.54	9.54	
1325481751	SMP	1	451.33	477.17	686.66	474.78	10.05	10.05	9.66	9.66	
1325490015	SMP	1	451.51	477.27	686.86	474.84	9.97	9.97	9.69	9.69	
1325498374	SMP	1	451.70	477.44	687.05	474.91	9.95	9.95	9.67	9.67	
1325506742	SMP	1	451.88	477.67	687.12	475.12	10.02	10.02	9.60	9.60	
1325515134	SMP	1	452.02	477.80	687.37	475.27	9.93	9.93	9.50	9.50	
1325523381	SMP	1	452.22	478.00	687.55	475.40	9.98	9.98	9.44	9.44	
1325531744	SMP	1	452.37	478.41	687.58	475.96	9.89	9.89	9.73	9.73	
1325540135	SMP	1	452.34	479.28	687.38	476.56	10.01	10.01	9.70	9.70	
1325556747	SMP	1	452.47	480.97	687.06	478.20	10.07	10.07	9.86	9.86	
1325565146	SMP	1	452.57	481.08	687.29	478.42	10.09	10.09	9.78	9.78	
1325573480	SMP	1	452.68	481.09	687.55	478.26	10.06	10.06	9.61	9.61	
1325590122	SMP	1	452.98	481.20	687.92	478.29	10.01	10.01	9.75	9.75	
1325598502	SMP	1	453.19	481.25	688.06	478.20	10.09	10.09	9.80	9.80	
1325606858	SMP	1	453.43	481.22	688.19	478.13	10.12	10.12	9.81	9.81	
1325615227	SMP	1	453.45	481.20	688.35	478.14	10.22	10.22	9.95	9.95	
1325623509	SMP	1	453.68	481.09	688.52	478.03	10.10	10.10	9.88	9.88	
1325631866	SMP	1	453.89	481.02	688.62	477.92	10.02	10.02	9.86	9.86	
1325640250	SMP	1	454.03	480.90	688.82	477.70	10.10	10.10	9.64	9.64	
1325648490	SMP	1	454.19	480.70	689.02	477.41	10.11	10.11	9.66	9.66	
1325656886	SMP	1	454.39	480.55	689.19	477.19	10.09	10.09	9.74	9.74	
1325665239	SMP	1	454.54	480.23	689.27	476.98	10.02	10.02	9.79	9.79	
1325673636	SMP	1	454.64	480.07	689.47	476.75	10.17	10.17	9.61	9.61	
1325681862	SMP	1	454.77	479.85	689.55	476.41	10.24	10.24	9.44	9.44	
1325690244	SMP	1	454.88	479.54	689.70	476.22	10.04	10.04	9.81	9.81	
1325698611	SMP	1	454.95	479.33	689.76	475.88	10.07	10.07	9.87	9.87	
1325706997	SMP	1	455.10	479.13	689.77	475.59	10.03	10.03	9.62	9.62	
1325723609	SMP	1	455.12	478.78	689.92	475.13	10.18	10.18	9.97	9.97	
1325732013	SMP	1	455.15	478.62	689.90	474.83	10.05	10.05	9.73	9.73	
1325740341	SMP	1	455.23	478.35	689.82	474.57	10.18	10.18	9.65	9.65	
1325748616	SMP	1	455.18	478.22	689.87	474.39	10.17	10.17	9.68	9.68	
1325756979	SMP	1	454.46	478.29	689.19	474.34	10.17	10.17	9.84	9.84	
1325765373	SMP	1	453.90	478.45	688.24	474.50	10.20	10.20	9.86	9.86	
1325773717	SMP	1	453.66	478.50	687.89	474.41	10.00	10.00	9.93	9.93	
1325782004	SMP	1	453.43	478.32	687.88	474.16	10.28	10.28	9.98	9.98	
1325790350	SMP	1	453.29	478.22	687.90	473.98	10.26	10.26	10.05	10.05	
1325798751	SMP	1	453.01	478.20	687.69	473.70	10.16	10.16	9.54	9.54	
1325806978	SMP	1	452.80	478.08	687.48	473.55	10.27	10.27	9.51	9.51	
1325815376	SMP	1	452.70	477.96	687.29	473.34	10.20	10.20	9.67	9.67	
1325823710	SMP	1	452.48	477.90	687.12	473.20	10.27	10.27	9.93	9.93	
1325832125	SMP	1	452.27	477.85	686.91	472.91	10.12	10.12	9.73	9.73	
1325840334	SMP	1	452.01	477.74	686.70	472.81	10.13	10.13	9.80	9.80	
1325848745	SMP	1	451.79	477.74	686.48	472.59	10.24	10.24	9.59	9.59	
1325857099	SMP	1	451.65	477.58	686.19	472.40	10.09	10.09	9.80	9.80	
1325865500	SMP	1	451.29	477.55	686.02	472.19	10.14	10.14	9.98	9.98	
1325873706	SMP	1	450.97	477.45	685.82	471.91	10.12	10.12	10.01	10.01	
1325882123	SMP	1	450.75	477.38	685.54	471.71	10.19	10.19	9.70	9.70	
1325898846	SMP	1	450.17	477.15	684.95	471.19	10.22	10.22	10.01	10.01	
1325907131	SMP	1	449.84	477.05	684.82	470.95	10.33	10.33	9.96	9.96	
1325915478	SMP	1	449.69	476.83	684.55	470.73	10.20	10.20	9.72	9.72	
1325923860	SMP	1	449.60	476.80	684.29	470.48	10.05	10.05	9.77	9.77	
1325932225	SMP	1	449.38	476.58	684.09	470.26	10.09	10.09	10.02	10.02	
1325940494	SMP	1	449.05	476.53	683.89	469.99	10.15	10.15	9.86	9.86	
1325948857	SMP	1	448.87	476.52	683.70	469.81	10.20	10.20	9.92	9.92	
1325957241	SMP	1	448.75	476.38	683.62	469.48	10.19	10.19	9.57	9.57	
1325965590	SMP	1	448.68	476.24	683.44	469.34	10.27	10.27	9.88	9.88	
1325973865	SMP	1	448.50	476.16	683.36	469.07	10.29	10.29	10.00	10.00	
1325982239	SMP	1	448.34	476.11	683.33	468.81	10.29	10.29	9.91	9.91	
1325990604	SMP	1	448.28	475.83	683.29	468.51	9.96	9.96	9.84	9.84	
1325998838	SMP	1	448.27	475.70	683.19	468.42	10.04	10.04	9.91	9.91	
1326007240	SMP	1	448.16	475.59	683.10	468.19	9.99	9.99	9.94	9.94	
1326015598	SMP	1	448.09	475.49	683.19	467.91	10.30	10.30	9.78	9.78	
1326023977	SMP	1	448.16	475.35	683.19	467.83	10.36	10.36	9.90	9.90	
1326032228	SMP	1	448.16	475.35	683.30	467.71	10.36	10.36	9.95	9.95	
1326040601	SMP	1	448.22	475.34	683.29	467.64	10.30	10.30	9.96	9.96	
1326048957	SMP	1	448.91	475.67	684.05	467.85	10.13	10.13	9.80	9.80	
1326057357	SMP	1	449.94	476.31	684.72	468.42	10.27	10.27	9.77	9.77	
1326065593	SMP	1	450.76	476.82	685.45	468.96	10.22	10.22	9.78	9.78	
1326073974	SMP	1	451.19	477.03	685.88	469.25	10.10	10.10	9.82	9.82	
1326082344	SMP	1	451.28	477.09	686.05	469.41	10.33	10.33	9.76	9.76	
1326090722	SMP	1	451.43	477.16	686.40	469.34	10.43	10.43	9.65	9.65	
1326098964	SMP	1	451.68	477.17	686.62	469.34	10.11	10.11	9.56	9.56	
1326107361	SMP	1	451.83	477.32	686.88	469.55	10.00	10.00	9.82	9.82	
1326115718	SMP	1	452.06	477.41	687.11	469.64	10.35	10.35	9.76	9.76	
1326124098	SMP	1	452.23	477.29	687.52	469.62	10.18	10.18	9.49	9.49	
1326132341	SMP	1	452.68	477.38	687.77	469.81	10.18	10.18	9.81	9.81	
1326140722	SMP	1	452.87	477.59	688.05	469.98	10.13	10.13	9.87	9.87	
1326157340	SMP	1	453.48	477.55	688.88	470.24	9.79	9.79	9.95	9.95	
1326165733	SMP	1	453.81	477.74	689.05	470.41	10.15	10.15	9.81	9.81	
1326174078	SMP	1	454.11	477.77	689.55	470.34	10.09	10.09	9.40	9.40	
1326182469	SMP	1	454.54	477.81	689.93	470.62	10.01	10.01	9.79	9.79	
1326190706	SMP	1	454.80	477.84	690.26	470.64	10.18	10.18	9.69	9.69	
1326199102	SMP	1	455.11	477.88	690.62	470.84	10.07	10.07	9.83	9.83	
1326207445	SMP	1	455.47	477.86	690.97	470.91	10.02	10.02	9.83	9.83	
1326215900	SMP	1	455.77	477.84	691.26	470.91	10.06	10.06	9.88	9.88	
1326224092	SMP	1	456.00	477.81	691.55	470.86	10.22	10.22	9.72	9.72	
1326232472	SMP	1	456.27	477.70	691.74	470.99	10.04	10.04	9.98	9.98	
1326240833	SMP	1	456.62	477.63	691.98	470.98	9.93	9.93	9.85	9.85	
1326249229	SMP	1	456.75	477.74	692.26	470.96	10.20	10.20	9.86	9.86	
1326257444	SMP	1	456.95	477.68	692.52	471.03	10.21	10.21	9.75	9.75	
1326265860	SMP	1	457.13	477.62	692.64	471.11	10.11	10.11	9.89	9.89	
1326282564	SMP	1	457.47	477.74	692.98	471.34	9.82	9.82	9.90	9.90	
1326290851	SMP	1	457.62	477.86	692.99	471.52	9.98	9.98	9.83	9.83	
1326299205	SMP	1	457.69	478.03	692.95	471.64	10.00	10.00	9.78	9.78	
1326307583	SMP	1	457.74	478.21	693.05	471.77	10.11	10.11	9.79	9.79	
1326315833	SMP	1	457.82	478.31	693.12	471.98	9.96	9.96	9.78	9.78	
1326324211	SMP	1	457.75	478.48	693.05	472.19	10.04	10.04	9.81	9.81	
1326332575	SMP	1	457.78	478.67	693.05	472.48	10.17	10.17	9.77	9.77	
1326340970	SMP	1	457.69	478.86	692.98	472.63	10.01	10.01	9.76	9.76	
1326349202	SMP	1	457.71	479.08	692.98	472.77	10.06	10.06	9.69	9.69	
1326365969	SMP	1	457.64	479.30	692.97	473.19	9.77	9.77	9.88	9.88	
1326374325	SMP	1	457.52	479.50	692.83	473.33	9.74	9.74	9.72	9.72	
1326382587	SMP	1	457.40	479.74	692.76	473.41	9.75	9.75	9.65	9.65	
1326399324	SMP	1	457.12	479.96	692.61	473.81	10.02	10.02	9.57	9.57	
1326407720	SMP	1	457.05	480.19	692.52	473.97	9.98	9.98	9.77	9.77	
1326415946	SMP	1	456.91	480.13	692.28	474.13	9.81	9.81	10.05	10.05	
1326424328	SMP	1	456.83	480.32	692.05	474.19	10.00	10.00	9.81	9.81	
1326432701	SMP	1	456.68	480.27	692.05	474.33	10.24	10.24	9.96	9.96	
1326441087	SMP	1	456.64	480.23	691.91	474.33	9.81	9.81	9.94	9.94	
1326449318	SMP	1	456.21	480.41	691.60	474.33	9.81	9.81	9.64	9.64	
1326457709	SMP	1	455.43	480.78	690.62	474.67	9.96	9.96	9.60	9.60	
1326466068	SMP	1	454.91	480.98	689.95	475.00	9.85	9.85	10.09	10.09	
1326482711	SMP	1	454.47	481.06	689.71	475.02	9.97	9.97	10.04	10.04	
1326491068	SMP	1	454.29	481.02	689.55	474.94	9.99	9.99	9.89	9.89	
1326499469	SMP	1	454.14	481.00	689.38	474.96	10.01	10.01	9.91	9.91	
1326507680	SMP	1	454.07	481.10	689.33	474.96	10.01	10.01	9.96	9.96	
1326516088	SMP	1	454.06	481.13	689.28	475.02	9.90	9.90	9.97	9.97	
1326524430	SMP	1	453.98	481.13	689.19	475.05	9.77	9.77	9.91	9.91	
1326532844	SMP	1	453.98	481.13	689.20	474.98	9.77	9.77	9.96	9.96	
1326541069	SMP	1	453.98	481.05	689.19	474.98	9.85	9.85	10.06	10.06	
1326549461	SMP	1	453.94	481.04	689.19	474.98	9.86	9.86	9.95	9.95	
1326557806	SMP	1	453.94	480.96	689.22	474.84	9.92	9.92	10.05	10.05	
1326566359	SMP	1	453.92	480.79	689.18	474.84	10.03	10.03	9.97	9.97	
1326574422	SMP	1	453.87	480.79	689.18	474.83	10.03	10.03	10.18	10.18	
1326582826	SMP	1	453.84	480.66	689.23	474.70	9.95	9.95	9.93	9.93	
1326591200	SMP	1	453.87	480.65	689.23	474.64	10.27	10.27	9.83	9.83	
1326599584	SMP	1	453.87	480.52	689.30	474.63	9.99	9.99	9.81	9.81	
1326607795	SMP	1	453.90	480.52	689.33	474.57	9.99	9.99	9.75	9.75	
1326616202	SMP	1	453.90	480.45	689.35	474.55	10.08	10.08	9.78	9.78	
1326624555	SMP	1	453.92	480.35	689.35	474.55	10.00	10.00	9.78	9.78	
1326632818	SMP	1	453.68	480.33	689.20	474.55	10.08	10.08	9.79	9.79	
1326641195	SMP	1	453.38	480.32	688.92	474.63	10.01	10.01	10.01	10.01	
1326649568	SMP	1	453.33	480.19	688.89	474.59	9.99	9.99	10.08	10.08	
1326657940	SMP	1	453.40	480.01	688.92	474.51	9.80	9.80	9.94	9.94	
1326666204	SMP	1	453.50	479.81	689.12	474.27	9.75	9.75	9.87	9.87	
1326674563	SMP	1	453.43	479.73	689.05	474.26	9.70	9.70	9.93	9.93	
1326682932	SMP	1	453.50	479.64	689.19	474.05	9.47	9.47	9.81	9.81	
1326691309	SMP	1	453.55	479.49	689.26	473.98	9.62	9.62	9.95	9.95	
1326699571	SMP	1	453.59	479.40	689.34	473.86	9.70	9.70	10.06	10.06	
1326707926	SMP	1	453.52	479.32	689.40	473.64	9.82	9.82	9.62	9.62	
1326716328	SMP	1	453.59	479.26	689.41	473.63	9.83	9.83	9.49	9.49	
1326724687	SMP	1	453.52	479.26	689.51	473.52	9.83	9.83	9.54	9.54	
1326732940	SMP	1	453.52	479.26	689.50	473.56	9.83	9.83	9.47	9.47	
1326741306	SMP	1	453.57	479.30	689.55	473.48	9.85	9.85	9.38	9.38	
1326749691	SMP	1	453.57	479.37	689.53	473.56	9.90	9.90	9.40	9.40	
1326758057	SMP	1	453.61	479.39	689.55	473.67	9.64	9.64	9.61	9.61	
1326766323	SMP	1	453.58	479.47	689.62	473.66	9.70	9.70	9.56	9.56	
1326774678	SMP	1	453.62	479.48	689.66	473.66	9.70	9.70	9.67	9.67	
1326783018	SMP	1	453.61	479.55	689.69	473.74	9.77	9.77	9.70	9.70	
1326791302	SMP	1	453.61	479.59	689.70	473.74	9.76	9.76	9.76	9.76	
1326799690	SMP	1	453.61	479.66	689.77	473.89	9.76	9.76	9.94	9.94	
1326808046	SMP	1	453.65	479.78	689.81	473.94	9.69	9.69	9.97	9.97	
1326816443	SMP	1	453.66	479.85	689.83	474.08	9.89	9.89	9.88	9.88	
1326824671	SMP	1	453.77	479.91	689.91	474.12	10.03	10.03	9.94	9.94	
1326833057	SMP	1	453.75	479.99	689.98	474.20	9.99	9.99	9.93	9.93	
1326841424	SMP	1	453.81	480.11	690.12	474.27	9.81	9.81	9.91	9.91	
1326849818	SMP	1	453.78	480.13	690.05	474.41	9.90	9.90	9.79	9.79	
1326858054	SMP	1	453.81	480.26	690.05	474.48	10.04	10.04	9.78	9.78	
1326866442	SMP	1	453.88	480.33	690.14	474.40	10.06	10.06	9.65	9.65	
1326874801	SMP	1	453.95	480.47	690.23	474.57	10.19	10.19	9.67	9.67	
1326883173	SMP	1	453.99	480.58	690.34	474.66	10.02	10.02	9.65	9.65	
1326891425	SMP	1	453.89	480.74	690.22	474.88	10.08	10.08	9.99	9.99	
1326899811	SMP	1	453.27	480.69	689.48	474.97	9.75	9.75	9.92	9.92	
1326908266	SMP	1	452.55	480.82	688.57	474.95	9.90	9.90	9.84	9.84	
1326916565	SMP	1	452.31	480.77	688.34	474.93	9.80	9.80	9.85	9.85	
1326924807	SMP	1	452.36	480.88	688.40	474.98	9.93	9.93	9.79	9.79	
1326933172	SMP	1	452.45	480.93	688.46	475.09	9.80	9.80	9.78	9.78	
1326941546	SMP	1	452.52	480.96	688.47	475.19	9.85	9.85	9.84	9.84	
1326949798	SMP	1	452.52	481.00	688.54	475.26	9.80	9.80	9.79	9.79	
1326958175	SMP	1	452.54	481.05	688.66	475.25	9.81	9.81	9.70	9.70	
1326966568	SMP	1	452.59	481.01	688.59	475.33	9.82	9.82	9.51	9.51	
1326974915	SMP	1	452.61	481.12	688.78	475.39	10.03	10.03	9.89	9.89	
1326983167	SMP	1	452.69	481.02	688.81	475.30	9.78	9.78	9.76	9.76	
1326991540	SMP	1	452.74	480.98	688.82	475.34	9.86	9.86	9.75	9.75	
1326999929	SMP	1	452.88	480.98	688.96	475.33	9.77	9.77	9.95	9.95	
1327008285	SMP	1	452.91	480.98	689.03	475.26	9.71	9.71	9.90	9.90	
1327016561	SMP	1	452.98	481.05	689.03	475.33	9.80	9.80	9.96	9.96	
1327024911	SMP	1	453.05	481.05	689.05	475.27	10.05	10.05	9.82	9.82	
1327033312	SMP	1	453.20	481.00	689.18	475.19	10.09	10.09	9.67	9.67	
1327041663	SMP	1	453.27	480.97	689.33	475.19	10.01	10.01	9.59	9.59	
1327049926	SMP	1	453.41	480.92	689.38	475.12	9.84	9.84	9.64	9.64	
1327058291	SMP	1	453.48	480.82	689.36	475.20	9.78	9.78	9.73	9.73	
1327066687	SMP	1	453.48	480.82	689.43	475.13	9.77	9.77	9.78	9.78	
1327075033	SMP	1	453.52	480.78	689.48	475.08	9.67	9.67	9.66	9.66	
1327083291	SMP	1	453.55	480.75	689.52	474.98	9.69	9.69	9.68	9.68	
1327091675	SMP	1	453.61	480.76	689.42	474.91	9.70	9.70	9.64	9.64	
1327100043	SMP	1	453.53	480.72	689.52	474.78	9.61	9.61	9.91	9.91	
1327108410	SMP	1	453.57	480.71	689.49	474.84	9.72	9.72	9.67	9.67	
1327116682	SMP	1	453.53	480.72	689.38	474.86	9.80	9.80	9.67	9.67	
1327125037	SMP	1	453.55	480.75	689.33	474.83	9.64	9.64	9.67	9.67	
1327133408	SMP	1	453.42	480.65	689.12	474.69	9.61	9.61	9.78	9.78	
1327141660	SMP	1	453.59	480.23	689.19	474.26	9.88	9.88	9.83	9.83	
1327150043	SMP	1	453.86	479.68	688.98	473.77	9.74	9.74	9.68	9.68	
1327158417	SMP	1	453.84	479.50	688.82	473.48	9.96	9.96	9.73	9.73	
1327166806	SMP	1	453.77	479.32	688.90	473.18	9.92	9.92	9.40	9.40	
1327175031	SMP	1	453.48	479.40	688.63	473.18	9.91	9.91	9.69	9.69	
1327183407	SMP	1	453.21	479.27	688.39	473.22	9.99	9.99	9.81	9.81	
1327191782	SMP	1	452.96	479.23	688.19	472.98	9.99	9.99	9.79	9.79	
1327200174	SMP	1	452.75	479.12	687.91	472.91	9.86	9.86	9.71	9.71	
1327208408	SMP	1	452.56	479.02	687.69	472.80	9.82	9.82	9.64	9.64	
1327216803	SMP	1	452.24	479.10	687.57	472.74	9.85	9.85	9.59	9.59	
1327225157	SMP	1	451.97	479.16	687.28	472.71	9.92	9.92	9.84	9.84	
1327233530	SMP	1	451.81	479.18	686.98	472.63	9.92	9.92	9.78	9.78	
1327241779	SMP	1	451.68	479.20	686.71	472.64	9.87	9.87	9.76	9.76	
1327250166	SMP	1	451.40	479.33	686.71	472.50	9.78	9.78	9.41	9.41	
1327258530	SMP	1	451.18	479.40	686.50	472.63	9.91	9.91	9.56	9.56	
1327266922	SMP	1	450.92	479.44	686.30	472.58	9.91	9.91	9.67	9.67	
1327275152	SMP	1	450.85	479.42	686.07	472.57	9.96	9.96	9.87	9.87	
1327283536	SMP	1	450.71	479.47	685.84	472.56	9.87	9.87	9.83	9.83	
1327292074	SMP	1	450.48	479.48	685.73	472.43	9.72	9.72	9.56	9.56	
1327300165	SMP	1	450.41	479.48	685.69	472.45	9.72	9.72	9.49	9.49	
1327308526	SMP	1	450.23	479.43	685.63	472.33	9.85	9.85	9.23	9.23	
1327316918	SMP	1	450.18	479.33	685.49	472.25	9.76	9.76	9.35	9.35	
1327333531	SMP	1	449.88	479.18	685.22	472.19	9.89	9.89	9.57	9.57	
1327341929	SMP	1	449.88	479.19	685.19	472.13	9.87	9.87	9.97	9.97	
1327350286	SMP	1	449.81	479.11	685.12	472.05	9.83	9.83	9.79	9.79	
1327358641	SMP	1	449.75	479.12	685.05	471.98	9.86	9.86	9.68	9.68	
1327366902	SMP	1	449.68	479.12	684.98	471.98	9.85	9.85	9.68	9.68	
1327375272	SMP	1	449.69	479.16	684.91	471.98	9.83	9.83	9.66	9.66	
1327383644	SMP	1	449.69	479.10	684.91	471.98	9.72	9.72	9.68	9.68	
1327392035	SMP	1	449.68	479.05	684.91	471.90	9.82	9.82	9.60	9.60	
1327400278	SMP	1	449.47	479.12	684.90	471.91	9.87	9.87	9.70	9.70	
1327408655	SMP	1	449.56	478.92	684.90	471.83	9.72	9.72	9.57	9.57	
1327417028	SMP	1	449.44	478.91	684.83	471.76	9.75	9.75	9.50	9.50	
1327425392	SMP	1	449.41	478.85	684.77	471.63	9.70	9.70	9.43	9.43	
1327433650	SMP	1	449.43	478.84	684.76	471.63	9.71	9.71	9.50	9.50	
1327442033	SMP	1	449.42	478.69	684.75	471.51	9.70	9.70	9.39	9.39	
1327450400	SMP	1	449.38	478.69	684.80	471.49	9.58	9.58	9.40	9.40	
1327458642	SMP	1	449.35	478.64	684.75	471.38	9.53	9.53	9.34	9.34	
1327467023	SMP	1	449.27	478.63	684.78	471.30	9.64	9.64	9.31	9.31	
1327475402	SMP	1	449.28	478.57	684.76	471.29	9.61	9.61	9.29	9.29	
1327483780	SMP	1	449.22	478.61	684.73	471.28	9.68	9.68	9.21	9.21	
1327492035	SMP	1	449.22	478.61	684.67	471.28	9.64	9.64	9.20	9.20	
1327500398	SMP	1	449.14	478.63	684.64	471.25	9.67	9.67	9.24	9.24	
1327508757	SMP	1	449.08	478.70	684.59	471.30	9.75	9.75	9.17	9.17	
1327517144	SMP	1	448.76	478.59	684.16	471.35	9.61	9.61	9.50	9.50	
1327525382	SMP	1	448.36	478.64	683.72	471.29	9.45	9.45	9.40	9.40	
1327533769	SMP	1	448.28	478.66	683.64	471.23	9.50	9.50	9.33	9.33	
1327542158	SMP	1	448.33	478.70	683.65	471.30	9.49	9.49	9.29	9.29	
1327550521	SMP	1	448.28	478.81	683.58	471.30	9.60	9.60	9.18	9.18	
1327558752	SMP	1	448.21	478.74	683.64	471.37	9.54	9.54	9.25	9.25	
1327567217	SMP	1	448.25	478.75	683.58	471.42	9.61	9.61	9.25	9.25	
1327575515	SMP	1	448.18	478.75	683.62	471.38	9.60	9.60	9.20	9.20	
1327583886	SMP	1	448.25	478.82	683.60	471.52	9.66	9.66	9.32	9.32	
1327592158	SMP	1	448.24	478.83	683.54	471.43	9.55	9.55	9.21	9.21	
1327600518	SMP	1	448.18	478.88	683.60	471.50	9.57	9.57	9.32	9.32	
1327608878	SMP	1	448.25	478.88	683.64	471.45	9.63	9.63	9.24	9.24	
1327617140	SMP	1	448.24	478.90	683.59	471.51	9.55	9.55	9.31	9.31	
1327625524	SMP	1	448.24	478.90	683.58	471.48	9.60	9.60	9.28	9.28	
1327633888	SMP	1	448.23	478.87	683.62	471.39	9.65	9.65	9.22	9.22	
1327642276	SMP	1	448.24	478.82	683.61	471.42	9.66	9.66	9.22	9.22	
1327650514	SMP	1	448.25	478.82	683.58	471.35	9.65	9.65	9.20	9.20	
1327658895	SMP	1	448.28	478.88	683.61	471.37	9.66	9.66	9.26	9.26	
1327667270	SMP	1	448.28	478.81	683.58	471.42	9.61	9.61	9.25	9.25	
1327675624	SMP	1	448.33	478.82	683.57	471.40	9.55	9.55	9.22	9.22	
1327683878	SMP	1	448.35	478.80	683.69	471.40	9.50	9.50	9.24	9.24	
1327692276	SMP	1	448.84	478.73	684.04	471.29	9.45	9.45	9.39	9.39	
1327700637	SMP	1	449.30	478.57	684.55	471.07	9.42	9.42	9.18	9.18	
1327709003	SMP	1	449.47	478.41	684.77	470.92	9.42	9.42	9.30	9.30	
1327717264	SMP	1	449.58	478.26	684.67	470.86	9.41	9.41	9.41	9.41	
1327725623	SMP	1	449.54	478.26	684.72	470.90	9.40	9.40	9.33	9.33	
1327734002	SMP	1	449.56	478.26	684.72	470.83	9.42	9.42	9.40	9.40	
1327742393	SMP	1	449.58	478.15	684.75	470.80	9.34	9.34	9.40	9.40	
1327750634	SMP	1	449.56	478.09	684.69	470.76	9.36	9.36	9.36	9.36	
1327758994	SMP	1	449.54	478.08	684.69	470.69	9.43	9.43	9.39	9.39	
1327767393	SMP	1	449.55	478.02	684.69	470.63	9.40	9.40	9.35	9.35	
1327775621	SMP	1	449.63	477.95	684.77	470.64	9.34	9.34	9.44	9.44	
1327784000	SMP	1	449.57	477.97	684.77	470.66	9.47	9.47	9.54	9.54	
1327792402	SMP	1	449.62	477.95	684.71	470.63	9.29	9.29	9.40	9.40	
1327800749	SMP	1	449.57	477.91	684.69	470.66	9.27	9.27	9.47	9.47	
1327809009	SMP	1	449.55	477.95	684.71	470.65	9.41	9.41	9.43	9.43	
1327817380	SMP	1	449.58	477.97	684.69	470.63	9.41	9.41	9.35	9.35	
1327825757	SMP	1	449.56	477.98	684.62	470.67	9.45	9.45	9.46	9.46	
1327834126	SMP	1	449.46	478.00	684.61	470.66	9.52	9.52	9.41	9.41	
1327842392	SMP	1	449.56	477.90	684.54	470.66	9.47	9.47	9.40	9.40	
1327850751	SMP	1	449.44	477.98	684.54	470.66	9.53	9.53	9.41	9.41	
1327859128	SMP	1	449.36	477.90	684.49	470.62	9.61	9.61	9.41	9.41	
1327867500	SMP	1	449.41	477.89	684.48	470.55	9.62	9.62	9.35	9.35	
1327875761	SMP	1	449.33	477.82	684.41	470.55	9.60	9.60	9.34	9.34	
1327884113	SMP	1	449.34	477.85	684.39	470.48	9.62	9.62	9.30	9.30	
1327892515	SMP	1	449.32	477.80	684.30	470.50	9.60	9.60	9.30	9.30	
1327900914	SMP	1	449.25	477.75	684.30	470.42	9.59	9.59	9.34	9.34	
1327909147	SMP	1	449.17	477.75	684.22	470.43	9.64	9.64	9.54	9.54	
1327917498	SMP	1	449.13	477.71	684.16	470.50	9.48	9.48	9.66	9.66	
1327925872	SMP	1	449.17	477.67	684.16	470.28	9.58	9.58	9.43	9.43	
1327934117	SMP	1	449.05	477.64	684.11	470.29	9.62	9.62	9.32	9.32	
1327942511	SMP	1	449.02	477.64	683.94	470.26	9.62	9.62	9.39	9.39	
1327950882	SMP	1	448.98	477.48	683.95	470.22	9.40	9.40	9.21	9.21	
1327959255	SMP	1	448.80	477.52	683.88	470.16	9.64	9.64	9.17	9.17	
1327967499	SMP	1	448.77	477.49	683.78	470.18	9.53	9.53	9.27	9.27	
1327975882	SMP	1	448.66	477.49	683.71	470.15	9.46	9.46	9.25	9.25	
1327984229	SMP	1	448.57	477.49	683.55	470.12	9.29	9.29	9.15	9.15	
1327992635	SMP	1	448.45	477.57	683.49	470.12	9.37	9.37	9.24	9.24	
1328000867	SMP	1	448.41	477.62	683.27	470.11	9.45	9.45	9.43	9.43	
1328009248	SMP	1	448.28	477.59	683.18	470.07	9.44	9.44	9.37	9.37	
1328017618	SMP	1	448.21	477.66	683.07	470.11	9.49	9.49	9.42	9.42	
1328025998	SMP	1	448.10	477.68	682.98	470.13	9.57	9.57	9.54	9.54	
1328034243	SMP	1	448.05	477.69	683.00	470.11	9.41	9.41	9.35	9.35	
1328042643	SMP	1	448.05	477.76	682.93	470.13	9.46	9.46	9.27	9.27	
1328051008	SMP	1	447.97	477.83	682.91	470.14	9.46	9.46	9.28	9.28	
1328059371	SMP	1	447.89	477.81	682.78	470.19	9.45	9.45	9.27	9.27	
1328067617	SMP	1	447.90	477.83	682.78	470.19	9.47	9.47	9.27	9.27	
1328076001	SMP	1	447.83	477.90	682.71	470.30	9.51	9.51	9.16	9.16	
1328084350	SMP	1	447.76	477.98	682.68	470.29	9.36	9.36	9.16	9.16	
1328092632	SMP	1	447.69	478.05	682.59	470.30	9.41	9.41	9.16	9.16	
1328100985	SMP	1	447.62	478.05	682.52	470.37	9.43	9.43	9.20	9.20	
1328109368	SMP	1	447.60	478.11	682.49	470.38	9.38	9.38	9.21	9.21	
1328117739	SMP	1	447.65	478.20	682.55	470.47	9.41	9.41	9.29	9.29	
1328125994	SMP	1	447.72	478.36	682.69	470.69	9.62	9.62	9.47	9.47	
1328134358	SMP	1	448.53	478.85	683.28	471.26	9.44	9.44	9.34	9.34	
1328142755	SMP	1	449.53	479.46	684.12	471.83	9.45	9.45	9.41	9.41	
1328151104	SMP	1	449.97	479.90	684.42	472.34	9.59	9.59	9.21	9.21	
1328159376	SMP	1	449.97	479.98	684.62	472.37	9.62	9.62	9.26	9.26	
1328167737	SMP	1	449.91	479.98	684.71	472.43	9.62	9.62	9.13	9.13	
1328176124	SMP	1	449.98	479.99	684.87	472.62	9.63	9.63	9.43	9.43	
1328184487	SMP	1	450.12	480.06	684.90	472.63	9.40	9.40	9.48	9.48	
1328192752	SMP	1	450.17	480.04	684.97	472.76	9.47	9.47	9.42	9.42	
1328201109	SMP	1	450.28	480.04	685.09	472.79	9.49	9.49	9.38	9.38	
1328209485	SMP	1	450.39	480.05	685.19	472.74	9.47	9.47	9.40	9.40	
1328217861	SMP	1	450.44	480.09	685.36	472.72	9.51	9.51	9.34	9.34	
1328226115	SMP	1	450.59	480.01	685.43	472.80	9.42	9.42	9.58	9.58	
1328234474	SMP	1	450.69	480.05	685.61	472.81	9.63	9.63	9.71	9.71	
1328242874	SMP	1	450.83	480.05	685.76	472.74	9.66	9.66	9.43	9.43	
1328251106	SMP	1	450.97	479.98	685.97	472.84	9.60	9.60	9.51	9.51	
1328259483	SMP	1	451.05	479.98	685.95	472.87	9.59	9.59	9.63	9.63	
1328267858	SMP	1	451.12	479.98	686.05	472.91	9.55	9.55	9.53	9.53	
1328276267	SMP	1	451.19	479.98	686.19	472.91	9.54	9.54	9.55	9.55	
1328284475	SMP	1	451.35	480.03	686.33	472.98	9.53	9.53	9.53	9.53	
1328292878	SMP	1	451.41	480.01	686.51	472.93	9.56	9.56	9.52	9.52	
1328301231	SMP	1	451.51	479.97	686.58	473.03	9.45	9.45	9.43	9.43	
1328309605	SMP	1	451.62	479.98	686.75	472.95	9.41	9.41	9.38	9.38	
1328317854	SMP	1	451.76	479.98	686.90	473.05	9.62	9.62	9.38	9.38	
1328326248	SMP	1	451.90	479.91	687.05	473.05	9.56	9.56	9.64	9.64	
1328334590	SMP	1	451.97	479.91	686.98	473.05	9.59	9.59	9.73	9.73	
1328342994	SMP	1	451.98	479.91	687.05	472.98	9.71	9.71	9.67	9.67	
1328351221	SMP	1	452.05	479.91	687.19	473.06	9.51	9.51	9.77	9.77	
1328359610	SMP	1	452.12	479.91	687.26	473.12	9.62	9.62	9.58	9.58	
1328367977	SMP	1	452.20	479.84	687.29	473.10	9.55	9.55	9.40	9.40	
1328376361	SMP	1	452.28	479.82	687.39	473.08	9.56	9.56	9.54	9.54	
1328384586	SMP	1	452.35	479.87	687.49	473.05	9.58	9.58	9.47	9.47	
1328392992	SMP	1	452.40	479.89	687.62	473.01	9.63	9.63	9.47	9.47	
1328409605	SMP	1	452.52	479.78	687.80	473.08	9.60	9.60	9.48	9.48	
1328417992	SMP	1	452.59	479.82	687.89	473.08	9.63	9.63	9.43	9.43	
1328426324	SMP	1	452.60	479.78	687.94	473.11	9.66	9.66	9.42	9.42	
1328434724	SMP	1	452.69	479.77	687.97	473.06	9.60	9.60	9.44	9.44	
1328442966	SMP	1	452.79	479.82	688.05	473.05	9.55	9.55	9.44	9.44	
1328451363	SMP	1	453.05	480.05	688.00	473.40	9.74	9.74	9.80	9.80	
1328459701	SMP	1	453.40	480.27	688.38	473.83	9.16	9.16	9.73	9.73	
1328468118	SMP	1	453.63	480.60	688.53	474.05	9.45	9.45	9.62	9.62	
1328476331	SMP	1	453.53	480.57	688.58	473.92	9.52	9.52	9.62	9.62	
1328484731	SMP	1	453.59	480.61	688.65	473.96	9.48	9.48	9.56	9.56	
1328493091	SMP	1	453.59	480.60	688.60	474.01	9.49	9.49	9.61	9.61	
1328501483	SMP	1	453.62	480.61	688.76	474.12	9.64	9.64	9.73	9.73	
1328509696	SMP	1	453.66	480.68	688.80	474.21	9.79	9.79	9.87	9.87	
1328518111	SMP	1	453.71	480.72	688.95	474.21	9.84	9.84	9.85	9.85	
1328526468	SMP	1	453.74	480.62	688.98	474.13	9.86	9.86	9.81	9.81	
1328534852	SMP	1	453.80	480.67	689.12	474.19	9.90	9.90	9.87	9.87	
1328543084	SMP	1	453.81	480.70	689.19	474.19	9.87	9.87	9.95	9.95	
1328551489	SMP	1	453.88	480.72	689.19	474.26	9.90	9.90	9.94	9.94	
1328559826	SMP	1	453.93	480.65	689.19	474.26	9.77	9.77	10.06	10.06	
1328568241	SMP	1	453.97	480.63	689.19	474.19	9.80	9.80	9.98	9.98	
1328576460	SMP	1	454.02	480.68	689.27	474.29	9.79	9.79	9.77	9.77	
1328584848	SMP	1	454.10	480.68	689.34	474.29	9.68	9.68	9.56	9.56	
1328593328	SMP	1	454.16	480.62	689.40	474.27	9.72	9.72	9.81	9.81	
1328601479	SMP	1	454.16	480.70	689.45	474.37	9.74	9.74	9.87	9.87	
1328609830	SMP	1	454.23	480.70	689.48	474.41	9.69	9.69	9.92	9.92	
1328618231	SMP	1	454.27	480.70	689.55	474.41	9.54	9.54	9.75	9.75	
1328626571	SMP	1	454.38	480.78	689.48	474.48	9.67	9.67	9.60	9.60	
1328634844	SMP	1	454.34	480.83	689.62	474.48	9.83	9.83	9.49	9.49	
1328643208	SMP	1	454.34	480.83	689.62	474.62	9.83	9.83	9.59	9.59	
1328651604	SMP	1	454.41	480.90	689.67	474.57	9.84	9.84	9.57	9.57	
1328659939	SMP	1	454.42	480.95	689.76	474.71	9.93	9.93	9.71	9.71	
1328668227	SMP	1	454.48	480.94	689.87	474.79	9.83	9.83	9.91	9.91	
1328676576	SMP	1	454.47	481.02	689.82	474.94	9.90	9.90	9.96	9.96	
1328684966	SMP	1	454.14	481.32	689.54	475.19	9.74	9.74	9.91	9.91	
1328693330	SMP	1	453.89	481.52	689.12	475.48	9.83	9.83	9.97	9.97	
1328701603	SMP	1	453.90	481.62	689.18	475.59	9.98	9.98	9.92	9.92	
1328709939	SMP	1	453.98	481.61	689.32	475.58	9.89	9.89	9.88	9.88	
1328718352	SMP	1	454.04	481.61	689.41	475.60	9.87	9.87	9.87	9.87	
1328726684	SMP	1	454.08	481.57	689.48	475.67	9.78	9.78	9.92	9.92	
1328734963	SMP	1	454.17	481.54	689.62	475.55	9.80	9.80	9.54	9.54	
1328743333	SMP	1	454.24	481.53	689.72	475.64	9.66	9.66	9.74	9.74	
1328751728	SMP	1	454.33	481.48	689.85	475.71	9.51	9.51	9.88	9.88	
1328759935	SMP	1	454.33	481.48	689.93	475.71	9.71	9.71	9.89	9.89	
1328768346	SMP	1	454.40	481.55	689.96	475.74	9.87	9.87	9.93	9.93	
1328776703	SMP	1	454.48	481.48	689.89	475.81	9.76	9.76	10.11	10.11	
1328793333	SMP	1	454.62	481.48	690.05	475.91	9.80	9.80	10.24	10.24	
1328801705	SMP	1	454.67	481.48	690.15	475.84	9.76	9.76	10.09	10.09	
1328810070	SMP	1	454.67	481.55	690.12	475.98	9.90	9.90	10.12	10.12	
1328818443	SMP	1	454.72	481.62	690.25	475.95	9.93	9.93	10.14	10.14	
1328826721	SMP	1	454.74	481.60	690.32	476.01	9.85	9.85	10.12	10.12	
1328835080	SMP	1	454.76	481.70	690.33	476.02	9.93	9.93	10.05	10.05	
1328843452	SMP	1	454.75	481.77	690.39	476.08	9.84	9.84	10.08	10.08	
1328851830	SMP	1	454.85	481.85	690.40	476.09	9.89	9.89	10.17	10.17	
1328860068	SMP	1	454.85	481.85	690.40	476.23	9.95	9.95	10.09	10.09	
1328868446	SMP	1	454.90	481.91	690.47	476.23	9.75	9.75	10.06	10.06	
1328876839	SMP	1	454.97	482.05	690.47	476.30	10.07	10.07	10.07	10.07	
1328885219	SMP	1	454.94	482.11	690.54	476.36	9.93	9.93	10.02	10.02	
1328893455	SMP	1	454.91	482.05	690.63	476.40	9.84	9.84	10.14	10.14	
1328901829	SMP	1	454.98	482.20	690.64	476.40	9.99	9.99	10.11	10.11	
1328910204	SMP	1	455.05	482.19	690.78	476.46	9.99	9.99	9.91	9.91	
1328918444	SMP	1	455.05	482.26	690.85	476.46	10.01	10.01	9.84	9.84	
1328926838	SMP	1	455.07	482.24	690.83	476.55	10.10	10.10	9.82	9.82	
1328935205	SMP	1	455.21	482.28	690.83	476.56	10.25	10.25	9.83	9.83	
1328943560	SMP	1	455.21	482.35	690.95	476.71	10.19	10.19	10.05	10.05	
1328951828	SMP	1	455.31	482.31	690.83	476.77	9.98	9.98	9.97	9.97	
1328960206	SMP	1	455.33	482.27	691.00	476.86	9.80	9.80	10.01	10.01	
1328968577	SMP	1	455.33	482.41	691.12	476.91	10.05	10.05	9.93	9.93	
1328977065	SMP	1	455.48	482.41	691.19	477.05	9.69	9.69	10.03	10.03	
1328985202	SMP	1	455.52	482.47	691.27	477.09	9.76	9.76	10.05	10.05	
1328993555	SMP	1	455.62	482.48	691.33	477.12	9.73	9.73	10.14	10.14	
1329001939	SMP	1	455.67	482.48	691.41	477.19	9.84	9.84	10.23	10.23	
1329010322	SMP	1	455.71	482.55	691.41	477.12	9.95	9.95	10.11	10.11	
1329018558	SMP	1	455.79	482.55	691.52	477.19	10.02	10.02	9.76	9.76	
1329026972	SMP	1	455.83	482.58	691.62	477.25	9.88	9.88	9.88	9.88	
1329035317	SMP	1	455.83	482.58	691.72	477.32	9.94	9.94	9.89	9.89	
1329043695	SMP	1	455.90	482.59	691.83	477.29	9.91	9.91	9.97	9.97	
1329051942	SMP	1	455.62	482.55	691.45	477.28	9.87	9.87	9.93	9.93	
1329060326	SMP	1	454.71	482.61	690.45	477.25	10.10	10.10	10.14	10.14	
1329068681	SMP	1	453.95	482.34	689.64	477.02	9.99	9.99	9.94	9.94	
1329076956	SMP	1	453.66	482.37	689.12	476.98	10.02	10.02	9.99	9.99	
1329085313	SMP	1	453.66	482.30	688.98	476.90	9.92	9.92	9.97	9.97	
1329093705	SMP	1	453.70	482.38	689.12	476.98	9.93	9.93	9.90	9.90	
1329102064	SMP	1	453.69	482.32	689.12	476.98	9.75	9.75	9.80	9.80	
1329110314	SMP	1	453.59	482.24	689.12	476.98	9.61	9.61	9.99	9.99	
1329118680	SMP	1	453.66	482.30	689.12	476.98	9.60	9.60	9.80	9.80	
1329127079	SMP	1	453.61	482.30	689.12	477.05	9.54	9.54	9.87	9.87	
1329135432	SMP	1	453.54	482.37	689.19	476.98	9.61	9.61	9.92	9.92	
1329143696	SMP	1	453.62	482.41	689.19	476.98	9.59	9.59	9.92	9.92	
1329152067	SMP	1	453.61	482.37	689.19	476.98	9.70	9.70	9.92	9.92	
1329160441	SMP	1	453.62	482.34	689.12	476.98	9.67	9.67	9.80	9.80	
1329168813	SMP	1	453.54	482.37	689.12	476.98	9.65	9.65	9.80	9.80	
1329177075	SMP	1	453.47	482.37	689.12	476.99	9.59	9.59	9.81	9.81	
1329185440	SMP	1	453.47	482.37	689.12	476.98	9.67	9.67	9.80	9.80	
1329193813	SMP	1	453.47	482.37	689.12	476.98	9.75	9.75	9.80	9.80	
1329202183	SMP	1	453.47	482.37	689.12	476.99	9.67	9.67	9.81	9.81	
1329210436	SMP	1	453.47	482.37	689.12	476.99	9.64	9.64	9.80	9.80	
1329218800	SMP	1	453.47	482.37	689.12	476.98	9.63	9.63	9.80	9.80	
1329227201	SMP	1	453.41	482.48	689.12	476.98	9.73	9.73	9.80	9.80	
1329235428	SMP	1	453.47	482.37	689.12	477.05	9.56	9.56	9.87	9.87	
1329243810	SMP	1	453.40	482.37	689.12	477.05	9.49	9.49	9.84	9.84	
1329252182	SMP	1	453.40	482.37	689.12	477.05	9.43	9.43	9.87	9.87	
1329260567	SMP	1	453.39	482.40	689.12	476.98	9.41	9.41	9.77	9.77	
1329268791	SMP	1	453.37	482.36	689.05	477.05	9.43	9.43	9.75	9.75	
1329277197	SMP	1	453.32	482.41	689.05	477.06	9.47	9.47	9.76	9.76	
1329285555	SMP	1	453.21	482.42	688.98	477.05	9.54	9.54	9.83	9.83	
1329293933	SMP	1	453.22	482.37	688.98	477.05	9.47	9.47	9.83	9.83	
1329302176	SMP	1	453.14	482.44	688.98	477.05	9.70	9.70	9.83	9.83	
1329310572	SMP	1	453.07	482.44	688.90	477.12	9.69	9.69	9.81	9.81	
1329318914	SMP	1	453.00	482.44	688.90	477.05	9.75	9.75	9.74	9.74	
1329327324	SMP	1	452.94	482.50	688.76	477.12	9.75	9.75	9.81	9.81	
1329335543	SMP	1	452.94	482.50	688.77	477.06	9.77	9.77	9.71	9.71	
1329343936	SMP	1	452.81	482.46	688.76	477.12	9.54	9.54	9.72	9.72	
1329352309	SMP	1	452.70	482.58	688.62	477.12	9.59	9.59	9.60	9.60	
1329360679	SMP	1	452.73	482.49	688.59	477.12	9.59	9.59	9.68	9.68	
1329368908	SMP	1	452.63	482.56	688.47	477.07	9.36	9.36	9.40	9.40	
1329377312	SMP	1	452.60	482.58	688.45	477.05	9.35	9.35	9.51	9.51	
1329385671	SMP	1	452.52	482.63	688.46	477.05	9.51	9.51	9.52	9.52	
1329393927	SMP	1	452.38	482.57	688.19	477.06	9.45	9.45	9.68	9.68	
1329402303	SMP	1	451.76	482.55	687.69	477.15	9.58	9.58	9.64	9.64	
1329410689	SMP	1	451.17	482.67	686.87	477.22	9.68	9.68	9.66	9.66	
1329419033	SMP	1	450.82	482.66	686.39	477.21	9.59	9.59	9.80	9.80	
1329427313	SMP	1	450.68	482.73	686.32	477.21	9.34	9.34	9.61	9.61	
1329435668	SMP	1	450.60	482.73	686.39	477.18	9.32	9.32	9.64	9.64	
1329444048	SMP	1	450.52	482.87	686.23	477.33	9.61	9.61	9.55	9.55	
1329452424	SMP	1	450.37	482.89	686.09	477.37	9.63	9.63	9.57	9.57	
1329460674	SMP	1	450.27	482.96	686.04	477.45	9.50	9.50	9.74	9.74	
1329469041	SMP	1	450.17	482.98	685.96	477.45	9.41	9.41	9.70	9.70	
1329477434	SMP	1	450.10	483.12	685.88	477.51	9.42	9.42	9.66	9.66	
1329485792	SMP	1	450.02	483.20	685.76	477.51	9.44	9.44	9.42	9.42	
1329494048	SMP	1	449.95	483.25	685.74	477.63	9.69	9.69	9.39	9.39	
1329502417	SMP	1	449.86	483.32	685.64	477.67	9.62	9.62	9.52	9.52	
1329510797	SMP	1	449.76	483.43	685.57	477.81	9.62	9.62	9.67	9.67	
1329519155	SMP	1	449.69	483.43	685.50	477.75	9.49	9.49	9.67	9.67	
1329527457	SMP	1	449.59	483.54	685.45	477.82	9.32	9.32	9.66	9.66	
1329535791	SMP	1	449.45	483.67	685.33	477.90	9.37	9.37	9.75	9.75	
1329544166	SMP	1	449.37	483.77	685.21	477.96	9.51	9.51	9.56	9.56	
1329552415	SMP	1	449.32	483.80	685.14	478.04	9.58	9.58	9.61	9.61	
1329560798	SMP	1	449.17	483.83	685.05	478.13	9.31	9.31	9.66	9.66	
1329577535	SMP	1	449.04	484.02	684.82	478.34	9.48	9.48	9.59	9.59	
1329585817	SMP	1	448.97	484.03	684.79	478.37	9.53	9.53	9.44	9.44	
1329594165	SMP	1	448.80	483.99	684.59	478.41	9.48	9.48	9.37	9.37	
1329602549	SMP	1	448.23	484.09	683.96	478.34	9.43	9.43	9.82	9.82	
1329610912	SMP	1	448.05	484.05	683.69	478.16	9.41	9.41	9.41	9.41	
1329619181	SMP	1	447.91	484.05	683.59	478.22	9.55	9.55	9.33	9.33	
1329627515	SMP	1	447.91	484.12	683.61	478.30	9.49	9.49	9.45	9.45	
1329635929	SMP	1	447.73	484.16	683.54	478.30	9.40	9.40	9.23	9.23	
1329644263	SMP	1	447.65	484.23	683.39	478.28	9.43	9.43	9.22	9.22	
1329652537	SMP	1	447.68	484.17	683.42	478.35	9.46	9.46	9.35	9.35	
1329660906	SMP	1	447.68	484.25	683.34	478.41	9.43	9.43	9.37	9.37	
1329669304	SMP	1	447.61	484.36	683.34	478.49	9.62	9.62	9.42	9.42	
1329677638	SMP	1	447.63	484.39	683.34	478.56	9.43	9.43	9.41	9.41	
1329685932	SMP	1	447.56	484.52	683.26	478.56	9.25	9.25	9.58	9.58	
1329694270	SMP	1	447.51	484.58	683.28	478.70	9.31	9.31	9.63	9.63	
1329702667	SMP	1	447.58	484.67	683.25	478.62	9.37	9.37	9.55	9.55	
1329710901	SMP	1	447.51	484.67	683.29	478.74	9.41	9.41	9.66	9.66	
1329719301	SMP	1	447.46	484.75	683.32	478.82	9.43	9.43	9.62	9.62	
1329727654	SMP	1	447.52	484.82	683.39	478.74	9.29	9.29	9.48	9.48	
1329736049	SMP	1	447.73	484.77	683.44	478.89	9.32	9.32	9.68	9.68	
1329744258	SMP	1	447.73	484.77	683.52	478.91	9.32	9.32	9.58	9.58	
1329752659	SMP	1	447.73	484.77	683.52	479.01	9.36	9.36	9.52	9.52	
1329761024	SMP	1	447.81	484.84	683.58	479.08	9.35	9.35	9.58	9.58	
1329769420	SMP	1	447.88	484.84	683.66	479.22	9.30	9.30	9.60	9.60	
1329777646	SMP	1	447.88	484.85	683.69	479.23	9.39	9.39	9.56	9.56	
1329786046	SMP	1	447.90	484.95	683.69	479.34	9.40	9.40	9.47	9.47	
1329794394	SMP	1	448.03	485.04	683.73	479.37	9.39	9.39	9.45	9.45	
1329802787	SMP	1	448.10	485.11	683.82	479.60	9.28	9.28	9.79	9.79	
1329811021	SMP	1	448.17	485.14	683.84	479.62	9.30	9.30	9.52	9.52	
1329819421	SMP	1	448.17	485.14	683.96	479.73	9.33	9.33	9.58	9.58	
1329827754	SMP	1	448.20	485.19	683.97	479.88	9.38	9.38	9.55	9.55	
1329836172	SMP	1	448.20	485.19	683.97	479.95	9.39	9.39	9.57	9.57	
1329844388	SMP	1	448.14	485.26	684.04	480.02	9.42	9.42	9.70	9.70	
1329852783	SMP	1	448.21	485.26	683.97	480.16	9.45	9.45	9.70	9.70	
1329869409	SMP	1	448.13	485.37	683.91	480.41	9.45	9.45	9.69	9.69	
1329877785	SMP	1	448.08	485.65	683.76	480.83	9.42	9.42	9.45	9.45	
1329886147	SMP	1	447.93	486.49	683.44	481.85	9.59	9.59	9.61	9.61	
1329894532	SMP	1	447.97	487.55	683.11	482.95	9.54	9.54	9.68	9.68	
1329902762	SMP	1	447.99	488.41	682.98	483.98	9.71	9.71	9.73	9.73	
1329911161	SMP	1	447.91	489.05	682.95	484.54	9.79	9.79	9.69	9.69	
1329919521	SMP	1	447.60	489.18	682.91	484.70	9.74	9.74	9.62	9.62	
1329927899	SMP	1	447.46	489.33	682.76	484.97	9.63	9.63	9.75	9.75	
1329936146	SMP	1	447.28	489.48	682.77	485.09	9.55	9.55	10.04	10.04	
1329944523	SMP	1	446.97	489.53	682.52	485.21	9.68	9.68	9.77	9.77	
1329952889	SMP	1	446.81	489.63	682.19	485.41	9.63	9.63	9.68	9.68	
1329961296	SMP	1	446.52	489.75	682.07	485.62	9.56	9.56	9.79	9.79	
1329969524	SMP	1	446.26	489.90	681.77	485.69	9.81	9.81	9.44	9.44	
1329977899	SMP	1	445.98	489.98	681.65	485.87	9.70	9.70	10.26	10.26	
1329986270	SMP	1	445.68	490.09	681.39	485.99	9.67	9.67	9.99	9.99	
1329994657	SMP	1	445.43	490.21	681.10	486.18	9.58	9.58	10.05	10.05	
1330002892	SMP	1	445.15	490.43	680.67	486.31	9.63	9.63	10.03	10.03	
1330019663	SMP	1	444.44	490.66	680.24	486.68	9.61	9.61	10.15	10.15	
1330028015	SMP	1	444.04	490.74	679.83	486.76	9.85	9.85	9.70	9.70	
1330036285	SMP	1	443.73	490.94	679.63	486.93	9.82	9.82	10.32	10.32	
1330044621	SMP	1	443.36	491.04	679.05	487.05	9.88	9.88	9.66	9.66	
1330053020	SMP	1	443.05	491.12	678.95	487.11	9.64	9.64	10.04	10.04	
1330061260	SMP	1	442.67	491.18	678.52	487.21	9.81	9.81	9.87	9.87	
1330069655	SMP	1	442.46	491.34	678.14	487.21	9.63	9.63	9.80	9.80	
1330077997	SMP	1	441.96	491.39	677.76	487.35	9.74	9.74	10.02	10.02	
1330086404	SMP	1	441.71	491.55	677.45	487.36	9.99	9.99	9.64	9.64	
1330094635	SMP	1	441.46	491.55	677.28	487.42	9.60	9.60	10.08	10.08	
1330103020	SMP	1	441.03	491.53	676.97	487.46	9.68	9.68	10.31	10.31	
1330111384	SMP	1	440.78	491.55	676.54	487.38	9.96	9.96	9.62	9.62	
1330119779	SMP	1	440.70	491.64	676.27	487.50	9.63	9.63	9.73	9.73	
1330136375	SMP	1	440.11	491.64	676.04	487.64	9.68	9.68	10.23	10.23	
1330144774	SMP	1	440.04	491.60	676.01	487.64	9.74	9.74	10.29	10.29	
1330153146	SMP	1	440.15	491.58	676.24	487.57	9.64	9.64	10.00	10.00	
1330161395	SMP	1	440.33	491.56	676.22	487.66	9.64	9.64	9.99	9.99	
1330169761	SMP	1	440.04	491.60	676.10	487.81	10.23	10.23	9.91	9.91	
1330178135	SMP	1	439.97	491.68	675.91	487.83	10.33	10.33	9.78	9.78	
1330186501	SMP	1	439.89	491.72	675.91	487.98	10.30	10.30	10.35	10.35	
1330194775	SMP	1	439.83	491.79	675.88	488.04	10.38	10.38	10.08	10.08	
1330203125	SMP	1	439.79	491.78	675.77	488.30	9.92	9.92	10.01	10.01	
1330211518	SMP	1	439.66	491.80	675.65	488.51	9.75	9.75	10.06	10.06	
1330219758	SMP	1	439.63	491.94	675.69	488.67	9.91	9.91	10.21	10.21	
1330228141	SMP	1	439.57	492.03	675.75	488.89	10.10	10.10	10.36	10.36	
1330236492	SMP	1	439.46	492.10	675.71	489.12	10.03	10.03	10.30	10.30	
1330244898	SMP	1	439.39	492.18	675.61	489.30	10.03	10.03	9.92	9.92	
1330253123	SMP	1	439.34	492.29	675.44	489.57	10.09	10.09	9.91	9.91	
1330261506	SMP	1	439.11	492.46	675.50	489.94	10.34	10.34	10.46	10.46	
1330269878	SMP	1	439.03	492.53	675.37	490.06	10.19	10.19	10.50	10.50	
1330278265	SMP	1	438.96	492.61	675.12	490.32	10.33	10.33	10.20	10.20	
1330286487	SMP	1	438.85	492.68	675.10	490.57	10.43	10.43	10.26	10.26	
1330294896	SMP	1	438.73	492.83	674.96	490.80	10.46	10.46	10.25	10.25	
1330303248	SMP	1	438.74	492.82	674.98	490.91	9.92	9.92	10.43	10.43	
1330311633	SMP	1	438.55	492.99	674.84	491.16	10.17	10.17	10.27	10.27	
1330328252	SMP	1	438.28	493.18	674.54	491.69	10.29	10.29	10.27	10.27	
1330336649	SMP	1	438.29	493.31	674.57	491.95	10.27	10.27	10.42	10.42	
1330344994	SMP	1	438.06	493.43	674.40	492.24	10.19	10.19	10.29	10.29	
1330353268	SMP	1	437.93	493.58	674.22	492.42	10.47	10.47	10.24	10.24	
1330361601	SMP	1	437.89	493.72	674.35	492.84	10.38	10.38	10.45	10.45	
1330370015	SMP	1	437.76	493.89	674.16	493.04	10.45	10.45	10.46	10.46	
1330378230	SMP	1	437.74	493.96	673.88	493.33	10.24	10.24	10.20	10.20	
1330386628	SMP	1	437.56	494.23	673.91	493.70	9.97	9.97	10.48	10.48	
1330394994	SMP	1	437.36	494.36	673.85	494.01	10.35	10.35	10.37	10.37	
1330403388	SMP	1	437.43	494.49	673.71	494.29	10.40	10.40	10.21	10.21	
1330411601	SMP	1	437.22	494.57	673.65	494.58	10.53	10.53	10.29	10.29	
1330420012	SMP	1	437.24	494.60	673.64	494.95	10.24	10.24	10.59	10.59	
1330428369	SMP	1	437.09	494.78	673.40	495.23	10.30	10.30	10.42	10.42	
1330436761	SMP	1	437.05	494.91	673.30	495.59	9.96	9.96	9.97	9.97	
1330444988	SMP	1	436.88	495.04	673.21	495.98	10.38	10.38	10.58	10.58	
1330453389	SMP	1	436.56	495.33	673.02	496.18	10.08	10.08	10.31	10.31	
1330461736	SMP	1	436.48	495.52	672.87	496.59	10.16	10.16	10.36	10.36	
1330470138	SMP	1	436.30	495.73	672.71	496.97	10.15	10.15	10.34	10.34	
1330486731	SMP	1	436.56	496.16	673.02	497.78	9.96	9.96	10.52	10.52	
1330495133	SMP	1	437.74	496.47	674.46	498.22	10.63	10.63	10.64	10.64	
1330503481	SMP	1	439.48	496.67	675.98	498.61	10.26	10.26	10.14	10.14	
1330511741	SMP	1	441.54	496.92	677.56	498.84	10.19	10.19	10.04	10.04	
1330528500	SMP	1	444.49	497.20	680.62	499.33	10.47	10.47	9.60	9.60	
1330536749	SMP	1	445.94	497.31	681.85	499.70	10.52	10.52	10.22	10.22	
1330545106	SMP	1	446.57	497.38	682.12	499.98	10.38	10.38	9.77	9.77	
1330553508	SMP	1	446.50	497.38	681.98	500.12	10.49	10.49	9.84	9.84	
1330561853	SMP	1	446.25	497.42	681.98	500.25	10.27	10.27	10.06	10.06	
1330570170	SMP	1	446.04	497.36	681.84	500.40	10.48	10.48	9.96	9.96	
1330578479	SMP	1	445.84	497.36	681.58	500.34	10.43	10.43	10.00	10.00	
1330586871	SMP	1	445.57	497.16	681.43	500.18	10.60	10.60	10.04	10.04	
1330595235	SMP	1	445.45	497.14	681.29	500.18	10.72	10.72	10.05	10.05	
1330603505	SMP	1	445.37	496.82	681.12	500.05	10.50	10.50	9.62	9.62	
1330611840	SMP	1	445.28	496.55	681.05	499.83	10.35	10.35	9.79	9.79	
1330620257	SMP	1	445.28	496.36	680.93	499.63	10.18	10.18	9.85	9.85	
1330628588	SMP	1	445.25	496.04	680.97	499.51	10.41	10.41	9.74	9.74	
1330636865	SMP	1	445.22	495.70	681.04	499.32	10.53	10.53	9.95	9.95	
1330645229	SMP	1	445.34	495.44	680.97	498.91	10.28	10.28	9.76	9.76	
1330653627	SMP	1	445.32	495.03	681.14	498.70	10.51	10.51	9.84	9.84	
1330662034	SMP	1	445.50	494.59	681.23	498.38	10.49	10.49	10.10	10.10	
1330670251	SMP	1	445.66	494.25	681.43	498.11	10.44	10.44	10.02	10.02	
1330678585	SMP	1	445.74	494.06	681.64	497.86	10.64	10.64	10.10	10.10	
1330686989	SMP	1	446.07	493.54	681.82	497.56	10.52	10.52	9.76	9.76	
1330695229	SMP	1	446.37	493.30	682.07	497.45	10.45	10.45	9.89	9.89	
1330712020	SMP	1	446.81	492.89	682.83	497.27	10.59	10.59	10.06	10.06	
1330720360	SMP	1	447.27	492.62	682.97	497.13	10.48	10.48	9.63	9.63	
1330728596	SMP	1	447.58	492.59	683.43	497.24	10.48	10.48	9.98	9.98	
1330736959	SMP	1	447.93	492.50	683.88	497.31	10.49	10.49	10.00	10.00	
1330745369	SMP	1	448.33	492.48	684.21	497.41	10.38	10.38	9.85	9.85	
1330761978	SMP	1	449.05	492.43	684.92	497.64	10.37	10.37	9.93	9.93	
1330770375	SMP	1	449.43	492.38	685.33	497.83	10.31	10.31	9.70	9.70	
1330778725	SMP	1	449.68	492.48	685.83	498.19	10.46	10.46	10.12	10.12	
1330787110	SMP	1	450.15	492.50	686.21	498.33	10.43	10.43	9.91	9.91	
1330795346	SMP	1	450.48	492.48	686.49	498.49	10.30	10.30	9.91	9.91	
1330803746	SMP	1	450.68	492.70	686.99	498.95	10.62	10.62	10.15	10.15	
1330812080	SMP	1	451.01	492.65	687.36	499.11	10.54	10.54	10.00	10.00	
1330820493	SMP	1	451.43	492.84	687.69	499.48	10.44	10.44	10.09	10.09	
1330828708	SMP	1	451.62	493.03	687.99	499.74	10.66	10.66	9.94	9.94	
1330845480	SMP	1	452.17	493.11	688.44	500.34	10.30	10.30	10.11	10.11	
1330853729	SMP	1	452.41	493.32	688.64	500.53	10.54	10.54	9.72	9.72	
1330862085	SMP	1	452.58	493.53	688.99	500.96	10.60	10.60	10.05	10.05	
1330870472	SMP	1	452.67	493.65	689.02	501.21	10.35	10.35	10.25	10.25	
1330878866	SMP	1	452.65	493.85	689.00	501.49	10.59	10.59	10.07	10.07	
1330887097	SMP	1	452.80	494.08	689.15	501.70	10.37	10.37	10.10	10.10	
1330895457	SMP	1	452.79	494.18	689.05	501.91	10.59	10.59	9.87	9.87	
1330903849	SMP	1	452.83	494.37	689.12	502.23	10.59	10.59	10.18	10.18	
1330912208	SMP	1	452.73	494.65	689.00	502.38	10.32	10.32	9.99	9.99	
1330920467	SMP	1	452.59	494.87	688.92	502.60	10.46	10.46	9.95	9.95	
1330937233	SMP	1	452.99	494.96	689.20	502.67	10.46	10.46	10.00	10.00	
1330945588	SMP	1	453.48	494.37	689.12	502.12	10.07	10.07	9.77	9.77	
1330953859	SMP	1	453.47	493.90	688.83	501.48	10.08	10.08	9.74	9.74	
1330962208	SMP	1	453.55	493.44	688.57	500.99	10.02	10.02	9.76	9.76	
1330970605	SMP	1	453.35	493.26	688.31	500.66	10.00	10.00	9.64	9.64	
1330978963	SMP	1	453.24	493.39	688.12	500.83	9.94	9.94	9.70	9.70	
1330987224	SMP	1	453.07	493.66	687.98	501.05	10.04	10.04	9.71	9.71	
1330995594	SMP	1	452.89	493.78	687.90	501.20	10.01	10.01	9.84	9.84	
1331003985	SMP	1	452.71	493.82	687.90	501.33	10.01	10.01	9.73	9.73	
1331012208	SMP	1	452.70	494.02	687.79	501.40	9.89	9.89	9.60	9.60	
1331020585	SMP	1	452.56	494.03	687.77	501.52	9.89	9.89	9.62	9.62	
1331028963	SMP	1	452.47	494.06	687.72	501.50	10.07	10.07	9.54	9.54	
1331037349	SMP	1	452.43	494.10	687.72	501.57	10.09	10.09	9.54	9.54	
1331045578	SMP	1	452.47	494.11	687.65	501.59	10.13	10.13	9.47	9.47	
1331053978	SMP	1	452.40	494.04	687.74	501.51	10.10	10.10	9.55	9.55	
1331062327	SMP	1	452.47	493.97	687.72	501.56	9.87	9.87	9.58	9.58	
1331070704	SMP	1	452.47	493.90	687.72	501.43	10.04	10.04	9.34	9.34	
1331078958	SMP	1	452.56	493.79	687.72	501.50	9.80	9.80	9.72	9.72	
1331087348	SMP	1	452.59	493.65	687.84	501.40	9.69	9.69	9.60	9.60	
1331095701	SMP	1	452.59	493.36	687.86	501.19	9.59	9.59	9.39	9.39	
1331104101	SMP	1	452.71	493.33	687.83	501.05	9.97	9.97	9.62	9.62	
1331112325	SMP	1	452.70	493.09	687.83	500.91	10.02	10.02	9.62	9.62	
1331120704	SMP	1	452.73	492.96	687.92	500.82	10.19	10.19	9.77	9.77	
1331129083	SMP	1	452.88	492.75	688.02	500.63	10.07	10.07	9.73	9.73	
1331137477	SMP	1	452.93	492.47	688.07	500.39	10.05	10.05	9.90	9.90	
1331145699	SMP	1	453.13	491.81	688.12	499.76	9.88	9.88	9.70	9.70	
1331162469	SMP	1	453.45	490.51	687.82	498.31	10.08	10.08	9.53	9.53	
1331170710	SMP	1	453.65	490.03	687.99	497.88	10.00	10.00	9.63	9.63	
1331179095	SMP	1	453.81	489.77	688.11	497.55	10.06	10.06	9.51	9.51	
1331195838	SMP	1	454.00	489.39	688.51	497.36	10.01	10.01	9.52	9.52	
1331204100	SMP	1	454.18	489.23	688.71	497.12	9.94	9.94	9.43	9.43	
1331212453	SMP	1	454.28	488.98	688.97	497.12	9.92	9.92	9.86	9.86	
1331220838	SMP	1	454.40	488.82	689.20	496.88	9.77	9.77	9.47	9.47	
1331229200	SMP	1	454.59	488.65	689.33	496.76	10.03	10.03	9.53	9.53	
1331237472	SMP	1	454.65	488.51	689.66	496.68	9.98	9.98	9.54	9.54	
1331245811	SMP	1	454.93	488.40	689.90	496.52	9.99	9.99	9.55	9.55	
1331254221	SMP	1	455.20	488.16	690.21	496.39	9.93	9.93	9.77	9.77	
1331262562	SMP	1	455.45	488.16	690.47	496.30	10.13	10.13	9.52	9.52	
1331270841	SMP	1	455.68	487.98	690.77	496.19	10.03	10.03	9.53	9.53	
1331279198	SMP	1	456.00	487.83	691.14	496.11	10.08	10.08	9.83	9.83	
1331287591	SMP	1	456.38	487.72	691.46	495.98	9.75	9.75	9.69	9.69	
1331304195	SMP	1	457.07	487.54	692.29	495.77	10.05	10.05	9.55	9.55	
1331312590	SMP	1	457.52	487.44	692.75	495.83	10.15	10.15	9.70	9.70	
1331320950	SMP	1	457.86	487.39	693.20	495.73	10.19	10.19	9.58	9.58	
1331329329	SMP	1	458.28	487.26	693.52	495.71	9.92	9.92	9.53	9.53	
1331337572	SMP	1	458.67	487.24	694.03	495.57	10.16	10.16	9.63	9.63	
1331345959	SMP	1	459.18	487.16	694.50	495.63	10.05	10.05	9.57	9.57	
1331354308	SMP	1	459.68	487.12	694.90	495.56	10.12	10.12	9.60	9.60	
1331362587	SMP	1	460.07	487.04	695.47	495.66	10.05	10.05	9.48	9.48	
1331370942	SMP	1	460.52	487.16	695.89	495.62	10.22	10.22	9.64	9.64	
1331387697	SMP	1	461.40	487.01	696.92	495.68	9.97	9.97	9.74	9.74	
1331395947	SMP	1	461.93	487.04	697.44	495.74	10.10	10.10	9.52	9.52	
1331404337	SMP	1	462.33	487.01	697.92	495.75	9.99	9.99	9.64	9.64	
1331412698	SMP	1	463.00	486.98	698.39	495.77	10.02	10.02	9.58	9.58	
1331421088	SMP	1	463.41	487.08	698.92	495.81	10.02	10.02	9.65	9.65	
1331429298	SMP	1	463.93	487.04	699.40	495.88	10.11	10.11	9.59	9.59	
1331437704	SMP	1	464.45	487.09	699.99	495.88	10.07	10.07	9.72	9.72	
1331454444	SMP	1	465.46	487.02	700.97	495.98	10.06	10.06	9.71	9.71	
1331462704	SMP	1	466.07	486.97	701.47	495.95	10.02	10.02	9.59	9.59	
1331471068	SMP	1	466.54	486.92	701.97	496.05	9.88	9.88	9.68	9.68	
1331479452	SMP	1	467.07	486.90	702.53	496.01	10.11	10.11	9.60	9.60	
1331487800	SMP	1	467.61	486.91	702.97	496.12	9.91	9.91	9.73	9.73	
1331496081	SMP	1	468.14	486.90	703.49	496.16	10.11	10.11	9.63	9.63	
1331512814	SMP	1	469.19	486.83	704.47	496.23	9.97	9.97	9.61	9.61	
1331521095	SMP	1	469.64	486.79	704.97	496.25	9.88	9.88	9.65	9.65	
1331529427	SMP	1	470.32	486.72	705.47	496.22	9.91	9.91	9.53	9.53	
1331537815	SMP	1	470.81	486.71	705.90	496.13	10.09	10.09	9.60	9.60	
1331546184	SMP	1	471.32	486.58	706.49	496.24	9.83	9.83	9.66	9.66	
1331554461	SMP	1	471.86	486.53	706.85	496.12	10.12	10.12	9.45	9.45	
1331562793	SMP	1	472.33	486.43	707.40	496.09	10.15	10.15	9.64	9.64	
1331579578	SMP	1	473.34	486.20	708.28	495.98	9.95	9.95	9.69	9.69	
1331587821	SMP	1	473.72	486.10	708.64	495.93	10.00	10.00	9.63	9.63	
1331596205	SMP	1	474.13	485.99	709.06	495.88	10.09	10.09	9.53	9.53	
1331604565	SMP	1	474.68	485.84	709.44	495.77	9.83	9.83	9.60	9.60	
1331612924	SMP	1	474.97	485.82	709.85	495.68	10.19	10.19	9.55	9.55	
1331621186	SMP	1	475.46	485.58	710.24	495.56	9.60	9.60	9.56	9.56	
1331629545	SMP	1	475.67	485.48	710.50	495.47	9.91	9.91	9.32	9.32	
1331637936	SMP	1	476.07	485.32	710.84	495.34	10.06	10.06	9.57	9.57	
1331646333	SMP	1	476.46	485.20	711.21	495.11	9.86	9.86	9.65	9.65	
1331662938	SMP	1	477.00	484.98	711.61	494.90	10.04	10.04	9.66	9.66	
1331671326	SMP	1	476.51	484.64	711.01	494.47	9.98	9.98	9.58	9.58	
1331679538	SMP	1	475.86	484.12	710.36	494.15	10.08	10.08	9.74	9.74	
1331687936	SMP	1	475.65	483.71	709.88	493.71	9.91	9.91	9.83	9.83	
1331696306	SMP	1	475.66	483.50	709.92	493.56	9.90	9.90	9.64	9.64	
1331704697	SMP	1	475.90	483.49	710.21	493.40	9.98	9.98	9.93	9.93	
1331712916	SMP	1	476.11	483.50	710.44	493.37	10.06	10.06	9.69	9.69	
1331721324	SMP	1	476.27	483.37	710.64	493.28	9.90	9.90	9.71	9.71	
1331729661	SMP	1	476.50	483.35	710.97	493.19	9.86	9.86	9.54	9.54	
1331738057	SMP	1	476.73	483.32	711.19	493.12	10.00	10.00	9.78	9.78	
1331746299	SMP	1	477.00	483.33	711.43	493.15	9.99	9.99	9.78	9.78	
1331754691	SMP	1	477.12	483.37	711.66	493.08	10.04	10.04	9.71	9.71	
1331763035	SMP	1	477.21	483.33	711.81	493.02	9.88	9.88	9.74	9.74	
1331771444	SMP	1	477.41	483.37	712.05	492.98	9.98	9.98	9.78	9.78	
1331779669	SMP	1	477.67	483.39	712.19	492.83	10.00	10.00	9.53	9.53	
1331788058	SMP	1	477.80	483.32	712.41	492.94	9.93	9.93	9.60	9.60	
1331796419	SMP	1	477.93	483.34	712.61	492.82	9.94	9.94	9.76	9.76	
1331804816	SMP	1	478.06	483.41	712.75	492.75	10.03	10.03	9.74	9.74	
1331813026	SMP	1	478.18	483.45	712.88	492.70	10.06	10.06	9.83	9.83	
1331821442	SMP	1	478.27	483.37	713.02	492.63	9.72	9.72	9.83	9.83	
1331829775	SMP	1	478.27	483.44	713.10	492.55	9.88	9.88	9.73	9.73	
1331838068	SMP	1	478.34	483.38	713.22	492.51	9.95	9.95	9.70	9.70	
1331846418	SMP	1	478.34	483.37	713.23	492.50	9.95	9.95	9.68	9.68	
1331854817	SMP	1	478.33	483.41	713.29	492.36	9.95	9.95	9.58	9.58	
1331863154	SMP	1	478.37	483.44	713.29	492.30	9.87	9.87	9.57	9.57	
1331871439	SMP	1	478.33	483.48	713.38	492.26	9.66	9.66	9.57	9.57	
1331879786	SMP	1	478.26	483.55	713.36	492.23	9.78	9.78	9.86	9.86	
1331888177	SMP	1	478.37	483.60	713.30	492.15	9.80	9.80	9.81	9.81	
1331896538	SMP	1	478.24	483.64	713.36	492.04	10.02	10.02	9.89	9.89	
1331904815	SMP	1	478.21	483.63	713.26	491.84	9.89	9.89	9.56	9.56	
1331913149	SMP	1	478.12	483.79	713.19	491.76	10.05	10.05	9.61	9.61	
1331921563	SMP	1	478.03	483.68	713.12	491.63	9.91	9.91	9.51	9.51	
1331929907	SMP	1	477.97	483.71	713.17	491.57	10.03	10.03	9.83	9.83	
1331938171	SMP	1	477.94	483.65	713.05	491.48	10.06	10.06	9.75	9.75	
1331946535	SMP	1	477.87	483.70	713.06	491.45	10.06	10.06	9.74	9.74	
1331954935	SMP	1	477.79	483.70	713.05	491.33	10.07	10.07	9.82	9.82	
1331963282	SMP	1	477.74	483.64	712.98	491.13	10.00	10.00	9.80	9.80	
1331971560	SMP	1	477.64	483.54	712.90	490.98	9.94	9.94	9.75	9.75	
1331979909	SMP	1	477.59	483.57	712.90	490.83	9.95	9.95	9.69	9.69	
1331988300	SMP	1	477.33	483.48	712.68	490.76	9.79	9.79	9.67	9.67	
1331996535	SMP	1	476.80	483.76	711.90	490.77	10.00	10.00	9.71	9.71	
1332004936	SMP	1	476.32	484.05	711.40	490.98	10.11	10.11	9.73	9.73	
1332013276	SMP	1	476.11	484.14	711.26	490.91	10.10	10.10	9.68	9.68	
1332021684	SMP	1	476.12	484.13	711.33	490.83	9.89	9.89	9.73	9.73	
1332029900	SMP	1	475.90	484.13	711.24	490.72	9.84	9.84	9.78	9.78	
1332038288	SMP	1	475.69	484.13	711.02	490.65	9.89	9.89	9.86	9.86	
1332046656	SMP	1	475.76	484.10	711.04	490.44	9.98	9.98	9.74	9.74	
1332055051	SMP	1	475.60	484.06	711.02	490.26	9.93	9.93	9.58	9.58	
1332063266	SMP	1	475.54	484.09	710.90	490.13	10.03	10.03	9.55	9.55	
1332071680	SMP	1	475.41	483.98	710.74	489.88	10.02	10.02	9.55	9.55	
1332080013	SMP	1	475.33	483.96	710.70	489.84	9.91	9.91	9.67	9.67	
1332088435	SMP	1	475.26	484.05	710.64	489.73	10.05	10.05	9.79	9.79	
1332105034	SMP	1	475.12	483.91	710.43	489.22	9.84	9.84	9.37	9.37	
1332113426	SMP	1	474.91	483.83	710.44	489.08	9.81	9.81	9.44	9.44	
1332121786	SMP	1	474.81	483.71	710.33	488.84	9.97	9.97	9.45	9.45	
1332138421	SMP	1	474.59	483.62	710.27	488.51	9.75	9.75	9.75	9.75	
1332146784	SMP	1	474.54	483.55	710.14	488.34	9.69	9.69	9.74	9.74	
1332155034	SMP	1	474.55	483.55	710.19	488.13	9.86	9.86	9.66	9.66	
1332163399	SMP	1	474.48	483.41	710.12	487.98	9.62	9.62	9.67	9.67	
1332171794	SMP	1	474.47	483.48	710.05	487.84	9.89	9.89	9.54	9.54	
1332180149	SMP	1	474.39	483.33	710.12	487.69	9.82	9.82	9.55	9.55	
1332188400	SMP	1	474.41	483.26	710.09	487.43	9.87	9.87	9.50	9.50	
1332196774	SMP	1	474.48	483.20	710.17	487.33	9.86	9.86	9.63	9.63	
1332205156	SMP	1	474.53	483.13	710.19	487.19	9.92	9.92	9.56	9.56	
1332213528	SMP	1	474.50	483.03	710.26	486.98	9.89	9.89	9.53	9.53	
1332221794	SMP	1	474.67	483.00	710.33	486.91	10.03	10.03	9.44	9.44	
1332230148	SMP	1	474.62	482.75	710.35	486.73	9.94	9.94	9.71	9.71	
1332238527	SMP	1	474.72	482.40	710.33	486.13	10.06	10.06	9.40	9.40	
1332246899	SMP	1	475.12	482.05	710.40	485.84	9.92	9.92	9.39	9.39	
1332255171	SMP	1	475.40	481.79	710.53	485.52	9.70	9.70	9.40	9.40	
1332263525	SMP	1	475.56	481.69	710.70	485.41	9.74	9.74	9.29	9.29	
1332271859	SMP	1	475.75	481.63	710.89	485.34	9.92	9.92	9.55	9.55	
1332280251	SMP	1	475.87	481.57	711.21	485.44	9.90	9.90	9.60	9.60	
1332288526	SMP	1	475.96	481.56	711.34	485.30	9.95	9.95	9.42	9.42	
1332296895	SMP	1	476.06	481.52	711.41	485.41	9.91	9.91	9.30	9.30	
1332305290	SMP	1	476.22	481.57	711.50	485.35	9.80	9.80	9.23	9.23	
1332313627	SMP	1	476.26	481.63	711.63	485.42	9.82	9.82	9.23	9.23	
1332321918	SMP	1	476.37	481.64	711.82	485.48	9.61	9.61	9.48	9.48	
1332330250	SMP	1	476.45	481.71	711.92	485.45	9.65	9.65	9.43	9.43	
1332338664	SMP	1	476.45	481.71	712.05	485.55	9.67	9.67	9.56	9.56	
1332346894	SMP	1	476.46	481.78	712.09	485.47	9.86	9.86	9.46	9.46	
1332355291	SMP	1	476.45	481.67	712.12	485.63	9.68	9.68	9.49	9.49	
1332363631	SMP	1	476.38	481.71	712.03	485.53	9.62	9.62	9.43	9.43	
1332372039	SMP	1	476.31	481.70	711.94	485.56	9.64	9.64	9.64	9.64	
1332380258	SMP	1	476.20	481.67	711.75	485.41	9.95	9.95	9.41	9.41	
1332388649	SMP	1	476.12	481.51	711.73	485.36	9.77	9.77	9.38	9.38	
1332397030	SMP	1	475.93	481.41	711.64	485.28	9.98	9.98	9.72	9.72	
1332405411	SMP	1	475.79	481.38	711.48	485.03	9.95	9.95	9.45	9.45	
1332413623	SMP	1	475.63	481.29	711.40	484.90	9.79	9.79	9.50	9.50	
1332422040	SMP	1	475.42	481.18	711.12	484.70	9.80	9.80	9.47	9.47	
1332430380	SMP	1	475.22	481.15	710.83	484.53	10.09	10.09	9.53	9.53	
1332438772	SMP	1	474.98	480.98	710.63	484.35	9.71	9.71	9.25	9.25	
1332447013	SMP	1	474.76	480.91	710.45	484.22	9.92	9.92	9.45	9.45	
1332463784	SMP	1	474.33	480.79	709.98	483.83	9.65	9.65	9.54	9.54	
1332472019	SMP	1	474.14	480.64	709.68	483.67	9.88	9.88	9.42	9.42	
1332480381	SMP	1	473.87	480.63	709.48	483.40	9.98	9.98	9.29	9.29	
1332488760	SMP	1	473.66	480.61	709.34	483.31	9.79	9.79	9.47	9.47	
1332497151	SMP	1	473.45	480.63	709.23	483.35	9.61	9.61	9.49	9.49	
1332505390	SMP	1	473.28	480.59	708.95	483.26	9.66	9.66	9.50	9.50	
1332513758	SMP	1	473.20	480.68	708.85	483.22	9.77	9.77	9.39	9.39	
1332522144	SMP	1	473.05	480.76	708.64	483.25	9.90	9.90	9.16	9.16	
1332530500	SMP	1	472.90	480.76	708.57	483.21	9.73	9.73	9.19	9.19	
1332538767	SMP	1	472.90	480.91	708.48	483.30	9.83	9.83	9.28	9.28	
1332547150	SMP	1	472.76	481.05	708.41	483.30	9.85	9.85	9.28	9.28	
1332555513	SMP	1	472.69	481.12	708.51	483.49	9.86	9.86	9.36	9.36	
1332563875	SMP	1	472.76	481.19	708.48	483.59	9.87	9.87	9.44	9.44	
1332572142	SMP	1	472.83	481.26	708.62	483.73	9.90	9.90	9.47	9.47	
1332580504	SMP	1	472.93	481.27	708.63	483.81	9.78	9.78	9.51	9.51	
1332588885	SMP	1	472.99	481.41	708.63	483.93	9.83	9.83	9.38	9.38	
1332597273	SMP	1	473.19	481.51	708.89	484.11	9.73	9.73	9.38	9.38	
1332605514	SMP	1	473.26	481.67	709.02	484.11	9.60	9.60	9.46	9.46	
1332613872	SMP	1	473.40	481.72	709.16	484.33	9.71	9.71	9.57	9.57	
1332622259	SMP	1	473.61	481.83	709.22	484.29	9.81	9.81	9.46	9.46	
1332630503	SMP	1	473.76	481.98	709.41	484.37	9.97	9.97	9.46	9.46	
1332638880	SMP	1	473.83	481.91	709.47	484.50	9.67	9.67	9.28	9.28	
1332647295	SMP	1	473.98	481.98	709.54	484.52	9.62	9.62	9.24	9.24	
1332655634	SMP	1	474.17	482.05	709.60	484.60	9.74	9.74	9.38	9.38	
1332663865	SMP	1	474.23	482.06	709.79	484.63	9.73	9.73	9.34	9.34	
1332689016	SMP	1	474.69	482.05	710.26	484.63	9.84	9.84	9.24	9.24	
1332697272	SMP	1	474.76	481.98	710.39	484.58	9.71	9.71	9.30	9.30	
1332705623	SMP	1	475.06	481.85	710.56	484.59	9.51	9.51	9.34	9.34	
1332714015	SMP	1	475.26	481.76	710.56	484.56	9.38	9.38	9.26	9.26	
1332722382	SMP	1	475.51	481.56	710.80	484.36	9.35	9.35	9.31	9.31	
1332730632	SMP	1	476.07	481.05	711.35	483.85	9.68	9.68	9.27	9.27	
1332738988	SMP	1	476.67	480.71	711.68	483.54	9.77	9.77	9.32	9.32	
1332747391	SMP	1	476.98	480.26	711.84	483.14	9.81	9.81	9.02	9.02	
1332763998	SMP	1	477.32	480.04	712.06	482.83	9.61	9.61	9.36	9.36	
1332772393	SMP	1	477.45	479.97	712.28	482.87	9.73	9.73	9.12	9.12	
1332780727	SMP	1	477.62	479.98	712.51	482.93	9.81	9.81	9.20	9.20	
1332789126	SMP	1	477.76	479.91	712.83	482.85	9.80	9.80	9.27	9.27	
1332797369	SMP	1	477.98	479.83	712.92	482.81	9.57	9.57	9.34	9.34	
1332805768	SMP	1	478.07	479.70	713.13	482.75	9.55	9.55	9.29	9.29	
1332814101	SMP	1	478.26	479.60	713.20	482.69	9.46	9.46	9.18	9.18	
1332822391	SMP	1	478.40	479.52	713.51	482.73	9.36	9.36	9.33	9.33	
1332830726	SMP	1	478.55	479.42	713.77	482.70	9.45	9.45	9.36	9.36	
1332839135	SMP	1	478.71	479.38	713.71	482.60	9.58	9.58	9.20	9.20	
1332847486	SMP	1	478.91	479.19	713.99	482.54	9.67	9.67	9.21	9.21	
1332855766	SMP	1	479.05	479.12	714.14	482.42	9.60	9.60	9.10	9.10	
1332872486	SMP	1	479.23	478.83	714.53	482.41	9.57	9.57	9.22	9.22	
1332880891	SMP	1	479.40	478.69	714.66	482.23	9.60	9.60	9.18	9.18	
1332889118	SMP	1	479.51	478.61	714.73	482.16	9.49	9.49	8.99	8.99	
1332897505	SMP	1	479.65	478.58	714.98	482.20	9.65	9.65	9.29	9.29	
1332905873	SMP	1	479.70	478.46	715.06	482.06	9.68	9.68	9.24	9.24	
1332914254	SMP	1	479.85	478.31	714.97	482.00	9.58	9.58	9.29	9.29	
1332922477	SMP	1	479.84	478.33	715.06	481.96	9.76	9.76	9.36	9.36	
1332930883	SMP	1	479.97	478.20	715.06	481.90	9.74	9.74	9.32	9.32	
1332939236	SMP	1	480.26	478.09	715.36	481.89	9.69	9.69	9.13	9.13	
1332947623	SMP	1	480.91	478.03	716.13	481.90	9.68	9.68	9.37	9.37	
1332955864	SMP	1	481.36	478.00	716.50	481.84	9.66	9.66	9.14	9.14	
1332964259	SMP	1	481.49	477.89	716.60	481.82	9.73	9.73	9.18	9.18	
1332972616	SMP	1	481.46	477.85	716.61	481.88	9.69	9.69	9.31	9.31	
1332980882	SMP	1	481.47	477.84	716.59	481.82	9.77	9.77	9.26	9.26	
1332989239	SMP	1	481.34	477.79	716.61	481.81	9.61	9.61	9.32	9.32	
1332997609	SMP	1	481.30	477.77	716.59	481.82	9.60	9.60	9.33	9.33	
1333005993	SMP	1	481.17	477.68	716.58	481.84	9.49	9.49	9.39	9.39	
1333014224	SMP	1	481.13	477.68	716.53	481.74	9.43	9.43	9.28	9.28	
1333022617	SMP	1	480.99	477.61	716.42	481.67	9.56	9.56	9.18	9.18	
1333031001	SMP	1	480.92	477.61	716.35	481.60	9.61	9.61	9.29	9.29	
1333039366	SMP	1	480.78	477.61	716.27	481.54	9.93	9.93	9.18	9.18	
1333047596	SMP	1	480.74	477.48	716.20	481.47	9.72	9.72	9.10	9.10	
1333055990	SMP	1	480.69	477.49	716.08	481.46	9.66	9.66	9.37	9.37	
1333064348	SMP	1	480.55	477.42	715.84	481.27	9.40	9.40	9.28	9.28	
1333072731	SMP	1	480.40	477.40	715.74	481.17	9.56	9.56	9.20	9.20	
1333080996	SMP	1	480.31	477.29	715.61	481.09	9.50	9.50	9.14	9.14	
1333089361	SMP	1	480.14	477.18	715.57	481.04	9.69	9.69	9.17	9.17	
1333097744	SMP	1	479.98	477.10	715.42	480.92	9.71	9.71	9.03	9.03	
1333106109	SMP	1	479.98	477.03	715.34	480.90	9.66	9.66	9.22	9.22	
1333114347	SMP	1	479.69	476.95	715.20	480.74	9.65	9.65	9.31	9.31	
1333122725	SMP	1	479.66	476.91	715.13	480.67	9.75	9.75	9.38	9.38	
1333131115	SMP	1	479.45	476.78	714.99	480.60	9.59	9.59	9.27	9.27	
1333139360	SMP	1	479.38	476.75	714.99	480.60	9.50	9.50	9.28	9.28	
1333147734	SMP	1	479.27	476.72	714.73	480.55	9.58	9.58	9.23	9.23	
1333156111	SMP	1	479.20	476.69	714.72	480.55	9.46	9.46	9.21	9.21	
1333164479	SMP	1	479.13	476.61	714.57	480.46	9.34	9.34	9.19	9.19	
1333172728	SMP	1	479.06	476.61	714.58	480.49	9.47	9.47	9.24	9.24	
1333181117	SMP	1	478.97	476.59	714.66	480.48	9.59	9.59	9.17	9.17	
1333189479	SMP	1	478.99	476.53	714.59	480.40	9.52	9.52	9.10	9.10	
1333197849	SMP	1	479.44	476.41	714.75	480.22	9.26	9.26	9.08	9.08	
1333206228	SMP	1	480.05	475.98	715.27	479.74	9.57	9.57	9.19	9.19	
1333214476	SMP	1	480.33	475.30	715.26	479.17	9.45	9.45	9.08	9.08	
1333222846	SMP	1	480.68	474.68	715.20	478.46	9.70	9.70	9.16	9.16	
1333239492	SMP	1	481.39	473.57	715.39	477.40	9.34	9.34	9.07	9.07	
1333247840	SMP	1	481.51	473.24	715.65	477.16	9.12	9.12	9.10	9.10	
1333256242	SMP	1	481.65	473.17	715.68	477.26	9.35	9.35	9.02	9.02	
1333272854	SMP	1	481.79	473.14	716.23	477.16	9.47	9.47	9.13	9.13	
1333281243	SMP	1	481.90	473.05	716.33	477.11	9.61	9.61	9.27	9.27	
1333289597	SMP	1	482.02	472.94	716.53	477.16	9.44	9.44	9.03	9.03	
1333297853	SMP	1	482.06	472.86	716.65	477.10	9.67	9.67	9.10	9.10	
1333306223	SMP	1	482.32	472.79	716.91	477.11	9.56	9.56	9.16	9.16	
1333314602	SMP	1	482.56	472.67	717.23	477.01	9.71	9.71	9.28	9.28	
1333322970	SMP	1	482.77	472.62	717.38	476.93	9.67	9.67	9.09	9.09	
1333331247	SMP	1	482.92	472.53	717.53	476.99	9.47	9.47	9.13	9.13	
1333339593	SMP	1	483.14	472.37	717.82	476.93	9.35	9.35	9.17	9.17	
1333347972	SMP	1	483.35	472.21	718.11	476.96	9.29	9.29	9.21	9.21	
1333356346	SMP	1	483.58	472.17	718.23	476.86	9.35	9.35	9.31	9.31	
1333364604	SMP	1	483.76	472.20	718.42	476.94	9.53	9.53	9.08	9.08	
1333372964	SMP	1	483.91	472.10	718.67	476.86	9.42	9.42	9.17	9.17	
1333381359	SMP	1	484.19	472.11	718.92	476.92	9.53	9.53	9.28	9.28	
1333389714	SMP	1	484.37	472.05	719.09	476.87	9.50	9.50	9.31	9.31	
1333406345	SMP	1	484.69	471.83	719.37	476.75	9.62	9.62	9.16	9.16	
1333414707	SMP	1	484.47	471.52	718.95	476.40	9.41	9.41	9.17	9.17	
1333423108	SMP	1	484.36	471.12	718.62	475.94	9.61	9.61	9.04	9.04	
1333431334	SMP	1	484.23	470.78	718.34	475.68	9.41	9.41	9.17	9.17	
1333439736	SMP	1	484.20	470.49	718.13	475.46	9.33	9.33	9.24	9.24	
1333448068	SMP	1	484.26	470.30	718.12	475.27	9.41	9.41	9.29	9.29	
1333456342	SMP	1	484.40	470.30	718.42	475.31	9.33	9.33	9.24	9.24	
1333464709	SMP	1	484.61	470.17	718.72	475.17	9.39	9.39	9.12	9.12	
1333473109	SMP	1	484.79	470.07	718.93	475.09	9.47	9.47	9.18	9.18	
1333481442	SMP	1	485.02	469.96	719.19	475.05	9.42	9.42	9.25	9.25	
1333489730	SMP	1	485.16	469.79	719.37	474.90	9.31	9.31	9.16	9.16	
1333498070	SMP	1	485.37	469.61	719.61	474.76	9.32	9.32	9.23	9.23	
1333506466	SMP	1	485.39	469.42	719.65	474.61	9.27	9.27	9.30	9.30	
1333514831	SMP	1	485.58	469.24	719.75	474.49	9.35	9.35	9.16	9.16	
1333523108	SMP	1	485.69	469.12	719.82	474.26	9.46	9.46	9.06	9.06	
1333531444	SMP	1	485.83	468.90	720.15	474.16	9.56	9.56	9.27	9.27	
1333539855	SMP	1	486.01	468.72	720.23	473.96	9.43	9.43	9.28	9.28	
1333556447	SMP	1	486.15	468.47	720.47	473.69	9.40	9.40	9.12	9.12	
1333564853	SMP	1	486.23	468.28	720.46	473.58	9.38	9.38	9.25	9.25	
1333573204	SMP	1	486.26	468.23	720.53	473.42	9.50	9.50	9.36	9.36	
1333581591	SMP	1	486.35	467.99	720.49	473.33	9.51	9.51	9.22	9.22	
1333589833	SMP	1	486.41	467.96	720.51	473.21	9.38	9.38	9.15	9.15	
1333598219	SMP	1	486.52	467.85	720.72	473.10	9.52	9.52	9.09	9.09	
1333606564	SMP	1	486.54	467.71	720.79	472.95	9.51	9.51	9.29	9.29	
1333614972	SMP	1	486.59	467.62	720.82	472.79	9.50	9.50	9.24	9.24	
1333623200	SMP	1	486.59	467.55	720.88	472.74	9.48	9.48	9.27	9.27	
1333631584	SMP	1	486.32	467.39	720.54	472.65	9.31	9.31	9.31	9.31	
1333639956	SMP	1	485.40	467.40	719.54	472.57	9.32	9.32	9.34	9.34	
1333648216	SMP	1	484.33	467.27	718.37	472.53	9.47	9.47	9.32	9.32	
1333656564	SMP	1	483.59	467.30	717.47	472.48	9.53	9.53	9.32	9.32	
1333664972	SMP	1	483.55	467.20	717.41	472.46	9.55	9.55	9.46	9.46	
1333673325	SMP	1	483.41	467.08	717.44	472.28	9.67	9.67	9.44	9.44	
1333681584	SMP	1	483.52	466.92	717.40	472.16	9.65	9.65	9.34	9.34	
1333689953	SMP	1	483.46	466.78	717.39	472.07	9.52	9.52	9.42	9.42	
1333698334	SMP	1	483.48	466.62	717.48	471.86	9.41	9.41	9.35	9.35	
1333706701	SMP	1	483.48	466.48	717.33	471.69	9.39	9.39	9.36	9.36	
1333714966	SMP	1	483.48	466.35	717.25	471.65	9.44	9.44	9.37	9.37	
1333723325	SMP	1	483.40	466.20	717.18	471.51	9.46	9.46	9.42	9.42	
1333731703	SMP	1	483.33	466.08	717.29	471.40	9.64	9.64	9.51	9.51	
1333740077	SMP	1	483.22	466.06	717.12	471.28	9.65	9.65	9.44	9.44	
1333748328	SMP	1	483.02	465.89	717.00	471.21	9.49	9.49	9.47	9.47	
1333756686	SMP	1	482.90	465.82	716.81	470.98	9.59	9.59	9.45	9.45	
1333765092	SMP	1	482.69	465.65	716.77	470.85	9.69	9.69	9.41	9.41	
1333773451	SMP	1	482.53	465.50	716.56	470.70	9.62	9.62	9.26	9.26	
1333781703	SMP	1	482.37	465.42	716.28	470.60	9.45	9.45	9.29	9.29	
1333790074	SMP	1	482.11	465.33	716.18	470.48	9.53	9.53	9.48	9.48	
1333798465	SMP	1	481.90	465.26	715.93	470.23	9.61	9.61	9.41	9.41	
1333815068	SMP	1	481.35	465.05	715.45	469.90	9.68	9.68	9.52	9.52	
1333823466	SMP	1	481.05	464.98	715.12	469.75	9.63	9.63	9.45	9.45	
1333831818	SMP	1	480.76	464.98	714.82	469.63	9.61	9.61	9.43	9.43	
1333840082	SMP	1	480.51	464.91	714.62	469.55	9.68	9.68	9.38	9.38	
1333848446	SMP	1	480.24	464.86	714.42	469.46	9.73	9.73	9.34	9.34	
1333856797	SMP	1	479.98	464.83	714.09	469.32	9.66	9.66	9.48	9.48	
1333865177	SMP	1	479.69	464.98	713.82	469.33	9.68	9.68	9.33	9.33	
1333873461	SMP	1	479.41	464.98	713.62	469.28	9.76	9.76	9.39	9.39	
1333881802	SMP	1	479.23	464.98	713.38	469.18	9.64	9.64	9.47	9.47	
1333890197	SMP	1	478.97	465.05	713.09	469.14	9.60	9.60	9.43	9.43	
1333898562	SMP	1	478.69	465.05	712.88	469.20	9.69	9.69	9.50	9.50	
1333906833	SMP	1	478.42	465.13	712.57	469.13	9.63	9.63	9.37	9.37	
1333915179	SMP	1	478.25	465.14	712.54	469.20	9.69	9.69	9.48	9.48	
1333923512	SMP	1	477.97	465.31	712.25	469.15	9.75	9.75	9.57	9.57	
1333931921	SMP	1	477.78	465.40	712.08	469.14	9.86	9.86	9.48	9.48	
1333940206	SMP	1	477.52	465.43	711.93	469.16	9.66	9.66	9.46	9.46	
1333948560	SMP	1	477.48	465.50	711.79	469.20	9.64	9.64	9.49	9.49	
1333956962	SMP	1	477.40	465.55	711.57	469.28	9.39	9.39	9.31	9.31	
1333965179	SMP	1	477.26	465.61	711.48	469.20	9.59	9.59	9.48	9.48	
1333973559	SMP	1	477.15	465.70	711.34	469.16	9.67	9.67	9.50	9.50	
1333990313	SMP	1	476.98	465.75	711.19	469.21	9.70	9.70	9.44	9.44	
1333998578	SMP	1	476.94	465.81	711.12	469.21	9.66	9.66	9.41	9.41	
1334006935	SMP	1	476.87	465.74	711.07	469.14	9.76	9.76	9.43	9.43	
1334015312	SMP	1	476.90	465.74	711.01	469.14	9.71	9.71	9.48	9.48	
1334023687	SMP	1	476.83	465.67	711.02	469.13	9.85	9.85	9.48	9.48	
1334032201	SMP	1	476.91	465.63	711.01	469.07	9.97	9.97	9.49	9.49	
1334040299	SMP	1	476.83	465.59	710.95	469.05	9.90	9.90	9.51	9.51	
1334048702	SMP	1	476.90	465.57	711.02	469.05	9.84	9.84	9.56	9.56	
1334057071	SMP	1	476.89	465.54	711.01	469.07	9.87	9.87	9.49	9.49	
1334065315	SMP	1	476.98	465.47	711.05	468.98	9.81	9.81	9.52	9.52	
1334073683	SMP	1	476.91	465.47	711.07	469.00	9.78	9.78	9.52	9.52	
1334082085	SMP	1	476.63	465.41	710.71	469.05	9.73	9.73	9.57	9.57	
1334090424	SMP	1	475.61	465.30	709.65	469.05	9.82	9.82	9.62	9.62	
1334098696	SMP	1	474.80	465.26	708.55	468.95	9.74	9.74	9.45	9.45	
1334107050	SMP	1	474.15	465.20	707.78	468.93	9.67	9.67	9.47	9.47	
1334115438	SMP	1	473.76	465.12	707.46	468.77	9.69	9.69	9.58	9.58	
1334123679	SMP	1	473.66	465.12	707.45	468.78	9.64	9.64	9.54	9.54	
1334132063	SMP	1	473.69	465.04	707.40	468.80	9.79	9.79	9.55	9.55	
1334140417	SMP	1	473.54	464.98	707.33	468.75	9.78	9.78	9.47	9.47	
1334148820	SMP	1	473.46	464.88	707.26	468.73	9.72	9.72	9.46	9.46	
1334157063	SMP	1	473.42	464.85	707.19	468.67	9.66	9.66	9.54	9.54	
1334165437	SMP	1	473.29	464.89	707.04	468.68	9.64	9.64	9.46	9.46	
1334173805	SMP	1	473.12	464.83	706.83	468.61	9.64	9.64	9.49	9.49	
1334182182	SMP	1	472.98	464.90	706.68	468.61	9.62	9.62	9.50	9.50	
1334190414	SMP	1	472.83	464.90	706.51	468.54	9.53	9.53	9.31	9.31	
1334198819	SMP	1	472.65	464.94	706.36	468.59	9.51	9.51	9.31	9.31	
1334207182	SMP	1	472.41	464.94	706.30	468.53	9.70	9.70	9.34	9.34	
1334215555	SMP	1	472.32	464.90	706.18	468.61	9.51	9.51	9.41	9.41	
1334223804	SMP	1	472.22	465.05	705.82	468.54	9.41	9.41	9.47	9.47	
1334232179	SMP	1	471.97	465.12	705.82	468.54	9.54	9.54	9.41	9.41	
1334248912	SMP	1	471.63	465.19	705.54	468.50	9.47	9.47	9.26	9.26	
1334257177	SMP	1	471.56	465.11	705.43	468.33	9.50	9.50	9.18	9.18	
1334265534	SMP	1	471.72	464.88	705.43	468.01	9.41	9.41	9.25	9.25	
1334273934	SMP	1	471.97	464.61	705.45	467.75	9.57	9.57	9.14	9.14	
1334282171	SMP	1	472.06	464.49	705.45	467.53	9.40	9.40	9.22	9.22	
1334290555	SMP	1	472.00	464.40	705.33	467.48	9.35	9.35	9.17	9.17	
1334298902	SMP	1	471.90	464.40	705.26	467.41	9.51	9.51	9.10	9.10	
1334307315	SMP	1	471.73	464.39	705.19	467.41	9.52	9.52	9.16	9.16	
1334315536	SMP	1	471.64	464.44	705.12	467.40	9.45	9.45	9.26	9.26	
1334323927	SMP	1	471.54	464.53	705.12	467.33	9.30	9.30	9.35	9.35	
1334332289	SMP	1	471.41	464.48	705.04	467.28	9.35	9.35	9.39	9.39	
1334340619	SMP	1	471.35	464.56	704.97	467.19	9.33	9.33	9.32	9.32	
1334348898	SMP	1	471.30	464.55	704.83	467.18	9.29	9.29	9.15	9.15	
1334357314	SMP	1	471.21	464.57	704.80	467.13	9.30	9.30	9.17	9.17	
1334365668	SMP	1	471.14	464.62	704.76	467.01	9.37	9.37	9.05	9.05	
1334374053	SMP	1	471.14	464.55	704.77	466.99	9.39	9.39	9.10	9.10	
1334382289	SMP	1	471.07	464.55	704.71	466.98	9.41	9.41	9.01	9.01	
1334390658	SMP	1	471.14	464.48	704.68	466.95	9.40	9.40	9.04	9.04	
1334399031	SMP	1	471.07	464.48	704.73	466.89	9.47	9.47	8.93	8.93	
1334407436	SMP	1	471.14	464.48	704.75	466.87	9.40	9.40	8.97	8.97	
1334415644	SMP	1	471.14	464.48	704.82	466.87	9.33	9.33	8.91	8.91	
1334424044	SMP	1	471.21	464.45	704.87	466.84	9.30	9.30	8.92	8.92	
1334432411	SMP	1	471.26	464.38	704.94	466.78	9.27	9.27	8.95	8.95	
1334440709	SMP	1	471.27	464.43	704.96	466.83	9.30	9.30	9.16	9.16	
1334449021	SMP	1	471.37	464.27	704.97	466.75	9.28	9.28	9.25	9.25	
1334457386	SMP	1	471.48	464.23	705.11	466.68	9.43	9.43	9.25	9.25	
1334465776	SMP	1	471.47	464.17	705.12	466.70	9.46	9.46	9.15	9.15	
1334474045	SMP	1	471.56	464.13	705.19	466.62	9.40	9.40	9.12	9.12	
1334482405	SMP	1	471.62	463.98	705.19	466.55	9.36	9.36	9.02	9.02	
1334490773	SMP	1	471.76	463.98	705.33	466.55	9.44	9.44	9.09	9.09	
1334499140	SMP	1	471.80	463.89	705.36	466.49	9.37	9.37	9.14	9.14	
1334507454	SMP	1	471.87	463.81	705.50	466.51	9.40	9.40	9.20	9.20	
1334515762	SMP	1	471.90	463.75	705.54	466.50	9.43	9.43	9.19	9.19	
1334524161	SMP	1	472.02	463.81	705.54	466.50	9.40	9.40	9.19	9.19	
1334532532	SMP	1	471.98	463.74	705.54	466.57	9.42	9.42	9.20	9.20	
1334540819	SMP	1	471.98	463.74	705.62	466.56	9.40	9.40	9.15	9.15	
1334549152	SMP	1	471.74	463.78	705.27	466.68	9.28	9.28	9.05	9.05	
1334557477	SMP	1	470.78	464.24	704.19	467.20	9.65	9.65	9.25	9.25	
1334565907	SMP	1	469.49	464.81	702.78	467.80	9.53	9.53	9.27	9.27	
1334574155	SMP	1	468.66	465.45	701.61	468.46	9.45	9.45	9.29	9.29	
1334582546	SMP	1	468.37	465.80	701.45	468.77	9.62	9.62	9.39	9.39	
1334590860	SMP	1	468.18	465.84	701.45	468.77	9.68	9.68	9.41	9.41	
1334599147	SMP	1	467.98	465.90	701.24	468.85	9.53	9.53	9.47	9.47	
1334607575	SMP	1	467.79	465.87	701.11	468.92	9.23	9.23	9.29	9.29	
1334615898	SMP	1	467.53	465.95	700.99	469.05	9.53	9.53	9.08	9.08	
1334624271	SMP	1	467.45	466.02	700.70	469.07	9.48	9.48	9.14	9.14	
1334632521	SMP	1	467.23	466.09	700.66	469.05	9.44	9.44	9.01	9.01	
1334641161	SMP	1	466.92	466.19	700.42	469.10	9.56	9.56	9.19	9.19	
1334649275	SMP	1	466.69	466.26	700.21	469.17	9.52	9.52	9.25	9.25	
1334665918	SMP	1	466.20	466.48	699.74	469.35	9.30	9.30	9.23	9.23	
1334674278	SMP	1	465.96	466.61	699.56	469.42	9.49	9.49	9.13	9.13	
1334682666	SMP	1	465.68	466.69	699.19	469.48	9.38	9.38	9.18	9.18	
1334690987	SMP	1	465.32	466.84	698.90	469.61	9.58	9.58	9.19	9.19	
1334699263	SMP	1	465.05	466.91	698.61	469.61	9.65	9.65	9.36	9.36	
1334707705	SMP	1	464.68	466.93	698.40	469.63	9.39	9.39	9.15	9.15	
1334716024	SMP	1	464.41	467.02	697.97	469.68	9.50	9.50	9.15	9.15	
1334724395	SMP	1	464.12	467.05	697.70	469.65	9.55	9.55	9.27	9.27	
1334732665	SMP	1	463.65	467.16	697.49	469.68	9.58	9.58	9.29	9.29	
1334741055	SMP	1	463.45	467.24	697.04	469.75	9.39	9.39	9.36	9.36	
1334749388	SMP	1	463.09	467.24	696.69	469.75	9.46	9.46	9.08	9.08	
1334757653	SMP	1	462.82	467.34	696.45	469.77	9.46	9.46	9.29	9.29	
1334774401	SMP	1	462.27	467.57	695.81	469.93	9.59	9.59	9.09	9.09	
1334782775	SMP	1	461.89	467.61	695.54	469.91	9.51	9.51	9.24	9.24	
1334791044	SMP	1	461.66	467.70	695.24	469.99	9.42	9.42	9.31	9.31	
1334799386	SMP	1	461.34	467.80	694.86	470.05	9.55	9.55	9.17	9.17	
1334807762	SMP	1	461.05	467.83	694.66	469.99	9.71	9.71	9.20	9.20	
1334816135	SMP	1	460.87	467.80	694.45	470.00	9.43	9.43	9.40	9.40	
1334824389	SMP	1	460.83	467.91	694.31	470.08	9.48	9.48	9.31	9.31	
1334832767	SMP	1	461.63	468.48	694.84	470.65	9.59	9.59	9.41	9.41	
1334841173	SMP	1	462.50	468.93	695.42	471.08	9.73	9.73	9.35	9.35	
1334849507	SMP	1	462.90	469.27	695.71	471.41	9.69	9.69	9.25	9.25	
1334857797	SMP	1	462.73	469.45	695.70	471.60	9.68	9.68	9.40	9.40	
1334866137	SMP	1	462.58	469.43	695.69	471.42	9.53	9.53	9.31	9.31	
1334874512	SMP	1	462.40	469.40	695.52	471.54	9.54	9.54	9.32	9.32	
1334882889	SMP	1	462.26	469.42	695.44	471.41	9.49	9.49	9.25	9.25	
1334891156	SMP	1	462.25	469.33	695.30	471.34	9.62	9.62	9.35	9.35	
1334899516	SMP	1	462.13	469.37	695.27	471.27	9.72	9.72	9.40	9.40	
1334907891	SMP	1	462.06	469.27	695.17	471.25	9.79	9.79	9.43	9.43	
1334916134	SMP	1	462.07	469.30	695.16	471.18	9.75	9.75	9.49	9.49	
1334924529	SMP	1	461.92	469.27	695.12	471.13	9.75	9.75	9.54	9.54	
1334932883	SMP	1	461.98	469.20	695.12	471.05	9.75	9.75	9.56	9.56	
1334941265	SMP	1	461.84	469.12	695.12	471.05	9.71	9.71	9.63	9.63	
1334949500	SMP	1	461.98	469.05	695.12	471.05	9.67	9.67	9.78	9.78	
1334957929	SMP	1	461.98	468.98	695.19	470.98	9.68	9.68	9.69	9.69	
1334966249	SMP	1	462.05	468.98	695.33	470.98	9.76	9.76	9.58	9.58	
1334974639	SMP	1	462.12	468.98	695.48	470.91	9.95	9.95	9.65	9.65	
1334982888	SMP	1	462.23	468.99	695.54	470.94	10.06	10.06	9.61	9.61	
1334991277	SMP	1	462.26	468.95	695.72	470.96	9.91	9.91	9.54	9.54	
1334999614	SMP	1	462.48	468.93	695.81	470.93	9.82	9.82	9.62	9.62	
1335007997	SMP	1	462.49	468.85	695.90	470.90	9.84	9.84	9.50	9.50	
1335016257	SMP	1	462.75	468.88	696.05	470.91	10.01	10.01	9.66	9.66	
1335024644	SMP	1	462.90	468.83	696.26	470.84	9.83	9.83	9.72	9.72	
1335033001	SMP	1	463.12	468.83	696.50	470.87	9.86	9.86	9.59	9.59	
1335041386	SMP	1	463.19	468.86	696.56	470.89	10.00	10.00	9.68	9.68	
1335049611	SMP	1	463.41	468.86	696.74	470.86	9.89	9.89	9.54	9.54	
1335058039	SMP	1	463.52	468.88	696.91	470.91	10.02	10.02	9.63	9.63	
1335066380	SMP	1	464.05	468.99	697.26	471.19	9.79	9.79	9.67	9.67	
1335074755	SMP	1	464.99	469.58	698.05	471.70	9.93	9.93	9.61	9.61	
1335082999	SMP	1	465.61	470.12	698.62	472.13	10.21	10.21	9.67	9.67	
1335091412	SMP	1	465.81	470.33	698.85	472.40	10.12	10.12	9.67	9.67	
1335107999	SMP	1	466.33	470.48	699.47	472.63	9.83	9.83	9.57	9.57	
1335116396	SMP	1	466.55	470.63	699.70	472.81	9.75	9.75	9.64	9.64	
1335124760	SMP	1	466.76	470.80	699.98	472.91	10.06	10.06	9.60	9.60	
1335133133	SMP	1	467.05	470.98	700.26	473.05	10.08	10.08	9.74	9.74	
1335141387	SMP	1	467.40	471.05	700.62	473.13	10.12	10.12	9.78	9.78	
1335149764	SMP	1	467.66	471.07	700.96	473.38	10.13	10.13	9.85	9.85	
1335158117	SMP	1	467.91	471.22	701.25	473.40	10.13	10.13	9.69	9.69	
1335166520	SMP	1	468.24	471.15	701.55	473.60	10.22	10.22	9.45	9.45	
1335174758	SMP	1	468.68	471.16	701.92	473.69	10.17	10.17	9.77	9.77	
1335183129	SMP	1	469.02	471.19	702.24	473.78	10.12	10.12	9.83	9.83	
1335191517	SMP	1	469.33	471.13	702.62	473.88	10.24	10.24	9.64	9.64	
1335199881	SMP	1	469.68	471.09	702.97	473.91	10.12	10.12	9.67	9.67	
1335208129	SMP	1	469.98	471.12	703.34	474.12	10.05	10.05	9.66	9.66	
1335224880	SMP	1	470.64	471.07	703.92	474.35	10.20	10.20	9.91	9.91	
1335233113	SMP	1	470.88	471.11	704.19	474.54	10.18	10.18	9.92	9.92	
1335241517	SMP	1	471.14	470.99	704.41	474.67	10.09	10.09	9.65	9.65	
1335249872	SMP	1	471.40	471.05	704.62	474.77	10.20	10.20	9.64	9.64	
1335258241	SMP	1	471.50	470.95	704.77	474.81	10.21	10.21	9.77	9.77	
1335266493	SMP	1	471.64	470.88	704.83	474.84	10.14	10.14	9.64	9.64	
1335274916	SMP	1	471.76	470.91	704.98	474.98	10.14	10.14	9.71	9.71	
1335283236	SMP	1	471.83	470.91	705.05	474.98	10.31	10.31	9.74	9.74	
1335291640	SMP	1	471.90	471.08	705.14	475.20	10.10	10.10	9.87	9.87	
1335299867	SMP	1	472.23	471.50	705.31	475.85	10.29	10.29	10.05	10.05	
1335308236	SMP	1	472.24	471.72	705.12	476.13	10.10	10.10	9.76	9.76	
1335316614	SMP	1	472.11	471.85	705.05	476.27	10.15	10.15	9.90	9.90	
1335325029	SMP	1	471.90	471.85	704.91	476.26	10.19	10.19	9.90	9.90	
1335333242	SMP	1	471.70	471.88	704.81	476.28	10.18	10.18	10.12	10.12	
1335341643	SMP	1	471.47	471.90	704.57	476.18	10.26	10.26	9.63	9.63	
1335349994	SMP	1	471.25	471.88	704.35	476.14	10.09	10.09	10.11	10.11	
1335358376	SMP	1	470.91	471.88	703.98	476.06	10.26	10.26	9.70	9.70	
1335366612	SMP	1	470.68	471.78	703.79	475.96	10.05	10.05	10.04	10.04	
1335375010	SMP	1	470.27	471.78	703.62	475.80	10.10	10.10	9.78	9.78	
1335383352	SMP	1	469.91	471.85	703.27	475.77	10.28	10.28	9.96	9.96	
1335391773	SMP	1	469.71	471.73	702.89	475.51	10.05	10.05	9.79	9.79	
1335399986	SMP	1	469.24	471.72	702.62	475.34	10.13	10.13	9.69	9.69	
1335408360	SMP	1	468.90	471.78	702.30	475.30	10.20	10.20	9.75	9.75	
1335416737	SMP	1	468.71	471.72	702.05	475.41	10.15	10.15	9.96	9.96	
1335433363	SMP	1	468.04	471.95	701.55	475.27	10.17	10.17	9.93	9.93	
1335441745	SMP	1	467.79	472.11	701.31	475.30	10.17	10.17	9.75	9.75	
1335450099	SMP	1	467.64	472.17	701.18	475.52	10.29	10.29	9.68	9.68	
1335458384	SMP	1	467.29	472.29	700.96	475.66	10.25	10.25	10.00	10.00	
1335466753	SMP	1	467.16	472.50	700.86	475.63	10.41	10.41	9.85	9.85	
1335475144	SMP	1	466.98	472.75	700.76	475.86	10.19	10.19	10.02	10.02	
1335483490	SMP	1	466.88	472.95	700.70	476.02	10.37	10.37	10.02	10.02	
1335491775	SMP	1	466.76	473.03	700.72	476.03	10.14	10.14	9.96	9.96	
1335500099	SMP	1	466.75	473.13	700.61	476.17	10.09	10.09	9.85	9.85	
1335508487	SMP	1	466.75	473.27	700.62	476.20	10.27	10.27	9.87	9.87	
1335516872	SMP	1	466.68	473.34	700.62	476.34	10.27	10.27	9.98	9.98	
1335525143	SMP	1	466.72	473.50	700.62	476.34	10.28	10.28	9.63	9.63	
1335533473	SMP	1	466.69	473.76	700.69	476.64	10.14	10.14	9.69	9.69	
1335541865	SMP	1	466.75	474.31	700.75	477.24	10.14	10.14	9.93	9.93	
1335550225	SMP	1	466.91	475.04	700.69	478.21	10.26	10.26	10.23	10.23	
1335566861	SMP	1	467.23	475.85	700.90	478.90	10.11	10.11	10.01	10.01	
1335575291	SMP	1	467.33	475.98	701.05	479.05	10.21	10.21	10.03	10.03	
1335583470	SMP	1	467.50	476.16	701.41	479.12	10.43	10.43	10.04	10.04	
1335600234	SMP	1	467.82	476.34	701.71	479.43	10.32	10.32	10.08	10.08	
1335608607	SMP	1	467.98	476.34	701.98	479.46	10.08	10.08	10.08	10.08	
1335616846	SMP	1	468.13	476.38	702.04	479.57	10.32	10.32	10.02	10.02	
1335625327	SMP	1	468.27	476.45	702.40	479.55	10.41	10.41	9.87	9.87	
1335633614	SMP	1	468.68	476.52	702.64	479.64	10.42	10.42	9.74	9.74	
1335641882	SMP	1	468.77	476.52	702.83	479.78	10.15	10.15	9.95	9.95	
1335650231	SMP	1	468.98	476.52	703.01	479.89	10.21	10.21	10.06	10.06	
1335658628	SMP	1	469.24	476.60	703.47	479.95	10.38	10.38	9.96	9.96	
1335666968	SMP	1	469.55	476.55	703.55	480.00	10.11	10.11	10.06	10.06	
1335675249	SMP	1	469.70	476.62	703.76	480.26	10.00	10.00	10.15	10.15	
1335692025	SMP	1	470.23	476.76	704.19	480.34	10.04	10.04	10.00	10.00	
1335700339	SMP	1	470.44	476.91	704.48	480.55	10.13	10.13	9.93	9.93	
1335708758	SMP	1	470.69	476.93	704.69	480.62	10.03	10.03	9.91	9.91	
1335716974	SMP	1	470.76	477.02	704.83	480.71	10.20	10.20	9.94	9.94	
1335725343	SMP	1	470.83	477.10	704.97	480.84	10.13	10.13	10.17	10.17	
1335733718	SMP	1	471.12	477.13	705.11	480.84	10.23	10.23	9.94	9.94	
1335742068	SMP	1	471.19	477.14	705.33	480.88	10.25	10.25	9.89	9.89	
1335750336	SMP	1	471.27	477.13	705.40	480.88	10.25	10.25	9.84	9.84	
1335758741	SMP	1	471.35	477.16	705.48	480.99	10.30	10.30	9.92	9.92	
1335767105	SMP	1	471.50	477.23	705.62	480.99	10.47	10.47	9.99	9.99	
1335775346	SMP	1	471.64	477.23	705.62	481.09	10.47	10.47	10.03	10.03	
1335783719	SMP	1	471.68	477.31	705.70	481.16	10.46	10.46	10.15	10.15	
1335792130	SMP	1	471.68	477.34	705.68	481.22	10.49	10.49	10.12	10.12	
1335800460	SMP	1	471.68	477.48	705.77	481.29	10.42	10.42	10.00	10.00	
1335808721	SMP	1	471.71	477.65	705.74	481.44	10.04	10.04	10.01	10.01	
1335817091	SMP	1	471.69	477.63	705.76	481.48	9.86	9.86	9.77	9.77	
1335825427	SMP	1	471.69	477.81	705.76	481.56	10.02	10.02	9.91	9.91	
1335833844	SMP	1	471.62	477.81	705.69	481.63	9.90	9.90	9.71	9.71	
1335842090	SMP	1	471.67	477.88	705.74	481.78	10.12	10.12	9.89	9.89	
1335850461	SMP	1	471.64	477.95	705.69	481.78	10.07	10.07	9.89	9.89	
1335858825	SMP	1	471.64	477.95	705.69	481.78	10.12	10.12	9.89	9.89	
1335867209	SMP	1	471.57	478.02	705.69	481.78	10.16	10.16	9.82	9.82	
1335875477	SMP	1	471.50	477.95	705.62	481.74	10.16	10.16	9.84	9.84	
1335883836	SMP	1	471.43	477.95	705.62	481.77	10.23	10.23	9.89	9.89	
1335892254	SMP	1	471.37	477.98	705.62	481.70	10.26	10.26	9.75	9.75	
1335900453	SMP	1	471.37	477.98	705.55	481.75	10.20	10.20	9.74	9.74	
1335908897	SMP	1	471.29	478.02	705.47	481.78	10.07	10.07	9.78	9.78	
1335917206	SMP	1	471.26	478.12	705.47	481.78	10.20	10.20	9.68	9.68	
1335925530	SMP	1	471.12	478.13	705.40	481.88	10.27	10.27	9.89	9.89	
1335933834	SMP	1	471.07	478.14	705.24	481.93	10.11	10.11	9.93	9.93	
1335942287	SMP	1	471.07	478.21	705.18	481.95	10.14	10.14	9.86	9.86	
1335950576	SMP	1	471.00	478.32	705.05	482.02	10.06	10.06	9.84	9.84	
1335958923	SMP	1	470.90	478.30	705.07	482.00	10.22	10.22	9.88	9.88	
1335967200	SMP	1	470.77	478.34	705.03	481.95	10.20	10.20	9.73	9.73	
1335975594	SMP	1	470.82	478.27	704.96	481.88	10.25	10.25	9.89	9.89	
1335983963	SMP	1	470.75	478.27	704.83	481.93	10.27	10.27	9.99	9.99	
1335992325	SMP	1	470.75	478.34	704.77	481.88	10.42	10.42	9.89	9.89	
1336000579	SMP	1	470.67	478.29	704.69	481.85	10.47	10.47	9.95	9.95	
1336008983	SMP	1	470.54	478.34	704.62	481.85	10.30	10.30	9.95	9.95	
1336017338	SMP	1	470.46	478.37	704.62	481.85	10.42	10.42	9.89	9.89	
1336025632	SMP	1	470.43	478.36	704.55	481.85	10.38	10.38	9.73	9.73	
1336033961	SMP	1	470.34	478.38	704.48	481.92	10.45	10.45	9.85	9.85	
1336042368	SMP	1	470.27	478.38	704.48	481.92	10.30	10.30	9.86	9.86	
1336050712	SMP	1	470.27	478.38	704.55	481.99	10.23	10.23	9.99	9.99	
1336059043	SMP	1	470.20	478.45	704.47	482.02	10.36	10.36	10.03	10.03	
1336067330	SMP	1	470.20	478.38	704.47	481.96	10.34	10.34	9.97	9.97	
1336075708	SMP	1	470.09	478.29	704.44	481.91	10.15	10.15	9.89	9.89	
1336084077	SMP	1	470.20	478.38	704.62	481.85	10.37	10.37	9.73	9.73	
1336092356	SMP	1	470.97	478.48	705.05	482.13	10.25	10.25	9.95	9.95	
1336100694	SMP	1	471.50	478.44	705.59	482.20	10.19	10.19	9.82	9.82	
1336109096	SMP	1	471.58	478.51	705.67	482.20	10.15	10.15	9.99	9.99	
1336117450	SMP	1	471.51	478.51	705.62	482.12	10.22	10.22	9.73	9.73	
1336125705	SMP	1	471.41	478.48	705.55	482.20	10.22	10.22	9.74	9.74	
1336134071	SMP	1	471.40	478.63	705.43	482.19	10.10	10.10	9.75	9.75	
1336142468	SMP	1	471.40	478.56	705.48	482.22	9.60	9.60	9.79	9.79	
1336150819	SMP	1	471.12	478.71	705.35	482.28	9.78	9.78	9.54	9.54	
1336159146	SMP	1	471.04	478.92	705.19	482.33	10.06	10.06	9.92	9.92	
1336167446	SMP	1	470.93	479.07	705.07	482.42	9.97	9.97	9.85	9.85	
1336175821	SMP	1	470.68	479.14	704.81	482.54	10.23	10.23	9.91	9.91	
1336184198	SMP	1	470.53	479.27	704.75	482.34	10.17	10.17	9.61	9.61	
1336192531	SMP	1	470.40	479.40	704.65	482.49	9.98	9.98	9.40	9.40	
1336209166	SMP	1	469.98	479.66	704.33	482.64	10.07	10.07	9.69	9.69	
1336217463	SMP	1	469.76	479.84	704.22	482.75	10.09	10.09	9.87	9.87	
1336225861	SMP	1	469.62	479.95	704.05	482.67	9.95	9.95	9.60	9.60	
1336234205	SMP	1	469.55	480.02	703.81	482.93	10.06	10.06	9.84	9.84	
1336242569	SMP	1	469.45	480.09	703.74	482.86	10.12	10.12	9.78	9.78	
1336250830	SMP	1	469.42	480.20	703.74	482.88	10.09	10.09	9.69	9.69	
1336259190	SMP	1	469.34	480.33	703.67	482.93	9.98	9.98	9.69	9.69	
1336267585	SMP	1	469.20	480.33	703.74	483.06	9.79	9.79	9.78	9.78	
1336275955	SMP	1	469.19	480.45	703.69	483.10	9.86	9.86	9.73	9.73	
1336284206	SMP	1	469.19	480.48	703.74	483.06	9.75	9.75	9.63	9.63	
1336292640	SMP	1	469.26	480.49	703.75	483.19	9.66	9.66	9.78	9.78	
1336300957	SMP	1	469.33	480.55	703.83	483.18	9.67	9.67	9.61	9.61	
1336309292	SMP	1	469.33	480.48	703.81	483.33	9.58	9.58	9.78	9.78	
1336317582	SMP	1	469.83	480.53	704.20	483.19	9.97	9.97	9.64	9.64	
1336326300	SMP	1	470.33	480.41	704.82	483.13	9.83	9.83	9.74	9.74	
1336334335	SMP	1	470.74	480.38	704.90	483.13	9.81	9.81	9.78	9.78	
1336342738	SMP	1	470.83	480.34	705.05	483.19	10.02	10.02	9.75	9.75	
1336359344	SMP	1	471.06	480.59	705.30	483.43	10.03	10.03	9.74	9.74	
1336367687	SMP	1	471.27	480.49	705.48	483.46	9.60	9.60	9.26	9.26	
1336375979	SMP	1	471.47	480.55	705.74	483.58	9.58	9.58	9.45	9.45	
1336384308	SMP	1	471.48	480.55	705.94	483.65	9.61	9.61	9.68	9.68	
1336392755	SMP	1	471.70	480.49	706.12	483.63	9.59	9.59	9.43	9.43	
1336401057	SMP	1	471.90	480.55	706.28	483.75	10.02	10.02	9.66	9.66	
1336409322	SMP	1	472.05	480.40	706.42	483.52	9.96	9.96	9.34	9.34	
1336417686	SMP	1	472.23	480.19	706.48	483.41	9.93	9.93	9.37	9.37	
1336426136	SMP	1	472.40	479.92	706.69	483.27	9.79	9.79	9.30	9.30	
1336434434	SMP	1	472.50	479.64	706.79	483.16	9.54	9.54	9.62	9.62	
1336442760	SMP	1	472.67	479.28	706.90	483.12	9.71	9.71	9.84	9.84	
1336451059	SMP	1	472.76	479.05	706.97	482.83	9.92	9.92	9.58	9.58	
1336459445	SMP	1	472.84	478.89	706.98	482.76	10.09	10.09	9.63	9.63	
1336467818	SMP	1	472.91	478.72	707.04	482.69	10.14	10.14	9.61	9.61	
1336476106	SMP	1	473.05	478.66	707.12	482.69	10.10	10.10	9.65	9.65	
1336484426	SMP	1	473.09	478.58	707.12	482.69	9.94	9.94	9.55	9.55	
1336492890	SMP	1	473.22	478.48	707.14	482.71	9.88	9.88	9.47	9.47	
1336501178	SMP	1	473.34	478.40	707.19	482.76	9.57	9.57	9.58	9.58	
1336509431	SMP	1	473.40	478.41	707.21	482.77	9.80	9.80	9.51	9.51	
1336517804	SMP	1	473.41	478.33	707.21	482.78	9.71	9.71	9.52	9.52	
1336526242	SMP	1	473.41	478.34	707.21	482.78	9.49	9.49	9.52	9.52	
1336534554	SMP	1	473.41	478.33	707.12	482.98	9.38	9.38	9.66	9.66	
1336542878	SMP	1	473.50	478.49	707.05	483.05	9.37	9.37	9.78	9.78	
1336551183	SMP	1	473.54	478.63	707.05	483.19	9.52	9.52	9.70	9.70	
1336559561	SMP	1	473.47	478.93	706.96	483.41	9.85	9.85	9.69	9.69	
1336567800	SMP	1	473.42	479.04	706.86	483.43	9.93	9.93	9.39	9.39	
1336576192	SMP	1	473.34	479.26	706.82	483.70	9.77	9.77	9.59	9.59	
1336584553	SMP	1	473.41	479.34	706.64	483.90	9.39	9.39	9.76	9.76	
1336592977	SMP	1	473.28	479.64	706.39	484.09	9.66	9.66	9.56	9.56	
1336601178	SMP	1	472.33	479.85	705.40	484.26	9.76	9.76	9.46	9.46	
1336609577	SMP	1	470.82	480.02	703.76	484.39	10.00	10.00	9.66	9.66	
1336617922	SMP	1	469.55	480.06	702.32	484.36	10.04	10.04	9.69	9.69	
1336626355	SMP	1	468.91	480.13	701.69	484.34	9.81	9.81	9.63	9.63	
1336634543	SMP	1	468.81	480.26	701.47	484.35	9.94	9.94	9.61	9.61	
1336642958	SMP	1	468.73	480.38	701.30	484.56	9.61	9.61	9.58	9.58	
1336651301	SMP	1	468.71	480.57	701.19	484.68	9.68	9.68	9.71	9.71	
1336659697	SMP	1	468.61	480.70	701.05	484.84	9.61	9.61	9.80	9.80	
1336667921	SMP	1	468.38	480.80	700.90	484.91	9.76	9.76	9.69	9.69	
1336676333	SMP	1	468.31	480.85	700.77	485.00	9.78	9.78	9.64	9.64	
1336684666	SMP	1	468.21	481.02	700.73	485.11	9.69	9.69	9.57	9.57	
1336701313	SMP	1	467.91	481.27	700.63	485.34	9.78	9.78	9.34	9.34	
1336709675	SMP	1	467.92	481.35	700.54	485.35	9.82	9.82	9.52	9.52	
1336718057	SMP	1	467.80	481.45	700.38	485.57	9.89	9.89	9.68	9.68	
1336726327	SMP	1	467.66	481.49	700.16	485.56	9.61	9.61	9.65	9.65	
1336734670	SMP	1	467.61	481.48	700.15	485.63	9.58	9.58	9.85	9.85	
1336743094	SMP	1	467.41	481.55	699.98	485.57	9.54	9.54	9.59	9.59	
1336751435	SMP	1	467.28	481.56	699.79	485.62	9.39	9.39	9.72	9.72	
1336759676	SMP	1	467.22	481.58	699.68	485.52	9.43	9.43	9.55	9.55	
1336768057	SMP	1	467.03	481.70	699.62	485.48	9.73	9.73	9.32	9.32	
1336776435	SMP	1	466.83	481.69	699.50	485.43	9.76	9.76	9.28	9.28	
1336784798	SMP	1	466.77	481.78	699.37	485.51	9.80	9.80	9.40	9.40	
1336793087	SMP	1	466.62	481.72	699.16	485.57	9.52	9.52	9.75	9.75	
1336801416	SMP	1	466.38	481.80	699.00	485.68	9.69	9.69	10.04	10.04	
1336809789	SMP	1	466.21	481.85	698.85	485.58	9.77	9.77	9.70	9.70	
1336818177	SMP	1	466.05	481.91	698.69	485.41	9.82	9.82	9.52	9.52	
1336826466	SMP	1	465.90	481.91	698.63	485.33	9.82	9.82	9.17	9.17	
1336834787	SMP	1	465.65	481.90	698.42	485.34	9.62	9.62	9.62	9.62	
1336843192	SMP	1	465.55	481.87	698.14	485.33	9.63	9.63	9.75	9.75	
1336851538	SMP	1	465.24	481.71	698.05	485.27	9.71	9.71	9.86	9.86	
1336859803	SMP	1	465.07	481.77	697.90	485.14	9.75	9.75	9.61	9.61	
1336868179	SMP	1	464.91	481.76	697.74	485.01	9.81	9.81	9.53	9.53	
1336876572	SMP	1	464.68	481.73	697.62	484.85	9.95	9.95	9.72	9.72	
1336884785	SMP	1	464.62	481.67	697.46	484.84	9.55	9.55	9.60	9.60	
1336893197	SMP	1	464.47	481.66	697.26	484.91	9.52	9.52	9.76	9.76	
1336901542	SMP	1	464.40	481.60	697.22	484.72	9.54	9.54	9.38	9.38	
1336909907	SMP	1	464.28	481.59	697.07	484.72	9.43	9.43	9.51	9.51	
1336918180	SMP	1	464.16	481.63	696.93	484.71	9.63	9.63	9.65	9.65	
1336926568	SMP	1	464.08	481.58	696.90	484.69	9.76	9.76	9.79	9.79	
1336934912	SMP	1	463.99	481.55	696.84	484.67	9.79	9.79	9.76	9.76	
1336943294	SMP	1	464.21	481.41	697.15	484.57	9.63	9.63	9.67	9.67	
1336951544	SMP	1	465.33	481.42	698.37	484.72	9.54	9.54	9.64	9.64	
1336959928	SMP	1	466.68	481.59	699.66	484.54	9.76	9.76	9.44	9.44	
1336968298	SMP	1	467.83	481.40	700.59	484.55	9.97	9.97	9.37	9.37	
1336976674	SMP	1	468.13	481.45	700.83	484.56	9.98	9.98	9.58	9.58	
1336984927	SMP	1	468.13	481.23	700.75	484.41	10.04	10.04	9.42	9.42	
1336993315	SMP	1	468.05	481.17	700.89	484.41	9.93	9.93	9.56	9.56	
1337001660	SMP	1	468.15	481.11	700.89	484.41	9.92	9.92	9.56	9.56	
1337010026	SMP	1	468.17	481.06	700.97	484.34	9.87	9.87	9.61	9.61	
1337018293	SMP	1	468.18	481.06	701.03	484.40	10.08	10.08	9.73	9.73	
1337027003	SMP	1	468.11	481.09	701.12	484.34	10.11	10.11	9.72	9.72	
1337035040	SMP	1	468.18	481.08	701.19	484.41	10.10	10.10	9.62	9.62	
1337043314	SMP	1	468.23	481.06	701.24	484.42	10.03	10.03	9.56	9.56	
1337051661	SMP	1	468.26	481.02	701.27	484.42	9.92	9.92	9.60	9.60	
1337060038	SMP	1	468.26	481.10	701.28	484.41	10.16	10.16	9.66	9.66	
1337068416	SMP	1	468.19	481.10	701.56	484.34	10.15	10.15	9.37	9.37	
1337076700	SMP	1	468.24	480.98	701.62	484.27	9.90	9.90	9.30	9.30	
1337085026	SMP	1	468.33	480.97	701.69	484.41	9.97	9.97	9.54	9.54	
1337093434	SMP	1	468.48	481.10	701.86	484.46	10.22	10.22	9.72	9.72	
1337101781	SMP	1	468.57	481.18	701.99	484.56	10.20	10.20	9.88	9.88	
1337110043	SMP	1	468.74	481.21	702.26	484.65	10.07	10.07	9.75	9.75	
1337118412	SMP	1	468.91	481.33	702.34	484.73	10.09	10.09	9.62	9.62	
1337126814	SMP	1	469.11	481.45	702.67	484.87	10.12	10.12	9.79	9.79	
1337135167	SMP	1	469.33	481.41	702.90	485.13	9.70	9.70	9.94	9.94	
1337143430	SMP	1	469.64	481.58	703.19	485.27	9.79	9.79	9.67	9.67	
1337151776	SMP	1	469.86	481.84	703.62	485.56	10.29	10.29	9.52	9.52	
1337160161	SMP	1	470.33	481.92	703.99	485.78	9.96	9.96	9.76	9.76	
1337168546	SMP	1	470.55	482.15	704.33	486.06	10.26	10.26	9.91	9.91	
1337176859	SMP	1	471.05	482.26	704.91	486.26	10.01	10.01	9.77	9.77	
1337193522	SMP	1	471.98	482.48	705.88	486.92	10.08	10.08	10.12	10.12	
1337201775	SMP	1	472.36	482.51	706.57	487.10	10.30	10.30	9.95	9.95	
1337210171	SMP	1	473.09	482.58	707.12	487.41	10.12	10.12	9.95	9.95	
1337218521	SMP	1	473.66	482.69	707.73	487.67	10.13	10.13	9.84	9.84	
1337226977	SMP	1	474.26	482.76	708.36	487.80	10.05	10.05	9.78	9.78	
1337235144	SMP	1	474.94	482.92	709.12	488.19	10.25	10.25	9.91	9.91	
1337251881	SMP	1	476.26	483.01	710.55	488.67	10.09	10.09	9.67	9.67	
1337260677	SMP	1	476.98	483.19	711.21	489.08	10.22	10.22	10.02	10.02	
1337268519	SMP	1	477.67	483.14	711.98	489.26	10.13	10.13	9.96	9.96	
1337276909	SMP	1	478.25	483.10	712.76	489.55	10.32	10.32	9.90	9.90	
1337293688	SMP	1	479.69	483.22	714.12	489.91	10.35	10.35	10.01	10.01	
1337301889	SMP	1	480.31	483.02	714.74	490.02	10.41	10.41	10.19	10.19	
1337310685	SMP	1	480.92	483.00	715.26	490.04	10.41	10.41	10.12	10.12	
1337318638	SMP	1	481.43	482.86	716.05	490.26	10.37	10.37	9.99	9.99	
1337327023	SMP	1	482.20	482.66	716.62	490.20	10.17	10.17	9.83	9.83	
1337335260	SMP	1	482.75	482.55	717.12	490.36	10.49	10.49	10.07	10.07	
1337352015	SMP	1	483.75	482.21	718.20	490.41	10.42	10.42	10.19	10.19	
1337360317	SMP	1	484.14	482.02	718.55	490.32	10.33	10.33	10.08	10.08	
1337368638	SMP	1	484.33	481.99	718.81	490.35	10.43	10.43	10.24	10.24	
1337377025	SMP	1	484.82	481.77	719.27	490.27	10.34	10.34	10.17	10.17	
1337385397	SMP	1	485.15	481.78	719.64	490.34	10.57	10.57	10.28	10.28	
1337393715	SMP	1	485.59	481.55	719.96	490.35	10.51	10.51	10.18	10.18	
1337402015	SMP	1	485.75	481.48	720.20	490.27	10.51	10.51	10.25	10.25	
1337410391	SMP	1	486.08	481.24	720.45	490.24	10.32	10.32	10.50	10.50	
1352187346	SMP	1	423.83	477.20	657.89	477.41	9.87	9.87	9.62	9.62	
1352195029	SMP	1	424.74	477.21	658.58	477.49	10.14	10.14	9.30	9.30	
1352220051	SMP	1	427.34	477.24	661.41	477.81	10.15	10.15	9.66	9.66	
1352228430	SMP	1	428.34	477.31	662.37	478.05	10.18	10.18	9.78	9.78	
1352236625	SMP	1	429.20	477.38	663.30	478.19	10.15	10.15	9.68	9.68	
1352253377	SMP	1	431.11	477.52	665.27	478.42	10.10	10.10	9.59	9.59	
1352261747	SMP	1	432.16	477.49	666.26	478.69	10.01	10.01	9.82	9.82	
1352269999	SMP	1	433.16	477.57	667.26	478.84	10.02	10.02	9.71	9.71	
1352278371	SMP	1	434.18	477.70	668.40	479.05	10.08	10.08	9.63	9.63	
1352295010	SMP	1	436.17	477.87	670.40	479.61	10.07	10.07	9.67	9.67	
1352303350	SMP	1	437.17	478.07	671.39	479.80	10.20	10.20	9.52	9.52	
1352311760	SMP	1	438.14	478.14	672.33	480.13	10.06	10.06	9.63	9.63	
1352328365	SMP	1	440.05	478.41	674.26	480.84	10.08	10.08	9.66	9.66	
1352336758	SMP	1	441.05	478.65	675.26	481.19	10.11	10.11	9.69	9.69	
1352345120	SMP	1	441.93	478.85	676.16	481.56	10.16	10.16	9.68	9.68	
1352361752	SMP	1	443.69	479.26	678.02	482.40	9.96	9.96	9.71	9.71	
1352370115	SMP	1	444.68	479.47	678.80	482.79	10.04	10.04	9.62	9.62	
1352378502	SMP	1	445.48	479.63	679.60	483.19	9.88	9.88	9.65	9.65	
1352386855	SMP	1	446.34	480.01	680.43	483.57	10.03	10.03	9.55	9.55	
1352403503	SMP	1	447.98	480.41	682.05	484.34	9.99	9.99	9.87	9.87	
1352411856	SMP	1	448.79	480.57	682.65	484.64	10.11	10.11	9.40	9.40	
1352420252	SMP	1	449.48	480.93	683.12	485.20	10.02	10.02	9.64	9.64	
1352428496	SMP	1	449.86	481.51	683.26	485.98	9.90	9.90	9.54	9.54	
1352436849	SMP	1	450.40	481.94	683.65	486.67	9.97	9.97	9.51	9.51	
1352453487	SMP	1	451.68	482.31	685.05	487.41	10.24	10.24	9.83	9.83	
1352461856	SMP	1	452.15	482.46	685.55	487.70	9.90	9.90	9.53	9.53	
1352470257	SMP	1	452.90	482.62	686.07	488.00	9.94	9.94	9.66	9.66	
1352478627	SMP	1	453.35	482.71	686.62	488.26	9.80	9.80	9.58	9.58	
1352486851	SMP	1	453.90	482.88	686.96	488.57	10.10	10.10	9.62	9.62	
1352495252	SMP	1	454.26	482.96	687.35	488.87	9.95	9.95	9.68	9.68	
1352511983	SMP	1	454.98	483.26	687.99	489.43	10.03	10.03	9.69	9.69	
1352520252	SMP	1	455.20	483.38	688.17	489.58	10.24	10.24	9.41	9.41	
1352528603	SMP	1	455.48	483.41	688.34	489.82	9.99	9.99	9.53	9.53	
1352536984	SMP	1	455.62	483.56	688.57	489.94	9.75	9.75	9.72	9.72	
1352545356	SMP	1	455.82	483.71	688.59	490.07	9.83	9.83	9.52	9.52	
1352553623	SMP	1	455.90	483.81	688.62	490.26	9.84	9.84	9.42	9.42	
1352561965	SMP	1	455.90	484.00	688.62	490.33	10.05	10.05	9.19	9.19	
1352570370	SMP	1	455.83	484.12	688.54	490.41	10.06	10.06	9.20	9.20	
1352578722	SMP	1	455.74	484.28	688.30	490.47	10.09	10.09	9.14	9.14	
1352586990	SMP	1	455.54	484.45	688.16	490.64	10.05	10.05	9.37	9.37	
1352595358	SMP	1	455.41	484.48	688.05	490.67	9.85	9.85	9.38	9.38	
1352603742	SMP	1	455.30	484.57	687.83	490.74	9.62	9.62	9.40	9.40	
1352611975	SMP	1	455.12	485.06	687.47	491.06	10.09	10.09	9.57	9.57	
1352620370	SMP	1	454.97	485.70	686.95	491.71	10.01	10.01	9.62	9.62	
1352628730	SMP	1	454.81	486.21	686.81	492.00	9.93	9.93	9.60	9.60	
1352645335	SMP	1	454.41	486.48	686.13	492.19	9.68	9.68	9.78	9.78	
1352653724	SMP	1	454.25	486.48	686.12	491.98	9.84	9.84	9.60	9.60	
1352662111	SMP	1	454.02	486.43	685.87	491.83	9.91	9.91	9.70	9.70	
1352670465	SMP	1	453.84	486.43	685.69	491.41	9.90	9.90	9.42	9.42	
1352678739	SMP	1	453.74	486.30	685.55	491.15	10.15	10.15	9.52	9.52	
1352687090	SMP	1	453.74	486.15	685.40	491.02	10.12	10.12	9.84	9.84	
1352695471	SMP	1	453.62	485.85	685.26	490.56	9.81	9.81	9.55	9.55	
1352703857	SMP	1	453.40	485.91	685.12	490.26	10.13	10.13	9.40	9.40	
1352720478	SMP	1	453.39	485.23	685.22	489.69	10.04	10.04	9.74	9.74	
1352728849	SMP	1	453.50	485.02	685.03	489.28	10.17	10.17	9.59	9.59	
1352737228	SMP	1	453.47	484.84	685.13	488.98	10.35	10.35	9.71	9.71	
1352745467	SMP	1	453.40	484.41	685.21	488.60	10.26	10.26	9.57	9.57	
1352753867	SMP	1	453.76	483.96	685.30	488.25	10.06	10.06	9.40	9.40	
1352762223	SMP	1	453.86	483.55	685.57	488.02	9.93	9.93	9.90	9.90	
1352770462	SMP	1	453.83	483.22	685.58	487.64	10.06	10.06	9.69	9.69	
1352778847	SMP	1	453.89	482.88	685.74	487.16	10.30	10.30	9.70	9.70	
1352787212	SMP	1	454.05	482.45	685.90	487.05	10.19	10.19	10.09	10.09	
1352795585	SMP	1	454.19	482.02	686.03	486.77	10.16	10.16	10.05	10.05	
1352803857	SMP	1	454.33	481.70	685.96	486.21	9.91	9.91	9.83	9.83	
1352820599	SMP	1	454.76	481.13	686.62	485.70	10.21	10.21	9.60	9.60	
1352828985	SMP	1	455.04	480.74	686.93	485.22	10.32	10.32	9.83	9.83	
1352837197	SMP	1	456.04	480.03	687.88	484.62	10.17	10.17	10.02	10.02	
1352853964	SMP	1	459.01	478.66	690.38	483.23	10.22	10.22	10.20	10.20	
1352862346	SMP	1	460.31	478.02	691.40	482.48	10.41	10.41	9.58	9.58	
1352870585	SMP	1	461.56	477.61	692.61	482.11	10.55	10.55	9.84	9.84	
1352878956	SMP	1	462.63	477.04	693.70	481.61	10.42	10.42	9.66	9.66	
1352895728	SMP	1	463.48	476.57	694.40	480.97	10.79	10.79	9.64	9.64	
1352903952	SMP	1	463.49	476.32	694.55	480.70	10.71	10.71	9.63	9.63	
1352912352	SMP	1	463.61	476.08	694.88	480.63	10.51	10.51	9.81	9.81	
1352920703	SMP	1	463.73	475.86	695.18	480.31	10.46	10.46	9.86	9.86	
1352928969	SMP	1	463.87	475.61	695.47	480.13	10.44	10.44	9.76	9.76	
1352937398	SMP	1	464.13	475.41	695.71	479.94	10.50	10.50	9.99	9.99	
1352945721	SMP	1	464.44	475.22	696.19	479.83	10.63	10.63	9.71	9.71	
1352954079	SMP	1	464.65	475.01	696.35	479.64	10.64	10.64	9.72	9.72	
1352962349	SMP	1	464.88	474.84	696.81	479.64	10.48	10.48	9.85	9.85	
1352970700	SMP	1	465.27	474.82	697.18	479.45	10.84	10.84	9.90	9.90	
1352979084	SMP	1	465.66	474.57	697.50	479.41	10.56	10.56	9.74	9.74	
1352987419	SMP	1	466.04	474.67	698.05	479.42	10.68	10.68	9.92	9.92	
1352995712	SMP	1	466.40	474.60	698.50	479.38	10.89	10.89	9.75	9.75	
1353012450	SMP	1	467.27	474.67	699.36	479.59	10.79	10.79	9.93	9.93	
1353020853	SMP	1	467.73	474.70	699.85	479.78	10.71	10.71	9.93	9.93	
1353029075	SMP	1	468.15	474.94	700.39	480.00	10.90	10.90	9.96	9.96	
1353037484	SMP	1	468.57	474.89	700.90	480.09	10.83	10.83	9.95	9.95	
1353045831	SMP	1	469.03	475.16	701.34	480.38	10.81	10.81	9.91	9.91	
1353054221	SMP	1	469.62	475.39	701.87	480.88	10.71	10.71	9.98	9.98	
1353070816	SMP	1	470.44	475.86	702.88	481.41	10.88	10.88	10.19	10.19	
1353079235	SMP	1	470.81	475.97	703.30	481.67	10.62	10.62	9.90	9.90	
1353087567	SMP	1	471.34	476.25	703.61	482.02	10.84	10.84	10.05	10.05	
1353104204	SMP	1	472.09	476.83	704.39	482.65	10.86	10.86	9.98	9.98	
1353112585	SMP	1	472.48	476.97	704.79	483.05	10.85	10.85	10.16	10.16	
1353120816	SMP	1	472.70	477.25	705.04	483.31	10.78	10.78	10.12	10.12	
1353129196	SMP	1	473.02	477.45	705.34	483.64	10.87	10.87	10.02	10.02	
1353137589	SMP	1	473.20	477.67	705.49	483.94	10.93	10.93	10.01	10.01	
1353145954	SMP	1	472.44	477.82	704.87	484.10	10.89	10.89	10.29	10.29	
1353154187	SMP	1	470.80	478.02	703.03	484.25	11.13	11.13	10.30	10.30	
1353162576	SMP	1	468.54	478.04	700.65	484.40	11.19	11.19	10.82	10.82	
1353170954	SMP	1	466.38	478.03	698.29	484.29	11.03	11.03	10.44	10.44	
1353179335	SMP	1	464.40	478.12	696.23	484.50	10.82	10.82	10.55	10.55	
1353195961	SMP	1	461.51	478.55	692.70	484.91	10.82	10.82	10.65	10.65	
1353204313	SMP	1	460.98	478.77	692.04	485.03	10.73	10.73	10.49	10.49	
1353212714	SMP	1	461.05	478.84	692.18	485.08	10.73	10.73	10.58	10.58	
1353220946	SMP	1	461.02	478.97	692.18	485.11	10.61	10.61	10.59	10.59	
1353229316	SMP	1	461.05	479.10	692.26	485.18	10.63	10.63	10.60	10.60	
1353237696	SMP	1	460.91	479.12	692.24	485.12	10.62	10.62	10.46	10.46	
1353246082	SMP	1	460.90	479.20	692.25	485.18	10.72	10.72	10.49	10.49	
1353254312	SMP	1	460.84	479.27	692.29	485.21	10.79	10.79	10.50	10.50	
1353262711	SMP	1	460.91	479.28	692.22	485.25	10.68	10.68	10.46	10.46	
1353271063	SMP	1	460.84	479.35	692.07	485.32	10.70	10.70	10.48	10.48	
1353279320	SMP	1	460.73	479.41	692.16	485.31	10.75	10.75	10.59	10.59	
1353287690	SMP	1	460.75	479.35	692.05	485.29	10.58	10.58	10.52	10.52	
1353296074	SMP	1	460.68	479.49	692.02	485.38	10.67	10.67	10.68	10.68	
1353304444	SMP	1	460.51	479.59	691.91	485.38	10.86	10.86	10.59	10.59	
1353312708	SMP	1	460.47	479.68	691.89	485.40	10.96	10.96	10.75	10.75	
1353321067	SMP	1	460.39	479.83	691.71	485.39	11.03	11.03	10.65	10.65	
1353329439	SMP	1	460.30	479.73	691.61	485.32	11.05	11.05	10.75	10.75	
1353337809	SMP	1	460.21	479.69	691.54	485.32	10.99	10.99	10.82	10.82	
1353346081	SMP	1	460.17	479.69	691.47	485.25	10.84	10.84	10.75	10.75	
1353354430	SMP	1	460.07	479.65	691.40	485.18	10.78	10.78	10.76	10.76	
1353362835	SMP	1	459.98	479.64	691.33	485.11	10.84	10.84	10.77	10.77	
1353371170	SMP	1	459.88	479.59	691.29	485.04	10.87	10.87	10.66	10.66	
1353379446	SMP	1	459.73	479.58	691.23	484.94	10.93	10.93	10.56	10.56	
1353387808	SMP	1	459.72	479.52	691.08	484.90	10.94	10.94	10.60	10.60	
1353396205	SMP	1	459.62	479.48	691.02	484.88	11.02	11.02	10.61	10.61	
1353404541	SMP	1	459.62	479.36	690.93	484.77	10.85	10.85	10.90	10.90	
1353412831	SMP	1	459.48	479.29	690.80	484.73	10.89	10.89	10.94	10.94	
1353421167	SMP	1	459.24	479.46	690.70	484.67	11.03	11.03	10.94	10.94	
1353429574	SMP	1	459.20	479.35	690.70	484.67	11.13	11.13	11.11	11.11	
1353437807	SMP	1	459.02	479.36	690.47	484.61	11.06	11.06	11.17	11.17	
1353446204	SMP	1	458.90	479.21	690.40	484.54	11.00	11.00	11.10	11.10	
1353462935	SMP	1	457.99	479.57	689.28	484.84	11.25	11.25	11.04	11.04	
1353471203	SMP	1	457.62	479.57	688.95	484.88	11.32	11.32	10.92	10.92	
1353479557	SMP	1	457.44	479.59	688.95	484.81	11.40	11.40	11.11	11.11	
1353487943	SMP	1	457.41	479.42	688.82	484.75	11.15	11.15	11.04	11.04	
1353496306	SMP	1	457.12	479.37	688.62	484.71	11.40	11.40	11.18	11.18	
1353504573	SMP	1	456.97	479.22	688.48	484.55	11.11	11.11	11.14	11.14	
1353512919	SMP	1	456.53	479.19	688.21	484.46	11.41	11.41	11.16	11.16	
1353521321	SMP	1	456.42	479.00	688.03	484.31	11.40	11.40	11.03	11.03	
1353529677	SMP	1	456.16	478.91	687.76	484.15	11.44	11.44	11.02	11.02	
1353537938	SMP	1	456.00	478.68	687.47	484.11	11.46	11.46	11.15	11.15	
1353546427	SMP	1	455.64	478.68	687.16	483.98	11.50	11.50	11.17	11.17	
1353554693	SMP	1	455.33	478.55	687.02	483.81	11.36	11.36	11.13	11.13	
1353563040	SMP	1	455.09	478.37	686.75	483.71	11.44	11.44	11.13	11.13	
1353571318	SMP	1	454.66	478.33	686.40	483.55	11.41	11.41	11.15	11.15	
1353579673	SMP	1	454.35	478.17	686.14	483.46	11.62	11.62	11.18	11.18	
1353596320	SMP	1	453.73	478.04	685.47	483.28	11.63	11.63	11.28	11.28	
1353604673	SMP	1	453.41	477.90	685.09	483.05	11.54	11.54	11.02	11.02	
1353613067	SMP	1	453.11	477.87	684.95	482.95	11.81	11.81	11.22	11.22	
1353621418	SMP	1	452.73	477.76	684.49	482.93	11.83	11.83	11.27	11.27	
1353629695	SMP	1	452.48	477.63	684.24	482.70	11.67	11.67	11.19	11.19	
1353638036	SMP	1	452.04	477.55	684.03	482.53	11.73	11.73	11.22	11.22	
1353646435	SMP	1	451.65	477.40	683.55	482.48	11.79	11.79	11.20	11.20	
1353654794	SMP	1	451.33	477.31	683.26	482.40	11.68	11.68	11.28	11.28	
1353663067	SMP	1	450.99	477.25	682.90	482.34	11.99	11.99	11.23	11.23	
1353671415	SMP	1	450.49	477.15	682.55	482.33	11.74	11.74	11.43	11.43	
1353679821	SMP	1	450.31	476.98	682.15	482.28	11.73	11.73	11.20	11.20	
1353696416	SMP	1	449.37	477.13	681.50	482.26	11.78	11.78	11.53	11.53	
1353704816	SMP	1	449.04	477.20	681.06	482.18	11.99	11.99	11.31	11.31	
1353713172	SMP	1	448.52	477.29	680.64	482.20	12.00	12.00	11.31	11.31	
1353721550	SMP	1	448.23	477.29	680.23	482.17	11.87	11.87	11.28	11.28	
1353729796	SMP	1	447.63	477.46	679.86	482.13	11.94	11.94	11.34	11.34	
1353738204	SMP	1	447.24	477.57	679.51	482.27	11.76	11.76	11.61	11.61	
1353746539	SMP	1	446.91	477.67	679.08	482.06	11.95	11.95	11.33	11.33	
1353754811	SMP	1	446.38	477.87	678.64	482.19	11.88	11.88	11.27	11.27	
1353763164	SMP	1	445.98	477.99	678.16	482.24	11.99	11.99	11.27	11.27	
1353779975	SMP	1	445.12	478.26	677.47	482.29	12.02	12.02	11.59	11.59	
1353788190	SMP	1	444.66	478.32	676.98	482.24	12.03	12.03	11.57	11.57	
1353796549	SMP	1	444.32	478.48	676.64	482.19	11.89	11.89	11.49	11.49	
1353804922	SMP	1	443.94	478.54	676.20	482.18	12.08	12.08	11.53	11.53	
1353813308	SMP	1	443.52	478.68	675.80	482.11	11.92	11.92	11.44	11.44	
1353821531	SMP	1	443.19	478.75	675.45	482.20	11.95	11.95	11.52	11.52	
1353829912	SMP	1	442.79	478.76	675.03	482.01	12.06	12.06	11.57	11.57	
1353838292	SMP	1	442.38	478.60	674.59	481.84	11.86	11.86	11.54	11.54	
1353846681	SMP	1	442.23	478.31	674.18	481.45	12.13	12.13	11.53	11.53	
1353863488	SMP	1	441.60	478.23	673.42	481.23	12.16	12.16	11.58	11.58	
1353871682	SMP	1	441.28	478.34	673.05	481.31	11.96	11.96	11.58	11.58	
1353880045	SMP	1	440.97	478.44	672.79	481.28	12.08	12.08	11.30	11.30	
1353888301	SMP	1	440.62	478.56	672.54	481.36	12.04	12.04	11.62	11.62	
1353896662	SMP	1	440.32	478.47	672.12	481.38	11.93	11.93	11.55	11.55	
1353905051	SMP	1	439.92	478.63	671.96	481.31	12.09	12.09	11.38	11.38	
1353913281	SMP	1	439.64	478.75	671.56	481.38	11.87	11.87	11.52	11.52	
1353921706	SMP	1	439.32	478.86	671.25	481.38	12.17	12.17	11.45	11.45	
1353930036	SMP	1	438.98	478.86	671.03	481.31	12.06	12.06	11.40	11.40	
1353938417	SMP	1	438.62	478.96	670.64	481.31	11.99	11.99	11.36	11.36	
1353946660	SMP	1	438.43	478.84	670.36	481.26	11.97	11.97	11.44	11.44	
1353955049	SMP	1	438.37	478.59	670.37	480.78	11.99	11.99	11.39	11.39	
1353971776	SMP	1	439.69	476.40	670.66	478.49	12.10	12.10	11.40	11.40	
1353980052	SMP	1	440.10	475.43	670.63	477.67	11.92	11.92	11.40	11.40	
1353988444	SMP	1	439.98	475.30	670.56	477.37	12.03	12.03	11.24	11.24	
1353996791	SMP	1	439.66	475.26	670.51	477.23	12.13	12.13	11.27	11.27	
1354005151	SMP	1	439.45	475.19	670.45	477.25	11.81	11.81	11.21	11.21	
1354013420	SMP	1	439.39	475.10	670.30	477.14	11.91	11.91	11.16	11.16	
1354021779	SMP	1	439.12	474.91	670.30	476.93	11.92	11.92	11.20	11.20	
1354030175	SMP	1	439.00	474.84	670.21	476.79	12.08	12.08	11.25	11.25	
1354038517	SMP	1	438.79	474.67	670.14	476.61	11.86	11.86	11.28	11.28	
1354046793	SMP	1	438.72	474.55	670.18	476.45	11.72	11.72	11.34	11.34	
1354055150	SMP	1	438.58	474.29	670.05	476.25	11.81	11.81	11.29	11.29	
1354063503	SMP	1	438.53	474.07	670.01	475.93	11.73	11.73	11.17	11.17	
1354071757	SMP	1	438.51	473.88	670.00	475.77	11.73	11.73	11.28	11.28	
1354080170	SMP	1	438.54	473.55	669.89	475.45	11.69	11.69	11.25	11.25	
1354096913	SMP	1	438.37	473.08	669.89	474.90	11.73	11.73	11.12	11.12	
1354105168	SMP	1	438.37	472.80	669.72	474.63	11.81	11.81	11.28	11.28	
1354113526	SMP	1	438.31	472.50	669.58	474.31	11.72	11.72	11.04	11.04	
1354121906	SMP	1	438.23	472.23	669.75	473.97	11.79	11.79	11.08	11.08	
1354130273	SMP	1	438.29	472.00	669.62	473.64	11.76	11.76	11.19	11.19	
1354138538	SMP	1	438.17	471.78	669.53	473.36	11.68	11.68	11.07	11.07	
1354146891	SMP	1	438.31	471.44	669.68	473.05	11.64	11.64	11.09	11.09	
1354155388	SMP	1	438.26	471.24	669.61	472.78	11.62	11.62	11.19	11.19	
1354163652	SMP	1	438.40	471.08	669.68	472.59	11.75	11.75	11.12	11.12	
1354171900	SMP	1	438.45	470.94	669.67	472.45	11.60	11.60	11.17	11.17	
1354180269	SMP	1	438.46	470.80	669.84	472.25	11.51	11.51	11.17	11.17	
1354188659	SMP	1	438.50	470.75	669.91	472.15	11.52	11.52	11.10	11.10	
1354197005	SMP	1	438.60	470.73	670.15	472.09	11.57	11.57	10.93	10.93	
1354205291	SMP	1	438.78	470.68	670.15	472.11	11.67	11.67	10.99	10.99	
1354213645	SMP	1	438.88	470.65	670.29	472.11	11.78	11.78	10.95	10.95	
1354222018	SMP	1	439.10	470.64	670.58	472.09	11.59	11.59	11.01	11.01	
1354230269	SMP	1	439.77	470.60	671.23	472.16	11.56	11.56	11.03	11.03	
1354238662	SMP	1	441.06	470.38	672.24	471.92	11.49	11.49	11.14	11.14	
1354247008	SMP	1	442.10	470.26	673.18	471.77	11.62	11.62	11.12	11.12	
1354263659	SMP	1	443.57	470.08	674.34	471.90	11.43	11.43	11.04	11.04	
1354272001	SMP	1	443.57	470.15	674.68	472.04	11.40	11.40	11.11	11.11	
1354280408	SMP	1	443.71	470.29	674.66	472.23	11.45	11.45	11.13	11.13	
1354297108	SMP	1	443.96	470.33	675.12	472.46	11.52	11.52	11.03	11.03	
1354305404	SMP	1	444.09	470.39	675.22	472.60	11.55	11.55	11.03	11.03	
1354313765	SMP	1	444.15	470.42	675.35	472.67	11.55	11.55	10.99	10.99	
1354322126	SMP	1	444.14	470.48	675.41	472.73	11.48	11.48	10.91	10.91	
1354330394	SMP	1	444.20	470.43	675.50	472.83	11.51	11.51	10.87	10.87	
1354338758	SMP	1	444.25	470.40	675.56	472.80	11.46	11.46	10.93	10.93	
1354347131	SMP	1	444.23	470.34	675.49	472.80	11.36	11.36	10.87	10.87	
1354355527	SMP	1	444.17	470.33	675.36	472.74	11.35	11.35	10.86	10.86	
1354363873	SMP	1	444.05	470.18	675.31	472.60	11.44	11.44	10.91	10.91	
1354372125	SMP	1	443.89	469.95	675.21	472.39	11.38	11.38	10.80	10.80	
1354380513	SMP	1	443.87	469.82	675.00	472.18	11.30	11.30	10.88	10.88	
1354388888	SMP	1	443.62	469.71	674.97	472.01	11.38	11.38	10.68	10.68	
1354397129	SMP	1	443.40	469.65	674.64	471.85	11.27	11.27	10.76	10.76	
1354405523	SMP	1	443.28	469.52	674.55	471.61	11.29	11.29	10.87	10.87	
1354413886	SMP	1	442.52	469.86	673.57	471.72	11.24	11.24	10.86	10.86	
1354422141	SMP	1	441.25	470.41	672.01	472.29	11.27	11.27	10.89	10.89	
1354430520	SMP	1	439.75	470.91	670.35	472.65	11.48	11.48	10.85	10.85	
1354447272	SMP	1	438.56	471.58	669.09	473.05	11.30	11.30	10.70	10.70	
1354455503	SMP	1	438.32	471.63	668.93	472.88	11.20	11.20	10.78	10.78	
1354463894	SMP	1	438.04	471.73	668.88	472.67	11.05	11.05	10.77	10.77	
1354472249	SMP	1	437.71	471.92	668.56	472.74	11.33	11.33	10.92	10.92	
1354480648	SMP	1	437.56	471.98	668.40	472.63	11.18	11.18	10.72	10.72	
1354488885	SMP	1	437.28	472.11	668.32	472.59	11.25	11.25	10.80	10.80	
1354497248	SMP	1	437.16	472.16	668.14	472.63	11.02	11.02	10.69	10.69	
1354522261	SMP	1	436.99	472.71	667.89	472.97	10.98	10.98	10.61	10.61	
1354530648	SMP	1	436.92	472.85	668.00	473.05	10.93	10.93	10.69	10.69	
1354538983	SMP	1	436.79	472.95	667.82	473.28	11.05	11.05	10.77	10.77	
1354555637	SMP	1	437.01	473.24	667.95	473.61	10.94	10.94	10.60	10.60	
1354564007	SMP	1	437.01	473.37	667.92	473.86	10.94	10.94	10.48	10.48	
1354572370	SMP	1	437.02	473.54	668.02	474.08	10.86	10.86	10.57	10.57	
1354580633	SMP	1	437.11	473.76	667.97	474.25	10.82	10.82	10.56	10.56	
1354589021	SMP	1	436.92	474.11	667.77	474.77	10.76	10.76	10.71	10.71	
1354605757	SMP	1	436.99	474.36	667.71	475.17	10.76	10.76	10.63	10.63	
1354614020	SMP	1	436.93	474.42	667.76	475.27	10.83	10.83	10.68	10.68	
1354622597	SMP	1	437.00	474.43	667.80	475.30	10.88	10.88	10.66	10.66	
1354639122	SMP	1	437.00	474.40	667.85	475.29	10.78	10.78	10.64	10.64	
1354647377	SMP	1	436.93	474.42	667.79	475.36	10.83	10.83	10.71	10.71	
1354655737	SMP	1	436.88	474.40	667.71	475.31	10.78	10.78	10.65	10.65	
1354672504	SMP	1	436.68	474.47	667.40	475.18	11.02	11.02	10.71	10.71	
1354680761	SMP	1	436.48	474.48	667.26	475.11	11.03	11.03	10.50	10.50	
1354689116	SMP	1	436.33	474.48	667.16	475.10	11.02	11.02	10.61	10.61	
1354705861	SMP	1	436.02	474.47	666.71	475.02	10.77	10.77	10.49	10.49	
1354714122	SMP	1	435.84	474.50	666.44	474.91	10.89	10.89	10.56	10.56	
1354722508	SMP	1	435.47	474.69	666.26	474.89	11.08	11.08	10.55	10.55	
1354730867	SMP	1	435.14	474.69	666.09	474.84	11.05	11.05	10.47	10.47	
1354747510	SMP	1	434.95	474.62	665.70	474.77	10.84	10.84	10.68	10.68	
1354755862	SMP	1	434.71	474.64	665.50	474.69	10.94	10.94	10.54	10.54	
1354764265	SMP	1	434.45	474.75	665.25	474.61	11.16	11.16	10.70	10.70	
1354772482	SMP	1	434.23	474.77	665.12	474.64	11.27	11.27	10.65	10.65	
1354780861	SMP	1	434.16	474.74	665.00	474.63	11.04	11.04	10.48	10.48	
1354789240	SMP	1	434.01	474.80	664.91	474.58	11.03	11.03	10.65	10.65	
1354797746	SMP	1	434.01	474.73	664.80	474.61	10.94	10.94	10.82	10.82	
1354805858	SMP	1	434.06	474.70	664.71	474.67	10.81	10.81	10.80	10.80	
1354814255	SMP	1	433.95	474.73	664.68	474.67	10.87	10.87	10.93	10.93	
1354822605	SMP	1	434.06	474.56	664.73	474.62	11.01	11.01	10.89	10.89	
1354830990	SMP	1	434.02	474.54	664.73	474.55	11.00	11.00	10.81	10.81	
1354839240	SMP	1	434.06	474.43	664.77	474.49	11.17	11.17	10.87	10.87	
1354847622	SMP	1	434.06	474.36	664.79	474.38	11.14	11.14	10.86	10.86	
1354855979	SMP	1	434.02	474.26	664.79	474.24	11.00	11.00	10.89	10.89	
1354864379	SMP	1	434.01	474.07	664.84	474.12	11.31	11.31	10.88	10.88	
1354872609	SMP	1	433.95	474.02	664.81	474.08	11.34	11.34	10.85	10.85	
1354880980	SMP	1	433.94	473.87	664.88	473.89	11.16	11.16	10.94	10.94	
1354889356	SMP	1	434.01	473.65	664.84	473.70	11.25	11.25	10.94	10.94	
1354897622	SMP	1	433.99	473.58	664.80	473.47	11.34	11.34	10.97	10.97	
1354905979	SMP	1	434.11	473.36	664.74	473.37	11.28	11.28	11.08	11.08	
1354922756	SMP	1	433.99	473.03	664.92	472.81	11.53	11.53	10.95	10.95	
1354930983	SMP	1	433.91	472.88	664.69	472.71	11.62	11.62	11.03	11.03	
1354939375	SMP	1	434.02	472.58	664.69	472.48	11.51	11.51	11.09	11.09	
1354956117	SMP	1	433.88	472.23	664.69	471.85	11.34	11.34	11.14	11.14	
1354964374	SMP	1	433.79	472.07	664.58	471.76	11.55	11.55	11.11	11.11	
1354972714	SMP	1	433.85	471.86	664.62	471.48	11.47	11.47	11.01	11.01	
1354989491	SMP	1	433.93	471.57	664.52	471.15	11.54	11.54	10.96	10.96	
1354997738	SMP	1	433.88	471.52	664.52	471.08	11.49	11.49	11.06	11.06	
1355006115	SMP	1	433.91	471.50	664.62	471.04	11.38	11.38	11.08	11.08	
1355014477	SMP	1	434.00	471.43	664.69	471.04	11.58	11.58	11.10	11.10	
1355022868	SMP	1	433.95	471.52	664.70	471.05	11.45	11.45	11.04	11.04	
1355031111	SMP	1	433.95	471.65	664.84	471.02	11.67	11.67	10.97	10.97	
1355039466	SMP	1	434.73	471.32	665.52	470.93	11.27	11.27	11.25	11.25	
1355048019	SMP	1	435.75	470.78	666.42	470.09	11.59	11.59	10.98	10.98	
1355056115	SMP	1	436.47	470.03	666.59	469.40	11.45	11.45	11.01	11.01	
1355064585	SMP	1	437.17	469.24	666.87	468.61	11.54	11.54	11.05	11.05	
1355072869	SMP	1	437.46	468.68	667.30	468.13	11.31	11.31	10.87	10.87	
1355081232	SMP	1	437.52	468.56	667.23	467.86	11.29	11.29	10.75	10.75	
1355089465	SMP	1	437.53	468.57	667.30	467.91	11.27	11.27	10.77	10.77	
1355097850	SMP	1	437.49	468.60	667.48	468.04	11.28	11.28	10.85	10.85	
1355106215	SMP	1	437.57	468.58	667.69	468.09	11.37	11.37	10.76	10.76	
1355114604	SMP	1	437.50	468.58	667.76	468.16	11.36	11.36	10.86	10.86	
1355122864	SMP	1	437.57	468.67	667.74	468.29	11.34	11.34	10.98	10.98	
1355131226	SMP	1	437.50	468.67	667.86	468.29	11.35	11.35	10.96	10.96	
1355139727	SMP	1	437.55	468.59	667.85	468.36	11.37	11.37	10.92	10.92	
1355147978	SMP	1	437.46	468.67	667.85	468.36	11.28	11.28	10.91	10.91	
1355156232	SMP	1	437.45	468.61	667.75	468.42	11.31	11.31	10.99	10.99	
1355164593	SMP	1	437.38	468.54	667.75	468.28	11.29	11.29	10.82	10.82	
1355172984	SMP	1	437.38	468.50	667.69	468.23	11.36	11.36	10.69	10.69	
1355181356	SMP	1	437.29	468.43	667.52	468.11	11.26	11.26	10.77	10.77	
1355189590	SMP	1	437.05	468.47	667.41	467.98	11.35	11.35	10.75	10.75	
1355197974	SMP	1	436.85	468.46	667.25	467.96	11.42	11.42	10.70	10.70	
1355206341	SMP	1	436.71	468.32	667.09	467.86	11.19	11.19	10.51	10.51	
1355214587	SMP	1	436.64	468.32	666.96	467.76	11.15	11.15	10.69	10.69	
1355222984	SMP	1	436.58	468.39	666.93	467.69	11.28	11.28	10.71	10.71	
1355231481	SMP	1	436.40	468.43	666.70	467.74	11.40	11.40	10.69	10.69	
1355247960	SMP	1	436.17	468.50	666.38	467.80	11.36	11.36	10.77	10.77	
1355256337	SMP	1	436.10	468.57	666.23	467.80	11.24	11.24	10.63	10.63	
1355264729	SMP	1	435.88	468.66	665.99	467.78	11.26	11.26	10.59	10.59	
1355281354	SMP	1	435.52	468.78	665.91	467.74	11.17	11.17	10.57	10.57	
1355289731	SMP	1	435.46	468.75	665.72	467.69	11.27	11.27	10.67	10.67	
1355298095	SMP	1	435.32	468.68	665.49	467.66	11.23	11.23	10.74	10.74	
1355314715	SMP	1	435.19	468.70	665.23	467.60	11.22	11.22	10.59	10.59	
1355323086	SMP	1	435.10	468.71	665.17	467.54	11.25	11.25	10.56	10.56	
1355331470	SMP	1	434.90	468.67	665.18	467.50	11.27	11.27	10.76	10.76	
1355339826	SMP	1	434.86	468.71	665.10	467.45	11.20	11.20	10.61	10.61	
1355348102	SMP	1	434.93	468.71	665.18	467.58	11.22	11.22	10.69	10.69	
1355356485	SMP	1	435.86	468.71	666.00	467.60	11.23	11.23	10.66	10.66	
1355364841	SMP	1	436.87	468.73	666.96	467.61	11.18	11.18	10.68	10.68	
1355373089	SMP	1	437.69	468.87	667.70	467.73	11.23	11.23	10.57	10.57	
1355381469	SMP	1	438.12	468.98	667.97	467.95	11.27	11.27	10.53	10.53	
1355389827	SMP	1	438.09	468.86	667.97	467.90	11.12	11.12	10.39	10.39	
1355398226	SMP	1	437.98	468.80	667.94	467.87	11.10	11.10	10.34	10.34	
1355406455	SMP	1	437.95	468.71	668.11	467.69	11.16	11.16	10.38	10.38	
1355414829	SMP	1	437.91	468.69	668.06	467.63	11.23	11.23	10.40	10.40	
1355423216	SMP	1	437.87	468.52	668.02	467.54	11.14	11.14	10.48	10.48	
1355431591	SMP	1	437.94	468.54	667.94	467.42	11.13	11.13	10.37	10.37	
1355439828	SMP	1	437.79	468.47	667.88	467.31	11.17	11.17	10.34	10.34	
1355448227	SMP	1	437.77	468.43	667.84	467.20	11.17	11.17	10.31	10.31	
1355456572	SMP	1	437.70	468.43	667.92	467.22	11.11	11.11	10.36	10.36	
1355464956	SMP	1	437.63	468.36	667.83	467.12	11.07	11.07	10.38	10.38	
1355473203	SMP	1	437.65	468.42	667.89	467.19	11.06	11.06	10.34	10.34	
1355481609	SMP	1	437.65	468.35	667.83	467.12	11.03	11.03	10.45	10.45	
1355489951	SMP	1	437.70	468.31	668.03	467.03	10.99	10.99	10.40	10.40	
1355498347	SMP	1	437.77	468.28	668.01	467.00	10.91	10.91	10.38	10.38	
1355506572	SMP	1	437.77	468.24	668.07	467.01	10.95	10.95	10.30	10.30	
1355514951	SMP	1	437.76	468.17	668.23	467.00	10.77	10.77	10.25	10.25	
1355523326	SMP	1	437.83	468.10	668.13	466.90	10.79	10.79	10.30	10.30	
1355531585	SMP	1	437.98	468.19	668.20	467.00	10.84	10.84	10.26	10.26	
1355539942	SMP	1	438.21	468.89	668.20	467.62	10.89	10.89	10.23	10.23	
1355548342	SMP	1	438.48	469.48	668.43	468.28	11.07	11.07	10.38	10.38	
1355556693	SMP	1	438.73	469.89	668.44	468.79	10.92	10.92	10.29	10.29	
1355564969	SMP	1	438.72	470.27	668.55	469.12	10.89	10.89	10.42	10.42	
1355573325	SMP	1	438.81	470.60	668.55	469.48	10.80	10.80	10.19	10.19	
1355581715	SMP	1	438.90	470.63	668.75	469.55	10.79	10.79	10.46	10.46	
1355590065	SMP	1	438.98	470.70	668.97	469.48	10.75	10.75	10.11	10.11	
1355598342	SMP	1	439.08	470.74	669.07	469.63	10.84	10.84	10.22	10.22	
1355606774	SMP	1	439.18	470.70	669.26	469.68	10.88	10.88	10.20	10.20	
1355615071	SMP	1	439.30	470.69	669.42	469.71	10.81	10.81	10.43	10.43	
1355623444	SMP	1	439.45	470.61	669.57	469.58	10.95	10.95	10.09	10.09	
1355631705	SMP	1	439.61	470.54	669.83	469.62	10.68	10.68	10.14	10.14	
1355640063	SMP	1	439.84	470.58	669.97	469.62	10.66	10.66	10.16	10.16	
1355648464	SMP	1	439.91	470.51	670.10	469.61	10.68	10.68	10.17	10.17	
1355665071	SMP	1	440.19	470.48	670.48	469.63	10.94	10.94	10.31	10.31	
1355673462	SMP	1	440.41	470.62	670.76	469.78	11.06	11.06	10.09	10.09	
1355681814	SMP	1	440.63	470.70	670.91	469.94	10.83	10.83	10.27	10.27	
1355690084	SMP	1	440.82	470.80	671.13	470.10	10.68	10.68	10.41	10.41	
1355698467	SMP	1	440.99	470.99	671.34	470.24	10.55	10.55	10.25	10.25	
1355706837	SMP	1	441.17	471.12	671.64	470.42	10.82	10.82	10.35	10.35	
1355715184	SMP	1	441.33	471.05	671.82	470.48	10.60	10.60	10.47	10.47	
1355723463	SMP	1	441.58	471.11	671.97	470.48	10.75	10.75	10.19	10.19	
1355731830	SMP	1	441.72	471.14	672.05	470.59	10.83	10.83	10.18	10.18	
1355740204	SMP	1	441.89	471.15	672.27	470.62	10.76	10.76	10.22	10.22	
1355748571	SMP	1	442.06	471.08	672.38	470.61	10.66	10.66	10.41	10.41	
1355756823	SMP	1	442.14	471.08	672.57	470.58	10.79	10.79	10.54	10.54	
1355765178	SMP	1	442.30	471.10	672.82	470.69	10.86	10.86	10.55	10.55	
1355773577	SMP	1	442.46	471.05	673.07	470.71	10.72	10.72	10.29	10.29	
1355781937	SMP	1	442.65	471.02	673.12	470.82	10.77	10.77	10.33	10.33	
1355790199	SMP	1	442.83	471.09	673.27	470.93	10.67	10.67	10.45	10.45	
1355798568	SMP	1	442.93	471.22	673.46	471.02	10.68	10.68	10.56	10.56	
1355806944	SMP	1	443.05	471.36	673.62	471.12	10.83	10.83	10.46	10.46	
1355815299	SMP	1	443.18	471.46	673.77	471.20	10.94	10.94	10.43	10.43	
1355823578	SMP	1	443.33	471.48	673.83	471.33	11.00	11.00	10.38	10.38	
1355831935	SMP	1	443.41	471.62	673.98	471.44	11.06	11.06	10.50	10.50	
1355840318	SMP	1	443.62	471.62	674.12	471.51	10.96	10.96	10.41	10.41	
1355856936	SMP	1	443.87	471.66	674.32	471.55	11.00	11.00	10.56	10.56	
1355865326	SMP	1	443.98	471.71	674.51	471.67	10.97	10.97	10.71	10.71	
1355873682	SMP	1	444.07	471.67	674.60	471.60	10.88	10.88	10.62	10.62	
1355881952	SMP	1	444.27	471.63	674.90	471.68	11.08	11.08	10.53	10.53	
1355890291	SMP	1	445.33	471.57	675.89	471.55	11.07	11.07	10.50	10.50	
1355898702	SMP	1	446.48	471.34	676.92	471.39	11.12	11.12	10.66	10.66	
1355907044	SMP	1	447.52	471.14	677.78	471.17	10.94	10.94	10.65	10.65	
1355915313	SMP	1	448.25	471.07	678.09	471.12	11.05	11.05	10.34	10.34	
1355923679	SMP	1	448.36	471.01	678.41	471.19	11.22	11.22	10.57	10.57	
1355932071	SMP	1	448.44	470.95	678.71	471.26	11.08	11.08	10.63	10.63	
1355940419	SMP	1	448.51	470.94	678.92	471.26	11.20	11.20	10.51	10.51	
1355948703	SMP	1	448.73	470.87	679.04	471.35	11.04	11.04	10.59	10.59	
1355957042	SMP	1	448.84	470.83	679.05	471.26	11.26	11.26	10.52	10.52	
1355965432	SMP	1	448.91	470.80	679.28	471.26	11.15	11.15	10.44	10.44	
1355973801	SMP	1	449.02	470.75	679.44	471.17	11.22	11.22	10.47	10.47	
1355982078	SMP	1	449.14	470.74	679.71	471.19	11.29	11.29	10.63	10.63	
1355990421	SMP	1	449.33	470.71	679.85	471.19	11.15	11.15	10.48	10.48	
1356007200	SMP	1	449.68	470.67	680.12	471.33	11.26	11.26	10.48	10.48	
1356015409	SMP	1	449.78	470.70	680.52	471.50	11.23	11.23	10.57	10.57	
1356023817	SMP	1	450.05	470.65	680.66	471.46	11.18	11.18	10.46	10.46	
1356032179	SMP	1	450.28	470.73	680.98	471.55	11.22	11.22	10.37	10.37	
1356040430	SMP	1	450.41	470.70	681.16	471.69	11.15	11.15	10.45	10.45	
1356048801	SMP	1	450.78	470.71	681.39	471.76	11.00	11.00	10.66	10.66	
1356057192	SMP	1	451.44	470.93	682.12	472.02	11.17	11.17	10.56	10.56	
1356065543	SMP	1	452.60	471.22	683.29	472.40	10.99	10.99	10.62	10.62	
1356073820	SMP	1	453.60	471.40	684.24	472.65	11.27	11.27	10.55	10.55	
1356082177	SMP	1	454.27	471.56	684.96	472.98	11.15	11.15	10.31	10.31	
1356090551	SMP	1	454.62	471.65	685.27	473.04	11.29	11.29	10.46	10.46	
1356107174	SMP	1	455.17	471.70	685.93	473.31	11.12	11.12	10.43	10.43	
1356115563	SMP	1	455.54	471.68	686.35	473.42	11.27	11.27	10.48	10.48	
1356123927	SMP	1	455.83	471.71	686.75	473.57	11.11	11.11	10.43	10.43	
1356132302	SMP	1	456.16	471.77	687.00	473.61	11.03	11.03	10.34	10.34	
1356140536	SMP	1	456.43	471.77	687.29	473.65	11.22	11.22	10.51	10.51	
1356148936	SMP	1	456.89	471.85	687.88	473.90	11.11	11.11	10.25	10.25	
1356157292	SMP	1	457.23	471.95	688.27	474.04	11.13	11.13	10.35	10.35	
1356165667	SMP	1	457.75	471.92	688.69	474.24	11.00	11.00	10.51	10.51	
1356173915	SMP	1	458.04	471.93	689.05	474.22	10.99	10.99	10.16	10.16	
1356190668	SMP	1	458.78	471.88	689.91	474.44	11.13	11.13	10.42	10.42	
1356198925	SMP	1	459.18	471.83	690.29	474.47	10.99	10.99	10.41	10.41	
1356207283	SMP	1	459.52	471.77	690.78	474.72	11.12	11.12	10.34	10.34	
1356215662	SMP	1	460.04	471.78	691.14	474.71	10.99	10.99	10.30	10.30	
1356224057	SMP	1	460.41	471.76	691.46	474.75	11.22	11.22	10.37	10.37	
1356232297	SMP	1	460.76	471.65	692.02	474.81	10.84	10.84	10.29	10.29	
1356240673	SMP	1	461.19	471.67	692.29	474.89	11.04	11.04	10.23	10.23	
1356249045	SMP	1	461.57	471.70	692.82	475.09	11.16	11.16	10.19	10.19	
1356257410	SMP	1	461.96	471.71	693.26	475.13	11.08	11.08	10.20	10.20	
1356265671	SMP	1	462.40	471.74	693.69	475.24	11.15	11.15	10.52	10.52	
1356282427	SMP	1	463.13	471.75	694.40	475.42	10.98	10.98	10.48	10.48	
1356290778	SMP	1	463.48	471.83	694.87	475.52	11.24	11.24	10.21	10.21	
1356299055	SMP	1	463.89	471.85	695.18	475.58	10.85	10.85	10.34	10.34	
1356307403	SMP	1	464.28	471.87	695.54	475.64	10.93	10.93	10.35	10.35	
1356315788	SMP	1	464.73	471.84	696.00	475.79	10.94	10.94	10.29	10.29	
1356324158	SMP	1	465.02	471.79	696.26	475.69	10.96	10.96	10.25	10.25	
1356332428	SMP	1	465.41	471.89	696.70	475.86	11.15	11.15	9.96	9.96	
1356340777	SMP	1	465.75	471.84	697.10	475.84	10.99	10.99	10.28	10.28	
1356349179	SMP	1	466.16	471.77	697.42	475.82	10.97	10.97	10.29	10.29	
1356365790	SMP	1	466.83	471.65	698.26	475.97	10.90	10.90	10.20	10.20	
1356374180	SMP	1	467.26	471.74	698.57	475.97	10.94	10.94	10.18	10.18	
1356382532	SMP	1	467.48	471.69	699.04	476.05	11.12	11.12	10.25	10.25	
1356390790	SMP	1	468.02	471.48	699.39	475.95	10.79	10.79	10.33	10.33	
1356399157	SMP	1	468.75	471.27	700.14	475.83	10.86	10.86	10.32	10.32	
1356407547	SMP	1	469.48	471.06	700.65	475.67	10.85	10.85	10.22	10.22	
1356415895	SMP	1	469.90	470.78	700.98	475.42	10.65	10.65	10.38	10.38	
1356424171	SMP	1	470.38	470.71	701.46	475.42	10.95	10.95	10.38	10.38	
1356432534	SMP	1	470.80	470.60	701.87	475.35	10.75	10.75	10.36	10.36	
1356449281	SMP	1	471.36	470.52	702.58	475.42	10.98	10.98	10.50	10.50	
1356457524	SMP	1	471.70	470.48	702.82	475.33	10.77	10.77	10.57	10.57	
1356465907	SMP	1	471.86	470.35	703.21	475.35	10.82	10.82	10.19	10.19	
1356474274	SMP	1	472.30	470.39	703.72	475.36	10.91	10.91	10.40	10.40	
1356482672	SMP	1	472.69	470.35	703.88	475.26	10.72	10.72	10.34	10.34	
1356490900	SMP	1	472.89	470.18	704.39	475.35	10.92	10.92	10.22	10.22	
1356499278	SMP	1	473.36	470.19	704.73	475.34	10.81	10.81	10.41	10.41	
1356507650	SMP	1	473.75	470.12	705.12	475.34	10.69	10.69	10.32	10.32	
1356515911	SMP	1	474.05	470.11	705.64	475.49	10.89	10.89	10.55	10.55	
1356524271	SMP	1	474.43	470.06	705.97	475.47	10.78	10.78	10.41	10.41	
1356541037	SMP	1	475.27	470.06	706.76	475.50	10.90	10.90	10.30	10.30	
1356549279	SMP	1	475.68	469.95	707.05	475.54	10.65	10.65	10.20	10.20	
1356557666	SMP	1	476.06	469.94	707.46	475.64	10.73	10.73	10.44	10.44	
1356566030	SMP	1	476.33	469.90	707.86	475.67	10.87	10.87	10.30	10.30	
1356574406	SMP	1	476.68	469.80	708.18	475.78	10.50	10.50	10.31	10.31	
1356582649	SMP	1	477.01	469.89	708.54	475.75	10.75	10.75	10.43	10.43	
1356591036	SMP	1	477.40	469.90	708.85	475.85	10.87	10.87	10.02	10.02	
1356599387	SMP	1	477.75	469.86	709.09	475.94	10.58	10.58	10.34	10.34	
1356607786	SMP	1	478.03	469.89	709.48	476.00	10.63	10.63	10.15	10.15	
1356616021	SMP	1	478.33	469.97	709.85	476.10	10.81	10.81	10.34	10.34	
1356624402	SMP	1	478.64	469.96	709.99	476.26	10.58	10.58	10.17	10.17	
1356641151	SMP	1	479.27	470.02	710.72	476.43	10.73	10.73	10.46	10.46	
1356649401	SMP	1	479.47	469.97	710.95	476.45	10.69	10.69	10.22	10.22	
1356657764	SMP	1	479.65	469.93	711.19	476.51	10.53	10.53	10.24	10.24	
1356666162	SMP	1	480.03	469.90	711.37	476.48	10.56	10.56	10.22	10.22	
1356674388	SMP	1	480.34	470.08	711.72	476.60	10.77	10.77	10.41	10.41	
1356682787	SMP	1	480.53	470.01	711.93	476.68	10.67	10.67	10.15	10.15	
1356691134	SMP	1	480.67	469.91	712.12	476.82	10.50	10.50	10.37	10.37	
1356699527	SMP	1	481.13	469.98	712.34	476.76	10.68	10.68	10.31	10.31	
1356707762	SMP	1	481.63	469.50	712.83	476.37	10.66	10.66	10.34	10.34	
1356716163	SMP	1	482.17	469.09	712.95	475.83	10.75	10.75	9.99	9.99	
1356724493	SMP	1	482.58	468.68	713.09	475.54	10.64	10.64	10.04	10.04	
1356732910	SMP	1	482.77	468.28	713.15	475.20	10.40	10.40	10.03	10.03	
1356741121	SMP	1	482.97	468.30	713.44	475.27	10.59	10.59	10.15	10.15	
1356749517	SMP	1	483.15	468.36	713.60	475.37	10.46	10.46	10.20	10.20	
1356766268	SMP	1	483.52	468.48	714.12	475.46	10.53	10.53	9.97	9.97	
1356774529	SMP	1	483.63	468.57	714.37	475.51	10.53	10.53	10.23	10.23	
1356782892	SMP	1	483.90	468.65	714.58	475.53	10.46	10.46	10.08	10.08	
1356791270	SMP	1	484.01	468.76	714.80	475.58	10.51	10.51	9.86	9.86	
1356799640	SMP	1	484.29	468.84	715.00	475.65	10.45	10.45	10.15	10.15	
1356807904	SMP	1	484.67	468.89	715.39	475.72	10.41	10.41	10.15	10.15	
1356816261	SMP	1	484.92	468.97	715.76	475.74	10.43	10.43	9.88	9.88	
1356824657	SMP	1	485.19	468.98	716.02	475.77	10.62	10.62	10.00	10.00	
1356833009	SMP	1	485.51	469.04	716.33	475.77	10.42	10.42	9.99	9.99	
1356841272	SMP	1	485.88	469.08	716.75	475.87	10.50	10.50	9.90	9.90	
1356849623	SMP	1	486.33	469.12	717.00	475.84	10.55	10.55	10.17	10.17	
1356858025	SMP	1	486.58	469.04	717.44	475.90	10.43	10.43	10.07	10.07	
1356866264	SMP	1	486.92	469.05	717.81	475.86	10.53	10.53	9.92	9.92	
1356883017	SMP	1	487.79	468.98	718.60	475.95	10.44	10.44	9.97	9.97	
1356891378	SMP	1	488.16	468.82	719.02	476.02	10.48	10.48	10.07	10.07	
1356899647	SMP	1	488.50	468.71	719.31	475.90	10.48	10.48	10.10	10.10	
1356907991	SMP	1	488.88	468.63	719.72	475.90	10.33	10.33	10.07	10.07	
1356916409	SMP	1	489.26	468.55	720.08	475.86	10.60	10.60	10.05	10.05	
1356924743	SMP	1	489.57	468.42	720.48	475.87	10.32	10.32	10.06	10.06	
1356933009	SMP	1	489.89	468.30	720.90	475.80	10.44	10.44	9.89	9.89	
1356941372	SMP	1	490.34	468.24	721.16	475.78	10.72	10.72	10.13	10.13	
1356949772	SMP	1	490.58	468.19	721.44	475.66	10.44	10.44	10.09	10.09	
1356958115	SMP	1	490.85	468.07	721.72	475.53	10.47	10.47	10.05	10.05	
1356974773	SMP	1	491.42	467.77	722.40	475.50	10.47	10.47	10.07	10.07	
1356983117	SMP	1	491.75	467.70	722.52	475.41	10.31	10.31	10.08	10.08	
1356991395	SMP	1	491.98	467.68	722.84	475.30	10.58	10.58	10.16	10.16	
1356999752	SMP	1	492.34	467.55	722.99	475.19	10.63	10.63	10.04	10.04	
1357008115	SMP	1	492.59	467.37	723.23	475.05	10.45	10.45	10.04	10.04	
1357016504	SMP	1	492.83	467.28	723.60	474.96	10.37	10.37	10.04	10.04	
1357024739	SMP	1	493.17	467.12	723.99	474.95	10.53	10.53	9.97	9.97	
1357033121	SMP	1	493.36	467.04	724.15	474.73	10.47	10.47	10.24	10.24	
1357041516	SMP	1	493.61	466.89	724.46	474.62	10.39	10.39	10.06	10.06	
1357049885	SMP	1	493.87	466.79	724.72	474.53	10.37	10.37	10.10	10.10	
1357058135	SMP	1	494.16	466.77	725.08	474.54	10.55	10.55	10.04	10.04	
1357066503	SMP	1	494.47	466.68	725.34	474.50	10.51	10.51	10.16	10.16	
1357074870	SMP	1	494.73	466.60	725.60	474.44	10.39	10.39	10.20	10.20	
1357091489	SMP	1	495.58	467.68	726.07	475.70	10.61	10.61	10.19	10.19	
1357099889	SMP	1	496.10	468.86	726.19	476.99	10.54	10.54	10.29	10.29	
1357108254	SMP	1	496.26	469.98	726.25	478.21	10.80	10.80	10.14	10.14	
1357116633	SMP	1	496.50	471.16	726.19	479.52	10.82	10.82	10.33	10.33	
1357124865	SMP	1	496.80	471.95	726.56	480.39	10.61	10.61	10.47	10.47	
1357141632	SMP	1	497.18	472.15	727.29	480.72	10.87	10.87	10.34	10.34	
1357150004	SMP	1	497.38	472.10	727.50	480.68	10.73	10.73	10.26	10.26	
1357158237	SMP	1	497.64	472.23	727.71	480.83	10.62	10.62	10.11	10.11	
1357166670	SMP	1	497.91	472.20	728.14	481.11	10.69	10.69	10.50	10.50	
1357175006	SMP	1	498.06	472.26	728.48	481.15	10.90	10.90	10.18	10.18	
1357183246	SMP	1	498.41	472.32	728.70	481.18	10.92	10.92	10.54	10.54	
1357191613	SMP	1	498.63	472.32	729.00	481.27	10.74	10.74	10.22	10.22	
1357200002	SMP	1	498.79	472.39	729.35	481.54	10.78	10.78	10.37	10.37	
1357208363	SMP	1	499.01	472.45	729.49	481.62	10.85	10.85	10.25	10.25	
1357224982	SMP	1	499.41	472.55	729.95	481.79	11.02	11.02	10.29	10.29	
1357233385	SMP	1	499.62	472.55	730.25	481.95	10.89	10.89	10.36	10.36	
1357241720	SMP	1	499.88	472.57	730.48	482.00	10.80	10.80	10.16	10.16	
1357250006	SMP	1	499.99	472.60	730.63	482.11	11.01	11.01	10.47	10.47	
1357258359	SMP	1	500.17	472.69	730.85	482.11	10.89	10.89	10.47	10.47	
1357266759	SMP	1	500.30	472.73	730.90	482.26	10.92	10.92	10.28	10.28	
1357275090	SMP	1	500.41	472.82	731.09	482.43	11.13	11.13	10.28	10.28	
1357283382	SMP	1	500.49	472.80	731.16	482.51	10.86	10.86	10.44	10.44	
1357291740	SMP	1	500.73	472.77	731.37	482.62	10.88	10.88	10.49	10.49	
1357300125	SMP	1	500.82	472.84	731.43	482.62	10.81	10.81	10.32	10.32	
1357308479	SMP	1	500.93	472.84	731.49	482.65	10.57	10.57	10.24	10.24	
1357316756	SMP	1	500.93	472.88	731.57	482.68	10.80	10.80	10.28	10.28	
1357325090	SMP	1	500.98	472.91	731.58	482.75	10.72	10.72	10.34	10.34	
1357333503	SMP	1	501.02	472.91	731.74	482.79	10.75	10.75	10.24	10.24	
1357341721	SMP	1	501.00	473.00	731.71	482.97	10.80	10.80	10.22	10.22	
1357350116	SMP	1	501.03	472.98	731.73	482.92	10.79	10.79	10.18	10.18	
1357366857	SMP	1	501.10	473.03	731.86	482.95	10.91	10.91	10.32	10.32	
1357375118	SMP	1	501.07	473.00	731.84	483.11	10.83	10.83	10.43	10.43	
1357383472	SMP	1	501.03	473.03	731.84	483.11	10.87	10.87	10.43	10.43	
1357391874	SMP	1	501.03	473.17	731.85	483.11	10.96	10.96	10.43	10.43	
1357400218	SMP	1	501.03	473.17	731.84	483.10	10.96	10.96	10.47	10.47	
1357408497	SMP	1	500.96	473.10	731.77	483.11	10.89	10.89	10.46	10.46	
1357416868	SMP	1	500.95	473.18	731.77	483.11	10.91	10.91	10.46	10.46	
1357425245	SMP	1	500.90	473.20	731.70	483.17	10.92	10.92	10.48	10.48	
1357433609	SMP	1	500.78	473.13	731.69	483.11	10.90	10.90	10.48	10.48	
1357441861	SMP	1	500.79	473.16	731.58	483.15	10.77	10.77	10.60	10.60	
1357450216	SMP	1	500.72	473.17	731.55	483.14	10.79	10.79	10.57	10.57	
1357458618	SMP	1	500.66	473.18	731.55	483.06	10.96	10.96	10.44	10.44	
1357466977	SMP	1	500.59	473.17	731.48	483.14	10.98	10.98	10.51	10.51	
1357475232	SMP	1	500.59	473.17	731.41	483.07	10.88	10.88	10.52	10.52	
1357483604	SMP	1	500.51	473.15	731.41	483.06	10.89	10.89	10.52	10.52	
1357491982	SMP	1	500.51	473.22	731.36	483.15	10.91	10.91	10.47	10.47	
1357500218	SMP	1	500.37	473.22	731.33	483.08	10.96	10.96	10.34	10.34	
1357508618	SMP	1	500.30	473.15	731.31	483.14	10.97	10.97	10.47	10.47	
1357516969	SMP	1	500.29	473.28	731.27	483.11	11.10	11.10	10.36	10.36	
1357525374	SMP	1	500.23	473.17	731.18	483.00	10.98	10.98	10.41	10.41	
1357533602	SMP	1	500.19	473.25	731.17	483.05	11.11	11.11	10.47	10.47	
1357541996	SMP	1	500.14	473.22	731.12	482.98	11.04	11.04	10.46	10.46	
1357550340	SMP	1	500.15	473.30	731.08	483.09	10.93	10.93	10.52	10.52	
1357558741	SMP	1	500.07	473.35	731.03	483.10	10.93	10.93	10.42	10.42	
1357566973	SMP	1	499.92	473.34	731.03	483.10	10.93	10.93	10.35	10.35	
1357575355	SMP	1	499.96	473.45	731.02	483.11	10.82	10.82	10.41	10.41	
1357583721	SMP	1	499.56	473.68	730.65	483.24	11.13	11.13	10.58	10.58	
1357592108	SMP	1	498.76	473.84	729.72	483.56	10.90	10.90	10.45	10.45	
1357600336	SMP	1	498.41	474.00	729.36	483.69	10.81	10.81	10.43	10.43	
1357608736	SMP	1	498.37	474.08	729.36	483.70	10.89	10.89	10.43	10.43	
1357617091	SMP	1	498.30	474.15	729.39	483.86	10.88	10.88	10.48	10.48
[truncated: 2,467,332 more chars]
