# Supplementary material for: Dynamic Patterns of Expertise: The Case of Orthopedic Medical Diagnosis
Source: PLoS One. 2016 Jul 14;11(7):e0158820. doi: 10.1371/journal.pone.0158820 (PMC4945032; doi:10.1371/journal.pone.0158820)
Supplement: S1 Data — The zip files includes 15 main radiographs used in the experiment (in main radiograph folder), all the gathered data (in the eyetracking data folder) and all the result files used for the statistic analysis (hypothesis 1 & 2, newstat, rqanew and rqanew2). (ZIP) [file pone.0158820.s001.zip › fai data/eyetracking data/P13-eye_data Samples.txt]

## Sample Rate:	120
## Separator Type:	Msg
## Trial Count:	1
## Uses Plane File:	False
## Number of Samples:	70540                                                                                                                                                                                                                                                           
## Reversed:	none
## [Run]
## Subject:	P13                                                                                                                                                                                                                                                             
## [Calibration]
## Calibration Type:	5-point
## Calibration Area:	1680	1050
## Calibration Point 0:	Position(840;525)
## Calibration Point 1:	Position(420;105)
## Calibration Point 2:	Position(1512;262)
## Calibration Point 3:	Position(1260;945)
## Calibration Point 4:	Position(167;787)
## [Geometry]
## Stimulus Dimension [mm]:	474	297
## Head Distance [mm]:	700
## [Hardware Setup]
## System ID:	IRX0867601-1348
## Operating System :	6.1
## iView X Version:	2.8.26
## [Filter Settings]
## Heuristic:	False
## Heuristic Stage:	0
## Bilateral:	True
## Gaze Cursor Filter:	True
## Saccade Length [px]:	80
## Filter Depth [ms]:	20
## Format:	LEFT, RIGHT, RAW, DIAMETER
## 
Time	Type	Trial	L Raw X [px]	L Raw Y [px]	R Raw X [px]	R Raw Y [px]	L Dia X [px]	L Dia Y [px]	R Dia X [px]	R Dia Y [px]	Aux1
4860546275	SMP	1	0.00	0.00	0.00	0.00	0.00	0.00	0.00	0.00	
4880528532	SMP	1	543.18	688.74	775.15	670.38	10.24	10.24	9.97	9.97	
4880535269	SMP	1	543.13	688.73	775.05	670.31	10.16	10.16	9.84	9.84	
4880542535	SMP	1	543.03	688.77	774.95	670.46	10.13	10.13	9.95	9.95	
4880550993	SMP	1	543.01	688.82	774.96	670.39	10.10	10.10	9.91	9.91	
4880559271	SMP	1	542.95	688.88	774.89	670.39	10.22	10.22	9.97	9.97	
4880567626	SMP	1	542.91	688.97	774.73	670.53	10.17	10.17	9.80	9.80	
4880576009	SMP	1	542.83	688.97	774.78	670.53	10.20	10.20	9.70	9.70	
4880584284	SMP	1	542.40	688.80	774.41	670.34	10.12	10.12	9.81	9.81	
4880592647	SMP	1	540.73	688.25	773.10	669.62	10.52	10.52	9.83	9.83	
4880601014	SMP	1	538.45	687.47	771.07	668.57	10.36	10.36	9.92	9.92	
4880609270	SMP	1	536.63	686.52	768.88	667.77	10.44	10.44	9.92	9.92	
4880617633	SMP	1	534.70	685.83	766.69	667.15	10.12	10.12	10.07	10.07	
4880634378	SMP	1	532.34	684.91	763.62	666.19	10.10	10.10	10.03	10.03	
4880642663	SMP	1	532.38	685.02	763.48	666.31	10.24	10.24	10.29	10.29	
4880651013	SMP	1	532.32	685.02	763.48	666.31	10.20	10.20	10.34	10.34	
4880659381	SMP	1	532.17	685.02	763.41	666.27	10.25	10.25	10.15	10.15	
4880667761	SMP	1	532.01	685.08	763.34	666.27	10.32	10.32	10.27	10.27	
4880676017	SMP	1	531.98	685.19	763.27	666.33	10.43	10.43	10.33	10.33	
4880684376	SMP	1	531.84	685.18	763.20	666.27	10.43	10.43	10.27	10.27	
4880692778	SMP	1	531.78	685.07	763.11	666.24	10.18	10.18	10.20	10.20	
4880701126	SMP	1	531.69	685.05	763.05	666.25	10.34	10.34	10.14	10.14	
4880709386	SMP	1	531.55	685.05	762.88	666.17	10.35	10.35	10.05	10.05	
4880717760	SMP	1	531.34	684.98	762.73	666.09	10.26	10.26	10.03	10.03	
4880726141	SMP	1	531.34	685.05	762.72	666.10	10.24	10.24	10.04	10.04	
4880734503	SMP	1	531.27	685.01	762.75	666.05	10.14	10.14	10.10	10.10	
4880742779	SMP	1	531.20	685.05	762.67	666.02	10.27	10.27	10.17	10.17	
4880751115	SMP	1	531.15	685.08	762.67	666.02	10.36	10.36	10.26	10.26	
4880759516	SMP	1	531.02	685.09	762.61	666.01	10.40	10.40	10.20	10.20	
4880767753	SMP	1	530.98	685.12	762.55	666.01	10.46	10.46	10.25	10.25	
4880776155	SMP	1	530.95	685.11	762.52	665.95	10.44	10.44	10.26	10.26	
4880784497	SMP	1	530.95	685.11	762.52	666.02	10.35	10.35	10.40	10.40	
4880792896	SMP	1	530.95	685.18	762.52	665.95	10.50	10.50	10.32	10.32	
4880801115	SMP	1	530.95	685.11	762.53	665.88	10.44	10.44	10.18	10.18	
4880809497	SMP	1	530.96	684.99	762.45	665.88	10.33	10.33	10.19	10.19	
4880817879	SMP	1	530.88	685.04	762.52	665.95	10.34	10.34	10.41	10.41	
4880826264	SMP	1	530.95	685.07	762.52	665.88	10.43	10.43	10.41	10.41	
4880834507	SMP	1	530.88	685.11	762.52	665.88	10.53	10.53	10.34	10.34	
4880842904	SMP	1	530.93	685.08	762.55	665.86	10.55	10.55	10.29	10.29	
4880851238	SMP	1	530.94	685.06	762.60	665.88	10.53	10.53	10.25	10.25	
4880859648	SMP	1	530.98	685.12	762.67	665.88	10.48	10.48	10.10	10.10	
4880867882	SMP	1	531.02	685.09	762.67	665.94	10.36	10.36	10.14	10.14	
4880876261	SMP	1	531.06	685.08	762.74	665.88	10.38	10.38	10.07	10.07	
4880884622	SMP	1	531.08	685.01	762.75	666.04	10.34	10.34	10.09	10.09	
4880893022	SMP	1	531.15	685.15	762.74	665.95	10.33	10.33	10.07	10.07	
4880901262	SMP	1	531.15	685.13	762.69	666.01	10.32	10.32	10.12	10.12	
4880909614	SMP	1	531.22	685.06	762.77	666.02	10.26	10.26	10.03	10.03	
4880918002	SMP	1	531.27	685.16	762.84	666.03	10.35	10.35	10.19	10.19	
4880926383	SMP	1	531.34	685.23	762.90	666.10	10.51	10.51	10.24	10.24	
4880934641	SMP	1	531.32	685.15	762.96	666.11	10.30	10.30	10.20	10.20	
4880943011	SMP	1	531.41	685.27	763.05	666.17	10.60	10.60	10.46	10.46	
4880951362	SMP	1	531.41	685.13	763.05	666.19	10.43	10.43	10.53	10.53	
4880959612	SMP	1	531.41	685.19	763.07	666.21	10.46	10.46	10.49	10.49	
4880967997	SMP	1	531.48	685.26	763.20	666.16	10.47	10.47	10.38	10.38	
4880976388	SMP	1	531.59	685.20	763.21	666.24	10.39	10.39	10.44	10.44	
4880984734	SMP	1	531.62	685.12	763.33	666.11	10.42	10.42	10.35	10.35	
4880993015	SMP	1	531.76	684.98	763.41	666.09	10.52	10.52	10.40	10.40	
4881001362	SMP	1	532.08	684.49	763.67	665.55	10.33	10.33	10.34	10.34	
4881009738	SMP	1	532.38	684.16	763.79	665.12	10.55	10.55	10.26	10.26	
4881018121	SMP	1	532.41	684.12	763.78	665.12	10.46	10.46	10.25	10.25	
4881026385	SMP	1	532.45	684.24	763.71	665.19	10.58	10.58	10.36	10.36	
4881034727	SMP	1	532.43	684.26	763.81	665.18	10.45	10.45	10.28	10.28	
4881043142	SMP	1	532.40	684.12	763.86	665.19	10.41	10.41	10.28	10.28	
4881051476	SMP	1	532.41	684.05	763.85	665.14	10.41	10.41	10.24	10.24	
4881059736	SMP	1	532.41	684.05	763.88	665.18	10.41	10.41	10.24	10.24	
4881068119	SMP	1	532.41	684.12	763.92	665.21	10.46	10.46	10.40	10.40	
4881076507	SMP	1	532.41	684.05	763.94	665.09	10.38	10.38	10.13	10.13	
4881084855	SMP	1	532.46	684.09	763.89	665.15	10.42	10.42	10.22	10.22	
4881093138	SMP	1	532.39	684.09	763.87	665.09	10.47	10.47	10.12	10.12	
4881101473	SMP	1	532.39	684.09	763.90	665.15	10.45	10.45	10.23	10.23	
4881109864	SMP	1	532.38	684.16	763.90	665.16	10.52	10.52	10.23	10.23	
4881118122	SMP	1	532.38	684.16	763.83	665.08	10.43	10.43	10.16	10.16	
4881126496	SMP	1	532.38	684.16	763.81	665.21	10.55	10.55	10.29	10.29	
4881134846	SMP	1	532.33	684.18	763.79	665.11	10.45	10.45	10.14	10.14	
4881143263	SMP	1	532.29	684.13	763.79	665.17	10.35	10.35	10.21	10.21	
4881151489	SMP	1	532.22	684.13	763.83	665.01	10.36	10.36	10.09	10.09	
4881159867	SMP	1	532.13	684.17	763.76	665.01	10.28	10.28	10.10	10.10	
4881168240	SMP	1	532.13	684.24	763.69	665.08	10.48	10.48	10.16	10.16	
4881176616	SMP	1	532.05	684.19	763.62	665.01	10.32	10.32	10.10	10.10	
4881184858	SMP	1	532.08	684.21	763.62	665.08	10.31	10.31	10.22	10.22	
4881193265	SMP	1	531.99	684.22	763.59	665.09	10.49	10.49	10.26	10.26	
4881201601	SMP	1	531.88	684.25	763.46	665.01	10.40	10.40	10.12	10.12	
4881209982	SMP	1	531.88	684.21	763.33	665.11	10.38	10.38	10.14	10.14	
4881218237	SMP	1	531.75	684.23	763.32	665.09	10.26	10.26	10.17	10.17	
4881226616	SMP	1	531.68	684.23	763.25	665.09	10.18	10.18	10.26	10.26	
4881234974	SMP	1	531.60	684.22	763.19	665.05	10.23	10.23	10.12	10.12	
4881243381	SMP	1	531.66	684.21	763.12	665.05	10.39	10.39	10.20	10.20	
4881251595	SMP	1	531.60	684.21	763.12	665.06	10.25	10.25	10.14	10.14	
4881259974	SMP	1	531.52	684.27	763.05	665.12	10.39	10.39	10.19	10.19	
4881268356	SMP	1	531.52	684.20	763.05	664.99	10.39	10.39	10.15	10.15	
4881276630	SMP	1	532.17	683.85	763.79	664.58	10.27	10.27	10.03	10.03	
4881284976	SMP	1	533.50	682.76	765.15	663.82	10.12	10.12	10.20	10.20	
4881293376	SMP	1	535.19	681.71	766.33	662.57	10.30	10.30	9.83	9.83	
4881301725	SMP	1	536.83	680.82	767.74	661.80	10.22	10.22	9.82	9.82	
4881309976	SMP	1	537.88	680.47	768.31	661.28	9.98	9.98	9.72	9.72	
4881318355	SMP	1	537.87	680.53	768.29	661.28	10.05	10.05	9.58	9.58	
4881326745	SMP	1	537.63	680.47	768.29	661.42	10.29	10.29	9.68	9.68	
4881335085	SMP	1	537.74	680.57	768.32	661.38	10.09	10.09	9.77	9.77	
4881343374	SMP	1	537.71	680.47	768.38	661.34	10.15	10.15	9.77	9.77	
4881351723	SMP	1	537.72	680.53	768.39	661.37	10.24	10.24	9.64	9.64	
4881360093	SMP	1	537.70	680.54	768.43	661.36	10.37	10.37	9.82	9.82	
4881368472	SMP	1	537.67	680.51	768.40	661.33	10.13	10.13	9.76	9.76	
4881376741	SMP	1	537.70	680.54	768.45	661.34	10.18	10.18	9.69	9.69	
4881385089	SMP	1	537.67	680.54	768.54	661.38	10.03	10.03	9.78	9.78	
4881393500	SMP	1	537.67	680.58	768.48	661.35	10.10	10.10	9.82	9.82	
4881401846	SMP	1	537.71	680.54	768.58	661.41	10.20	10.20	9.79	9.79	
4881410094	SMP	1	537.64	680.47	768.61	661.41	10.11	10.11	9.65	9.65	
4881418472	SMP	1	537.73	680.51	768.61	661.34	10.09	10.09	9.71	9.71	
4881426858	SMP	1	537.72	680.42	768.68	661.41	10.13	10.13	9.81	9.81	
4881435089	SMP	1	537.77	680.47	768.68	661.34	10.03	10.03	9.76	9.76	
4881443497	SMP	1	537.84	680.47	768.81	661.36	10.02	10.02	9.82	9.82	
4881451829	SMP	1	537.78	680.43	768.83	661.34	9.98	9.98	9.70	9.70	
4881460212	SMP	1	537.81	680.45	768.90	661.34	10.02	10.02	9.85	9.85	
4881468474	SMP	1	537.93	680.46	768.96	661.36	10.00	10.00	9.79	9.79	
4881476850	SMP	1	537.90	680.44	769.03	661.36	9.96	9.96	9.78	9.78	
4881485215	SMP	1	537.93	680.43	769.09	661.43	10.04	10.04	9.75	9.75	
4881493616	SMP	1	537.95	680.45	769.14	661.46	10.03	10.03	9.76	9.76	
4881501829	SMP	1	537.94	680.45	769.19	661.45	9.99	9.99	9.73	9.73	
4881510211	SMP	1	538.03	680.50	769.17	661.44	10.05	10.05	9.70	9.70	
4881518593	SMP	1	537.97	680.46	769.25	661.47	9.95	9.95	9.77	9.77	
4881526987	SMP	1	538.00	680.51	769.27	661.52	10.05	10.05	9.75	9.75	
4881535202	SMP	1	538.15	680.56	769.24	661.46	10.07	10.07	9.74	9.74	
4881543613	SMP	1	538.23	680.52	769.25	661.50	9.89	9.89	9.73	9.73	
4881551949	SMP	1	538.20	680.52	769.34	661.54	9.92	9.92	9.73	9.73	
4881560335	SMP	1	538.22	680.66	769.39	661.55	10.19	10.19	9.72	9.72	
4881568585	SMP	1	538.29	680.66	769.51	661.54	10.25	10.25	9.78	9.78	
4881576978	SMP	1	538.29	680.58	769.56	661.55	10.28	10.28	9.67	9.67	
4881585342	SMP	1	538.31	680.46	769.58	661.56	10.27	10.27	9.91	9.91	
4881593612	SMP	1	538.32	680.39	769.62	661.47	10.32	10.32	9.76	9.76	
4881601955	SMP	1	538.39	680.31	769.61	661.47	10.17	10.17	9.86	9.86	
4881610330	SMP	1	538.45	680.19	769.75	661.34	10.26	10.26	9.83	9.83	
4881618715	SMP	1	538.48	680.08	769.69	661.27	10.17	10.17	9.82	9.82	
4881626974	SMP	1	538.61	680.13	769.75	661.27	10.20	10.20	9.81	9.81	
4881635322	SMP	1	538.59	680.11	769.84	661.22	10.21	10.21	9.88	9.88	
4881652107	SMP	1	538.64	680.09	769.87	661.09	10.19	10.19	9.95	9.95	
4881660320	SMP	1	538.58	680.08	769.94	661.09	10.16	10.16	9.88	9.88	
4881668727	SMP	1	538.59	680.11	769.94	661.09	10.26	10.26	9.88	9.88	
4881677088	SMP	1	538.72	680.01	769.87	661.01	10.14	10.14	9.93	9.93	
4881685452	SMP	1	538.65	679.98	769.87	661.09	10.13	10.13	9.99	9.99	
4881693713	SMP	1	538.65	679.98	769.80	661.01	10.17	10.17	10.00	10.00	
4881702081	SMP	1	538.58	679.97	769.80	661.09	10.07	10.07	10.07	10.07	
4881710450	SMP	1	538.52	679.90	769.81	661.04	10.05	10.05	9.89	9.89	
4881718850	SMP	1	538.51	679.90	769.73	661.09	10.05	10.05	10.07	10.07	
4881727091	SMP	1	538.44	679.97	769.76	661.15	10.10	10.10	10.06	10.06	
4881735450	SMP	1	538.34	679.93	769.76	661.15	10.14	10.14	10.00	10.00	
4881743835	SMP	1	538.34	679.93	769.74	661.21	10.19	10.19	10.01	10.01	
4881752078	SMP	1	538.33	680.02	769.67	661.21	10.21	10.21	10.02	10.02	
4881760440	SMP	1	538.31	680.04	769.68	661.13	10.10	10.10	9.86	9.86	
4881768849	SMP	1	538.30	680.13	769.54	661.14	10.20	10.20	10.07	10.07	
4881777206	SMP	1	538.30	680.06	769.53	661.19	10.15	10.15	9.91	9.91	
4881785450	SMP	1	538.23	680.13	769.46	661.20	10.11	10.11	10.03	10.03	
4881793833	SMP	1	538.30	680.20	769.43	661.20	10.07	10.07	10.00	10.00	
4881802199	SMP	1	538.24	680.16	769.46	661.26	10.12	10.12	9.97	9.97	
4881810566	SMP	1	538.30	680.20	769.48	661.22	10.14	10.14	10.09	10.09	
4881818845	SMP	1	538.23	680.13	769.41	661.24	10.11	10.11	9.98	9.98	
4881827201	SMP	1	538.17	680.17	769.45	661.26	9.95	9.95	9.96	9.96	
4881835579	SMP	1	538.08	680.13	769.40	661.22	10.11	10.11	9.98	9.98	
4881843950	SMP	1	538.09	680.10	769.38	661.28	10.09	10.09	10.06	10.06	
4881852194	SMP	1	538.02	680.09	769.38	661.21	10.10	10.10	9.97	9.97	
4881860563	SMP	1	537.95	680.09	769.34	661.19	10.18	10.18	9.72	9.72	
4881868969	SMP	1	537.95	680.09	769.32	661.14	10.16	10.16	9.92	9.92	
4881877324	SMP	1	537.95	680.09	769.24	661.21	10.09	10.09	9.74	9.74	
4881885568	SMP	1	537.80	680.09	769.24	661.21	10.15	10.15	9.78	9.78	
4881893955	SMP	1	537.85	680.13	769.16	661.20	10.11	10.11	9.90	9.90	
4881902338	SMP	1	537.79	680.13	769.16	661.17	10.17	10.17	9.79	9.79	
4881910563	SMP	1	537.72	680.13	769.13	661.19	10.17	10.17	9.87	9.87	
4881918965	SMP	1	537.73	680.13	769.10	661.10	10.24	10.24	9.92	9.92	
4881927323	SMP	1	537.69	680.11	769.06	661.12	10.18	10.18	9.98	9.98	
4881935695	SMP	1	537.72	680.08	769.02	661.16	10.15	10.15	9.98	9.98	
4881943952	SMP	1	537.66	680.10	769.02	661.09	10.12	10.12	9.89	9.89	
4881952317	SMP	1	537.71	680.08	769.06	661.08	10.15	10.15	9.95	9.95	
4881960691	SMP	1	537.71	680.08	769.02	661.02	10.10	10.10	9.93	9.93	
4881969089	SMP	1	537.65	680.01	769.06	661.08	10.14	10.14	9.99	9.99	
4881977319	SMP	1	537.65	680.01	769.09	661.02	10.10	10.10	9.96	9.96	
4881985686	SMP	1	537.74	680.09	769.16	661.07	10.12	10.12	9.98	9.98	
4881994072	SMP	1	537.78	680.01	769.06	661.01	10.13	10.13	9.92	9.92	
4882002436	SMP	1	537.74	680.02	769.10	661.03	10.27	10.27	9.98	9.98	
4882010682	SMP	1	537.73	679.99	769.16	661.06	10.28	10.28	10.01	10.01	
4882019082	SMP	1	537.80	680.06	769.24	661.06	10.38	10.38	9.78	9.78	
4882027454	SMP	1	537.89	679.97	769.25	661.00	10.32	10.32	9.97	9.97	
4882035809	SMP	1	537.86	679.99	769.25	661.07	10.18	10.18	9.90	9.90	
4882044069	SMP	1	537.91	680.05	769.31	661.07	10.25	10.25	9.87	9.87	
4882052443	SMP	1	537.87	679.99	769.38	661.07	10.27	10.27	10.00	10.00	
4882060806	SMP	1	538.02	680.02	769.39	661.14	10.19	10.19	10.02	10.02	
4882069081	SMP	1	538.08	680.02	769.42	661.14	10.18	10.18	9.97	9.97	
4882077435	SMP	1	538.08	680.09	769.44	661.12	10.21	10.21	9.99	9.99	
4882085817	SMP	1	538.01	680.05	769.46	661.19	10.20	10.20	9.99	9.99	
4882094191	SMP	1	538.08	680.12	769.45	661.16	10.21	10.21	10.09	10.09	
4882102442	SMP	1	538.08	680.12	769.48	661.22	10.18	10.18	9.98	9.98	
4882110800	SMP	1	538.16	680.13	769.53	661.20	10.27	10.27	10.08	10.08	
4882119202	SMP	1	538.23	680.13	769.60	661.27	10.15	10.15	10.11	10.11	
4882127560	SMP	1	538.30	680.13	769.66	661.34	10.25	10.25	10.12	10.12	
4882135809	SMP	1	538.37	680.20	769.70	661.29	10.36	10.36	10.09	10.09	
4882144204	SMP	1	538.38	680.12	769.74	661.27	10.31	10.31	10.05	10.05	
4882152571	SMP	1	538.31	680.26	769.81	661.33	10.44	10.44	9.95	9.95	
4882160921	SMP	1	538.48	680.20	769.89	661.34	10.46	10.46	9.93	9.93	
4882169175	SMP	1	538.50	680.19	770.03	661.38	10.46	10.46	10.01	10.01	
4882177542	SMP	1	538.49	680.12	769.99	661.35	10.44	10.44	9.99	9.99	
4882185919	SMP	1	538.51	680.19	769.98	661.34	10.50	10.50	10.03	10.03	
4882194302	SMP	1	538.53	680.12	770.16	661.36	10.39	10.39	10.14	10.14	
4882202549	SMP	1	538.63	680.19	770.20	661.41	10.36	10.36	10.11	10.11	
4882210934	SMP	1	538.63	680.09	770.14	661.35	10.34	10.34	10.13	10.13	
4882219301	SMP	1	538.67	680.12	770.27	661.34	10.36	10.36	10.01	10.01	
4882227540	SMP	1	538.69	680.11	770.29	661.35	10.31	10.31	10.20	10.20	
4882235917	SMP	1	538.64	680.14	770.20	661.35	10.44	10.44	10.13	10.13	
4882244295	SMP	1	538.66	680.12	770.25	661.37	10.33	10.33	10.12	10.12	
4882252668	SMP	1	538.63	680.16	770.20	661.42	10.42	10.42	10.15	10.15	
4882260913	SMP	1	538.69	680.11	770.20	661.35	10.31	10.31	10.12	10.12	
4882269297	SMP	1	538.66	680.05	770.16	661.34	10.42	10.42	10.17	10.17	
4882277671	SMP	1	538.63	680.09	770.13	661.35	10.34	10.34	10.29	10.29	
4882286045	SMP	1	538.58	680.04	770.13	661.27	10.40	10.40	10.14	10.14	
4882294301	SMP	1	538.58	680.05	770.13	661.27	10.40	10.40	10.10	10.10	
4882302666	SMP	1	538.58	680.04	770.08	661.27	10.44	10.44	10.21	10.21	
4882311036	SMP	1	538.49	680.12	770.06	661.27	10.45	10.45	10.11	10.11	
4882319416	SMP	1	538.44	680.05	769.99	661.27	10.43	10.43	10.12	10.12	
4882327663	SMP	1	538.43	680.12	769.98	661.34	10.47	10.47	10.22	10.22	
4882336048	SMP	1	538.50	680.12	769.98	661.34	10.48	10.48	10.22	10.22	
4882346504	SMP	1	538.44	680.12	769.89	661.21	10.57	10.57	10.23	10.23	
4882352823	SMP	1	538.42	680.20	769.92	661.32	10.61	10.61	10.34	10.34	
4882361175	SMP	1	538.37	680.17	769.88	661.31	10.69	10.69	10.35	10.35	
4882369446	SMP	1	538.30	680.24	769.87	661.34	10.72	10.72	10.42	10.42	
4882378205	SMP	1	538.25	680.21	769.64	661.23	10.65	10.65	10.30	10.30	
4882386194	SMP	1	538.23	680.19	769.72	661.35	10.42	10.42	10.35	10.35	
4882394435	SMP	1	538.08	680.20	769.55	661.27	10.61	10.61	10.34	10.34	
4882402819	SMP	1	538.05	680.23	769.57	661.27	10.73	10.73	10.46	10.46	
4882411076	SMP	1	537.99	680.19	769.58	661.34	10.51	10.51	10.35	10.35	
4882419439	SMP	1	538.06	680.25	769.51	661.35	10.57	10.57	10.35	10.35	
4882427808	SMP	1	537.95	680.20	769.51	661.34	10.64	10.64	10.52	10.52	
4882436171	SMP	1	537.95	680.27	769.44	661.35	10.68	10.68	10.48	10.48	
4882444788	SMP	1	537.84	680.29	769.32	661.26	10.58	10.58	10.41	10.41	
4882452812	SMP	1	537.80	680.31	769.43	661.35	10.47	10.47	10.50	10.50	
4882461194	SMP	1	537.93	680.43	769.36	661.36	10.56	10.56	10.63	10.63	
4882469565	SMP	1	537.93	680.43	769.29	661.36	10.51	10.51	10.64	10.64	
4882477988	SMP	1	537.78	680.35	769.36	661.28	10.61	10.61	10.62	10.62	
4882486178	SMP	1	537.78	680.35	769.29	661.36	10.47	10.47	10.64	10.64	
4882494569	SMP	1	537.79	680.36	769.22	661.29	10.50	10.50	10.63	10.63	
4882502936	SMP	1	537.69	680.31	769.29	661.29	10.62	10.62	10.67	10.67	
4882511442	SMP	1	537.76	680.30	769.29	661.28	10.58	10.58	10.67	10.67	
4882519574	SMP	1	537.83	680.30	769.29	661.28	10.62	10.62	10.67	10.67	
4882527946	SMP	1	537.83	680.30	769.24	661.19	10.57	10.57	10.62	10.62	
4882536306	SMP	1	537.71	680.27	769.23	661.22	10.54	10.54	10.64	10.64	
4882544689	SMP	1	537.69	680.25	769.16	661.22	10.49	10.49	10.62	10.62	
4882552926	SMP	1	537.76	680.30	769.29	661.28	10.65	10.65	10.67	10.67	
4882561312	SMP	1	537.69	680.23	769.24	661.27	10.73	10.73	10.61	10.61	
4882569682	SMP	1	537.33	680.51	768.88	661.39	10.72	10.72	10.59	10.59	
4882578030	SMP	1	535.71	681.26	767.35	662.05	10.71	10.71	10.81	10.81	
4882594691	SMP	1	533.06	682.89	764.39	663.77	10.59	10.59	10.82	10.82	
4882603040	SMP	1	532.65	683.26	763.99	664.33	10.72	10.72	10.73	10.73	
4882611325	SMP	1	532.79	683.18	764.03	664.25	10.65	10.65	10.76	10.76	
4882619665	SMP	1	532.58	683.33	764.12	664.23	10.74	10.74	10.73	10.73	
4882628062	SMP	1	532.58	683.33	764.01	664.23	10.70	10.70	10.65	10.65	
4882636406	SMP	1	532.44	683.33	763.94	664.29	10.84	10.84	10.73	10.73	
4882644787	SMP	1	531.98	683.51	763.65	664.33	10.81	10.81	10.75	10.75	
4882653035	SMP	1	530.48	684.12	762.45	664.92	10.83	10.83	10.57	10.57	
4882661438	SMP	1	529.01	684.85	760.98	665.58	10.63	10.63	10.45	10.45	
4882678046	SMP	1	528.12	685.45	759.51	666.47	10.54	10.54	10.92	10.92	
4882686426	SMP	1	528.04	685.47	759.62	666.41	10.64	10.64	10.77	10.77	
4882694787	SMP	1	527.97	685.54	759.59	666.54	10.61	10.61	10.97	10.97	
4882703149	SMP	1	527.98	685.58	759.62	666.60	10.62	10.62	10.91	10.91	
4882711417	SMP	1	527.94	685.61	759.55	666.67	10.60	10.60	10.85	10.85	
4882719774	SMP	1	527.93	685.67	759.55	666.67	10.46	10.46	10.97	10.97	
4882728141	SMP	1	527.80	685.70	759.48	666.74	10.63	10.63	10.90	10.90	
4882736424	SMP	1	527.79	685.74	759.48	666.74	10.58	10.58	10.85	10.85	
4882744782	SMP	1	527.77	685.85	759.48	666.81	10.68	10.68	10.91	10.91	
4882753146	SMP	1	527.69	685.93	759.37	666.78	10.67	10.67	10.86	10.86	
4882761531	SMP	1	526.85	686.29	758.50	667.09	10.83	10.83	10.69	10.69	
4882769803	SMP	1	525.26	687.32	756.96	668.03	10.76	10.76	10.74	10.74	
4882778141	SMP	1	524.46	688.18	755.67	669.06	10.63	10.63	10.79	10.79	
4882794923	SMP	1	524.16	688.68	755.33	669.54	10.64	10.64	10.80	10.80	
4882803140	SMP	1	524.00	688.70	755.40	669.53	10.48	10.48	10.91	10.91	
4882811550	SMP	1	524.01	688.67	755.41	669.61	10.66	10.66	10.87	10.87	
4882819897	SMP	1	523.93	688.74	755.34	669.54	10.62	10.62	10.78	10.78	
4882828268	SMP	1	523.83	688.67	755.26	669.53	10.62	10.62	10.78	10.78	
4882836524	SMP	1	523.86	688.69	755.33	669.54	10.56	10.56	10.72	10.72	
4882844909	SMP	1	523.80	688.68	755.26	669.46	10.59	10.59	10.67	10.67	
4882853269	SMP	1	523.80	688.61	755.18	669.46	10.65	10.65	10.69	10.69	
4882861671	SMP	1	523.66	688.70	755.18	669.43	10.95	10.95	10.74	10.74	
4882869891	SMP	1	523.66	688.77	755.14	669.38	10.93	10.93	10.69	10.69	
4882878264	SMP	1	523.54	688.71	755.07	669.38	10.86	10.86	10.61	10.61	
4882886651	SMP	1	523.19	688.86	754.80	669.59	10.77	10.77	10.88	10.88	
4882894920	SMP	1	521.94	689.49	753.59	670.11	10.91	10.91	10.89	10.89	
4882903261	SMP	1	521.04	689.89	752.47	670.61	10.84	10.84	11.09	11.09	
4882911669	SMP	1	520.95	690.03	752.28	670.77	10.70	10.70	11.02	11.02	
4882920027	SMP	1	520.87	690.05	752.46	670.69	10.68	10.68	11.22	11.22	
4882928264	SMP	1	520.83	690.08	752.34	670.76	10.81	10.81	11.09	11.09	
4882936644	SMP	1	520.72	690.06	752.30	670.69	10.82	10.82	11.12	11.12	
4882945035	SMP	1	520.52	690.06	752.08	670.74	10.74	10.74	10.92	10.92	
4882953377	SMP	1	520.40	690.18	752.03	670.75	10.95	10.95	10.95	10.95	
4882961667	SMP	1	520.41	690.19	751.96	670.68	10.82	10.82	10.76	10.76	
4882970003	SMP	1	520.34	690.19	751.96	670.76	10.62	10.62	10.94	10.94	
4882978389	SMP	1	520.26	690.20	751.82	670.76	10.68	10.68	10.93	10.93	
4882986765	SMP	1	520.26	690.24	751.80	670.72	10.65	10.65	10.85	10.85	
4882995033	SMP	1	520.16	690.28	751.73	670.73	10.74	10.74	11.04	11.04	
4883003377	SMP	1	520.09	690.42	751.73	670.73	10.95	10.95	10.91	10.91	
4883011787	SMP	1	520.11	690.36	751.59	670.73	10.90	10.90	11.03	11.03	
4883020152	SMP	1	520.04	690.32	751.59	670.80	10.89	10.89	11.06	11.06	
4883028393	SMP	1	519.90	690.32	751.52	670.72	10.79	10.79	10.99	10.99	
4883036772	SMP	1	519.85	690.35	751.45	670.73	10.94	10.94	10.99	10.99	
4883045147	SMP	1	519.81	690.31	751.33	670.75	10.90	10.90	10.93	10.93	
4883053374	SMP	1	519.71	690.24	751.49	670.69	10.84	10.84	11.06	11.06	
4883061787	SMP	1	519.71	690.24	751.35	670.75	10.84	10.84	11.06	11.06	
4883070129	SMP	1	519.51	690.22	751.34	670.69	10.84	10.84	11.11	11.11	
4883078505	SMP	1	519.48	690.26	751.27	670.69	11.00	11.00	11.02	11.02	
4883086763	SMP	1	519.47	690.20	751.27	670.69	10.82	10.82	11.02	11.02	
4883095155	SMP	1	519.40	690.19	751.20	670.65	10.93	10.93	10.92	10.92	
4883103501	SMP	1	519.33	690.26	751.13	670.58	10.83	10.83	10.80	10.80	
4883111911	SMP	1	519.33	690.26	751.14	670.63	10.83	10.83	10.94	10.94	
4883120132	SMP	1	519.33	690.33	751.13	670.63	10.77	10.77	10.88	10.88	
4883128513	SMP	1	519.26	690.34	751.11	670.65	10.77	10.77	10.81	10.81	
4883136881	SMP	1	519.40	690.33	751.10	670.63	10.80	10.80	10.87	10.87	
4883145283	SMP	1	519.33	690.33	751.08	670.68	10.81	10.81	10.87	10.87	
4883153491	SMP	1	519.26	690.33	751.15	670.65	10.77	10.77	10.87	10.87	
4883161908	SMP	1	519.55	690.28	751.39	670.69	10.93	10.93	10.86	10.86	
4883170240	SMP	1	519.70	690.21	751.42	670.61	10.79	10.79	11.03	11.03	
4883178621	SMP	1	519.63	690.21	751.40	670.66	10.77	10.77	10.86	10.86	
4883186880	SMP	1	519.70	690.22	751.47	670.68	10.79	10.79	10.86	10.86	
4883195273	SMP	1	519.77	690.29	751.51	670.59	10.87	10.87	10.85	10.85	
4883203615	SMP	1	519.84	690.22	751.58	670.58	10.84	10.84	10.88	10.88	
4883211899	SMP	1	519.93	690.16	751.58	670.59	10.66	10.66	10.80	10.80	
4883220247	SMP	1	519.96	690.17	751.65	670.53	10.66	10.66	10.81	10.81	
4883228627	SMP	1	519.90	690.19	751.72	670.60	10.67	10.67	10.75	10.75	
4883237002	SMP	1	520.02	690.19	751.79	670.60	10.52	10.52	10.68	10.68	
4883245266	SMP	1	520.09	690.19	751.81	670.64	10.54	10.54	10.60	10.60	
4883253611	SMP	1	520.12	690.31	751.88	670.61	10.71	10.71	10.49	10.49	
4883262026	SMP	1	520.17	690.23	751.95	670.61	10.62	10.62	10.50	10.50	
4883270382	SMP	1	520.26	690.27	752.00	670.70	10.57	10.57	10.52	10.52	
4883278626	SMP	1	520.33	690.26	752.08	670.78	10.53	10.53	10.60	10.60	
4883287008	SMP	1	520.33	690.26	752.15	670.77	10.56	10.56	10.50	10.50	
4883295393	SMP	1	520.33	690.33	752.14	670.77	10.65	10.65	10.55	10.55	
4883303735	SMP	1	520.40	690.26	752.19	670.82	10.71	10.71	10.65	10.65	
4883312021	SMP	1	520.41	690.19	752.26	670.75	10.71	10.71	10.66	10.66	
4883320369	SMP	1	520.39	690.18	752.36	670.65	10.67	10.67	10.50	10.50	
4883328744	SMP	1	520.51	690.15	752.31	670.67	10.54	10.54	10.50	10.50	
4883337125	SMP	1	520.56	690.10	752.44	670.72	10.46	10.46	10.67	10.67	
4883345380	SMP	1	520.54	690.09	752.42	670.64	10.55	10.55	10.58	10.58	
4883353740	SMP	1	520.57	690.07	752.49	670.64	10.49	10.49	10.55	10.55	
4883362142	SMP	1	520.65	690.01	752.52	670.66	10.41	10.41	10.33	10.33	
4883370481	SMP	1	520.64	690.02	752.56	670.66	10.39	10.39	10.31	10.31	
4883378736	SMP	1	520.72	690.09	752.59	670.66	10.46	10.46	10.40	10.40	
4883387121	SMP	1	520.75	690.06	752.66	670.73	10.34	10.34	10.49	10.49	
4883395513	SMP	1	520.87	690.10	752.73	670.66	10.34	10.34	10.45	10.45	
4883403728	SMP	1	520.88	690.13	752.73	670.66	10.41	10.41	10.33	10.33	
4883412142	SMP	1	520.87	689.93	752.78	670.60	10.28	10.28	10.38	10.38	
4883420499	SMP	1	520.86	690.03	752.78	670.67	10.35	10.35	10.46	10.46	
4883428862	SMP	1	520.86	690.04	752.78	670.67	10.42	10.42	10.34	10.34	
4883437128	SMP	1	520.88	689.98	752.85	670.60	10.37	10.37	10.40	10.40	
4883445509	SMP	1	520.81	690.03	752.83	670.55	10.36	10.36	10.36	10.36	
4883453852	SMP	1	520.84	689.97	752.76	670.55	10.38	10.38	10.30	10.30	
4883462262	SMP	1	520.81	689.97	752.78	670.60	10.29	10.29	10.29	10.29	
4883470481	SMP	1	520.77	689.92	752.71	670.60	10.22	10.22	10.18	10.18	
4883478864	SMP	1	520.83	689.97	752.71	670.53	10.43	10.43	10.24	10.24	
4883487238	SMP	1	520.72	689.95	752.70	670.62	10.31	10.31	10.25	10.25	
4883495628	SMP	1	520.65	690.03	752.64	670.61	10.21	10.21	10.22	10.22	
4883503855	SMP	1	520.61	690.00	752.59	670.58	10.29	10.29	10.28	10.28	
4883512259	SMP	1	520.66	689.94	752.59	670.72	10.30	10.30	10.36	10.36	
4883520607	SMP	1	520.64	689.95	752.53	670.57	10.13	10.13	10.05	10.05	
4883528998	SMP	1	520.50	690.02	752.48	670.58	10.18	10.18	10.24	10.24	
4883537236	SMP	1	520.52	690.01	752.37	670.59	10.12	10.12	10.27	10.27	
4883545628	SMP	1	520.50	690.02	752.37	670.57	10.13	10.13	10.23	10.23	
4883553990	SMP	1	520.47	689.99	752.29	670.58	10.16	10.16	10.25	10.25	
4883562239	SMP	1	520.44	690.08	752.29	670.57	10.22	10.22	10.26	10.26	
4883570596	SMP	1	520.40	690.06	752.23	670.59	10.30	10.30	10.29	10.29	
4883578977	SMP	1	520.34	690.10	752.22	670.58	10.22	10.22	10.20	10.20	
4883587353	SMP	1	520.33	690.13	752.18	670.61	10.22	10.22	10.30	10.30	
4883595611	SMP	1	520.26	690.10	752.07	670.64	10.18	10.18	10.28	10.28	
4883603970	SMP	1	520.30	690.12	751.99	670.65	10.22	10.22	10.26	10.26	
4883612350	SMP	1	520.22	690.11	752.01	670.65	10.26	10.26	10.30	10.30	
4883620727	SMP	1	520.15	690.13	752.01	670.72	10.29	10.29	10.17	10.17	
4883628974	SMP	1	520.20	690.10	752.00	670.71	10.23	10.23	10.20	10.20	
4883637339	SMP	1	520.09	690.18	751.93	670.69	10.25	10.25	10.07	10.07	
4883645734	SMP	1	520.10	690.25	751.93	670.69	10.30	10.30	10.07	10.07	
4883654090	SMP	1	520.09	690.18	751.86	670.62	10.27	10.27	10.04	10.04	
4883662349	SMP	1	520.09	690.18	751.86	670.58	10.19	10.19	10.07	10.07	
4883670710	SMP	1	520.02	690.18	751.76	670.55	10.16	10.16	9.90	9.90	
4883679096	SMP	1	520.02	690.11	751.78	670.59	10.20	10.20	10.22	10.22	
4883687464	SMP	1	519.95	690.11	751.76	670.62	9.97	9.97	10.23	10.23	
4883695725	SMP	1	519.95	690.18	751.75	670.54	10.14	10.14	10.11	10.11	
4883704086	SMP	1	519.95	690.11	751.78	670.60	10.00	10.00	10.29	10.29	
4883712478	SMP	1	519.95	690.15	751.71	670.54	10.19	10.19	10.11	10.11	
4883720718	SMP	1	519.95	690.17	751.71	670.56	10.13	10.13	10.02	10.02	
4883729092	SMP	1	519.95	690.11	751.77	670.55	10.08	10.08	10.05	10.05	
4883737468	SMP	1	519.95	690.11	751.69	670.62	10.09	10.09	10.19	10.19	
4883745841	SMP	1	519.95	690.16	751.78	670.60	10.00	10.00	10.13	10.13	
4883754123	SMP	1	519.95	690.25	751.71	670.54	10.10	10.10	10.06	10.06	
4883762499	SMP	1	520.02	690.18	751.78	670.61	10.25	10.25	10.20	10.20	
4883770858	SMP	1	520.02	690.18	751.76	670.61	10.23	10.23	10.13	10.13	
4883779249	SMP	1	520.09	690.18	751.77	670.59	10.25	10.25	10.17	10.17	
4883787477	SMP	1	520.09	690.18	751.81	670.59	10.25	10.25	10.07	10.07	
4883795836	SMP	1	520.09	690.18	751.88	670.51	10.25	10.25	10.07	10.07	
4883804227	SMP	1	520.08	690.12	751.93	670.54	10.26	10.26	10.18	10.18	
4883812624	SMP	1	520.16	690.04	751.85	670.54	10.17	10.17	10.07	10.07	
4883820851	SMP	1	520.13	690.10	751.99	670.54	10.19	10.19	10.08	10.08	
4883829270	SMP	1	520.15	690.11	751.91	670.53	10.27	10.27	10.09	10.09	
4883837599	SMP	1	520.20	690.12	751.89	670.54	10.29	10.29	10.00	10.00	
4883845906	SMP	1	520.20	690.15	751.98	670.54	10.36	10.36	10.01	10.01	
4883854220	SMP	1	520.26	690.18	752.01	670.59	10.37	10.37	10.16	10.16	
4883862614	SMP	1	520.27	690.16	752.07	670.62	10.34	10.34	10.26	10.26	
4883870955	SMP	1	520.26	690.21	752.07	670.64	10.34	10.34	10.28	10.28	
4883879386	SMP	1	520.33	690.20	752.14	670.62	10.35	10.35	10.06	10.06	
4883887598	SMP	1	520.41	690.13	752.11	670.61	10.30	10.30	10.33	10.33	
4883897023	SMP	1	520.33	690.13	752.19	670.60	10.30	10.30	10.31	10.31	
4883904344	SMP	1	520.40	690.14	752.25	670.53	10.39	10.39	10.20	10.20	
4883912697	SMP	1	520.44	690.15	752.29	670.57	10.31	10.31	10.26	10.26	
4883920970	SMP	1	520.44	690.15	752.36	670.50	10.26	10.26	10.35	10.35	
4883929525	SMP	1	520.54	690.06	752.36	670.57	10.17	10.17	10.26	10.26	
4883937718	SMP	1	520.57	690.02	752.43	670.57	10.29	10.29	10.29	10.29	
4883946242	SMP	1	520.50	690.02	752.44	670.58	10.27	10.27	10.30	10.30	
4883954343	SMP	1	520.64	690.00	752.48	670.59	10.26	10.26	10.27	10.27	
4883962849	SMP	1	520.58	690.01	752.44	670.62	10.35	10.35	10.36	10.36	
4883971095	SMP	1	520.65	689.94	752.53	670.57	10.45	10.45	10.28	10.28	
4883979595	SMP	1	520.68	690.00	752.50	670.53	10.32	10.32	10.34	10.34	
4883987717	SMP	1	520.68	690.00	752.56	670.48	10.32	10.32	10.30	10.30	
4883996316	SMP	1	520.77	689.94	752.57	670.53	10.32	10.32	10.37	10.37	
4884004463	SMP	1	520.83	689.84	752.63	670.41	10.19	10.19	10.20	10.20	
4884013058	SMP	1	520.80	689.78	752.61	670.39	10.20	10.20	10.22	10.22	
4884021092	SMP	1	520.79	689.39	752.58	669.94	10.13	10.13	10.25	10.25	
4884029712	SMP	1	520.65	687.93	752.58	668.54	10.19	10.19	10.34	10.34	
4884037713	SMP	1	520.98	686.24	752.34	666.93	10.08	10.08	10.13	10.13	
4884046359	SMP	1	521.11	684.95	752.13	665.89	10.17	10.17	10.21	10.21	
4884063010	SMP	1	521.24	684.95	752.05	665.76	10.16	10.16	10.07	10.07	
4884071107	SMP	1	521.17	684.95	752.05	665.76	10.15	10.15	9.95	9.95	
4884079480	SMP	1	521.10	684.96	751.98	665.66	10.14	10.14	9.89	9.89	
4884087854	SMP	1	520.97	684.93	751.90	665.72	10.19	10.19	9.89	9.89	
4884096229	SMP	1	520.89	685.01	751.89	665.78	10.16	10.16	9.98	9.98	
4884104484	SMP	1	520.90	685.01	751.83	665.80	10.29	10.29	10.02	10.02	
4884112844	SMP	1	520.84	685.04	751.79	665.78	10.16	10.16	9.99	9.99	
4884121227	SMP	1	520.77	685.04	751.79	665.71	10.47	10.47	10.07	10.07	
4884129596	SMP	1	520.75	685.01	751.79	665.63	10.38	10.38	9.96	9.96	
4884137826	SMP	1	520.74	684.94	751.72	665.53	10.29	10.29	9.92	9.92	
4884146221	SMP	1	520.59	684.51	751.72	665.12	10.38	10.38	10.19	10.19	
4884154575	SMP	1	520.45	683.56	751.65	664.13	10.56	10.56	10.13	10.13	
4884162942	SMP	1	520.62	682.53	751.44	663.25	10.34	10.34	10.34	10.34	
4884171228	SMP	1	520.72	682.20	751.27	662.94	10.36	10.36	10.24	10.24	
4884179585	SMP	1	520.68	682.43	751.32	663.02	10.42	10.42	10.36	10.36	
4884187947	SMP	1	520.61	682.43	751.25	663.02	10.41	10.41	10.22	10.22	
4884196212	SMP	1	520.57	682.34	751.26	662.94	10.54	10.54	10.16	10.16	
4884204598	SMP	1	520.57	682.27	751.27	662.93	10.46	10.46	10.26	10.26	
4884212948	SMP	1	520.47	682.25	751.18	662.80	10.43	10.43	10.10	10.10	
4884221348	SMP	1	520.43	682.20	751.11	662.79	10.42	10.42	10.09	10.09	
4884229586	SMP	1	520.29	682.12	751.17	662.63	10.39	10.39	9.92	9.92	
4884237943	SMP	1	520.02	681.58	750.91	662.16	10.23	10.23	10.14	10.14	
4884246334	SMP	1	520.03	680.90	750.70	661.35	10.17	10.17	10.15	10.15	
4884254710	SMP	1	519.98	680.55	750.54	661.04	10.22	10.22	10.17	10.17	
4884262936	SMP	1	520.06	680.71	750.56	661.13	10.16	10.16	10.20	10.20	
4884271349	SMP	1	520.00	680.71	750.54	661.11	10.20	10.20	10.17	10.17	
4884279704	SMP	1	519.93	680.76	750.63	661.06	10.19	10.19	10.07	10.07	
4884288069	SMP	1	519.80	680.66	750.57	661.07	10.19	10.19	10.15	10.15	
4884296582	SMP	1	519.77	680.75	750.44	661.15	10.17	10.17	10.26	10.26	
4884304700	SMP	1	519.77	680.75	750.40	661.11	10.17	10.17	10.10	10.10	
4884313057	SMP	1	519.76	680.78	750.47	661.11	10.17	10.17	10.11	10.11	
4884321476	SMP	1	519.76	680.82	750.54	661.11	10.20	10.20	10.17	10.17	
4884329716	SMP	1	519.68	680.74	750.62	661.06	10.13	10.13	10.18	10.18	
4884338076	SMP	1	519.76	680.75	750.61	661.11	10.12	10.12	10.18	10.18	
4884346461	SMP	1	519.74	680.82	750.63	661.06	10.17	10.17	10.15	10.15	
4884354686	SMP	1	519.78	680.77	750.63	661.06	10.16	10.16	10.15	10.15	
4884363055	SMP	1	519.77	680.75	750.70	661.06	10.13	10.13	10.06	10.06	
4884371464	SMP	1	519.84	680.75	750.75	661.01	10.13	10.13	10.13	10.13	
4884379824	SMP	1	519.84	680.68	750.75	661.07	10.10	10.10	10.16	10.16	
4884388061	SMP	1	519.87	680.66	750.82	661.01	10.16	10.16	10.07	10.07	
4884396452	SMP	1	519.87	680.66	750.89	661.01	10.16	10.16	10.21	10.21	
4884404812	SMP	1	519.85	680.68	750.90	661.09	10.18	10.18	10.08	10.08	
4884413176	SMP	1	519.86	680.69	750.94	661.10	10.11	10.11	10.13	10.13	
4884421468	SMP	1	519.89	680.65	750.99	661.09	10.17	10.17	10.07	10.07	
4884429828	SMP	1	520.09	680.69	751.14	661.09	10.18	10.18	10.12	10.12	
4884438194	SMP	1	520.34	680.89	751.32	661.44	9.96	9.96	10.14	10.14	
4884446574	SMP	1	520.37	680.97	751.62	661.42	10.14	10.14	10.09	10.09	
4884454831	SMP	1	520.30	680.90	751.61	661.35	10.08	10.08	10.18	10.18	
4884463180	SMP	1	520.44	680.91	751.64	661.40	10.08	10.08	10.09	10.09	
4884471588	SMP	1	520.44	680.90	751.77	661.37	10.12	10.12	10.12	10.12	
4884479941	SMP	1	520.51	680.90	751.77	661.37	10.08	10.08	10.15	10.15	
4884488186	SMP	1	520.51	680.97	751.77	661.37	10.23	10.23	10.08	10.08	
4884496569	SMP	1	520.52	680.84	751.70	661.42	10.21	10.21	10.10	10.10	
4884504940	SMP	1	520.54	680.86	751.75	661.45	10.16	10.16	9.91	9.91	
4884513171	SMP	1	520.69	680.90	751.96	661.41	10.10	10.10	9.91	9.91	
4884521581	SMP	1	520.69	680.83	751.88	661.44	10.17	10.17	10.00	10.00	
4884529943	SMP	1	520.67	680.83	752.00	661.37	10.33	10.33	10.01	10.01	
4884538319	SMP	1	520.80	680.90	752.00	661.42	10.36	10.36	9.97	9.97	
4884546567	SMP	1	520.87	680.84	752.14	661.31	10.30	10.30	10.06	10.06	
4884554935	SMP	1	520.88	680.89	752.11	661.36	10.30	10.30	10.08	10.08	
4884563297	SMP	1	520.95	680.82	752.16	661.37	10.29	10.29	10.24	10.24	
4884571705	SMP	1	520.92	680.86	752.23	661.37	10.30	10.30	10.25	10.25	
4884579945	SMP	1	520.98	680.77	752.30	661.39	10.27	10.27	10.23	10.23	
4884588306	SMP	1	520.98	680.77	752.23	661.37	10.23	10.23	10.30	10.30	
4884596689	SMP	1	521.02	680.80	752.27	661.41	10.29	10.29	10.27	10.27	
4884605057	SMP	1	521.00	680.79	752.23	661.44	10.22	10.22	10.34	10.34	
4884613299	SMP	1	520.98	680.77	752.27	661.41	10.31	10.31	10.37	10.37	
4884621704	SMP	1	521.00	680.79	752.23	661.44	10.27	10.27	10.30	10.30	
4884630062	SMP	1	521.00	680.79	752.23	661.44	10.30	10.30	10.29	10.29	
4884638424	SMP	1	520.95	680.89	752.16	661.44	10.32	10.32	10.33	10.33	
4884646690	SMP	1	520.93	680.87	752.23	661.44	10.36	10.36	10.34	10.34	
4884655048	SMP	1	520.88	680.89	752.16	661.45	10.32	10.32	10.28	10.28	
4884663419	SMP	1	520.93	680.94	752.16	661.45	10.40	10.40	10.28	10.28	
4884671708	SMP	1	520.73	681.05	752.04	661.54	10.44	10.44	10.15	10.15	
4884680057	SMP	1	520.51	681.23	751.83	661.76	10.58	10.58	10.26	10.26	
4884688420	SMP	1	520.52	681.28	751.74	661.89	10.67	10.67	10.38	10.38	
4884696809	SMP	1	520.51	681.27	751.68	661.85	10.65	10.65	10.34	10.34	
4884705068	SMP	1	520.29	681.37	751.68	661.89	10.59	10.59	10.44	10.44	
4884713420	SMP	1	520.29	681.34	751.65	661.87	10.55	10.55	10.38	10.38	
4884721824	SMP	1	520.29	681.37	751.70	661.87	10.58	10.58	10.49	10.49	
4884730183	SMP	1	520.22	681.37	751.63	661.94	10.51	10.51	10.59	10.59	
4884738419	SMP	1	520.23	681.38	751.57	661.88	10.59	10.59	10.54	10.54	
4884746806	SMP	1	520.21	681.35	751.56	661.87	10.42	10.42	10.49	10.49	
4884755178	SMP	1	520.10	681.40	751.47	661.85	10.38	10.38	10.41	10.41	
4884763535	SMP	1	520.02	681.43	751.40	661.85	10.59	10.59	10.32	10.32	
4884771821	SMP	1	519.89	681.45	751.21	661.94	10.54	10.54	10.36	10.36	
4884780175	SMP	1	519.94	681.41	751.19	661.96	10.56	10.56	10.44	10.44	
4884788546	SMP	1	519.83	681.51	751.01	661.94	10.82	10.82	10.36	10.36	
4884796930	SMP	1	519.64	681.53	750.93	661.91	10.70	10.70	10.42	10.42	
4884805172	SMP	1	519.63	681.53	750.94	661.87	10.57	10.57	10.32	10.32	
4884813541	SMP	1	519.55	681.55	750.84	661.88	10.53	10.53	10.37	10.37	
4884821943	SMP	1	519.55	681.55	750.81	661.88	10.57	10.57	10.40	10.40	
4884830319	SMP	1	519.37	681.63	750.68	661.86	10.69	10.69	10.39	10.39	
4884838550	SMP	1	519.38	681.61	750.68	661.95	10.71	10.71	10.59	10.59	
4884846926	SMP	1	519.32	681.59	750.63	661.87	10.69	10.69	10.63	10.63	
4884855305	SMP	1	519.19	681.63	750.50	661.89	10.61	10.61	10.54	10.54	
4884863533	SMP	1	519.21	681.65	750.49	661.94	10.55	10.55	10.53	10.53	
4884871940	SMP	1	519.11	681.68	750.40	661.78	10.56	10.56	10.39	10.39	
4884880297	SMP	1	519.04	681.75	750.21	661.95	10.58	10.58	10.46	10.46	
4884888660	SMP	1	518.97	681.77	750.18	661.87	10.43	10.43	10.39	10.39	
4884896922	SMP	1	518.89	681.74	750.18	661.93	10.54	10.54	10.45	10.45	
4884905299	SMP	1	518.83	681.77	750.13	661.90	10.51	10.51	10.39	10.39	
4884913653	SMP	1	518.82	681.80	750.14	661.90	10.57	10.57	10.45	10.45	
4884922062	SMP	1	518.75	681.87	750.05	661.97	10.50	10.50	10.46	10.46	
4884930299	SMP	1	518.72	681.86	750.01	661.95	10.60	10.60	10.45	10.45	
4884938661	SMP	1	518.72	681.86	749.95	662.02	10.57	10.57	10.43	10.43	
4884947051	SMP	1	518.65	681.93	749.84	662.02	10.58	10.58	10.42	10.42	
4884955431	SMP	1	518.61	681.95	749.90	662.04	10.70	10.70	10.50	10.50	
4884963680	SMP	1	518.60	681.99	749.87	662.09	10.75	10.75	10.49	10.49	
4884972039	SMP	1	518.65	682.00	749.79	662.06	10.74	10.74	10.53	10.53	
4884980397	SMP	1	518.58	682.01	749.97	662.01	10.70	10.70	10.50	10.50	
4884997028	SMP	1	518.65	681.96	749.93	662.04	10.78	10.78	10.49	10.49	
4885005401	SMP	1	518.80	681.98	750.09	662.09	10.59	10.59	10.44	10.44	
4885013778	SMP	1	518.94	682.05	750.17	662.19	10.52	10.52	10.51	10.51	
4885022030	SMP	1	518.91	682.06	750.16	662.09	10.62	10.62	10.46	10.46	
4885030408	SMP	1	518.81	682.04	750.19	662.13	10.56	10.56	10.46	10.46	
4885038775	SMP	1	518.87	682.10	750.21	662.11	10.62	10.62	10.53	10.53	
4885047152	SMP	1	518.87	682.07	750.22	662.26	10.56	10.56	10.47	10.47	
4885055396	SMP	1	518.90	682.07	750.21	662.28	10.56	10.56	10.52	10.52	
4885063774	SMP	1	518.91	682.11	750.17	662.25	10.62	10.62	10.59	10.59	
4885072140	SMP	1	518.84	682.05	750.21	662.28	10.57	10.57	10.52	10.52	
4885080534	SMP	1	518.87	682.07	750.21	662.29	10.56	10.56	10.53	10.53	
4885088766	SMP	1	518.74	682.18	750.14	662.28	10.64	10.64	10.46	10.46	
4885097154	SMP	1	518.91	682.07	750.24	662.25	10.59	10.59	10.50	10.50	
4885105518	SMP	1	518.86	682.13	750.17	662.33	10.72	10.72	10.63	10.63	
4885113897	SMP	1	518.94	682.07	750.17	662.32	10.71	10.71	10.55	10.55	
4885122138	SMP	1	518.79	682.09	750.21	662.28	10.58	10.58	10.46	10.46	
4885130524	SMP	1	518.90	682.14	750.16	662.31	10.61	10.61	10.38	10.38	
4885138893	SMP	1	518.87	682.11	750.16	662.31	10.67	10.67	10.45	10.45	
4885147279	SMP	1	518.87	682.07	750.16	662.23	10.49	10.49	10.45	10.45	
4885155517	SMP	1	518.81	682.11	750.22	662.23	10.60	10.60	10.43	10.43	
4885163928	SMP	1	518.93	682.07	750.20	662.26	10.60	10.60	10.54	10.54	
4885172338	SMP	1	518.87	682.11	750.18	662.17	10.63	10.63	10.61	10.61	
4885180550	SMP	1	518.94	682.05	750.22	662.08	10.60	10.60	10.50	10.50	
4885188917	SMP	1	518.88	681.98	750.13	662.13	10.57	10.57	10.64	10.64	
4885197297	SMP	1	518.88	681.96	750.21	661.95	10.49	10.49	10.54	10.54	
4885205654	SMP	1	518.87	681.94	750.18	661.93	10.51	10.51	10.49	10.49	
4885213921	SMP	1	518.77	681.84	749.98	661.89	10.56	10.56	10.37	10.37	
4885222279	SMP	1	518.75	681.88	750.07	661.82	10.67	10.67	10.36	10.36	
4885231065	SMP	1	518.68	681.80	750.04	661.84	10.67	10.67	10.34	10.34	
4885239026	SMP	1	518.65	681.83	749.93	661.80	10.61	10.61	10.38	10.38	
4885247303	SMP	1	518.65	681.86	749.98	661.78	10.76	10.76	10.35	10.35	
4885255650	SMP	1	518.58	681.86	749.86	661.81	10.70	10.70	10.35	10.35	
4885264032	SMP	1	518.56	681.86	749.84	661.83	10.70	10.70	10.42	10.42	
4885272402	SMP	1	518.43	681.88	749.83	661.88	10.67	10.67	10.48	10.48	
4885280678	SMP	1	518.48	681.90	749.61	661.92	10.69	10.69	10.55	10.55	
4885289021	SMP	1	518.38	682.05	749.59	661.97	10.67	10.67	10.58	10.58	
4885297731	SMP	1	518.31	682.11	749.68	662.01	10.69	10.69	10.66	10.66	
4885305773	SMP	1	518.29	682.18	749.77	662.09	10.54	10.54	10.69	10.69	
4885314366	SMP	1	518.23	682.38	749.61	662.07	10.64	10.64	10.60	10.60	
4885322400	SMP	1	518.24	682.33	749.65	662.15	10.57	10.57	10.49	10.49	
4885330924	SMP	1	518.19	682.39	749.61	662.19	10.64	10.64	10.45	10.45	
4885339023	SMP	1	518.13	682.46	749.75	662.22	10.64	10.64	10.69	10.69	
4885347730	SMP	1	518.17	682.48	749.63	662.28	10.63	10.63	10.70	10.70	
4885355772	SMP	1	518.24	682.41	749.70	662.21	10.66	10.66	10.62	10.62	
4885364175	SMP	1	518.27	682.42	749.77	662.22	10.67	10.67	10.64	10.64	
4885372458	SMP	1	518.60	682.53	750.21	662.31	10.85	10.85	10.51	10.51	
4885380792	SMP	1	520.10	683.06	751.48	662.91	10.72	10.72	10.68	10.68	
4885390009	SMP	1	521.90	683.72	753.22	663.53	10.84	10.84	10.69	10.69	
4885405789	SMP	1	524.39	685.36	755.13	665.11	10.95	10.95	10.81	10.81	
4885414356	SMP	1	524.48	685.62	755.50	665.45	11.08	11.08	10.85	10.85	
4885422536	SMP	1	524.41	685.55	755.57	665.31	11.02	11.02	10.74	10.74	
4885430862	SMP	1	524.48	685.55	755.72	665.38	11.03	11.03	10.58	10.58	
4885439163	SMP	1	524.56	685.60	755.92	665.40	11.00	11.00	10.55	10.55	
4885447779	SMP	1	524.63	685.67	756.05	665.45	10.97	10.97	10.67	10.67	
4885455913	SMP	1	524.73	685.70	756.21	665.54	10.96	10.96	10.59	10.59	
4885464536	SMP	1	524.80	685.70	756.27	665.69	10.84	10.84	10.86	10.86	
4885472536	SMP	1	524.97	685.80	756.41	665.71	10.99	10.99	10.95	10.95	
4885480905	SMP	1	525.05	685.76	756.57	665.71	11.06	11.06	10.89	10.89	
4885489287	SMP	1	525.16	685.79	756.71	665.74	10.98	10.98	10.63	10.63	
4885497512	SMP	1	525.63	685.81	757.45	665.68	11.08	11.08	10.52	10.52	
4885505908	SMP	1	526.98	686.17	758.94	666.01	11.05	11.05	10.53	10.53	
4885514274	SMP	1	528.53	686.61	760.09	666.25	10.86	10.86	10.46	10.46	
4885530893	SMP	1	529.76	687.32	761.02	667.04	10.88	10.88	10.90	10.90	
4885539264	SMP	1	529.70	687.40	761.07	667.06	11.03	11.03	11.34	11.34	
4885547647	SMP	1	529.93	687.54	761.36	667.09	11.14	11.14	10.90	10.90	
4885556000	SMP	1	529.98	687.51	761.45	667.19	11.10	11.10	10.41	10.41	
4885564282	SMP	1	530.07	687.45	761.51	667.26	11.10	11.10	10.45	10.45	
4885572620	SMP	1	530.19	687.54	761.59	667.55	11.14	11.14	10.51	10.51	
4885581001	SMP	1	530.30	687.56	761.79	667.60	11.25	11.25	10.52	10.52	
4885589382	SMP	1	530.40	687.64	761.91	667.82	11.09	11.09	10.67	10.67	
4885597647	SMP	1	530.52	687.69	762.06	667.81	11.16	11.16	10.72	10.72	
4885605994	SMP	1	530.50	687.76	762.27	667.72	11.25	11.25	10.41	10.41	
4885614404	SMP	1	530.66	687.84	762.26	667.81	11.30	11.30	10.61	10.61	
4885622744	SMP	1	530.80	687.91	762.39	667.91	11.34	11.34	10.78	10.78	
4885631002	SMP	1	531.66	688.20	763.34	668.33	11.22	11.22	11.11	11.11	
4885647769	SMP	1	534.44	689.29	765.63	669.32	11.29	11.29	10.87	10.87	
4885656004	SMP	1	534.89	689.53	765.88	669.68	11.06	11.06	11.03	11.03	
4885664384	SMP	1	534.55	689.34	766.01	669.54	11.40	11.40	10.81	10.81	
4885681126	SMP	1	534.75	689.39	766.16	669.59	11.23	11.23	11.05	11.05	
4885689380	SMP	1	534.83	689.33	766.20	669.62	11.20	11.20	10.78	10.78	
4885697765	SMP	1	534.84	689.32	766.34	669.68	11.17	11.17	10.85	10.85	
4885706122	SMP	1	534.97	689.39	766.48	669.75	11.39	11.39	11.02	11.02	
4885714525	SMP	1	534.99	689.36	766.54	669.69	11.30	11.30	11.13	11.13	
4885722740	SMP	1	535.07	689.40	766.65	669.71	11.47	11.47	10.96	10.96	
4885731117	SMP	1	535.14	689.36	766.83	669.76	11.38	11.38	11.02	11.02	
4885739504	SMP	1	535.28	689.29	766.98	669.69	11.32	11.32	11.00	11.00	
4885747881	SMP	1	535.43	689.29	767.08	669.73	11.37	11.37	11.09	11.09	
4885756115	SMP	1	535.53	689.23	767.15	669.66	11.18	11.18	10.90	10.90	
4885764511	SMP	1	535.59	689.25	767.17	669.76	11.29	11.29	11.10	11.10	
4885772884	SMP	1	535.69	689.16	767.30	669.80	11.34	11.34	10.91	10.91	
4885781253	SMP	1	535.86	689.16	767.37	669.80	11.33	11.33	10.89	10.89	
4885789500	SMP	1	535.75	689.23	767.41	669.89	11.30	11.30	11.20	11.20	
4885797891	SMP	1	535.79	689.15	767.46	669.90	11.19	11.19	11.16	11.16	
4885806249	SMP	1	535.81	689.19	767.61	669.79	11.41	11.41	11.14	11.14	
4885814521	SMP	1	535.87	689.19	767.60	669.92	11.21	11.21	11.30	11.30	
4885822859	SMP	1	535.84	689.18	767.65	669.82	11.26	11.26	11.11	11.11	
4885831245	SMP	1	535.88	689.26	767.74	669.89	11.22	11.22	11.16	11.16	
4885839620	SMP	1	536.10	689.61	767.95	670.13	11.48	11.48	11.01	11.01	
4885847887	SMP	1	536.52	690.15	768.29	670.73	11.30	11.30	10.90	10.90	
4885856229	SMP	1	536.57	690.23	768.29	670.95	11.34	11.34	11.02	11.02	
4885864640	SMP	1	536.46	690.19	768.22	670.95	11.37	11.37	10.99	10.99	
4885872987	SMP	1	536.43	690.24	768.29	670.88	11.37	11.37	11.07	11.07	
4885881240	SMP	1	536.53	690.26	768.26	670.90	11.38	11.38	10.92	10.92	
4885889630	SMP	1	536.55	690.20	768.29	670.95	11.17	11.17	11.08	11.08	
4885897997	SMP	1	536.47	690.26	768.29	670.95	11.26	11.26	11.08	11.08	
4885906353	SMP	1	536.48	690.33	768.22	671.02	11.22	11.22	11.00	11.00	
4885914638	SMP	1	536.42	690.20	768.29	671.02	11.15	11.15	11.05	11.05	
4885922989	SMP	1	536.48	690.32	768.30	670.94	11.20	11.20	11.14	11.14	
4885931360	SMP	1	536.44	690.24	768.30	671.01	11.16	11.16	11.10	11.10	
4885939747	SMP	1	536.55	690.33	768.29	671.02	11.19	11.19	10.91	10.91	
4885947999	SMP	1	536.54	690.32	768.37	671.06	11.25	11.25	10.83	10.83	
4885956358	SMP	1	536.46	690.25	768.37	671.06	11.08	11.08	10.83	10.83	
4885964762	SMP	1	536.51	690.31	768.44	670.99	11.25	11.25	10.82	10.82	
4885972986	SMP	1	536.48	690.32	768.34	671.04	11.20	11.20	10.79	10.79	
4885981356	SMP	1	536.52	690.32	768.50	671.03	11.09	11.09	10.72	10.72	
4885989737	SMP	1	536.64	690.29	768.48	671.08	11.17	11.17	11.12	11.12	
4885998123	SMP	1	536.59	690.21	768.50	670.97	11.16	11.16	10.70	10.70	
4886006352	SMP	1	536.65	690.17	768.56	670.97	11.09	11.09	10.79	10.79	
4886014757	SMP	1	536.65	690.14	768.56	670.99	11.10	11.10	10.68	10.68	
4886023099	SMP	1	536.72	690.10	768.59	670.94	11.00	11.00	10.80	10.80	
4886031478	SMP	1	536.79	690.08	768.63	670.99	11.11	11.11	10.81	10.81	
4886039743	SMP	1	536.84	690.10	768.60	670.99	11.09	11.09	10.91	10.91	
4886048125	SMP	1	536.85	690.03	768.74	670.99	10.93	10.93	10.97	10.97	
4886056469	SMP	1	536.92	690.10	768.81	671.06	10.97	10.97	11.13	11.13	
4886064881	SMP	1	536.95	690.11	768.84	671.00	11.04	11.04	10.73	10.73	
4886073106	SMP	1	537.00	690.08	768.82	670.99	10.96	10.96	10.58	10.58	
4886081491	SMP	1	537.00	690.01	768.82	670.99	10.88	10.88	10.80	10.80	
4886089857	SMP	1	537.03	690.02	768.89	670.99	10.95	10.95	10.77	10.77	
4886098250	SMP	1	537.01	689.95	768.91	670.96	10.75	10.75	10.86	10.86	
4886106468	SMP	1	537.07	689.94	768.96	670.99	10.80	10.80	10.81	10.81	
4886114887	SMP	1	536.98	690.04	768.97	670.89	10.98	10.98	10.69	10.69	
4886123228	SMP	1	537.00	689.97	768.89	670.97	10.81	10.81	10.79	10.79	
4886131598	SMP	1	536.98	689.97	768.93	670.89	10.80	10.80	10.77	10.77	
4886139854	SMP	1	536.98	690.04	768.94	670.86	10.76	10.76	10.63	10.63	
4886148249	SMP	1	536.98	690.04	768.96	670.96	10.76	10.76	10.77	10.77	
4886156588	SMP	1	536.94	690.04	769.03	670.95	10.65	10.65	10.78	10.78	
4886164871	SMP	1	536.98	690.11	769.09	671.00	10.78	10.78	10.66	10.66	
4886173224	SMP	1	537.01	690.10	769.02	671.08	10.92	10.92	10.75	10.75	
4886181597	SMP	1	536.94	690.22	769.02	671.15	10.77	10.77	10.60	10.60	
4886189978	SMP	1	536.94	690.22	769.02	671.16	10.83	10.83	10.66	10.66	
4886198238	SMP	1	537.08	690.22	769.02	671.23	10.85	10.85	10.57	10.57	
4886206591	SMP	1	537.08	690.29	769.00	671.29	10.76	10.76	10.64	10.64	
4886215001	SMP	1	537.08	690.29	769.14	671.25	10.74	10.74	10.56	10.56	
4886223349	SMP	1	537.14	690.35	769.13	671.33	10.81	10.81	10.68	10.68	
4886231591	SMP	1	537.14	690.25	769.17	671.37	10.72	10.72	10.65	10.65	
4886239974	SMP	1	537.11	690.32	769.24	671.35	10.76	10.76	10.78	10.78	
4886248365	SMP	1	537.28	690.25	769.24	671.39	10.69	10.69	10.54	10.54	
4886256709	SMP	1	537.25	690.34	769.33	671.39	10.88	10.88	10.58	10.58	
4886265007	SMP	1	537.35	690.35	769.33	671.39	10.96	10.96	10.55	10.55	
4886273349	SMP	1	537.49	690.32	769.50	671.41	10.90	10.90	10.57	10.57	
4886281714	SMP	1	537.49	690.39	769.49	671.42	10.91	10.91	10.50	10.50	
4886290098	SMP	1	537.55	690.39	769.58	671.35	10.88	10.88	10.46	10.46	
4886298361	SMP	1	537.62	690.39	769.57	671.43	10.85	10.85	10.54	10.54	
4886306706	SMP	1	537.63	690.32	769.64	671.42	10.78	10.78	10.46	10.46	
4886315119	SMP	1	537.63	690.32	769.56	671.34	10.79	10.79	10.50	10.50	
4886323340	SMP	1	537.56	690.32	769.49	671.34	10.82	10.82	10.41	10.41	
4886331725	SMP	1	537.56	690.32	769.64	671.29	10.83	10.83	10.46	10.46	
4886340098	SMP	1	537.70	690.25	769.62	671.33	10.74	10.74	10.49	10.49	
4886348481	SMP	1	537.70	690.25	769.58	671.30	10.68	10.68	10.32	10.32	
4886356714	SMP	1	537.63	690.18	769.62	671.30	10.69	10.69	10.35	10.35	
4886365120	SMP	1	537.70	690.18	769.56	671.34	10.69	10.69	10.35	10.35	
4900212388	SMP	1	563.13	412.90	790.85	400.52	9.86	9.86	9.77	9.77	
4900220761	SMP	1	563.06	412.89	790.78	400.53	9.92	9.92	9.70	9.70	
4900228989	SMP	1	563.07	412.93	790.71	400.59	9.90	9.90	9.76	9.76	
4900237371	SMP	1	563.00	412.93	790.71	400.53	9.93	9.93	9.62	9.62	
4900245747	SMP	1	563.00	412.99	790.70	400.61	9.97	9.97	9.52	9.52	
4900254124	SMP	1	562.94	413.02	790.62	400.62	10.02	10.02	9.51	9.51	
4900262369	SMP	1	562.90	412.98	790.60	400.64	10.01	10.01	9.52	9.52	
4900270743	SMP	1	562.90	412.98	790.61	400.53	9.96	9.96	9.54	9.54	
4900279109	SMP	1	562.90	413.05	790.56	400.54	9.99	9.99	9.47	9.47	
4900287369	SMP	1	562.83	413.05	790.55	400.65	10.00	10.00	9.57	9.57	
4900295732	SMP	1	562.85	413.05	790.53	400.61	9.87	9.87	9.41	9.41	
4900304121	SMP	1	562.83	413.06	790.47	400.62	10.03	10.03	9.52	9.52	
4900312487	SMP	1	562.86	413.12	790.50	400.61	9.99	9.99	9.48	9.48	
4900320741	SMP	1	562.83	413.05	790.50	400.61	10.06	10.06	9.41	9.41	
4900329105	SMP	1	562.51	412.92	790.20	400.51	9.85	9.85	9.92	9.92	
4900337495	SMP	1	560.90	412.38	788.92	399.75	9.94	9.94	9.64	9.64	
4900345862	SMP	1	558.92	411.57	787.13	398.80	9.99	9.99	9.69	9.69	
4900362490	SMP	1	555.50	410.14	783.21	397.26	9.85	9.85	9.80	9.80	
4900370863	SMP	1	554.20	409.53	781.43	396.63	9.83	9.83	9.43	9.43	
4900379235	SMP	1	553.12	409.05	780.12	396.19	9.65	9.65	9.81	9.81	
4900395865	SMP	1	552.88	408.93	779.48	395.94	9.93	9.93	9.77	9.77	
4900404245	SMP	1	552.72	408.96	779.48	396.02	9.98	9.98	9.93	9.93	
4900412603	SMP	1	552.65	408.96	779.48	396.02	9.94	9.94	9.86	9.86	
4900420869	SMP	1	552.55	408.95	779.47	396.05	9.94	9.94	9.84	9.84	
4900429230	SMP	1	552.48	408.95	779.46	396.01	9.93	9.93	9.87	9.87	
4900437620	SMP	1	552.48	408.94	779.47	395.98	9.88	9.88	9.77	9.77	
4900445852	SMP	1	552.39	408.97	779.47	396.05	9.84	9.84	9.83	9.83	
4900454238	SMP	1	552.37	409.03	779.48	396.06	9.90	9.90	9.91	9.91	
4900462608	SMP	1	552.37	408.98	779.47	395.98	9.79	9.79	9.84	9.84	
4900470987	SMP	1	552.29	408.99	779.48	395.94	9.89	9.89	9.75	9.75	
4900479227	SMP	1	552.35	408.99	779.45	395.96	9.83	9.83	9.78	9.78	
4900487605	SMP	1	552.29	408.99	779.47	395.95	9.77	9.77	9.72	9.72	
4900495974	SMP	1	552.28	409.03	779.46	395.95	9.81	9.81	9.72	9.72	
4900504360	SMP	1	552.20	409.04	779.48	395.93	9.87	9.87	9.76	9.76	
4900512593	SMP	1	552.21	409.03	779.47	395.98	9.81	9.81	9.77	9.77	
4900520976	SMP	1	552.21	409.03	779.47	395.95	9.81	9.81	9.78	9.78	
4900529348	SMP	1	552.21	409.10	779.50	396.05	9.87	9.87	9.81	9.81	
4900537736	SMP	1	552.21	409.07	779.43	395.93	9.89	9.89	9.60	9.60	
4900545972	SMP	1	552.13	409.05	779.53	396.08	9.66	9.66	9.79	9.79	
4900554367	SMP	1	552.16	409.14	779.54	396.08	9.83	9.83	9.73	9.73	
4900562734	SMP	1	552.20	409.12	779.54	396.06	9.74	9.74	9.78	9.78	
4900571104	SMP	1	552.14	409.12	779.58	396.10	9.86	9.86	9.82	9.82	
4900579346	SMP	1	552.13	409.12	779.54	396.08	9.72	9.72	9.77	9.77	
4900587726	SMP	1	552.13	409.05	779.53	396.16	9.85	9.85	9.78	9.78	
4900596094	SMP	1	552.20	409.19	779.58	396.03	9.99	9.99	9.75	9.75	
4900604494	SMP	1	552.14	409.17	779.58	396.12	9.83	9.83	9.79	9.79	
4900612717	SMP	1	552.21	409.14	779.72	396.08	10.04	10.04	9.76	9.76	
4900621111	SMP	1	552.26	409.11	779.64	396.05	9.89	9.89	9.85	9.85	
4900629474	SMP	1	552.23	409.14	779.67	396.06	9.97	9.97	9.87	9.87	
4900637727	SMP	1	552.23	409.14	779.74	396.06	9.89	9.89	9.98	9.98	
4900646087	SMP	1	552.27	409.09	779.74	396.00	9.98	9.98	9.92	9.92	
4900654471	SMP	1	552.32	409.11	779.81	395.96	9.95	9.95	9.83	9.83	
4900662846	SMP	1	552.36	409.06	779.81	396.10	9.94	9.94	10.06	10.06	
4900671101	SMP	1	552.36	409.07	779.81	396.03	9.98	9.98	9.93	9.93	
4900679478	SMP	1	552.36	409.07	779.76	396.12	10.04	10.04	10.11	10.11	
4900687849	SMP	1	552.36	409.10	779.82	396.00	9.99	9.99	9.87	9.87	
4900696211	SMP	1	552.38	409.03	779.83	396.05	10.07	10.07	9.93	9.93	
4900704472	SMP	1	552.43	409.00	779.83	395.98	10.05	10.05	9.97	9.97	
4900712841	SMP	1	552.38	409.03	779.83	395.98	10.04	10.04	9.90	9.90	
4900721220	SMP	1	552.36	409.06	779.76	395.97	10.13	10.13	9.92	9.92	
4900729589	SMP	1	552.31	409.03	779.81	395.95	10.04	10.04	9.94	9.94	
4900737842	SMP	1	552.31	409.10	779.78	395.98	10.10	10.10	9.90	9.90	
4900746217	SMP	1	552.26	409.02	779.72	395.92	10.11	10.11	9.87	9.87	
4900754597	SMP	1	552.33	409.02	779.75	396.04	10.06	10.06	10.06	10.06	
4900762963	SMP	1	552.31	409.03	779.76	396.00	10.04	10.04	10.04	10.04	
4900771232	SMP	1	552.33	409.03	779.83	396.05	10.07	10.07	10.03	10.03	
4900779587	SMP	1	552.37	409.03	779.83	395.98	10.03	10.03	9.97	9.97	
4900787965	SMP	1	552.38	409.03	779.83	395.98	10.03	10.03	9.97	9.97	
4900796203	SMP	1	552.40	409.03	779.83	395.98	10.06	10.06	9.97	9.97	
4900804597	SMP	1	552.38	408.96	779.83	395.98	9.98	9.98	9.97	9.97	
4900812982	SMP	1	552.44	409.07	779.90	395.98	10.03	10.03	9.95	9.95	
4900821359	SMP	1	552.43	408.96	779.90	395.98	9.92	9.92	9.95	9.95	
4900829588	SMP	1	552.46	409.04	779.90	396.05	9.96	9.96	10.01	10.01	
4900837963	SMP	1	552.39	408.99	779.90	396.05	9.99	9.99	10.02	10.02	
4900846328	SMP	1	552.39	408.93	779.90	396.05	9.98	9.98	10.02	10.02	
4900854714	SMP	1	552.43	409.13	779.90	396.06	10.09	10.09	9.86	9.86	
4900862975	SMP	1	552.40	409.06	779.83	396.06	9.90	9.90	10.03	10.03	
4900871349	SMP	1	552.37	409.07	779.83	396.13	9.96	9.96	9.98	9.98	
4900879709	SMP	1	552.35	409.10	779.83	396.12	9.93	9.93	9.90	9.90	
4900888086	SMP	1	552.30	409.07	779.83	396.13	9.84	9.84	9.90	9.90	
4900896327	SMP	1	552.23	409.14	779.79	396.08	9.94	9.94	9.77	9.77	
4900904712	SMP	1	552.26	409.12	779.69	395.96	10.00	10.00	9.65	9.65	
4900913084	SMP	1	552.19	409.11	779.74	396.06	9.94	9.94	9.79	9.79	
4900921462	SMP	1	552.19	409.13	779.64	396.05	9.94	9.94	9.85	9.85	
4900929703	SMP	1	552.13	409.19	779.66	396.08	9.93	9.93	9.76	9.76	
4900938090	SMP	1	552.06	409.12	779.65	396.03	9.95	9.95	9.75	9.75	
4900946450	SMP	1	552.07	409.11	779.61	396.08	9.76	9.76	9.85	9.85	
4900954708	SMP	1	552.05	409.05	779.57	396.09	9.77	9.77	9.94	9.94	
4900963088	SMP	1	552.00	409.11	779.55	396.02	9.76	9.76	9.92	9.92	
4900971460	SMP	1	552.05	409.05	779.49	396.02	9.68	9.68	9.76	9.76	
4900979829	SMP	1	552.05	409.05	779.48	395.94	9.68	9.68	9.75	9.75	
4900988078	SMP	1	552.00	409.12	779.47	396.05	9.77	9.77	9.77	9.77	
4900996459	SMP	1	551.93	409.19	779.43	396.04	9.82	9.82	9.82	9.82	
4901004836	SMP	1	552.00	409.18	779.43	395.99	9.86	9.86	9.65	9.65	
4901013198	SMP	1	551.93	409.18	779.46	396.05	9.86	9.86	9.73	9.73	
4901021455	SMP	1	551.98	409.20	779.37	396.04	9.84	9.84	9.78	9.78	
4901029824	SMP	1	551.90	409.21	779.39	396.06	9.85	9.85	9.80	9.80	
4901038203	SMP	1	551.95	409.17	779.32	396.06	9.82	9.82	9.88	9.88	
4901046569	SMP	1	551.88	409.10	779.28	395.96	9.77	9.77	9.84	9.84	
4901054838	SMP	1	552.18	408.83	779.67	395.95	9.88	9.88	9.95	9.95	
4901063198	SMP	1	552.98	408.37	780.21	395.27	9.94	9.94	9.84	9.84	
4901071578	SMP	1	553.60	407.99	780.67	394.91	10.09	10.09	9.80	9.80	
4901079945	SMP	1	553.88	407.78	780.88	394.62	10.09	10.09	9.82	9.82	
4901088200	SMP	1	553.78	407.85	780.74	394.71	10.05	10.05	9.87	9.87	
4901096595	SMP	1	553.70	407.81	780.81	394.78	9.99	9.99	9.79	9.79	
4901104959	SMP	1	553.69	407.88	780.81	394.78	10.04	10.04	9.80	9.80	
4901115770	SMP	1	553.76	407.81	780.88	394.74	10.03	10.03	9.74	9.74	
4901121603	SMP	1	553.77	407.81	780.85	394.69	10.03	10.03	9.86	9.86	
4901129945	SMP	1	553.69	407.81	780.85	394.69	9.99	9.99	9.68	9.68	
4901138351	SMP	1	553.70	407.81	780.88	394.68	9.99	9.99	9.74	9.74	
4901146580	SMP	1	553.76	407.88	780.88	394.61	10.08	10.08	9.83	9.83	
4901154980	SMP	1	553.76	407.88	780.93	394.63	10.04	10.04	9.87	9.87	
4901163326	SMP	1	553.70	407.81	780.94	394.70	9.99	9.99	9.95	9.95	
4901171721	SMP	1	553.76	407.81	781.03	394.63	9.99	9.99	9.91	9.91	
4901179958	SMP	1	553.72	407.85	780.96	394.70	10.05	10.05	9.98	9.98	
4901188336	SMP	1	553.77	407.88	781.03	394.71	10.10	10.10	9.95	9.95	
4901196710	SMP	1	553.77	407.87	781.08	394.71	10.04	10.04	9.93	9.93	
4901205100	SMP	1	553.83	407.88	781.12	394.69	10.04	10.04	9.75	9.75	
4901213330	SMP	1	553.83	407.94	781.12	394.76	10.11	10.11	9.81	9.81	
4901221733	SMP	1	553.90	407.97	781.19	394.76	10.03	10.03	9.70	9.70	
4901230078	SMP	1	554.11	408.05	781.35	394.93	9.82	9.82	9.73	9.73	
4901239501	SMP	1	555.28	408.63	782.61	395.50	9.94	9.94	9.68	9.68	
4901246694	SMP	1	557.27	409.31	784.39	396.37	10.09	10.09	9.90	9.90	
4901263469	SMP	1	560.75	410.89	787.32	397.95	10.10	10.10	9.55	9.55	
4901271704	SMP	1	560.90	411.15	787.47	398.26	10.08	10.08	9.59	9.59	
4901280091	SMP	1	560.56	410.90	787.58	398.08	10.01	10.01	9.58	9.58	
4901288455	SMP	1	560.64	410.90	787.72	398.16	9.86	9.86	9.71	9.71	
4901296817	SMP	1	560.64	410.83	787.79	398.16	9.90	9.90	9.69	9.69	
4901305073	SMP	1	560.76	410.86	787.91	398.20	9.94	9.94	9.80	9.80	
4901313444	SMP	1	560.68	410.86	787.91	398.13	10.02	10.02	9.54	9.54	
4901321820	SMP	1	560.64	410.83	787.97	398.12	10.02	10.02	9.71	9.71	
4901330208	SMP	1	560.71	410.82	788.01	398.03	9.95	9.95	9.56	9.56	
4901338445	SMP	1	560.76	410.78	788.00	397.99	9.94	9.94	9.55	9.55	
4901346984	SMP	1	560.76	410.86	788.00	397.99	9.82	9.82	9.46	9.46	
4901355197	SMP	1	560.69	410.75	787.93	397.99	9.97	9.97	9.72	9.72	
4901363561	SMP	1	560.62	410.75	787.93	397.92	9.95	9.95	9.71	9.71	
4901371819	SMP	1	560.61	410.73	787.92	397.93	9.85	9.85	9.69	9.69	
4901380219	SMP	1	560.55	410.76	787.83	397.98	9.95	9.95	9.70	9.70	
4901388573	SMP	1	560.49	410.66	787.86	397.96	9.99	9.99	9.62	9.62	
4901396953	SMP	1	560.38	410.68	787.84	397.95	9.91	9.91	9.78	9.78	
4901405194	SMP	1	560.34	410.67	787.79	397.97	10.01	10.01	9.69	9.69	
4901413574	SMP	1	560.25	410.52	787.58	397.73	10.02	10.02	9.60	9.60	
4901421940	SMP	1	559.86	409.56	787.23	396.71	10.10	10.10	9.54	9.54	
4901430215	SMP	1	559.25	408.19	786.63	395.34	10.23	10.23	9.59	9.59	
4901438567	SMP	1	559.33	407.28	786.38	394.27	10.25	10.25	9.62	9.62	
4901446941	SMP	1	559.51	407.17	786.26	394.08	10.08	10.08	9.77	9.77	
4901455318	SMP	1	559.62	407.41	786.30	394.31	10.35	10.35	9.83	9.83	
4901463563	SMP	1	559.39	407.27	786.24	394.31	10.33	10.33	9.84	9.84	
4901471938	SMP	1	559.40	407.35	786.26	394.23	10.41	10.41	9.75	9.75	
4901480338	SMP	1	559.33	407.28	786.33	394.23	10.37	10.37	9.90	9.90	
4901488701	SMP	1	559.39	407.28	786.23	394.30	10.16	10.16	9.95	9.95	
4901496933	SMP	1	559.32	407.28	786.18	394.23	10.06	10.06	9.93	9.93	
4901505312	SMP	1	559.32	407.28	786.18	394.16	10.12	10.12	9.88	9.88	
4901513689	SMP	1	559.20	407.15	786.11	394.16	10.17	10.17	9.98	9.98	
4901522060	SMP	1	559.13	407.15	786.04	394.09	10.21	10.21	10.04	10.04	
4901530330	SMP	1	559.05	407.15	786.04	394.02	10.31	10.31	10.00	10.00	
4901538683	SMP	1	559.07	407.17	785.90	393.98	10.31	10.31	9.95	9.95	
4901547053	SMP	1	558.89	407.11	785.87	394.05	10.25	10.25	10.09	10.09	
4901555448	SMP	1	558.93	407.19	785.75	394.03	10.42	10.42	9.99	9.99	
4901563690	SMP	1	558.53	406.80	785.56	393.55	10.28	10.28	9.76	9.76	
4901572054	SMP	1	557.94	405.80	785.02	392.76	10.36	10.36	9.99	9.99	
4901580460	SMP	1	557.87	405.13	784.76	392.06	10.14	10.14	10.08	10.08	
4901597060	SMP	1	558.01	405.27	784.66	392.14	10.09	10.09	9.93	9.93	
4901605452	SMP	1	557.94	405.27	784.67	392.10	10.06	10.06	9.96	9.96	
4901613776	SMP	1	557.94	405.24	784.62	392.04	10.04	10.04	9.90	9.90	
4901630434	SMP	1	557.80	405.17	784.69	392.04	10.13	10.13	9.85	9.85	
4901638807	SMP	1	557.78	405.24	784.66	391.99	10.15	10.15	9.85	9.85	
4901647185	SMP	1	557.80	405.27	784.76	392.05	10.13	10.13	9.89	9.89	
4901655422	SMP	1	557.75	405.18	784.65	392.03	10.05	10.05	9.94	9.94	
4901663824	SMP	1	557.76	405.28	784.70	392.08	10.19	10.19	9.97	9.97	
4901672174	SMP	1	557.66	405.23	784.75	392.02	10.14	10.14	9.93	9.93	
4901680555	SMP	1	557.69	405.28	784.76	392.11	10.10	10.10	10.13	10.13	
4901688805	SMP	1	557.70	405.24	784.90	392.14	9.99	9.99	10.02	10.02	
4901697182	SMP	1	557.71	405.27	784.82	392.05	10.22	10.22	10.06	10.06	
4901705541	SMP	1	557.68	405.17	784.80	392.05	10.11	10.11	10.14	10.14	
4901713948	SMP	1	557.98	405.00	785.01	391.90	10.11	10.11	10.14	10.14	
4901722172	SMP	1	558.09	404.59	785.19	391.50	10.07	10.07	9.84	9.84	
4901730549	SMP	1	558.16	404.66	785.03	391.41	10.25	10.25	9.86	9.86	
4901738923	SMP	1	558.16	404.69	785.03	391.41	10.16	10.16	9.81	9.81	
4901747317	SMP	1	558.08	404.67	785.10	391.41	10.11	10.11	9.91	9.91	
4901755553	SMP	1	558.08	404.67	785.13	391.43	10.17	10.17	9.95	9.95	
4901763944	SMP	1	558.15	404.66	785.13	391.43	10.15	10.15	9.90	9.90	
4901772299	SMP	1	558.09	404.66	785.13	391.43	10.16	10.16	9.81	9.81	
4901780543	SMP	1	558.08	404.67	785.21	391.44	10.16	10.16	9.88	9.88	
4901788925	SMP	1	558.08	404.64	785.29	391.43	10.14	10.14	9.89	9.89	
4901797302	SMP	1	558.17	404.59	785.17	391.38	10.09	10.09	9.86	9.86	
4901805671	SMP	1	558.21	404.63	785.31	391.45	10.12	10.12	9.79	9.79	
4901813954	SMP	1	558.17	404.58	785.27	391.34	10.09	10.09	9.76	9.76	
4901822302	SMP	1	558.15	404.59	785.33	391.37	10.05	10.05	9.71	9.71	
4901830665	SMP	1	558.22	404.59	785.34	391.34	10.16	10.16	9.72	9.72	
4901839047	SMP	1	558.23	404.51	785.36	391.24	10.19	10.19	9.73	9.73	
4901847298	SMP	1	558.25	404.50	785.32	391.28	10.01	10.01	9.78	9.78	
4901855661	SMP	1	558.24	404.46	785.43	391.32	9.97	9.97	9.82	9.82	
4901864065	SMP	1	558.31	404.44	785.34	391.27	9.98	9.98	9.99	9.99	
4901872422	SMP	1	558.31	404.46	785.39	391.28	9.96	9.96	9.87	9.87	
4901880663	SMP	1	558.31	404.51	785.43	391.32	10.06	10.06	9.87	9.87	
4901889045	SMP	1	558.26	404.35	785.43	391.24	10.05	10.05	9.92	9.92	
4901897423	SMP	1	558.25	404.36	785.59	391.22	10.04	10.04	9.93	9.93	
4901905787	SMP	1	558.25	404.37	785.48	391.19	10.06	10.06	9.87	9.87	
4901914066	SMP	1	558.24	404.32	785.50	391.25	10.11	10.11	9.86	9.86	
4901922414	SMP	1	558.24	404.39	785.55	391.29	10.05	10.05	10.09	10.09	
4901930793	SMP	1	558.25	404.36	785.55	391.26	10.06	10.06	9.90	9.90	
4901939044	SMP	1	558.25	404.44	785.48	391.19	10.01	10.01	9.98	9.98	
4901947424	SMP	1	558.24	404.32	785.62	391.21	9.94	9.94	9.99	9.99	
4901955789	SMP	1	558.24	404.46	785.41	391.24	10.00	10.00	9.97	9.97	
4901964182	SMP	1	558.25	404.41	785.44	391.27	10.02	10.02	10.04	10.04	
4901972409	SMP	1	558.33	404.44	785.47	391.24	10.10	10.10	10.00	10.00	
4901980788	SMP	1	558.33	404.45	785.47	391.30	10.08	10.08	9.90	9.90	
4901989174	SMP	1	558.27	404.53	785.54	391.33	9.98	9.98	9.94	9.94	
4901997535	SMP	1	558.39	404.61	785.53	391.33	10.13	10.13	9.80	9.80	
4902005779	SMP	1	558.32	404.57	785.53	391.33	9.90	9.90	9.88	9.88	
4902014182	SMP	1	558.45	404.62	785.55	391.38	10.14	10.14	9.89	9.89	
4902022538	SMP	1	558.33	404.61	785.56	391.37	10.05	10.05	9.92	9.92	
4902030904	SMP	1	558.46	404.64	785.51	391.35	9.94	9.94	9.79	9.79	
4902039164	SMP	1	558.33	404.61	785.63	391.40	10.00	10.00	9.85	9.85	
4902047533	SMP	1	558.38	404.62	785.56	391.40	9.96	9.96	9.93	9.93	
4902055914	SMP	1	558.43	404.54	785.51	391.35	10.01	10.01	9.79	9.79	
4902064308	SMP	1	558.32	404.58	785.51	391.35	10.11	10.11	9.79	9.79	
4902072534	SMP	1	558.33	404.54	785.53	391.40	10.02	10.02	9.80	9.80	
4902080914	SMP	1	558.33	404.61	785.45	391.34	10.12	10.12	9.72	9.72	
4902089285	SMP	1	558.26	404.54	785.45	391.41	10.18	10.18	9.74	9.74	
4902097533	SMP	1	558.24	404.62	785.53	391.40	10.21	10.21	9.76	9.76	
4902105902	SMP	1	558.25	404.64	785.45	391.41	10.16	10.16	9.69	9.69	
4902114303	SMP	1	558.23	404.66	785.33	391.42	10.19	10.19	9.70	9.70	
4902122659	SMP	1	558.24	404.64	785.37	391.40	10.15	10.15	9.76	9.76	
4902130904	SMP	1	558.19	404.66	785.40	391.42	10.14	10.14	9.65	9.65	
4902139283	SMP	1	558.22	404.71	785.40	391.44	10.15	10.15	9.85	9.85	
4902147657	SMP	1	558.15	404.64	785.32	391.43	10.10	10.10	9.79	9.79	
4902156023	SMP	1	558.10	404.68	785.37	391.49	10.18	10.18	9.86	9.86	
4902164297	SMP	1	558.09	404.64	785.26	391.42	10.00	10.00	9.91	9.91	
4902172651	SMP	1	558.07	404.59	785.27	391.34	10.04	10.04	9.88	9.88	
4902181034	SMP	1	557.94	404.59	785.19	391.44	10.15	10.15	9.89	9.89	
4902189404	SMP	1	557.89	404.64	785.20	391.34	10.04	10.04	9.88	9.88	
4902197656	SMP	1	557.95	404.62	785.17	391.38	9.97	9.97	9.95	9.95	
4902206020	SMP	1	557.90	404.64	785.13	391.35	10.00	10.00	9.91	9.91	
4902214424	SMP	1	557.77	404.52	785.13	391.31	9.96	9.96	9.90	9.90	
4902222786	SMP	1	557.86	404.55	785.03	391.34	9.98	9.98	9.89	9.89	
4902231025	SMP	1	557.84	404.53	785.03	391.34	9.94	9.94	9.86	9.86	
4902239415	SMP	1	557.84	404.52	785.09	391.30	9.96	9.96	9.85	9.85	
4902247768	SMP	1	557.85	404.49	785.09	391.24	9.97	9.97	9.90	9.90	
4902256016	SMP	1	557.78	404.48	785.06	391.23	9.97	9.97	9.95	9.95	
4902264421	SMP	1	557.77	404.44	785.09	391.24	9.92	9.92	9.95	9.95	
4902272771	SMP	1	557.91	404.49	785.02	391.16	10.04	10.04	9.87	9.87	
4902281142	SMP	1	557.79	404.46	785.02	391.24	10.08	10.08	9.96	9.96	
4902289399	SMP	1	557.74	404.47	785.02	391.23	9.99	9.99	9.95	9.95	
4902297768	SMP	1	557.82	404.47	784.95	391.23	10.01	10.01	9.96	9.96	
4902306144	SMP	1	557.77	404.44	785.09	391.23	10.02	10.02	9.89	9.89	
4902314554	SMP	1	557.85	404.52	785.02	391.31	10.06	10.06	9.91	9.91	
4902322783	SMP	1	557.89	404.54	785.09	391.31	10.07	10.07	9.97	9.97	
4902331147	SMP	1	557.86	404.56	785.09	391.31	10.04	10.04	9.85	9.85	
4902339511	SMP	1	557.82	404.54	785.09	391.31	10.07	10.07	9.95	9.95	
4902347883	SMP	1	557.78	404.54	785.07	391.27	9.93	9.93	9.95	9.95	
4902356128	SMP	1	557.93	404.55	785.09	391.31	10.05	10.05	9.96	9.96	
4902364530	SMP	1	557.88	404.54	785.16	391.31	9.99	9.99	9.96	9.96	
4902372879	SMP	1	557.93	404.49	785.20	391.27	10.03	10.03	9.92	9.92	
4902381259	SMP	1	558.00	404.57	785.23	391.28	10.19	10.19	9.93	9.93	
4902389510	SMP	1	558.00	404.58	785.30	391.28	10.09	10.09	10.00	10.00	
4902397882	SMP	1	558.00	404.58	785.23	391.28	10.26	10.26	9.95	9.95	
4902406250	SMP	1	558.00	404.59	785.30	391.34	10.29	10.29	10.10	10.10	
4902414513	SMP	1	558.00	404.59	785.31	391.42	10.20	10.20	10.04	10.04	
4902422904	SMP	1	558.07	404.58	785.37	391.43	10.37	10.37	10.14	10.14	
4902431264	SMP	1	558.08	404.59	785.32	391.43	10.25	10.25	10.02	10.02	
4902439627	SMP	1	558.14	404.59	785.39	391.41	10.25	10.25	9.91	9.91	
4902447879	SMP	1	558.21	404.66	785.46	391.37	10.21	10.21	9.90	9.90	
4902456255	SMP	1	558.23	404.59	785.46	391.32	10.26	10.26	10.16	10.16	
4902464633	SMP	1	558.28	404.59	785.40	391.29	10.22	10.22	10.05	10.05	
4902472996	SMP	1	558.24	404.59	785.40	391.34	10.26	10.26	10.00	10.00	
4902481253	SMP	1	558.24	404.58	785.51	391.42	10.24	10.24	10.02	10.02	
4902489628	SMP	1	558.29	404.59	785.48	391.29	10.41	10.41	10.06	10.06	
4902498009	SMP	1	558.32	404.51	785.48	391.29	10.45	10.45	10.09	10.09	
4902506379	SMP	1	558.39	404.51	785.59	391.28	10.51	10.51	10.20	10.20	
4902514632	SMP	1	558.38	404.51	785.55	391.36	10.55	10.55	10.13	10.13	
4902526777	SMP	1	558.53	404.51	785.62	391.31	10.47	10.47	10.24	10.24	
4902531408	SMP	1	558.31	404.37	785.62	391.31	10.51	10.51	10.20	10.20	
4902539764	SMP	1	558.44	404.42	785.70	391.31	10.46	10.46	10.19	10.19	
4902548029	SMP	1	558.37	404.44	785.63	391.23	10.39	10.39	10.14	10.14	
4902556387	SMP	1	558.40	404.44	785.66	391.25	10.43	10.43	10.23	10.23	
4902564761	SMP	1	558.33	404.41	785.73	391.24	10.40	10.40	10.18	10.18	
4902573008	SMP	1	558.37	404.37	785.69	391.28	10.50	10.50	10.20	10.20	
4902581397	SMP	1	558.38	404.41	785.64	391.13	10.58	10.58	10.17	10.17	
4902589756	SMP	1	558.43	404.35	785.60	391.16	10.50	10.50	10.21	10.21	
4902598157	SMP	1	558.24	404.26	785.56	391.19	10.39	10.39	10.07	10.07	
4902606386	SMP	1	558.27	404.38	785.57	391.20	10.48	10.48	10.15	10.15	
4902614774	SMP	1	558.30	404.35	785.55	391.20	10.36	10.36	10.13	10.13	
4902623133	SMP	1	558.12	404.37	785.52	391.22	10.36	10.36	10.16	10.16	
4902631525	SMP	1	558.12	404.38	785.31	391.14	10.37	10.37	10.10	10.10	
4902639753	SMP	1	558.08	404.49	785.31	391.21	10.37	10.37	10.16	10.16	
4902648149	SMP	1	558.01	404.58	785.31	391.30	10.37	10.37	10.16	10.16	
4902656509	SMP	1	558.07	404.57	785.30	391.34	10.32	10.32	10.17	10.17	
4902664883	SMP	1	557.92	404.59	785.24	391.34	10.19	10.19	10.19	10.19	
4902673128	SMP	1	557.98	404.57	785.09	391.34	10.16	10.16	10.23	10.23	
4902681524	SMP	1	557.99	404.65	785.26	391.37	10.26	10.26	10.20	10.20	
4902689953	SMP	1	557.91	404.62	785.32	391.44	10.29	10.29	10.14	10.14	
4902698274	SMP	1	558.02	404.67	785.23	391.43	10.26	10.26	10.22	10.22	
4902706504	SMP	1	557.91	404.64	785.23	391.42	10.33	10.33	10.18	10.18	
4902714885	SMP	1	558.02	404.65	785.14	391.34	10.17	10.17	10.07	10.07	
4902723255	SMP	1	557.89	404.67	785.09	391.43	10.30	10.30	10.03	10.03	
4902731516	SMP	1	557.93	404.65	785.13	391.34	10.18	10.18	10.06	10.06	
4902739884	SMP	1	557.42	404.85	784.79	391.48	10.26	10.26	10.21	10.21	
4902748242	SMP	1	556.05	405.49	783.34	391.98	10.26	10.26	10.20	10.20	
4902756628	SMP	1	554.25	406.35	781.76	392.86	10.54	10.54	10.13	10.13	
4902764871	SMP	1	552.74	407.35	779.91	393.85	10.45	10.45	10.23	10.23	
4902781645	SMP	1	550.23	408.74	777.02	395.38	10.23	10.23	10.48	10.48	
4902790020	SMP	1	549.33	409.12	776.21	395.81	10.42	10.42	10.27	10.27	
4902799195	SMP	1	549.05	409.34	775.91	395.91	10.40	10.40	10.42	10.42	
4902806644	SMP	1	549.02	409.35	775.90	395.92	10.46	10.46	10.42	10.42	
4902814992	SMP	1	548.82	409.48	775.79	395.92	10.61	10.61	10.40	10.40	
4902823392	SMP	1	548.63	409.54	775.71	396.02	10.62	10.62	10.50	10.50	
4902831618	SMP	1	548.52	409.49	775.54	396.04	10.58	10.58	10.63	10.63	
4902840014	SMP	1	548.41	409.58	775.48	395.98	10.53	10.53	10.56	10.56	
4902848364	SMP	1	548.27	409.55	775.33	396.05	10.51	10.51	10.49	10.49	
4902856758	SMP	1	548.12	409.60	775.27	396.12	10.40	10.40	10.54	10.54	
4902865004	SMP	1	548.12	409.69	775.19	396.05	10.24	10.24	10.50	10.50	
4902873380	SMP	1	547.96	409.75	775.18	396.03	10.30	10.30	10.43	10.43	
4902881729	SMP	1	547.89	409.78	775.13	396.17	10.36	10.36	10.68	10.68	
4902890011	SMP	1	547.78	409.86	775.05	396.09	10.50	10.50	10.51	10.51	
4902898364	SMP	1	547.31	410.19	774.48	396.34	10.46	10.46	10.65	10.65	
4902915126	SMP	1	544.87	411.53	771.78	397.80	10.50	10.50	10.35	10.35	
4902923389	SMP	1	544.50	412.02	771.24	398.33	10.43	10.43	10.65	10.65	
4902931748	SMP	1	544.48	411.92	771.31	398.26	10.31	10.31	10.76	10.76	
4902940105	SMP	1	544.44	411.87	771.41	398.15	10.38	10.38	10.62	10.62	
4902948510	SMP	1	544.22	411.96	771.31	398.26	10.40	10.40	10.84	10.84	
4902956739	SMP	1	544.14	411.94	771.17	398.19	10.46	10.46	10.83	10.83	
4902965105	SMP	1	544.03	412.05	771.20	398.11	10.63	10.63	10.61	10.61	
4902973495	SMP	1	543.91	412.05	771.07	398.16	10.68	10.68	10.63	10.63	
4902981856	SMP	1	543.02	412.40	770.27	398.37	10.48	10.48	10.69	10.69	
4902990109	SMP	1	541.75	413.00	768.93	399.06	10.70	10.70	10.59	10.59	
4902998507	SMP	1	540.59	413.40	767.64	399.36	10.57	10.57	10.70	10.70	
4903015234	SMP	1	540.35	413.61	767.41	399.55	10.72	10.72	11.05	11.05	
4903023504	SMP	1	540.34	413.62	767.41	399.55	10.66	10.66	11.05	11.05	
4903031848	SMP	1	540.20	413.62	767.34	399.48	10.79	10.79	10.98	10.98	
4903040239	SMP	1	540.27	413.65	767.33	399.48	10.68	10.68	10.96	10.96	
4903048487	SMP	1	540.22	413.70	767.30	399.50	10.65	10.65	10.88	10.88	
4903056877	SMP	1	540.22	413.66	767.41	399.48	10.66	10.66	11.04	11.04	
4903065228	SMP	1	540.23	413.73	767.34	399.55	10.72	10.72	11.02	11.02	
4903073627	SMP	1	540.22	413.66	767.41	399.55	10.81	10.81	11.02	11.02	
4903081844	SMP	1	540.22	413.66	767.41	399.55	10.81	10.81	11.02	11.02	
4903090237	SMP	1	540.22	413.73	767.41	399.62	10.71	10.71	11.10	11.10	
4903098609	SMP	1	540.16	413.71	767.48	399.62	10.79	10.79	11.13	11.13	
4903106991	SMP	1	540.15	413.75	767.41	399.56	10.88	10.88	10.95	10.95	
4903115230	SMP	1	540.20	413.79	767.49	399.62	10.82	10.82	11.03	11.03	
4903123624	SMP	1	540.15	413.82	767.47	399.61	10.90	10.90	10.99	10.99	
4903131975	SMP	1	540.14	413.84	767.49	399.76	10.89	10.89	11.03	11.03	
4903140352	SMP	1	540.01	414.14	767.41	399.84	10.70	10.70	11.11	11.11	
4903148603	SMP	1	539.87	414.47	767.23	400.21	10.99	10.99	11.22	11.22	
4903156994	SMP	1	539.93	414.46	767.27	400.26	10.96	10.96	11.10	11.10	
4903165337	SMP	1	539.93	414.36	767.20	400.18	10.98	10.98	10.95	10.95	
4903173747	SMP	1	539.98	414.39	767.34	400.26	11.02	11.02	11.33	11.33	
4903181972	SMP	1	539.86	414.37	767.27	400.19	10.99	10.99	11.13	11.13	
4903190355	SMP	1	539.87	414.47	767.27	400.26	11.03	11.03	11.15	11.15	
4903198728	SMP	1	539.88	414.38	767.27	400.26	11.01	11.01	11.29	11.29	
4903207120	SMP	1	539.87	414.45	767.31	400.24	11.05	11.05	11.10	11.10	
4903215341	SMP	1	539.88	414.53	767.27	400.33	10.89	10.89	11.17	11.17	
4903223747	SMP	1	539.91	414.54	767.33	400.33	11.17	11.17	11.20	11.20	
4903232091	SMP	1	539.93	414.52	767.33	400.40	11.21	11.21	11.09	11.09	
4903240361	SMP	1	539.86	414.52	767.26	400.33	11.10	11.10	10.91	10.91	
4903248722	SMP	1	539.93	414.52	767.33	400.33	11.08	11.08	10.91	10.91	
4903257109	SMP	1	539.94	414.52	767.40	400.26	11.07	11.07	11.19	11.19	
4903265458	SMP	1	539.87	414.52	767.34	400.33	11.04	11.04	11.00	11.00	
4903273741	SMP	1	539.93	414.59	767.33	400.40	11.06	11.06	11.13	11.13	
4903282094	SMP	1	539.93	414.59	767.34	400.40	11.11	11.11	11.16	11.16	
4903290477	SMP	1	539.93	414.59	767.34	400.47	11.14	11.14	11.08	11.08	
4903298860	SMP	1	539.94	414.59	767.34	400.48	11.13	11.13	11.08	11.08	
4903307111	SMP	1	539.93	414.66	767.34	400.47	11.17	11.17	11.10	11.10	
4903315462	SMP	1	539.93	414.66	767.34	400.48	11.06	11.06	11.10	11.10	
4903323867	SMP	1	539.88	414.66	767.34	400.47	11.22	11.22	11.00	11.00	
4903332216	SMP	1	539.95	414.73	767.33	400.47	11.17	11.17	11.08	11.08	
4903340471	SMP	1	539.88	414.66	767.33	400.40	11.22	11.22	11.05	11.05	
4903348851	SMP	1	539.87	414.66	767.33	400.41	11.19	11.19	11.09	11.09	
4903357224	SMP	1	539.82	414.62	767.33	400.47	10.98	10.98	11.08	11.08	
4903365590	SMP	1	539.80	414.64	767.19	400.41	10.87	10.87	10.86	10.86	
4903373865	SMP	1	539.80	414.66	767.26	400.47	11.07	11.07	11.02	11.02	
4903382207	SMP	1	539.73	414.71	767.19	400.48	11.00	11.00	10.95	10.95	
4903390600	SMP	1	539.79	414.71	767.19	400.48	11.03	11.03	10.96	10.96	
4903398841	SMP	1	539.66	414.78	767.10	400.51	10.92	10.92	10.82	10.82	
4903407219	SMP	1	539.72	414.76	767.17	400.52	10.95	10.95	10.86	10.86	
4903415589	SMP	1	539.66	414.80	767.06	400.50	11.13	11.13	10.87	10.87	
4903424096	SMP	1	539.73	414.88	767.11	400.54	11.04	11.04	10.86	10.86	
4903432200	SMP	1	539.66	414.88	767.06	400.50	11.14	11.14	10.86	10.86	
4903440593	SMP	1	539.59	414.88	767.05	400.43	11.16	11.16	10.83	10.83	
4903448963	SMP	1	539.60	414.89	767.13	400.50	11.05	11.05	10.85	10.85	
4903457393	SMP	1	539.48	414.83	766.99	400.43	10.93	10.93	10.87	10.87	
4903465574	SMP	1	539.55	414.76	767.01	400.42	10.97	10.97	11.11	11.11	
4903473985	SMP	1	539.47	414.75	766.98	400.39	11.08	11.08	11.10	11.10	
4903482320	SMP	1	539.47	414.75	766.98	400.32	11.04	11.04	11.00	11.00	
4903490754	SMP	1	539.47	414.68	766.98	400.25	11.05	11.05	11.12	11.12	
4903498960	SMP	1	539.49	414.69	766.97	400.25	10.99	10.99	11.17	11.17	
4903507352	SMP	1	539.47	414.75	767.01	400.28	11.03	11.03	10.97	10.97	
4903515701	SMP	1	539.47	414.75	766.95	400.31	11.11	11.11	10.93	10.93	
4903524124	SMP	1	539.47	414.82	767.01	400.28	11.10	11.10	10.97	10.97	
4903532331	SMP	1	539.47	414.75	766.90	400.36	11.03	11.03	10.83	10.83	
4903540715	SMP	1	539.45	414.79	766.98	400.36	11.07	11.07	10.90	10.90	
4903549084	SMP	1	539.52	414.80	766.98	400.36	11.04	11.04	10.83	10.83	
4903557352	SMP	1	539.51	414.80	766.98	400.36	11.11	11.11	10.83	10.83	
4903565698	SMP	1	539.51	414.78	767.03	400.36	10.98	10.98	10.96	10.96	
4903574106	SMP	1	539.51	414.66	767.05	400.30	10.90	10.90	10.79	10.79	
4903582448	SMP	1	539.47	414.61	766.94	400.31	10.83	10.83	10.62	10.62	
4903590707	SMP	1	539.55	414.68	767.15	400.22	10.85	10.85	10.75	10.75	
4903599081	SMP	1	539.56	414.61	767.11	400.24	10.82	10.82	10.72	10.72	
4903607500	SMP	1	539.62	414.54	767.12	400.19	10.69	10.69	10.68	10.68	
4903615828	SMP	1	539.63	414.55	767.32	400.25	10.65	10.65	11.11	11.11	
4903624105	SMP	1	539.72	414.57	767.26	400.25	10.67	10.67	10.65	10.65	
4903632446	SMP	1	539.72	414.64	767.26	400.32	10.76	10.76	10.86	10.86	
4903640838	SMP	1	539.76	414.61	767.27	400.40	10.52	10.52	10.77	10.77	
4903649207	SMP	1	539.82	414.67	767.27	400.40	10.58	10.58	10.80	10.80	
4903657468	SMP	1	539.82	414.60	767.40	400.42	10.51	10.51	10.82	10.82	
4903665818	SMP	1	539.88	414.72	767.41	400.41	10.59	10.59	11.00	11.00	
4903674212	SMP	1	539.91	414.70	767.49	400.40	10.69	10.69	10.72	10.72	
4903682563	SMP	1	539.95	414.75	767.47	400.42	10.55	10.55	10.85	10.85	
4903690834	SMP	1	539.95	414.64	767.50	400.39	10.61	10.61	10.79	10.79	
4903699203	SMP	1	539.95	414.65	767.57	400.32	10.46	10.46	10.70	10.70	
4903707566	SMP	1	540.04	414.65	767.49	400.31	10.69	10.69	10.43	10.43	
4903715817	SMP	1	540.08	414.57	767.57	400.29	10.68	10.68	10.32	10.32	
4903724225	SMP	1	540.15	414.58	767.64	400.29	10.65	10.65	10.29	10.29	
4903732564	SMP	1	540.19	414.50	767.68	400.33	10.62	10.62	10.52	10.52	
4903740945	SMP	1	540.22	414.44	767.79	400.29	10.75	10.75	10.74	10.74	
4903749186	SMP	1	540.26	414.40	767.74	400.25	10.71	10.71	10.58	10.58	
4903757580	SMP	1	540.33	414.41	767.93	400.37	10.74	10.74	10.77	10.77	
4903765940	SMP	1	540.33	414.41	767.92	400.30	10.77	10.77	10.47	10.47	
4903774275	SMP	1	540.33	414.33	767.95	400.18	10.74	10.74	10.52	10.52	
4903782554	SMP	1	540.41	414.27	767.96	400.27	10.79	10.79	10.52	10.52	
4903790946	SMP	1	540.43	414.30	768.13	400.15	10.65	10.65	10.59	10.59	
4903799335	SMP	1	540.51	414.23	768.19	400.12	10.60	10.60	10.62	10.62	
4903807633	SMP	1	540.58	414.22	768.22	400.10	10.62	10.62	10.55	10.55	
4903815940	SMP	1	540.56	414.21	768.23	400.08	10.57	10.57	10.55	10.55	
4903824330	SMP	1	540.65	414.21	768.19	400.13	10.56	10.56	10.56	10.56	
4903832681	SMP	1	540.70	414.21	768.26	400.06	10.61	10.61	10.29	10.29	
4903840983	SMP	1	540.77	414.21	768.30	400.16	10.56	10.56	10.53	10.53	
4903849302	SMP	1	540.77	414.22	768.26	400.20	10.52	10.52	10.52	10.52	
4903857662	SMP	1	540.75	414.25	768.37	400.22	10.47	10.47	10.53	10.53	
4903866054	SMP	1	540.82	414.26	768.37	400.29	10.43	10.43	10.61	10.61	
4903874318	SMP	1	540.86	414.32	768.42	400.25	10.42	10.42	10.51	10.51	
4903882672	SMP	1	540.82	414.40	768.49	400.33	10.50	10.50	10.66	10.66	
4903891023	SMP	1	540.79	414.44	768.42	400.40	10.50	10.50	10.62	10.62	
4903899425	SMP	1	540.86	414.44	768.49	400.40	10.56	10.56	10.61	10.61	
4903907700	SMP	1	540.97	414.45	768.56	400.39	10.49	10.49	10.55	10.55	
4903916052	SMP	1	540.97	414.36	768.56	400.32	10.47	10.47	10.65	10.65	
4903924393	SMP	1	540.98	414.35	768.55	400.46	10.33	10.33	10.80	10.80	
4903932795	SMP	1	541.05	414.42	768.55	400.47	10.37	10.37	10.68	10.68	
4903941461	SMP	1	541.04	414.53	768.57	400.54	10.51	10.51	10.60	10.60	
4903949440	SMP	1	540.98	414.49	768.51	400.54	10.36	10.36	10.37	10.37	
4903957793	SMP	1	540.98	414.49	768.55	400.53	10.30	10.30	10.77	10.77	
4903966176	SMP	1	541.04	414.51	768.56	400.54	10.38	10.38	10.50	10.50	
4903974481	SMP	1	541.05	414.50	768.55	400.53	10.48	10.48	10.63	10.63	
4903982798	SMP	1	541.05	414.49	768.62	400.53	10.33	10.33	10.63	10.63	
4903991157	SMP	1	540.98	414.42	768.61	400.47	10.26	10.26	10.80	10.80	
4903999569	SMP	1	540.93	414.36	768.56	400.39	10.34	10.34	10.68	10.68	
4904007838	SMP	1	540.86	414.32	768.49	400.33	10.30	10.30	10.52	10.52	
4904016185	SMP	1	540.86	414.37	768.35	400.32	10.44	10.44	10.40	10.40	
4904024524	SMP	1	540.79	414.23	768.30	400.22	10.41	10.41	10.48	10.48	
4904032797	SMP	1	540.82	414.33	768.32	400.31	10.48	10.48	10.53	10.53	
4904041188	SMP	1	540.75	414.25	768.34	400.22	10.44	10.44	10.37	10.37	
4904049565	SMP	1	540.71	414.29	768.25	400.22	10.41	10.41	10.50	10.50	
4904057942	SMP	1	540.68	414.33	768.24	400.30	10.46	10.46	10.56	10.56	
4904066191	SMP	1	540.60	414.33	768.15	400.31	10.47	10.47	10.50	10.50	
4904074578	SMP	1	540.54	414.33	768.19	400.22	10.51	10.51	10.52	10.52	
4904082925	SMP	1	540.54	414.40	768.11	400.24	10.50	10.50	10.42	10.42	
4904091324	SMP	1	540.55	414.32	768.11	400.24	10.53	10.53	10.42	10.42	
4904099556	SMP	1	540.55	414.32	768.05	400.25	10.41	10.41	10.36	10.36	
4904107938	SMP	1	540.48	414.32	768.04	400.18	10.46	10.46	10.46	10.46	
4904116323	SMP	1	540.43	414.23	767.97	400.09	10.48	10.48	10.42	10.42	
4904124702	SMP	1	540.40	414.21	767.97	400.10	10.32	10.32	10.38	10.38	
4904132920	SMP	1	540.43	414.23	767.91	400.09	10.39	10.39	10.39	10.39	
4904141322	SMP	1	540.43	414.16	767.96	400.02	10.40	10.40	10.29	10.29	
4904149676	SMP	1	540.25	414.24	767.90	399.99	10.59	10.59	10.37	10.37	
4904158073	SMP	1	540.40	414.13	767.92	399.88	10.29	10.29	10.35	10.35	
4904166294	SMP	1	540.40	413.33	767.93	399.22	10.74	10.74	10.34	10.34	
4904174728	SMP	1	540.37	412.30	767.77	398.15	10.58	10.58	10.08	10.08	
4904183041	SMP	1	540.67	411.64	767.68	397.65	10.17	10.17	10.21	10.21	
4904191317	SMP	1	540.67	411.71	767.56	397.72	10.31	10.31	10.18	10.18	
4904199672	SMP	1	540.66	411.74	767.56	397.65	10.20	10.20	10.03	10.03	
4904208073	SMP	1	540.64	411.74	767.67	397.73	10.11	10.11	10.20	10.20	
4904216417	SMP	1	540.64	411.65	767.70	397.70	10.21	10.21	10.17	10.17	
4904224695	SMP	1	540.59	411.67	767.70	397.63	10.15	10.15	10.21	10.21	
4904233066	SMP	1	540.54	411.57	767.78	397.48	10.26	10.26	10.27	10.27	
4904241448	SMP	1	540.51	411.49	767.68	397.47	10.62	10.62	10.30	10.30	
4904249795	SMP	1	540.54	411.28	767.68	397.25	10.53	10.53	10.20	10.20	
4904258070	SMP	1	540.54	410.43	767.68	396.40	10.48	10.48	10.16	10.16	
4904266420	SMP	1	540.44	409.48	767.48	395.33	10.53	10.53	10.10	10.10	
4904274817	SMP	1	540.60	408.94	767.27	395.02	10.34	10.34	10.21	10.21	
4904291435	SMP	1	540.60	409.09	767.33	395.24	10.32	10.32	10.29	10.29	
4904299820	SMP	1	540.58	409.08	767.47	395.14	10.42	10.42	10.18	10.18	
4904308174	SMP	1	540.51	409.00	767.51	395.08	10.44	10.44	10.21	10.21	
4904316546	SMP	1	540.67	408.95	767.64	395.01	10.33	10.33	10.31	10.31	
4904324800	SMP	1	540.60	408.94	767.68	395.00	10.27	10.27	10.27	10.27	
4904333178	SMP	1	540.75	408.92	767.65	395.00	10.34	10.34	10.31	10.31	
4904341538	SMP	1	540.68	408.92	767.65	394.93	10.32	10.32	10.17	10.17	
4904349813	SMP	1	540.73	408.78	767.67	394.86	10.21	10.21	10.22	10.22	
4904358163	SMP	1	540.73	408.78	767.75	394.87	10.24	10.24	10.37	10.37	
4904366551	SMP	1	540.66	408.78	767.74	394.80	10.29	10.29	10.27	10.27	
4904374924	SMP	1	540.70	408.81	767.69	394.89	10.30	10.30	10.34	10.34	
4904383158	SMP	1	540.70	408.81	767.81	394.79	10.25	10.25	10.25	10.25	
4904391530	SMP	1	540.78	408.79	767.78	394.83	10.27	10.27	10.22	10.22	
4904399932	SMP	1	540.65	408.29	767.85	394.29	10.49	10.49	10.09	10.09	
4904408285	SMP	1	540.61	407.25	767.56	393.28	10.44	10.44	10.03	10.03	
4904416542	SMP	1	540.87	406.20	767.49	392.42	10.10	10.10	10.36	10.36	
4904424919	SMP	1	540.95	405.84	767.47	392.00	10.28	10.28	10.07	10.07	
4904433282	SMP	1	541.03	405.96	767.47	392.07	10.14	10.14	10.10	10.10	
4904441654	SMP	1	541.10	405.93	767.56	392.01	10.16	10.16	10.06	10.06	
4904449931	SMP	1	541.03	405.89	767.68	392.00	10.18	10.18	10.03	10.03	
4904458287	SMP	1	541.03	405.89	767.68	392.00	10.11	10.11	10.18	10.18	
4904466661	SMP	1	541.03	405.89	767.82	392.00	10.11	10.11	10.16	10.16	
4904475036	SMP	1	541.03	405.89	767.82	392.00	10.11	10.11	10.16	10.16	
4904483279	SMP	1	541.03	405.96	767.82	392.09	10.14	10.14	10.25	10.25	
4904491659	SMP	1	541.08	405.90	767.90	392.08	10.04	10.04	10.07	10.07	
4904500055	SMP	1	541.21	405.98	767.91	392.19	10.14	10.14	9.97	9.97	
4904508411	SMP	1	541.27	405.91	767.91	392.19	10.07	10.07	10.06	10.06	
4904516652	SMP	1	541.10	405.97	767.91	392.12	10.07	10.07	9.97	9.97	
4904525035	SMP	1	541.10	405.98	767.91	392.12	9.99	9.99	9.94	9.94	
4904533410	SMP	1	541.12	406.07	767.98	392.19	10.14	10.14	9.99	9.99	
4904541649	SMP	1	541.15	405.97	767.91	392.20	10.06	10.06	9.79	9.79	
4904550059	SMP	1	541.03	405.96	767.91	392.12	10.05	10.05	9.94	9.94	
4904558404	SMP	1	541.08	405.90	767.98	392.13	10.04	10.04	9.96	9.96	
4904566776	SMP	1	541.03	405.96	767.98	392.12	10.07	10.07	9.99	9.99	
4904575033	SMP	1	541.03	405.96	768.05	391.98	10.14	10.14	9.89	9.89	
4904583409	SMP	1	540.97	405.61	768.15	391.65	10.05	10.05	9.87	9.87	
4904591771	SMP	1	541.04	405.61	767.90	391.66	10.11	10.11	9.92	9.92	
4904600173	SMP	1	541.02	405.71	767.98	391.76	9.96	9.96	9.98	9.98	
4904608411	SMP	1	541.06	405.72	767.98	391.83	10.05	10.05	10.09	10.09	
4904616785	SMP	1	540.98	405.80	767.98	391.83	10.04	10.04	9.88	9.88	
4904625157	SMP	1	540.95	405.76	767.91	391.83	10.17	10.17	9.98	9.98	
4904633523	SMP	1	540.88	405.80	767.98	391.76	10.11	10.11	9.99	9.99	
4904641765	SMP	1	540.88	405.77	768.04	391.76	10.16	10.16	9.81	9.81	
4904650170	SMP	1	540.95	405.71	767.91	391.83	10.07	10.07	10.09	10.09	
4904658526	SMP	1	540.82	405.70	767.97	391.73	10.00	10.00	9.92	9.92	
4904666892	SMP	1	540.88	405.65	767.95	391.66	10.09	10.09	9.90	9.90	
4904675179	SMP	1	540.86	405.68	767.98	391.60	10.02	10.02	9.87	9.87	
4904683532	SMP	1	540.81	405.66	767.81	391.63	10.11	10.11	9.70	9.70	
4904691892	SMP	1	540.75	405.74	767.75	391.61	10.14	10.14	9.73	9.73	
4904700170	SMP	1	540.67	405.66	767.76	391.63	10.11	10.11	9.76	9.76	
4904708526	SMP	1	540.67	405.73	767.79	391.56	10.13	10.13	9.64	9.64	
4904716888	SMP	1	540.61	405.73	767.68	391.61	10.12	10.12	9.66	9.66	
4904725278	SMP	1	540.60	405.66	767.75	391.54	10.08	10.08	9.64	9.64	
4904733521	SMP	1	540.66	405.70	767.68	391.61	10.12	10.12	9.66	9.66	
4904741896	SMP	1	540.59	405.63	767.81	391.54	10.05	10.05	9.63	9.63	
4904750291	SMP	1	540.53	405.66	767.61	391.53	9.96	9.96	9.59	9.59	
4904758643	SMP	1	540.62	405.48	767.72	391.51	10.00	10.00	9.57	9.57	
4904766888	SMP	1	540.58	405.48	767.63	391.47	10.05	10.05	9.61	9.61	
4904775270	SMP	1	540.57	405.45	767.56	391.47	9.93	9.93	9.58	9.58	
4904783647	SMP	1	540.51	405.41	767.63	391.40	9.94	9.94	9.52	9.52	
4904792011	SMP	1	540.46	405.47	767.63	391.40	10.06	10.06	9.52	9.52	
4904800290	SMP	1	540.49	405.44	767.65	391.40	10.00	10.00	9.48	9.48	
4904808638	SMP	1	540.48	405.44	767.63	391.40	10.08	10.08	9.52	9.52	
4904817018	SMP	1	540.45	405.50	767.52	391.48	9.93	9.93	9.49	9.49	
4904825407	SMP	1	540.46	405.48	767.56	391.40	9.98	9.98	9.48	9.48	
4904833645	SMP	1	540.48	405.49	767.65	391.51	10.00	10.00	9.47	9.47	
4904842012	SMP	1	540.46	405.47	767.59	391.49	9.92	9.92	9.43	9.43	
4904850412	SMP	1	540.45	405.54	767.65	391.42	9.95	9.95	9.51	9.51	
4904858646	SMP	1	540.46	405.48	767.70	391.40	9.92	9.92	9.54	9.54	
4904867017	SMP	1	540.45	405.48	767.65	391.43	9.94	9.94	9.71	9.71	
4904875390	SMP	1	540.47	405.41	767.63	391.40	9.95	9.95	9.55	9.55	
4904883769	SMP	1	540.50	405.39	767.67	391.37	10.05	10.05	9.51	9.51	
4904892014	SMP	1	540.57	405.34	767.75	391.37	9.94	9.94	9.49	9.49	
4904900410	SMP	1	540.57	405.28	767.73	391.32	10.09	10.09	9.71	9.71	
4904908764	SMP	1	540.52	405.27	767.79	391.31	9.95	9.95	9.48	9.48	
4904917129	SMP	1	540.59	405.27	767.78	391.35	9.95	9.95	9.69	9.69	
4904925394	SMP	1	540.65	405.20	767.81	391.32	9.98	9.98	9.62	9.62	
4904933753	SMP	1	540.66	405.27	767.84	391.31	9.83	9.83	9.72	9.72	
4904942128	SMP	1	540.61	405.27	767.91	391.31	9.78	9.78	9.72	9.72	
4904950530	SMP	1	540.73	405.20	767.94	391.26	9.84	9.84	9.68	9.68	
4904958759	SMP	1	540.73	405.20	767.94	391.26	9.78	9.78	9.69	9.69	
4904967131	SMP	1	540.73	405.20	767.95	391.24	9.73	9.73	9.67	9.67	
4904975511	SMP	1	540.72	405.20	768.00	391.22	9.88	9.88	9.77	9.77	
4904983816	SMP	1	540.72	405.20	767.91	391.19	9.85	9.85	9.70	9.70	
4904992127	SMP	1	540.61	405.12	767.91	391.16	9.79	9.79	9.81	9.81	
4905000529	SMP	1	540.72	405.13	767.91	391.23	9.93	9.93	9.76	9.76	
4905008880	SMP	1	540.64	405.14	767.86	391.22	9.91	9.91	9.75	9.75	
4905017127	SMP	1	540.64	405.14	767.91	391.16	9.83	9.83	9.76	9.76	
4905025514	SMP	1	540.66	405.20	767.81	391.29	9.92	9.92	9.64	9.64	
4905033891	SMP	1	540.64	405.21	767.84	391.28	9.94	9.94	9.73	9.73	
4905042250	SMP	1	540.52	405.28	767.78	391.35	9.87	9.87	9.63	9.63	
4905050525	SMP	1	540.56	405.36	767.85	391.42	9.91	9.91	9.64	9.64	
4905058875	SMP	1	540.55	405.42	767.75	391.48	9.86	9.86	9.61	9.61	
4905067253	SMP	1	540.47	405.52	767.76	391.46	9.90	9.90	9.54	9.54	
4905075936	SMP	1	540.56	405.47	767.76	391.52	9.87	9.87	9.60	9.60	
4905083878	SMP	1	540.58	405.47	767.76	391.48	9.91	9.91	9.57	9.57	
4905092243	SMP	1	540.51	405.54	767.72	391.51	9.87	9.87	9.65	9.65	
4905100646	SMP	1	540.53	405.45	767.75	391.51	9.81	9.81	9.54	9.54	
4905109010	SMP	1	540.55	405.41	767.69	391.48	9.95	9.95	9.59	9.59	
4905117257	SMP	1	540.49	405.50	767.73	391.48	9.85	9.85	9.60	9.60	
4905125629	SMP	1	540.53	405.46	767.70	391.52	9.90	9.90	9.65	9.65	
4905133996	SMP	1	540.49	405.50	767.81	391.43	9.85	9.85	9.62	9.62	
4905142366	SMP	1	540.55	405.39	767.76	391.51	9.84	9.84	9.60	9.60	
4905150646	SMP	1	540.57	405.44	767.70	391.44	9.82	9.82	9.61	9.61	
4905159001	SMP	1	540.58	405.41	767.74	391.48	9.84	9.84	9.64	9.64	
4905167368	SMP	1	540.52	405.47	767.70	391.44	9.88	9.88	9.55	9.55	
4905175623	SMP	1	540.53	405.46	767.74	391.41	9.90	9.90	9.60	9.60	
4905183992	SMP	1	540.50	405.40	767.75	391.41	9.86	9.86	9.64	9.64	
4905192357	SMP	1	540.45	405.32	767.74	391.37	9.87	9.87	9.57	9.57	
4905200739	SMP	1	540.55	405.34	767.75	391.31	9.82	9.82	9.65	9.65	
4905208980	SMP	1	540.50	405.33	767.74	391.30	9.84	9.84	9.58	9.58	
4905217363	SMP	1	540.50	405.33	767.67	391.32	9.98	9.98	9.53	9.53	
4905225738	SMP	1	540.50	405.33	767.61	391.36	9.72	9.72	9.60	9.60	
4905234123	SMP	1	540.48	405.30	767.67	391.32	9.77	9.77	9.53	9.53	
4905242354	SMP	1	540.45	405.31	767.67	391.32	10.07	10.07	9.53	9.53	
4905250736	SMP	1	540.40	405.34	767.67	391.31	10.03	10.03	9.47	9.47	
4905259102	SMP	1	540.45	405.38	767.60	391.37	9.90	9.90	9.51	9.51	
4905267483	SMP	1	540.40	405.41	767.63	391.40	10.00	10.00	9.52	9.52	
4905275731	SMP	1	540.44	405.46	767.60	391.41	9.93	9.93	9.51	9.51	
4905284109	SMP	1	540.46	405.47	767.65	391.41	9.97	9.97	9.49	9.49	
4905292477	SMP	1	540.40	405.48	767.56	391.47	9.93	9.93	9.55	9.55	
4905300867	SMP	1	540.39	405.47	767.63	391.40	10.01	10.01	9.52	9.52	
4905309110	SMP	1	540.47	405.41	767.63	391.40	9.93	9.93	9.52	9.52	
4905317485	SMP	1	540.47	405.41	767.67	391.37	9.96	9.96	9.51	9.51	
4905325858	SMP	1	540.40	405.41	767.60	391.38	9.90	9.90	9.60	9.60	
4905334105	SMP	1	540.47	405.29	767.68	391.31	10.05	10.05	9.63	9.63	
4905342479	SMP	1	540.40	405.41	767.73	391.27	10.00	10.00	9.50	9.50	
4905351063	SMP	1	540.81	405.55	768.27	391.46	9.95	9.95	9.92	9.92	
4905359214	SMP	1	542.05	405.65	769.40	391.65	10.02	10.02	9.92	9.92	
4905367505	SMP	1	543.01	406.02	770.12	391.98	9.99	9.99	9.94	9.94	
4905384247	SMP	1	543.17	406.06	770.30	392.05	10.09	10.09	9.91	9.91	
4905392628	SMP	1	543.18	406.03	770.29	392.10	10.07	10.07	9.95	9.95	
4905400868	SMP	1	543.10	406.05	770.37	392.05	10.12	10.12	9.92	9.92	
4905409260	SMP	1	543.30	406.03	770.24	392.09	10.14	10.14	9.96	9.96	
4905417599	SMP	1	543.14	405.98	770.32	392.07	10.13	10.13	9.91	9.91	
4905426008	SMP	1	543.17	406.05	770.31	392.01	10.17	10.17	9.90	9.90	
4905434235	SMP	1	543.16	405.95	770.32	392.06	9.95	9.95	9.98	9.98	
4905442631	SMP	1	543.18	406.01	770.49	391.94	10.10	10.10	9.83	9.83	
4905450989	SMP	1	543.25	406.02	770.34	392.01	10.16	10.16	10.03	10.03	
4905459374	SMP	1	543.20	405.98	770.46	391.95	9.96	9.96	10.01	10.01	
4905467621	SMP	1	543.25	406.01	770.34	391.91	10.03	10.03	9.86	9.86	
4905476008	SMP	1	543.23	405.97	770.41	392.01	10.08	10.08	9.97	9.97	
4905484361	SMP	1	543.25	406.01	770.34	392.00	10.10	10.10	10.02	10.02	
4905492632	SMP	1	543.25	406.02	770.41	391.91	10.16	10.16	9.88	9.88	
4905500983	SMP	1	543.25	406.02	770.41	391.91	10.08	10.08	9.83	9.83	
4905509367	SMP	1	543.25	405.95	770.53	391.88	10.04	10.04	9.90	9.90	
4905517742	SMP	1	543.36	406.04	770.48	391.91	10.19	10.19	9.84	9.84	
4905526003	SMP	1	543.32	406.02	770.41	391.91	10.08	10.08	9.85	9.85	
4905534353	SMP	1	543.43	405.98	770.62	391.84	10.10	10.10	9.98	9.98	
4905542847	SMP	1	543.39	405.95	770.55	391.84	10.07	10.07	9.81	9.81	
4905551106	SMP	1	543.36	405.97	770.75	391.82	10.15	10.15	9.91	9.91	
4905559386	SMP	1	543.43	405.98	770.81	391.85	10.10	10.10	9.94	9.94	
4905567728	SMP	1	544.01	406.31	771.23	392.21	9.97	9.97	10.01	10.01	
4905576126	SMP	1	545.33	406.96	772.55	392.94	9.88	9.88	9.98	9.98	
4905584470	SMP	1	546.85	407.85	773.77	393.80	10.28	10.28	9.98	9.98	
4905592746	SMP	1	547.96	408.62	774.81	394.61	10.08	10.08	9.94	9.94	
4905601100	SMP	1	549.04	409.57	775.72	395.50	10.22	10.22	10.04	10.04	
4905609499	SMP	1	550.07	410.21	776.77	396.15	10.07	10.07	9.86	9.86	
4905626124	SMP	1	550.72	410.50	777.50	396.56	10.31	10.31	9.84	9.84	
4905634490	SMP	1	550.75	410.60	777.73	396.64	10.35	10.35	9.89	9.89	
4905642852	SMP	1	550.82	410.67	777.86	396.77	10.13	10.13	10.06	10.06	
4905651098	SMP	1	550.90	410.67	777.97	396.90	10.10	10.10	10.35	10.35	
4905659475	SMP	1	551.05	410.60	778.13	396.87	10.03	10.03	10.23	10.23	
4905667848	SMP	1	551.03	410.75	778.26	396.80	10.27	10.27	10.04	10.04	
4905676236	SMP	1	551.15	410.77	778.36	396.95	10.19	10.19	10.12	10.12	
4905684476	SMP	1	551.21	410.80	778.50	397.02	10.21	10.21	10.14	10.14	
4905692856	SMP	1	551.32	410.86	778.53	397.10	10.18	10.18	10.30	10.30	
4905701219	SMP	1	551.47	410.83	778.74	397.09	10.20	10.20	10.23	10.23	
4905709599	SMP	1	551.45	410.95	778.71	397.12	10.39	10.39	10.14	10.14	
4905717842	SMP	1	551.52	410.87	778.89	397.14	10.19	10.19	10.14	10.14	
4905726217	SMP	1	551.66	410.94	778.83	397.27	10.19	10.19	10.10	10.10	
4905734538	SMP	1	551.60	411.02	778.93	397.26	10.30	10.30	10.07	10.07	
4905742969	SMP	1	551.76	410.98	778.98	397.27	10.20	10.20	9.92	9.92	
4905751208	SMP	1	551.74	411.09	779.05	397.26	10.30	10.30	9.95	9.95	
4905759596	SMP	1	551.98	411.11	779.43	397.33	10.21	10.21	9.87	9.87	
4905767970	SMP	1	553.24	411.85	780.67	398.05	10.34	10.34	10.06	10.06	
4905776336	SMP	1	555.02	412.62	782.00	399.01	10.18	10.18	10.29	10.29	
4905784614	SMP	1	556.54	413.38	783.20	399.72	10.44	10.44	9.81	9.81	
4905792964	SMP	1	557.35	413.86	783.93	400.25	10.43	10.43	10.27	10.27	
4905809598	SMP	1	557.23	413.87	784.22	400.15	10.35	10.35	9.91	9.91	
4905817973	SMP	1	557.36	413.82	784.39	400.30	10.29	10.29	9.90	9.90	
4905826366	SMP	1	557.27	413.94	784.49	400.31	10.45	10.45	9.93	9.93	
4905834707	SMP	1	557.41	413.94	784.56	400.39	10.39	10.39	10.11	10.11	
4905842985	SMP	1	557.35	413.91	784.63	400.40	10.51	10.51	10.12	10.12	
4905851338	SMP	1	557.51	413.93	784.64	400.30	10.43	10.43	10.14	10.14	
4905859720	SMP	1	557.56	413.86	784.71	400.36	10.30	10.30	10.15	10.15	
4905868089	SMP	1	557.58	413.86	784.73	400.32	10.49	10.49	10.27	10.27	
4905876355	SMP	1	557.58	413.79	784.83	400.34	10.40	10.40	10.16	10.16	
4905884699	SMP	1	557.66	413.79	784.84	400.38	10.34	10.34	10.25	10.25	
4905893105	SMP	1	557.66	413.72	784.91	400.31	10.20	10.20	10.29	10.29	
4905901446	SMP	1	557.66	413.72	784.93	400.25	10.35	10.35	10.16	10.16	
4905909718	SMP	1	557.66	413.72	785.00	400.25	10.39	10.39	10.03	10.03	
4905918089	SMP	1	557.73	413.79	785.07	400.25	10.43	10.43	10.00	10.00	
4905926477	SMP	1	557.73	413.78	785.13	400.31	10.32	10.32	10.00	10.00	
4905934818	SMP	1	557.73	413.72	785.13	400.24	10.47	10.47	9.99	9.99	
4905943110	SMP	1	557.72	413.74	785.20	400.24	10.33	10.33	9.96	9.96	
4905951453	SMP	1	557.80	413.72	785.27	400.24	10.41	10.41	9.93	9.93	
4905959843	SMP	1	557.84	413.68	785.35	400.28	10.28	10.28	9.93	9.93	
4905968222	SMP	1	557.95	413.69	785.39	400.30	10.28	10.28	10.03	10.03	
4905976467	SMP	1	557.94	413.66	785.42	400.32	10.36	10.36	10.09	10.09	
4905984863	SMP	1	557.93	413.58	785.49	400.25	10.23	10.23	10.01	10.01	
4905993227	SMP	1	558.03	413.60	785.56	400.32	10.26	10.26	10.14	10.14	
4906001447	SMP	1	557.88	413.66	785.42	400.24	10.27	10.27	9.98	9.98	
4906009834	SMP	1	557.39	413.64	785.14	400.17	10.54	10.54	10.12	10.12	
4906018207	SMP	1	557.59	413.57	785.22	400.18	10.48	10.48	10.01	10.01	
4906026591	SMP	1	557.80	413.65	785.29	400.25	10.19	10.19	9.94	9.94	
4906034820	SMP	1	557.77	413.68	785.34	400.31	10.33	10.33	10.03	10.03	
4906043230	SMP	1	557.80	413.72	785.42	400.33	10.26	10.26	10.00	10.00	
4906051571	SMP	1	557.80	413.79	785.41	400.45	10.32	10.32	10.23	10.23	
4906059962	SMP	1	557.88	413.73	785.45	400.51	10.32	10.32	10.23	10.23	
4906068205	SMP	1	557.86	413.73	785.53	400.48	10.31	10.31	10.16	10.16	
4906076589	SMP	1	557.94	413.67	785.60	400.46	10.24	10.24	10.28	10.28	
4906084944	SMP	1	558.03	413.60	785.66	400.44	10.42	10.42	10.22	10.22	
4906093348	SMP	1	558.12	413.60	785.65	400.50	10.16	10.16	10.31	10.31	
4906101570	SMP	1	558.11	413.66	785.73	400.41	10.21	10.21	10.26	10.26	
4906109959	SMP	1	558.13	413.59	785.61	400.46	10.12	10.12	10.24	10.24	
4906118329	SMP	1	558.09	413.61	785.76	400.44	10.13	10.13	10.05	10.05	
4906126712	SMP	1	558.14	413.61	785.81	400.39	10.33	10.33	10.10	10.10	
4906134935	SMP	1	558.14	413.61	785.77	400.39	10.23	10.23	10.21	10.21	
4906143346	SMP	1	558.18	413.62	785.86	400.46	10.25	10.25	10.41	10.41	
4906151693	SMP	1	558.21	413.53	785.93	400.33	10.28	10.28	10.27	10.27	
4906159961	SMP	1	558.21	413.47	785.92	400.38	10.30	10.30	10.18	10.18	
4906168336	SMP	1	558.27	413.47	785.98	400.32	10.40	10.40	10.13	10.13	
4906176712	SMP	1	558.28	413.40	786.06	400.31	10.36	10.36	10.00	10.00	
4906185059	SMP	1	558.35	413.39	786.12	400.26	10.33	10.33	10.10	10.10	
4906193343	SMP	1	558.32	413.41	786.13	400.31	10.23	10.23	9.97	9.97	
4906201695	SMP	1	558.32	413.48	786.13	400.24	10.30	10.30	9.99	9.99	
4906210075	SMP	1	558.31	413.42	786.13	400.32	10.22	10.22	10.07	10.07	
4906218446	SMP	1	558.38	413.54	786.14	400.39	10.33	10.33	10.14	10.14	
4906226710	SMP	1	558.35	413.57	786.14	400.40	10.38	10.38	10.15	10.15	
4906235056	SMP	1	558.42	413.57	786.21	400.46	10.09	10.09	10.17	10.17	
4906243466	SMP	1	558.47	413.57	786.21	400.54	10.02	10.02	10.15	10.15	
4906251816	SMP	1	558.45	413.58	786.28	400.53	10.13	10.13	10.06	10.06	
4906260076	SMP	1	558.52	413.58	786.28	400.54	10.19	10.19	9.98	9.98	
4906268441	SMP	1	558.52	413.58	786.28	400.46	9.96	9.96	10.06	10.06	
4906276826	SMP	1	558.52	413.51	786.35	400.54	10.00	10.00	10.02	10.02	
4906285184	SMP	1	558.59	413.58	786.26	400.57	10.03	10.03	9.94	9.94	
4906293470	SMP	1	558.54	413.50	786.35	400.45	9.96	9.96	10.04	10.04	
4906301808	SMP	1	558.54	413.50	786.29	400.39	10.13	10.13	9.98	9.98	
4906310195	SMP	1	558.52	413.37	786.29	400.33	10.20	10.20	9.93	9.93	
4906318441	SMP	1	558.51	413.42	786.29	400.25	10.11	10.11	9.95	9.95	
4906326826	SMP	1	558.51	413.36	786.29	400.25	10.05	10.05	9.95	9.95	
4906335181	SMP	1	558.50	413.43	786.29	400.26	9.94	9.94	9.96	9.96	
4906343586	SMP	1	558.50	413.50	786.28	400.39	9.83	9.83	9.92	9.92	
4906351805	SMP	1	558.43	413.63	786.21	400.39	9.86	9.86	9.95	9.95	
4906360202	SMP	1	558.44	413.74	786.07	400.57	9.94	9.94	9.81	9.81	
4906368569	SMP	1	558.48	413.83	786.05	400.60	9.77	9.77	9.77	9.77	
4906376950	SMP	1	558.38	414.03	786.02	400.68	9.94	9.94	9.67	9.67	
4906385172	SMP	1	558.35	414.26	785.98	400.91	9.80	9.80	9.68	9.68	
4906393586	SMP	1	558.35	414.52	785.90	401.05	9.70	9.70	9.71	9.71	
4906401925	SMP	1	558.39	414.84	786.04	401.27	9.73	9.73	9.67	9.67	
4906410315	SMP	1	558.38	415.03	785.89	401.57	9.83	9.83	9.58	9.58	
4906418560	SMP	1	558.32	415.35	785.93	401.74	9.69	9.69	9.49	9.49	
4906426956	SMP	1	558.42	415.66	786.12	401.91	9.74	9.74	9.50	9.50	
4906435306	SMP	1	558.51	415.96	786.19	402.26	9.93	9.93	9.60	9.60	
4906443707	SMP	1	558.65	416.14	786.20	402.50	9.82	9.82	9.64	9.64	
4906451932	SMP	1	558.78	416.25	786.34	402.66	9.57	9.57	9.48	9.48	
4906468688	SMP	1	559.06	416.73	786.55	403.10	9.65	9.65	9.63	9.63	
4906476935	SMP	1	559.27	416.88	786.62	403.33	9.55	9.55	9.56	9.56	
4906485319	SMP	1	559.42	417.09	786.77	403.46	9.70	9.70	9.39	9.39	
4906493677	SMP	1	559.58	417.07	786.91	403.55	9.56	9.56	9.61	9.61	
4906502076	SMP	1	559.87	417.11	787.09	403.58	9.42	9.42	9.33	9.33	
4906510300	SMP	1	559.99	417.23	787.34	403.66	9.57	9.57	9.44	9.44	
4906518679	SMP	1	560.21	417.24	787.55	403.75	9.61	9.61	9.53	9.53	
4906527063	SMP	1	560.45	417.23	787.58	403.83	9.45	9.45	9.60	9.60	
4906535424	SMP	1	560.58	417.28	787.78	403.82	9.75	9.75	9.68	9.68	
4906552054	SMP	1	560.99	417.16	788.12	403.75	9.44	9.44	9.41	9.41	
4916687302	SMP	1	480.44	402.33	704.27	375.62	10.74	10.74	10.57	10.57	
4916695660	SMP	1	480.48	402.55	704.38	375.74	10.92	10.92	10.45	10.45	
4916703916	SMP	1	480.62	402.67	704.48	375.93	10.80	10.80	10.43	10.43	
4916712276	SMP	1	480.74	402.82	704.69	376.19	10.68	10.68	10.38	10.38	
4916720661	SMP	1	480.72	403.03	704.72	376.50	10.64	10.64	10.59	10.59	
4916728926	SMP	1	480.84	403.32	704.83	376.83	10.68	10.68	10.57	10.57	
4916737274	SMP	1	480.83	403.49	704.91	377.03	10.63	10.63	10.31	10.31	
4916745671	SMP	1	480.53	403.54	704.64	377.00	10.92	10.92	10.22	10.22	
4916754030	SMP	1	480.34	403.60	704.01	377.20	10.61	10.61	10.68	10.68	
4916762273	SMP	1	480.19	403.79	704.17	376.99	10.45	10.45	10.87	10.87	
4916770649	SMP	1	480.12	403.83	703.86	376.93	10.39	10.39	10.73	10.73	
4916779046	SMP	1	480.05	403.82	703.92	377.10	10.33	10.33	10.45	10.45	
4916787393	SMP	1	480.20	403.91	704.14	377.05	10.16	10.16	10.73	10.73	
4916795643	SMP	1	480.17	404.13	704.43	377.30	10.35	10.35	9.35	9.35	
4916804026	SMP	1	480.30	404.40	704.35	377.54	10.45	10.45	10.25	10.25	
4916812398	SMP	1	480.31	404.65	704.97	377.81	10.50	10.50	10.27	10.27	
4916820792	SMP	1	480.38	404.85	704.90	378.09	10.66	10.66	10.70	10.70	
4916829043	SMP	1	480.74	404.91	704.92	378.37	10.60	10.60	10.75	10.75	
4916837394	SMP	1	480.65	405.26	704.46	378.68	10.66	10.66	10.49	10.49	
4916845782	SMP	1	480.27	405.48	703.82	378.92	10.74	10.74	10.44	10.44	
4916854163	SMP	1	479.98	405.66	703.83	378.94	10.68	10.68	10.08	10.08	
4916862412	SMP	1	479.67	405.84	703.43	379.06	10.69	10.69	10.26	10.26	
4916870773	SMP	1	479.34	406.12	703.15	379.14	10.73	10.73	10.35	10.35	
4916879172	SMP	1	479.14	406.41	702.82	379.23	10.68	10.68	10.47	10.47	
4916887399	SMP	1	478.75	406.59	702.41	379.27	10.78	10.78	10.56	10.56	
4916895763	SMP	1	478.45	406.82	702.11	379.32	10.85	10.85	10.69	10.69	
4916912518	SMP	1	477.73	407.36	701.33	379.46	10.64	10.64	10.68	10.68	
4916920782	SMP	1	477.43	407.61	700.84	379.58	10.96	10.96	10.61	10.61	
4916929146	SMP	1	477.11	407.93	700.62	379.54	10.70	10.70	10.67	10.67	
4916937532	SMP	1	476.80	408.15	700.34	379.69	10.76	10.76	10.78	10.78	
4916945878	SMP	1	476.51	408.47	699.98	379.71	10.88	10.88	10.47	10.47	
4916954158	SMP	1	476.25	408.70	699.81	379.77	10.82	10.82	10.36	10.36	
4916962505	SMP	1	476.06	408.95	699.55	379.85	10.63	10.63	10.59	10.59	
4916970908	SMP	1	475.83	409.23	699.24	379.94	10.91	10.91	10.28	10.28	
4916979267	SMP	1	475.72	409.47	699.04	379.99	10.76	10.76	10.45	10.45	
4916987531	SMP	1	475.53	409.67	698.91	380.09	10.95	10.95	10.43	10.43	
4916995876	SMP	1	475.42	409.81	698.86	380.09	10.95	10.95	10.39	10.39	
4917004277	SMP	1	475.38	409.89	698.79	380.09	10.77	10.77	10.39	10.39	
4917012635	SMP	1	475.41	410.06	698.78	380.23	10.71	10.71	10.43	10.43	
4917020894	SMP	1	475.44	410.11	698.76	380.13	10.70	10.70	10.36	10.36	
4917029269	SMP	1	475.44	410.25	698.69	380.13	10.79	10.79	10.27	10.27	
4917037641	SMP	1	475.51	410.26	698.71	380.16	10.70	10.70	10.49	10.49	
4917045878	SMP	1	475.61	410.41	698.88	380.27	10.89	10.89	10.52	10.52	
4917054275	SMP	1	475.76	410.43	698.85	380.22	10.81	10.81	10.42	10.42	
4917062626	SMP	1	475.86	410.46	699.14	380.28	10.79	10.79	10.72	10.72	
4917071012	SMP	1	475.68	410.69	698.94	380.39	10.98	10.98	10.53	10.53	
4917079263	SMP	1	474.96	410.90	698.30	380.64	10.64	10.64	10.77	10.77	
4917087644	SMP	1	474.48	411.27	697.62	381.05	10.91	10.91	10.61	10.61	
4917096005	SMP	1	474.28	411.43	697.37	381.19	10.97	10.97	10.71	10.71	
4917104403	SMP	1	474.55	411.34	697.55	381.12	10.91	10.91	10.71	10.71	
4917112622	SMP	1	474.80	411.17	697.89	381.09	10.81	10.81	10.66	10.66	
4917121014	SMP	1	474.93	411.07	698.05	381.09	10.72	10.72	10.58	10.58	
4917129381	SMP	1	475.07	410.99	698.25	381.04	10.67	10.67	10.59	10.59	
4917137770	SMP	1	475.21	410.95	698.46	380.98	10.90	10.90	10.74	10.74	
4917145992	SMP	1	475.51	410.83	698.68	380.94	11.04	11.04	10.76	10.76	
4917154401	SMP	1	475.71	410.70	698.91	380.92	10.92	10.92	10.45	10.45	
4917162742	SMP	1	475.91	410.58	699.21	380.86	10.93	10.93	10.33	10.33	
4917171131	SMP	1	476.20	410.53	699.31	380.89	10.85	10.85	10.65	10.65	
4917179382	SMP	1	476.34	410.27	699.60	380.89	10.73	10.73	10.86	10.86	
4917187768	SMP	1	476.62	410.19	699.93	380.78	10.78	10.78	10.32	10.32	
4917196116	SMP	1	476.84	410.01	700.16	380.71	10.78	10.78	10.34	10.34	
4917204394	SMP	1	477.04	409.80	700.40	380.61	10.81	10.81	10.69	10.69	
4917212761	SMP	1	477.17	409.64	700.64	380.60	10.80	10.80	10.56	10.56	
4917221134	SMP	1	476.80	409.70	700.31	380.74	10.92	10.92	10.73	10.73	
4917229501	SMP	1	475.97	409.81	699.47	380.85	10.90	10.90	10.52	10.52	
4917237767	SMP	1	475.42	409.70	698.77	380.97	10.89	10.89	10.45	10.45	
4917246119	SMP	1	475.49	409.63	698.70	381.04	10.87	10.87	10.36	10.36	
4917254517	SMP	1	475.68	409.64	699.05	381.03	10.90	10.90	10.55	10.55	
4917262866	SMP	1	475.87	409.61	699.20	381.30	10.74	10.74	10.70	10.70	
4917271128	SMP	1	475.94	409.67	699.35	381.37	10.65	10.65	10.73	10.73	
4917279517	SMP	1	475.99	409.70	699.49	381.51	10.59	10.59	10.55	10.55	
4917287890	SMP	1	476.17	409.85	699.56	381.69	10.65	10.65	10.54	10.54	
4917296235	SMP	1	476.21	409.93	699.65	381.98	10.53	10.53	10.62	10.62	
4917304519	SMP	1	476.27	409.98	699.77	382.11	10.63	10.63	10.43	10.43	
4917312864	SMP	1	476.26	410.13	699.85	382.23	10.60	10.60	10.34	10.34	
4917321247	SMP	1	476.27	410.26	699.82	382.40	10.75	10.75	10.45	10.45	
4917329622	SMP	1	476.33	410.33	699.84	382.52	10.71	10.71	10.50	10.50	
4917337897	SMP	1	476.37	410.40	699.90	382.62	10.85	10.85	10.53	10.53	
4917346241	SMP	1	476.41	410.58	699.91	382.68	10.83	10.83	10.36	10.36	
4917354635	SMP	1	476.34	410.62	699.86	382.76	10.64	10.64	10.30	10.30	
4917362862	SMP	1	476.29	410.80	699.79	382.90	10.67	10.67	10.40	10.40	
4917371250	SMP	1	476.22	410.94	699.77	382.97	10.52	10.52	10.36	10.36	
4917379622	SMP	1	476.22	411.14	699.81	383.14	10.59	10.59	10.43	10.43	
4917388011	SMP	1	476.16	411.26	699.73	383.17	10.50	10.50	10.27	10.27	
4917396227	SMP	1	476.24	411.39	699.76	383.32	10.55	10.55	10.45	10.45	
4917404636	SMP	1	476.20	411.56	699.59	383.38	10.52	10.52	10.35	10.35	
4917412991	SMP	1	476.23	411.81	699.64	383.53	10.53	10.53	10.44	10.44	
4917421361	SMP	1	477.18	411.79	700.78	383.51	10.57	10.57	10.34	10.34	
4917429616	SMP	1	479.28	411.81	702.89	383.59	10.78	10.78	10.68	10.68	
4917446373	SMP	1	483.88	411.76	706.97	383.35	10.66	10.66	10.40	10.40	
4917454746	SMP	1	485.81	411.64	708.61	383.32	10.67	10.67	10.53	10.53	
4917462987	SMP	1	486.47	411.59	709.08	383.16	10.75	10.75	10.29	10.29	
4917479746	SMP	1	486.27	411.48	709.19	382.89	10.67	10.67	10.29	10.29	
4917488134	SMP	1	486.44	411.51	709.39	382.72	10.88	10.88	10.21	10.21	
4917496358	SMP	1	486.61	411.43	709.52	382.65	10.78	10.78	10.31	10.31	
4917504748	SMP	1	486.85	411.39	709.87	382.65	10.52	10.52	10.28	10.28	
4917513118	SMP	1	487.09	411.59	710.04	382.69	10.72	10.72	10.29	10.29	
4917521494	SMP	1	487.49	411.69	710.59	382.80	10.69	10.69	10.31	10.31	
4917529739	SMP	1	487.97	411.76	711.00	382.90	10.43	10.43	10.33	10.33	
4917538132	SMP	1	488.28	411.88	711.43	382.91	10.55	10.55	10.24	10.24	
4917546485	SMP	1	488.70	411.94	711.86	382.92	10.61	10.61	10.17	10.17	
4917554739	SMP	1	489.12	411.75	712.35	382.92	10.43	10.43	10.28	10.28	
4917563109	SMP	1	489.62	411.69	712.92	382.82	10.83	10.83	10.19	10.19	
4917579869	SMP	1	490.69	411.27	713.97	382.49	10.69	10.69	10.08	10.08	
4917588110	SMP	1	491.13	411.15	714.56	382.41	10.56	10.56	10.34	10.34	
4917596497	SMP	1	491.78	411.01	715.08	382.37	10.55	10.55	10.18	10.18	
4917604856	SMP	1	492.28	410.96	715.74	382.26	10.66	10.66	10.34	10.34	
4917613255	SMP	1	492.92	410.84	716.34	382.48	10.38	10.38	10.40	10.40	
4917621488	SMP	1	493.49	410.94	716.97	382.43	10.69	10.69	10.22	10.22	
4917638239	SMP	1	494.67	410.93	718.14	382.82	10.48	10.48	10.16	10.16	
4917646607	SMP	1	495.26	411.05	718.83	382.91	10.55	10.55	10.05	10.05	
4917654875	SMP	1	495.92	410.93	719.43	383.00	10.46	10.46	10.17	10.17	
4917663216	SMP	1	496.43	410.89	720.00	382.98	10.52	10.52	10.17	10.17	
4917671624	SMP	1	497.03	410.71	720.61	382.90	10.35	10.35	10.04	10.04	
4917679965	SMP	1	497.62	410.54	721.17	382.81	10.68	10.68	10.16	10.16	
4917696605	SMP	1	498.51	410.08	722.24	382.60	10.49	10.49	10.25	10.25	
4917704981	SMP	1	498.98	409.90	722.71	382.34	10.45	10.45	10.17	10.17	
4917713242	SMP	1	499.42	409.83	723.18	382.52	10.81	10.81	10.17	10.17	
4917721601	SMP	1	499.90	409.77	723.74	382.50	10.48	10.48	10.34	10.34	
4917729996	SMP	1	500.28	409.69	724.11	382.67	10.70	10.70	10.16	10.16	
4917738351	SMP	1	500.81	409.76	724.59	382.86	10.51	10.51	10.33	10.33	
4917746595	SMP	1	500.98	409.78	724.93	382.93	10.41	10.41	10.31	10.31	
4917763357	SMP	1	500.98	409.60	724.88	382.93	10.31	10.31	10.22	10.22	
4917771730	SMP	1	501.42	409.69	725.29	383.09	10.72	10.72	10.36	10.36	
4917779978	SMP	1	501.61	409.64	725.60	383.20	10.75	10.75	10.38	10.38	
4917788355	SMP	1	501.85	409.46	725.80	383.14	10.57	10.57	10.29	10.29	
4917796715	SMP	1	502.07	409.36	726.06	383.12	10.56	10.56	10.38	10.38	
4917805121	SMP	1	502.20	409.30	726.23	382.99	10.71	10.71	10.41	10.41	
4917813339	SMP	1	502.47	409.18	726.39	382.86	10.67	10.67	10.32	10.32	
4917821727	SMP	1	502.55	409.12	726.54	382.76	10.56	10.56	10.04	10.04	
4917830098	SMP	1	502.55	408.98	726.63	382.83	10.52	10.52	10.09	10.09	
4917838497	SMP	1	502.69	409.04	726.77	382.89	10.64	10.64	10.16	10.16	
4917846714	SMP	1	502.76	409.05	726.83	382.91	10.63	10.63	10.30	10.30	
4917855127	SMP	1	502.77	409.20	726.90	383.12	10.69	10.69	10.41	10.41	
4917863472	SMP	1	502.76	409.26	726.90	383.18	10.78	10.78	10.28	10.28	
4917871717	SMP	1	502.74	409.34	726.97	383.32	10.71	10.71	10.41	10.41	
4917880093	SMP	1	502.81	409.42	726.97	383.33	10.66	10.66	10.38	10.38	
4917888479	SMP	1	502.75	409.38	726.97	383.32	10.68	10.68	10.38	10.38	
4917896830	SMP	1	502.76	409.40	726.92	383.32	10.74	10.74	10.38	10.38	
4917905110	SMP	1	502.68	409.44	726.87	383.21	10.84	10.84	10.34	10.34	
4917913454	SMP	1	502.61	409.40	726.76	383.12	10.87	10.87	10.35	10.35	
4917921849	SMP	1	502.54	409.33	726.60	383.06	10.76	10.76	10.38	10.38	
4917930219	SMP	1	502.38	409.31	726.46	382.99	10.87	10.87	10.49	10.49	
4917938479	SMP	1	502.31	409.38	726.42	382.90	10.93	10.93	10.38	10.38	
4917946833	SMP	1	502.24	409.38	726.39	382.93	10.95	10.95	10.45	10.45	
4917955234	SMP	1	502.19	409.40	726.38	382.91	10.83	10.83	10.43	10.43	
4917963595	SMP	1	502.08	409.43	726.26	383.12	10.69	10.69	10.65	10.65	
4917971849	SMP	1	502.01	409.64	726.18	383.18	10.88	10.88	10.67	10.67	
4917980216	SMP	1	501.87	409.79	726.09	383.23	10.85	10.85	10.57	10.57	
4917988599	SMP	1	501.84	409.87	725.97	383.27	10.83	10.83	10.47	10.47	
4917996948	SMP	1	501.73	409.86	725.87	383.30	10.77	10.77	10.44	10.44	
4918005227	SMP	1	501.64	409.86	725.78	383.12	10.77	10.77	10.32	10.32	
4918013584	SMP	1	501.61	409.93	725.76	383.13	10.82	10.82	10.38	10.38	
4918021969	SMP	1	501.52	409.93	725.69	383.05	10.77	10.77	10.37	10.37	
4918030214	SMP	1	501.49	409.83	725.57	382.90	10.93	10.93	10.43	10.43	
4918038602	SMP	1	501.35	409.77	725.52	382.80	10.85	10.85	10.44	10.44	
4918046945	SMP	1	501.35	409.77	725.49	382.83	10.79	10.79	10.34	10.34	
4918055355	SMP	1	501.28	409.84	725.38	382.87	10.87	10.87	10.51	10.51	
4918063574	SMP	1	501.26	409.84	725.34	382.83	10.76	10.76	10.49	10.49	
4918071958	SMP	1	501.30	409.84	725.42	382.83	10.82	10.82	10.33	10.33	
4918080334	SMP	1	501.34	409.91	725.48	382.83	10.79	10.79	10.43	10.43	
4918088735	SMP	1	501.42	410.00	725.49	382.90	10.68	10.68	10.44	10.44	
4918096944	SMP	1	501.42	410.01	725.52	382.98	10.69	10.69	10.48	10.48	
4918105347	SMP	1	501.41	410.12	725.59	383.06	10.75	10.75	10.33	10.33	
4918113691	SMP	1	501.41	409.98	725.53	382.93	10.78	10.78	10.35	10.35	
4918122084	SMP	1	501.02	409.06	725.22	382.08	10.63	10.63	10.50	10.50	
4918130334	SMP	1	500.86	407.78	724.69	380.89	10.62	10.62	10.54	10.54	
4918138731	SMP	1	500.45	406.81	723.99	379.92	10.82	10.82	10.41	10.41	
4918147081	SMP	1	500.65	406.47	723.93	379.44	10.78	10.78	10.48	10.48	
4918155478	SMP	1	500.81	406.49	724.18	379.53	10.66	10.66	10.55	10.55	
4918163689	SMP	1	500.90	406.45	724.19	379.54	10.77	10.77	10.69	10.69	
4918172083	SMP	1	500.98	406.45	724.30	379.50	10.84	10.84	10.60	10.60	
4918180461	SMP	1	501.01	406.46	724.41	379.49	10.83	10.83	10.58	10.58	
4918188710	SMP	1	501.02	406.46	724.45	379.62	10.72	10.72	10.67	10.67	
4918197063	SMP	1	501.21	406.48	724.69	379.65	10.66	10.66	10.54	10.54	
4918205471	SMP	1	501.27	406.42	724.80	379.64	10.73	10.73	10.45	10.45	
4918213831	SMP	1	501.34	406.47	724.88	379.68	10.82	10.82	10.60	10.60	
4918222079	SMP	1	501.35	406.41	725.01	379.55	10.83	10.83	10.42	10.42	
4918230452	SMP	1	501.44	406.38	725.04	379.60	10.79	10.79	10.49	10.49	
4918238835	SMP	1	501.44	406.31	725.11	379.54	10.65	10.65	10.46	10.46	
4918247189	SMP	1	501.57	406.16	725.15	379.42	10.62	10.62	10.51	10.51	
4918255465	SMP	1	501.41	406.12	725.16	379.35	10.64	10.64	10.41	10.41	
4918263813	SMP	1	501.42	405.97	725.24	379.26	10.64	10.64	10.58	10.58	
4918272197	SMP	1	501.47	405.92	725.24	379.26	10.79	10.79	10.58	10.58	
4918280572	SMP	1	501.48	405.92	725.27	379.26	10.87	10.87	10.58	10.58	
4918288831	SMP	1	501.38	405.88	725.18	379.26	10.93	10.93	10.58	10.58	
4918297188	SMP	1	500.81	405.42	724.78	378.80	10.67	10.67	10.49	10.49	
4918305590	SMP	1	499.87	404.90	723.74	378.23	10.57	10.57	10.43	10.43	
4918313934	SMP	1	498.95	404.68	722.61	377.98	10.80	10.80	10.56	10.56	
4918322196	SMP	1	497.73	404.68	721.40	377.98	10.75	10.75	10.46	10.46	
4918330573	SMP	1	496.36	404.77	719.91	378.12	10.75	10.75	10.66	10.66	
4918347207	SMP	1	493.90	404.75	716.98	378.10	10.49	10.49	10.55	10.55	
4918355574	SMP	1	493.97	404.75	716.94	378.12	10.49	10.49	10.64	10.64	
4918363940	SMP	1	494.01	404.75	717.13	378.05	10.41	10.41	10.57	10.57	
4918380563	SMP	1	493.99	404.55	717.18	377.94	10.63	10.63	10.41	10.41	
4918388962	SMP	1	493.90	404.61	717.10	377.95	10.62	10.62	10.50	10.50	
4918397303	SMP	1	493.75	404.61	717.21	377.82	10.74	10.74	10.33	10.33	
4918413951	SMP	1	493.62	404.67	717.11	377.86	10.78	10.78	10.42	10.42	
4918422324	SMP	1	493.55	404.71	716.99	377.83	10.64	10.64	10.38	10.38	
4918430692	SMP	1	493.54	404.69	717.01	377.87	10.58	10.58	10.46	10.46	
4918439057	SMP	1	493.47	404.72	717.06	377.82	10.56	10.56	10.35	10.35	
4918447332	SMP	1	493.46	404.77	717.05	377.82	10.58	10.58	10.44	10.44	
4918455687	SMP	1	493.30	404.69	716.86	377.81	10.73	10.73	10.39	10.39	
4918464071	SMP	1	493.20	404.79	716.87	377.87	10.62	10.62	10.48	10.48	
4918472437	SMP	1	493.14	404.73	716.79	377.76	10.58	10.58	10.65	10.65	
4918480689	SMP	1	493.05	404.68	716.80	377.76	10.44	10.44	10.71	10.71	
4918497429	SMP	1	493.09	404.60	716.70	377.57	10.64	10.64	10.69	10.69	
4918505703	SMP	1	493.01	404.55	716.68	377.63	10.57	10.57	10.71	10.71	
4918514056	SMP	1	492.99	404.57	716.63	377.58	10.62	10.62	10.59	10.59	
4918530816	SMP	1	492.99	404.55	716.47	377.48	10.68	10.68	10.50	10.50	
4918539063	SMP	1	492.96	404.54	716.54	377.48	10.65	10.65	10.55	10.55	
4918547435	SMP	1	492.92	404.59	716.43	377.55	10.59	10.59	10.48	10.48	
4918555807	SMP	1	492.93	404.65	716.71	377.51	10.57	10.57	10.50	10.50	
4918564199	SMP	1	492.96	404.71	716.77	377.58	10.77	10.77	10.59	10.59	
4918572438	SMP	1	492.98	404.68	716.91	377.51	10.63	10.63	10.64	10.64	
4918580804	SMP	1	493.23	404.61	716.90	377.35	10.81	10.81	10.40	10.40	
4918589193	SMP	1	493.19	404.53	717.05	377.29	10.74	10.74	10.40	10.40	
4918597553	SMP	1	493.15	404.48	717.12	377.22	10.71	10.71	10.47	10.47	
4918605795	SMP	1	493.26	404.46	716.99	377.22	10.79	10.79	10.53	10.53	
4918614198	SMP	1	493.32	404.34	717.11	377.22	10.72	10.72	10.55	10.55	
4918622556	SMP	1	493.48	404.29	717.18	377.21	10.75	10.75	10.50	10.50	
4918630925	SMP	1	493.62	404.36	717.31	377.33	10.80	10.80	10.54	10.54	
4918639183	SMP	1	493.78	404.31	717.52	377.41	10.84	10.84	10.71	10.71	
4918647571	SMP	1	494.13	404.29	718.01	377.38	10.76	10.76	10.50	10.50	
4918655928	SMP	1	495.15	403.94	719.02	377.22	10.77	10.77	10.50	10.50	
4918664321	SMP	1	496.36	403.85	720.00	377.05	10.95	10.95	10.55	10.55	
4918672556	SMP	1	496.70	403.86	720.17	377.19	10.82	10.82	10.65	10.65	
4918680922	SMP	1	496.54	403.89	720.17	377.25	11.02	11.02	10.61	10.61	
4918689302	SMP	1	496.70	403.86	720.27	377.26	10.95	10.95	10.73	10.73	
4918697554	SMP	1	496.77	403.72	720.58	377.21	10.95	10.95	10.56	10.56	
4918705918	SMP	1	496.93	403.64	720.72	377.13	10.89	10.89	10.64	10.64	
4918714322	SMP	1	497.04	403.53	720.80	377.07	10.98	10.98	10.75	10.75	
4918722670	SMP	1	497.17	403.53	720.97	377.05	11.17	11.17	10.54	10.54	
4918730918	SMP	1	497.24	403.60	721.07	377.03	11.18	11.18	10.58	10.58	
4918739297	SMP	1	497.48	403.54	721.19	377.01	10.98	10.98	10.56	10.56	
4918747673	SMP	1	497.44	403.69	721.24	377.25	11.11	11.11	10.83	10.83	
4918764289	SMP	1	497.81	406.43	721.36	380.01	11.20	11.20	10.86	10.86	
4918772697	SMP	1	497.83	407.98	721.22	381.72	11.31	11.31	11.05	11.05	
4918781040	SMP	1	498.27	409.29	721.37	383.01	11.31	11.31	10.93	10.93	
4918797675	SMP	1	498.68	410.14	722.12	384.14	11.11	11.11	10.92	10.92	
4918806051	SMP	1	498.46	410.00	722.20	383.93	11.29	11.29	10.94	10.94	
4918814421	SMP	1	498.48	410.06	722.28	383.97	11.35	11.35	10.85	10.85	
4918831036	SMP	1	498.61	409.85	722.42	383.99	11.29	11.29	11.00	11.00	
4918839440	SMP	1	498.57	409.76	722.55	383.87	11.28	11.28	11.15	11.15	
4918847779	SMP	1	498.55	409.78	722.55	383.94	11.24	11.24	11.16	11.16	
4918856041	SMP	1	498.63	409.84	722.55	383.96	11.41	11.41	11.11	11.11	
4918864420	SMP	1	498.54	409.91	722.56	384.05	11.36	11.36	11.15	11.15	
4918872806	SMP	1	498.64	410.06	722.62	384.06	11.38	11.38	10.96	10.96	
4918881155	SMP	1	498.63	410.23	722.65	384.20	11.43	11.43	10.94	10.94	
4918889431	SMP	1	498.63	410.33	722.72	384.21	11.24	11.24	10.88	10.88	
4918897784	SMP	1	498.61	410.43	722.79	384.35	11.23	11.23	11.01	11.01	
4918906180	SMP	1	498.67	410.48	722.72	384.42	11.44	11.44	11.04	11.04	
4918914545	SMP	1	498.62	410.62	722.71	384.46	11.50	11.50	10.94	10.94	
4918922803	SMP	1	498.56	410.60	722.71	384.46	11.45	11.45	11.12	11.12	
4918931160	SMP	1	498.53	410.56	722.65	384.49	11.37	11.37	11.16	11.16	
4918939560	SMP	1	498.55	410.65	722.64	384.46	11.43	11.43	11.09	11.09	
4918947903	SMP	1	498.55	410.72	722.69	384.57	11.46	11.46	11.21	11.21	
4918956166	SMP	1	498.51	410.88	722.64	384.83	11.56	11.56	11.20	11.20	
4918964542	SMP	1	498.59	411.13	722.72	384.95	11.53	11.53	11.04	11.04	
4918972921	SMP	1	498.59	411.41	722.81	385.11	11.63	11.63	11.07	11.07	
4918981275	SMP	1	498.61	411.65	722.72	385.40	11.66	11.66	11.08	11.08	
4918989551	SMP	1	498.57	411.88	722.75	385.67	11.58	11.58	11.36	11.36	
4918997912	SMP	1	498.59	412.06	722.75	385.85	11.58	11.58	11.07	11.07	
4919006291	SMP	1	498.49	412.24	722.74	385.97	11.61	11.61	11.10	11.10	
4919014534	SMP	1	497.70	412.69	722.01	386.30	11.77	11.77	11.31	11.31	
4919022952	SMP	1	496.42	413.02	720.60	386.73	11.83	11.83	11.38	11.38	
4919031274	SMP	1	495.61	413.35	719.51	386.90	11.80	11.80	11.11	11.11	
4919039675	SMP	1	495.30	413.23	719.20	386.86	11.81	11.81	11.37	11.37	
4919047897	SMP	1	495.36	412.86	719.37	386.49	11.96	11.96	11.39	11.39	
4919056286	SMP	1	495.35	412.59	719.35	386.19	11.78	11.78	11.36	11.36	
4919064658	SMP	1	495.24	412.34	719.35	385.94	11.81	11.81	11.28	11.28	
4919073049	SMP	1	495.19	412.19	719.29	385.79	12.05	12.05	11.34	11.34	
4919081268	SMP	1	495.15	412.19	719.29	385.72	12.18	12.18	11.49	11.49	
4919089675	SMP	1	495.22	412.14	719.27	385.64	11.95	11.95	11.44	11.44	
4919098020	SMP	1	495.12	412.20	719.27	385.71	12.06	12.06	11.38	11.38	
4919106411	SMP	1	495.26	412.20	719.37	385.85	12.06	12.06	11.37	11.37	
4919114656	SMP	1	495.31	412.42	719.36	385.97	11.98	11.98	11.28	11.28	
4919123049	SMP	1	495.32	412.61	719.36	386.11	12.00	12.00	11.29	11.29	
4919131389	SMP	1	495.23	412.65	719.36	386.25	11.94	11.94	11.42	11.42	
4919139794	SMP	1	495.25	412.71	719.35	386.22	11.85	11.85	11.42	11.42	
4919148043	SMP	1	495.23	412.70	719.34	386.18	12.02	12.02	11.33	11.33	
4919156413	SMP	1	495.18	412.59	719.33	386.19	11.95	11.95	11.47	11.47	
4919164785	SMP	1	495.19	412.48	719.29	385.97	12.03	12.03	11.30	11.30	
4919173032	SMP	1	495.08	412.32	719.30	385.78	11.93	11.93	11.38	11.38	
4919181386	SMP	1	495.06	412.25	719.27	385.72	12.07	12.07	11.38	11.38	
4919189794	SMP	1	494.91	412.24	719.22	385.71	12.22	12.22	11.54	11.54	
4919198150	SMP	1	495.01	412.25	719.22	385.72	12.00	12.00	11.58	11.58	
4919206405	SMP	1	494.94	412.32	719.15	385.79	12.08	12.08	11.58	11.58	
4919214781	SMP	1	494.90	412.48	719.17	386.03	11.93	11.93	11.67	11.67	
4919223158	SMP	1	494.82	412.68	719.31	386.16	11.93	11.93	11.62	11.62	
4919239770	SMP	1	494.85	413.03	719.14	386.57	12.02	12.02	11.67	11.67	
4919248166	SMP	1	494.91	413.18	719.20	386.64	12.09	12.09	11.53	11.53	
4919256528	SMP	1	495.23	413.21	719.60	386.65	12.22	12.22	11.43	11.43	
4919264890	SMP	1	497.00	413.05	721.44	386.61	12.17	12.17	11.55	11.55	
4919281529	SMP	1	501.71	412.13	725.96	385.91	11.96	11.96	11.95	11.95	
4919289903	SMP	1	504.03	411.79	728.18	385.68	11.96	11.96	11.67	11.67	
4919298272	SMP	1	506.31	411.61	730.11	385.45	11.96	11.96	11.41	11.41	
4919314908	SMP	1	508.77	411.36	731.92	385.40	12.01	12.01	11.39	11.39	
4919323271	SMP	1	508.22	411.53	731.71	385.45	12.10	12.10	11.35	11.35	
4919331517	SMP	1	508.08	411.58	731.97	385.57	12.08	12.08	11.35	11.35	
4919339895	SMP	1	508.17	411.69	731.95	385.64	11.96	11.96	11.42	11.42	
4919348291	SMP	1	508.06	411.66	732.02	385.64	11.95	11.95	11.32	11.32	
4919356641	SMP	1	508.12	411.69	731.95	385.57	11.97	11.97	11.51	11.51	
4919364882	SMP	1	508.06	411.66	731.89	385.61	11.94	11.94	11.48	11.48	
4919373267	SMP	1	507.92	411.59	731.98	385.46	11.88	11.88	11.17	11.17	
4919381636	SMP	1	507.87	411.47	731.95	385.39	12.29	12.29	11.15	11.15	
4919390010	SMP	1	507.88	411.38	731.86	385.24	12.26	12.26	11.39	11.39	
4919398281	SMP	1	507.84	411.22	731.91	385.14	12.06	12.06	11.47	11.47	
4919406638	SMP	1	507.90	411.12	731.93	384.98	12.21	12.21	11.41	11.41	
4919415009	SMP	1	507.86	410.91	731.94	384.80	12.06	12.06	11.46	11.46	
4919423394	SMP	1	507.91	410.87	732.02	384.79	11.94	11.94	11.57	11.57	
4919431640	SMP	1	507.99	410.77	732.00	384.87	11.97	11.97	11.66	11.66	
4919439995	SMP	1	507.99	410.76	732.06	384.74	12.16	12.16	11.47	11.47	
4919448407	SMP	1	508.06	410.69	732.07	384.73	12.10	12.10	11.42	11.42	
4919456760	SMP	1	507.99	410.76	732.09	384.67	12.16	12.16	11.31	11.31	
4919465021	SMP	1	508.06	410.83	732.08	384.66	12.08	12.08	11.37	11.37	
4919473392	SMP	1	508.13	410.76	732.24	384.67	12.08	12.08	11.49	11.49	
4919481756	SMP	1	508.17	410.82	732.17	384.68	12.06	12.06	11.52	11.52	
4919490009	SMP	1	508.17	410.82	732.28	384.80	12.02	12.02	11.57	11.57	
4919498404	SMP	1	508.15	410.80	732.30	384.74	12.10	12.10	11.45	11.45	
4919506757	SMP	1	508.22	410.82	732.36	384.80	12.01	12.01	11.39	11.39	
4919515134	SMP	1	508.22	410.80	732.39	384.75	12.11	12.11	11.44	11.44	
4919523387	SMP	1	508.30	410.81	732.46	384.90	12.09	12.09	11.57	11.57	
4919531771	SMP	1	508.32	410.72	732.59	384.78	12.08	12.08	11.26	11.26	
4919540124	SMP	1	508.33	410.56	732.56	384.74	12.03	12.03	11.36	11.36	
4919548524	SMP	1	508.48	410.54	732.64	384.66	12.08	12.08	11.37	11.37	
4919556757	SMP	1	508.42	410.46	732.71	384.60	11.96	11.96	11.36	11.36	
4919565128	SMP	1	508.49	410.46	732.75	384.60	12.01	12.01	11.27	11.27	
4919573508	SMP	1	508.48	410.48	732.89	384.70	12.05	12.05	11.41	11.41	
4919582030	SMP	1	508.53	410.53	732.89	384.70	12.03	12.03	11.47	11.47	
4919590130	SMP	1	508.61	410.66	733.01	384.79	11.97	11.97	11.58	11.58	
4919598523	SMP	1	508.70	410.64	733.10	384.89	12.12	12.12	11.60	11.60	
4919606882	SMP	1	508.75	410.73	733.22	384.91	12.05	12.05	11.59	11.59	
4919615249	SMP	1	508.77	410.71	733.22	385.04	11.88	11.88	11.53	11.53	
4919623508	SMP	1	508.88	410.79	733.15	385.04	11.76	11.76	11.48	11.48	
4919631886	SMP	1	508.80	410.72	733.23	385.06	12.17	12.17	11.56	11.56	
4919640242	SMP	1	508.78	410.66	733.22	385.04	12.08	12.08	11.64	11.64	
4919648520	SMP	1	508.75	410.58	733.29	384.91	11.98	11.98	11.57	11.57	
4919656876	SMP	1	508.86	410.54	733.21	384.85	12.00	12.00	11.54	11.54	
4919665244	SMP	1	508.80	410.46	733.28	384.70	11.91	11.91	11.56	11.56	
4919673634	SMP	1	508.78	410.28	733.28	384.63	11.98	11.98	11.55	11.55	
4919681880	SMP	1	508.80	410.18	733.20	384.67	11.96	11.96	11.67	11.67	
4919690243	SMP	1	508.77	410.22	733.14	384.53	12.04	12.04	11.50	11.50	
4919698643	SMP	1	508.70	410.29	733.05	384.61	12.06	12.06	11.56	11.56	
4919706997	SMP	1	508.71	410.22	733.12	384.70	12.04	12.04	11.59	11.59	
4919715259	SMP	1	508.70	410.29	733.07	384.65	11.94	11.94	11.56	11.56	
4919723634	SMP	1	508.66	410.33	733.07	384.72	12.03	12.03	11.58	11.58	
4919731994	SMP	1	508.64	410.29	733.07	384.72	11.94	11.94	11.65	11.65	
4919740354	SMP	1	508.55	410.21	733.11	384.79	11.94	11.94	11.59	11.59	
4919748638	SMP	1	508.98	410.12	733.38	384.40	12.23	12.23	11.38	11.38	
4919756994	SMP	1	509.17	409.89	733.53	384.32	12.11	12.11	11.57	11.57	
4919765370	SMP	1	509.05	409.90	733.37	384.26	12.11	12.11	11.52	11.52	
4919773762	SMP	1	508.89	409.88	733.37	384.26	12.00	12.00	11.41	11.41	
4919781989	SMP	1	508.76	409.88	733.22	384.18	11.91	11.91	11.55	11.55	
4919790362	SMP	1	508.76	409.87	733.15	384.18	11.88	11.88	11.59	11.59	
4919798767	SMP	1	508.76	410.00	733.06	384.20	12.01	12.01	11.67	11.67	
4919806993	SMP	1	508.63	409.97	733.04	384.19	12.03	12.03	11.64	11.64	
4919815362	SMP	1	508.63	410.04	732.99	384.22	12.02	12.02	11.56	11.56	
4919823747	SMP	1	508.56	410.03	732.94	384.33	11.84	11.84	11.67	11.67	
4919832142	SMP	1	508.51	410.07	732.95	384.38	11.93	11.93	11.60	11.60	
4919840368	SMP	1	508.41	410.13	732.86	384.44	11.84	11.84	11.57	11.57	
4919848768	SMP	1	508.33	410.14	732.71	384.38	11.95	11.95	11.55	11.55	
4919857115	SMP	1	508.19	410.17	732.68	384.41	11.98	11.98	11.60	11.60	
4919865507	SMP	1	508.14	410.20	732.52	384.39	12.07	12.07	11.61	11.61	
4919873748	SMP	1	507.96	410.25	732.51	384.38	12.17	12.17	11.65	11.65	
4919882109	SMP	1	507.96	410.18	732.49	384.32	12.13	12.13	11.57	11.57	
4919890481	SMP	1	507.88	410.17	732.43	384.32	12.01	12.01	11.52	11.52	
4919898908	SMP	1	507.89	410.25	732.36	384.26	12.16	12.16	11.50	11.50	
4919907114	SMP	1	507.82	410.26	732.29	384.18	12.05	12.05	11.45	11.45	
4919915491	SMP	1	507.75	410.27	732.22	384.25	11.94	11.94	11.58	11.58	
4919923868	SMP	1	507.70	410.27	732.15	384.25	11.86	11.86	11.49	11.49	
4919932240	SMP	1	507.58	410.31	732.15	384.26	11.69	11.69	11.57	11.57	
4919940470	SMP	1	507.55	410.38	732.12	384.27	11.72	11.72	11.38	11.38	
4919948879	SMP	1	507.69	410.47	732.12	384.26	11.84	11.84	11.50	11.50	
4919957233	SMP	1	508.17	410.56	732.59	384.40	11.90	11.90	11.61	11.61	
4919965618	SMP	1	508.69	410.59	733.01	384.44	11.91	11.91	11.35	11.35	
4919973865	SMP	1	508.67	410.67	733.05	384.47	11.86	11.86	11.51	11.51	
4919982238	SMP	1	508.59	410.74	732.92	384.50	11.81	11.81	11.47	11.47	
4919990601	SMP	1	508.56	410.75	732.92	384.49	11.89	11.89	11.50	11.50	
4919998879	SMP	1	508.58	410.81	732.92	384.61	11.85	11.85	11.47	11.47	
4920007236	SMP	1	508.56	410.93	732.99	384.57	11.89	11.89	11.48	11.48	
4920015603	SMP	1	508.63	411.03	732.97	384.67	11.82	11.82	11.67	11.67	
4920023986	SMP	1	508.71	411.08	732.98	384.74	11.79	11.79	11.70	11.70	
4920032246	SMP	1	508.75	411.26	733.12	384.77	11.92	11.92	11.45	11.45	
4920040595	SMP	1	508.55	411.33	732.96	384.88	11.69	11.69	11.70	11.70	
4920048999	SMP	1	507.02	411.42	731.80	384.79	12.04	12.04	11.55	11.55	
4920057356	SMP	1	505.23	411.29	730.06	384.59	12.00	12.00	11.45	11.45	
4920065603	SMP	1	504.43	411.22	728.93	384.61	11.96	11.96	11.61	11.61	
4920073983	SMP	1	504.83	411.43	728.98	384.75	11.97	11.97	11.78	11.78	
4920082374	SMP	1	505.13	411.48	729.44	384.84	11.76	11.76	11.70	11.70	
4920090733	SMP	1	505.22	411.46	729.45	384.79	11.77	11.77	11.51	11.51	
4920099000	SMP	1	505.41	411.48	729.63	384.83	11.93	11.93	11.44	11.44	
4920107354	SMP	1	505.49	411.44	729.91	384.83	11.88	11.88	11.72	11.72	
4920115723	SMP	1	505.85	411.39	730.16	384.81	11.89	11.89	11.72	11.72	
4920123983	SMP	1	506.02	411.38	730.35	384.80	11.77	11.77	11.66	11.66	
4920132348	SMP	1	506.19	411.46	730.49	384.87	11.96	11.96	11.46	11.46	
4920140717	SMP	1	506.40	411.44	730.70	384.90	11.85	11.85	11.48	11.48	
4920149122	SMP	1	506.55	411.45	730.85	384.97	11.89	11.89	11.85	11.85	
4920157348	SMP	1	506.68	411.47	731.09	384.91	12.00	12.00	11.85	11.85	
4920165721	SMP	1	507.04	411.53	731.39	385.08	11.85	11.85	11.71	11.71	
4920174106	SMP	1	507.22	411.52	731.62	385.08	12.01	12.01	11.77	11.77	
4920182476	SMP	1	507.47	411.45	731.90	385.10	11.98	11.98	11.81	11.81	
4920190718	SMP	1	507.69	411.41	732.09	384.99	12.05	12.05	11.85	11.85	
4920199122	SMP	1	507.87	411.31	732.28	385.03	12.17	12.17	11.83	11.83	
4920207469	SMP	1	508.13	411.15	732.45	384.95	12.08	12.08	11.69	11.69	
4920215862	SMP	1	508.31	410.94	732.67	384.78	12.07	12.07	11.47	11.47	
4920232476	SMP	1	508.44	410.57	733.04	384.68	11.88	11.88	11.83	11.83	
4920240859	SMP	1	508.75	410.69	733.19	384.68	12.01	12.01	11.71	11.71	
4920249223	SMP	1	508.90	410.68	733.33	384.83	11.95	11.95	11.79	11.79	
4920257484	SMP	1	509.18	410.83	733.46	384.95	11.99	11.99	11.63	11.63	
4920265833	SMP	1	509.39	410.85	733.60	385.05	12.10	12.10	11.75	11.75	
4920274261	SMP	1	509.48	410.86	733.83	385.17	12.03	12.03	11.84	11.84	
4920282592	SMP	1	509.55	410.97	734.02	385.34	12.12	12.12	11.89	11.89	
4920290838	SMP	1	509.74	410.92	734.22	385.34	11.94	11.94	11.89	11.89	
4920299218	SMP	1	509.91	410.82	734.37	385.26	11.97	11.97	11.69	11.69	
4920307604	SMP	1	509.90	410.59	734.50	385.13	11.88	11.88	11.57	11.57	
4920315829	SMP	1	509.99	410.44	734.47	384.99	12.00	12.00	11.56	11.56	
4920324238	SMP	1	510.04	410.24	734.54	384.72	12.10	12.10	11.47	11.47	
4920332608	SMP	1	510.05	409.97	734.55	384.57	12.23	12.23	11.65	11.65	
4920340986	SMP	1	509.97	409.60	734.56	384.22	11.87	11.87	11.63	11.63	
4920349215	SMP	1	509.64	409.10	734.24	383.78	11.96	11.96	11.85	11.85	
4920357603	SMP	1	509.71	408.85	734.10	383.60	11.93	11.93	11.65	11.65	
4920365951	SMP	1	509.71	408.79	734.17	383.67	11.99	11.99	11.69	11.69	
4920374361	SMP	1	509.56	408.73	734.11	383.61	12.01	12.01	11.62	11.62	
4920382585	SMP	1	509.42	408.66	734.04	383.68	11.90	11.90	11.84	11.84	
4920390958	SMP	1	509.32	408.61	733.91	383.60	11.88	11.88	11.65	11.65	
4920399346	SMP	1	509.33	408.52	733.78	383.52	11.78	11.78	11.55	11.55	
4920407722	SMP	1	509.33	408.43	733.78	383.48	11.70	11.70	11.72	11.72	
4920415947	SMP	1	509.13	408.37	733.65	383.38	11.85	11.85	11.55	11.55	
4920424351	SMP	1	509.03	408.18	733.54	383.19	12.02	12.02	11.55	11.55	
4920432709	SMP	1	508.82	408.05	733.38	382.92	11.77	11.77	11.45	11.45	
4920441092	SMP	1	508.56	407.87	733.13	382.82	11.81	11.81	11.56	11.56	
4920449334	SMP	1	508.38	407.73	732.85	382.69	11.63	11.63	11.60	11.60	
4920457715	SMP	1	508.24	407.70	732.68	382.67	11.74	11.74	11.39	11.39	
4920466080	SMP	1	508.08	407.64	732.61	382.67	11.77	11.77	11.29	11.29	
4920474369	SMP	1	507.78	407.64	732.43	382.53	11.61	11.61	11.21	11.21	
4920482700	SMP	1	506.94	407.77	731.68	382.67	11.69	11.69	11.22	11.22	
4920491090	SMP	1	504.54	407.73	729.72	382.47	11.79	11.79	11.33	11.33	
4920507714	SMP	1	499.69	407.86	724.79	382.43	11.68	11.68	11.37	11.37	
4920516082	SMP	1	497.80	408.09	722.41	382.69	11.56	11.56	11.20	11.20	
4920524460	SMP	1	497.12	408.32	721.12	382.90	11.49	11.49	11.31	11.31	
4920532828	SMP	1	497.09	408.28	721.21	382.75	11.51	11.51	11.59	11.59	
4920541084	SMP	1	496.72	408.28	721.04	382.67	11.39	11.39	11.36	11.36	
4920557849	SMP	1	496.04	408.31	720.29	382.62	11.39	11.39	11.34	11.34	
4920566202	SMP	1	495.83	408.35	720.05	382.59	11.39	11.39	11.32	11.32	
4920574473	SMP	1	495.46	408.51	719.78	382.66	11.15	11.15	11.33	11.33	
4920582815	SMP	1	495.22	408.71	719.47	382.75	11.50	11.50	11.13	11.13	
4920591210	SMP	1	494.91	408.98	719.20	382.77	11.58	11.58	10.99	10.99	
4920599579	SMP	1	494.73	409.05	719.05	382.84	11.31	11.31	10.80	10.80	
4920607839	SMP	1	494.44	409.31	718.71	383.07	11.29	11.29	11.06	11.06	
4920616199	SMP	1	494.20	409.60	718.45	383.14	11.39	11.39	11.07	11.07	
4920624601	SMP	1	494.07	409.66	718.29	383.19	11.51	11.51	10.89	10.89	
4920632818	SMP	1	493.85	409.75	718.18	383.17	11.26	11.26	10.85	10.85	
4920641195	SMP	1	493.74	409.77	717.98	383.18	11.39	11.39	11.09	11.09	
4920649577	SMP	1	493.63	409.73	717.93	383.18	11.28	11.28	10.91	10.91	
4920657957	SMP	1	493.42	409.76	717.70	383.13	11.34	11.34	11.11	11.11	
4920666192	SMP	1	493.33	409.63	717.61	383.05	11.23	11.23	11.06	11.06	
4920674596	SMP	1	493.20	409.53	717.49	382.95	11.19	11.19	11.11	11.11	
4920682935	SMP	1	493.21	409.48	717.48	382.87	11.33	11.33	11.13	11.13	
4920691313	SMP	1	493.11	409.40	717.48	382.80	11.30	11.30	11.12	11.12	
4920699573	SMP	1	493.13	409.43	717.49	382.80	11.24	11.24	11.12	11.12	
4920707972	SMP	1	493.16	409.41	717.49	382.80	11.21	11.21	11.12	11.12	
4920716309	SMP	1	493.22	409.39	717.54	382.75	11.29	11.29	11.09	11.09	
4920724718	SMP	1	493.18	409.31	717.48	382.69	11.23	11.23	11.14	11.14	
4920732934	SMP	1	493.24	409.23	717.54	382.69	11.12	11.12	11.09	11.09	
4920741313	SMP	1	493.19	409.01	717.55	382.55	11.06	11.06	11.03	11.03	
4920749697	SMP	1	493.35	408.89	717.67	382.46	11.19	11.19	10.90	10.90	
4920758092	SMP	1	493.37	408.69	717.79	382.28	11.20	11.20	10.90	10.90	
4920766304	SMP	1	493.44	408.50	717.86	382.20	11.09	11.09	10.93	10.93	
4920774716	SMP	1	493.51	408.29	718.05	381.96	11.07	11.07	10.64	10.64	
4920783055	SMP	1	493.62	408.04	718.01	381.81	11.18	11.18	10.53	10.53	
4920791315	SMP	1	493.62	407.86	718.15	381.72	11.23	11.23	11.04	11.04	
4920808080	SMP	1	493.80	407.61	718.34	381.58	11.00	11.00	10.89	10.89	
4920816436	SMP	1	493.97	407.59	718.47	381.61	11.07	11.07	11.01	11.01	
4920824694	SMP	1	493.98	407.70	718.61	381.69	11.37	11.37	10.93	10.93	
4920833035	SMP	1	494.05	407.70	718.68	381.71	11.22	11.22	10.88	10.88	
4920841431	SMP	1	494.10	407.88	718.73	381.77	11.21	11.21	10.92	10.92	
4920849835	SMP	1	494.15	407.83	718.92	381.85	11.15	11.15	10.62	10.62	
4920858069	SMP	1	494.24	407.90	719.04	381.75	11.26	11.26	10.66	10.66	
4920866456	SMP	1	494.21	407.88	718.97	381.89	11.35	11.35	10.60	10.60	
4920874816	SMP	1	494.30	407.92	719.11	381.84	11.26	11.26	10.65	10.65	
4920883191	SMP	1	494.28	407.88	719.12	381.84	11.31	11.31	10.57	10.57	
4920891423	SMP	1	494.29	407.92	719.08	381.81	11.36	11.36	10.49	10.49	
4920899835	SMP	1	494.30	407.99	719.12	382.03	11.26	11.26	10.74	10.74	
4920908187	SMP	1	494.17	408.31	719.05	382.25	11.25	11.25	10.73	10.73	
4920916561	SMP	1	493.78	409.25	718.53	383.18	11.16	11.16	10.86	10.86	
4920933192	SMP	1	494.15	410.86	718.45	384.96	11.46	11.46	10.88	10.88	
4920941575	SMP	1	494.02	410.88	718.54	384.83	11.60	11.60	10.90	10.90	
4920949813	SMP	1	493.95	410.95	718.68	384.98	11.37	11.37	10.93	10.93	
4920958205	SMP	1	493.98	411.20	718.61	385.22	11.08	11.08	10.89	10.89	
4920966552	SMP	1	494.03	411.31	718.61	385.25	11.27	11.27	10.89	10.89	
4920974960	SMP	1	494.06	411.53	718.77	385.29	11.58	11.58	10.86	10.86	
4920983180	SMP	1	494.02	411.58	718.61	385.39	11.51	11.51	11.03	11.03	
4920991552	SMP	1	494.09	411.52	718.76	385.38	11.35	11.35	10.84	10.84	
4920999934	SMP	1	494.02	411.58	718.80	385.33	11.38	11.38	10.92	10.92	
4921008321	SMP	1	494.09	411.65	718.80	385.40	11.46	11.46	10.90	10.90	
4921016544	SMP	1	494.15	411.65	718.87	385.45	11.50	11.50	10.97	10.97	
4921024954	SMP	1	494.15	411.78	718.93	385.56	11.58	11.58	11.08	11.08	
4921033307	SMP	1	494.22	411.79	718.87	385.67	11.46	11.46	10.95	10.95	
4921041681	SMP	1	494.26	411.84	719.01	385.66	11.29	11.29	10.90	10.90	
4921049931	SMP	1	494.40	411.84	719.16	385.81	11.39	11.39	11.06	11.06	
4921058316	SMP	1	494.52	411.79	719.18	385.83	11.27	11.27	10.83	10.83	
4921066672	SMP	1	494.56	411.86	719.30	385.91	11.46	11.46	11.02	11.02	
4921075072	SMP	1	494.76	411.96	719.38	385.97	11.50	11.50	11.08	11.08	
4921083310	SMP	1	494.90	411.96	719.49	385.94	11.62	11.62	11.03	11.03	
4921091673	SMP	1	494.96	411.88	719.64	386.00	11.51	11.51	10.89	10.89	
4921100050	SMP	1	494.96	411.87	719.78	385.86	11.66	11.66	10.95	10.95	
4921108317	SMP	1	495.09	411.73	719.71	385.99	11.65	11.65	11.04	11.04	
4921116664	SMP	1	495.13	411.61	719.77	385.91	11.46	11.46	11.14	11.14	
4921125072	SMP	1	495.20	411.42	719.81	385.80	11.64	11.64	10.98	10.98	
4921133419	SMP	1	495.33	411.32	719.87	385.66	11.71	11.71	11.00	11.00	
4921141669	SMP	1	495.25	411.15	719.99	385.63	11.59	11.59	11.05	11.05	
4921150052	SMP	1	495.30	411.06	720.07	385.42	11.57	11.57	10.98	10.98	
4921158440	SMP	1	495.31	410.94	720.03	385.37	11.46	11.46	11.02	11.02	
4921166791	SMP	1	495.36	410.75	720.07	385.32	11.37	11.37	10.98	10.98	
4921175209	SMP	1	495.94	410.63	720.77	385.22	11.60	11.60	10.94	10.94	
4921183412	SMP	1	497.57	410.49	722.34	385.23	11.54	11.54	11.09	11.09	
4921200165	SMP	1	500.50	410.06	724.90	384.92	11.46	11.46	10.78	10.78	
4921208433	SMP	1	501.25	410.12	725.33	384.85	11.72	11.72	11.05	11.05	
4921216789	SMP	1	500.88	409.92	725.19	384.80	11.78	11.78	11.01	11.01	
4921225159	SMP	1	500.68	409.93	724.98	384.73	11.73	11.73	11.13	11.13	
4921233561	SMP	1	500.63	409.81	725.09	384.67	11.66	11.66	11.24	11.24	
4921241793	SMP	1	500.48	409.62	725.05	384.48	11.65	11.65	11.05	11.05	
4921250168	SMP	1	500.41	409.62	725.00	384.47	11.83	11.83	11.11	11.11	
4921258544	SMP	1	500.33	409.73	724.88	384.48	11.89	11.89	11.29	11.29	
4921266794	SMP	1	500.24	409.75	724.79	384.41	11.97	11.97	11.17	11.17	
4921275168	SMP	1	500.13	409.77	724.74	384.37	12.06	12.06	11.03	11.03	
4921283562	SMP	1	499.99	409.84	724.67	384.43	12.08	12.08	11.11	11.11	
4921291916	SMP	1	499.92	409.84	724.60	384.42	12.05	12.05	11.08	11.08	
4921300164	SMP	1	499.83	409.88	724.51	384.54	11.92	11.92	11.02	11.02	
4921308545	SMP	1	499.84	410.03	724.43	384.51	11.91	11.91	11.16	11.16	
4921316927	SMP	1	499.71	410.07	724.50	384.58	11.99	11.99	11.15	11.15	
4921325279	SMP	1	499.71	410.13	724.44	384.56	12.00	12.00	11.17	11.17	
4921333552	SMP	1	499.64	410.20	724.44	384.64	12.11	12.11	11.19	11.19	
4921341920	SMP	1	499.54	410.22	724.40	384.65	11.86	11.86	11.21	11.21	
4921350285	SMP	1	499.58	410.21	724.33	384.64	12.00	12.00	11.20	11.20	
4921358665	SMP	1	499.53	410.22	724.40	384.65	11.95	11.95	11.21	11.21	
4921366913	SMP	1	499.53	410.37	724.33	384.72	12.05	12.05	11.37	11.37	
4921375283	SMP	1	499.53	410.37	724.40	384.65	12.03	12.03	11.30	11.30	
4921383683	SMP	1	499.53	410.30	724.40	384.72	12.02	12.02	11.37	11.37	
4921392035	SMP	1	499.46	410.43	724.45	384.56	12.10	12.10	11.15	11.15	
4921400293	SMP	1	499.55	410.49	724.48	384.67	12.13	12.13	11.23	11.23	
4921408665	SMP	1	499.55	410.54	724.60	384.66	12.11	12.11	11.17	11.17	
4921417041	SMP	1	499.63	410.47	724.56	384.67	12.04	12.04	11.13	11.13	
4921425401	SMP	1	499.70	410.54	724.56	384.71	12.12	12.12	11.20	11.20	
4921433676	SMP	1	499.76	410.49	724.56	384.71	11.98	11.98	11.20	11.20	
4921442027	SMP	1	499.79	410.56	724.62	384.73	12.12	12.12	11.22	11.22	
4921450409	SMP	1	499.90	410.57	724.73	384.84	11.87	11.87	11.47	11.47	
4921458669	SMP	1	500.01	410.60	724.74	384.91	11.99	11.99	11.72	11.72	
4921467032	SMP	1	500.03	410.60	724.81	384.91	12.21	12.21	11.78	11.78	
4921475413	SMP	1	500.07	410.58	724.79	384.96	11.96	11.96	11.80	11.80	
4921483804	SMP	1	500.14	410.65	724.92	384.90	12.03	12.03	11.58	11.58	
4921492035	SMP	1	500.26	410.62	724.98	384.98	12.18	12.18	11.64	11.64	
4921500401	SMP	1	500.34	410.72	725.05	385.12	12.00	12.00	11.78	11.78	
4921508785	SMP	1	500.42	410.73	725.19	385.20	12.14	12.14	11.54	11.54	
4921517151	SMP	1	501.33	410.61	726.05	385.30	12.06	12.06	11.88	11.88	
4921525412	SMP	1	502.74	410.22	727.31	384.87	12.10	12.10	11.65	11.65	
4921533804	SMP	1	504.05	409.98	728.36	384.47	12.20	12.20	11.46	11.46	
4921550531	SMP	1	504.42	409.81	728.66	384.45	12.27	12.27	11.61	11.61	
4921558799	SMP	1	504.56	409.95	728.68	384.53	12.26	12.26	11.51	11.51	
4921567141	SMP	1	504.63	410.02	728.82	384.50	12.22	12.22	11.44	11.44	
4921575523	SMP	1	504.52	409.98	728.85	384.54	12.23	12.23	11.51	11.51	
4921583909	SMP	1	504.56	410.02	728.91	384.53	12.26	12.26	11.53	11.53	
4921592161	SMP	1	504.56	409.95	728.89	384.50	12.21	12.21	11.46	11.46	
4921600522	SMP	1	504.50	409.99	728.85	384.52	12.30	12.30	11.45	11.45	
4921608921	SMP	1	504.50	409.92	728.78	384.52	12.13	12.13	11.52	11.52	
4921617142	SMP	1	504.50	409.92	728.78	384.45	12.36	12.36	11.67	11.67	
4921625523	SMP	1	504.39	410.00	728.79	384.43	12.44	12.44	11.66	11.66	
4921633903	SMP	1	504.35	409.98	728.72	384.38	12.47	12.47	11.69	11.69	
4921642303	SMP	1	504.32	409.91	728.78	384.38	12.35	12.35	11.66	11.66	
4921650517	SMP	1	504.24	410.04	728.75	384.35	12.44	12.44	11.54	11.54	
4921658919	SMP	1	504.22	409.99	728.71	384.31	12.29	12.29	11.55	11.55	
4921667261	SMP	1	504.26	409.97	728.64	384.31	12.38	12.38	11.58	11.58	
4921675643	SMP	1	504.26	409.97	728.65	384.29	12.40	12.40	11.59	11.59	
4921683899	SMP	1	504.24	409.95	728.64	384.24	12.17	12.17	11.52	11.52	
4921692289	SMP	1	504.17	409.95	728.68	384.20	12.19	12.19	11.62	11.62	
4921700634	SMP	1	504.17	409.88	728.62	384.13	12.28	12.28	11.64	11.64	
4921709070	SMP	1	504.10	409.81	728.70	384.05	12.18	12.18	11.59	11.59	
4921717267	SMP	1	504.17	409.87	728.64	384.05	12.11	12.11	11.65	11.65	
4921725639	SMP	1	504.18	409.77	728.69	383.98	12.10	12.10	11.64	11.64	
4921734019	SMP	1	504.25	409.75	728.71	383.91	12.12	12.12	11.52	11.52	
4921742408	SMP	1	504.20	409.61	728.71	383.83	12.17	12.17	11.68	11.68	
4921750630	SMP	1	504.26	409.54	728.85	383.76	12.20	12.20	11.62	11.62	
4921759040	SMP	1	504.30	409.50	728.92	383.76	12.18	12.18	11.72	11.72	
4921767388	SMP	1	504.38	409.47	728.99	383.71	12.36	12.36	11.79	11.79	
4921775648	SMP	1	504.51	409.34	729.13	383.61	12.31	12.31	11.56	11.56	
4921784025	SMP	1	504.65	409.26	729.27	383.50	12.31	12.31	11.38	11.38	
4921792399	SMP	1	504.81	409.16	729.36	383.40	12.23	12.23	11.32	11.32	
4921800753	SMP	1	504.93	409.05	729.41	383.38	12.36	12.36	11.59	11.59	
4921809036	SMP	1	504.96	408.91	729.58	383.30	12.23	12.23	11.64	11.64	
4921817382	SMP	1	505.11	408.85	729.68	383.26	12.14	12.14	11.59	11.59	
4921825763	SMP	1	505.48	409.07	730.20	383.43	12.52	12.52	11.41	11.41	
4921834148	SMP	1	506.58	409.74	731.08	384.16	12.26	12.26	11.75	11.75	
4921842397	SMP	1	507.12	410.12	731.31	384.49	12.14	12.14	11.55	11.55	
4921850749	SMP	1	507.06	410.05	731.52	384.78	12.23	12.23	11.62	11.62	
4921859158	SMP	1	507.27	409.89	731.59	384.62	12.20	12.20	11.73	11.73	
4921867522	SMP	1	507.22	409.89	731.77	384.56	12.13	12.13	11.67	11.67	
4921875765	SMP	1	507.38	409.88	732.00	384.56	12.36	12.36	11.65	11.65	
4921884140	SMP	1	507.38	409.88	732.14	384.52	12.42	12.42	11.58	11.58	
4921892521	SMP	1	507.46	409.90	732.26	384.54	12.37	12.37	11.60	11.60	
4921900892	SMP	1	507.70	409.94	732.55	384.78	12.34	12.34	11.71	11.71	
4921909156	SMP	1	507.83	409.95	732.70	384.88	12.15	12.15	11.57	11.57	
4921917499	SMP	1	508.05	410.09	732.83	385.14	12.38	12.38	11.86	11.86	
4921925881	SMP	1	508.14	410.10	732.94	385.13	12.27	12.27	11.59	11.59	
4921934134	SMP	1	508.21	410.26	733.16	385.20	12.24	12.24	11.38	11.38	
4921942522	SMP	1	508.31	410.34	733.35	385.34	12.28	12.28	11.37	11.37	
4921950869	SMP	1	508.48	410.49	733.52	385.62	12.19	12.19	11.59	11.59	
4921959279	SMP	1	508.66	410.59	733.62	385.77	12.26	12.26	11.43	11.43	
4921975876	SMP	1	508.23	410.89	733.37	386.06	12.19	12.19	11.70	11.70	
4921984273	SMP	1	506.22	411.41	731.64	386.68	12.03	12.03	11.55	11.55	
4921992633	SMP	1	504.61	412.11	729.97	387.20	12.56	12.56	11.59	11.59	
4922009249	SMP	1	503.67	412.46	728.37	387.75	12.03	12.03	11.66	11.66	
4922017642	SMP	1	503.86	412.42	728.73	387.84	12.09	12.09	11.78	11.78	
4922026024	SMP	1	503.76	412.42	728.73	387.98	11.82	11.82	11.77	11.77	
4922034240	SMP	1	503.75	412.58	728.74	387.99	12.00	12.00	11.64	11.64	
4922042650	SMP	1	503.55	412.62	728.69	388.17	11.97	11.97	11.74	11.74	
4922050991	SMP	1	503.55	412.69	728.66	388.04	11.96	11.96	11.53	11.53	
4922059375	SMP	1	503.55	412.68	728.69	388.17	12.11	12.11	11.74	11.74	
4922067636	SMP	1	503.51	412.75	728.62	388.17	12.11	12.11	11.63	11.63	
4922076009	SMP	1	503.54	412.71	728.59	388.13	12.13	12.13	11.60	11.60	
4922084369	SMP	1	503.38	412.89	728.52	388.20	12.42	12.42	11.59	11.59	
4922092648	SMP	1	503.31	412.89	728.38	388.37	12.34	12.34	11.65	11.65	
4922100998	SMP	1	503.27	412.93	728.30	388.43	12.37	12.37	11.56	11.56	
4922109370	SMP	1	503.20	412.95	728.12	388.42	12.25	12.25	11.70	11.70	
4922117752	SMP	1	503.17	413.10	728.05	388.42	12.26	12.26	11.76	11.76	
4922126004	SMP	1	503.07	413.12	727.97	388.43	12.31	12.31	11.70	11.70	
4922134366	SMP	1	502.98	413.16	727.84	388.42	12.28	12.28	11.70	11.70	
4922142778	SMP	1	502.98	413.14	728.09	388.42	12.26	12.26	11.69	11.69	
4922151126	SMP	1	502.91	413.15	727.81	388.47	12.23	12.23	11.77	11.77	
4922159377	SMP	1	503.01	413.17	727.73	388.44	12.28	12.28	11.93	11.93	
4922167749	SMP	1	502.95	412.95	727.64	388.30	12.35	12.35	11.70	11.70	
4922176131	SMP	1	502.56	412.68	727.46	387.78	12.26	12.26	11.39	11.39	
4922184487	SMP	1	502.26	411.89	727.18	386.92	12.45	12.45	11.89	11.89	
4922192769	SMP	1	502.40	411.18	726.92	386.35	12.10	12.10	11.58	11.58	
4922201117	SMP	1	502.41	411.32	726.85	386.42	12.20	12.20	11.69	11.69	
4922209500	SMP	1	502.46	411.53	726.73	386.52	12.29	12.29	11.61	11.61	
4922217871	SMP	1	502.34	411.50	726.73	386.42	12.28	12.28	11.61	11.61	
4922226134	SMP	1	502.17	411.51	726.66	386.36	12.26	12.26	11.57	11.57	
4922234481	SMP	1	502.05	411.37	726.51	386.34	12.28	12.28	11.61	11.61	
4922242888	SMP	1	502.06	411.48	726.55	386.26	12.41	12.41	11.62	11.62	
4922251115	SMP	1	501.80	411.31	726.42	386.18	12.15	12.15	11.54	11.54	
4922259486	SMP	1	501.71	411.28	726.37	386.19	12.18	12.18	11.89	11.89	
4922267881	SMP	1	501.90	411.25	726.31	386.10	12.38	12.38	11.91	11.91	
4922276250	SMP	1	501.76	411.11	726.31	386.10	12.25	12.25	12.12	12.12	
4922284479	SMP	1	501.55	411.04	726.30	386.02	12.48	12.48	12.15	12.15	
4922292888	SMP	1	501.48	411.04	726.21	385.96	12.53	12.53	12.07	12.07	
4922301248	SMP	1	501.41	410.98	726.21	385.96	12.61	12.61	12.10	12.10	
4922309613	SMP	1	501.47	411.03	726.11	385.94	12.58	12.58	11.95	11.95	
4922317862	SMP	1	501.47	411.03	726.05	386.08	12.52	12.52	12.17	12.17	
4922326255	SMP	1	501.31	411.09	725.91	386.11	12.52	12.52	11.90	11.90	
4922334612	SMP	1	501.15	411.06	725.80	386.16	12.41	12.41	12.11	12.11	
4922343008	SMP	1	501.16	411.06	725.84	386.22	12.43	12.43	12.16	12.16	
4922351229	SMP	1	501.04	411.03	725.84	386.16	12.28	12.28	12.17	12.17	
4922359608	SMP	1	500.95	410.94	725.72	386.21	12.28	12.28	12.18	12.18	
4922367986	SMP	1	500.75	410.94	725.62	386.18	12.46	12.46	11.98	11.98	
4922384619	SMP	1	500.69	410.63	725.45	385.82	12.56	12.56	12.21	12.21	
4922393002	SMP	1	501.25	409.98	726.18	385.21	12.54	12.54	12.26	12.26	
4922401354	SMP	1	502.28	409.10	726.94	384.33	12.65	12.65	12.13	12.13	
4922409619	SMP	1	503.06	408.55	727.40	383.70	12.67	12.67	11.91	11.91	
4922418012	SMP	1	503.30	408.16	727.56	383.30	12.67	12.67	12.03	12.03	
4922426353	SMP	1	502.95	408.24	727.04	383.35	12.46	12.46	12.06	12.06	
4922434737	SMP	1	502.74	408.23	727.01	383.26	12.68	12.68	12.15	12.15	
4922442988	SMP	1	502.49	408.09	726.86	383.15	12.56	12.56	12.00	12.00	
4922451352	SMP	1	502.17	408.18	726.67	383.09	12.45	12.45	11.87	11.87	
4922459736	SMP	1	502.00	408.24	726.46	382.98	12.27	12.27	11.96	11.96	
4922468131	SMP	1	501.81	408.23	726.17	383.02	12.46	12.46	12.03	12.03	
4922476360	SMP	1	501.61	408.14	726.20	382.91	12.58	12.58	11.91	11.91	
4922484729	SMP	1	501.45	408.19	725.96	382.77	12.48	12.48	11.97	11.97	
4922493109	SMP	1	501.25	408.12	725.84	382.67	12.38	12.38	11.67	11.67	
4922501476	SMP	1	501.13	408.12	725.76	382.59	12.29	12.29	11.74	11.74	
4922509726	SMP	1	500.99	408.13	725.57	382.52	12.22	12.22	11.83	11.83	
4922518126	SMP	1	500.86	408.06	725.55	382.55	12.14	12.14	11.92	11.92	
4922526481	SMP	1	500.75	408.08	725.44	382.53	12.17	12.17	11.85	11.85	
4922534849	SMP	1	500.68	408.15	725.30	382.46	12.30	12.30	11.67	11.67	
4922543106	SMP	1	500.70	408.16	725.34	382.45	12.24	12.24	11.87	11.87	
4922551476	SMP	1	501.17	407.67	725.91	381.90	12.19	12.19	11.82	11.82	
4922559834	SMP	1	502.17	406.85	726.58	380.96	12.10	12.10	11.47	11.47	
4922576493	SMP	1	502.51	406.52	726.60	380.70	12.06	12.06	11.65	11.65	
4922584853	SMP	1	502.39	406.68	726.58	380.88	12.13	12.13	11.50	11.50	
4922593247	SMP	1	502.39	406.66	726.67	380.84	12.08	12.08	11.48	11.48	
4922601467	SMP	1	502.54	406.74	726.75	380.77	12.26	12.26	11.48	11.48	
4922609841	SMP	1	502.46	406.74	726.78	380.93	11.96	11.96	11.69	11.69	
4922618228	SMP	1	502.47	406.88	726.93	381.00	12.19	12.19	11.69	11.69	
4922626615	SMP	1	502.62	406.93	726.95	381.05	11.95	11.95	11.73	11.73	
4922634833	SMP	1	502.70	407.06	727.01	381.09	12.04	12.04	11.64	11.64	
4922643247	SMP	1	502.82	407.17	727.15	381.16	12.11	12.11	11.44	11.44	
4922651580	SMP	1	503.01	407.33	727.26	381.33	12.11	12.11	11.30	11.30	
4922659964	SMP	1	503.24	407.46	727.47	381.42	11.97	11.97	11.28	11.28	
4922668222	SMP	1	503.16	407.42	727.61	381.60	11.88	11.88	11.38	11.38	
4922676612	SMP	1	503.33	407.52	727.77	381.69	11.79	11.79	11.33	11.33	
4922684958	SMP	1	503.55	407.61	727.91	381.83	11.84	11.84	11.61	11.61	
4922693367	SMP	1	503.70	407.73	728.06	381.95	11.98	11.98	11.56	11.56	
4922701581	SMP	1	503.90	407.82	728.22	381.98	12.00	12.00	11.59	11.59	
4922709976	SMP	1	504.08	407.79	728.39	382.01	11.90	11.90	11.50	11.50	
4922718357	SMP	1	504.19	407.63	728.66	382.01	11.72	11.72	11.43	11.43	
4922734973	SMP	1	504.50	407.54	728.93	382.03	11.84	11.84	11.60	11.60	
4922743346	SMP	1	504.74	407.61	729.04	381.96	12.00	12.00	11.51	11.51	
4922751714	SMP	1	504.91	407.56	729.29	381.90	11.81	11.81	11.43	11.43	
4922759958	SMP	1	505.09	407.42	729.54	381.84	11.83	11.83	11.37	11.37	
4922768362	SMP	1	505.33	407.35	729.68	381.88	11.78	11.78	11.36	11.36	
4922776729	SMP	1	505.36	407.31	729.76	381.88	11.69	11.69	11.38	11.38	
4922785086	SMP	1	504.58	407.88	729.12	382.28	11.86	11.86	11.36	11.36	
4922793341	SMP	1	503.04	408.74	727.59	383.17	11.92	11.92	11.35	11.35	
4922801721	SMP	1	501.73	409.61	726.12	384.12	11.58	11.58	11.47	11.47	
4922810076	SMP	1	500.82	410.54	725.04	385.01	11.77	11.77	11.48	11.48	
4922826735	SMP	1	501.03	410.35	725.25	385.00	11.58	11.58	11.74	11.74	
4922835092	SMP	1	500.94	410.22	725.37	384.80	11.55	11.55	11.25	11.25	
4922843485	SMP	1	501.12	410.20	725.40	384.84	11.66	11.66	11.16	11.16	
4922851828	SMP	1	501.25	410.11	725.54	384.75	11.76	11.76	11.18	11.18	
4922860149	SMP	1	501.30	410.07	725.59	384.77	11.69	11.69	11.30	11.30	
4922868480	SMP	1	501.39	409.95	725.94	384.77	11.51	11.51	11.59	11.59	
4922876854	SMP	1	501.46	409.92	725.98	384.73	11.47	11.47	11.37	11.37	
4922885203	SMP	1	501.51	410.04	726.09	384.74	11.46	11.46	11.36	11.36	
4922893483	SMP	1	501.52	410.07	726.20	384.78	11.43	11.43	11.29	11.29	
4922901821	SMP	1	501.60	410.13	726.28	384.78	11.60	11.60	11.34	11.34	
4922910203	SMP	1	501.74	410.19	726.31	384.88	11.56	11.56	11.24	11.24	
4922918461	SMP	1	501.83	410.27	726.43	384.91	11.69	11.69	11.28	11.28	
4922935220	SMP	1	501.94	410.30	726.61	384.92	11.53	11.53	11.41	11.41	
4922943588	SMP	1	502.01	410.30	726.78	385.02	11.36	11.36	11.12	11.12	
4922951829	SMP	1	502.12	410.39	726.86	385.10	11.48	11.48	11.15	11.15	
4922960200	SMP	1	502.12	410.39	726.85	385.23	11.55	11.55	11.19	11.19	
4922968601	SMP	1	502.27	410.43	726.88	385.35	11.48	11.48	11.33	11.33	
4922976956	SMP	1	502.35	410.41	727.05	385.35	11.40	11.40	11.18	11.18	
4922985202	SMP	1	502.51	410.47	727.11	385.39	11.49	11.49	11.07	11.07	
4922993580	SMP	1	502.51	410.61	727.21	385.49	11.64	11.64	11.30	11.30	
4923001965	SMP	1	502.45	410.65	727.29	385.56	11.33	11.33	11.29	11.29	
4923010318	SMP	1	502.56	410.75	727.31	385.56	11.47	11.47	11.22	11.22	
4923018603	SMP	1	502.56	410.75	727.38	385.69	11.42	11.42	11.35	11.35	
4923026953	SMP	1	502.56	410.82	727.45	385.74	11.39	11.39	11.17	11.17	
4923035322	SMP	1	502.60	410.95	727.46	385.75	11.59	11.59	11.17	11.17	
4923043704	SMP	1	502.63	411.04	727.40	385.89	11.49	11.49	11.18	11.18	
4923051955	SMP	1	502.71	410.97	727.50	385.89	11.53	11.53	11.22	11.22	
4923060311	SMP	1	502.64	411.10	727.48	385.95	11.55	11.55	11.24	11.24	
4923068719	SMP	1	502.44	411.14	727.30	385.81	11.51	11.51	11.03	11.03	
4923077155	SMP	1	501.38	411.41	726.32	386.03	11.69	11.69	10.88	10.88	
4923085329	SMP	1	500.91	411.59	725.64	386.33	11.66	11.66	11.25	11.25	
4923093709	SMP	1	500.86	411.70	725.57	386.33	12.01	12.01	11.25	11.25	
4923102066	SMP	1	500.93	411.63	725.61	386.36	12.04	12.04	11.25	11.25	
4923110306	SMP	1	500.92	411.63	725.57	386.40	12.04	12.04	11.31	11.31	
4923127097	SMP	1	500.88	411.82	725.45	386.35	11.89	11.89	10.99	10.99	
4923135436	SMP	1	500.74	411.80	725.45	386.46	11.86	11.86	11.09	11.09	
4923143719	SMP	1	500.68	411.81	725.42	386.47	11.80	11.80	10.97	10.97	
4923152064	SMP	1	500.68	411.81	725.34	386.45	11.72	11.72	10.96	10.96	
4923160440	SMP	1	500.70	411.75	725.28	386.44	11.55	11.55	11.17	11.17	
4923168820	SMP	1	500.71	411.81	725.21	386.43	11.99	11.99	11.22	11.22	
4923177086	SMP	1	500.64	411.67	725.13	386.39	11.83	11.83	11.26	11.26	
4923185430	SMP	1	499.57	410.77	724.30	385.41	11.79	11.79	11.11	11.11	
4923193842	SMP	1	498.71	409.18	723.37	383.84	12.02	12.02	11.35	11.35	
4923210455	SMP	1	498.00	406.32	721.56	381.18	11.84	11.84	11.38	11.38	
4923218849	SMP	1	497.83	406.00	721.21	380.81	11.99	11.99	11.46	11.46	
4923227192	SMP	1	497.95	406.33	721.27	381.02	12.02	12.02	11.46	11.46	
4923235440	SMP	1	497.74	406.19	721.27	380.96	11.87	11.87	11.51	11.51	
4923243821	SMP	1	497.62	406.27	721.14	380.88	11.72	11.72	11.57	11.57	
4923252189	SMP	1	497.56	406.25	721.15	380.77	11.75	11.75	11.57	11.57	
4923260563	SMP	1	497.49	406.25	721.14	380.66	11.91	11.91	11.55	11.55	
4923268838	SMP	1	497.40	406.18	721.04	380.62	11.89	11.89	11.43	11.43	
4923277189	SMP	1	497.29	406.08	721.00	380.48	11.81	11.81	11.41	11.41	
4923285567	SMP	1	497.16	406.07	720.95	380.44	11.91	11.91	11.42	11.42	
4923293938	SMP	1	497.10	406.08	720.97	380.42	12.02	12.02	11.58	11.58	
4923302192	SMP	1	496.92	406.10	720.89	380.28	12.07	12.07	11.56	11.56	
4923310548	SMP	1	496.81	406.06	720.87	380.28	12.03	12.03	11.68	11.68	
4923318955	SMP	1	496.74	406.06	720.84	380.12	11.90	11.90	11.49	11.49	
4923327331	SMP	1	496.69	406.08	720.73	380.20	11.74	11.74	11.40	11.40	
4923335566	SMP	1	496.67	406.07	720.71	380.19	11.74	11.74	11.33	11.33	
4923343940	SMP	1	496.66	406.14	720.71	380.19	11.74	11.74	11.33	11.33	
4923352313	SMP	1	496.60	406.21	720.80	380.21	11.76	11.76	11.46	11.46	
4923360678	SMP	1	496.60	406.21	720.74	380.20	11.71	11.71	11.30	11.30	
4923368954	SMP	1	496.62	406.19	720.69	380.28	11.66	11.66	11.38	11.38	
4923377317	SMP	1	496.62	406.27	720.76	380.28	11.77	11.77	11.46	11.46	
4923385679	SMP	1	496.69	406.26	720.87	380.35	11.79	11.79	11.33	11.33	
4923394071	SMP	1	496.67	406.23	720.88	380.37	11.82	11.82	11.38	11.38	
4923402325	SMP	1	496.68	406.30	720.95	380.36	11.73	11.73	11.40	11.40	
4923410669	SMP	1	496.68	406.30	721.04	380.41	11.59	11.59	11.36	11.36	
4923419083	SMP	1	496.74	406.47	721.09	380.35	12.01	12.01	11.27	11.27	
4923427307	SMP	1	496.87	406.31	721.22	380.35	11.76	11.76	11.25	11.25	
4923435676	SMP	1	497.00	406.25	721.26	380.47	11.68	11.68	11.38	11.38	
4923444058	SMP	1	497.01	406.24	721.33	380.43	11.68	11.68	11.29	11.29	
4923452450	SMP	1	497.06	406.26	721.39	380.43	11.73	11.73	11.31	11.31	
4923460678	SMP	1	497.21	406.17	721.45	380.46	11.78	11.78	11.32	11.32	
4923469081	SMP	1	497.23	406.27	721.55	380.40	11.84	11.84	11.30	11.30	
4923477428	SMP	1	497.30	406.20	721.61	380.36	11.71	11.71	11.31	11.31	
4923485804	SMP	1	497.29	406.07	721.68	380.28	11.81	11.81	11.34	11.34	
4923494057	SMP	1	497.42	405.95	721.79	380.19	11.56	11.56	11.28	11.28	
4923502425	SMP	1	497.52	405.88	721.94	380.12	11.65	11.65	11.31	11.31	
4923510810	SMP	1	497.59	405.80	722.02	380.16	11.62	11.62	11.34	11.34	
4923519198	SMP	1	497.59	405.81	722.02	380.16	11.68	11.68	11.47	11.47	
4923527426	SMP	1	497.08	405.93	721.49	380.16	11.87	11.87	11.20	11.20	
4923535797	SMP	1	496.80	406.06	721.21	380.42	11.74	11.74	11.35	11.35	
4923544180	SMP	1	496.94	406.04	721.36	380.48	11.79	11.79	11.31	11.31	
4923552425	SMP	1	497.03	406.01	721.39	380.47	11.78	11.78	11.42	11.42	
4923560794	SMP	1	497.10	406.01	721.52	380.40	11.77	11.77	11.26	11.26	
4923569197	SMP	1	497.08	406.00	721.45	380.42	11.76	11.76	11.30	11.30	
4923577564	SMP	1	497.08	406.07	721.53	380.44	11.76	11.76	11.30	11.30	
4923585810	SMP	1	497.15	406.00	721.52	380.44	11.74	11.74	11.30	11.30	
4923594179	SMP	1	497.17	406.01	721.60	380.44	11.71	11.71	11.24	11.24	
4923602551	SMP	1	497.17	406.01	721.53	380.44	11.65	11.65	11.23	11.23	
4923610913	SMP	1	497.17	406.08	721.53	380.44	11.70	11.70	11.23	11.23	
4923619200	SMP	1	497.55	405.60	722.05	380.13	11.48	11.48	11.10	11.10	
4923627555	SMP	1	498.76	404.92	723.25	379.54	11.73	11.73	11.26	11.26	
4923635915	SMP	1	499.82	404.47	724.05	378.98	11.49	11.49	11.52	11.52	
4923644300	SMP	1	500.16	404.24	724.25	378.85	11.50	11.50	11.27	11.27	
4923652542	SMP	1	500.04	404.36	724.11	378.98	11.42	11.42	11.36	11.36	
4923660916	SMP	1	500.03	404.34	724.11	378.91	11.47	11.47	11.41	11.41	
4923669315	SMP	1	499.96	404.40	724.07	378.88	11.46	11.46	11.26	11.26	
4923677671	SMP	1	499.97	404.29	724.11	378.90	11.23	11.23	11.41	11.41	
4923685912	SMP	1	499.91	404.29	724.05	378.90	11.41	11.41	11.35	11.35	
4923694296	SMP	1	499.96	404.26	724.00	378.88	11.35	11.35	11.24	11.24	
4923702703	SMP	1	499.89	404.26	724.01	378.88	11.36	11.36	11.40	11.40	
4923710914	SMP	1	499.84	404.15	724.12	378.84	11.32	11.32	11.29	11.29	
4923719313	SMP	1	499.83	404.15	724.01	378.81	11.37	11.37	11.26	11.26	
4923727667	SMP	1	499.80	404.22	724.01	378.81	11.42	11.42	11.30	11.30	
4923736034	SMP	1	499.80	404.22	724.01	378.74	11.39	11.39	11.15	11.15	
4923744295	SMP	1	499.82	404.26	723.97	378.81	11.28	11.28	11.23	11.23	
4923752668	SMP	1	499.75	404.33	724.00	378.74	11.28	11.28	11.16	11.16	
4923761034	SMP	1	499.75	404.36	723.98	378.90	11.29	11.29	11.33	11.33	
4923769434	SMP	1	499.75	404.43	723.95	378.87	11.35	11.35	11.24	11.24	
4923777662	SMP	1	499.75	404.45	724.00	378.81	11.33	11.33	11.11	11.11	
4923786035	SMP	1	499.75	404.45	724.07	378.88	11.38	11.38	11.13	11.13	
4923794428	SMP	1	499.75	404.50	724.05	378.98	11.23	11.23	11.23	11.23	
4923802783	SMP	1	499.71	404.55	724.05	378.91	11.41	11.41	11.13	11.13	
4923811023	SMP	1	499.78	404.54	724.05	378.91	11.38	11.38	11.09	11.09	
4923819434	SMP	1	499.71	404.54	724.05	378.98	11.38	11.38	11.11	11.11	
4923827806	SMP	1	499.75	404.59	724.05	379.05	11.42	11.42	11.20	11.20	
4923836167	SMP	1	499.71	404.62	724.05	378.98	11.46	11.46	11.14	11.14	
4923844424	SMP	1	499.75	404.59	724.07	378.89	11.48	11.48	11.14	11.14	
4923852786	SMP	1	499.79	404.57	724.21	378.88	11.40	11.40	11.09	11.09	
4923861151	SMP	1	499.85	404.63	724.14	378.88	11.65	11.65	11.07	11.07	
4923869554	SMP	1	499.86	404.55	724.27	378.91	11.56	11.56	11.12	11.12	
4923877791	SMP	1	499.89	404.52	724.27	378.85	11.47	11.47	11.17	11.17	
4923886154	SMP	1	499.96	404.52	724.26	378.94	11.57	11.57	11.17	11.17	
4923894538	SMP	1	500.07	404.51	724.44	378.91	11.49	11.49	11.19	11.19	
4923902777	SMP	1	500.13	404.42	724.50	378.90	11.42	11.42	11.09	11.09	
4923911148	SMP	1	500.21	404.39	724.56	378.84	11.35	11.35	11.00	11.00	
4923919550	SMP	1	500.33	404.37	724.63	378.77	11.50	11.50	10.99	10.99	
4923927914	SMP	1	500.43	404.25	724.69	378.73	11.53	11.53	11.02	11.02	
4923936162	SMP	1	500.41	404.29	724.79	378.71	11.37	11.37	10.91	10.91	
4923944535	SMP	1	501.26	404.14	725.64	378.71	11.53	11.53	11.11	11.11	
4923961288	SMP	1	505.19	403.91	729.77	378.63	11.63	11.63	11.07	11.07	
4923969534	SMP	1	506.94	403.93	731.34	378.71	11.65	11.65	11.08	11.08	
4923977917	SMP	1	508.18	404.03	732.19	378.87	11.67	11.67	10.91	10.91	
4923994649	SMP	1	507.94	403.93	732.29	378.85	11.70	11.70	11.00	11.00	
4924002920	SMP	1	508.22	403.89	732.40	378.88	11.58	11.58	11.10	11.10	
4924011277	SMP	1	508.16	403.91	732.48	378.89	11.60	11.60	11.11	11.11	
4924019665	SMP	1	508.27	403.81	732.54	378.86	11.60	11.60	11.27	11.27	
4924028210	SMP	1	508.28	403.74	732.59	378.78	11.51	11.51	11.23	11.23	
4924036274	SMP	1	508.27	403.73	732.66	378.73	11.58	11.58	11.19	11.19	
4924044637	SMP	1	508.28	403.66	732.65	378.75	11.48	11.48	11.13	11.13	
4924053041	SMP	1	508.24	403.62	732.68	378.71	11.45	11.45	11.10	11.10	
4924061273	SMP	1	508.24	403.62	732.63	378.81	11.51	11.51	11.08	11.08	
4924069649	SMP	1	508.10	403.62	732.56	378.71	11.50	11.50	11.16	11.16	
4924078039	SMP	1	508.13	403.67	732.66	378.80	11.59	11.59	11.24	11.24	
4924086388	SMP	1	507.99	403.67	732.52	378.72	11.65	11.65	11.05	11.05	
4924094644	SMP	1	507.99	403.60	732.51	378.68	11.56	11.56	10.99	10.99	
4924103040	SMP	1	508.05	403.62	732.46	378.70	11.57	11.57	11.06	11.06	
4924111399	SMP	1	507.92	403.55	732.39	378.63	11.50	11.50	10.99	10.99	
4924119767	SMP	1	507.82	403.50	732.23	378.54	11.50	11.50	10.99	10.99	
4924128030	SMP	1	507.60	403.49	732.24	378.49	11.50	11.50	11.02	11.02	
4924136389	SMP	1	507.51	403.46	732.23	378.48	11.36	11.36	11.10	11.10	
4924144772	SMP	1	507.29	403.41	732.19	378.52	11.41	11.41	11.03	11.03	
4924153167	SMP	1	507.35	403.44	732.03	378.43	11.39	11.39	11.03	11.03	
4924161396	SMP	1	507.37	403.51	731.97	378.41	11.38	11.38	11.07	11.07	
4924169764	SMP	1	507.26	403.55	731.91	378.41	11.42	11.42	11.09	11.09	
4924178148	SMP	1	507.19	403.61	731.84	378.41	11.49	11.49	11.00	11.00	
4924186513	SMP	1	507.17	403.69	731.70	378.41	11.54	11.54	10.91	10.91	
4924194757	SMP	1	507.05	403.74	731.55	378.46	11.56	11.56	10.90	10.90	
4924203161	SMP	1	506.94	403.78	731.48	378.53	11.54	11.54	11.02	11.02	
4924211514	SMP	1	506.78	403.84	731.35	378.47	11.49	11.49	10.92	10.92	
4924219762	SMP	1	506.64	403.92	731.28	378.57	11.54	11.54	11.02	11.02	
4924228143	SMP	1	506.56	403.99	731.21	378.49	11.38	11.38	11.04	11.04	
4924236519	SMP	1	506.56	404.06	731.32	378.59	11.46	11.46	11.09	11.09	
4924244880	SMP	1	506.49	404.06	731.18	378.59	11.46	11.46	10.97	10.97	
4924261535	SMP	1	506.51	404.16	731.23	378.71	11.44	11.44	11.20	11.20	
4924269894	SMP	1	506.45	404.25	731.16	378.71	11.37	11.37	11.09	11.09	
4924278283	SMP	1	506.39	404.24	731.16	378.85	11.37	11.37	11.16	11.16	
4924286511	SMP	1	506.34	404.21	731.12	378.80	11.47	11.47	11.27	11.27	
4924294885	SMP	1	506.45	404.32	731.16	378.78	11.47	11.47	11.25	11.25	
4924303260	SMP	1	506.45	404.28	731.12	378.87	11.50	11.50	11.38	11.38	
4924311649	SMP	1	506.26	404.11	730.99	378.74	11.45	11.45	11.18	11.18	
4924319874	SMP	1	505.81	404.02	730.47	378.52	11.76	11.76	11.09	11.09	
4924328282	SMP	1	505.98	403.98	730.42	378.54	11.74	11.74	11.15	11.15	
4924336636	SMP	1	506.11	404.01	730.51	378.60	11.70	11.70	11.29	11.29	
4924345008	SMP	1	506.04	403.95	730.58	378.60	11.70	11.70	11.08	11.08	
4924353260	SMP	1	506.11	403.95	730.58	378.53	11.62	11.62	11.04	11.04	
4924361648	SMP	1	506.05	403.99	730.50	378.52	11.75	11.75	11.04	11.04	
4924369995	SMP	1	506.11	404.06	730.56	378.48	11.81	11.81	11.08	11.08	
4924378280	SMP	1	506.04	404.11	730.61	378.52	11.81	11.81	11.13	11.13	
4924386627	SMP	1	506.11	404.11	730.54	378.50	11.56	11.56	11.00	11.00	
4924395017	SMP	1	506.04	404.18	730.55	378.57	11.74	11.74	11.14	11.14	
4924403395	SMP	1	506.11	404.18	730.56	378.55	11.60	11.60	11.13	11.13	
4924411644	SMP	1	506.13	404.22	730.61	378.59	11.70	11.70	11.17	11.17	
4924420002	SMP	1	506.06	404.22	730.67	378.66	11.59	11.59	11.21	11.21	
4924428405	SMP	1	506.07	404.33	730.61	378.71	11.62	11.62	11.19	11.19	
4924436748	SMP	1	506.06	404.40	730.61	378.73	11.62	11.62	11.26	11.26	
4924445000	SMP	1	506.12	404.43	730.59	378.81	11.47	11.47	11.27	11.27	
4924453386	SMP	1	506.12	404.45	730.62	378.81	11.55	11.55	11.18	11.18	
4924461764	SMP	1	506.11	404.52	730.58	378.85	11.53	11.53	11.18	11.18	
4924470122	SMP	1	506.29	404.63	730.70	379.13	11.55	11.55	11.22	11.22	
4924478401	SMP	1	507.42	405.18	731.78	379.60	11.42	11.42	11.03	11.03	
4924486752	SMP	1	509.11	405.88	733.30	380.46	11.63	11.63	11.19	11.19	
4924503493	SMP	1	509.85	406.81	734.05	381.46	11.61	11.61	11.19	11.19	
4924511754	SMP	1	509.60	406.69	733.89	381.39	11.59	11.59	11.27	11.27	
4924520139	SMP	1	509.69	406.79	734.03	381.36	11.49	11.49	11.16	11.16	
4924528489	SMP	1	509.69	406.79	734.04	381.44	11.31	11.31	11.16	11.16	
4924536767	SMP	1	509.67	406.86	733.96	381.46	11.61	11.61	11.12	11.12	
4924545135	SMP	1	509.66	406.86	733.98	381.60	11.45	11.45	11.28	11.28	
4924553495	SMP	1	509.62	406.86	733.98	381.46	11.40	11.40	11.12	11.12	
4924561875	SMP	1	509.60	406.93	734.04	381.39	11.40	11.40	11.01	11.01	
4924570125	SMP	1	509.60	406.89	734.06	381.48	11.37	11.37	11.13	11.13	
4924578497	SMP	1	509.60	406.94	734.04	381.47	11.35	11.35	11.10	11.10	
4924586891	SMP	1	509.53	406.89	733.97	381.46	11.39	11.39	11.17	11.17	
4924595252	SMP	1	509.60	406.94	734.06	381.48	11.40	11.40	11.08	11.08	
4924603494	SMP	1	509.50	406.93	734.06	381.41	11.36	11.36	11.09	11.09	
4924611877	SMP	1	509.62	406.91	733.97	381.46	11.39	11.39	11.11	11.11	
4924620246	SMP	1	509.54	406.90	734.04	381.39	11.39	11.39	11.06	11.06	
4924628615	SMP	1	509.63	406.93	734.04	381.39	11.38	11.38	11.05	11.05	
4924637064	SMP	1	509.62	406.91	734.03	381.43	11.44	11.44	10.99	10.99	
4924645245	SMP	1	509.62	406.86	734.04	381.44	11.39	11.39	10.99	10.99	
4924653611	SMP	1	509.62	406.93	734.11	381.37	11.43	11.43	10.99	10.99	
4924661997	SMP	1	509.69	406.86	734.20	381.32	11.38	11.38	10.96	10.96	
4924670239	SMP	1	509.72	406.94	734.17	381.27	11.53	11.53	10.94	10.94	
4924678609	SMP	1	509.72	406.81	734.32	381.28	11.54	11.54	11.07	11.07	
4924687011	SMP	1	509.88	406.83	734.36	381.30	11.72	11.72	11.07	11.07	
4924695247	SMP	1	509.96	406.76	734.42	381.30	11.59	11.59	11.04	11.04	
4924703615	SMP	1	509.94	406.71	734.50	381.23	11.55	11.55	10.92	10.92	
4924711990	SMP	1	510.10	406.63	734.51	381.22	11.54	11.54	10.98	10.98	
4924720379	SMP	1	510.21	406.69	734.76	381.30	11.64	11.64	11.05	11.05	
4924728604	SMP	1	510.17	406.55	734.80	381.24	11.50	11.50	11.10	11.10	
4924737005	SMP	1	510.32	406.55	734.96	381.29	11.48	11.48	11.11	11.11	
4924745365	SMP	1	510.39	406.53	735.05	381.26	11.37	11.37	10.87	10.87	
4924753738	SMP	1	510.54	406.60	735.23	381.28	11.58	11.58	10.98	10.98	
4924761996	SMP	1	510.69	406.64	735.31	381.33	11.45	11.45	11.05	11.05	
4924770376	SMP	1	510.78	406.52	735.48	381.47	11.32	11.32	11.10	11.10	
4924778732	SMP	1	510.86	406.74	735.48	381.55	11.54	11.54	11.19	11.19	
4924787129	SMP	1	510.84	406.67	735.55	381.61	11.61	11.61	11.07	11.07	
4924795365	SMP	1	510.91	406.74	735.67	381.71	11.60	11.60	11.23	11.23	
4924803739	SMP	1	510.99	406.79	735.69	381.77	11.64	11.64	11.25	11.25	
4924812113	SMP	1	511.03	406.76	735.82	381.74	11.66	11.66	11.21	11.21	
4924820481	SMP	1	511.14	406.87	735.91	381.85	11.64	11.64	11.15	11.15	
4924828736	SMP	1	511.75	407.35	736.35	382.31	11.55	11.55	11.14	11.14	
4924837130	SMP	1	512.63	408.12	737.01	383.15	11.53	11.53	11.07	11.07	
4924845485	SMP	1	512.82	408.43	737.17	383.69	11.46	11.46	11.29	11.29	
4924862104	SMP	1	512.58	408.52	737.22	383.59	11.60	11.60	11.10	11.10	
4924870483	SMP	1	512.62	408.59	737.21	383.80	11.51	11.51	11.22	11.22	
4924878880	SMP	1	512.58	408.64	737.22	383.81	11.56	11.56	11.22	11.22	
4924887092	SMP	1	512.49	408.73	737.21	383.95	11.49	11.49	11.10	11.10	
4924895504	SMP	1	512.48	408.77	737.14	383.95	11.51	11.51	11.17	11.17	
4924903862	SMP	1	512.48	408.84	737.21	383.95	11.61	11.61	11.15	11.15	
4924912224	SMP	1	512.44	408.85	737.07	383.95	11.69	11.69	11.20	11.20	
4924920486	SMP	1	512.40	408.83	737.10	383.96	11.72	11.72	11.22	11.22	
4924928869	SMP	1	512.34	408.78	737.07	383.91	11.70	11.70	11.37	11.37	
4924937214	SMP	1	512.28	408.84	737.05	383.91	11.76	11.76	11.31	11.31	
4924945626	SMP	1	512.28	408.84	737.00	383.88	11.87	11.87	11.23	11.23	
4924953858	SMP	1	512.24	408.83	736.92	383.89	11.90	11.90	11.29	11.29	
4924962226	SMP	1	512.10	408.76	736.91	383.91	11.92	11.92	11.34	11.34	
4924970606	SMP	1	512.03	408.80	736.83	383.91	11.91	11.91	11.37	11.37	
4924978988	SMP	1	512.01	408.86	736.83	383.98	11.89	11.89	11.37	11.37	
4924987219	SMP	1	511.92	408.86	736.74	383.99	11.97	11.97	11.45	11.45	
4924995622	SMP	1	511.85	409.00	736.60	384.08	11.96	11.96	11.45	11.45	
4925003975	SMP	1	511.86	409.00	736.69	383.96	12.00	12.00	11.31	11.31	
4925012237	SMP	1	511.85	409.00	736.62	384.07	11.85	11.85	11.35	11.35	
4925020605	SMP	1	511.74	409.00	736.54	384.07	11.87	11.87	11.33	11.33	
4925028983	SMP	1	511.74	409.07	736.51	384.05	11.78	11.78	11.36	11.36	
4925037346	SMP	1	511.69	409.07	736.43	384.04	11.74	11.74	11.32	11.32	
4925045621	SMP	1	511.62	409.07	736.36	384.04	11.72	11.72	11.29	11.29	
4925053962	SMP	1	511.46	408.97	736.31	384.06	11.66	11.66	11.49	11.49	
4925062342	SMP	1	511.48	409.05	736.24	384.03	11.87	11.87	11.46	11.46	
4925070721	SMP	1	511.31	408.98	736.11	383.96	11.90	11.90	11.32	11.32	
4925079149	SMP	1	511.21	408.98	736.08	383.94	11.92	11.92	11.54	11.54	
4925087342	SMP	1	511.04	409.10	735.87	384.00	12.03	12.03	11.56	11.56	
4925095744	SMP	1	510.88	409.10	735.78	383.97	12.03	12.03	11.44	11.44	
4925104089	SMP	1	510.75	409.10	735.62	384.06	11.86	11.86	11.37	11.37	
4925112350	SMP	1	510.58	409.19	735.50	384.01	11.74	11.74	11.40	11.40	
4925120722	SMP	1	510.49	409.34	735.38	384.06	11.74	11.74	11.37	11.37	
4925129111	SMP	1	510.31	409.38	735.23	384.06	11.82	11.82	11.56	11.56	
4925137458	SMP	1	510.15	409.50	735.11	384.03	11.79	11.79	11.47	11.47	
4925145737	SMP	1	510.02	409.47	734.99	384.04	11.88	11.88	11.54	11.54	
4925154091	SMP	1	509.92	409.52	734.77	384.09	11.91	11.91	11.75	11.75	
4925162473	SMP	1	509.83	409.48	734.64	384.11	12.00	12.00	11.58	11.58	
4925170716	SMP	1	509.62	409.44	734.50	383.95	12.03	12.03	11.45	11.45	
4925179104	SMP	1	509.49	409.39	734.33	383.85	11.86	11.86	11.58	11.58	
4925187454	SMP	1	509.38	409.47	734.24	383.81	12.02	12.02	11.51	11.51	
4925195862	SMP	1	509.05	409.62	733.99	383.94	12.02	12.02	11.83	11.83	
4925204091	SMP	1	508.76	409.87	733.61	384.33	12.07	12.07	11.82	11.82	
4925212463	SMP	1	508.72	409.81	733.54	384.28	12.19	12.19	11.79	11.79	
4925220841	SMP	1	508.56	409.89	733.45	384.20	12.23	12.23	11.66	11.66	
4925229241	SMP	1	508.63	409.96	733.30	384.18	12.12	12.12	11.64	11.64	
4925237456	SMP	1	508.38	409.94	733.29	384.13	12.12	12.12	11.69	11.69	
4925245869	SMP	1	508.38	409.94	733.16	384.06	12.00	12.00	11.67	11.67	
4925254209	SMP	1	508.27	409.97	733.15	384.06	12.19	12.19	11.66	11.66	
4925262581	SMP	1	508.17	409.96	733.02	384.05	12.21	12.21	11.90	11.90	
4925270842	SMP	1	508.17	409.96	732.92	384.14	12.19	12.19	11.89	11.89	
4925287596	SMP	1	507.97	409.95	732.81	384.08	12.10	12.10	11.77	11.77	
4925295968	SMP	1	507.91	409.88	732.70	384.01	12.15	12.15	11.78	11.78	
4925304205	SMP	1	507.80	409.85	732.63	383.98	12.14	12.14	11.72	11.72	
4925312576	SMP	1	507.73	409.92	732.52	383.99	12.22	12.22	11.71	11.71	
4925320979	SMP	1	507.59	409.81	732.56	383.95	12.17	12.17	11.56	11.56	
4925329348	SMP	1	507.58	409.74	732.48	383.91	12.21	12.21	11.71	11.71	
4925337585	SMP	1	507.56	409.74	732.41	383.81	12.22	12.22	11.65	11.65	
4925345962	SMP	1	507.58	409.68	732.42	383.77	12.27	12.27	11.65	11.65	
4925354330	SMP	1	507.60	409.58	732.37	383.69	12.27	12.27	11.59	11.59	
4925362574	SMP	1	507.58	409.62	732.39	383.73	12.33	12.33	11.66	11.66	
4925370973	SMP	1	507.60	409.58	732.43	383.65	12.27	12.27	11.74	11.74	
4925379335	SMP	1	507.58	409.48	732.34	383.57	12.14	12.14	11.63	11.63	
4925387721	SMP	1	506.24	409.48	731.41	383.52	12.10	12.10	11.77	11.77	
4925395961	SMP	1	503.73	409.30	729.34	383.25	12.40	12.40	12.01	12.01	
4925404328	SMP	1	501.29	408.98	726.92	383.05	12.30	12.30	12.10	12.10	
4925421083	SMP	1	497.15	409.03	722.18	382.94	12.17	12.17	11.95	11.95	
4925429354	SMP	1	495.33	409.19	720.12	383.11	12.06	12.06	11.90	11.90	
4925437699	SMP	1	494.13	409.33	718.61	383.27	12.01	12.01	11.75	11.75	
4925454460	SMP	1	494.27	409.26	718.65	383.07	12.26	12.26	11.95	11.95	
4925462708	SMP	1	494.15	409.25	718.59	383.16	12.14	12.14	11.78	11.78	
4925471082	SMP	1	494.17	409.15	718.65	383.09	11.97	11.97	11.89	11.89	
4925479457	SMP	1	494.12	409.26	718.52	383.09	12.17	12.17	11.76	11.76	
4925487852	SMP	1	494.13	409.33	718.49	383.17	12.05	12.05	11.80	11.80	
4925496076	SMP	1	494.04	409.48	718.50	383.15	12.11	12.11	11.79	11.79	
4925504449	SMP	1	493.94	409.47	718.41	383.27	11.90	11.90	11.89	11.89	
4925512830	SMP	1	493.82	409.57	718.35	383.31	11.97	11.97	12.00	12.00	
4925521088	SMP	1	493.73	409.59	718.31	383.28	11.88	11.88	11.96	11.96	
4925529453	SMP	1	493.57	409.61	718.11	383.28	12.11	12.11	12.10	12.10	
4925537848	SMP	1	493.45	409.42	717.99	383.17	11.78	11.78	11.97	11.97	
4925546200	SMP	1	493.33	409.38	717.88	383.06	11.89	11.89	11.99	11.99	
4925554443	SMP	1	493.28	409.36	717.81	382.91	12.03	12.03	11.97	11.97	
4925562832	SMP	1	493.19	409.35	717.69	382.75	12.03	12.03	11.71	11.71	
4925571196	SMP	1	493.06	409.26	717.53	382.62	12.06	12.06	11.78	11.78	
4925579564	SMP	1	493.05	409.25	717.52	382.51	12.10	12.10	11.76	11.76	
4925587843	SMP	1	492.99	409.18	717.41	382.41	11.95	11.95	11.63	11.63	
4925596199	SMP	1	492.89	409.27	717.41	382.48	12.05	12.05	11.65	11.65	
4925604562	SMP	1	492.82	409.20	717.34	382.54	11.93	11.93	11.61	11.61	
4925612951	SMP	1	492.91	409.37	717.40	382.50	12.07	12.07	11.58	11.58	
4925621201	SMP	1	492.90	409.41	717.43	382.60	11.88	11.88	11.62	11.62	
4925629566	SMP	1	492.90	409.59	717.37	382.73	11.87	11.87	11.74	11.74	
4925637968	SMP	1	492.89	409.59	717.38	382.76	11.83	11.83	11.64	11.64	
4925646324	SMP	1	492.96	409.66	717.44	382.81	11.89	11.89	11.64	11.64	
4925654562	SMP	1	492.97	409.59	717.44	382.74	11.74	11.74	11.60	11.60	
4925662947	SMP	1	493.03	409.45	717.47	382.70	11.77	11.77	11.60	11.60	
4925671325	SMP	1	492.97	409.34	717.47	382.64	11.70	11.70	11.57	11.57	
4925679557	SMP	1	492.97	409.27	717.54	382.68	11.73	11.73	11.62	11.62	
4925687958	SMP	1	493.08	409.25	717.54	382.49	12.02	12.02	11.60	11.60	
4925696317	SMP	1	493.06	409.18	717.65	382.40	12.03	12.03	11.59	11.59	
4925704695	SMP	1	493.06	409.17	717.72	382.45	12.03	12.03	11.54	11.54	
4925713069	SMP	1	493.07	409.17	717.75	382.45	11.84	11.84	11.57	11.57	
4925721312	SMP	1	492.63	409.36	717.15	382.57	11.81	11.81	11.56	11.56	
4925729681	SMP	1	492.18	409.54	716.68	382.85	11.79	11.79	11.70	11.70	
4925738080	SMP	1	492.44	409.59	716.85	382.96	11.70	11.70	11.66	11.66	
4925746314	SMP	1	492.54	409.70	717.04	383.04	11.71	11.71	11.91	11.91	
4925754679	SMP	1	492.61	409.75	717.18	383.11	11.69	11.69	11.62	11.62	
4925763077	SMP	1	492.63	409.75	717.27	383.16	11.69	11.69	11.62	11.62	
4925771433	SMP	1	492.82	409.75	717.47	383.11	11.90	11.90	11.53	11.53	
4925779686	SMP	1	492.90	409.59	717.54	383.02	11.77	11.77	11.52	11.52	
4925788080	SMP	1	492.93	409.40	717.63	383.00	11.82	11.82	11.58	11.58	
4925796437	SMP	1	493.13	409.26	717.73	382.84	11.78	11.78	11.65	11.65	
4925804806	SMP	1	493.24	409.27	717.87	382.77	11.86	11.86	11.64	11.64	
4925813064	SMP	1	493.32	409.12	717.95	382.58	11.91	11.91	11.66	11.66	
4925821436	SMP	1	493.39	408.98	718.02	382.58	11.72	11.72	11.45	11.45	
4925829815	SMP	1	493.56	408.93	718.10	382.51	11.60	11.60	11.39	11.39	
4925838082	SMP	1	493.69	408.84	718.33	382.62	11.72	11.72	11.35	11.35	
4925846432	SMP	1	493.84	408.91	718.47	382.63	12.04	12.04	11.54	11.54	
4925854806	SMP	1	493.95	408.94	718.67	382.69	11.97	11.97	11.47	11.47	
4925863185	SMP	1	494.04	409.01	718.84	382.76	11.91	11.91	11.50	11.50	
4925871433	SMP	1	494.25	408.95	719.01	382.80	11.93	11.93	11.54	11.54	
4925879811	SMP	1	494.32	408.90	719.08	382.86	11.76	11.76	11.70	11.70	
4925888203	SMP	1	494.46	408.84	719.15	382.72	11.64	11.64	11.53	11.53	
4925896561	SMP	1	494.54	408.68	719.26	382.69	11.67	11.67	11.26	11.26	
4925904799	SMP	1	494.73	408.59	719.33	382.69	11.79	11.79	11.36	11.36	
4925913184	SMP	1	494.80	408.46	719.51	382.55	11.77	11.77	11.44	11.44	
4925921565	SMP	1	494.80	408.25	719.59	382.48	11.60	11.60	11.33	11.33	
4925929926	SMP	1	494.80	408.13	719.68	382.38	11.82	11.82	11.48	11.48	
4925938196	SMP	1	494.83	408.20	719.72	382.40	11.84	11.84	11.50	11.50	
4925946548	SMP	1	494.98	408.18	719.82	382.32	11.93	11.93	11.36	11.36	
4925963309	SMP	1	495.12	408.12	719.90	382.35	11.91	11.91	11.45	11.45	
4925971554	SMP	1	495.19	408.17	719.95	382.44	11.95	11.95	11.44	11.44	
4925979935	SMP	1	495.19	408.15	719.90	382.42	11.90	11.90	11.46	11.46	
4925988292	SMP	1	495.25	408.08	719.97	382.31	11.87	11.87	11.46	11.46	
4925996572	SMP	1	495.25	407.87	719.98	382.25	11.88	11.88	11.50	11.50	
4926004912	SMP	1	495.15	407.71	719.95	382.09	11.68	11.68	11.68	11.68	
4926013303	SMP	1	495.10	407.47	719.89	381.88	11.74	11.74	11.49	11.49	
4926021678	SMP	1	494.99	407.19	719.90	381.63	11.67	11.67	11.57	11.57	
4926029937	SMP	1	494.83	407.11	719.75	381.44	11.84	11.84	11.32	11.32	
4926038295	SMP	1	494.82	406.83	719.71	381.13	11.70	11.70	11.21	11.21	
4926046698	SMP	1	494.75	406.76	719.55	380.99	12.02	12.02	11.35	11.35	
4926055034	SMP	1	494.76	406.66	719.55	380.83	11.75	11.75	11.49	11.49	
4926063290	SMP	1	494.75	406.59	719.48	380.72	11.49	11.49	11.35	11.35	
4926071671	SMP	1	494.63	406.68	719.47	380.77	11.77	11.77	11.33	11.33	
4926080063	SMP	1	494.63	406.86	719.26	380.91	11.62	11.62	11.30	11.30	
4926088418	SMP	1	494.51	407.13	719.27	381.16	11.80	11.80	11.51	11.51	
4926096688	SMP	1	494.42	407.33	719.16	381.29	11.82	11.82	11.34	11.34	
4926105042	SMP	1	494.37	407.53	719.03	381.51	11.90	11.90	11.44	11.44	
4926113419	SMP	1	494.32	407.68	719.08	381.57	11.79	11.79	11.35	11.35	
4926121795	SMP	1	494.32	407.68	719.09	381.58	11.72	11.72	11.35	11.35	
4926130057	SMP	1	494.22	407.71	719.09	381.58	11.75	11.75	11.36	11.36	
4926138419	SMP	1	494.17	407.67	718.95	381.58	11.89	11.89	11.43	11.43	
4926146818	SMP	1	494.06	407.60	718.82	381.51	11.70	11.70	11.48	11.48	
4926155034	SMP	1	493.91	407.55	718.68	381.37	11.78	11.78	11.32	11.32	
4926171783	SMP	1	493.76	407.70	718.66	381.62	11.77	11.77	11.38	11.38	
4926180170	SMP	1	493.83	407.78	718.71	381.54	11.86	11.86	11.34	11.34	
4926188419	SMP	1	493.90	407.89	718.73	381.62	11.90	11.90	11.42	11.42	
4926196778	SMP	1	493.98	408.04	718.83	381.82	11.88	11.88	11.50	11.50	
4926205184	SMP	1	494.04	408.12	718.81	381.95	11.68	11.68	11.32	11.32	
4926213539	SMP	1	493.99	408.23	718.73	382.12	11.69	11.69	11.31	11.31	
4926221790	SMP	1	493.90	408.34	718.72	382.13	11.77	11.77	11.27	11.27	
4926230178	SMP	1	493.83	408.33	718.64	382.20	11.68	11.68	11.40	11.40	
4926238539	SMP	1	493.90	408.33	718.64	382.20	11.68	11.68	11.40	11.40	
4926246908	SMP	1	493.84	408.34	718.71	382.19	11.69	11.69	11.35	11.35	
4926255180	SMP	1	493.92	408.26	718.72	382.20	11.57	11.57	11.37	11.37	
4926263550	SMP	1	493.99	408.33	718.72	382.20	11.68	11.68	11.36	11.36	
4926271906	SMP	1	493.98	408.33	718.73	382.19	11.62	11.62	11.36	11.36	
4926280289	SMP	1	493.99	408.41	718.72	382.27	11.82	11.82	11.32	11.32	
4926288531	SMP	1	494.02	408.52	718.67	382.38	11.86	11.86	11.21	11.21	
4926296896	SMP	1	494.01	408.56	718.75	382.45	11.77	11.77	11.40	11.40	
4926305300	SMP	1	494.07	408.61	718.81	382.48	11.80	11.80	11.43	11.43	
4926313533	SMP	1	494.12	408.81	718.83	382.56	11.88	11.88	11.51	11.51	
4926321936	SMP	1	494.18	408.87	718.87	382.65	11.80	11.80	11.52	11.52	
4926330286	SMP	1	494.25	408.94	718.89	382.68	11.95	11.95	11.48	11.48	
4926338655	SMP	1	494.25	409.01	718.94	382.80	11.98	11.98	11.47	11.47	
4926346911	SMP	1	494.27	409.11	718.88	382.88	11.84	11.84	11.41	11.41	
4926355297	SMP	1	494.32	409.15	718.95	382.95	11.94	11.94	11.55	11.55	
4926363656	SMP	1	494.37	409.20	719.02	383.02	11.92	11.92	11.77	11.77	
4926372030	SMP	1	494.42	409.19	719.02	383.09	11.83	11.83	11.80	11.80	
4926380287	SMP	1	494.49	409.26	719.02	383.09	11.95	11.95	11.69	11.69	
4926388667	SMP	1	494.51	409.30	719.02	383.10	11.98	11.98	11.49	11.49	
4926397019	SMP	1	494.48	409.40	719.12	383.19	11.75	11.75	11.47	11.47	
4926405420	SMP	1	494.56	409.52	719.06	383.29	11.79	11.79	11.32	11.32	
4926422034	SMP	1	494.63	410.00	719.17	383.80	11.71	11.71	11.54	11.54	
4926430422	SMP	1	494.61	410.28	719.23	384.00	11.78	11.78	11.43	11.43	
4926438773	SMP	1	494.72	410.54	719.31	384.31	11.74	11.74	11.33	11.33	
4926447019	SMP	1	494.69	410.84	719.33	384.57	11.99	11.99	11.51	11.51	
4926455405	SMP	1	494.74	411.12	719.42	384.87	11.92	11.92	11.42	11.42	
4926463792	SMP	1	494.73	411.39	719.37	385.20	11.84	11.84	11.32	11.32	
4926472014	SMP	1	494.76	411.70	719.39	385.51	11.82	11.82	11.47	11.47	
4926480421	SMP	1	494.74	412.05	719.40	385.83	11.98	11.98	11.29	11.29	
4926488765	SMP	1	494.83	412.41	719.43	386.29	11.56	11.56	11.45	11.45	
4926497144	SMP	1	494.73	412.87	719.48	386.65	11.80	11.80	11.44	11.44	
4926505398	SMP	1	494.80	413.13	719.51	387.03	11.85	11.85	11.29	11.29	
4926513794	SMP	1	494.84	413.48	719.58	387.40	11.67	11.67	11.50	11.50	
4926530513	SMP	1	495.00	413.64	719.61	387.58	11.79	11.79	11.44	11.44	
4926538788	SMP	1	495.10	413.59	719.78	387.61	11.62	11.62	11.49	11.49	
4926547145	SMP	1	495.76	413.94	720.26	387.90	11.89	11.89	11.30	11.30	
4926555518	SMP	1	496.32	414.32	720.75	388.35	11.83	11.83	11.51	11.51	
4926563903	SMP	1	496.46	414.55	720.72	388.61	11.79	11.79	11.58	11.58	
4926572167	SMP	1	496.25	414.30	720.61	388.44	11.81	11.81	11.56	11.56	
4926580513	SMP	1	496.07	414.09	720.57	388.19	12.04	12.04	11.60	11.60	
4926588911	SMP	1	496.05	414.19	720.52	388.12	12.11	12.11	11.42	11.42	
4926597274	SMP	1	496.20	414.26	720.61	388.30	11.91	11.91	11.42	11.42	
4926605514	SMP	1	496.17	414.40	720.59	388.48	11.77	11.77	11.38	11.38	
4926613899	SMP	1	496.16	414.71	720.65	388.68	11.90	11.90	11.49	11.49	
4926622263	SMP	1	496.14	414.91	720.50	388.89	11.99	11.99	11.40	11.40	
4926630632	SMP	1	496.08	414.93	720.57	388.99	11.90	11.90	11.49	11.49	
4926638914	SMP	1	495.93	415.00	720.45	389.04	12.21	12.21	11.55	11.55	
4926647266	SMP	1	495.79	414.83	720.33	388.91	11.95	11.95	11.38	11.38	
4926655644	SMP	1	495.75	414.59	720.26	388.64	11.63	11.63	11.44	11.44	
4926663892	SMP	1	495.66	414.28	720.14	388.37	11.73	11.73	11.38	11.38	
4926672272	SMP	1	495.61	413.84	720.17	388.01	11.67	11.67	11.50	11.50	
4926680628	SMP	1	495.51	413.55	720.09	387.65	11.80	11.80	11.66	11.66	
4926689029	SMP	1	495.37	413.30	719.97	387.49	11.91	11.91	11.55	11.55	
4926697326	SMP	1	495.21	413.07	719.79	387.20	11.88	11.88	11.32	11.32	
4926705639	SMP	1	495.10	413.14	719.64	387.20	11.92	11.92	11.44	11.44	
4926714016	SMP	1	495.01	413.32	719.56	387.39	11.90	11.90	11.38	11.38	
4926722398	SMP	1	494.90	413.55	719.40	387.62	11.92	11.92	11.51	11.51	
4926730625	SMP	1	494.88	413.89	719.45	387.88	12.03	12.03	11.53	11.53	
4926739027	SMP	1	494.95	414.12	719.50	388.22	11.89	11.89	11.70	11.70	
4926747391	SMP	1	494.80	414.32	719.39	388.32	12.07	12.07	11.44	11.44	
4926755756	SMP	1	494.72	414.46	719.22	388.41	11.70	11.70	11.53	11.53	
4926764014	SMP	1	494.60	414.55	719.14	388.38	11.74	11.74	11.31	11.31	
4926772380	SMP	1	494.44	414.38	719.00	388.33	11.76	11.76	11.25	11.25	
4926780747	SMP	1	494.33	414.09	718.81	388.16	11.83	11.83	11.58	11.58	
4926789150	SMP	1	494.07	413.93	718.69	387.82	12.04	12.04	11.61	11.61	
4926805760	SMP	1	493.87	413.39	718.52	387.30	11.92	11.92	11.59	11.59	
4926814159	SMP	1	493.80	413.32	718.41	387.25	12.07	12.07	11.62	11.62	
4926822391	SMP	1	493.73	413.25	718.26	387.22	12.04	12.04	11.26	11.26	
4926830760	SMP	1	493.68	413.19	718.25	387.19	11.78	11.78	11.68	11.68	
4926839141	SMP	1	493.70	413.29	718.26	387.18	11.79	11.79	11.75	11.75	
4926847513	SMP	1	493.67	413.33	718.19	387.32	11.84	11.84	11.72	11.72	
4926855743	SMP	1	493.59	413.47	718.24	387.34	11.83	11.83	11.49	11.49	
4926864149	SMP	1	493.54	413.49	718.20	387.40	11.88	11.88	11.52	11.52	
4926872502	SMP	1	493.57	413.29	718.12	387.25	11.78	11.78	11.42	11.42	
4926880901	SMP	1	493.51	413.05	718.09	387.09	11.70	11.70	11.53	11.53	
4926889131	SMP	1	493.45	412.80	718.03	387.00	11.81	11.81	11.80	11.80	
4926897514	SMP	1	493.51	412.67	718.03	386.65	11.98	11.98	11.60	11.60	
4926905872	SMP	1	493.64	412.51	718.27	386.49	11.98	11.98	11.49	11.49	
4926914275	SMP	1	494.05	412.55	718.58	386.57	12.32	12.32	11.74	11.74	
4926922498	SMP	1	494.04	412.41	718.57	386.51	12.11	12.11	11.66	11.66	
4926930879	SMP	1	493.94	412.39	718.50	386.44	12.05	12.05	11.68	11.68	
4926939256	SMP	1	493.99	412.62	718.53	386.60	12.06	12.06	11.58	11.58	
4926947638	SMP	1	493.98	412.90	718.54	386.84	12.27	12.27	11.55	11.55	
4926955878	SMP	1	494.12	413.20	718.67	387.19	12.07	12.07	11.69	11.69	
4926964272	SMP	1	494.25	413.37	718.80	387.65	11.96	11.96	11.63	11.63	
4926972625	SMP	1	494.25	413.86	718.94	387.87	12.33	12.33	11.63	11.63	
4926980875	SMP	1	494.49	414.07	719.09	388.09	11.95	11.95	11.50	11.50	
4926989251	SMP	1	494.60	414.06	719.20	388.19	11.94	11.94	11.48	11.48	
4926997640	SMP	1	494.63	414.00	719.29	388.09	11.96	11.96	11.53	11.53	
4927005984	SMP	1	494.66	413.75	719.29	387.86	11.84	11.84	11.57	11.57	
4927014274	SMP	1	494.65	413.54	719.26	387.62	12.02	12.02	11.44	11.44	
4927022612	SMP	1	494.82	413.27	719.41	387.51	12.15	12.15	11.79	11.79	
4927030995	SMP	1	494.98	413.06	719.65	387.25	12.23	12.23	11.85	11.85	
4927039374	SMP	1	495.00	412.86	719.73	387.13	12.10	12.10	11.86	11.86	
4927047635	SMP	1	495.07	412.87	719.78	387.17	12.10	12.10	11.91	11.91	
4927055981	SMP	1	495.07	412.94	719.80	387.20	12.14	12.14	11.76	11.76	
4927064390	SMP	1	495.22	413.01	719.83	387.42	11.88	11.88	11.68	11.68	
4927072755	SMP	1	495.23	413.27	719.81	387.65	11.88	11.88	11.49	11.49	
4927080995	SMP	1	495.18	413.58	719.64	387.92	11.94	11.94	11.58	11.58	
4927089369	SMP	1	494.73	414.53	719.28	388.69	12.20	12.20	11.66	11.66	
4927106127	SMP	1	494.71	415.15	719.09	389.41	12.01	12.01	11.66	11.66	
4927114371	SMP	1	494.53	414.72	718.96	389.09	12.12	12.12	11.53	11.53	
4927122746	SMP	1	494.39	414.31	718.99	388.50	11.91	11.91	11.80	11.80	
4927131105	SMP	1	494.26	414.12	718.82	388.30	12.07	12.07	11.72	11.72	
4927139388	SMP	1	494.03	413.94	718.63	388.21	12.28	12.28	11.81	11.81	
4927156116	SMP	1	493.69	414.20	718.44	388.28	12.29	12.29	11.80	11.80	
4927164512	SMP	1	493.70	414.51	718.41	388.50	11.85	11.85	11.80	11.80	
4927172733	SMP	1	493.64	414.73	718.43	388.74	11.87	11.87	11.70	11.70	
4927181111	SMP	1	493.73	415.06	718.40	389.08	12.07	12.07	11.62	11.62	
4927189490	SMP	1	493.80	415.25	718.48	389.24	12.21	12.21	11.79	11.79	
4927206130	SMP	1	493.76	415.34	718.46	389.38	11.93	11.93	11.90	11.90	
4927214505	SMP	1	493.67	415.33	718.43	389.23	12.13	12.13	11.78	11.78	
4927222856	SMP	1	493.62	415.13	718.33	389.09	12.23	12.23	11.73	11.73	
4927231225	SMP	1	493.50	414.86	718.34	388.79	12.27	12.27	11.76	11.76	
4927239504	SMP	1	493.64	414.63	718.36	388.53	11.83	11.83	11.69	11.69	
4927247864	SMP	1	493.77	414.58	718.43	388.48	11.94	11.94	11.71	11.71	
4927256229	SMP	1	493.84	414.58	718.55	388.57	11.85	11.85	11.73	11.73	
4927264610	SMP	1	493.86	414.77	718.58	388.68	12.22	12.22	11.68	11.68	
4927272861	SMP	1	493.89	415.05	718.53	389.10	12.34	12.34	11.76	11.76	
4927281229	SMP	1	494.01	415.39	718.69	389.44	12.32	12.32	11.78	11.78	
4927289629	SMP	1	494.23	415.69	719.04	389.72	12.13	12.13	11.88	11.88	
4927297864	SMP	1	495.61	415.59	720.62	389.86	11.79	11.79	11.78	11.78	
4927306231	SMP	1	498.12	415.34	722.88	389.78	12.24	12.24	11.99	11.99	
4927322999	SMP	1	502.92	414.17	727.52	388.76	12.20	12.20	11.42	11.42	
4927331243	SMP	1	505.10	413.69	729.50	388.50	12.31	12.31	11.73	11.73	
4927339608	SMP	1	506.82	413.17	730.81	388.17	12.07	12.07	11.79	11.79	
4927356363	SMP	1	506.51	412.42	730.53	387.34	12.06	12.06	11.85	11.85	
4927364611	SMP	1	506.49	412.11	730.69	387.00	12.50	12.50	11.85	11.85	
4927372982	SMP	1	506.38	411.82	730.55	386.76	12.15	12.15	11.97	11.97	
4927381343	SMP	1	506.34	411.83	730.45	386.82	12.33	12.33	11.95	11.95	
4927389749	SMP	1	506.34	411.91	730.63	386.85	12.14	12.14	11.93	11.93	
4927397978	SMP	1	506.30	412.25	730.45	386.95	12.33	12.33	11.84	11.84	
4927406353	SMP	1	506.07	412.67	730.44	387.39	12.18	12.18	11.82	11.82	
4927414730	SMP	1	506.24	412.98	730.39	387.67	12.17	12.17	11.84	11.84	
4927423109	SMP	1	506.19	413.10	730.47	387.92	12.18	12.18	12.13	12.13	
4927431341	SMP	1	506.26	413.24	730.55	387.92	11.83	11.83	12.10	12.10	
4927439741	SMP	1	506.19	413.20	730.42	387.81	12.06	12.06	11.81	11.81	
4927448111	SMP	1	506.13	413.07	730.34	387.61	12.34	12.34	11.81	11.81	
4927456347	SMP	1	506.06	412.69	730.45	387.09	12.37	12.37	11.83	11.83	
4927464729	SMP	1	505.96	412.17	730.38	386.75	12.06	12.06	11.93	11.93	
4927473105	SMP	1	506.05	411.76	730.44	386.18	12.40	12.40	11.90	11.90	
4927481466	SMP	1	505.96	411.53	730.39	385.95	12.04	12.04	12.09	12.09	
4927489741	SMP	1	505.90	411.48	730.30	385.94	12.08	12.08	11.81	11.81	
4927498108	SMP	1	505.88	411.52	730.39	385.96	11.99	11.99	12.06	12.06	
4927506466	SMP	1	505.95	411.66	730.31	386.07	12.14	12.14	11.57	11.57	
4927514856	SMP	1	505.96	412.10	730.28	386.46	12.30	12.30	11.71	11.71	
4927523102	SMP	1	506.05	412.49	730.54	387.00	12.03	12.03	12.04	12.04	
4927531457	SMP	1	506.12	412.90	730.51	387.36	12.44	12.44	11.89	11.89	
4927539866	SMP	1	506.14	413.02	730.54	387.65	11.93	11.93	11.74	11.74	
4927548222	SMP	1	506.14	413.14	730.63	387.81	11.88	11.88	11.62	11.62	
4927556464	SMP	1	506.07	413.20	730.62	387.84	11.95	11.95	11.62	11.62	
4927564856	SMP	1	506.07	413.06	730.55	387.80	12.14	12.14	11.75	11.75	
4927573235	SMP	1	506.11	412.99	730.50	387.62	12.41	12.41	11.73	11.73	
4927581584	SMP	1	505.98	412.73	730.58	387.33	12.19	12.19	11.89	11.89	
4927589861	SMP	1	505.96	412.49	730.63	387.22	12.13	12.13	11.84	11.84	
4927598219	SMP	1	506.34	412.83	730.86	387.50	12.59	12.59	11.92	11.92	
4927606583	SMP	1	506.63	413.05	731.05	388.05	12.38	12.38	11.92	11.92	
4927614848	SMP	1	506.62	413.20	731.06	388.18	12.33	12.33	11.73	11.73	
4927623220	SMP	1	506.58	413.34	731.29	388.32	12.12	12.12	11.97	11.97	
4927631578	SMP	1	506.61	413.67	731.27	388.71	12.56	12.56	11.86	11.86	
4927639987	SMP	1	506.82	413.88	731.36	388.94	11.98	11.98	11.83	11.83	
4927648219	SMP	1	506.75	414.19	731.58	389.26	12.51	12.51	11.92	11.92	
4927656588	SMP	1	506.75	414.26	731.52	389.33	12.34	12.34	11.83	11.83	
4927664970	SMP	1	506.87	414.12	731.57	389.23	12.53	12.53	11.90	11.90	
4927673339	SMP	1	506.89	413.73	731.41	389.00	11.91	11.91	11.83	11.83	
4927681577	SMP	1	506.74	413.57	731.40	388.72	12.21	12.21	11.85	11.85	
4927689973	SMP	1	506.61	413.18	731.44	388.32	12.35	12.35	11.87	11.87	
4927698337	SMP	1	506.53	412.87	731.08	387.92	12.43	12.43	11.80	11.80	
4927706719	SMP	1	506.36	412.51	731.04	387.75	11.94	11.94	11.88	11.88	
4927714969	SMP	1	506.24	412.39	730.96	387.58	12.26	12.26	11.87	11.87	
4927723334	SMP	1	506.12	412.46	730.79	387.55	12.45	12.45	11.89	11.89	
4927731699	SMP	1	506.10	412.56	730.70	387.62	12.33	12.33	11.75	11.75	
4927740102	SMP	1	506.02	412.75	730.67	387.92	12.40	12.40	11.72	11.72	
4927748339	SMP	1	505.97	413.17	730.72	388.24	12.43	12.43	11.88	11.88	
4927756714	SMP	1	505.87	413.46	730.49	388.48	12.46	12.46	11.92	11.92	
4927765089	SMP	1	505.82	413.57	730.39	388.75	12.05	12.05	11.91	11.91	
4927773473	SMP	1	505.76	413.84	730.38	388.76	12.49	12.49	11.81	11.81	
4927781701	SMP	1	505.63	413.83	730.19	388.77	12.59	12.59	11.92	11.92	
4927790098	SMP	1	505.50	413.58	730.15	388.59	12.03	12.03	11.79	11.79	
4927798461	SMP	1	505.47	413.36	730.09	388.33	12.20	12.20	11.85	11.85	
4927806700	SMP	1	505.32	413.10	729.90	388.08	12.53	12.53	12.04	12.04	
4927815088	SMP	1	505.29	412.81	729.94	387.72	12.34	12.34	11.89	11.89	
4927823474	SMP	1	505.22	412.58	729.86	387.48	12.30	12.30	11.92	11.92	
4927831818	SMP	1	505.18	412.53	729.85	387.45	12.22	12.22	11.98	11.98	
4927840096	SMP	1	505.13	412.62	729.86	387.58	12.20	12.20	11.94	11.94	
4927848460	SMP	1	505.17	412.80	729.87	387.76	12.46	12.46	12.02	12.02	
4927856824	SMP	1	504.83	413.05	729.72	387.97	12.57	12.57	11.68	11.68	
4927865210	SMP	1	503.03	413.28	728.34	388.06	12.57	12.57	12.05	12.05	
4927873457	SMP	1	500.67	413.43	726.39	387.93	12.52	12.52	12.16	12.16	
4927890220	SMP	1	496.30	413.16	721.54	387.63	12.38	12.38	11.83	11.83	
4927898602	SMP	1	494.44	413.23	719.27	387.73	12.16	12.16	11.91	11.91	
4927906812	SMP	1	492.87	413.25	717.43	387.76	12.21	12.21	11.96	11.96	
4927923575	SMP	1	492.30	412.68	716.47	387.15	12.32	12.32	12.04	12.04	
4927931835	SMP	1	492.11	412.46	716.54	386.71	12.27	12.27	11.89	11.89	
4927940198	SMP	1	491.91	412.20	716.34	386.40	12.40	12.40	12.00	12.00	
4927956949	SMP	1	491.56	411.85	716.20	386.12	12.21	12.21	12.07	12.07	
4927965220	SMP	1	491.49	411.86	716.13	386.19	12.24	12.24	12.19	12.19	
4927973561	SMP	1	491.45	412.04	716.09	386.26	11.76	11.76	12.39	12.39	
4927981941	SMP	1	491.30	412.30	716.09	386.40	12.21	12.21	12.16	12.16	
4927990323	SMP	1	491.26	412.41	716.09	386.54	12.10	12.10	11.94	11.94	
4927998582	SMP	1	491.18	412.58	716.02	386.62	12.13	12.13	12.04	12.04	
4928006962	SMP	1	491.11	412.65	715.95	386.76	12.27	12.27	12.07	12.07	
4928015347	SMP	1	491.07	412.55	715.97	386.58	12.24	12.24	12.04	12.04	
4928023690	SMP	1	491.04	412.48	715.98	386.48	12.33	12.33	12.04	12.04	
4928031948	SMP	1	490.98	412.33	715.90	386.34	12.37	12.37	12.19	12.19	
4928040322	SMP	1	490.94	412.25	715.97	386.20	12.34	12.34	12.13	12.13	
4928048705	SMP	1	490.87	412.18	715.91	386.06	12.42	12.42	12.14	12.14	
4928057060	SMP	1	490.80	412.18	715.88	386.03	12.32	12.32	12.16	12.16	
4928065340	SMP	1	490.68	412.26	715.84	386.06	12.18	12.18	12.17	12.17	
4928073678	SMP	1	490.69	412.39	715.83	386.12	12.33	12.33	12.20	12.20	
4928082076	SMP	1	490.71	412.58	715.86	386.38	12.14	12.14	12.06	12.06	
4928090441	SMP	1	490.55	412.83	715.87	386.61	11.92	11.92	12.00	12.00	
4928098699	SMP	1	490.69	413.15	715.86	386.84	12.39	12.39	12.01	12.01	
4928107057	SMP	1	490.64	413.32	715.91	387.06	12.00	12.00	12.12	12.12	
4928115462	SMP	1	490.56	413.60	715.80	387.25	11.88	11.88	12.05	12.05	
4928123687	SMP	1	490.55	413.70	715.73	387.44	12.13	12.13	12.00	12.00	
4928132059	SMP	1	490.54	413.68	715.70	387.49	11.75	11.75	11.95	11.95	
4928140441	SMP	1	490.48	413.55	715.69	387.26	11.97	11.97	11.91	11.91	
4928148831	SMP	1	490.54	412.61	715.68	386.38	11.96	11.96	11.96	11.96	
4928157051	SMP	1	490.60	411.20	715.51	384.95	11.79	11.79	11.67	11.67	
4928165458	SMP	1	490.61	410.34	715.30	383.98	11.84	11.84	11.81	11.81	
4928173805	SMP	1	490.67	410.28	715.03	384.01	11.84	11.84	11.97	11.97	
4928182180	SMP	1	490.66	410.57	714.95	384.33	11.95	11.95	11.72	11.72	
4928190438	SMP	1	490.65	410.72	715.15	384.40	11.90	11.90	12.26	12.26	
4928198834	SMP	1	490.70	410.93	715.11	384.56	11.73	11.73	11.74	11.74	
4928207173	SMP	1	490.68	411.12	715.17	384.80	11.71	11.71	11.82	11.82	
4928215578	SMP	1	490.68	411.41	715.24	385.10	11.86	11.86	11.72	11.72	
4928223797	SMP	1	490.71	411.63	715.38	385.24	11.84	11.84	12.01	12.01	
4928232183	SMP	1	490.83	411.65	715.34	385.34	11.78	11.78	11.86	11.86	
4928240563	SMP	1	490.80	411.68	715.33	385.34	11.82	11.82	11.84	11.84	
4928248948	SMP	1	490.78	411.77	715.37	385.33	11.92	11.92	11.88	11.88	
4928257168	SMP	1	490.83	411.66	715.45	385.26	11.82	11.82	11.90	11.90	
4928265580	SMP	1	490.90	411.48	715.47	385.15	11.83	11.83	11.78	11.78	
4928273918	SMP	1	490.94	411.32	715.50	385.06	11.95	11.95	11.74	11.74	
4928282179	SMP	1	491.06	411.26	715.69	384.92	11.99	11.99	11.85	11.85	
4928290563	SMP	1	491.21	411.19	715.74	384.99	11.82	11.82	11.90	11.90	
4928298941	SMP	1	491.37	411.41	715.94	385.20	11.92	11.92	11.88	11.88	
4928307290	SMP	1	491.51	411.68	716.03	385.40	11.94	11.94	11.50	11.50	
4928315572	SMP	1	491.70	412.01	716.22	385.86	11.81	11.81	11.61	11.61	
4928323933	SMP	1	491.80	412.47	716.34	386.33	12.00	12.00	11.79	11.79	
4928332306	SMP	1	492.04	412.84	716.58	386.75	12.13	12.13	11.68	11.68	
4928340680	SMP	1	492.15	413.01	716.78	387.03	11.76	11.76	11.71	11.71	
4928348936	SMP	1	492.44	413.20	717.06	387.18	11.90	11.90	11.83	11.83	
4928357293	SMP	1	492.58	413.09	717.31	387.24	11.68	11.68	11.88	11.88	
4928365701	SMP	1	492.82	412.86	717.48	387.05	11.93	11.93	11.62	11.62	
4928374042	SMP	1	492.96	412.59	717.48	386.83	11.75	11.75	11.47	11.47	
4928382308	SMP	1	493.01	412.25	717.71	386.61	12.05	12.05	11.58	11.58	
4928390677	SMP	1	493.21	411.91	717.87	386.39	11.94	11.94	11.73	11.73	
4928399064	SMP	1	493.44	411.55	718.03	386.15	11.90	11.90	11.90	11.90	
4928407412	SMP	1	493.60	411.42	718.22	385.86	11.80	11.80	11.57	11.57	
4928415697	SMP	1	493.81	411.19	718.37	385.71	11.93	11.93	11.50	11.50	
4928424043	SMP	1	493.81	410.94	718.51	385.53	11.88	11.88	11.47	11.47	
4928432421	SMP	1	493.34	410.55	718.15	385.16	11.96	11.96	11.83	11.83	
4928440677	SMP	1	493.11	410.01	717.73	384.69	11.95	11.95	11.51	11.51	
4928449094	SMP	1	493.11	409.80	717.54	384.56	11.80	11.80	11.64	11.64	
4928457414	SMP	1	493.33	409.69	717.67	384.44	11.71	11.71	11.55	11.55	
4928465819	SMP	1	493.41	409.50	717.80	384.32	11.83	11.83	11.60	11.60	
4928474152	SMP	1	493.43	409.30	717.94	384.18	11.74	11.74	11.82	11.82	
4928482433	SMP	1	493.42	409.12	717.88	383.87	11.55	11.55	11.52	11.52	
4928490798	SMP	1	493.48	408.83	717.88	383.58	11.51	11.51	11.57	11.57	
4928499179	SMP	1	493.47	408.44	717.95	383.32	11.80	11.80	11.32	11.32	
4928507426	SMP	1	493.51	408.27	718.05	383.05	11.67	11.67	11.56	11.56	
4928515820	SMP	1	493.48	407.91	718.08	382.73	11.46	11.46	11.48	11.48	
4928524169	SMP	1	493.53	407.70	718.08	382.57	11.71	11.71	11.48	11.48	
4928540785	SMP	1	493.58	407.36	718.13	382.36	11.68	11.68	11.29	11.29	
4928549172	SMP	1	493.54	407.40	718.14	382.39	11.60	11.60	11.26	11.26	
4928557546	SMP	1	493.66	407.44	718.27	382.43	11.54	11.54	11.35	11.35	
4928565907	SMP	1	493.66	407.54	718.26	382.57	11.59	11.59	11.32	11.32	
4928574188	SMP	1	493.69	407.58	718.26	382.69	11.62	11.62	11.36	11.36	
4928582544	SMP	1	493.68	407.52	718.36	382.58	11.53	11.53	11.25	11.25	
4928590916	SMP	1	493.75	407.52	718.40	382.63	11.56	11.56	11.31	11.31	
4928599172	SMP	1	493.82	407.45	718.48	382.53	11.55	11.55	11.43	11.43	
4928607537	SMP	1	493.69	407.34	718.44	382.45	11.55	11.55	11.30	11.30	
4928615963	SMP	1	493.65	407.26	718.40	382.34	11.68	11.68	11.23	11.23	
4928624310	SMP	1	493.60	407.12	718.38	382.23	11.58	11.58	11.37	11.37	
4928632540	SMP	1	493.55	407.06	718.31	382.12	11.74	11.74	11.36	11.36	
4928640925	SMP	1	493.62	406.99	718.34	382.03	11.81	11.81	11.28	11.28	
4928649294	SMP	1	493.69	406.92	718.41	381.97	11.75	11.75	11.29	11.29	
4928657660	SMP	1	493.61	406.91	718.44	381.98	11.78	11.78	11.27	11.27	
4928665902	SMP	1	493.68	406.91	718.42	382.09	11.78	11.78	11.35	11.35	
4928674305	SMP	1	493.65	407.04	718.57	382.15	11.74	11.74	11.44	11.44	
4928682672	SMP	1	493.65	407.11	718.51	382.26	11.54	11.54	11.35	11.35	
4928691031	SMP	1	493.65	407.18	718.53	382.34	11.55	11.55	11.21	11.21	
4928699293	SMP	1	493.73	407.18	718.55	382.40	11.70	11.70	11.33	11.33	
4928707654	SMP	1	493.73	407.18	718.59	382.45	11.60	11.60	11.35	11.35	
4928716027	SMP	1	493.82	407.20	718.68	382.44	11.40	11.40	11.53	11.53	
4928724429	SMP	1	493.80	407.18	718.68	382.37	11.42	11.42	11.31	11.31	
4928732665	SMP	1	493.80	407.18	718.71	382.39	11.44	11.44	11.38	11.38	
4928741029	SMP	1	493.77	407.26	718.64	382.53	11.42	11.42	11.31	11.31	
4928749411	SMP	1	493.71	407.33	718.59	382.62	11.35	11.35	11.35	11.35	
4928757676	SMP	1	493.83	407.40	718.66	382.62	11.54	11.54	11.36	11.36	
4928766023	SMP	1	493.89	407.52	718.67	382.69	11.64	11.64	11.39	11.39	
4928774429	SMP	1	493.78	407.60	718.75	382.72	11.60	11.60	11.08	11.08	
4928782780	SMP	1	493.84	407.77	718.74	382.94	11.75	11.75	11.18	11.18	
4928791025	SMP	1	493.98	407.89	718.74	383.02	11.81	11.81	11.17	11.17	
4928799410	SMP	1	494.55	407.90	719.40	383.08	11.62	11.62	11.27	11.27	
4928807784	SMP	1	495.97	407.77	720.90	383.03	11.91	11.91	11.38	11.38	
4928824403	SMP	1	498.74	407.80	723.26	383.25	11.74	11.74	11.16	11.16	
4928832801	SMP	1	499.18	408.02	723.82	383.52	11.79	11.79	11.30	11.30	
4928841147	SMP	1	499.00	408.12	723.82	383.53	12.09	12.09	11.28	11.28	
4928849526	SMP	1	499.04	408.04	723.85	383.48	11.85	11.85	11.24	11.24	
4928857781	SMP	1	499.11	408.18	723.88	383.60	11.76	11.76	11.41	11.41	
4928866160	SMP	1	499.15	408.27	723.94	383.68	11.82	11.82	11.35	11.35	
4928874518	SMP	1	499.11	408.39	724.04	383.88	11.72	11.72	11.34	11.34	
4928882925	SMP	1	499.18	408.55	723.98	384.11	11.69	11.69	11.38	11.38	
4928891162	SMP	1	499.23	408.59	723.94	384.23	11.72	11.72	11.21	11.21	
4928899530	SMP	1	499.28	408.71	724.04	384.17	11.67	11.67	11.04	11.04	
4928907909	SMP	1	499.36	408.71	724.21	384.35	11.71	11.71	11.27	11.27	
4928916168	SMP	1	499.47	408.64	724.30	384.27	11.67	11.67	11.16	11.16	
4928924515	SMP	1	499.49	408.48	724.32	384.23	11.66	11.66	11.24	11.24	
4928932922	SMP	1	499.55	408.49	724.38	384.16	11.93	11.93	11.23	11.23	
4928941261	SMP	1	499.55	408.42	724.45	384.09	11.79	11.79	11.29	11.29	
4928949529	SMP	1	499.61	408.37	724.49	384.00	11.64	11.64	11.30	11.30	
4928957905	SMP	1	499.76	408.35	724.46	384.02	11.78	11.78	11.28	11.28	
4928966283	SMP	1	499.72	408.41	724.53	384.03	11.86	11.86	11.26	11.26	
4928974633	SMP	1	499.66	408.46	724.56	384.13	11.50	11.50	11.30	11.30	
4928982920	SMP	1	499.66	408.53	724.70	384.14	11.56	11.56	11.17	11.17	
4928991269	SMP	1	499.64	408.61	724.66	384.36	11.57	11.57	11.29	11.29	
4928999640	SMP	1	499.68	408.67	724.75	384.43	11.69	11.69	11.46	11.46	
4929008020	SMP	1	499.71	408.66	724.73	384.33	11.73	11.73	11.39	11.39	
4929016288	SMP	1	499.77	408.54	724.72	384.24	11.58	11.58	11.27	11.27	
4929024632	SMP	1	499.75	408.48	724.79	384.17	11.55	11.55	11.19	11.19	
4929033039	SMP	1	499.77	408.46	724.63	384.01	11.64	11.64	11.34	11.34	
4929041390	SMP	1	499.73	408.40	724.69	384.08	11.70	11.70	11.32	11.32	
4929049640	SMP	1	499.73	408.33	724.73	383.97	11.78	11.78	11.27	11.27	
4929058021	SMP	1	499.80	408.33	724.66	383.90	11.86	11.86	11.25	11.25	
4929066402	SMP	1	499.80	408.26	724.73	383.83	11.72	11.72	11.24	11.24	
4929074643	SMP	1	499.80	408.26	724.83	383.80	11.56	11.56	11.32	11.32	
4929083037	SMP	1	499.91	408.31	724.97	383.87	11.60	11.60	11.30	11.30	
4929091377	SMP	1	499.95	408.43	725.04	383.94	11.70	11.70	11.31	11.31	
4929099758	SMP	1	499.98	408.38	725.05	384.05	11.55	11.55	11.48	11.48	
4929108015	SMP	1	500.04	408.42	725.05	384.04	11.57	11.57	11.24	11.24	
4929116399	SMP	1	499.97	408.43	725.12	384.05	11.52	11.52	11.32	11.32	
4929124758	SMP	1	499.97	408.42	724.98	384.05	11.56	11.56	11.29	11.29	
4929133161	SMP	1	500.05	408.38	724.98	384.09	11.62	11.62	11.38	11.38	
4929141373	SMP	1	500.09	408.36	725.04	383.94	11.59	11.59	11.35	11.35	
4929149755	SMP	1	500.12	408.31	725.11	383.90	11.83	11.83	11.44	11.44	
4929158139	SMP	1	500.07	408.31	725.09	383.88	11.63	11.63	11.38	11.38	
4929166532	SMP	1	500.06	408.27	725.16	383.95	11.66	11.66	11.35	11.35	
4929174747	SMP	1	500.01	408.27	725.04	383.87	11.73	11.73	11.47	11.47	
4929183160	SMP	1	500.01	408.34	724.98	383.98	11.66	11.66	11.51	11.51	
4929191494	SMP	1	499.98	408.31	725.05	384.05	11.56	11.56	11.33	11.33	
4929199894	SMP	1	499.98	408.38	725.05	384.05	11.62	11.62	11.36	11.36	
4929208137	SMP	1	499.98	408.31	725.09	384.01	11.66	11.66	11.22	11.22	
4929216522	SMP	1	499.94	408.34	725.18	384.11	11.60	11.60	11.44	11.44	
4929224875	SMP	1	499.91	408.31	725.12	383.98	11.64	11.64	11.01	11.01	
4929233152	SMP	1	500.25	408.26	724.23	383.93	11.73	11.73	10.21	10.21	
4929241496	SMP	1	501.17	407.89	725.67	388.88	11.58	11.58	16.11	16.11	
4929249880	SMP	1	501.56	407.92	0.00	0.00	12.14	12.14	0.00	0.00	
4929266511	SMP	1	502.40	409.60	739.49	387.71	12.14	12.14	21.92	21.92	
4929274871	SMP	1	503.87	410.49	0.00	0.00	13.22	13.22	0.00	0.00	
4929283253	SMP	1	503.09	408.69	715.03	391.90	10.58	10.58	5.49	5.49	
4929291623	SMP	1	502.43	407.13	0.00	0.00	10.94	10.94	0.00	0.00	
4929299871	SMP	1	501.43	407.10	725.07	389.54	10.77	10.77	9.04	9.04	
4929308250	SMP	1	500.92	407.64	727.86	387.52	12.68	12.68	8.84	8.84	
4929316636	SMP	1	501.29	408.41	726.41	389.55	11.29	11.29	9.36	9.36	
4929325005	SMP	1	502.40	408.64	743.69	391.37	11.83	11.83	12.11	12.11	
4929333276	SMP	1	502.24	408.81	742.47	391.43	11.72	11.72	14.56	14.56	
4929350000	SMP	1	502.04	408.97	725.48	386.53	11.33	11.33	14.99	14.99	
4929358392	SMP	1	501.87	409.00	726.33	383.34	11.61	11.61	11.63	11.63	
4929366632	SMP	1	501.85	408.99	726.62	384.86	11.74	11.74	12.73	12.73	
4929375007	SMP	1	501.88	408.82	726.28	384.35	11.53	11.53	11.11	11.11	
4929383396	SMP	1	501.89	408.81	726.72	384.67	11.40	11.40	11.39	11.39	
4929391620	SMP	1	501.68	408.74	726.80	384.35	11.30	11.30	11.08	11.08	
4929399986	SMP	1	501.61	408.81	726.67	384.22	11.28	11.28	11.01	11.01	
4929408393	SMP	1	501.55	408.90	726.54	384.34	11.29	11.29	10.81	10.81	
4929416752	SMP	1	501.47	409.05	726.50	384.63	11.38	11.38	10.66	10.66	
4929425003	SMP	1	501.43	409.32	726.39	384.92	11.36	11.36	10.85	10.85	
4929433378	SMP	1	501.39	409.51	726.35	385.18	11.17	11.17	11.05	11.05	
4929441743	SMP	1	501.36	409.72	726.35	385.25	11.32	11.32	11.12	11.12	
4929450119	SMP	1	501.44	409.76	726.36	385.29	11.41	11.41	11.10	11.10	
4929458401	SMP	1	501.43	409.68	726.35	385.29	11.16	11.16	11.10	11.10	
4929466753	SMP	1	501.36	409.67	726.34	385.20	11.25	11.25	11.09	11.09	
4929475133	SMP	1	501.30	409.56	726.27	385.15	11.25	11.25	11.06	11.06	
4929483502	SMP	1	501.30	409.42	726.39	384.99	11.19	11.19	11.27	11.27	
4929491750	SMP	1	501.26	409.21	726.33	384.92	11.21	11.21	11.27	11.27	
4929500106	SMP	1	501.37	409.09	726.38	384.75	11.40	11.40	11.31	11.31	
4929508515	SMP	1	501.47	409.04	726.42	384.64	11.35	11.35	11.21	11.21	
4929516873	SMP	1	501.47	409.01	726.48	384.69	11.22	11.22	11.32	11.32	
4929525114	SMP	1	501.53	408.93	726.53	384.64	11.20	11.20	11.16	11.16	
4929533501	SMP	1	501.56	408.95	726.60	384.64	11.30	11.30	11.25	11.25	
4929541871	SMP	1	501.58	408.95	726.67	384.58	11.31	11.31	11.14	11.14	
4929550230	SMP	1	501.66	408.90	726.67	384.65	11.29	11.29	11.24	11.24	
4929558510	SMP	1	501.72	409.00	726.73	384.70	11.41	11.41	11.41	11.41	
4929566867	SMP	1	501.80	408.97	726.80	384.70	11.32	11.32	11.61	11.61	
4929575254	SMP	1	501.78	408.88	726.80	384.63	11.38	11.38	11.54	11.54	
4929583499	SMP	1	501.78	408.81	726.81	384.56	11.55	11.55	11.45	11.45	
4929591869	SMP	1	501.82	408.81	726.83	384.44	11.64	11.64	11.26	11.26	
4929600236	SMP	1	501.82	408.67	726.84	384.50	11.53	11.53	11.31	11.31	
4929608630	SMP	1	501.88	408.62	726.91	384.44	11.58	11.58	11.27	11.27	
4929616871	SMP	1	502.18	407.98	727.12	383.94	11.51	11.51	11.57	11.57	
4929625235	SMP	1	502.39	406.99	727.20	382.78	11.36	11.36	11.31	11.31	
4929641991	SMP	1	502.68	406.29	727.05	382.20	11.44	11.44	11.29	11.29	
4929650239	SMP	1	502.85	406.62	726.98	382.56	11.38	11.38	11.38	11.38	
4929658613	SMP	1	502.82	406.60	727.19	382.64	11.42	11.42	11.45	11.45	
4929666999	SMP	1	502.78	406.71	727.36	382.67	11.45	11.45	11.36	11.36	
4929675347	SMP	1	502.87	406.65	727.46	382.79	11.39	11.39	11.36	11.36	
4929683633	SMP	1	502.87	406.79	727.55	382.79	11.42	11.42	11.27	11.27	
4929691987	SMP	1	502.94	406.79	727.59	382.89	11.49	11.49	11.38	11.38	
4929700364	SMP	1	502.94	406.79	727.65	382.85	11.57	11.57	11.33	11.33	
4929708734	SMP	1	502.98	406.75	727.65	382.78	11.53	11.53	11.26	11.26	
4929716999	SMP	1	503.07	406.70	727.72	382.77	11.45	11.45	11.19	11.19	
4929725344	SMP	1	503.07	406.62	727.79	382.71	11.45	11.45	11.11	11.11	
4929733754	SMP	1	503.07	406.62	727.83	382.68	11.49	11.49	11.26	11.26	
4929741984	SMP	1	503.10	406.62	727.84	382.68	11.43	11.43	11.04	11.04	
4929750354	SMP	1	503.03	406.63	727.84	382.69	11.43	11.43	11.16	11.16	
4929758732	SMP	1	503.11	406.70	727.80	382.75	11.35	11.35	11.02	11.02	
4929767125	SMP	1	503.05	406.63	727.81	382.63	11.22	11.22	10.92	10.92	
4929775341	SMP	1	502.94	406.61	727.81	382.67	11.07	11.07	10.94	10.94	
4929783755	SMP	1	502.94	406.75	727.71	382.73	11.25	11.25	11.10	11.10	
4929792095	SMP	1	502.94	406.67	727.67	382.79	11.10	11.10	11.23	11.23	
4929800472	SMP	1	502.94	406.68	727.62	382.69	11.12	11.12	11.13	11.13	
4929808731	SMP	1	502.87	406.68	727.62	382.62	11.12	11.12	11.09	11.09	
4929817112	SMP	1	502.80	406.61	727.55	382.55	11.17	11.17	10.93	10.93	
4929825480	SMP	1	502.75	406.52	727.48	382.41	11.17	11.17	10.79	10.79	
4929833873	SMP	1	502.73	406.47	727.43	382.38	11.16	11.16	10.85	10.85	
4929842110	SMP	1	502.62	406.45	727.47	382.25	11.14	11.14	10.78	10.78	
4929850468	SMP	1	502.69	406.43	727.35	382.26	11.07	11.07	10.90	10.90	
4929858851	SMP	1	502.83	406.32	727.48	382.06	10.84	10.84	10.81	10.81	
4929867241	SMP	1	503.62	406.32	728.41	382.06	10.96	10.96	10.98	10.98	
4929875460	SMP	1	505.06	406.18	729.83	382.01	10.89	10.89	11.04	11.04	
4929883886	SMP	1	506.30	406.14	730.72	381.83	10.82	10.82	10.86	10.86	
4929892223	SMP	1	506.73	406.16	731.10	381.93	11.07	11.07	10.78	10.78	
4929900470	SMP	1	506.48	406.13	731.05	381.89	11.23	11.23	10.83	10.83	
4929908851	SMP	1	506.62	406.12	731.16	381.93	11.26	11.26	10.84	10.84	
4929917239	SMP	1	506.68	406.03	731.27	381.96	11.21	11.21	11.03	11.03	
4929925592	SMP	1	506.78	406.06	731.34	381.96	10.98	10.98	10.82	10.82	
4929933869	SMP	1	506.85	406.06	731.39	381.98	11.04	11.04	10.86	10.86	
4929942210	SMP	1	506.88	406.03	731.53	381.93	10.95	10.95	10.74	10.74	
4929950602	SMP	1	506.96	406.02	731.69	382.04	10.89	10.89	10.97	10.97	
4929958978	SMP	1	507.07	406.10	731.83	382.19	10.86	10.86	10.61	10.61	
4929967229	SMP	1	507.21	406.16	731.92	382.25	10.85	10.85	10.75	10.75	
4929975588	SMP	1	507.32	406.16	732.07	382.23	10.75	10.75	10.74	10.74	
4929983992	SMP	1	507.35	406.20	732.17	382.30	10.85	10.85	10.83	10.83	
4929992336	SMP	1	507.45	406.05	732.29	382.38	10.78	10.78	10.82	10.82	
4930000587	SMP	1	507.56	406.16	732.38	382.33	10.76	10.76	10.76	10.76	
4930008978	SMP	1	507.66	406.21	732.48	382.41	10.93	10.93	10.88	10.88	
4930017352	SMP	1	507.66	406.22	732.55	382.41	10.84	10.84	10.98	10.98	
4930025708	SMP	1	507.76	406.18	732.55	382.41	10.85	10.85	10.71	10.71	
4930033993	SMP	1	507.81	406.18	732.69	382.41	10.90	10.90	10.81	10.81	
4930042331	SMP	1	507.84	406.21	732.72	382.40	10.89	10.89	10.71	10.71	
4930050711	SMP	1	507.90	406.15	732.76	382.41	10.85	10.85	10.71	10.71	
4930058964	SMP	1	507.83	406.07	732.76	382.41	10.74	10.74	10.68	10.68	
4930075728	SMP	1	507.85	406.07	732.76	382.41	10.78	10.78	10.64	10.64	
4930084099	SMP	1	507.84	406.14	732.69	382.34	10.83	10.83	10.67	10.67	
4930092349	SMP	1	507.83	406.15	732.69	382.34	10.87	10.87	10.65	10.65	
4930100698	SMP	1	507.76	406.17	732.69	382.34	10.83	10.83	10.71	10.71	
4930109106	SMP	1	507.76	406.17	732.62	382.34	10.82	10.82	10.75	10.75	
4930117469	SMP	1	507.65	406.07	732.55	382.20	10.98	10.98	10.61	10.61	
4930125707	SMP	1	507.66	406.08	732.51	382.26	10.93	10.93	10.60	10.60	
4930134101	SMP	1	507.60	406.07	732.55	382.27	10.90	10.90	10.76	10.76	
4930142457	SMP	1	507.59	406.05	732.51	382.26	10.82	10.82	10.73	10.73	
4930150825	SMP	1	507.59	406.12	732.51	382.25	10.88	10.88	10.57	10.57	
4930159118	SMP	1	507.56	406.15	732.51	382.26	10.91	10.91	10.82	10.82	
4930167471	SMP	1	507.52	406.15	732.61	382.34	10.77	10.77	10.81	10.81	
4930175826	SMP	1	507.62	406.19	732.55	382.34	10.89	10.89	10.88	10.88	
4930184216	SMP	1	507.62	406.27	732.55	382.41	10.93	10.93	10.89	10.89	
4930192482	SMP	1	507.62	406.33	732.48	382.41	10.92	10.92	10.91	10.91	
4930200828	SMP	1	507.62	406.33	732.58	382.47	10.89	10.89	10.96	10.96	
4930209229	SMP	1	507.61	406.33	732.48	382.41	10.84	10.84	10.96	10.96	
4930217457	SMP	1	507.55	406.33	732.40	382.41	10.82	10.82	10.95	10.95	
4930225832	SMP	1	507.47	406.32	732.41	382.34	10.87	10.87	10.77	10.77	
4930234212	SMP	1	507.41	406.27	732.38	382.40	10.96	10.96	10.88	10.88	
4930242584	SMP	1	507.40	406.34	732.32	382.35	11.06	11.06	10.87	10.87	
4930250821	SMP	1	507.38	406.38	732.29	382.45	11.04	11.04	10.74	10.74	
4930259228	SMP	1	507.41	406.48	732.33	382.54	11.04	11.04	10.86	10.86	
4930267579	SMP	1	507.40	406.55	732.26	382.54	11.09	11.09	10.83	10.83	
4930275954	SMP	1	507.44	406.56	732.27	382.53	10.95	10.95	10.88	10.88	
4930284210	SMP	1	507.37	406.62	732.26	382.54	10.86	10.86	10.71	10.71	
4930292583	SMP	1	507.37	406.62	732.18	382.61	10.79	10.79	10.81	10.81	
4930300954	SMP	1	507.34	406.58	732.23	382.55	10.82	10.82	10.81	10.81	
4930309345	SMP	1	507.28	406.51	732.15	382.55	10.71	10.71	10.73	10.73	
4930317576	SMP	1	507.32	406.63	732.11	382.53	10.88	10.88	10.74	10.74	
4930325968	SMP	1	507.33	406.53	732.20	382.55	10.78	10.78	10.84	10.84	
4930334337	SMP	1	507.37	406.49	732.26	382.47	10.99	10.99	10.71	10.71	
4930342701	SMP	1	507.27	406.51	732.18	382.46	10.88	10.88	10.82	10.82	
4930350936	SMP	1	505.98	406.61	731.20	382.48	10.94	10.94	10.86	10.86	
4930367722	SMP	1	501.80	406.63	727.34	382.52	10.91	10.91	10.95	10.95	
4930375937	SMP	1	500.13	406.80	725.27	382.51	10.81	10.81	10.78	10.78	
4930384345	SMP	1	499.15	406.91	723.79	382.68	10.77	10.77	10.67	10.67	
4930401069	SMP	1	499.60	406.84	724.10	382.65	10.87	10.87	10.81	10.81	
4930409342	SMP	1	499.54	406.76	724.10	382.58	10.80	10.80	10.56	10.56	
4930417700	SMP	1	499.54	406.56	724.24	382.45	10.90	10.90	10.58	10.58	
4930426072	SMP	1	499.55	406.41	724.34	382.41	10.88	10.88	10.70	10.70	
4930434454	SMP	1	499.52	406.22	724.33	382.19	10.68	10.68	10.71	10.71	
4930442740	SMP	1	499.54	405.98	724.29	382.09	10.53	10.53	10.58	10.58	
4930451063	SMP	1	499.47	405.90	724.36	381.95	10.52	10.52	10.43	10.43	
4930459464	SMP	1	499.50	405.87	724.36	381.89	10.73	10.73	10.57	10.57	
4930467823	SMP	1	499.44	405.87	724.36	381.82	10.77	10.77	10.58	10.58	
4930476072	SMP	1	499.36	405.80	724.26	381.81	10.75	10.75	10.64	10.64	
4930484449	SMP	1	499.33	405.83	724.27	381.87	10.70	10.70	10.55	10.55	
4930492824	SMP	1	499.25	405.75	724.20	381.79	10.68	10.68	10.59	10.59	
4930501180	SMP	1	499.29	405.76	724.25	381.66	10.73	10.73	10.42	10.42	
4930509463	SMP	1	499.14	405.69	724.25	381.58	10.69	10.69	10.43	10.43	
4930517813	SMP	1	499.05	405.68	724.20	381.57	10.64	10.64	10.54	10.54	
4930526190	SMP	1	499.06	405.64	724.01	381.64	10.54	10.54	10.56	10.56	
4930534578	SMP	1	498.91	405.60	723.87	381.64	10.58	10.58	10.84	10.84	
4930542810	SMP	1	498.80	405.70	723.77	381.53	10.87	10.87	10.64	10.64	
4930551177	SMP	1	498.73	405.70	723.75	381.48	10.73	10.73	10.60	10.60	
4930559580	SMP	1	498.73	405.70	723.70	381.46	10.80	10.80	10.68	10.68	
4930567827	SMP	1	498.68	405.91	723.64	381.61	10.70	10.70	10.66	10.66	
4930576185	SMP	1	498.61	405.97	723.63	381.62	10.64	10.64	10.68	10.68	
4930584577	SMP	1	498.51	406.15	723.61	381.70	10.65	10.65	10.66	10.66	
4930592934	SMP	1	498.41	406.33	723.56	381.86	10.83	10.83	10.81	10.81	
4930601176	SMP	1	498.34	406.41	723.43	381.94	10.88	10.88	10.67	10.67	
4930609584	SMP	1	498.34	406.61	723.30	382.08	10.97	10.97	10.46	10.46	
4930617944	SMP	1	498.32	406.75	723.41	382.25	10.70	10.70	10.55	10.55	
4930626310	SMP	1	498.33	406.88	723.34	382.32	10.86	10.86	10.62	10.62	
4930634561	SMP	1	498.36	407.01	723.34	382.48	10.76	10.76	10.94	10.94	
4930642937	SMP	1	498.36	407.05	723.42	382.51	10.69	10.69	10.84	10.84	
4930651302	SMP	1	498.34	407.19	723.39	382.63	10.75	10.75	10.83	10.83	
4930659707	SMP	1	498.34	407.33	723.41	382.74	10.82	10.82	10.87	10.87	
4930667936	SMP	1	498.41	407.41	723.44	382.87	10.89	10.89	10.63	10.63	
4930676305	SMP	1	498.49	407.63	723.48	382.83	10.97	10.97	10.69	10.69	
4930684690	SMP	1	498.66	407.77	723.55	383.11	10.90	10.90	10.62	10.62	
4930693075	SMP	1	498.80	407.87	723.64	383.31	10.65	10.65	10.69	10.69	
4930701297	SMP	1	498.90	408.10	723.77	383.45	10.83	10.83	10.45	10.45	
4930709703	SMP	1	499.01	408.16	723.91	383.60	10.76	10.76	10.60	10.60	
4930718060	SMP	1	499.13	408.27	724.13	383.64	10.94	10.94	10.31	10.31	
4930726307	SMP	1	499.23	408.26	724.18	383.66	10.68	10.68	10.35	10.35	
4930734687	SMP	1	499.34	408.20	724.22	383.79	10.79	10.79	10.64	10.64	
4930743059	SMP	1	499.48	408.20	724.33	383.74	10.80	10.80	10.74	10.74	
4930751417	SMP	1	499.70	408.19	724.56	383.69	10.85	10.85	10.73	10.73	
4930759694	SMP	1	499.76	407.98	724.54	383.67	10.72	10.72	10.65	10.65	
4930768063	SMP	1	499.87	407.94	724.66	383.69	10.68	10.68	10.72	10.72	
4930776423	SMP	1	499.91	407.90	724.70	383.54	10.88	10.88	10.63	10.63	
4930784809	SMP	1	500.01	407.74	724.78	383.54	10.81	10.81	10.59	10.59	
4930793057	SMP	1	500.08	407.79	724.77	383.53	10.95	10.95	10.70	10.70	
4930801417	SMP	1	500.24	407.52	724.94	383.32	10.79	10.79	10.50	10.50	
4930809822	SMP	1	500.40	406.61	725.10	382.43	10.97	10.97	10.64	10.64	
4930818187	SMP	1	500.65	405.26	725.25	381.28	10.88	10.88	10.76	10.76	
4930834794	SMP	1	501.15	404.44	725.09	380.45	10.90	10.90	10.71	10.71	
4930843177	SMP	1	501.19	404.53	725.18	380.51	10.70	10.70	10.57	10.57	
4930851564	SMP	1	501.30	404.31	725.31	380.38	10.78	10.78	10.78	10.78	
4930859786	SMP	1	501.20	404.31	725.27	380.33	10.71	10.71	10.81	10.81	
4930868196	SMP	1	501.27	404.17	725.34	380.26	10.63	10.63	10.92	10.92	
4930876535	SMP	1	501.20	404.07	725.43	380.16	10.82	10.82	10.79	10.79	
4930884803	SMP	1	501.19	404.03	725.43	380.09	10.82	10.82	10.57	10.57	
4930893177	SMP	1	501.25	403.96	725.50	380.16	10.77	10.77	10.57	10.57	
4930901559	SMP	1	501.21	403.96	725.57	380.09	10.98	10.98	10.71	10.71	
4930909926	SMP	1	501.26	403.88	725.57	380.09	10.84	10.84	10.68	10.68	
4930918195	SMP	1	501.31	403.99	725.64	380.09	10.87	10.87	10.77	10.77	
4930926534	SMP	1	501.29	403.88	725.71	380.09	10.93	10.93	10.69	10.69	
4930934920	SMP	1	501.33	403.95	725.78	380.16	11.02	11.02	10.71	10.71	
4930943302	SMP	1	501.28	403.96	725.71	380.09	10.91	10.91	10.55	10.55	
4930951554	SMP	1	501.33	403.96	725.79	380.23	10.95	10.95	10.63	10.63	
4930959908	SMP	1	501.18	403.96	725.79	380.13	11.01	11.01	10.66	10.66	
4930968312	SMP	1	501.26	403.95	725.79	380.09	11.01	11.01	10.59	10.59	
4930976660	SMP	1	501.35	403.89	725.82	380.09	11.04	11.04	10.63	10.63	
4930984915	SMP	1	501.26	403.89	725.86	380.16	10.89	10.89	10.65	10.65	
4930993292	SMP	1	501.25	403.89	725.86	380.16	10.89	10.89	10.65	10.65	
4931001675	SMP	1	501.33	403.95	725.90	380.18	10.93	10.93	10.66	10.66	
4931010042	SMP	1	501.35	403.96	725.90	380.25	10.95	10.95	10.66	10.66	
4931018314	SMP	1	501.33	404.10	725.88	380.27	10.88	10.88	10.66	10.66	
4931026662	SMP	1	501.40	404.23	725.90	380.33	10.87	10.87	10.63	10.63	
4931035038	SMP	1	501.27	404.38	725.87	380.39	10.83	10.83	10.71	10.71	
4931043289	SMP	1	501.33	404.31	726.01	380.39	10.82	10.82	10.68	10.68	
4931051681	SMP	1	501.27	404.31	725.94	380.39	10.81	10.81	10.67	10.67	
4931060027	SMP	1	501.33	404.23	725.98	380.30	10.84	10.84	10.62	10.62	
4931068434	SMP	1	501.33	404.17	725.94	380.29	10.85	10.85	10.71	10.71	
4931076661	SMP	1	501.34	404.13	725.90	380.25	10.94	10.94	10.59	10.59	
4931085030	SMP	1	501.27	404.04	725.97	380.18	10.86	10.86	10.62	10.62	
4931093411	SMP	1	501.34	404.03	725.89	380.16	10.99	10.99	10.61	10.61	
4931101802	SMP	1	501.27	404.04	725.90	380.18	10.89	10.89	10.60	10.60	
4931110024	SMP	1	501.25	404.07	725.96	380.15	10.90	10.90	10.68	10.68	
4931118432	SMP	1	501.33	404.16	726.01	380.18	10.96	10.96	10.63	10.63	
4931126774	SMP	1	501.26	404.24	725.98	380.30	10.77	10.77	10.68	10.68	
4931135170	SMP	1	501.27	404.38	725.94	380.39	10.83	10.83	10.72	10.72	
4931143421	SMP	1	501.33	404.38	725.98	380.37	10.87	10.87	10.67	10.67	
4931151791	SMP	1	501.33	404.46	725.91	380.44	10.79	10.79	10.73	10.73	
4931160144	SMP	1	501.34	404.53	725.98	380.51	10.91	10.91	10.71	10.71	
4931168566	SMP	1	501.38	404.45	725.98	380.45	10.82	10.82	10.69	10.69	
4931176772	SMP	1	501.30	404.45	726.05	380.44	10.92	10.92	10.79	10.79	
4931185157	SMP	1	501.27	404.31	725.98	380.37	10.81	10.81	10.73	10.73	
4931193541	SMP	1	501.33	404.22	726.05	380.26	10.91	10.91	10.66	10.66	
4931201792	SMP	1	501.40	404.09	726.01	380.26	10.97	10.97	10.81	10.81	
4931210144	SMP	1	501.40	404.09	725.97	380.25	10.97	10.97	10.73	10.73	
4931218555	SMP	1	501.35	404.15	725.95	380.21	11.03	11.03	10.66	10.66	
4931226898	SMP	1	501.44	404.19	726.12	380.24	10.99	10.99	10.76	10.76	
4931235149	SMP	1	501.78	404.17	726.41	380.34	11.00	11.00	10.93	10.93	
4931243531	SMP	1	501.68	404.25	726.34	380.45	11.01	11.01	10.90	10.90	
4931251914	SMP	1	501.76	404.33	726.34	380.53	11.05	11.05	10.78	10.78	
4931260284	SMP	1	501.73	404.44	726.39	380.53	11.16	11.16	10.86	10.86	
4931268555	SMP	1	501.74	404.57	726.48	380.62	11.14	11.14	10.94	10.94	
4931276890	SMP	1	501.73	404.56	726.41	380.69	11.06	11.06	10.98	10.98	
4931285277	SMP	1	501.68	404.56	726.46	380.60	11.19	11.19	10.87	10.87	
4931293654	SMP	1	501.64	404.40	726.40	380.54	11.11	11.11	10.80	10.80	
4931301917	SMP	1	501.58	404.38	726.27	380.46	11.13	11.13	10.69	10.69	
4931310258	SMP	1	501.54	404.39	726.24	380.37	11.05	11.05	10.80	10.80	
4931318696	SMP	1	501.61	404.35	726.19	380.38	11.07	11.07	10.83	10.83	
4931327030	SMP	1	501.58	404.24	726.23	380.37	11.03	11.03	10.91	10.91	
4931335273	SMP	1	501.61	404.42	726.23	380.38	11.09	11.09	10.80	10.80	
4931343653	SMP	1	501.60	404.46	726.18	380.50	11.10	11.10	10.68	10.68	
4931352039	SMP	1	501.56	404.67	726.21	380.66	11.00	11.00	10.74	10.74	
4931360260	SMP	1	501.55	404.90	726.21	380.85	11.15	11.15	10.90	10.90	
4931368672	SMP	1	501.56	404.98	726.26	380.94	11.08	11.08	10.74	10.74	
4931377036	SMP	1	502.33	404.98	727.00	381.11	11.21	11.21	10.69	10.69	
4931385394	SMP	1	504.05	405.10	728.85	381.19	11.21	11.21	10.97	10.97	
4931393649	SMP	1	505.89	405.06	730.59	381.11	11.32	11.32	10.89	10.89	
4931402032	SMP	1	507.77	405.03	732.17	381.15	11.18	11.18	10.75	10.75	
4931418770	SMP	1	508.61	405.14	732.80	381.41	11.24	11.24	10.66	10.66	
4931427042	SMP	1	508.46	405.08	732.83	381.31	11.19	11.19	10.67	10.67	
4931435397	SMP	1	508.52	405.14	732.90	381.38	11.23	11.23	10.70	10.70	
4931443782	SMP	1	508.56	405.24	732.84	381.44	11.28	11.28	10.79	10.79	
4931452153	SMP	1	508.54	405.31	732.94	381.60	11.10	11.10	10.82	10.82	
4931460395	SMP	1	508.63	405.47	733.04	381.71	11.14	11.14	10.83	10.83	
4931468762	SMP	1	508.61	405.67	733.09	381.78	11.04	11.04	10.78	10.78	
4931477162	SMP	1	508.62	405.77	733.10	382.07	11.06	11.06	10.73	10.73	
4931485524	SMP	1	508.78	405.99	733.09	382.23	11.09	11.09	10.87	10.87	
4931493767	SMP	1	508.76	406.10	733.23	382.39	11.06	11.06	10.95	10.95	
4931502147	SMP	1	508.77	406.17	733.20	382.36	11.13	11.13	10.86	10.86	
4931510526	SMP	1	508.85	406.13	733.19	382.31	11.08	11.08	10.89	10.89	
4931518760	SMP	1	508.84	406.03	733.36	382.31	11.05	11.05	11.01	11.01	
4931527162	SMP	1	508.78	405.99	733.27	382.27	11.14	11.14	10.98	10.98	
4931535519	SMP	1	508.84	405.98	733.34	382.27	11.25	11.25	11.13	11.13	
4931543885	SMP	1	508.84	405.96	733.41	382.26	11.13	11.13	10.99	10.99	
4931552144	SMP	1	508.84	406.05	733.41	382.27	11.33	11.33	10.96	10.96	
4931560514	SMP	1	508.91	406.10	733.44	382.33	11.16	11.16	10.87	10.87	
4931568893	SMP	1	508.90	406.27	733.44	382.40	11.13	11.13	10.81	10.81	
4931577285	SMP	1	508.98	406.34	733.57	382.53	11.34	11.34	10.87	10.87	
4931585516	SMP	1	509.00	406.47	733.58	382.67	11.37	11.37	10.91	10.91	
4931593885	SMP	1	509.06	406.60	733.70	382.82	11.50	11.50	10.83	10.83	
4931602269	SMP	1	509.12	406.67	733.73	382.91	11.39	11.39	10.86	10.86	
4931610639	SMP	1	509.12	406.67	733.73	383.04	11.15	11.15	10.69	10.69	
4931618878	SMP	1	509.16	406.71	733.76	383.11	11.18	11.18	10.67	10.67	
4931627279	SMP	1	509.19	406.80	733.77	383.25	11.30	11.30	10.62	10.62	
4931635644	SMP	1	509.26	406.87	733.77	383.29	11.42	11.42	10.74	10.74	
4931644005	SMP	1	509.26	406.94	733.84	383.43	11.31	11.31	10.82	10.82	
4931652262	SMP	1	509.23	407.03	733.90	383.43	11.20	11.20	10.77	10.77	
4931660638	SMP	1	509.19	407.11	733.91	383.48	11.36	11.36	10.80	10.80	
4931668997	SMP	1	509.28	407.21	733.97	383.57	11.21	11.21	10.80	10.80	
4931677278	SMP	1	509.32	407.29	733.95	383.71	11.26	11.26	10.80	10.80	
4931685630	SMP	1	509.33	407.47	733.96	383.80	11.32	11.32	10.76	10.76	
4931694012	SMP	1	509.35	407.52	733.98	383.96	11.27	11.27	10.79	10.79	
4931702387	SMP	1	509.38	407.63	733.95	384.08	11.34	11.34	10.71	10.71	
4931710635	SMP	1	509.39	407.80	734.05	384.12	11.16	11.16	10.77	10.77	
4931718998	SMP	1	509.47	407.87	733.98	384.26	11.31	11.31	10.91	10.91	
4931727398	SMP	1	508.91	408.12	733.58	384.33	11.43	11.43	10.79	10.79	
4931735758	SMP	1	507.44	408.77	732.29	384.92	11.43	11.43	10.94	10.94	
4931752391	SMP	1	505.54	409.52	729.91	385.80	11.20	11.20	10.85	10.85	
4931760757	SMP	1	505.50	409.26	730.01	385.60	11.18	11.18	11.10	11.10	
4931769136	SMP	1	505.65	409.25	730.05	385.54	11.16	11.16	11.00	11.00	
4931777370	SMP	1	505.61	409.18	730.08	385.53	11.25	11.25	11.12	11.12	
4931785775	SMP	1	505.56	409.18	730.08	385.39	11.29	11.29	11.05	11.05	
4931794118	SMP	1	505.56	409.13	730.01	385.39	11.33	11.33	11.04	11.04	
4931802497	SMP	1	505.54	409.13	730.07	385.32	11.33	11.33	11.00	11.00	
4931810752	SMP	1	505.52	409.18	730.03	385.37	11.37	11.37	11.01	11.01	
4931819143	SMP	1	505.45	409.23	730.01	385.48	11.28	11.28	11.10	11.10	
4931827487	SMP	1	505.47	409.34	730.01	385.60	11.29	11.29	11.15	11.15	
4931835902	SMP	1	505.49	409.37	730.12	385.59	11.24	11.24	11.07	11.07	
4931844124	SMP	1	505.64	409.40	730.08	385.68	11.26	11.26	11.08	11.08	
4931852501	SMP	1	505.64	409.41	730.05	385.66	11.10	11.10	10.95	10.95	
4931860877	SMP	1	505.64	409.40	730.12	385.66	11.26	11.26	11.06	11.06	
4931869137	SMP	1	505.57	409.33	730.15	385.61	11.23	11.23	11.02	11.02	
4931877484	SMP	1	505.48	409.29	730.12	385.55	11.28	11.28	11.04	11.04	
4931885895	SMP	1	505.60	409.12	730.21	385.46	11.36	11.36	11.15	11.15	
4931894256	SMP	1	505.54	408.98	730.12	385.27	11.32	11.32	11.13	11.13	
4931902498	SMP	1	505.54	408.84	730.13	385.11	11.27	11.27	10.89	10.89	
4931910870	SMP	1	505.58	408.72	730.21	385.06	11.14	11.14	10.89	10.89	
4931919256	SMP	1	505.68	408.66	730.26	384.96	11.04	11.04	11.07	11.07	
4931927606	SMP	1	505.75	408.59	730.28	384.92	11.16	11.16	10.87	10.87	
4931935893	SMP	1	505.71	408.69	730.29	385.01	11.16	11.16	11.11	11.11	
4931944245	SMP	1	505.65	408.74	730.30	385.15	11.16	11.16	11.00	11.00	
4931952616	SMP	1	505.75	408.81	730.37	385.23	11.28	11.28	11.19	11.19	
4931960995	SMP	1	505.72	408.93	730.40	385.29	11.30	11.30	11.17	11.17	
4931969254	SMP	1	505.77	408.98	730.40	385.36	11.17	11.17	11.12	11.12	
4931977611	SMP	1	505.77	408.98	730.37	385.39	11.21	11.21	11.03	11.03	
4931986013	SMP	1	505.77	408.98	730.47	385.44	11.26	11.26	11.07	11.07	
4931994354	SMP	1	505.84	408.98	730.47	385.50	11.23	11.23	11.07	11.07	
4932002625	SMP	1	505.84	408.91	730.47	385.36	11.24	11.24	11.10	11.10	
4932010994	SMP	1	505.73	408.93	730.47	385.36	11.34	11.34	11.12	11.12	
4932019380	SMP	1	505.73	408.89	730.40	385.36	11.30	11.30	11.19	11.19	
4932027600	SMP	1	505.50	408.98	730.27	385.31	11.44	11.44	11.04	11.04	
4932036014	SMP	1	504.20	409.31	729.09	385.58	11.38	11.38	11.06	11.06	
4932044351	SMP	1	502.50	409.68	727.38	385.99	11.41	11.41	11.33	11.33	
4932052729	SMP	1	501.33	410.18	726.01	386.39	11.53	11.53	11.28	11.28	
4932060987	SMP	1	500.69	410.35	724.94	386.66	11.21	11.21	11.21	11.21	
4932069380	SMP	1	500.80	410.20	725.14	386.56	11.06	11.06	11.35	11.35	
4932077732	SMP	1	500.80	410.03	725.25	386.47	11.05	11.05	11.18	11.18	
4932086133	SMP	1	500.67	409.98	725.07	386.39	11.11	11.11	11.08	11.08	
4932094349	SMP	1	500.56	410.09	725.03	386.22	11.47	11.47	10.93	10.93	
4932102733	SMP	1	500.47	410.06	724.98	386.10	11.34	11.34	10.88	10.88	
4932111122	SMP	1	500.40	409.92	725.00	385.96	11.41	11.41	11.05	11.05	
4932119499	SMP	1	500.31	409.84	724.97	385.80	11.41	11.41	11.09	11.09	
4932127738	SMP	1	500.27	409.81	724.77	385.91	11.41	11.41	11.16	11.16	
4932136133	SMP	1	500.22	409.76	724.84	385.76	11.54	11.54	11.18	11.18	
4932144472	SMP	1	500.15	409.72	724.78	385.75	11.54	11.54	11.16	11.16	
4932152855	SMP	1	500.08	409.79	724.77	385.75	11.63	11.63	11.13	11.13	
4932161107	SMP	1	500.01	409.79	724.70	385.67	11.50	11.50	11.06	11.06	
4932169494	SMP	1	500.03	409.87	724.77	385.82	11.58	11.58	11.23	11.23	
4932177847	SMP	1	499.95	410.00	724.70	385.89	11.57	11.57	11.24	11.24	
4932186132	SMP	1	499.90	409.87	724.69	385.82	11.40	11.40	11.14	11.14	
4932194485	SMP	1	499.84	409.98	724.62	385.75	11.58	11.58	11.09	11.09	
4932202856	SMP	1	499.85	409.82	724.68	385.70	11.38	11.38	11.23	11.23	
4932211237	SMP	1	499.85	409.82	724.60	385.65	11.49	11.49	11.05	11.05	
4932219496	SMP	1	499.88	409.65	724.54	385.51	11.60	11.60	11.14	11.14	
4932227842	SMP	1	499.85	409.56	724.59	385.36	11.51	11.51	11.24	11.24	
4932236258	SMP	1	499.83	409.42	724.58	385.25	11.33	11.33	11.20	11.20	
4932244597	SMP	1	499.77	409.39	724.52	385.15	11.26	11.26	11.13	11.13	
4932252849	SMP	1	499.73	409.20	724.52	385.06	11.21	11.21	11.24	11.24	
4932261231	SMP	1	499.78	409.06	724.58	384.92	11.17	11.17	11.10	11.10	
4932269622	SMP	1	499.84	409.05	724.62	384.76	11.25	11.25	10.97	10.97	
4932277960	SMP	1	499.80	409.01	724.63	384.77	11.26	11.26	11.23	11.23	
4932286248	SMP	1	499.97	409.02	724.70	384.81	11.35	11.35	11.20	11.20	
4932294586	SMP	1	499.97	409.01	724.71	384.82	11.35	11.35	11.20	11.20	
4932302969	SMP	1	500.04	408.94	724.84	384.76	11.31	11.31	11.28	11.28	
4932311364	SMP	1	500.05	409.05	724.84	384.83	11.44	11.44	11.36	11.36	
4932319615	SMP	1	500.12	409.12	724.97	384.80	11.70	11.70	11.23	11.23	
4932327960	SMP	1	500.23	409.13	725.05	384.84	11.57	11.57	11.35	11.35	
4932336373	SMP	1	500.32	409.05	725.19	384.79	11.33	11.33	11.05	11.05	
4932344587	SMP	1	500.39	409.12	725.27	384.97	11.46	11.46	11.16	11.16	
4932352969	SMP	1	500.45	409.09	725.25	385.03	11.40	11.40	11.16	11.16	
4932361354	SMP	1	500.50	408.95	725.42	385.09	11.43	11.43	11.19	11.19	
4932369731	SMP	1	500.57	408.96	725.48	385.18	11.40	11.40	11.27	11.27	
4932377957	SMP	1	500.69	409.01	725.65	385.19	11.46	11.46	11.27	11.27	
4932386369	SMP	1	500.77	408.96	725.78	385.26	11.49	11.49	11.16	11.16	
4932394713	SMP	1	501.78	408.75	726.90	385.17	11.44	11.44	11.31	11.31	
4932403089	SMP	1	503.47	408.48	728.50	385.00	11.40	11.40	11.24	11.24	
4932411347	SMP	1	504.94	408.17	729.66	384.83	11.56	11.56	11.25	11.25	
4932419729	SMP	1	505.83	408.16	730.58	384.97	11.41	11.41	11.28	11.28	
4932428092	SMP	1	505.89	408.20	730.61	385.01	11.40	11.40	11.28	11.28	
4932444739	SMP	1	505.84	408.18	730.79	384.95	11.51	11.51	11.02	11.02	
4932453102	SMP	1	505.82	408.28	730.79	385.03	11.47	11.47	11.02	11.02	
4932461485	SMP	1	505.89	408.26	730.78	385.07	11.42	11.42	11.15	11.15	
4932469843	SMP	1	505.82	408.33	730.85	385.06	11.45	11.45	11.17	11.17	
4932478091	SMP	1	505.80	408.25	730.91	385.07	11.42	11.42	11.11	11.11	
4932486475	SMP	1	505.82	408.33	730.86	385.03	11.45	11.45	11.17	11.17	
4932494837	SMP	1	505.75	408.33	730.77	385.14	11.40	11.40	11.17	11.17	
4932503086	SMP	1	505.68	408.34	730.72	385.10	11.41	11.41	11.10	11.10	
4932511481	SMP	1	505.57	408.44	730.70	385.31	11.44	11.44	11.26	11.26	
4932519838	SMP	1	505.53	408.50	730.58	385.34	11.45	11.45	11.05	11.05	
4932528215	SMP	1	505.45	408.61	730.61	385.39	11.50	11.50	11.33	11.33	
4932536469	SMP	1	505.39	408.67	730.50	385.42	11.60	11.60	11.27	11.27	
4932544843	SMP	1	505.35	408.81	730.37	385.41	11.61	11.61	11.23	11.23	
4932553210	SMP	1	505.27	408.72	730.38	385.48	11.57	11.57	11.31	11.31	
4932561605	SMP	1	505.27	408.86	730.24	385.46	11.73	11.73	11.15	11.15	
4932569848	SMP	1	505.22	408.93	730.24	385.53	11.62	11.62	11.19	11.19	
4932578206	SMP	1	505.01	408.93	730.05	385.62	11.56	11.56	11.26	11.26	
4932594968	SMP	1	504.80	409.00	729.98	385.51	11.62	11.62	11.10	11.10	
4932603203	SMP	1	504.80	409.00	729.86	385.72	11.44	11.44	11.38	11.38	
4932611583	SMP	1	504.73	409.00	729.91	385.51	11.45	11.45	11.09	11.09	
4932619982	SMP	1	504.66	408.97	729.82	385.60	11.32	11.32	11.21	11.21	
4932628344	SMP	1	504.70	408.99	729.82	385.60	11.49	11.49	11.25	11.25	
4932636609	SMP	1	504.62	408.95	729.80	385.56	11.37	11.37	11.18	11.18	
4932644953	SMP	1	504.49	409.02	729.62	385.71	11.40	11.40	11.24	11.24	
4932653337	SMP	1	504.51	409.01	729.55	385.65	11.46	11.46	11.25	11.25	
4932661583	SMP	1	504.41	409.01	729.41	385.62	11.61	11.61	11.19	11.19	
4932669966	SMP	1	504.45	408.97	729.36	385.53	11.41	11.41	11.12	11.12	
4932678325	SMP	1	504.28	408.99	729.32	385.54	11.42	11.42	11.26	11.26	
4932686725	SMP	1	504.29	408.98	729.35	385.52	11.37	11.37	11.17	11.17	
4932694959	SMP	1	504.22	409.10	729.24	385.60	11.49	11.49	11.26	11.26	
4932703328	SMP	1	504.17	409.13	729.31	385.67	11.45	11.45	11.43	11.43	
4932711704	SMP	1	504.13	409.15	729.17	385.67	11.49	11.49	11.33	11.33	
4932720087	SMP	1	504.61	409.35	729.58	385.85	11.51	11.51	11.33	11.33	
4932728323	SMP	1	505.98	409.59	731.06	386.14	11.73	11.73	11.33	11.33	
4932736725	SMP	1	507.52	409.80	732.38	386.48	11.59	11.59	11.27	11.27	
4932753454	SMP	1	509.56	410.27	734.33	386.98	11.68	11.68	11.24	11.24	
4932761723	SMP	1	509.59	410.33	734.38	386.92	11.58	11.58	11.15	11.15	
4932770082	SMP	1	509.33	410.29	734.37	386.85	11.59	11.59	11.16	11.16	
4932778446	SMP	1	509.44	410.41	734.47	387.10	11.68	11.68	11.37	11.37	
4932786834	SMP	1	509.51	410.39	734.53	387.16	11.69	11.69	11.11	11.11	
4932795071	SMP	1	509.63	410.46	734.65	387.23	11.62	11.62	11.08	11.08	
4932803440	SMP	1	509.62	410.57	734.68	387.33	11.74	11.74	11.07	11.07	
4932811854	SMP	1	509.84	410.67	734.66	387.48	11.67	11.67	11.32	11.32	
4932820083	SMP	1	509.77	410.69	734.84	387.54	11.68	11.68	11.30	11.30	
4932828457	SMP	1	509.91	410.69	734.89	387.53	11.70	11.70	11.28	11.28	
4932836829	SMP	1	509.84	410.76	734.99	387.48	11.80	11.80	11.19	11.19	
4932845200	SMP	1	509.96	410.83	735.04	387.57	11.71	11.71	11.32	11.32	
4932853436	SMP	1	509.98	410.88	735.11	387.62	11.71	11.71	11.31	11.31	
4932861841	SMP	1	510.06	410.88	735.19	387.66	11.73	11.73	11.26	11.26	
4932870201	SMP	1	510.07	410.99	735.26	387.76	11.82	11.82	11.28	11.28	
4932878581	SMP	1	510.15	411.05	735.33	387.84	11.80	11.80	11.23	11.23	
4932886827	SMP	1	510.18	411.25	735.40	387.88	11.75	11.75	11.22	11.22	
4932895215	SMP	1	510.27	411.30	735.46	388.09	11.61	11.61	11.18	11.18	
4932903562	SMP	1	510.33	411.44	735.60	388.30	11.49	11.49	11.15	11.15	
4932920393	SMP	1	510.45	411.73	735.68	388.74	11.48	11.48	11.23	11.23	
4932928557	SMP	1	510.46	411.90	735.76	388.86	11.46	11.46	11.41	11.41	
4932936962	SMP	1	510.51	412.12	735.91	389.03	11.58	11.58	11.29	11.29	
4932945323	SMP	1	510.62	412.26	735.91	389.11	11.68	11.68	11.27	11.27	
4932953564	SMP	1	510.72	412.34	736.08	389.19	11.73	11.73	11.05	11.05	
4932961948	SMP	1	510.80	412.33	736.12	389.28	11.63	11.63	11.15	11.15	
4932970343	SMP	1	510.84	412.39	736.19	389.38	11.66	11.66	11.27	11.27	
4932978678	SMP	1	510.91	412.39	736.24	389.35	11.70	11.70	11.23	11.23	
4932986963	SMP	1	510.98	412.36	736.32	389.31	11.61	11.61	11.15	11.15	
4932995308	SMP	1	511.01	412.36	736.38	389.35	11.64	11.64	11.19	11.19	
4933003693	SMP	1	511.39	412.48	736.82	389.68	11.46	11.46	11.18	11.18	
4933011940	SMP	1	512.64	412.69	737.96	390.10	11.68	11.68	11.48	11.48	
4933020327	SMP	1	513.94	412.93	739.07	390.31	11.84	11.84	11.01	11.01	
4933037051	SMP	1	514.70	413.12	739.86	390.56	11.64	11.64	11.10	11.10	
4933045330	SMP	1	514.58	413.12	739.82	390.60	11.58	11.58	11.04	11.04	
4933053690	SMP	1	514.65	413.23	739.94	390.72	11.52	11.52	11.15	11.15	
4933062098	SMP	1	514.56	413.25	739.87	390.85	11.59	11.59	11.26	11.26	
4933070445	SMP	1	514.55	413.26	739.86	390.84	11.54	11.54	11.32	11.32	
4933078690	SMP	1	514.50	413.15	739.86	390.77	11.56	11.56	11.22	11.22	
4933087049	SMP	1	514.51	413.13	739.83	390.70	11.50	11.50	11.14	11.14	
4933095452	SMP	1	514.50	413.26	739.76	390.77	11.54	11.54	11.21	11.21	
4933103810	SMP	1	514.47	413.38	739.76	390.84	11.70	11.70	11.26	11.26	
4933112062	SMP	1	514.45	413.45	739.76	390.91	11.62	11.62	11.40	11.40	
4933120436	SMP	1	514.34	413.68	739.67	391.05	11.65	11.65	11.44	11.44	
4933128804	SMP	1	514.34	413.82	739.48	391.29	11.88	11.88	11.44	11.44	
4933137054	SMP	1	514.21	414.09	739.39	391.47	11.88	11.88	11.35	11.35	
4933145452	SMP	1	514.13	414.45	739.34	391.70	11.79	11.79	11.53	11.53	
4933153807	SMP	1	514.05	414.70	739.26	391.78	11.82	11.82	11.48	11.48	
4933162179	SMP	1	514.09	414.84	739.30	391.91	11.84	11.84	11.37	11.37	
4933170437	SMP	1	513.98	414.93	739.30	391.99	11.86	11.86	11.34	11.34	
4933178816	SMP	1	513.92	415.07	739.25	392.04	11.90	11.90	11.24	11.24	
4933187182	SMP	1	513.85	415.14	739.08	392.07	11.79	11.79	10.95	10.95	
4933195573	SMP	1	513.82	415.28	739.04	392.25	11.74	11.74	11.36	11.36	
4933203809	SMP	1	513.74	415.36	738.93	392.24	11.75	11.75	11.21	11.21	
4933212174	SMP	1	513.65	415.37	738.76	392.34	11.69	11.69	11.40	11.40	
4933220559	SMP	1	513.56	415.43	738.72	392.37	11.70	11.70	11.36	11.36	
4933228933	SMP	1	513.55	415.57	738.70	392.44	11.72	11.72	11.18	11.18	
4933245539	SMP	1	513.65	415.85	738.76	392.70	11.47	11.47	11.20	11.20	
4933253951	SMP	1	513.69	415.93	738.76	392.77	11.48	11.48	11.22	11.22	
4933262288	SMP	1	513.60	416.01	738.83	392.84	11.56	11.56	11.23	11.23	
4933278921	SMP	1	513.66	416.13	738.79	392.91	11.66	11.66	11.43	11.43	
4933287304	SMP	1	513.73	416.00	738.83	392.84	11.65	11.65	11.23	11.23	
4933295688	SMP	1	513.83	415.86	738.90	392.78	11.62	11.62	11.28	11.28	
4933303915	SMP	1	513.95	415.71	738.90	392.67	11.52	11.52	11.15	11.15	
4933312317	SMP	1	513.93	415.51	738.93	392.48	11.47	11.47	11.29	11.29	
4933320679	SMP	1	513.98	415.48	739.06	392.31	11.63	11.63	11.25	11.25	
4933328922	SMP	1	514.09	415.20	739.23	392.20	11.72	11.72	11.19	11.19	
4933337301	SMP	1	513.85	415.08	739.00	392.02	11.80	11.80	11.35	11.35	
4933345676	SMP	1	513.67	414.93	738.66	392.05	11.53	11.53	11.31	11.31	
4933354035	SMP	1	513.58	414.92	738.63	391.92	11.49	11.49	11.33	11.33	
4933362313	SMP	1	511.92	415.17	737.20	392.03	11.67	11.67	11.10	11.10	
4933370672	SMP	1	509.35	415.24	735.11	391.84	11.75	11.75	11.54	11.54	
4933387420	SMP	1	504.87	415.24	730.46	391.85	11.90	11.90	11.35	11.35	
4933395671	SMP	1	502.83	415.49	727.97	392.10	11.54	11.54	11.17	11.17	
4933404059	SMP	1	501.10	415.94	726.02	392.41	11.80	11.80	11.38	11.38	
4933420793	SMP	1	500.18	416.12	724.51	392.60	11.55	11.55	11.37	11.37	
4933429065	SMP	1	500.15	416.01	724.76	392.49	11.76	11.76	11.40	11.40	
4933437435	SMP	1	499.95	416.02	724.65	392.48	11.55	11.55	11.53	11.53	
4933454164	SMP	1	499.87	416.11	724.56	392.52	11.67	11.67	11.34	11.34	
4933462418	SMP	1	499.80	416.18	724.51	392.60	11.61	11.61	11.35	11.35	
4933470808	SMP	1	499.65	416.18	724.48	392.58	11.34	11.34	11.22	11.22	
4933479150	SMP	1	499.67	416.24	724.41	392.68	11.33	11.33	11.18	11.18	
4933487438	SMP	1	499.62	416.47	724.46	392.78	11.50	11.50	11.19	11.19	
4933495776	SMP	1	499.57	416.59	724.41	392.93	11.40	11.40	11.22	11.22	
4933504153	SMP	1	499.55	416.72	724.42	393.00	11.41	11.41	11.22	11.22	
4933512540	SMP	1	499.46	416.73	724.52	393.04	11.37	11.37	11.35	11.35	
4933520801	SMP	1	499.49	416.83	724.48	393.10	11.36	11.36	11.24	11.24	
4933529162	SMP	1	499.40	416.76	724.46	393.07	11.29	11.29	11.14	11.14	
4933537560	SMP	1	499.26	416.62	724.46	392.93	11.21	11.21	11.18	11.18	
4933545901	SMP	1	499.31	416.49	724.31	392.82	11.31	11.31	11.10	11.10	
4933554157	SMP	1	499.27	416.33	724.39	392.72	11.33	11.33	11.16	11.16	
4933562537	SMP	1	499.24	416.19	724.46	392.62	11.41	11.41	11.07	11.07	
4933570931	SMP	1	499.22	416.11	724.48	392.55	11.39	11.39	11.22	11.22	
4933579272	SMP	1	499.17	415.98	724.48	392.38	11.43	11.43	11.13	11.13	
4933587555	SMP	1	499.17	415.94	724.45	392.35	11.50	11.50	11.33	11.33	
4933595899	SMP	1	499.15	415.78	724.35	392.24	11.29	11.29	11.19	11.19	
4933604277	SMP	1	499.15	415.79	724.37	392.24	11.45	11.45	11.14	11.14	
4933612656	SMP	1	499.08	415.72	724.25	392.18	11.48	11.48	11.23	11.23	
4933620926	SMP	1	499.01	415.71	724.31	392.20	11.53	11.53	11.28	11.28	
4933629280	SMP	1	499.01	415.71	724.25	392.18	11.53	11.53	11.16	11.16	
4933637679	SMP	1	498.93	415.71	724.15	392.04	11.55	11.55	11.04	11.04	
4933645898	SMP	1	498.88	415.64	724.15	391.90	11.45	11.45	11.18	11.18	
4933654273	SMP	1	498.82	415.61	724.02	391.88	11.40	11.40	11.13	11.13	
4933662654	SMP	1	498.73	415.48	723.95	391.88	11.29	11.29	11.15	11.15	
4933671051	SMP	1	498.60	415.54	723.81	391.88	11.32	11.32	11.22	11.22	
4933679267	SMP	1	498.54	415.64	723.88	391.87	11.34	11.34	11.23	11.23	
4933687678	SMP	1	498.45	415.69	723.74	391.95	11.26	11.26	11.12	11.12	
4933696016	SMP	1	498.26	415.77	723.74	392.11	11.27	11.27	11.18	11.18	
4933704395	SMP	1	498.26	415.90	723.71	392.01	11.41	11.41	11.06	11.06	
4933712652	SMP	1	498.15	416.04	723.55	392.18	11.32	11.32	11.23	11.23	
4933721045	SMP	1	498.15	416.26	723.55	392.34	11.41	11.41	11.25	11.25	
4933729386	SMP	1	498.05	416.38	723.41	392.40	11.31	11.31	11.20	11.20	
4933737797	SMP	1	498.02	416.58	723.34	392.52	11.35	11.35	10.98	10.98	
4933754407	SMP	1	497.95	416.87	723.35	392.73	11.35	11.35	11.22	11.22	
4933762797	SMP	1	497.95	416.95	723.33	392.76	11.43	11.43	11.08	11.08	
4933771155	SMP	1	498.52	417.01	723.81	392.88	11.43	11.43	11.19	11.19	
4933779393	SMP	1	500.12	417.39	725.44	393.34	11.46	11.46	11.17	11.17	
4933787777	SMP	1	501.55	417.54	726.67	393.66	11.27	11.27	11.36	11.36	
4933804393	SMP	1	502.37	418.14	727.43	394.19	11.48	11.48	11.17	11.17	
4933812787	SMP	1	502.36	418.15	727.51	394.32	11.50	11.50	11.10	11.10	
4933821158	SMP	1	502.61	418.17	727.62	394.48	11.46	11.46	11.20	11.20	
4933829510	SMP	1	502.70	418.33	727.86	394.57	11.18	11.18	11.24	11.24	
4933837795	SMP	1	502.76	418.50	727.88	394.61	11.39	11.39	11.07	11.07	
4933846139	SMP	1	502.84	418.54	728.01	394.72	11.56	11.56	11.15	11.15	
4933854515	SMP	1	502.98	418.60	728.08	394.81	11.66	11.66	10.93	10.93	
4933862898	SMP	1	503.12	418.61	728.14	394.85	11.59	11.59	11.04	11.04	
4933871156	SMP	1	503.21	418.56	728.32	394.78	11.43	11.43	11.14	11.14	
4933879526	SMP	1	503.28	418.49	728.39	394.86	11.55	11.55	11.16	11.16	
4933887925	SMP	1	503.37	418.46	728.48	394.77	11.53	11.53	11.23	11.23	
4933896278	SMP	1	503.50	418.33	728.48	394.69	11.54	11.54	11.22	11.22	
4933904518	SMP	1	503.58	418.19	728.48	394.62	11.40	11.40	11.10	11.10	
4933912893	SMP	1	503.67	418.15	728.55	394.70	11.35	11.35	11.18	11.18	
4933921277	SMP	1	503.72	418.17	728.55	394.62	11.37	11.37	11.17	11.17	
4933929640	SMP	1	503.69	418.17	728.62	394.77	11.37	11.37	11.27	11.27	
4933937925	SMP	1	503.76	418.08	728.73	394.61	11.32	11.32	11.00	11.00	
4933946265	SMP	1	503.76	418.15	728.75	394.75	11.24	11.24	11.00	11.00	
4933954643	SMP	1	503.84	418.09	728.84	394.70	11.19	11.19	10.89	10.89	
4933962893	SMP	1	503.80	418.15	728.82	394.73	11.31	11.31	11.05	11.05	
4933971280	SMP	1	503.73	418.12	728.83	394.65	11.44	11.44	11.04	11.04	
4933979628	SMP	1	503.74	418.05	728.71	394.68	11.43	11.43	11.14	11.14	
4933988037	SMP	1	503.65	417.89	728.67	394.53	11.26	11.26	11.21	11.21	
4933996251	SMP	1	503.68	417.74	728.75	394.52	11.38	11.38	11.16	11.16	
4934004643	SMP	1	503.68	417.67	728.78	394.34	11.36	11.36	11.08	11.08	
4934013014	SMP	1	503.64	417.48	728.68	394.23	11.20	11.20	10.99	10.99	
4934021403	SMP	1	503.64	417.55	728.72	394.19	11.35	11.35	11.04	11.04	
4934029623	SMP	1	503.71	417.34	728.63	394.20	10.94	10.94	11.08	11.08	
4934038037	SMP	1	503.55	417.41	728.63	394.13	11.27	11.27	11.08	11.08	
4934046384	SMP	1	503.49	417.52	728.47	394.19	11.37	11.37	10.98	10.98	
4934054760	SMP	1	503.42	417.52	728.44	394.17	11.27	11.27	11.01	11.01	
4934063013	SMP	1	503.34	417.60	728.31	394.08	11.37	11.37	10.91	10.91	
4934071400	SMP	1	503.21	417.58	728.21	394.04	11.45	11.45	10.84	10.84	
4934079748	SMP	1	503.11	417.60	728.06	394.00	11.52	11.52	10.76	10.76	
4934088156	SMP	1	502.89	417.57	728.07	393.96	11.59	11.59	10.87	10.87	
4934096380	SMP	1	502.79	417.54	727.97	393.95	11.46	11.46	10.95	10.95	
4934104755	SMP	1	502.72	417.45	727.99	393.82	11.28	11.28	10.91	10.91	
4934113135	SMP	1	502.52	417.43	727.67	393.72	11.25	11.25	10.97	10.97	
4934121390	SMP	1	502.41	417.48	727.35	393.80	11.50	11.50	11.07	11.07	
4934129758	SMP	1	502.27	417.63	727.35	393.80	11.70	11.70	11.08	11.08	
4934138398	SMP	1	502.43	417.51	727.49	393.87	11.51	11.51	11.22	11.22	
4934146497	SMP	1	503.17	417.58	728.54	393.91	11.54	11.54	11.21	11.21	
4934154749	SMP	1	503.96	417.67	729.11	394.01	11.80	11.80	10.98	10.98	
4934163129	SMP	1	504.05	417.77	729.00	394.17	11.92	11.92	11.18	11.18	
4934171512	SMP	1	503.81	417.76	728.83	394.01	11.74	11.74	11.12	11.12	
4934179873	SMP	1	503.75	417.81	728.97	393.94	11.68	11.68	11.12	11.12	
4934188152	SMP	1	503.68	417.81	728.93	393.88	11.66	11.66	10.94	10.94	
4934196490	SMP	1	503.68	417.81	728.93	393.89	11.51	11.51	10.95	10.95	
4934204870	SMP	1	503.63	417.82	728.93	394.03	11.56	11.56	11.03	11.03	
4934213253	SMP	1	503.56	417.89	728.92	393.95	11.49	11.49	10.94	10.94	
4934221516	SMP	1	503.63	417.89	728.92	393.95	11.52	11.52	10.88	10.88	
4934229863	SMP	1	503.67	417.81	728.93	393.96	11.47	11.47	10.88	10.88	
4934238273	SMP	1	503.67	417.95	728.93	394.10	11.51	11.51	11.05	11.05	
4934246612	SMP	1	503.64	418.03	728.86	394.17	11.66	11.66	11.09	11.09	
4934254883	SMP	1	503.65	418.03	728.86	394.20	11.49	11.49	11.00	11.00	
4934263251	SMP	1	503.74	418.06	728.86	394.34	11.56	11.56	11.20	11.20	
4934271639	SMP	1	503.67	418.13	728.94	394.37	11.61	11.61	11.15	11.15	
4934279864	SMP	1	503.80	418.26	729.00	394.44	11.76	11.76	11.15	11.15	
4934288269	SMP	1	503.87	418.33	729.01	394.51	11.66	11.66	11.29	11.29	
4934296616	SMP	1	503.87	418.26	729.03	394.58	11.62	11.62	11.25	11.25	
4934304992	SMP	1	503.90	418.32	729.11	394.60	11.61	11.61	11.22	11.22	
4934313376	SMP	1	503.98	418.25	729.14	394.56	11.43	11.43	11.33	11.33	
4934321633	SMP	1	504.03	418.40	729.22	394.59	11.59	11.59	11.23	11.23	
4934329983	SMP	1	504.12	418.25	729.30	394.58	11.33	11.33	11.08	11.08	
4934338396	SMP	1	504.12	418.25	729.43	394.58	11.44	11.44	11.05	11.05	
4934346612	SMP	1	504.27	418.31	729.41	394.62	11.31	11.31	11.11	11.11	
4934354985	SMP	1	504.35	418.28	729.48	394.70	11.41	11.41	11.19	11.19	
4934363369	SMP	1	504.45	418.40	729.52	394.68	11.49	11.49	11.16	11.16	
4934371768	SMP	1	504.55	418.41	729.74	394.79	11.43	11.43	11.19	11.19	
4934379994	SMP	1	504.54	418.48	729.83	394.76	11.41	11.41	10.98	10.98	
4934388394	SMP	1	504.60	418.42	729.95	394.82	11.32	11.32	10.90	10.90	
4934396734	SMP	1	504.60	418.59	730.02	394.89	11.41	11.41	10.94	10.94	
4934405113	SMP	1	504.67	418.66	729.99	395.03	11.45	11.45	11.02	11.02	
4934413365	SMP	1	504.75	418.59	729.93	395.09	11.55	11.55	10.81	10.81	
4934421756	SMP	1	504.81	418.73	729.92	395.25	11.59	11.59	11.07	11.07	
4934430104	SMP	1	504.82	418.74	729.92	395.29	11.61	11.61	10.97	10.97	
4934438390	SMP	1	504.91	418.82	729.92	395.31	11.58	11.58	11.00	11.00	
4934446725	SMP	1	504.87	418.83	730.01	395.44	11.55	11.55	11.11	11.11	
4934455109	SMP	1	504.94	418.90	729.94	395.44	11.56	11.56	11.10	11.10	
4934463496	SMP	1	504.97	418.87	730.01	395.49	11.56	11.56	11.20	11.20	
4934471755	SMP	1	504.97	418.94	730.01	395.44	11.56	11.56	11.11	11.11	
4934480098	SMP	1	504.91	418.98	730.01	395.51	11.61	11.61	11.18	11.18	
4934488507	SMP	1	505.04	418.94	730.03	395.51	11.53	11.53	11.09	11.09	
4934496868	SMP	1	505.05	419.05	730.05	395.55	11.66	11.66	11.14	11.14	
4934505110	SMP	1	505.04	418.94	730.05	395.49	11.47	11.47	11.10	11.10	
4934513497	SMP	1	505.12	418.98	730.11	395.58	11.49	11.49	11.16	11.16	
4934521870	SMP	1	505.13	418.84	730.10	395.58	11.49	11.49	11.22	11.22	
4934530228	SMP	1	505.12	418.91	730.10	395.51	11.49	11.49	11.15	11.15	
4934538509	SMP	1	505.04	418.87	730.01	395.51	11.41	11.41	11.14	11.14	
4934546850	SMP	1	505.13	418.51	730.12	395.18	11.43	11.43	10.85	10.85	
4934555230	SMP	1	505.52	417.57	730.51	394.15	11.37	11.37	11.04	11.04	
4934563613	SMP	1	505.89	416.40	730.60	393.03	11.41	11.41	11.12	11.12	
4934571868	SMP	1	505.92	415.43	730.29	392.30	11.33	11.33	10.94	10.94	
4934580218	SMP	1	505.98	415.24	730.19	391.94	11.20	11.20	11.06	11.06	
4934588632	SMP	1	505.96	415.21	730.19	392.01	11.27	11.27	11.12	11.12	
4934596977	SMP	1	505.84	415.05	730.12	391.80	11.36	11.36	11.08	11.08	
4934605227	SMP	1	505.80	414.86	730.09	391.53	11.13	11.13	11.03	11.03	
4934613608	SMP	1	505.63	414.66	730.07	391.40	11.18	11.18	10.99	10.99	
4934621994	SMP	1	505.55	414.46	729.97	391.29	11.09	11.09	11.00	11.00	
4934630233	SMP	1	505.43	414.35	729.93	391.10	11.36	11.36	10.81	10.81	
4934638629	SMP	1	505.22	414.15	729.81	390.89	11.26	11.26	11.00	11.00	
4934646974	SMP	1	505.12	413.98	729.74	390.63	11.38	11.38	10.90	10.90	
4934655352	SMP	1	505.05	413.91	729.70	390.61	11.47	11.47	11.01	11.01	
4934663607	SMP	1	504.90	413.77	729.52	390.53	11.36	11.36	10.91	10.91	
4934680360	SMP	1	504.66	413.83	729.42	390.26	11.08	11.08	10.87	10.87	
4934688735	SMP	1	504.53	413.86	729.35	390.26	11.25	11.25	10.90	10.90	
4934696973	SMP	1	504.50	413.93	729.32	390.25	11.33	11.33	11.00	11.00	
4934705345	SMP	1	504.36	413.85	729.24	390.17	11.26	11.26	10.92	10.92	
4934713742	SMP	1	504.32	413.99	729.24	390.20	11.30	11.30	10.97	10.97	
4934722107	SMP	1	504.28	414.08	729.16	390.26	11.36	11.36	11.00	11.00	
4934730349	SMP	1	504.25	414.14	729.26	390.29	11.22	11.22	11.05	11.05	
4934738735	SMP	1	504.22	414.32	729.23	390.35	11.29	11.29	11.09	11.09	
4934747127	SMP	1	504.20	414.29	729.27	390.47	11.18	11.18	11.16	11.16	
4934755466	SMP	1	504.28	414.40	729.29	390.48	11.38	11.38	11.01	11.01	
4934763742	SMP	1	504.28	414.52	729.37	390.70	11.38	11.38	11.15	11.15	
4934772103	SMP	1	504.41	414.60	729.50	390.82	11.27	11.27	11.23	11.23	
4934780468	SMP	1	504.42	414.60	729.55	390.92	11.18	11.18	11.22	11.22	
4934788725	SMP	1	504.44	414.64	729.62	390.92	11.06	11.06	11.17	11.17	
4934797107	SMP	1	504.52	414.72	729.79	391.03	11.15	11.15	11.06	11.06	
4934805461	SMP	1	504.62	414.78	729.86	391.14	11.19	11.19	10.83	10.83	
4934813865	SMP	1	504.64	414.81	729.91	391.27	11.20	11.20	11.00	11.00	
4934822096	SMP	1	504.80	414.82	730.10	391.26	11.09	11.09	10.82	10.82	
4934830467	SMP	1	504.98	414.84	730.20	391.31	11.22	11.22	11.04	11.04	
4934838853	SMP	1	504.91	414.77	730.31	391.37	11.30	11.30	10.99	10.99	
4934847235	SMP	1	504.98	414.77	730.34	391.41	11.40	11.40	10.81	10.81	
4934855456	SMP	1	505.35	414.40	730.65	391.03	11.27	11.27	11.00	11.00	
4934863860	SMP	1	505.84	413.24	731.05	389.87	11.05	11.05	10.66	10.66	
4934872234	SMP	1	506.13	412.24	731.11	389.00	11.02	11.02	10.85	10.85	
4934880594	SMP	1	506.43	411.68	731.14	388.55	11.05	11.05	10.90	10.90	
4934897235	SMP	1	506.41	411.62	731.18	388.56	11.02	11.02	10.93	10.93	
4934905603	SMP	1	506.48	411.55	731.22	388.48	11.00	11.00	10.84	10.84	
4934913970	SMP	1	506.33	411.50	731.16	388.42	11.08	11.08	11.02	11.02	
4934922231	SMP	1	506.28	411.40	731.17	388.34	11.29	11.29	10.91	10.91	
4934930577	SMP	1	506.19	411.43	731.17	388.26	11.19	11.19	10.80	10.80	
4934938983	SMP	1	506.13	411.30	731.09	388.23	11.09	11.09	10.73	10.73	
4934947202	SMP	1	505.99	411.30	731.04	388.26	11.13	11.13	10.73	10.73	
4934955594	SMP	1	505.99	411.30	730.93	388.32	10.97	10.97	10.86	10.86	
4934963966	SMP	1	505.89	411.29	730.86	388.26	10.98	10.98	10.77	10.77	
4934972353	SMP	1	505.72	411.34	730.79	388.21	11.10	11.10	10.91	10.91	
4934980578	SMP	1	505.62	411.36	730.58	388.26	10.93	10.93	10.95	10.95	
4934988984	SMP	1	505.48	411.47	730.51	388.33	11.02	11.02	10.93	10.93	
4934997342	SMP	1	505.32	411.47	730.29	388.33	11.08	11.08	10.90	10.90	
4935005707	SMP	1	505.24	411.60	730.22	388.31	11.32	11.32	10.94	10.94	
4935022347	SMP	1	504.92	411.71	730.01	388.32	11.29	11.29	10.63	10.63	
4935030708	SMP	1	504.80	411.75	729.94	388.38	11.14	11.14	10.71	10.71	
4935039089	SMP	1	504.77	411.76	729.84	388.44	11.02	11.02	10.84	10.84	
4935047338	SMP	1	504.64	411.80	729.73	388.51	11.01	11.01	10.71	10.71	
4935055695	SMP	1	504.52	411.80	729.65	388.47	11.04	11.04	10.83	10.83	
4935064109	SMP	1	504.47	411.84	729.51	388.47	11.10	11.10	10.92	10.92	
4935072458	SMP	1	504.31	411.95	729.48	388.48	11.12	11.12	10.95	10.95	
4935080714	SMP	1	504.24	412.03	729.41	388.48	11.15	11.15	10.95	10.95	
4935089086	SMP	1	504.25	412.06	729.34	388.54	11.09	11.09	10.79	10.79	
4935097458	SMP	1	504.12	412.06	729.28	388.56	10.99	10.99	10.98	10.98	
4935105692	SMP	1	504.05	412.13	729.24	388.63	11.14	11.14	10.95	10.95	
4935114098	SMP	1	504.05	412.35	729.19	388.72	11.30	11.30	11.08	11.08	
4935122471	SMP	1	503.99	412.31	729.12	388.73	11.16	11.16	10.94	10.94	
4935130825	SMP	1	503.99	412.44	729.12	388.73	11.32	11.32	10.98	10.98	
4935139082	SMP	1	503.90	412.44	729.12	388.87	11.29	11.29	10.84	10.84	
4935147457	SMP	1	503.99	412.48	729.19	388.94	11.28	11.28	10.95	10.95	
4935155815	SMP	1	503.87	412.54	729.18	389.07	11.32	11.32	10.86	10.86	
4935164220	SMP	1	504.01	412.60	729.18	389.18	11.39	11.39	10.92	10.92	
4935172456	SMP	1	503.98	412.62	729.18	389.18	11.33	11.33	10.90	10.90	
4935180822	SMP	1	504.28	412.67	729.44	389.12	11.51	11.51	10.78	10.78	
4935189207	SMP	1	505.14	412.54	730.39	389.15	11.53	11.53	11.00	11.00	
4935197572	SMP	1	506.21	412.33	731.40	389.01	11.33	11.33	11.09	11.09	
4935205816	SMP	1	507.12	412.22	732.13	388.90	11.34	11.34	10.87	10.87	
4935214231	SMP	1	507.22	412.32	732.21	388.96	11.33	11.33	10.89	10.89	
4935222579	SMP	1	507.20	412.33	732.28	389.03	11.37	11.37	10.98	10.98	
4935230946	SMP	1	507.26	412.24	732.34	389.03	11.36	11.36	11.13	11.13	
4935239204	SMP	1	507.38	412.20	732.49	388.92	11.41	11.41	10.98	10.98	
4935255967	SMP	1	507.59	412.10	732.73	388.89	11.26	11.26	11.04	11.04	
4935264203	SMP	1	507.70	412.13	732.92	388.87	11.38	11.38	11.08	11.08	
4935272591	SMP	1	507.77	412.12	733.02	388.71	11.50	11.50	10.91	10.91	
4935280933	SMP	1	507.91	411.91	733.17	388.64	11.52	11.52	11.11	11.11	
4935289342	SMP	1	508.05	411.84	733.28	388.57	11.38	11.38	11.09	11.09	
4935297564	SMP	1	508.21	411.80	733.35	388.42	11.59	11.59	11.07	11.07	
4935305940	SMP	1	508.28	411.74	733.44	388.39	11.55	11.55	11.03	11.03	
4935314321	SMP	1	508.43	411.56	733.69	388.32	11.40	11.40	10.99	10.99	
4935322704	SMP	1	508.54	411.44	733.77	388.14	11.23	11.23	11.04	11.04	
4935330941	SMP	1	508.62	411.35	733.89	388.16	11.37	11.37	11.14	11.14	
4935339340	SMP	1	508.85	411.28	734.06	387.98	11.46	11.46	10.99	10.99	
4935347682	SMP	1	508.99	411.22	734.15	387.96	11.33	11.33	11.06	11.06	
4935356061	SMP	1	509.05	411.25	734.44	387.99	11.45	11.45	11.24	11.24	
4935364318	SMP	1	509.13	411.15	734.62	387.98	11.56	11.56	11.20	11.20	
4935372705	SMP	1	509.35	411.12	734.73	387.95	11.52	11.52	11.17	11.17	
4935381068	SMP	1	509.43	410.94	734.90	387.98	11.38	11.38	11.16	11.16	
4935389467	SMP	1	509.49	410.99	735.05	387.94	11.41	11.41	11.10	11.10	
4935397678	SMP	1	509.73	411.00	735.18	388.04	11.65	11.65	11.23	11.23	
4935406058	SMP	1	509.93	411.06	735.44	388.06	11.72	11.72	11.44	11.44	
4935414440	SMP	1	510.00	411.06	735.54	388.17	11.69	11.69	11.28	11.28	
4935422703	SMP	1	510.15	411.09	735.60	388.07	11.87	11.87	11.13	11.13	
4935431047	SMP	1	510.22	411.16	735.77	388.14	11.65	11.65	11.19	11.19	
4935439458	SMP	1	510.21	411.18	735.86	388.26	11.51	11.51	11.17	11.17	
4935447801	SMP	1	510.32	411.22	735.99	388.34	11.54	11.54	11.15	11.15	
4935456063	SMP	1	510.38	411.27	736.12	388.46	11.46	11.46	11.13	11.13	
4935464437	SMP	1	510.50	411.44	736.20	388.53	11.52	11.52	11.15	11.15	
4935472837	SMP	1	510.49	411.57	736.20	388.66	11.67	11.67	11.22	11.22	
4935481173	SMP	1	510.61	411.66	736.19	388.87	11.46	11.46	11.42	11.42	
4935489457	SMP	1	510.46	411.86	736.26	389.01	11.46	11.46	11.33	11.33	
4935497798	SMP	1	510.56	412.06	736.29	389.02	11.54	11.54	11.33	11.33	
4935506182	SMP	1	510.72	412.17	736.25	389.10	11.66	11.66	11.32	11.32	
4935514561	SMP	1	510.79	412.21	736.25	389.17	11.69	11.69	11.13	11.13	
4935522825	SMP	1	510.80	412.40	736.25	389.27	11.59	11.59	11.10	11.10	
4935531168	SMP	1	510.82	412.48	736.29	389.36	11.66	11.66	11.17	11.17	
4935539578	SMP	1	510.84	412.59	736.30	389.39	11.69	11.69	11.14	11.14	
4935547927	SMP	1	510.91	412.67	736.36	389.50	11.73	11.73	11.23	11.23	
4935556206	SMP	1	511.02	412.82	736.38	389.55	11.74	11.74	11.15	11.15	
4935564560	SMP	1	511.05	412.95	736.47	389.70	11.83	11.83	11.31	11.31	
4935572948	SMP	1	511.19	413.06	736.52	389.74	11.83	11.83	11.24	11.24	
4935581175	SMP	1	511.16	413.12	736.61	389.81	11.75	11.75	11.31	11.31	
4935589579	SMP	1	511.38	413.17	736.75	389.89	11.67	11.67	11.38	11.38	
4935597918	SMP	1	511.48	413.33	736.71	389.99	11.66	11.66	11.49	11.49	
4935614547	SMP	1	511.06	413.40	736.39	389.92	11.65	11.65	11.41	11.41	
4935622953	SMP	1	511.20	413.47	736.48	389.99	11.79	11.79	11.34	11.34	
4935631317	SMP	1	511.33	413.44	736.54	390.02	11.65	11.65	11.46	11.46	
4935639675	SMP	1	511.40	413.49	736.51	389.92	11.66	11.66	11.34	11.34	
4935647955	SMP	1	511.52	413.38	736.68	389.88	11.59	11.59	11.40	11.40	
4935656308	SMP	1	511.58	413.45	736.67	389.80	11.70	11.70	11.30	11.30	
4935664672	SMP	1	511.76	413.41	736.73	389.73	11.71	11.71	11.32	11.32	
4935673057	SMP	1	511.83	413.39	736.70	389.74	11.68	11.68	11.31	11.31	
4935681330	SMP	1	511.81	413.39	736.83	389.63	11.67	11.67	11.22	11.22	
4935689677	SMP	1	511.94	413.40	736.90	389.56	11.68	11.68	11.26	11.26	
4935698072	SMP	1	511.99	413.37	737.05	389.53	11.79	11.79	11.29	11.29	
4935706424	SMP	1	512.13	413.29	736.92	389.46	11.88	11.88	11.26	11.26	
4935714668	SMP	1	512.23	413.19	737.12	389.32	11.84	11.84	11.28	11.28	
4935723056	SMP	1	512.35	413.01	737.25	389.21	11.60	11.60	11.21	11.21	
4935731434	SMP	1	512.25	412.88	737.36	389.09	11.74	11.74	11.39	11.39	
4935739663	SMP	1	511.11	412.83	736.34	388.88	11.80	11.80	11.32	11.32	
4935748069	SMP	1	509.15	412.48	734.53	388.58	11.74	11.74	11.32	11.32	
4935756429	SMP	1	507.48	412.26	732.76	388.38	11.65	11.65	11.39	11.39	
4935773039	SMP	1	506.39	411.87	730.91	388.19	11.50	11.50	11.47	11.47	
4935781423	SMP	1	506.66	411.62	731.28	387.89	11.50	11.50	11.56	11.56	
4935789817	SMP	1	506.60	411.30	731.54	387.54	11.48	11.48	11.26	11.26	
4935798166	SMP	1	506.66	410.95	731.41	387.38	11.59	11.59	11.37	11.37	
4935806442	SMP	1	506.76	410.73	731.52	387.03	11.72	11.72	11.43	11.43	
4935814800	SMP	1	506.82	410.57	731.54	386.81	11.53	11.53	11.32	11.32	
4935823169	SMP	1	506.82	410.33	731.56	386.54	11.43	11.43	11.27	11.27	
4935831544	SMP	1	506.80	410.16	731.73	386.38	11.63	11.63	11.39	11.39	
4935839800	SMP	1	506.66	409.95	731.75	386.18	11.64	11.64	11.39	11.39	
4935848159	SMP	1	506.67	409.81	731.65	386.09	11.64	11.64	11.51	11.51	
4935856563	SMP	1	506.68	409.74	731.67	385.87	11.53	11.53	11.48	11.48	
4935864905	SMP	1	506.57	409.65	731.68	385.67	11.57	11.57	11.32	11.32	
4935873170	SMP	1	506.54	409.64	731.65	385.62	11.60	11.60	11.32	11.32	
4935881543	SMP	1	506.48	409.60	731.75	385.52	11.62	11.62	11.31	11.31	
4935889938	SMP	1	506.48	409.59	731.67	385.52	11.60	11.60	11.40	11.40	
4935898278	SMP	1	506.40	409.59	731.67	385.45	11.70	11.70	11.36	11.36	
4935906566	SMP	1	506.42	409.65	731.67	385.38	11.76	11.76	11.38	11.38	
4935914902	SMP	1	506.42	409.65	731.85	385.53	11.71	11.71	11.50	11.50	
4935923293	SMP	1	506.48	409.64	731.81	385.51	11.61	11.61	11.43	11.43	
4935931540	SMP	1	506.55	409.66	731.90	385.45	11.57	11.57	11.42	11.42	
4935939932	SMP	1	506.58	409.68	732.04	385.39	11.55	11.55	11.38	11.38	
4935948275	SMP	1	506.70	409.76	732.21	385.47	11.62	11.62	11.41	11.41	
4935956682	SMP	1	506.82	409.76	732.35	385.47	11.69	11.69	11.37	11.37	
4935964908	SMP	1	506.85	409.79	732.39	385.42	11.84	11.84	11.31	11.31	
4935973282	SMP	1	506.85	409.80	732.38	385.49	11.79	11.79	11.43	11.43	
4935981659	SMP	1	506.92	409.80	732.47	385.42	11.82	11.82	11.38	11.38	
4935990055	SMP	1	507.15	409.86	732.59	385.49	11.81	11.81	11.41	11.41	
4935998272	SMP	1	507.47	410.10	733.03	385.74	11.59	11.59	11.63	11.63	
4936006684	SMP	1	507.77	410.20	733.21	385.89	11.78	11.78	11.61	11.61	
4936015028	SMP	1	507.66	410.15	733.29	385.91	11.76	11.76	11.46	11.46	
4936023405	SMP	1	507.72	410.19	733.38	385.84	11.83	11.83	11.47	11.47	
4936031659	SMP	1	507.80	410.23	733.35	385.88	11.84	11.84	11.47	11.47	
4936040057	SMP	1	507.94	410.16	733.45	385.86	11.88	11.88	11.36	11.36	
4936048399	SMP	1	507.95	410.08	733.54	385.88	11.71	11.71	11.37	11.37	
4936056815	SMP	1	508.01	410.10	733.61	385.81	11.86	11.86	11.33	11.33	
4936065028	SMP	1	508.22	410.10	733.68	385.81	11.71	11.71	11.34	11.34	
4936073400	SMP	1	508.35	410.08	733.75	385.80	11.75	11.75	11.46	11.46	
4936081781	SMP	1	508.42	410.10	733.91	385.81	11.69	11.69	11.49	11.49	
4936098418	SMP	1	508.58	410.03	734.23	385.84	11.71	11.71	11.60	11.60	
4936106789	SMP	1	508.76	410.01	734.34	385.82	11.84	11.84	11.41	11.41	
4936115153	SMP	1	508.88	410.00	734.49	385.93	11.85	11.85	11.50	11.50	
4936123404	SMP	1	508.96	410.08	734.66	386.03	12.00	12.00	11.48	11.48	
4936131798	SMP	1	509.20	410.08	734.81	386.07	11.85	11.85	11.47	11.47	
4936140155	SMP	1	509.44	410.05	734.98	386.12	11.79	11.79	11.60	11.60	
4936148518	SMP	1	509.59	410.13	735.12	386.26	11.82	11.82	11.41	11.41	
4936156785	SMP	1	509.67	410.17	735.26	386.32	11.72	11.72	11.47	11.47	
4936165149	SMP	1	509.84	410.21	735.45	386.30	11.87	11.87	11.32	11.32	
4936181890	SMP	1	510.22	410.15	735.74	386.52	11.71	11.71	11.52	11.52	
4936190172	SMP	1	510.27	410.09	735.83	386.48	11.79	11.79	11.35	11.35	
4936198534	SMP	1	510.42	409.95	735.94	386.51	11.72	11.72	11.42	11.42	
4936206909	SMP	1	510.35	409.31	736.08	385.78	11.81	11.81	11.63	11.63	
4936215276	SMP	1	510.63	408.44	735.98	385.05	11.81	11.81	11.60	11.60	
4936223535	SMP	1	510.92	407.94	736.14	384.50	11.87	11.87	11.42	11.42	
4936240262	SMP	1	510.99	408.17	736.07	384.69	11.93	11.93	11.61	11.61	
4936248542	SMP	1	510.88	408.15	736.09	384.63	11.89	11.89	11.46	11.46	
4936256897	SMP	1	510.81	408.15	736.08	384.73	11.86	11.86	11.51	11.51	
4936265272	SMP	1	510.81	408.15	735.98	384.63	11.88	11.88	11.56	11.56	
4936273654	SMP	1	510.73	408.30	735.87	384.77	11.78	11.78	11.61	11.61	
4936281892	SMP	1	510.69	408.36	735.77	384.80	11.76	11.76	11.57	11.57	
4936290262	SMP	1	510.70	408.39	735.73	384.83	11.82	11.82	11.55	11.55	
4936298663	SMP	1	510.63	408.37	735.75	384.74	11.85	11.85	11.44	11.44	
4936307018	SMP	1	510.44	408.44	735.68	384.88	11.70	11.70	11.47	11.47	
4936315283	SMP	1	510.39	408.51	735.64	384.86	11.76	11.76	11.36	11.36	
4936323653	SMP	1	510.26	408.72	735.48	385.03	11.83	11.83	11.43	11.43	
4936332019	SMP	1	510.22	408.79	735.41	385.10	11.70	11.70	11.43	11.43	
4936340391	SMP	1	510.18	408.90	735.34	385.16	11.86	11.86	11.32	11.32	
4936348660	SMP	1	510.16	408.94	735.34	385.22	11.84	11.84	11.30	11.30	
4936357017	SMP	1	510.01	409.02	735.22	385.39	11.81	11.81	11.41	11.41	
4936365385	SMP	1	509.95	409.14	735.14	385.40	11.92	11.92	11.29	11.29	
4936373768	SMP	1	509.74	409.14	735.13	385.52	11.77	11.77	11.43	11.43	
4936382011	SMP	1	509.74	409.22	735.00	385.62	11.84	11.84	11.48	11.48	
4936398756	SMP	1	509.75	409.40	734.87	385.71	11.60	11.60	11.51	11.51	
4936407038	SMP	1	509.87	409.32	735.05	385.65	11.80	11.80	11.41	11.41	
4936415372	SMP	1	511.22	409.06	736.40	385.45	11.84	11.84	11.45	11.45	
4936423773	SMP	1	513.16	408.66	738.34	385.16	11.72	11.72	11.63	11.63	
4936432153	SMP	1	514.74	408.43	739.91	384.96	11.60	11.60	11.20	11.20	
4936440404	SMP	1	516.19	408.48	740.95	384.92	11.63	11.63	11.16	11.16	
4936457126	SMP	1	516.12	408.48	740.75	385.00	11.53	11.53	11.00	11.00	
4936465530	SMP	1	516.11	408.54	740.80	385.02	11.49	11.49	10.97	10.97	
4936473763	SMP	1	516.06	408.66	740.73	385.12	11.52	11.52	11.04	11.04	
4936482140	SMP	1	515.95	408.62	740.74	385.11	11.50	11.50	11.10	11.10	
4936498898	SMP	1	516.05	408.71	740.68	385.22	11.55	11.55	11.12	11.12	
4936507130	SMP	1	515.94	408.70	740.78	385.26	11.65	11.65	11.26	11.26	
4936515509	SMP	1	515.94	408.76	740.71	385.34	11.54	11.54	11.24	11.24	
4936532269	SMP	1	515.84	408.81	740.71	385.48	11.56	11.56	11.25	11.25	
4936540514	SMP	1	515.71	408.93	740.71	385.48	11.57	11.57	11.16	11.16	
4936548895	SMP	1	515.74	408.95	740.71	385.48	11.53	11.53	11.03	11.03	
4936557254	SMP	1	515.86	409.02	740.77	385.62	11.56	11.56	11.13	11.13	
4936565524	SMP	1	515.92	409.21	740.62	385.60	11.56	11.56	11.07	11.07	
4936573888	SMP	1	515.85	409.28	740.62	385.67	11.40	11.40	11.17	11.17	
4936582252	SMP	1	515.85	409.38	740.68	385.78	11.45	11.45	11.17	11.17	
4936590637	SMP	1	515.86	409.52	740.61	385.77	11.62	11.62	11.01	11.01	
4936598877	SMP	1	515.84	409.52	740.59	385.81	11.56	11.56	11.09	11.09	
4936607239	SMP	1	515.82	409.63	740.61	385.86	11.52	11.52	11.07	11.07	
4936615644	SMP	1	515.82	409.67	740.67	385.92	11.59	11.59	10.97	10.97	
4936624020	SMP	1	515.87	409.77	740.65	385.92	11.58	11.58	10.87	10.87	
4936632246	SMP	1	515.95	409.71	740.72	386.02	11.40	11.40	11.00	11.00	
4936640630	SMP	1	516.05	409.87	740.79	386.10	11.55	11.55	11.15	11.15	
4936649006	SMP	1	516.07	409.84	740.76	386.07	11.37	11.37	10.94	10.94	
4936657370	SMP	1	516.20	409.83	740.91	386.08	11.48	11.48	10.91	10.91	
4936665643	SMP	1	516.16	409.87	740.99	386.14	11.48	11.48	10.86	10.86	
4936674004	SMP	1	516.41	409.99	741.08	386.22	11.32	11.32	11.08	11.08	
4936682368	SMP	1	516.48	409.96	741.17	386.28	11.37	11.37	11.02	11.02	
4936690757	SMP	1	516.52	410.02	741.34	386.27	11.40	11.40	10.93	10.93	
4936699005	SMP	1	516.72	409.98	741.58	386.31	11.59	11.59	11.00	11.00	
4936707364	SMP	1	516.91	409.88	741.71	386.27	11.44	11.44	11.17	11.17	
4936715765	SMP	1	517.08	409.82	741.89	386.32	11.38	11.38	10.96	10.96	
4936724001	SMP	1	517.31	409.77	741.92	386.22	11.48	11.48	11.03	11.03	
4936732372	SMP	1	517.47	409.78	742.09	386.22	11.35	11.35	11.08	11.08	
4936740751	SMP	1	517.56	409.61	742.14	386.14	11.35	11.35	10.88	10.88	
4936749137	SMP	1	517.68	409.45	742.39	386.11	11.48	11.48	10.99	10.99	
4936757367	SMP	1	517.78	409.45	742.41	385.99	11.47	11.47	11.17	11.17	
4936765764	SMP	1	517.88	409.37	742.61	385.95	11.37	11.37	11.26	11.26	
4936774119	SMP	1	517.99	409.28	742.65	385.79	11.39	11.39	11.09	11.09	
4936782494	SMP	1	518.08	409.15	742.76	385.79	11.49	11.49	11.09	11.09	
4936790751	SMP	1	518.16	409.02	742.91	385.66	11.51	11.51	11.23	11.23	
4936799117	SMP	1	518.22	408.94	743.05	385.66	11.42	11.42	11.24	11.24	
4936807493	SMP	1	518.29	408.85	743.12	385.58	11.38	11.38	11.15	11.15	
4936815889	SMP	1	518.33	408.85	743.22	385.61	11.48	11.48	11.23	11.23	
4936824123	SMP	1	518.47	408.79	743.22	385.57	11.38	11.38	11.23	11.23	
4936832485	SMP	1	518.54	408.71	743.24	385.54	11.51	11.51	11.28	11.28	
4936840872	SMP	1	518.45	408.69	743.25	385.35	11.53	11.53	11.04	11.04	
4936849253	SMP	1	518.58	408.61	743.26	385.40	11.40	11.40	11.11	11.11	
4936857480	SMP	1	518.58	408.61	743.31	385.40	11.44	11.44	11.07	11.07	
4936865884	SMP	1	517.88	408.62	742.86	385.36	11.59	11.59	11.14	11.14	
4936874245	SMP	1	516.26	408.70	741.30	385.19	11.55	11.55	11.10	11.10	
4936882485	SMP	1	514.30	408.87	739.36	385.40	11.60	11.60	11.26	11.26	
4936890870	SMP	1	512.57	409.04	737.61	385.66	11.44	11.44	11.29	11.29	
4936899257	SMP	1	511.54	409.35	736.21	386.00	11.63	11.63	11.38	11.38	
4936915870	SMP	1	511.57	409.50	736.33	386.04	11.48	11.48	11.44	11.44	
4936924263	SMP	1	511.48	409.48	736.15	386.15	11.52	11.52	11.21	11.21	
4936932620	SMP	1	511.44	409.54	736.08	386.16	11.51	11.51	11.12	11.12	
4936940982	SMP	1	511.42	409.60	736.12	386.24	11.56	11.56	11.10	11.10	
4936949237	SMP	1	511.46	409.67	736.15	386.34	11.50	11.50	11.19	11.19	
4936957627	SMP	1	511.44	409.67	736.26	386.26	11.47	11.47	11.14	11.14	
4936965976	SMP	1	511.44	409.64	736.28	386.31	11.45	11.45	11.14	11.14	
4936974384	SMP	1	511.40	409.66	736.26	386.34	11.41	11.41	11.13	11.13	
4936982600	SMP	1	511.40	409.65	736.35	386.38	11.48	11.48	11.22	11.22	
4936990980	SMP	1	511.37	409.71	736.28	386.41	11.48	11.48	11.26	11.26	
4936999363	SMP	1	511.30	409.68	736.24	386.41	11.41	11.41	11.17	11.17	
4937007742	SMP	1	511.44	409.79	736.24	386.48	11.38	11.38	11.29	11.29	
4937015977	SMP	1	511.36	409.79	736.44	386.41	11.35	11.35	11.15	11.15	
4937024380	SMP	1	511.36	409.79	736.34	386.45	11.48	11.48	11.32	11.32	
4937032718	SMP	1	511.38	409.78	736.28	386.52	11.46	11.46	11.39	11.39	
4937040983	SMP	1	511.40	409.85	736.31	386.60	11.47	11.47	11.47	11.47	
4937049358	SMP	1	511.31	409.86	736.28	386.59	11.48	11.48	11.50	11.50	
4937057744	SMP	1	511.31	409.93	736.17	386.62	11.57	11.57	11.42	11.42	
4937066103	SMP	1	511.22	410.02	736.18	386.62	11.42	11.42	11.47	11.47	
4937074376	SMP	1	511.29	409.99	736.17	386.69	11.49	11.49	11.31	11.31	
4937082716	SMP	1	511.29	410.06	736.04	386.66	11.49	11.49	11.36	11.36	
4937091097	SMP	1	511.22	410.09	736.04	386.69	11.57	11.57	11.30	11.30	
4937099480	SMP	1	511.22	410.00	735.90	386.66	11.52	11.52	11.43	11.43	
4937107740	SMP	1	511.14	410.12	736.00	386.70	11.55	11.55	11.31	11.31	
4937116094	SMP	1	511.16	410.07	735.84	386.73	11.67	11.67	11.38	11.38	
4937124497	SMP	1	511.00	410.02	735.83	386.76	11.65	11.65	11.39	11.39	
4937132850	SMP	1	510.94	410.11	735.71	386.78	11.65	11.65	11.41	11.41	
4937141100	SMP	1	510.88	410.14	735.68	386.81	11.71	11.71	11.29	11.29	
4937149475	SMP	1	510.84	410.20	735.67	386.80	11.58	11.58	11.36	11.36	
4937157871	SMP	1	510.80	410.20	735.56	386.86	11.37	11.37	11.33	11.33	
4937166211	SMP	1	510.78	410.29	735.46	386.82	11.41	11.41	11.26	11.26	
4937174495	SMP	1	510.73	410.24	735.51	386.83	11.61	11.61	11.37	11.37	
4937182862	SMP	1	510.60	410.22	735.38	386.77	11.51	11.51	11.31	11.31	
4937191222	SMP	1	510.73	410.13	735.33	386.80	11.47	11.47	11.49	11.49	
4937199604	SMP	1	510.51	410.05	735.35	386.67	11.49	11.49	11.47	11.47	
4937207861	SMP	1	510.44	410.00	735.41	386.52	11.47	11.47	11.49	11.49	
4937216211	SMP	1	510.40	409.86	735.24	386.55	11.34	11.34	11.48	11.48	
4937224617	SMP	1	510.39	409.79	735.19	386.41	11.39	11.39	11.39	11.39	
4937232838	SMP	1	510.35	409.80	735.09	386.43	11.65	11.65	11.40	11.40	
4937241216	SMP	1	510.29	409.79	735.05	386.39	11.71	11.71	11.40	11.40	
4937249596	SMP	1	510.19	409.75	734.96	386.27	11.71	11.71	11.49	11.49	
4937257987	SMP	1	510.14	409.63	734.94	386.14	11.74	11.74	11.47	11.47	
4937266212	SMP	1	510.12	409.52	734.69	386.02	11.78	11.78	11.53	11.53	
4937274616	SMP	1	510.03	409.48	734.78	385.85	11.63	11.63	11.46	11.46	
4937282954	SMP	1	509.91	409.41	734.66	385.77	11.71	11.71	11.26	11.26	
4937291337	SMP	1	509.74	409.33	734.56	385.72	11.65	11.65	11.46	11.46	
4937299593	SMP	1	510.40	409.13	735.14	385.55	11.78	11.78	11.49	11.49	
4937307995	SMP	1	511.74	409.16	736.66	385.63	12.06	12.06	11.69	11.69	
4937316329	SMP	1	513.54	409.15	738.52	385.59	12.07	12.07	11.67	11.67	
4937324742	SMP	1	515.38	409.04	740.13	385.67	12.02	12.02	11.63	11.63	
4937341333	SMP	1	517.08	409.14	741.40	385.58	11.98	11.98	11.41	11.41	
4937349735	SMP	1	516.55	408.97	741.13	385.53	12.17	12.17	11.39	11.39	
4937358090	SMP	1	516.53	409.02	741.18	385.55	12.04	12.04	11.43	11.43	
4937366356	SMP	1	516.53	409.02	741.13	385.45	12.19	12.19	11.37	11.37	
4937374723	SMP	1	516.48	408.90	741.13	385.45	12.13	12.13	11.36	11.36	
4937383087	SMP	1	516.41	408.90	741.06	385.35	12.16	12.16	11.29	11.29	
4937391328	SMP	1	516.38	408.90	741.15	385.36	12.02	12.02	11.30	11.30	
4937399736	SMP	1	516.29	408.85	741.13	385.33	11.89	11.89	11.37	11.37	
4937408089	SMP	1	516.31	408.89	741.07	385.34	12.01	12.01	11.37	11.37	
4937416458	SMP	1	516.28	408.78	741.22	385.29	11.96	11.96	11.37	11.37	
4937424717	SMP	1	516.28	408.78	741.07	385.26	12.05	12.05	11.35	11.35	
4937433084	SMP	1	516.28	408.71	741.10	385.28	11.97	11.97	11.31	11.31	
4937441456	SMP	1	516.21	408.69	741.22	385.22	11.92	11.92	11.42	11.42	
4937449855	SMP	1	516.21	408.62	741.18	385.22	11.93	11.93	11.27	11.27	
4937458086	SMP	1	516.26	408.61	741.28	385.22	11.90	11.90	11.51	11.51	
4937466472	SMP	1	516.27	408.60	741.28	385.15	11.91	11.91	11.43	11.43	
4937474846	SMP	1	516.19	408.55	741.36	385.15	11.86	11.86	11.48	11.48	
4937483214	SMP	1	516.19	408.50	741.36	385.15	11.88	11.88	11.53	11.53	
4937491451	SMP	1	516.19	408.40	741.34	385.11	11.84	11.84	11.52	11.52	
4937499856	SMP	1	516.12	408.40	741.41	385.11	11.75	11.75	11.53	11.53	
4937508216	SMP	1	516.27	408.35	741.41	385.03	11.86	11.86	11.43	11.43	
4937516575	SMP	1	516.27	408.28	741.41	384.89	11.84	11.84	11.42	11.42	
4937524837	SMP	1	516.23	408.22	741.38	384.89	11.91	11.91	11.45	11.45	
4937533209	SMP	1	516.31	408.18	741.44	384.89	12.15	12.15	11.53	11.53	
4937541570	SMP	1	516.24	408.10	741.36	384.81	12.00	12.00	11.50	11.50	
4937549846	SMP	1	516.28	408.03	741.31	384.75	11.98	11.98	11.55	11.55	
4937558215	SMP	1	516.27	407.92	741.29	384.67	11.92	11.92	11.50	11.50	
4937566586	SMP	1	516.12	407.91	741.29	384.67	12.01	12.01	11.52	11.52	
4937574960	SMP	1	516.07	408.02	741.19	384.70	12.06	12.06	11.60	11.60	
4937583199	SMP	1	516.10	407.96	741.14	384.73	11.99	11.99	11.62	11.62	
4937591569	SMP	1	515.99	408.02	741.10	384.69	12.08	12.08	11.59	11.59	
4937599980	SMP	1	515.99	408.02	741.11	384.75	11.98	11.98	11.68	11.68	
4937608338	SMP	1	515.90	408.07	741.13	384.76	11.99	11.99	11.57	11.57	
4937616575	SMP	1	515.87	408.10	741.00	384.85	12.03	12.03	11.54	11.54	
4937624959	SMP	1	515.80	408.17	741.05	384.88	12.10	12.10	11.55	11.55	
4937633320	SMP	1	515.81	408.25	740.96	384.96	12.10	12.10	11.63	11.63	
4937641694	SMP	1	515.72	408.29	741.08	385.00	11.92	11.92	11.69	11.69	
4937649970	SMP	1	515.75	408.47	740.96	385.03	12.03	12.03	11.66	11.66	
4937658325	SMP	1	515.73	408.45	741.01	385.15	11.97	11.97	11.71	11.71	
4937666702	SMP	1	515.69	408.48	740.94	385.08	11.98	11.98	11.61	11.61	
4937675081	SMP	1	515.63	408.53	741.01	385.15	11.95	11.95	11.77	11.77	
4937683337	SMP	1	515.63	408.62	740.94	385.22	12.03	12.03	11.70	11.70	
4937691689	SMP	1	515.66	408.71	740.94	385.22	12.04	12.04	11.60	11.60	
4937700090	SMP	1	515.47	408.66	740.94	385.22	12.03	12.03	11.58	11.58	
4937708323	SMP	1	514.68	408.77	740.08	385.15	12.11	12.11	11.74	11.74	
4937716695	SMP	1	512.56	408.72	738.27	385.14	12.18	12.18	11.79	11.79	
4937733455	SMP	1	509.21	408.79	734.43	385.09	11.86	11.86	11.55	11.55	
4937741708	SMP	1	508.61	408.81	733.45	385.34	11.91	11.91	11.56	11.56	
4937750075	SMP	1	508.96	408.88	733.59	385.34	12.00	12.00	11.58	11.58	
4937758459	SMP	1	508.86	408.88	733.70	385.22	12.05	12.05	11.65	11.65	
4937766806	SMP	1	508.83	408.86	733.63	385.25	11.99	11.99	11.69	11.69	
4937775091	SMP	1	508.90	408.86	733.60	385.21	12.00	12.00	11.64	11.64	
4937783435	SMP	1	508.91	408.86	733.70	385.25	11.92	11.92	11.67	11.67	
4937791815	SMP	1	508.91	408.83	733.67	385.21	11.84	11.84	11.66	11.66	
4937800191	SMP	1	508.93	408.73	733.71	385.19	11.83	11.83	11.58	11.58	
4937808458	SMP	1	508.98	408.67	733.80	385.14	11.83	11.83	11.49	11.49	
4937816804	SMP	1	509.04	408.69	733.77	385.05	11.74	11.74	11.58	11.58	
4937825213	SMP	1	509.00	408.62	733.91	385.05	11.72	11.72	11.81	11.81	
4937833554	SMP	1	509.17	408.48	733.91	384.91	11.78	11.78	11.54	11.54	
4937841817	SMP	1	509.07	408.51	733.83	384.81	11.81	11.81	11.55	11.55	
4937850189	SMP	1	509.22	408.32	733.90	384.81	11.81	11.81	11.65	11.65	
4937858579	SMP	1	509.33	408.22	733.97	384.73	11.76	11.76	11.67	11.67	
4937866800	SMP	1	509.32	408.28	734.11	384.67	11.69	11.69	11.58	11.58	
4937875211	SMP	1	509.38	408.21	734.09	384.63	11.77	11.77	11.43	11.43	
4937883564	SMP	1	509.22	408.07	733.98	384.55	11.70	11.70	11.49	11.49	
4937891934	SMP	1	509.22	408.00	733.98	384.49	11.77	11.77	11.46	11.46	
4937900191	SMP	1	509.22	407.86	734.04	384.39	11.66	11.66	11.41	11.41	
4937908583	SMP	1	509.29	407.79	734.01	384.22	11.67	11.67	11.30	11.30	
4937916926	SMP	1	509.27	407.65	734.08	384.14	11.65	11.65	11.61	11.61	
4937925332	SMP	1	509.20	407.58	734.08	383.86	11.80	11.80	11.52	11.52	
4937933563	SMP	1	509.18	407.55	734.08	383.86	11.78	11.78	11.40	11.40	
4937941932	SMP	1	509.21	407.52	734.17	383.76	11.79	11.79	11.39	11.39	
4937950310	SMP	1	509.23	407.45	734.22	383.72	11.76	11.76	11.54	11.54	
4937958695	SMP	1	509.30	407.32	734.25	383.63	11.69	11.69	11.47	11.47	
4937966928	SMP	1	509.17	407.25	734.21	383.59	11.63	11.63	11.49	11.49	
4937975341	SMP	1	509.40	407.29	734.28	383.59	11.66	11.66	11.50	11.50	
4937983671	SMP	1	509.37	407.18	734.35	383.45	11.58	11.58	11.39	11.39	
4937992051	SMP	1	509.32	407.10	734.35	383.45	11.58	11.58	11.32	11.32	
4938000309	SMP	1	509.46	407.07	734.35	383.45	11.60	11.60	11.34	11.34	
4938008696	SMP	1	509.32	407.07	734.31	383.41	11.59	11.59	11.18	11.18	
4938017064	SMP	1	509.37	406.98	734.42	383.45	11.51	11.51	11.29	11.29	
4938025330	SMP	1	509.35	406.98	734.42	383.45	11.47	11.47	11.39	11.39	
4938033665	SMP	1	509.48	406.88	734.37	383.53	11.50	11.50	11.45	11.45	
4938042050	SMP	1	509.48	406.88	734.51	383.47	11.39	11.39	11.43	11.43	
4938050429	SMP	1	509.43	406.92	734.54	383.57	11.53	11.53	11.43	11.43	
4938058697	SMP	1	509.38	406.95	734.49	383.53	11.54	11.54	11.36	11.36	
4938067048	SMP	1	509.44	407.00	734.53	383.63	11.51	11.51	11.37	11.37	
4938075452	SMP	1	509.61	407.03	734.56	383.67	11.55	11.55	11.37	11.37	
4938083790	SMP	1	509.49	407.09	734.50	383.65	11.58	11.58	11.28	11.28	
4938092049	SMP	1	509.49	407.17	734.56	383.75	11.65	11.65	11.37	11.37	
4938100427	SMP	1	509.51	407.36	734.71	383.86	11.76	11.76	11.37	11.37	
4938108818	SMP	1	509.45	407.49	734.64	383.97	11.67	11.67	11.37	11.37	
4938117181	SMP	1	509.40	407.54	734.55	384.08	11.65	11.65	11.47	11.47	
4938125450	SMP	1	509.49	407.66	734.58	384.19	11.61	11.61	11.37	11.37	
4938133787	SMP	1	509.50	407.82	734.53	384.31	11.72	11.72	11.33	11.33	
4938142173	SMP	1	509.41	408.09	734.49	384.60	11.77	11.77	11.38	11.38	
4938150558	SMP	1	509.45	408.41	734.61	384.77	11.81	11.81	11.39	11.39	
4938158807	SMP	1	509.44	408.52	734.54	384.87	11.77	11.77	11.37	11.37	
4938167164	SMP	1	509.18	408.69	734.33	384.89	11.91	11.91	11.46	11.46	
4938175574	SMP	1	508.95	408.49	734.01	384.70	11.63	11.63	11.47	11.47	
4938183807	SMP	1	509.05	408.76	733.87	385.00	11.80	11.80	11.45	11.45	
4938192171	SMP	1	509.08	408.93	733.98	385.31	11.80	11.80	11.48	11.48	
4938200547	SMP	1	509.24	409.21	734.13	385.38	11.83	11.83	11.39	11.39	
4938208940	SMP	1	509.20	409.36	734.13	385.49	11.86	11.86	11.31	11.31	
4938217158	SMP	1	509.21	409.51	734.22	385.71	11.80	11.80	11.58	11.58	
4938225567	SMP	1	509.36	409.59	734.12	385.89	11.66	11.66	11.51	11.51	
4938233911	SMP	1	509.36	409.67	734.12	386.03	11.64	11.64	11.43	11.43	
4938242193	SMP	1	509.50	409.74	734.13	386.14	11.65	11.65	11.32	11.32	
4938250545	SMP	1	509.69	409.87	734.47	386.21	11.64	11.64	11.27	11.27	
4938258935	SMP	1	509.73	409.98	734.39	386.41	11.68	11.68	11.44	11.44	
4938267279	SMP	1	509.83	409.99	734.47	386.41	11.66	11.66	11.42	11.42	
4938275690	SMP	1	510.02	410.11	734.49	386.43	11.90	11.90	11.40	11.40	
4938283908	SMP	1	510.12	410.07	734.56	386.40	11.94	11.94	11.39	11.39	
4938292288	SMP	1	509.94	410.07	734.78	386.46	11.87	11.87	11.44	11.44	
4938300668	SMP	1	510.24	409.93	734.76	386.38	11.72	11.72	11.31	11.31	
4938309063	SMP	1	510.45	409.72	734.90	386.39	11.70	11.70	11.31	11.31	
4938317279	SMP	1	510.43	409.58	735.05	386.24	11.77	11.77	11.40	11.40	
4938325687	SMP	1	510.59	409.51	735.08	386.07	11.61	11.61	11.58	11.58	
4938334040	SMP	1	510.74	409.30	735.19	385.89	11.61	11.61	11.54	11.54	
4938342409	SMP	1	510.75	408.98	735.35	385.66	11.64	11.64	11.37	11.37	
4938350673	SMP	1	510.91	408.84	735.48	385.52	11.73	11.73	11.41	11.41	
4938359048	SMP	1	510.96	408.56	735.52	385.30	11.66	11.66	11.31	11.31	
4938367413	SMP	1	510.91	408.34	735.44	385.11	11.73	11.73	11.37	11.37	
4938375686	SMP	1	511.11	408.10	735.43	384.97	11.86	11.86	11.46	11.46	
4938384031	SMP	1	511.08	407.95	735.50	384.72	11.78	11.78	11.31	11.31	
4938392407	SMP	1	510.98	407.76	735.60	384.48	11.81	11.81	11.28	11.28	
4938400788	SMP	1	510.96	407.52	735.57	384.43	11.70	11.70	11.40	11.40	
4938409046	SMP	1	511.01	407.35	735.74	384.12	11.65	11.65	11.24	11.24	
4938417410	SMP	1	511.02	407.22	735.44	384.11	11.93	11.93	11.34	11.34	
4938425806	SMP	1	510.84	407.10	735.47	383.94	11.76	11.76	11.40	11.40	
4938434169	SMP	1	510.81	406.89	735.40	383.82	11.74	11.74	11.37	11.37	
4938442416	SMP	1	510.80	406.76	735.35	383.60	11.81	11.81	11.34	11.34	
4938450788	SMP	1	510.72	406.77	735.41	383.59	11.72	11.72	11.48	11.48	
4938459168	SMP	1	510.54	406.68	735.34	383.52	11.60	11.60	11.47	11.47	
4938467534	SMP	1	510.43	406.68	735.14	383.50	11.76	11.76	11.46	11.46	
4938475808	SMP	1	510.32	406.65	735.11	383.48	11.65	11.65	11.53	11.53	
4938484145	SMP	1	510.20	406.71	734.93	383.50	11.69	11.69	11.52	11.52	
4938492538	SMP	1	510.24	406.78	734.89	383.49	11.79	11.79	11.50	11.50	
4938500920	SMP	1	510.02	406.91	734.72	383.55	11.92	11.92	11.47	11.47	
4938509170	SMP	1	509.94	406.98	734.68	383.59	11.90	11.90	11.40	11.40	
4938517516	SMP	1	509.88	407.03	734.56	383.60	12.00	12.00	11.41	11.41	
4938525928	SMP	1	509.69	406.98	734.45	383.59	11.85	11.85	11.36	11.36	
4938534141	SMP	1	509.67	407.03	734.52	383.66	11.79	11.79	11.44	11.44	
4938542522	SMP	1	509.69	407.03	734.41	383.70	11.74	11.74	11.49	11.49	
4938550905	SMP	1	509.69	407.04	734.39	383.67	11.79	11.79	11.46	11.46	
4938559298	SMP	1	509.62	407.04	734.27	383.64	11.82	11.82	11.39	11.39	
4938567517	SMP	1	509.50	407.07	734.33	383.66	11.80	11.80	11.49	11.49	
4938575927	SMP	1	509.62	407.03	734.30	383.64	11.78	11.78	11.55	11.55	
4938584292	SMP	1	509.44	407.07	734.17	383.71	11.84	11.84	11.45	11.45	
4938592654	SMP	1	509.55	407.11	734.28	383.67	11.83	11.83	11.40	11.40	
4938600903	SMP	1	509.52	407.12	734.35	383.73	11.86	11.86	11.51	11.51	
4938609289	SMP	1	509.36	406.75	734.35	383.54	11.69	11.69	11.60	11.60	
4938617642	SMP	1	509.18	406.26	733.95	383.00	11.80	11.80	11.54	11.54	
4938626053	SMP	1	509.08	406.10	733.69	382.73	11.98	11.98	11.40	11.40	
4938634266	SMP	1	509.19	406.06	733.65	382.75	11.95	11.95	11.41	11.41	
4938642646	SMP	1	509.16	406.26	733.71	382.85	11.85	11.85	11.36	11.36	
4938651033	SMP	1	509.14	406.20	733.76	382.80	11.84	11.84	11.34	11.34	
4938659411	SMP	1	509.06	406.19	733.64	382.78	11.93	11.93	11.34	11.34	
4938667635	SMP	1	508.96	406.26	733.64	382.71	11.96	11.96	11.36	11.36	
4938676246	SMP	1	509.03	406.19	733.64	382.71	12.02	12.02	11.42	11.42	
4938684443	SMP	1	508.96	406.12	733.59	382.62	11.99	11.99	11.46	11.46	
4938692642	SMP	1	508.96	406.12	733.55	382.55	11.97	11.97	11.36	11.36	
4938701023	SMP	1	508.93	405.97	733.48	382.38	11.98	11.98	11.35	11.35	
4938709407	SMP	1	508.90	405.92	733.46	382.38	11.97	11.97	11.45	11.45	
4938717808	SMP	1	508.97	405.89	733.41	382.31	11.92	11.92	11.36	11.36	
4938726048	SMP	1	508.92	405.81	733.46	382.29	11.78	11.78	11.38	11.38	
4938734382	SMP	1	508.98	405.69	733.53	382.21	11.72	11.72	11.40	11.40	
4938742772	SMP	1	508.97	405.69	733.55	382.12	11.81	11.81	11.31	11.31	
4938751173	SMP	1	509.02	405.60	733.49	382.08	11.65	11.65	11.31	11.31	
4938759404	SMP	1	509.10	405.50	733.56	382.01	11.63	11.63	11.28	11.28	
4938767756	SMP	1	509.01	405.39	733.70	381.92	11.72	11.72	11.28	11.28	
4938776166	SMP	1	509.14	405.33	733.72	381.89	11.79	11.79	11.36	11.36	
4938792763	SMP	1	509.20	405.19	733.72	381.75	11.91	11.91	11.42	11.42	
4938801164	SMP	1	509.19	405.17	733.79	381.75	11.96	11.96	11.42	11.42	
4938809521	SMP	1	509.25	405.02	733.91	381.64	11.86	11.86	11.45	11.45	
4938826133	SMP	1	509.44	404.81	733.86	381.60	11.81	11.81	11.44	11.44	
4938834561	SMP	1	510.09	404.62	734.63	381.50	11.84	11.84	11.51	11.51	
4938842902	SMP	1	511.40	404.38	736.13	381.31	11.77	11.77	11.44	11.44	
4938851126	SMP	1	512.41	404.28	736.84	381.27	11.75	11.75	11.46	11.46	
4938859533	SMP	1	512.31	404.26	736.84	381.24	11.74	11.74	11.50	11.50	
4938867933	SMP	1	512.06	404.09	736.73	381.22	11.82	11.82	11.49	11.49	
4938876260	SMP	1	512.41	404.15	736.95	381.07	11.87	11.87	11.39	11.39	
4938884520	SMP	1	512.23	404.03	736.84	381.05	11.97	11.97	11.41	11.41	
4938892903	SMP	1	512.30	404.14	736.98	381.04	11.96	11.96	11.43	11.43	
4938901274	SMP	1	512.25	404.09	736.88	381.00	11.90	11.90	11.45	11.45	
4938909658	SMP	1	512.25	404.09	736.92	380.97	12.00	12.00	11.42	11.42	
4938917885	SMP	1	512.23	404.05	736.91	381.03	11.88	11.88	11.56	11.56	
4938926281	SMP	1	512.27	404.08	736.92	380.97	11.91	11.91	11.34	11.34	
4938934622	SMP	1	512.25	404.12	736.87	381.09	11.94	11.94	11.61	11.61	
4938943020	SMP	1	512.25	404.17	736.84	381.19	11.91	11.91	11.50	11.50	
4938951259	SMP	1	512.14	404.24	736.92	381.28	11.89	11.89	11.61	11.61	
4938959657	SMP	1	512.14	404.20	736.91	381.25	11.83	11.83	11.46	11.46	
4938967984	SMP	1	512.07	404.28	736.84	381.34	11.76	11.76	11.51	11.51	
4938976375	SMP	1	512.14	404.39	736.90	381.38	11.76	11.76	11.54	11.54	
4938984649	SMP	1	512.17	404.44	736.86	381.50	11.81	11.81	11.63	11.63	
4938993032	SMP	1	512.10	404.45	736.85	381.53	11.85	11.85	11.59	11.59	
4939001339	SMP	1	512.24	404.54	737.13	381.56	11.82	11.82	11.57	11.57	
4939009656	SMP	1	512.24	404.48	737.08	381.61	11.86	11.86	11.54	11.54	
4939018022	SMP	1	512.24	404.55	737.05	381.75	11.87	11.87	11.66	11.66	
4939026377	SMP	1	512.37	404.69	737.02	381.76	11.95	11.95	11.56	11.56	
4939034692	SMP	1	512.31	404.74	737.19	381.85	12.13	12.13	11.57	11.57	
4939043025	SMP	1	512.40	404.78	737.36	381.84	12.06	12.06	11.62	11.62	
4939051504	SMP	1	512.51	404.82	737.28	382.01	12.11	12.11	11.71	11.71	
4939059771	SMP	1	512.64	404.95	737.35	382.10	12.06	12.06	11.66	11.66	
4939068072	SMP	1	512.58	405.00	737.48	382.21	12.05	12.05	11.55	11.55	
4939076372	SMP	1	512.61	405.04	737.40	382.27	12.09	12.09	11.58	11.58	
4939084758	SMP	1	512.67	405.15	737.38	382.36	12.03	12.03	11.39	11.39	
4939093142	SMP	1	512.90	405.15	737.60	382.49	12.15	12.15	11.60	11.60	
4939101432	SMP	1	513.48	404.90	738.29	382.39	12.15	12.15	11.53	11.53	
4939109772	SMP	1	514.09	404.86	739.06	382.29	12.11	12.11	11.51	11.51	
4939126507	SMP	1	514.35	404.85	738.91	382.36	12.20	12.20	11.46	11.46	
4939134814	SMP	1	514.42	404.93	738.94	382.44	12.21	12.21	11.48	11.48	
4939143122	SMP	1	514.42	404.92	739.08	382.51	12.19	12.19	11.53	11.53	
4939151493	SMP	1	514.48	404.97	738.97	382.52	12.21	12.21	11.45	11.45	
4939159880	SMP	1	514.48	405.04	739.10	382.62	12.34	12.34	11.51	11.51	
4939168167	SMP	1	514.41	405.04	739.08	382.68	12.34	12.34	11.55	11.55	
4939176492	SMP	1	514.34	405.04	739.00	382.80	12.39	12.39	11.67	11.67	
4939184824	SMP	1	514.48	405.11	738.93	382.79	12.32	12.32	11.69	11.69	
4939193252	SMP	1	514.36	405.10	739.13	382.81	12.36	12.36	11.77	11.77	
4939201487	SMP	1	514.36	405.10	738.98	382.93	12.41	12.41	11.86	11.86	
4939209877	SMP	1	514.29	405.10	739.06	382.88	12.34	12.34	11.77	11.77	
4939218253	SMP	1	514.29	405.12	738.91	382.96	12.33	12.33	11.59	11.59	
4939226605	SMP	1	514.38	405.11	738.82	382.95	12.18	12.18	11.60	11.60	
4939234886	SMP	1	514.31	405.11	738.71	382.99	12.12	12.12	11.64	11.64	
4939243255	SMP	1	514.18	405.11	738.75	382.99	12.00	12.00	11.71	11.71	
4939251612	SMP	1	514.02	405.18	738.54	383.05	12.05	12.05	11.59	11.59	
4939259999	SMP	1	513.81	405.28	738.65	383.03	12.11	12.11	11.48	11.48	
4939268241	SMP	1	513.68	405.37	738.46	383.09	12.13	12.13	11.63	11.63	
4939276609	SMP	1	513.62	405.38	738.23	383.12	12.18	12.18	11.81	11.81	
4939285022	SMP	1	513.50	405.48	738.09	383.09	12.14	12.14	11.71	11.71	
4939293370	SMP	1	513.48	405.50	737.91	383.19	12.08	12.08	11.73	11.73	
4939301632	SMP	1	513.32	405.48	737.86	383.20	11.96	11.96	11.63	11.63	
4939310002	SMP	1	513.17	405.60	737.70	383.28	12.09	12.09	11.73	11.73	
4939318361	SMP	1	513.04	405.67	737.60	383.27	12.04	12.04	11.51	11.51	
4939326606	SMP	1	512.94	405.78	737.39	383.24	12.03	12.03	11.52	11.52	
4939335007	SMP	1	512.92	405.94	737.37	383.28	12.17	12.17	11.63	11.63	
4939351737	SMP	1	512.71	406.09	737.24	383.39	11.98	11.98	11.53	11.53	
4939360017	SMP	1	512.57	406.17	737.10	383.46	12.13	12.13	11.50	11.50	
4939368368	SMP	1	512.48	406.27	736.91	383.46	12.13	12.13	11.44	11.44	
4939376734	SMP	1	512.41	406.41	737.00	383.62	11.99	11.99	11.65	11.65	
4939385116	SMP	1	512.46	406.03	736.94	383.33	12.04	12.04	11.54	11.54	
4939393372	SMP	1	512.65	405.69	736.77	382.85	12.01	12.01	11.48	11.48	
4939401725	SMP	1	512.88	405.77	736.81	382.80	11.98	11.98	11.53	11.53	
4939410132	SMP	1	512.68	405.90	736.78	383.07	12.02	12.02	11.39	11.39	
4939418487	SMP	1	512.53	405.99	736.79	383.05	11.95	11.95	11.22	11.22	
4939426740	SMP	1	512.51	406.05	736.75	383.12	11.82	11.82	11.24	11.24	
4939435112	SMP	1	512.52	406.13	736.80	383.18	11.81	11.81	11.30	11.30	
4939443496	SMP	1	512.54	406.12	736.80	383.15	11.88	11.88	11.28	11.28	
4939451845	SMP	1	512.53	406.11	736.83	383.06	11.84	11.84	11.31	11.31	
4939460130	SMP	1	512.55	406.12	736.80	383.08	11.88	11.88	11.15	11.15	
4939468473	SMP	1	512.60	406.07	736.81	383.04	11.84	11.84	11.30	11.30	
4939476861	SMP	1	512.52	405.96	736.91	383.01	11.89	11.89	11.29	11.29	
4939485111	SMP	1	512.76	405.93	737.11	382.92	11.89	11.89	11.44	11.44	
4939493510	SMP	1	512.81	405.76	737.05	382.73	11.82	11.82	11.50	11.50	
4939501851	SMP	1	512.92	405.60	736.94	382.77	11.84	11.84	11.43	11.43	
4939510248	SMP	1	512.98	405.43	737.21	382.54	11.67	11.67	11.43	11.43	
4939518466	SMP	1	512.92	405.19	737.34	382.36	11.84	11.84	11.20	11.20	
4939526854	SMP	1	512.90	404.98	737.42	382.25	11.77	11.77	11.17	11.17	
4939535230	SMP	1	513.12	404.79	737.37	381.99	11.57	11.57	11.32	11.32	
4939543616	SMP	1	513.17	404.57	737.62	381.86	11.84	11.84	11.34	11.34	
4939551840	SMP	1	513.17	404.41	737.59	381.76	11.74	11.74	11.21	11.21	
4939560250	SMP	1	513.23	404.31	737.69	381.58	11.67	11.67	11.28	11.28	
4939568607	SMP	1	513.38	404.18	737.60	381.49	11.63	11.63	11.45	11.45	
4939576975	SMP	1	513.35	404.09	737.77	381.37	11.61	11.61	11.38	11.38	
4939585228	SMP	1	513.35	403.95	737.87	381.37	11.74	11.74	11.41	11.41	
4939593614	SMP	1	513.42	403.88	737.74	381.30	11.70	11.70	11.17	11.17	
4939601962	SMP	1	513.35	403.88	737.76	381.20	11.64	11.64	11.26	11.26	
4939610371	SMP	1	513.28	403.78	737.72	381.24	11.82	11.82	11.21	11.21	
4939618604	SMP	1	513.36	403.65	737.73	381.16	11.66	11.66	11.18	11.18	
4939626970	SMP	1	513.29	403.68	737.73	381.07	11.66	11.66	11.02	11.02	
4939635353	SMP	1	513.20	403.65	737.70	381.06	11.63	11.63	11.16	11.16	
4939643733	SMP	1	513.15	403.66	737.66	381.07	11.67	11.67	11.26	11.26	
4939651967	SMP	1	513.23	403.66	737.61	381.06	11.66	11.66	11.21	11.21	
4939660368	SMP	1	513.09	403.66	737.58	381.18	11.66	11.66	11.16	11.16	
4939668708	SMP	1	512.74	403.80	737.09	381.24	11.70	11.70	11.29	11.29	
4939676964	SMP	1	511.74	404.33	736.23	381.42	11.62	11.62	11.21	11.21	
4939685350	SMP	1	511.00	404.55	735.43	381.70	11.51	11.51	11.20	11.20	
4939693729	SMP	1	511.05	404.69	735.35	381.80	11.75	11.75	11.26	11.26	
4939702085	SMP	1	511.06	404.67	735.44	381.82	11.61	11.61	11.34	11.34	
4939710367	SMP	1	511.05	404.85	735.50	381.91	11.74	11.74	11.32	11.32	
4939718707	SMP	1	510.93	404.88	735.28	381.98	11.66	11.66	11.22	11.22	
4939727087	SMP	1	510.75	404.94	735.27	382.10	11.62	11.62	11.19	11.19	
4939735472	SMP	1	510.62	405.01	735.17	382.15	11.53	11.53	11.23	11.23	
4939743731	SMP	1	510.66	405.14	735.05	382.24	11.38	11.38	11.15	11.15	
4939752202	SMP	1	510.64	405.22	734.98	382.17	11.45	11.45	11.22	11.22	
4939760489	SMP	1	510.57	405.20	734.88	382.21	11.41	11.41	11.13	11.13	
4939768832	SMP	1	510.57	405.23	734.98	382.12	11.53	11.53	11.21	11.21	
4939777086	SMP	1	510.46	405.24	734.93	382.05	11.47	11.47	11.21	11.21	
4939785471	SMP	1	510.38	405.22	734.86	382.04	11.49	11.49	11.14	11.14	
4939793848	SMP	1	510.32	405.26	734.80	381.95	11.46	11.46	11.05	11.05	
4939802215	SMP	1	510.33	405.20	734.77	381.97	11.53	11.53	11.17	11.17	
4939810491	SMP	1	510.24	405.15	734.71	381.95	11.58	11.58	11.12	11.12	
4939818825	SMP	1	510.17	405.15	734.58	381.82	11.59	11.59	11.12	11.12	
4939827208	SMP	1	510.17	405.15	734.61	381.87	11.53	11.53	11.24	11.24	
4939835466	SMP	1	510.14	405.12	734.64	381.82	11.55	11.55	11.20	11.20	
4939843844	SMP	1	510.17	405.08	734.56	381.73	11.51	11.51	11.08	11.08	
4939852205	SMP	1	510.20	404.96	734.52	381.69	11.52	11.52	11.14	11.14	
4939860608	SMP	1	510.37	404.88	734.69	381.58	11.48	11.48	11.18	11.18	
4939868842	SMP	1	510.40	404.85	734.60	381.57	11.42	11.42	11.30	11.30	
4939877206	SMP	1	510.40	404.78	734.66	381.55	11.41	11.41	11.32	11.32	
4939885586	SMP	1	510.11	405.01	734.48	381.68	11.62	11.62	11.29	11.29	
4939893976	SMP	1	508.94	405.67	733.50	382.30	11.67	11.67	11.19	11.19	
4939902200	SMP	1	507.72	406.13	732.04	382.90	11.64	11.64	11.42	11.42	
4939910609	SMP	1	507.03	406.68	731.27	383.31	11.56	11.56	11.26	11.26	
4939918962	SMP	1	507.07	406.71	731.17	383.46	11.56	11.56	11.41	11.41	
4939927341	SMP	1	507.12	406.55	731.59	383.33	11.54	11.54	11.39	11.39	
4939935584	SMP	1	507.07	406.51	731.51	383.26	11.58	11.58	11.25	11.25	
4939943972	SMP	1	507.04	406.37	731.53	383.22	11.49	11.49	11.30	11.30	
4939952321	SMP	1	507.18	406.33	731.47	383.26	11.66	11.66	11.30	11.30	
4939960726	SMP	1	507.20	406.22	731.63	383.13	11.60	11.60	11.20	11.20	
4939968952	SMP	1	507.34	406.05	731.65	383.08	11.72	11.72	11.19	11.19	
4939977328	SMP	1	507.27	405.91	731.42	383.07	11.60	11.60	11.34	11.34	
4939985708	SMP	1	507.23	405.94	731.49	382.99	11.65	11.65	11.30	11.30	
4939993981	SMP	1	507.15	405.88	731.54	382.92	11.70	11.70	11.29	11.29	
4940002329	SMP	1	507.04	405.78	731.62	382.85	11.70	11.70	11.17	11.17	
4940010727	SMP	1	506.98	405.79	731.54	382.88	11.57	11.57	11.29	11.29	
4940019068	SMP	1	506.80	405.77	731.51	382.75	11.71	11.71	11.28	11.28	
4940027331	SMP	1	506.65	405.84	731.44	382.70	11.70	11.70	11.32	11.32	
4940035711	SMP	1	506.68	405.79	731.10	382.75	11.45	11.45	11.39	11.39	
4940044088	SMP	1	506.48	405.88	731.17	382.71	11.49	11.49	11.52	11.52	
4940060701	SMP	1	506.23	406.06	730.91	382.81	11.64	11.64	11.42	11.42	
4940069095	SMP	1	506.21	406.19	730.76	382.76	11.84	11.84	11.35	11.35	
4940077449	SMP	1	506.03	406.21	730.83	382.72	11.80	11.80	11.36	11.36	
4940085823	SMP	1	506.00	406.18	730.66	382.76	11.82	11.82	11.37	11.37	
4940094077	SMP	1	505.78	406.26	730.52	382.83	11.72	11.72	11.30	11.30	
4940102452	SMP	1	505.81	406.23	730.57	382.76	11.72	11.72	11.34	11.34	
4940110809	SMP	1	505.67	406.26	730.50	382.79	11.69	11.69	11.31	11.31	
4940119218	SMP	1	505.60	406.33	730.51	382.69	11.59	11.59	11.33	11.33	
4940127449	SMP	1	505.63	406.44	730.58	382.76	11.67	11.67	11.26	11.26	
4940135828	SMP	1	505.62	406.45	730.44	382.83	11.73	11.73	11.46	11.46	
4940144205	SMP	1	505.56	406.48	730.50	382.84	11.79	11.79	11.39	11.39	
4940152450	SMP	1	505.71	406.50	730.45	382.93	11.56	11.56	11.39	11.39	
4940160807	SMP	1	505.53	406.60	730.44	382.90	11.71	11.71	11.37	11.37	
4940169219	SMP	1	505.60	406.67	730.45	383.03	11.76	11.76	11.31	11.31	
4940177581	SMP	1	505.61	406.75	730.47	383.12	11.78	11.78	11.39	11.39	
4940185815	SMP	1	505.66	406.73	730.45	383.20	11.79	11.79	11.46	11.46	
4940194203	SMP	1	505.73	406.73	730.52	383.08	11.91	11.91	11.40	11.40	
4940202566	SMP	1	505.88	406.64	730.57	383.10	11.80	11.80	11.36	11.36	
4940210931	SMP	1	505.91	406.62	730.64	383.09	11.73	11.73	11.41	11.41	
4940219215	SMP	1	506.06	406.58	730.75	383.06	11.68	11.68	11.35	11.35	
4940227571	SMP	1	506.09	406.50	730.75	383.05	11.74	11.74	11.55	11.55	
4940235941	SMP	1	506.15	406.44	730.70	383.01	11.75	11.75	11.47	11.47	
4940244324	SMP	1	506.30	406.33	730.80	382.86	11.78	11.78	11.51	11.51	
4940252566	SMP	1	506.24	406.15	731.01	382.84	11.76	11.76	11.52	11.52	
4940260933	SMP	1	506.24	406.03	731.12	382.78	11.84	11.84	11.59	11.59	
4940269338	SMP	1	506.37	405.99	731.08	382.74	11.78	11.78	11.57	11.57	
4940277694	SMP	1	506.50	405.96	731.11	382.71	11.98	11.98	11.52	11.52	
4940285933	SMP	1	506.48	405.89	731.24	382.64	11.92	11.92	11.50	11.50	
4940294321	SMP	1	506.58	405.88	731.31	382.61	11.99	11.99	11.48	11.48	
4940302702	SMP	1	506.56	405.89	731.31	382.68	12.01	12.01	11.53	11.53	
4940310926	SMP	1	505.95	406.19	730.70	382.82	12.16	12.16	11.61	11.61	
4940319334	SMP	1	504.93	406.53	729.77	383.19	11.98	11.98	11.53	11.53	
4940327690	SMP	1	504.41	406.80	729.05	383.54	11.98	11.98	11.67	11.67	
4940336059	SMP	1	504.59	406.86	729.12	383.61	11.93	11.93	11.59	11.59	
4940344320	SMP	1	504.64	406.87	729.35	383.64	11.86	11.86	11.65	11.65	
4940352688	SMP	1	504.57	406.94	729.31	383.67	11.88	11.88	11.65	11.65	
4940361051	SMP	1	504.59	406.93	729.22	383.72	11.95	11.95	11.61	11.61	
4940369456	SMP	1	504.66	407.00	729.28	383.70	12.04	12.04	11.68	11.68	
4940377687	SMP	1	504.66	407.02	729.29	383.79	12.07	12.07	11.70	11.70	
4940386061	SMP	1	504.69	407.04	729.38	383.81	12.01	12.01	11.66	11.66	
4940394440	SMP	1	504.58	407.10	729.30	383.83	12.01	12.01	11.66	11.66	
4940402812	SMP	1	504.58	407.03	729.42	383.77	11.98	11.98	11.61	11.61	
4940411057	SMP	1	504.57	407.07	729.51	383.77	12.10	12.10	11.62	11.62	
4940419454	SMP	1	504.61	407.03	729.51	383.77	12.04	12.04	11.75	11.75	
4940427816	SMP	1	504.68	407.13	729.44	383.74	11.97	11.97	11.72	11.72	
4940436194	SMP	1	504.69	407.06	729.62	383.71	11.98	11.98	11.69	11.69	
4940444440	SMP	1	504.75	407.03	729.56	383.71	11.94	11.94	11.57	11.57	
4940452806	SMP	1	504.82	407.03	729.69	383.71	12.01	12.01	11.61	11.61	
4940461167	SMP	1	504.88	407.03	729.55	383.85	12.01	12.01	11.63	11.63	
4940469450	SMP	1	504.86	406.96	729.63	383.73	12.01	12.01	11.61	11.61	
4940477808	SMP	1	504.92	406.98	729.72	383.72	11.96	11.96	11.54	11.54	
4940486188	SMP	1	504.87	406.91	729.80	383.70	12.04	12.04	11.59	11.59	
4940494563	SMP	1	504.87	406.84	729.81	383.72	12.01	12.01	11.59	11.59	
4940502806	SMP	1	505.01	406.78	729.82	383.63	12.06	12.06	11.58	11.58	
4940511164	SMP	1	505.08	406.73	729.84	383.54	12.10	12.10	11.47	11.47	
4940519575	SMP	1	505.13	406.61	729.89	383.42	12.10	12.10	11.50	11.50	
4940527930	SMP	1	505.12	406.47	729.97	383.48	11.99	11.99	11.64	11.64	
4940536171	SMP	1	505.16	406.47	729.99	383.43	12.02	12.02	11.62	11.62	
4940544560	SMP	1	505.30	406.40	730.10	383.40	11.88	11.88	11.54	11.54	
4940552946	SMP	1	505.28	406.30	730.07	383.33	11.98	11.98	11.63	11.63	
4940561293	SMP	1	505.30	406.26	730.16	383.32	12.00	12.00	11.64	11.64	
4940569568	SMP	1	505.23	406.30	730.22	383.28	11.99	11.99	11.63	11.63	
4940577926	SMP	1	505.29	406.32	730.21	383.34	11.99	11.99	11.57	11.57	
4940586299	SMP	1	505.31	406.41	730.28	383.48	11.89	11.89	11.60	11.60	
4940594675	SMP	1	506.05	406.25	731.07	383.46	11.96	11.96	11.56	11.56	
4940602929	SMP	1	508.00	405.92	733.20	383.22	11.99	11.99	11.73	11.73	
4940619676	SMP	1	512.62	405.49	737.70	382.58	12.13	12.13	11.66	11.66	
4940627947	SMP	1	514.91	405.47	739.82	382.72	12.06	12.06	11.67	11.67	
4940636292	SMP	1	516.93	405.44	741.81	382.86	12.09	12.09	11.66	11.66	
4940653042	SMP	1	519.82	405.58	744.01	383.07	11.91	11.91	11.46	11.46	
4940661304	SMP	1	519.69	405.62	744.08	383.23	12.04	12.04	11.65	11.65	
4940669674	SMP	1	519.45	405.65	744.08	383.17	12.23	12.23	11.71	11.71	
4940678030	SMP	1	519.59	405.62	744.15	383.23	12.13	12.13	11.72	11.72	
4940686436	SMP	1	519.60	405.59	744.22	383.17	12.10	12.10	11.43	11.43	
4940694677	SMP	1	519.58	405.58	744.29	383.17	12.09	12.09	11.48	11.48	
4940703043	SMP	1	519.51	405.65	744.29	383.16	12.24	12.24	11.55	11.55	
4940711421	SMP	1	519.51	405.65	744.26	383.24	12.22	12.22	11.57	11.57	
4940719789	SMP	1	519.52	405.52	744.27	383.17	12.11	12.11	11.55	11.55	
4940728034	SMP	1	519.52	405.48	744.26	383.10	12.13	12.13	11.45	11.45	
4940736505	SMP	1	519.46	405.44	744.27	383.00	12.12	12.12	11.38	11.38	
4940744793	SMP	1	519.39	405.45	744.21	383.05	12.21	12.21	11.54	11.54	
4940753161	SMP	1	519.45	405.54	744.14	383.00	12.19	12.19	11.44	11.44	
4940761421	SMP	1	519.38	405.52	744.22	383.09	12.23	12.23	11.52	11.52	
4940769795	SMP	1	519.30	405.58	744.13	383.05	12.21	12.21	11.42	11.42	
4940778159	SMP	1	519.21	405.58	743.93	383.13	12.08	12.08	11.48	11.48	
4940786436	SMP	1	519.31	405.73	744.05	383.16	12.19	12.19	11.39	11.39	
4940794786	SMP	1	519.37	405.87	743.94	383.34	12.20	12.20	11.47	11.47	
4940803169	SMP	1	519.14	405.89	743.92	383.47	12.02	12.02	11.46	11.46	
4940811545	SMP	1	519.24	406.17	743.84	383.55	12.26	12.26	11.41	11.41	
4940819791	SMP	1	519.08	406.22	743.84	383.62	12.05	12.05	11.43	11.43	
4940828151	SMP	1	518.89	406.28	743.90	383.85	12.17	12.17	11.59	11.59	
4940836558	SMP	1	518.99	406.34	743.83	383.78	12.24	12.24	11.50	11.50	
4940844920	SMP	1	518.99	406.43	743.80	383.86	12.11	12.11	11.62	11.62	
4940853157	SMP	1	518.94	406.55	743.63	383.94	12.04	12.04	11.55	11.55	
4940861548	SMP	1	519.01	406.58	743.57	383.97	12.00	12.00	11.43	11.43	
4940869910	SMP	1	518.91	406.67	743.54	383.99	12.03	12.03	11.46	11.46	
4940878275	SMP	1	518.98	406.73	743.57	383.97	11.98	11.98	11.37	11.37	
4940886551	SMP	1	518.91	406.81	743.50	384.03	12.03	12.03	11.33	11.33	
4940894908	SMP	1	518.89	406.78	743.44	384.02	11.92	11.92	11.44	11.44	
4940903287	SMP	1	518.85	406.99	743.43	384.10	12.11	12.11	11.40	11.40	
4940911662	SMP	1	518.99	407.00	743.42	384.19	12.10	12.10	11.35	11.35	
4940928300	SMP	1	518.90	407.13	743.50	384.27	12.00	12.00	11.38	11.38	
4940936662	SMP	1	518.97	407.26	743.50	384.34	12.03	12.03	11.34	11.34	
4940944923	SMP	1	519.39	407.34	744.04	384.64	11.99	11.99	11.46	11.46	
4940953267	SMP	1	520.55	407.78	745.01	384.99	12.08	12.08	11.38	11.38	
4940961678	SMP	1	521.60	408.19	746.04	385.40	11.93	11.93	11.19	11.19	
4940978285	SMP	1	521.75	408.37	745.99	385.52	12.01	12.01	11.27	11.27	
4940986674	SMP	1	521.82	408.39	746.31	385.59	12.03	12.03	11.41	11.41	
4940995041	SMP	1	521.96	408.51	746.30	385.65	12.02	12.02	11.38	11.38	
4941003415	SMP	1	522.06	408.57	746.49	385.81	11.85	11.85	11.38	11.38	
4941011661	SMP	1	522.16	408.58	746.63	385.87	12.02	12.02	11.32	11.32	
4941020035	SMP	1	522.32	408.59	746.68	385.80	11.85	11.85	11.32	11.32	
4941028389	SMP	1	522.32	408.51	746.87	385.88	11.78	11.78	11.37	11.37	
4941036796	SMP	1	522.53	408.57	746.93	385.84	11.87	11.87	11.32	11.32	
4941045027	SMP	1	522.63	408.54	747.08	385.81	11.95	11.95	11.43	11.43	
4941053408	SMP	1	522.67	408.51	747.08	385.88	11.90	11.90	11.52	11.52	
4941061781	SMP	1	522.82	408.58	747.18	385.78	11.93	11.93	11.44	11.44	
4941070157	SMP	1	522.84	408.46	747.31	385.78	11.90	11.90	11.27	11.27	
4941078395	SMP	1	522.92	408.46	747.39	385.79	11.82	11.82	11.24	11.24	
4941086792	SMP	1	523.06	408.46	747.49	385.73	11.76	11.76	11.20	11.20	
4941095147	SMP	1	523.13	408.42	747.61	385.76	11.78	11.78	11.28	11.28	
4941103398	SMP	1	523.12	408.26	747.76	385.80	11.82	11.82	11.22	11.22	
4941111795	SMP	1	523.19	408.27	747.99	385.80	11.79	11.79	11.09	11.09	
4941120157	SMP	1	523.27	408.23	747.99	385.80	11.63	11.63	11.34	11.34	
4941128517	SMP	1	523.35	408.21	748.12	385.84	11.70	11.70	11.29	11.29	
4941136790	SMP	1	523.65	408.31	748.15	385.79	11.78	11.78	11.39	11.39	
4941145149	SMP	1	523.72	408.34	748.11	385.71	11.88	11.88	11.27	11.27	
4941153528	SMP	1	523.67	408.24	748.30	385.71	11.73	11.73	11.43	11.43	
4941161901	SMP	1	523.69	408.19	748.27	385.66	11.84	11.84	11.25	11.25	
4941170139	SMP	1	523.81	408.24	748.27	385.59	11.80	11.80	11.29	11.29	
4941178522	SMP	1	523.82	408.13	748.38	385.59	11.73	11.73	11.17	11.17	
4941186915	SMP	1	523.08	408.08	747.89	385.57	11.75	11.75	11.26	11.26	
4941195271	SMP	1	521.18	407.95	746.36	385.28	11.89	11.89	11.07	11.07	
4941203528	SMP	1	518.65	407.85	744.11	385.06	11.82	11.82	11.15	11.15	
4941211900	SMP	1	516.62	407.90	741.77	385.05	11.77	11.77	11.47	11.47	
4941228641	SMP	1	512.26	408.11	737.15	385.22	11.61	11.61	11.33	11.33	
4941236898	SMP	1	510.34	408.40	735.00	385.54	11.59	11.59	11.45	11.45	
4941245284	SMP	1	508.86	408.78	733.20	385.78	11.66	11.66	11.41	11.41	
4941262016	SMP	1	508.80	408.77	733.03	385.86	11.58	11.58	11.63	11.63	
4941270285	SMP	1	508.77	408.76	732.81	385.86	11.62	11.62	11.65	11.65	
4941278644	SMP	1	508.62	408.75	732.84	385.84	11.50	11.50	11.75	11.75	
4941295257	SMP	1	508.44	408.84	732.72	385.82	11.52	11.52	11.57	11.57	
4941303641	SMP	1	508.39	408.87	732.72	385.83	11.42	11.42	11.59	11.59	
4941312026	SMP	1	508.35	408.93	732.67	385.84	11.48	11.48	11.53	11.53	
4941320378	SMP	1	508.32	408.91	732.70	385.79	11.44	11.44	11.55	11.55	
4941328659	SMP	1	508.32	409.05	732.73	385.91	11.59	11.59	11.65	11.65	
4941337010	SMP	1	508.37	409.10	732.78	386.00	11.69	11.69	11.73	11.73	
4941345386	SMP	1	508.33	409.21	732.66	386.02	11.76	11.76	11.62	11.62	
4941353762	SMP	1	508.27	409.29	732.78	386.04	11.72	11.72	11.51	11.51	
4941362038	SMP	1	508.27	409.33	732.77	386.11	11.75	11.75	11.51	11.51	
4941370375	SMP	1	508.27	409.33	732.84	386.11	11.76	11.76	11.59	11.59	
4941378781	SMP	1	508.22	409.33	732.89	386.15	11.71	11.71	11.51	11.51	
4941387128	SMP	1	508.29	409.38	732.82	386.25	11.77	11.77	11.53	11.53	
4941395383	SMP	1	508.38	409.37	732.75	386.34	11.61	11.61	11.54	11.54	
4941403757	SMP	1	508.37	409.49	732.76	386.42	11.62	11.62	11.56	11.56	
4941412146	SMP	1	508.35	409.48	732.87	386.41	11.57	11.57	11.44	11.44	
4941420499	SMP	1	508.28	409.57	732.76	386.49	11.55	11.55	11.43	11.43	
4941428781	SMP	1	508.22	409.58	732.75	386.44	11.59	11.59	11.31	11.31	
4941437417	SMP	1	508.22	409.65	732.69	386.57	11.61	11.61	11.43	11.43	
4941445505	SMP	1	508.24	409.64	732.72	386.62	11.53	11.53	11.49	11.49	
4941453759	SMP	1	508.08	409.71	732.63	386.58	11.55	11.55	11.39	11.39	
4941462147	SMP	1	508.15	409.66	732.48	386.58	11.51	11.51	11.43	11.43	
4941470496	SMP	1	508.11	409.71	732.58	386.52	11.65	11.65	11.45	11.45	
4941478900	SMP	1	508.15	409.72	732.47	386.54	11.57	11.57	11.48	11.48	
4941487135	SMP	1	508.08	409.72	732.42	386.54	11.50	11.50	11.55	11.55	
4941495508	SMP	1	508.00	409.64	732.39	386.51	11.47	11.47	11.53	11.53	
4941503886	SMP	1	508.01	409.65	732.43	386.41	11.39	11.39	11.49	11.49	
4941512257	SMP	1	507.94	409.64	732.43	386.41	11.48	11.48	11.50	11.50	
4941520486	SMP	1	507.94	409.64	732.45	386.24	11.53	11.53	11.25	11.25	
4941528896	SMP	1	507.79	409.64	732.37	386.23	11.51	11.51	11.38	11.38	
4941537253	SMP	1	507.85	409.64	732.25	386.24	11.59	11.59	11.30	11.30	
4941545623	SMP	1	507.85	409.50	732.29	386.20	11.34	11.34	11.26	11.26	
4941553879	SMP	1	507.86	409.52	732.27	386.09	11.44	11.44	11.37	11.37	
4941562257	SMP	1	507.90	409.49	732.30	386.02	11.45	11.45	11.29	11.29	
4941570620	SMP	1	507.99	409.42	732.17	386.07	11.32	11.32	11.14	11.14	
4941579026	SMP	1	508.04	409.36	732.29	386.02	11.30	11.30	11.35	11.35	
4941587237	SMP	1	507.96	409.39	732.38	386.01	11.38	11.38	11.37	11.37	
4941595614	SMP	1	508.04	409.29	732.35	386.02	11.31	11.31	11.39	11.39	
4941603999	SMP	1	508.02	409.26	732.40	386.03	11.24	11.24	11.21	11.21	
4941612265	SMP	1	507.97	409.36	732.29	386.09	11.33	11.33	11.23	11.23	
4941620618	SMP	1	508.01	409.33	732.38	386.08	11.36	11.36	11.26	11.26	
4941629015	SMP	1	508.02	409.26	732.35	386.07	11.25	11.25	11.34	11.34	
4941637358	SMP	1	507.95	409.26	732.33	386.06	11.28	11.28	11.18	11.18	
4941645610	SMP	1	508.43	409.13	732.94	386.00	11.42	11.42	11.43	11.43	
4941653998	SMP	1	509.83	408.81	734.29	385.84	11.49	11.49	11.49	11.49	
4941662381	SMP	1	511.14	408.59	735.51	385.47	11.46	11.46	11.35	11.35	
4941670728	SMP	1	511.78	408.32	735.98	385.32	11.29	11.29	11.32	11.32	
4941679014	SMP	1	511.58	408.41	735.76	385.31	11.36	11.36	11.35	11.35	
4941687355	SMP	1	511.54	408.39	735.76	385.32	11.31	11.31	11.29	11.29	
4941695737	SMP	1	511.65	408.38	735.84	385.34	11.28	11.28	11.27	11.27	
4941704122	SMP	1	511.65	408.33	735.90	385.34	11.26	11.26	11.36	11.36	
4941712375	SMP	1	511.69	408.26	735.98	385.26	11.25	11.25	11.23	11.23	
4941720731	SMP	1	511.70	408.31	735.98	385.27	11.35	11.35	11.24	11.24	
4941729140	SMP	1	511.70	408.21	735.98	385.19	11.21	11.21	11.09	11.09	
4941737479	SMP	1	511.68	408.22	735.98	385.27	11.24	11.24	11.22	11.22	
4941745748	SMP	1	511.67	408.22	736.05	385.33	11.37	11.37	11.24	11.24	
4941754116	SMP	1	511.71	408.20	736.18	385.28	11.41	11.41	11.10	11.10	
4941762500	SMP	1	511.74	408.18	736.12	385.26	11.39	11.39	11.09	11.09	
4941770728	SMP	1	511.82	408.08	736.19	385.25	11.33	11.33	11.15	11.15	
4941779135	SMP	1	511.74	408.15	736.19	385.27	11.38	11.38	11.15	11.15	
4941787482	SMP	1	511.80	408.13	736.19	385.19	11.53	11.53	11.13	11.13	
4941795853	SMP	1	511.81	408.06	736.23	385.16	11.49	11.49	11.11	11.11	
4941804115	SMP	1	511.84	408.09	736.24	385.06	11.60	11.60	11.00	11.00	
4941812504	SMP	1	511.87	408.00	736.19	385.00	11.60	11.60	11.09	11.09	
4941820854	SMP	1	511.90	407.94	736.28	384.87	11.60	11.60	11.14	11.14	
4941829257	SMP	1	511.90	407.87	736.32	384.84	11.49	11.49	11.20	11.20	
4941837477	SMP	1	512.07	407.90	736.38	384.82	11.62	11.62	11.30	11.30	
4941845853	SMP	1	512.00	407.76	736.38	384.74	11.57	11.57	11.32	11.32	
4941854235	SMP	1	511.96	407.65	736.45	384.60	11.46	11.46	11.20	11.20	
4941862628	SMP	1	512.02	407.56	736.36	384.55	11.60	11.60	11.31	11.31	
4941870847	SMP	1	511.96	407.46	736.39	384.40	11.56	11.56	11.27	11.27	
4941879255	SMP	1	511.98	407.30	736.36	384.32	11.37	11.37	11.24	11.24	
4941887598	SMP	1	511.94	407.21	736.34	384.19	11.44	11.44	11.01	11.01	
4941895973	SMP	1	511.88	407.14	736.25	384.03	11.46	11.46	11.12	11.12	
4941904234	SMP	1	511.81	407.00	736.26	384.00	11.54	11.54	11.22	11.22	
4941912620	SMP	1	511.88	406.92	736.33	383.83	11.55	11.55	11.15	11.15	
4941920982	SMP	1	512.45	407.21	736.86	384.10	11.52	11.52	11.19	11.19	
4941929251	SMP	1	513.46	407.58	737.61	384.59	11.28	11.28	11.30	11.30	
4941937590	SMP	1	514.03	408.28	738.05	385.24	11.31	11.31	11.06	11.06	
4941954361	SMP	1	513.75	408.33	738.05	385.33	11.47	11.47	11.15	11.15	
4941962611	SMP	1	513.75	408.26	738.12	385.27	11.26	11.26	11.11	11.11	
4941970980	SMP	1	513.70	408.35	738.05	385.41	11.32	11.32	11.31	11.31	
4941979340	SMP	1	513.67	408.40	738.00	385.45	11.41	11.41	11.19	11.19	
4941987749	SMP	1	513.55	408.44	738.00	385.45	11.37	11.37	11.18	11.18	
4941995981	SMP	1	513.56	408.51	737.98	385.59	11.32	11.32	11.35	11.35	
4942004349	SMP	1	513.60	408.41	738.01	385.55	11.25	11.25	11.20	11.20	
4942012733	SMP	1	513.46	408.49	737.93	385.64	11.39	11.39	11.19	11.19	
4942021104	SMP	1	513.45	408.46	737.94	385.67	11.44	11.44	11.30	11.30	
4942029343	SMP	1	513.51	408.54	737.91	385.64	11.53	11.53	11.19	11.19	
4942037742	SMP	1	513.37	408.60	737.84	385.61	11.58	11.58	11.33	11.33	
4942046111	SMP	1	513.36	408.55	737.84	385.62	11.53	11.53	11.32	11.32	
4942054488	SMP	1	513.28	408.52	737.75	385.60	11.55	11.55	11.28	11.28	
4942062730	SMP	1	513.21	408.48	737.68	385.52	11.54	11.54	11.22	11.22	
4942071099	SMP	1	513.21	408.43	737.64	385.47	11.56	11.56	11.12	11.12	
4942079461	SMP	1	513.05	408.38	737.55	385.43	11.40	11.40	11.04	11.04	
4942087742	SMP	1	512.89	408.33	737.48	385.32	11.53	11.53	11.16	11.16	
4942096108	SMP	1	512.83	408.22	737.42	385.31	11.39	11.39	11.13	11.13	
4942104468	SMP	1	512.70	408.11	737.27	385.30	11.40	11.40	11.04	11.04	
4942112859	SMP	1	512.57	408.13	737.13	385.22	11.42	11.42	11.01	11.01	
4942129466	SMP	1	512.33	408.14	736.84	385.17	11.29	11.29	11.09	11.09	
4942137848	SMP	1	512.25	408.14	736.77	385.10	11.50	11.50	11.10	11.10	
4942146232	SMP	1	512.12	408.17	736.63	385.18	11.31	11.31	11.10	11.10	
4942154457	SMP	1	511.94	408.28	736.50	385.15	11.50	11.50	11.27	11.27	
4942162864	SMP	1	511.82	408.33	736.43	385.14	11.53	11.53	11.03	11.03	
4942171255	SMP	1	511.68	408.35	736.39	385.18	11.39	11.39	10.99	10.99	
4942179593	SMP	1	511.61	408.42	736.25	385.33	11.33	11.33	11.18	11.18	
4942187851	SMP	1	511.47	408.41	736.12	385.28	11.39	11.39	11.09	11.09	
4942196234	SMP	1	511.46	408.53	736.05	385.26	11.43	11.43	11.06	11.06	
4942204580	SMP	1	511.39	408.57	736.05	385.34	11.36	11.36	11.10	11.10	
4942212984	SMP	1	511.36	408.64	735.98	385.34	11.48	11.48	11.10	11.10	
4942221206	SMP	1	511.28	408.66	735.93	385.39	11.39	11.39	11.12	11.12	
4942229591	SMP	1	511.27	408.86	735.89	385.37	11.62	11.62	11.09	11.09	
4942237971	SMP	1	511.28	408.81	735.86	385.46	11.59	11.59	11.21	11.21	
4942246223	SMP	1	511.20	408.79	735.79	385.47	11.48	11.48	11.21	11.21	
4942254576	SMP	1	511.20	408.86	735.86	385.47	11.58	11.58	11.22	11.22	
4942262984	SMP	1	511.20	408.86	735.86	385.47	11.50	11.50	11.16	11.16	
4942271331	SMP	1	511.31	408.92	735.86	385.47	11.37	11.37	11.22	11.22	
4942279579	SMP	1	511.27	408.86	735.86	385.54	11.41	11.41	11.27	11.27	
4942287961	SMP	1	511.27	408.93	735.93	385.52	11.41	11.41	11.26	11.26	
4942296350	SMP	1	511.27	408.93	736.00	385.47	11.44	11.44	11.14	11.14	
4942304716	SMP	1	511.33	408.85	736.00	385.45	11.26	11.26	11.10	11.10	
4942312986	SMP	1	511.37	408.77	736.08	385.46	11.26	11.26	11.14	11.14	
4942321325	SMP	1	511.40	408.86	736.09	385.45	11.37	11.37	11.19	11.19	
4942329707	SMP	1	511.42	408.76	736.16	385.40	11.36	11.36	11.11	11.11	
4942338092	SMP	1	511.53	408.77	736.23	385.33	11.47	11.47	11.09	11.09	
4942346346	SMP	1	512.20	408.86	736.84	385.57	11.71	11.71	11.31	11.31	
4942354698	SMP	1	513.05	409.05	737.69	385.84	11.46	11.46	11.21	11.21	
4942363108	SMP	1	513.36	409.10	737.98	385.91	11.43	11.43	11.13	11.13	
4942371451	SMP	1	513.27	408.94	737.98	385.76	11.39	11.39	11.08	11.08	
4942379706	SMP	1	513.32	409.00	738.12	385.73	11.39	11.39	11.08	11.08	
4942388086	SMP	1	513.38	408.91	738.16	385.68	11.35	11.35	10.89	10.89	
4942396475	SMP	1	513.44	408.85	738.22	385.61	11.44	11.44	11.02	11.02	
4942404817	SMP	1	513.44	408.74	738.31	385.60	11.24	11.24	11.06	11.06	
4942413100	SMP	1	513.55	408.71	738.33	385.62	11.34	11.34	11.11	11.11	
4942421540	SMP	1	513.56	408.58	738.40	385.64	11.21	11.21	11.08	11.08	
4942429830	SMP	1	513.64	408.47	738.47	385.58	11.25	11.25	11.09	11.09	
4942438082	SMP	1	513.64	408.40	738.55	385.48	11.18	11.18	11.03	11.03	
4942446470	SMP	1	513.68	408.36	738.56	385.51	11.16	11.16	10.97	10.97	
4942454817	SMP	1	513.71	408.27	738.59	385.43	11.16	11.16	10.97	10.97	
4942463216	SMP	1	513.69	408.22	738.64	385.32	11.18	11.18	11.04	11.04	
4942471453	SMP	1	513.70	408.14	738.69	385.32	11.28	11.28	10.98	10.98	
4942479823	SMP	1	513.71	408.14	738.72	385.28	11.30	11.30	10.89	10.89	
4942488210	SMP	1	513.77	408.06	738.69	385.25	11.19	11.19	10.93	10.93	
4942496594	SMP	1	513.70	408.10	738.69	385.31	11.33	11.33	11.01	11.01	
4942504812	SMP	1	513.76	408.03	738.76	385.22	11.14	11.14	11.08	11.08	
4942513354	SMP	1	513.63	407.99	738.69	385.31	11.13	11.13	11.09	11.09	
4942521568	SMP	1	513.67	408.03	738.69	385.24	11.32	11.32	10.97	10.97	
4942529944	SMP	1	513.66	408.03	738.76	385.24	11.24	11.24	10.97	10.97	
4942538202	SMP	1	513.63	408.00	738.76	385.31	11.22	11.22	11.02	11.02	
4942546591	SMP	1	513.61	408.02	738.70	385.24	11.27	11.27	11.04	11.04	
4942554936	SMP	1	513.58	408.01	738.76	385.31	11.26	11.26	11.01	11.01	
4942563345	SMP	1	513.58	408.05	738.69	385.32	11.26	11.26	10.98	10.98	
4942571562	SMP	1	513.60	408.01	738.69	385.31	11.25	11.25	11.01	11.01	
4942579939	SMP	1	513.54	408.04	738.63	385.31	11.32	11.32	11.05	11.05	
4942588322	SMP	1	513.52	408.00	738.69	385.31	11.17	11.17	11.02	11.02	
4942596590	SMP	1	513.50	408.11	738.77	385.46	11.34	11.34	11.03	11.03	
4942604934	SMP	1	513.43	408.16	738.71	385.47	11.32	11.32	11.02	11.02	
4942613342	SMP	1	513.44	408.56	738.61	385.78	11.24	11.24	11.28	11.28	
4942621686	SMP	1	513.34	409.52	738.39	386.66	11.37	11.37	11.12	11.12	
4942629943	SMP	1	513.35	410.29	738.19	387.43	11.37	11.37	11.11	11.11	
4942638320	SMP	1	513.37	410.54	738.40	387.76	11.31	11.31	11.19	11.19	
4942646701	SMP	1	513.35	410.40	738.34	387.66	11.46	11.46	11.24	11.24	
4942655064	SMP	1	513.24	410.62	738.33	387.69	11.45	11.45	11.16	11.16	
4942663342	SMP	1	513.11	410.62	738.36	387.75	11.52	11.52	11.11	11.11	
4942671680	SMP	1	513.11	410.69	738.36	387.82	11.57	11.57	10.99	10.99	
4942680075	SMP	1	513.13	410.72	738.26	387.80	11.56	11.56	11.01	11.01	
4942688442	SMP	1	512.94	410.79	738.19	387.94	11.42	11.42	11.25	11.25	
4942696712	SMP	1	512.98	410.84	738.06	387.98	11.37	11.37	11.02	11.02	
4942705061	SMP	1	512.91	410.98	737.99	388.06	11.42	11.42	11.25	11.25	
4942721835	SMP	1	512.84	411.17	737.89	388.24	11.08	11.08	11.14	11.14	
4942730057	SMP	1	512.82	411.38	737.86	388.26	11.40	11.40	11.12	11.12	
4942738454	SMP	1	512.82	411.52	737.85	388.48	11.32	11.32	11.25	11.25	
4942746813	SMP	1	512.82	411.60	737.68	388.60	11.34	11.34	11.23	11.23	
4942755067	SMP	1	512.78	411.71	737.82	388.74	11.39	11.39	11.45	11.45	
4942763442	SMP	1	512.84	411.84	737.75	388.81	11.40	11.40	11.35	11.35	
4942771814	SMP	1	512.90	411.91	737.77	388.83	11.15	11.15	11.02	11.02	
4942780173	SMP	1	512.87	412.07	737.80	388.93	11.31	11.31	11.10	11.10	
4942788454	SMP	1	512.97	412.12	737.85	389.06	11.25	11.25	11.11	11.11	
4942796830	SMP	1	512.91	412.24	737.91	389.05	11.19	11.19	11.25	11.25	
4942805194	SMP	1	512.98	412.24	737.92	389.07	11.14	11.14	11.16	11.16	
4942813566	SMP	1	513.05	412.25	737.92	389.07	11.20	11.20	11.14	11.14	
4942821816	SMP	1	513.12	412.34	738.00	389.21	11.23	11.23	11.37	11.37	
4942830172	SMP	1	513.22	412.32	738.05	389.17	11.35	11.35	11.07	11.07	
4942838576	SMP	1	513.26	412.33	738.12	389.17	11.41	11.41	11.00	11.00	
4942846937	SMP	1	513.33	412.19	738.20	389.17	11.31	11.31	11.02	11.02	
4942855179	SMP	1	513.43	412.23	738.32	389.15	11.46	11.46	11.01	11.01	
4942863566	SMP	1	513.55	412.19	738.39	389.15	11.39	11.39	11.02	11.02	
4942871931	SMP	1	513.61	412.11	738.39	389.19	11.38	11.38	11.09	11.09	
4942880297	SMP	1	513.60	412.04	738.46	389.13	11.38	11.38	11.08	11.08	
4942888573	SMP	1	513.62	411.98	738.49	389.10	11.29	11.29	11.16	11.16	
4942896935	SMP	1	513.66	411.90	738.53	389.07	11.02	11.02	11.07	11.07	
4942905309	SMP	1	513.73	412.09	738.48	389.16	11.47	11.47	11.14	11.14	
4942913571	SMP	1	513.59	412.56	738.35	389.51	11.37	11.37	11.12	11.12	
4942921962	SMP	1	513.68	412.67	738.43	389.74	11.33	11.33	11.21	11.21	
4942930300	SMP	1	513.68	412.52	738.43	389.64	11.31	11.31	11.17	11.17	
4942938698	SMP	1	513.68	412.45	738.48	389.69	11.26	11.26	11.23	11.23	
4942946929	SMP	1	513.68	412.52	738.48	389.62	11.33	11.33	11.08	11.08	
4942955300	SMP	1	513.68	412.52	738.50	389.64	11.34	11.34	11.17	11.17	
4942963682	SMP	1	513.68	412.45	738.50	389.63	11.35	11.35	11.24	11.24	
4942972058	SMP	1	513.67	412.45	738.53	389.63	11.29	11.29	11.24	11.24	
4942980291	SMP	1	513.61	412.45	738.55	389.62	11.38	11.38	11.14	11.14	
4942988695	SMP	1	513.57	412.43	738.53	389.57	11.31	11.31	11.01	11.01	
4942997050	SMP	1	513.57	412.44	738.48	389.55	11.32	11.32	11.16	11.16	
4943005434	SMP	1	513.48	412.41	738.46	389.50	11.42	11.42	11.12	11.12	
4943013680	SMP	1	513.46	412.37	738.43	389.49	11.45	11.45	11.13	11.13	
4943022057	SMP	1	513.46	412.29	738.46	389.39	11.46	11.46	11.11	11.11	
4943030412	SMP	1	513.44	412.32	738.52	389.35	11.43	11.43	11.19	11.19	
4943038815	SMP	1	513.37	412.24	738.39	389.31	11.47	11.47	11.09	11.09	
4943047057	SMP	1	513.30	412.24	738.32	389.25	11.45	11.45	11.05	11.05	
4943055420	SMP	1	513.33	412.25	738.32	389.22	11.40	11.40	11.08	11.08	
4943063800	SMP	1	513.22	412.22	738.32	389.15	11.44	11.44	11.01	11.01	
4943072051	SMP	1	513.19	412.21	738.25	389.29	11.30	11.30	11.11	11.11	
4943080416	SMP	1	513.12	412.25	738.24	389.20	11.44	11.44	11.04	11.04	
4943088815	SMP	1	513.12	412.25	738.24	389.31	11.31	11.31	11.13	11.13	
4943097173	SMP	1	513.08	412.30	738.24	389.20	11.30	11.30	11.04	11.04	
4943105424	SMP	1	513.12	412.32	738.20	389.31	11.29	11.29	11.12	11.12	
4943113804	SMP	1	513.06	412.45	738.27	389.37	11.48	11.48	11.14	11.14	
4943122328	SMP	1	513.13	412.45	738.27	389.37	11.46	11.46	11.14	11.14	
4943130533	SMP	1	513.07	412.40	738.27	389.37	11.37	11.37	11.14	11.14	
4943138809	SMP	1	513.13	412.46	738.24	389.40	11.46	11.46	11.19	11.19	
4943147168	SMP	1	513.13	412.52	738.29	389.48	11.59	11.59	11.27	11.27	
4943155540	SMP	1	513.14	412.47	738.33	389.43	11.43	11.43	11.19	11.19	
4943163921	SMP	1	513.10	412.48	738.29	389.45	11.43	11.43	11.16	11.16	
4943172177	SMP	1	513.28	412.73	738.36	389.67	11.56	11.56	11.19	11.19	
4943180530	SMP	1	513.30	413.08	738.43	390.21	11.36	11.36	11.30	11.30	
4943188928	SMP	1	513.32	413.20	738.39	390.22	11.36	11.36	11.16	11.16	
4943197290	SMP	1	513.24	413.06	738.39	390.09	11.33	11.33	11.16	11.16	
4943205543	SMP	1	513.30	413.08	738.40	390.06	11.47	11.47	11.26	11.26	
4943213919	SMP	1	513.22	413.00	738.39	389.99	11.39	11.39	11.31	11.31	
4943222297	SMP	1	513.16	413.00	738.32	389.92	11.45	11.45	11.08	11.08	
4943230526	SMP	1	513.15	412.86	738.25	389.85	11.48	11.48	11.05	11.05	
4943238931	SMP	1	513.05	412.84	738.21	389.85	11.59	11.59	11.28	11.28	
4943247298	SMP	1	513.01	412.79	738.14	389.78	11.48	11.48	11.15	11.15	
4943255655	SMP	1	512.94	412.79	738.09	389.73	11.58	11.58	11.28	11.28	
4943263922	SMP	1	513.05	412.69	738.08	389.55	11.64	11.64	11.18	11.18	
4943272281	SMP	1	512.98	412.69	738.08	389.62	11.63	11.63	11.25	11.25	
4943280646	SMP	1	512.82	412.60	738.05	389.48	11.60	11.60	11.39	11.39	
4943289055	SMP	1	512.89	412.46	737.98	389.35	11.41	11.41	11.27	11.27	
4943297293	SMP	1	512.82	412.33	737.98	389.27	11.43	11.43	11.20	11.20	
4943305665	SMP	1	512.78	412.21	738.06	389.21	11.38	11.38	11.05	11.05	
4943314043	SMP	1	512.84	412.12	738.07	389.20	11.18	11.18	11.21	11.21	
4943322403	SMP	1	512.80	412.00	738.12	389.05	11.43	11.43	11.05	11.05	
4943330650	SMP	1	512.78	411.85	738.12	388.98	11.42	11.42	11.33	11.33	
4943339051	SMP	1	512.92	411.78	738.04	388.97	11.52	11.52	11.47	11.47	
4943347411	SMP	1	512.89	411.72	738.01	388.93	11.49	11.49	11.41	11.41	
4943355777	SMP	1	512.91	411.69	738.11	388.83	11.46	11.46	11.39	11.39	
4943364037	SMP	1	512.85	411.55	738.00	388.75	11.45	11.45	11.20	11.20	
4943372402	SMP	1	512.78	411.48	738.00	388.68	11.33	11.33	11.25	11.25	
4943380773	SMP	1	512.61	411.52	738.06	388.71	11.39	11.39	11.27	11.27	
4943389047	SMP	1	512.57	411.51	737.94	388.69	11.46	11.46	11.24	11.24	
4943397409	SMP	1	512.63	411.53	737.88	388.81	11.34	11.34	11.41	11.41	
4943405786	SMP	1	512.48	411.55	737.92	388.91	11.39	11.39	11.60	11.60	
4943414160	SMP	1	512.39	411.67	737.89	388.86	11.52	11.52	11.51	11.51	
4943422403	SMP	1	512.32	411.60	737.83	388.86	11.41	11.41	11.41	11.41	
4943430775	SMP	1	512.24	411.69	737.74	388.84	11.52	11.52	11.34	11.34	
4943439171	SMP	1	512.17	411.76	737.73	388.84	11.64	11.64	11.34	11.34	
4943447524	SMP	1	512.11	411.83	737.65	388.93	11.64	11.64	11.22	11.22	
4943455773	SMP	1	512.05	411.82	737.60	388.87	11.49	11.49	11.32	11.32	
4943464157	SMP	1	511.94	411.86	737.57	388.87	11.52	11.52	11.34	11.34	
4943472534	SMP	1	511.85	411.92	737.51	388.94	11.68	11.68	11.30	11.30	
4943480888	SMP	1	511.80	411.93	737.40	388.92	11.61	11.61	11.24	11.24	
4943489170	SMP	1	511.73	411.93	737.34	389.01	11.32	11.32	11.18	11.18	
4943497543	SMP	1	511.71	411.99	737.30	389.09	11.40	11.40	11.21	11.21	
4943505910	SMP	1	511.69	412.13	737.32	389.15	11.47	11.47	11.01	11.01	
4943514283	SMP	1	511.70	412.20	737.39	389.22	11.51	11.51	11.08	11.08	
4943522526	SMP	1	511.69	412.22	737.39	389.30	11.48	11.48	11.19	11.19	
4943530885	SMP	1	511.65	412.24	737.38	389.33	11.46	11.46	11.13	11.13	
4943539289	SMP	1	511.58	412.30	737.27	389.40	11.44	11.44	11.30	11.30	
4943547530	SMP	1	511.58	412.31	737.27	389.44	11.43	11.43	11.26	11.26	
4943555892	SMP	1	511.53	412.34	737.12	389.56	11.31	11.31	11.41	11.41	
4943564276	SMP	1	511.54	412.45	737.19	389.50	11.44	11.44	11.24	11.24	
4943572643	SMP	1	511.54	412.55	737.09	389.54	11.41	11.41	11.29	11.29	
4943580883	SMP	1	511.56	412.60	737.13	389.71	11.39	11.39	11.34	11.34	
4943589289	SMP	1	511.46	412.62	737.13	389.78	11.31	11.31	11.22	11.22	
4943597645	SMP	1	511.55	412.74	737.08	389.93	11.19	11.19	11.46	11.46	
4943606039	SMP	1	511.54	412.78	737.08	389.93	11.22	11.22	11.35	11.35	
4943614279	SMP	1	511.56	412.89	737.19	390.02	11.35	11.35	10.97	10.97	
4943622644	SMP	1	511.60	412.89	737.20	390.16	11.33	11.33	11.38	11.38	
4943631013	SMP	1	511.55	413.02	737.10	390.25	11.41	11.41	11.12	11.12	
4943639413	SMP	1	511.62	413.13	737.26	390.42	11.34	11.34	11.31	11.31	
4943647641	SMP	1	511.65	413.12	737.34	390.44	11.56	11.56	11.26	11.26	
4943656010	SMP	1	511.69	413.18	737.16	390.54	11.40	11.40	11.31	11.31	
4943664395	SMP	1	511.69	413.27	737.19	390.65	11.56	11.56	11.37	11.37	
4943672779	SMP	1	511.67	413.26	737.20	390.71	11.45	11.45	11.26	11.26	
4943681003	SMP	1	511.68	413.29	737.21	390.78	11.30	11.30	11.22	11.22	
4943689406	SMP	1	511.66	413.35	737.15	390.93	11.33	11.33	11.15	11.15	
4943697764	SMP	1	511.67	413.41	737.16	391.10	11.41	11.41	11.07	11.07	
4943706144	SMP	1	511.71	413.48	737.27	391.05	11.51	11.51	10.97	10.97	
4943714391	SMP	1	511.56	413.46	737.12	391.24	11.26	11.26	11.09	11.09	
4943722764	SMP	1	511.57	413.54	737.04	391.34	11.30	11.30	11.27	11.27	
4943731128	SMP	1	511.48	413.63	736.96	391.41	11.25	11.25	11.23	11.23	
4943739409	SMP	1	511.49	413.69	736.72	391.47	11.18	11.18	11.21	11.21	
4943747762	SMP	1	511.42	413.72	736.84	391.50	11.24	11.24	11.18	11.18	
4943756138	SMP	1	511.35	413.88	736.73	391.56	11.52	11.52	10.96	10.96	
4943764515	SMP	1	511.23	413.93	736.60	391.65	11.55	11.55	11.08	11.08	
4943772763	SMP	1	511.12	413.98	736.53	391.79	11.50	11.50	11.27	11.27	
4943781130	SMP	1	510.98	413.98	736.37	391.72	11.43	11.43	11.13	11.13	
4943789525	SMP	1	510.84	413.98	736.21	391.78	11.35	11.35	11.21	11.21	
4943797881	SMP	1	510.71	414.10	736.05	391.73	11.42	11.42	11.11	11.11	
4943806150	SMP	1	510.59	414.18	735.87	391.90	11.49	11.49	10.96	10.96	
4943814515	SMP	1	510.43	414.15	735.69	391.87	11.36	11.36	11.08	11.08	
4943822881	SMP	1	510.17	414.13	735.53	391.86	11.45	11.45	11.23	11.23	
4943831250	SMP	1	510.07	414.13	735.32	391.85	11.30	11.30	11.06	11.06	
4943839525	SMP	1	509.84	414.10	735.15	391.79	11.20	11.20	11.04	11.04	
4943847885	SMP	1	509.72	414.23	734.98	391.84	11.49	11.49	11.16	11.16	
4943856251	SMP	1	509.48	414.26	734.77	391.85	11.48	11.48	11.19	11.19	
4943864640	SMP	1	509.28	414.23	734.55	391.84	11.30	11.30	11.36	11.36	
4943872885	SMP	1	509.10	414.13	734.36	391.67	11.33	11.33	11.24	11.24	
4943881243	SMP	1	508.89	414.13	734.16	391.74	11.19	11.19	11.14	11.14	
4943897899	SMP	1	508.58	414.23	733.77	391.57	11.46	11.46	11.20	11.20	
4943906241	SMP	1	508.39	414.21	733.57	391.52	11.35	11.35	11.18	11.18	
4943914651	SMP	1	508.17	414.20	733.45	391.60	11.28	11.28	11.12	11.12	
4943923019	SMP	1	508.10	414.21	733.27	391.45	11.24	11.24	11.17	11.17	
4943931253	SMP	1	507.96	414.27	733.26	391.55	11.36	11.36	11.36	11.36	
4943939625	SMP	1	507.89	414.40	732.98	391.47	11.49	11.49	11.16	11.16	
4943948010	SMP	1	507.81	414.36	732.86	391.47	11.42	11.42	11.11	11.11	
4943956371	SMP	1	507.85	414.41	732.90	391.50	11.36	11.36	11.31	11.31	
4943964646	SMP	1	507.71	414.48	732.84	391.57	11.44	11.44	11.27	11.27	
4943972997	SMP	1	507.67	414.52	732.79	391.49	11.37	11.37	11.17	11.17	
4943981383	SMP	1	507.66	414.56	732.70	391.57	11.40	11.40	11.19	11.19	
4943989754	SMP	1	507.68	414.59	732.77	391.54	11.35	11.35	11.10	11.10	
4943998013	SMP	1	507.75	414.66	732.77	391.58	11.41	11.41	11.20	11.20	
4944006361	SMP	1	507.81	414.74	732.83	391.65	11.44	11.44	11.28	11.28	
4944014769	SMP	1	507.89	414.73	732.84	391.65	11.40	11.40	11.28	11.28	
4944023110	SMP	1	507.85	414.92	732.91	391.65	11.62	11.62	11.22	11.22	
4944031365	SMP	1	507.87	414.93	732.94	391.67	11.61	11.61	11.09	11.09	
4944039750	SMP	1	507.91	414.91	732.94	391.81	11.48	11.48	11.25	11.25	
4944048138	SMP	1	508.01	415.00	732.98	391.88	11.64	11.64	11.32	11.32	
4944056360	SMP	1	508.05	414.91	733.08	391.79	11.51	11.51	11.13	11.13	
4944064767	SMP	1	508.16	415.07	733.22	391.93	11.51	11.51	11.08	11.08	
4944073109	SMP	1	508.27	415.12	733.22	391.86	11.51	11.51	11.01	11.01	
4944081491	SMP	1	508.37	415.21	733.34	392.08	11.44	11.44	11.11	11.11	
4944089748	SMP	1	508.82	415.79	733.67	392.64	11.61	11.61	11.17	11.17	
4944098134	SMP	1	509.36	416.27	734.10	393.24	11.41	11.41	10.86	10.86	
4944114869	SMP	1	509.80	416.54	734.50	393.67	11.48	11.48	11.19	11.19	
4944123143	SMP	1	510.02	416.51	734.67	393.58	11.63	11.63	11.12	11.12	
4944131493	SMP	1	510.12	416.46	734.94	393.63	11.46	11.46	11.17	11.17	
4944139860	SMP	1	510.32	416.40	735.13	393.60	11.54	11.54	11.24	11.24	
4944148247	SMP	1	510.61	416.28	735.32	393.53	11.46	11.46	11.25	11.25	
4944164867	SMP	1	510.90	416.20	735.74	393.50	11.51	11.51	11.14	11.14	
4944173241	SMP	1	511.10	416.20	735.87	393.55	11.54	11.54	11.23	11.23	
4944181623	SMP	1	511.37	416.10	736.10	393.53	11.57	11.57	11.33	11.33	
4944189856	SMP	1	511.45	416.00	736.24	393.41	11.39	11.39	11.21	11.21	
4944198259	SMP	1	511.61	415.94	736.34	393.31	11.44	11.44	11.24	11.24	
4944206609	SMP	1	511.79	415.96	736.45	393.29	11.69	11.69	11.18	11.18	
4944214856	SMP	1	511.88	415.84	736.52	393.19	11.69	11.69	11.22	11.22	
4944223239	SMP	1	511.92	415.83	736.69	393.15	11.69	11.69	11.15	11.15	
4944231652	SMP	1	512.02	415.87	736.76	392.94	11.95	11.95	10.87	10.87	
4944239982	SMP	1	512.07	415.80	736.85	392.92	11.81	11.81	10.80	10.80	
4944248263	SMP	1	512.14	415.80	736.93	392.92	11.82	11.82	10.97	10.97	
4944256598	SMP	1	512.22	415.69	736.77	392.94	11.65	11.65	11.24	11.24	
4944264978	SMP	1	512.28	415.76	736.84	392.94	11.71	11.71	11.31	11.31	
4944273363	SMP	1	512.36	415.77	736.91	392.94	11.63	11.63	11.46	11.46	
4944281621	SMP	1	512.37	415.75	737.05	392.94	11.60	11.60	11.39	11.39	
4944289973	SMP	1	512.48	415.77	737.16	392.96	11.48	11.48	11.16	11.16	
4944298380	SMP	1	512.50	415.79	737.35	392.92	11.37	11.37	11.33	11.33	
4944306721	SMP	1	512.64	415.94	737.47	392.83	11.61	11.61	11.20	11.20	
4944314974	SMP	1	512.72	415.96	737.48	392.89	11.59	11.59	11.23	11.23	
4944323360	SMP	1	512.80	415.93	737.66	392.86	11.60	11.60	11.30	11.30	
4944331750	SMP	1	512.94	416.00	737.73	392.81	11.77	11.77	11.29	11.29	
4944340108	SMP	1	513.07	415.94	737.73	392.77	11.85	11.85	11.39	11.39	
4944348378	SMP	1	513.24	415.96	737.94	392.89	11.89	11.89	11.63	11.63	
4944356716	SMP	1	513.37	415.75	738.17	392.71	11.60	11.60	11.53	11.53	
4944365112	SMP	1	513.55	415.69	738.20	392.66	11.53	11.53	11.53	11.53	
4944373361	SMP	1	513.63	415.65	738.34	392.39	11.59	11.59	11.32	11.32	
4944381746	SMP	1	513.81	415.56	738.50	392.26	11.59	11.59	11.34	11.34	
4944390094	SMP	1	513.97	415.62	738.69	392.22	11.76	11.76	11.37	11.37	
4944398502	SMP	1	514.12	415.47	738.83	392.12	11.52	11.52	11.47	11.47	
4944406721	SMP	1	514.29	415.30	738.91	391.94	11.67	11.67	11.49	11.49	
4944415100	SMP	1	514.47	415.23	739.25	391.85	11.70	11.70	11.57	11.57	
4944440116	SMP	1	515.55	414.77	740.30	391.59	11.82	11.82	11.48	11.48	
4944448502	SMP	1	516.58	414.67	741.26	391.53	11.99	11.99	11.55	11.55	
4944456845	SMP	1	517.32	414.45	741.84	391.34	11.85	11.85	11.39	11.39	
4944465223	SMP	1	517.34	414.21	741.98	391.23	11.74	11.74	11.58	11.58	
4944473473	SMP	1	517.35	414.03	742.26	391.09	11.80	11.80	11.79	11.79	
4944481892	SMP	1	517.76	413.97	742.50	390.93	11.94	11.94	11.48	11.48	
4944490215	SMP	1	517.96	413.84	742.60	390.77	12.02	12.02	11.31	11.31	
4944498619	SMP	1	518.29	413.57	743.03	390.94	11.77	11.77	12.10	12.10	
4944506837	SMP	1	518.40	413.49	743.24	390.77	11.95	11.95	11.76	11.76	
4944515216	SMP	1	518.46	413.29	743.45	390.56	11.71	11.71	11.56	11.56	
4944523599	SMP	1	518.87	413.30	743.74	390.53	11.95	11.95	11.53	11.53	
4944540232	SMP	1	519.22	413.13	744.11	390.49	12.04	12.04	11.52	11.52	
4944548604	SMP	1	519.41	413.04	744.39	390.31	12.06	12.06	11.53	11.53	
4944556976	SMP	1	519.41	413.04	744.65	390.42	11.97	11.97	11.57	11.57	
4944573592	SMP	1	519.82	413.15	744.90	390.46	11.94	11.94	11.62	11.62	
4944581990	SMP	1	519.99	413.20	745.11	390.49	12.19	12.19	11.68	11.68	
4944590333	SMP	1	520.09	413.13	745.25	390.35	12.06	12.06	11.41	11.41	
4944598590	SMP	1	520.23	413.10	745.33	390.39	12.11	12.11	11.43	11.43	
4944606967	SMP	1	520.31	413.17	745.51	390.43	12.01	12.01	11.48	11.48	
4944615361	SMP	1	520.42	413.09	745.65	390.30	11.97	11.97	11.40	11.40	
4944623718	SMP	1	520.35	413.16	745.70	390.45	12.01	12.01	11.65	11.65	
4944631988	SMP	1	520.48	413.11	745.83	390.38	11.99	11.99	11.44	11.44	
4944640335	SMP	1	520.48	413.11	745.84	390.41	11.98	11.98	11.59	11.59	
4944648708	SMP	1	520.64	413.07	745.91	390.30	11.81	11.81	11.63	11.63	
4944657093	SMP	1	520.69	413.04	745.98	390.23	12.01	12.01	11.61	11.61	
4944665352	SMP	1	520.77	413.09	746.05	390.23	11.98	11.98	11.72	11.72	
4944673713	SMP	1	520.77	413.09	746.12	390.23	12.01	12.01	11.90	11.90	
4944682116	SMP	1	520.81	413.12	746.12	390.09	12.06	12.06	11.77	11.77	
4944690331	SMP	1	520.87	413.19	746.19	390.09	12.06	12.06	11.68	11.68	
4944698707	SMP	1	520.87	413.24	746.29	390.11	12.03	12.03	11.51	11.51	
4944707088	SMP	1	520.89	413.25	746.29	390.17	12.02	12.02	11.43	11.43	
4944715475	SMP	1	520.94	413.38	746.29	390.24	11.86	11.86	11.47	11.47	
4944723698	SMP	1	521.00	413.57	746.32	390.42	11.77	11.77	11.37	11.37	
4944732111	SMP	1	521.03	413.70	746.39	390.48	11.87	11.87	11.33	11.33	
4944740459	SMP	1	521.17	413.91	746.43	390.63	12.06	12.06	11.40	11.40	
4944748833	SMP	1	521.22	414.06	746.50	390.79	11.99	11.99	11.33	11.33	
4944757089	SMP	1	521.35	414.17	746.55	390.86	11.95	11.95	11.34	11.34	
4944765478	SMP	1	521.34	414.48	746.63	391.00	11.89	11.89	11.51	11.51	
4944773822	SMP	1	520.96	415.01	746.18	391.55	12.13	12.13	11.59	11.59	
4944782230	SMP	1	519.96	415.67	745.19	392.26	11.85	11.85	11.58	11.58	
4944790447	SMP	1	519.53	416.30	744.54	392.67	11.82	11.82	11.27	11.27	
4944798840	SMP	1	519.66	416.62	744.62	393.26	11.77	11.77	11.57	11.57	
4944807297	SMP	1	519.84	416.55	744.77	393.15	11.84	11.84	11.65	11.65	
4944815595	SMP	1	519.91	416.53	744.95	393.15	11.81	11.81	11.64	11.64	
4944823820	SMP	1	520.05	416.54	744.99	393.21	11.74	11.74	11.55	11.55	
4944832226	SMP	1	520.12	416.60	745.05	393.27	11.81	11.81	11.61	11.61	
4944840569	SMP	1	520.21	416.51	745.19	393.27	11.76	11.76	11.55	11.55	
4944848827	SMP	1	520.28	416.49	745.29	393.36	11.64	11.64	11.80	11.80	
4944857211	SMP	1	520.40	416.56	745.28	393.28	11.92	11.92	11.64	11.64	
4944865593	SMP	1	520.51	416.44	745.39	393.35	11.80	11.80	11.73	11.73	
4944873942	SMP	1	520.46	416.37	745.49	393.10	11.98	11.98	11.61	11.61	
4944882224	SMP	1	520.53	416.23	745.50	392.97	11.80	11.80	11.51	11.51	
4944890568	SMP	1	520.70	416.10	745.51	392.82	11.81	11.81	11.38	11.38	
4944898947	SMP	1	520.72	415.90	745.41	392.75	11.86	11.86	11.44	11.44	
4944907331	SMP	1	520.76	415.70	745.44	392.69	11.99	11.99	11.51	11.51	
4944915587	SMP	1	520.72	415.54	745.55	392.60	11.96	11.96	11.71	11.71	
4944923964	SMP	1	520.66	415.46	745.40	392.37	11.77	11.77	11.64	11.64	
4944932352	SMP	1	520.79	415.26	745.55	392.33	11.71	11.71	11.59	11.59	
4944940696	SMP	1	520.79	415.07	745.57	392.18	11.75	11.75	11.58	11.58	
4944948946	SMP	1	520.70	414.93	745.46	391.85	11.91	11.91	11.28	11.28	
4944957327	SMP	1	520.56	414.80	745.47	391.87	12.02	12.02	11.40	11.40	
4944965712	SMP	1	520.41	414.63	745.36	391.84	11.90	11.90	11.63	11.63	
4944974066	SMP	1	520.40	414.56	745.36	391.77	11.80	11.80	11.75	11.75	
4944982360	SMP	1	520.36	414.43	745.36	391.71	11.74	11.74	11.67	11.67	
4944990694	SMP	1	520.23	414.32	745.24	391.54	11.80	11.80	11.65	11.65	
4944999072	SMP	1	520.15	414.31	745.18	391.48	11.79	11.79	11.68	11.68	
4945007446	SMP	1	520.05	414.27	744.95	391.36	11.92	11.92	11.68	11.68	
4945015712	SMP	1	519.90	414.20	744.92	391.28	11.83	11.83	11.57	11.57	
4945024061	SMP	1	519.84	414.20	744.80	391.08	11.80	11.80	11.34	11.34	
4945032469	SMP	1	519.66	414.13	744.58	391.08	11.67	11.67	11.41	11.41	
4945040683	SMP	1	519.40	414.11	744.63	391.00	11.75	11.75	11.37	11.37	
4945049082	SMP	1	519.27	414.23	744.37	391.01	11.84	11.84	11.44	11.44	
4945057447	SMP	1	519.05	414.12	744.32	391.13	11.96	11.96	11.64	11.64	
4945065836	SMP	1	518.91	414.14	744.08	391.01	11.97	11.97	11.74	11.74	
4945074053	SMP	1	518.79	414.17	743.98	390.98	11.63	11.63	11.65	11.65	
4945082464	SMP	1	518.46	414.29	743.82	391.07	11.85	11.85	11.55	11.55	
4945090815	SMP	1	518.43	414.29	743.67	391.06	11.81	11.81	11.64	11.64	
4945099187	SMP	1	518.22	414.38	743.59	390.98	11.73	11.73	11.36	11.36	
4945107452	SMP	1	518.08	414.29	743.50	391.06	11.71	11.71	11.57	11.57	
4945115826	SMP	1	517.91	414.41	743.39	391.00	11.77	11.77	11.51	11.51	
4945124180	SMP	1	517.78	414.34	743.27	391.00	11.68	11.68	11.79	11.79	
4945132585	SMP	1	517.65	414.42	742.92	391.06	11.86	11.86	11.75	11.75	
4945140810	SMP	1	517.48	414.41	742.88	390.97	11.75	11.75	11.57	11.57	
4945149185	SMP	1	517.43	414.42	742.90	391.03	11.72	11.72	11.76	11.76	
4945157565	SMP	1	517.36	414.43	742.87	391.06	11.80	11.80	11.99	11.99	
4945165950	SMP	1	517.26	414.43	742.80	391.13	11.75	11.75	11.86	11.86	
4945174185	SMP	1	517.19	414.46	742.81	391.00	11.80	11.80	11.81	11.81	
4945182595	SMP	1	517.12	414.53	742.70	391.08	11.70	11.70	11.74	11.74	
4945190930	SMP	1	516.48	414.91	742.05	391.41	11.75	11.75	11.81	11.81	
4945207553	SMP	1	516.22	415.31	741.42	391.77	12.18	12.18	11.68	11.68	
4945215943	SMP	1	516.11	415.16	741.54	391.83	11.98	11.98	11.81	11.81	
4945224320	SMP	1	516.15	415.23	741.52	391.73	12.08	12.08	11.72	11.72	
4945232562	SMP	1	515.94	415.31	741.50	391.68	12.22	12.22	11.82	11.82	
4945240953	SMP	1	516.01	415.33	741.41	391.74	11.94	11.94	11.77	11.77	
4945249312	SMP	1	515.94	415.40	741.44	391.84	12.09	12.09	11.88	11.88	
4945257679	SMP	1	515.94	415.40	741.37	391.82	11.87	11.87	11.87	11.87	
4945265935	SMP	1	515.87	415.41	741.37	391.83	11.88	11.88	11.81	11.81	
4945274315	SMP	1	515.94	415.41	741.44	391.76	12.00	12.00	11.72	11.72	
4945282676	SMP	1	515.87	415.48	741.58	391.96	12.23	12.23	11.68	11.68	
4945291078	SMP	1	515.80	415.50	741.55	391.89	11.86	11.86	11.68	11.68	
4945299310	SMP	1	515.87	415.50	741.39	392.13	11.85	11.85	11.80	11.80	
4945307680	SMP	1	515.80	415.50	741.39	392.13	11.95	11.95	11.78	11.78	
4945316060	SMP	1	515.72	415.50	741.32	392.18	12.06	12.06	11.83	11.83	
4945324442	SMP	1	515.82	415.58	741.25	392.19	11.98	11.98	11.78	11.78	
4945332673	SMP	1	515.78	415.53	741.18	392.19	11.81	11.81	11.66	11.66	
4945341071	SMP	1	515.76	415.50	741.26	392.34	11.92	11.92	11.81	11.81	
4945349433	SMP	1	515.71	415.53	741.12	392.27	12.08	12.08	11.74	11.74	
4945357682	SMP	1	515.71	415.53	741.12	392.19	11.98	11.98	11.65	11.65	
4945366065	SMP	1	515.67	415.49	741.22	392.37	11.91	11.91	11.89	11.89	
4945374437	SMP	1	515.60	415.48	741.08	392.44	11.93	11.93	11.85	11.85	
4945382791	SMP	1	515.54	415.56	741.01	392.53	11.89	11.89	11.91	11.91	
4945391070	SMP	1	515.49	415.59	741.08	392.57	11.88	11.88	11.91	11.91	
4945399428	SMP	1	515.46	415.70	741.06	392.67	12.25	12.25	11.98	11.98	
4945407798	SMP	1	515.51	415.74	740.90	392.71	12.25	12.25	11.90	11.90	
4945416186	SMP	1	515.44	415.96	740.91	392.89	12.36	12.36	11.83	11.83	
4945424433	SMP	1	515.35	416.03	741.04	393.00	12.26	12.26	11.89	11.89	
4945432786	SMP	1	515.26	416.18	740.99	393.06	12.22	12.22	11.84	11.84	
4945441192	SMP	1	515.40	416.18	740.91	393.17	12.08	12.08	11.76	11.76	
4945449545	SMP	1	515.37	416.21	740.48	393.36	12.12	12.12	11.72	11.72	
4945457797	SMP	1	515.52	416.35	740.48	393.51	12.10	12.10	11.89	11.89	
4945466186	SMP	1	516.11	416.02	741.62	393.40	12.30	12.30	11.81	11.81	
4945474560	SMP	1	517.82	415.27	743.11	392.62	12.22	12.22	11.75	11.75	
4945482909	SMP	1	519.69	414.48	744.84	391.90	12.04	12.04	11.66	11.66	
4945499568	SMP	1	523.16	413.53	747.51	391.26	12.12	12.12	11.65	11.65	
4945507910	SMP	1	523.94	413.46	748.08	391.06	12.16	12.16	11.57	11.57	
4945516191	SMP	1	523.57	413.40	747.76	391.24	12.04	12.04	11.79	11.79	
4945524544	SMP	1	523.47	413.48	747.82	391.36	12.11	12.11	11.66	11.66	
4945532920	SMP	1	523.48	413.54	747.84	391.40	12.13	12.13	11.67	11.67	
4945541297	SMP	1	523.34	413.52	747.73	391.47	12.19	12.19	11.74	11.74	
4945549563	SMP	1	523.24	413.54	747.81	391.53	12.27	12.27	11.82	11.82	
4945557912	SMP	1	523.11	413.63	747.61	391.58	12.06	12.06	11.70	11.70	
4945566310	SMP	1	522.94	413.67	747.53	391.58	12.19	12.19	11.62	11.62	
4945574656	SMP	1	522.86	413.72	747.38	391.61	12.29	12.29	11.66	11.66	
4945582923	SMP	1	522.67	413.72	747.26	391.64	12.37	12.37	11.58	11.58	
4945591296	SMP	1	522.67	413.72	747.13	391.66	12.32	12.32	11.68	11.68	
4945599674	SMP	1	522.58	413.69	747.12	391.62	12.37	12.37	11.80	11.80	
4945608039	SMP	1	522.41	413.59	746.99	391.47	12.15	12.15	11.74	11.74	
4945616312	SMP	1	522.26	413.67	746.92	391.47	12.21	12.21	11.78	11.78	
4945624661	SMP	1	522.11	413.60	746.81	391.46	12.14	12.14	11.72	11.72	
4945633034	SMP	1	521.90	413.70	746.59	391.41	12.31	12.31	11.78	11.78	
4945641413	SMP	1	521.70	413.48	746.45	391.37	12.16	12.16	11.80	11.80	
4945649680	SMP	1	521.69	413.35	746.22	391.32	12.08	12.08	11.70	11.70	
4945658025	SMP	1	521.59	413.40	746.15	391.20	12.19	12.19	11.94	11.94	
4945666434	SMP	1	521.40	413.34	746.01	391.13	12.11	12.11	11.84	11.84	
4945674665	SMP	1	521.22	413.38	745.94	391.01	12.35	12.35	11.90	11.90	
4945683041	SMP	1	520.95	413.36	745.79	391.00	12.29	12.29	11.71	11.71	
4945691414	SMP	1	520.81	413.40	745.67	390.91	12.31	12.31	11.49	11.49	
4945699800	SMP	1	520.75	413.34	745.54	390.91	12.30	12.30	11.64	11.64	
4945708023	SMP	1	520.72	413.27	745.39	390.85	12.28	12.28	11.77	11.77	
4945716430	SMP	1	520.57	413.32	745.25	390.77	12.35	12.35	11.82	11.82	
4945724779	SMP	1	520.58	413.25	745.18	390.74	12.25	12.25	11.84	11.84	
4945733157	SMP	1	520.48	413.29	745.13	390.68	12.29	12.29	11.81	11.81	
4945741409	SMP	1	520.35	413.30	745.07	390.65	12.28	12.28	11.82	11.82	
4945749799	SMP	1	520.30	413.34	744.94	390.58	12.28	12.28	11.80	11.80	
4945758145	SMP	1	520.22	413.43	744.99	390.68	12.34	12.34	11.77	11.77	
4945766556	SMP	1	520.15	413.46	744.92	390.61	12.16	12.16	11.75	11.75	
4945783154	SMP	1	520.15	413.61	744.84	390.71	12.05	12.05	11.92	11.92	
4945791552	SMP	1	520.15	413.66	744.91	390.71	12.16	12.16	11.81	11.81	
4945799908	SMP	1	520.22	413.73	744.92	390.75	12.04	12.04	11.81	11.81	
4945808151	SMP	1	520.28	413.80	745.07	390.79	11.99	11.99	11.85	11.85	
4945816537	SMP	1	520.44	413.82	745.07	390.87	12.07	12.07	11.72	11.72	
4945824902	SMP	1	520.49	413.81	745.21	390.87	12.14	12.14	11.74	11.74	
4945833147	SMP	1	520.58	413.95	745.31	390.98	12.25	12.25	11.69	11.69	
4945841547	SMP	1	520.65	413.95	745.47	391.05	12.09	12.09	11.65	11.65	
4945849903	SMP	1	520.75	414.00	745.73	391.20	11.93	11.93	11.74	11.74	
4945858281	SMP	1	521.02	414.24	745.94	391.27	12.13	12.13	11.86	11.86	
4945866536	SMP	1	521.17	414.30	746.01	391.40	12.15	12.15	11.97	11.97	
4945883286	SMP	1	521.52	414.47	746.36	391.59	12.01	12.01	11.55	11.55	
4945891656	SMP	1	521.63	414.52	746.65	391.78	12.07	12.07	11.61	11.61	
4945899915	SMP	1	521.84	414.75	746.80	391.79	12.04	12.04	11.45	11.45	
4945908266	SMP	1	522.05	414.85	746.94	392.00	12.11	12.11	11.65	11.65	
4945916671	SMP	1	522.35	414.87	747.03	392.04	12.00	12.00	11.67	11.67	
4945925048	SMP	1	522.41	414.98	747.16	392.13	11.96	11.96	11.75	11.75	
4945933286	SMP	1	522.45	415.02	747.37	392.20	12.00	12.00	11.52	11.52	
4945941653	SMP	1	522.60	415.04	747.42	392.39	11.85	11.85	11.59	11.59	
4945950037	SMP	1	522.80	415.18	747.62	392.35	11.90	11.90	11.53	11.53	
4945958386	SMP	1	522.88	415.38	747.76	392.51	12.18	12.18	11.66	11.66	
4945966665	SMP	1	522.98	415.48	747.84	392.46	12.19	12.19	11.47	11.47	
4945975017	SMP	1	523.43	415.44	748.13	392.61	11.95	11.95	11.66	11.66	
4945983401	SMP	1	524.27	415.75	748.87	392.92	11.88	11.88	11.44	11.44	
4945991648	SMP	1	524.70	415.94	749.28	393.21	11.92	11.92	11.38	11.38	
4946000036	SMP	1	524.90	416.09	749.28	393.31	11.90	11.90	11.46	11.46	
4946008385	SMP	1	524.75	416.26	749.36	393.38	11.97	11.97	11.40	11.40	
4946025049	SMP	1	525.15	416.32	749.50	393.58	11.92	11.92	11.39	11.39	
4946033387	SMP	1	525.18	416.25	749.66	393.53	11.79	11.79	11.42	11.42	
4946041786	SMP	1	525.37	416.23	749.80	393.44	11.77	11.77	11.38	11.38	
4946050150	SMP	1	525.34	416.21	749.94	393.37	11.82	11.82	11.15	11.15	
4946058389	SMP	1	525.41	416.15	750.04	393.22	11.54	11.54	11.28	11.28	
4946066773	SMP	1	525.47	416.05	750.05	393.21	11.62	11.62	11.24	11.24	
4946075146	SMP	1	525.52	415.99	750.06	393.11	11.63	11.63	11.37	11.37	
4946083505	SMP	1	525.52	416.01	750.13	393.04	11.65	11.65	11.35	11.35	
4946091786	SMP	1	525.66	416.04	750.20	393.04	11.75	11.75	11.28	11.28	
4946100143	SMP	1	525.76	416.05	750.36	393.08	11.67	11.67	11.19	11.19	
4946116902	SMP	1	525.97	416.05	750.45	392.90	11.80	11.80	11.31	11.31	
4946125146	SMP	1	525.98	415.99	750.48	392.80	11.87	11.87	11.19	11.19	
4946133518	SMP	1	526.01	415.93	750.50	392.75	11.74	11.74	11.20	11.20	
4946141882	SMP	1	525.98	415.85	750.44	392.73	11.72	11.72	11.46	11.46	
4946150162	SMP	1	526.00	415.79	750.40	392.62	11.69	11.69	11.50	11.50	
4946158500	SMP	1	525.98	415.63	750.34	392.45	11.75	11.75	11.35	11.35	
4946166899	SMP	1	526.13	415.45	750.38	392.27	11.56	11.56	11.43	11.43	
4946175265	SMP	1	526.16	415.26	750.66	392.11	11.53	11.53	11.41	11.41	
4946183518	SMP	1	526.22	415.18	750.76	392.03	11.71	11.71	11.39	11.39	
4946191880	SMP	1	526.29	415.03	750.75	391.87	11.86	11.86	11.27	11.27	
4946200293	SMP	1	526.15	414.96	750.77	391.81	11.72	11.72	11.22	11.22	
4946208627	SMP	1	526.28	414.84	750.78	391.74	11.74	11.74	11.18	11.18	
4946216884	SMP	1	526.20	414.78	750.91	391.59	11.83	11.83	11.13	11.13	
4946225263	SMP	1	526.25	414.71	750.91	391.54	11.75	11.75	11.21	11.21	
4946233655	SMP	1	526.24	414.36	751.12	391.18	11.63	11.63	11.17	11.17	
4946241998	SMP	1	526.41	413.98	751.12	390.71	11.80	11.80	11.50	11.50	
4946250276	SMP	1	526.65	413.85	751.25	390.53	11.46	11.46	11.29	11.29	
4946258631	SMP	1	526.49	413.84	751.27	390.60	11.73	11.73	11.34	11.34	
4946267002	SMP	1	526.52	413.74	751.27	390.50	11.61	11.61	11.43	11.43	
4946275385	SMP	1	526.39	413.66	751.27	390.45	11.63	11.63	11.42	11.42	
4946283640	SMP	1	526.42	413.63	751.35	390.38	11.77	11.77	11.31	11.31	
4946292002	SMP	1	526.45	413.61	751.22	390.39	11.71	11.71	11.35	11.35	
4946300401	SMP	1	526.45	413.61	751.22	390.45	11.71	11.71	11.41	11.41	
4946308758	SMP	1	526.42	413.63	751.34	390.35	11.74	11.74	11.35	11.35	
4946317013	SMP	1	526.45	413.67	751.41	390.49	11.70	11.70	11.36	11.36	
4946325382	SMP	1	526.59	413.74	751.44	390.62	11.71	11.71	11.41	11.41	
4946333768	SMP	1	526.46	413.79	751.60	390.59	11.68	11.68	11.31	11.31	
4946341998	SMP	1	526.18	413.92	751.38	390.61	11.85	11.85	11.57	11.57	
4946350398	SMP	1	524.21	413.96	749.91	390.55	12.00	12.00	11.45	11.45	
4946358746	SMP	1	521.47	413.66	747.59	390.22	11.86	11.86	11.60	11.60	
4946375367	SMP	1	516.91	413.60	742.80	390.07	11.73	11.73	11.63	11.63	
4946383760	SMP	1	514.76	413.67	740.44	390.12	11.70	11.70	11.57	11.57	
4946392122	SMP	1	512.88	413.90	738.26	390.32	11.78	11.78	11.69	11.69	
4946408741	SMP	1	511.47	414.32	735.74	390.76	11.93	11.93	11.74	11.74	
4946417225	SMP	1	511.56	414.44	736.22	390.71	11.74	11.74	11.63	11.63	
4946425486	SMP	1	511.45	414.39	736.17	390.87	11.73	11.73	11.83	11.83	
4946442129	SMP	1	511.40	414.52	736.03	391.08	11.69	11.69	11.94	11.94	
4946450505	SMP	1	511.43	414.58	736.08	391.08	11.74	11.74	11.71	11.71	
4946458868	SMP	1	511.33	414.44	736.15	391.01	11.68	11.68	11.59	11.59	
4946467237	SMP	1	511.37	414.39	736.15	390.94	11.71	11.71	11.69	11.69	
4946475514	SMP	1	511.19	414.27	736.16	390.87	11.70	11.70	11.68	11.68	
4946483884	SMP	1	511.12	414.05	736.14	390.65	11.69	11.69	11.60	11.60	
4946492250	SMP	1	511.03	413.94	735.90	390.56	11.74	11.74	11.86	11.86	
4946500501	SMP	1	510.95	413.65	735.82	390.38	11.69	11.69	11.35	11.35	
4946508866	SMP	1	510.82	413.52	735.72	390.13	11.46	11.46	11.39	11.39	
4946517236	SMP	1	510.75	413.31	735.57	389.95	11.41	11.41	11.48	11.48	
4946525634	SMP	1	510.52	413.27	735.33	389.77	11.56	11.56	11.31	11.31	
4946533868	SMP	1	510.41	413.25	735.20	389.71	11.56	11.56	11.46	11.46	
4946542251	SMP	1	510.12	413.05	735.01	389.57	11.60	11.60	11.55	11.55	
4946558998	SMP	1	509.80	413.11	734.74	389.48	11.46	11.46	11.40	11.40	
4946567240	SMP	1	509.66	413.26	734.54	389.46	11.57	11.57	11.47	11.47	
4946575613	SMP	1	509.46	413.41	734.27	389.44	11.57	11.57	11.40	11.40	
4946583996	SMP	1	509.22	413.40	734.06	389.43	11.62	11.62	11.39	11.39	
4946592363	SMP	1	509.04	413.40	733.97	389.49	11.44	11.44	11.40	11.40	
4946600637	SMP	1	508.95	413.51	733.89	389.52	11.46	11.46	11.48	11.48	
4946608988	SMP	1	508.87	413.65	733.78	389.61	11.64	11.64	11.50	11.50	
4946617357	SMP	1	508.77	413.76	733.66	389.69	11.51	11.51	11.41	11.41	
4946625743	SMP	1	508.69	413.85	733.51	389.73	11.56	11.56	11.28	11.28	
4946634005	SMP	1	508.65	414.04	733.48	389.86	11.47	11.47	11.29	11.29	
4946642354	SMP	1	508.58	414.22	733.41	390.02	11.43	11.43	11.28	11.28	
4946650760	SMP	1	508.60	414.35	733.41	390.14	11.40	11.40	11.23	11.23	
4946658978	SMP	1	508.48	414.55	733.45	390.37	11.30	11.30	11.48	11.48	
4946667351	SMP	1	508.41	414.65	733.41	390.45	11.24	11.24	11.26	11.26	
4946675740	SMP	1	508.44	414.84	733.45	390.61	11.37	11.37	11.17	11.17	
4946684129	SMP	1	508.40	415.15	733.26	390.77	11.40	11.40	11.21	11.21	
4946692348	SMP	1	507.68	415.38	732.70	391.04	11.26	11.26	11.23	11.23	
4946700753	SMP	1	507.34	415.76	732.18	391.41	11.30	11.30	11.24	11.24	
4946709099	SMP	1	507.46	415.84	732.33	391.48	11.40	11.40	11.37	11.37	
4946717480	SMP	1	507.49	415.90	732.32	391.59	11.53	11.53	11.24	11.24	
4946725734	SMP	1	507.44	416.02	732.32	391.73	11.41	11.41	11.22	11.22	
4946734126	SMP	1	507.43	416.15	732.40	391.84	11.55	11.55	11.34	11.34	
4946742473	SMP	1	507.59	416.23	732.34	391.97	11.30	11.30	11.33	11.33	
4946750879	SMP	1	507.66	416.36	732.47	392.05	11.18	11.18	11.31	11.31	
4946759096	SMP	1	507.56	416.54	732.48	392.25	11.36	11.36	11.40	11.40	
4946767479	SMP	1	507.62	416.66	732.48	392.40	11.28	11.28	11.41	11.41	
4946775864	SMP	1	507.77	416.84	732.55	392.48	11.45	11.45	11.26	11.26	
4946784241	SMP	1	507.84	416.98	732.62	392.62	11.44	11.44	11.36	11.36	
4946800853	SMP	1	507.98	417.05	732.61	392.75	11.26	11.26	11.21	11.21	
4946809247	SMP	1	508.05	417.12	732.62	392.81	11.42	11.42	11.34	11.34	
4946817478	SMP	1	508.05	417.12	732.69	392.75	11.45	11.45	11.28	11.28	
4946825862	SMP	1	508.12	417.12	732.69	392.74	11.47	11.47	11.39	11.39	
4946834231	SMP	1	508.05	417.13	732.68	392.64	11.40	11.40	11.21	11.21	
4946842610	SMP	1	508.05	417.12	732.69	392.67	11.56	11.56	11.39	11.39	
4946850857	SMP	1	508.05	417.05	732.60	392.54	11.33	11.33	11.33	11.33	
4946859250	SMP	1	507.98	417.05	732.55	392.55	11.37	11.37	11.30	11.30	
4946867644	SMP	1	507.91	417.05	732.48	392.40	11.26	11.26	11.19	11.19	
4946875976	SMP	1	507.83	417.05	732.41	392.40	11.15	11.15	11.09	11.09	
4946884232	SMP	1	507.64	417.03	732.27	392.38	11.30	11.30	11.24	11.24	
4946892598	SMP	1	507.61	417.09	732.29	392.30	11.23	11.23	11.18	11.18	
4946900961	SMP	1	507.57	417.15	732.16	392.25	11.42	11.42	11.07	11.07	
4946909384	SMP	1	507.49	417.20	732.01	392.21	11.44	11.44	11.04	11.04	
4946917609	SMP	1	507.43	417.16	731.84	392.12	11.45	11.45	10.85	10.85	
4946925970	SMP	1	507.29	417.23	731.84	392.00	11.30	11.30	10.89	10.89	
4946934356	SMP	1	507.41	417.24	731.84	392.00	11.29	11.29	10.99	10.99	
4946942716	SMP	1	507.90	417.84	732.12	392.62	11.39	11.39	11.33	11.33	
4946950960	SMP	1	508.66	418.76	732.66	393.48	11.55	11.55	11.51	11.51	
4946959365	SMP	1	508.65	419.22	732.65	394.01	11.48	11.48	11.31	11.31	
4946967725	SMP	1	508.45	419.09	732.61	393.79	11.62	11.62	11.11	11.11	
4946975965	SMP	1	508.41	419.13	732.68	393.71	11.48	11.48	11.30	11.30	
4946984352	SMP	1	508.43	419.22	732.72	393.62	11.55	11.55	11.31	11.31	
4946992715	SMP	1	508.45	419.16	732.73	393.60	11.47	11.47	11.47	11.47	
4947001085	SMP	1	508.57	419.19	732.81	393.66	11.45	11.45	11.44	11.44	
4947009362	SMP	1	508.52	419.24	732.95	393.59	11.40	11.40	11.45	11.45	
4947017723	SMP	1	508.66	419.24	732.99	393.66	11.21	11.21	11.37	11.37	
4947026088	SMP	1	508.62	419.26	733.06	393.66	11.33	11.33	11.39	11.39	
4947034473	SMP	1	508.74	419.20	733.12	393.72	11.15	11.15	11.41	11.41	
4947042725	SMP	1	508.83	419.27	733.20	393.66	11.27	11.27	11.30	11.30	
4947051085	SMP	1	508.89	419.21	733.34	393.62	11.10	11.10	11.32	11.32	
4947059487	SMP	1	509.03	419.24	733.55	393.55	11.23	11.23	11.34	11.34	
4947067844	SMP	1	509.13	419.26	733.67	393.61	11.38	11.38	11.59	11.59	
4947076094	SMP	1	509.24	419.24	733.82	393.54	11.34	11.34	11.54	11.54	
4947084471	SMP	1	509.34	419.35	733.88	393.59	11.41	11.41	11.43	11.43	
4947092839	SMP	1	509.44	419.40	734.06	393.73	11.38	11.38	11.31	11.31	
4947101208	SMP	1	509.53	419.55	734.08	393.76	11.45	11.45	11.21	11.21	
4947109486	SMP	1	509.66	419.55	734.27	393.87	11.43	11.43	11.22	11.22	
4947117844	SMP	1	509.71	419.61	734.41	393.83	11.49	11.49	11.42	11.42	
4947126211	SMP	1	509.83	419.63	734.73	393.96	11.58	11.58	11.67	11.67	
4947134468	SMP	1	509.90	419.70	734.77	394.04	11.61	11.61	11.65	11.65	
4947142836	SMP	1	510.01	419.78	734.91	394.12	11.59	11.59	11.22	11.22	
4947151211	SMP	1	510.15	419.78	735.05	394.12	11.57	11.57	11.13	11.13	
4947159607	SMP	1	510.26	419.84	735.24	394.17	11.42	11.42	11.55	11.55	
4947167848	SMP	1	510.38	419.86	735.30	394.25	11.48	11.48	11.50	11.50	
4947176207	SMP	1	510.51	419.97	735.39	394.30	11.49	11.49	11.48	11.48	
4947184592	SMP	1	510.63	419.95	735.54	394.44	11.49	11.49	11.68	11.68	
4947192955	SMP	1	510.77	420.04	735.66	394.45	11.65	11.65	11.56	11.56	
4947201201	SMP	1	510.91	420.12	735.82	394.54	11.56	11.56	11.51	11.51	
4947209600	SMP	1	511.10	420.24	735.92	394.65	11.53	11.53	11.53	11.53	
4947226333	SMP	1	512.31	420.68	737.24	395.33	11.51	11.51	11.65	11.65	
4947234605	SMP	1	512.19	420.90	737.08	395.64	11.78	11.78	11.81	11.81	
4947242956	SMP	1	512.31	420.89	737.26	395.57	11.54	11.54	11.65	11.65	
4947251325	SMP	1	512.35	420.97	737.32	395.62	11.80	11.80	11.74	11.74	
4947259709	SMP	1	512.40	420.92	737.47	395.57	11.73	11.73	11.57	11.57	
4947267977	SMP	1	512.67	420.85	737.55	395.62	11.67	11.67	11.58	11.58	
4947276317	SMP	1	512.80	420.77	737.66	395.62	11.59	11.59	11.67	11.67	
4947284730	SMP	1	512.90	420.74	737.73	395.55	11.65	11.65	11.73	11.73	
4947292961	SMP	1	512.83	420.63	737.88	395.52	11.67	11.67	11.85	11.85	
4947301328	SMP	1	512.88	420.58	737.90	395.49	11.74	11.74	11.76	11.76	
4947309703	SMP	1	512.99	420.50	738.03	395.41	11.70	11.70	11.66	11.66	
4947318087	SMP	1	513.01	420.47	738.03	395.41	11.70	11.70	11.73	11.73	
4947326326	SMP	1	513.03	420.38	738.06	395.34	11.50	11.50	11.52	11.52	
4947334724	SMP	1	513.10	420.38	738.13	395.35	11.80	11.80	11.61	11.61	
4947343062	SMP	1	513.10	420.31	738.15	395.33	11.74	11.74	11.54	11.54	
4947351443	SMP	1	513.09	420.24	738.13	395.21	11.66	11.66	11.53	11.53	
4947359706	SMP	1	513.05	420.20	738.15	395.15	11.74	11.74	11.57	11.57	
4947368097	SMP	1	513.11	420.11	738.15	395.15	11.63	11.63	11.59	11.59	
4947376440	SMP	1	513.90	420.03	739.02	395.12	11.71	11.71	11.51	11.51	
4947384846	SMP	1	515.97	419.89	741.05	395.22	11.76	11.76	11.57	11.57	
4947393062	SMP	1	518.29	419.84	743.17	395.30	11.72	11.72	11.44	11.44	
4947409814	SMP	1	522.65	419.77	747.13	395.68	11.33	11.33	11.87	11.87	
4947418207	SMP	1	524.21	419.92	748.55	395.77	11.63	11.63	11.67	11.67	
4947426446	SMP	1	525.03	419.85	749.06	395.82	11.63	11.63	11.40	11.40	
4947434814	SMP	1	524.70	419.86	748.95	395.83	11.52	11.52	11.41	11.41	
4947443216	SMP	1	524.44	420.06	748.98	395.90	12.07	12.07	11.47	11.47	
4947451448	SMP	1	524.35	420.05	748.86	395.82	11.62	11.62	11.48	11.48	
4947459818	SMP	1	524.23	420.20	748.80	395.90	12.15	12.15	11.55	11.55	
4947468199	SMP	1	524.02	420.21	748.78	395.77	11.92	11.92	11.56	11.56	
4947476599	SMP	1	523.96	420.21	748.65	395.75	11.87	11.87	11.56	11.56	
4947484814	SMP	1	523.87	420.26	748.59	395.77	11.83	11.83	11.50	11.50	
4947493206	SMP	1	523.79	420.35	748.50	395.78	11.72	11.72	11.43	11.43	
4947501574	SMP	1	523.69	420.41	748.36	395.77	11.78	11.78	11.60	11.60	
4947509937	SMP	1	523.47	420.49	748.29	395.84	11.70	11.70	11.62	11.62	
4947518200	SMP	1	523.51	420.56	748.31	395.94	11.78	11.78	11.66	11.66	
4947526571	SMP	1	523.34	420.70	748.24	395.90	12.18	12.18	11.59	11.59	
4947534930	SMP	1	523.47	420.73	748.17	395.97	11.57	11.57	11.50	11.50	
4947543338	SMP	1	523.28	420.91	748.07	396.02	12.24	12.24	11.39	11.39	
4947551565	SMP	1	523.34	420.91	748.03	396.02	12.29	12.29	11.37	11.37	
4947559944	SMP	1	523.43	421.02	748.15	396.15	11.57	11.57	11.51	11.51	
4947568333	SMP	1	523.33	421.11	748.16	396.09	12.02	12.02	11.41	11.41	
4947576703	SMP	1	523.37	421.13	748.38	396.32	12.09	12.09	11.73	11.73	
4947584928	SMP	1	523.42	421.18	748.39	396.33	12.10	12.10	11.61	11.61	
4947593331	SMP	1	523.58	421.24	748.48	396.35	12.10	12.10	11.69	11.69	
4947601701	SMP	1	523.62	421.26	748.54	396.39	12.17	12.17	11.75	11.75	
4947610059	SMP	1	523.72	421.31	748.54	396.40	12.18	12.18	11.82	11.82	
4947618326	SMP	1	523.87	421.34	748.77	396.34	12.32	12.32	11.64	11.64	
4947626695	SMP	1	524.01	421.27	748.90	396.38	11.96	11.96	11.74	11.74	
4947635050	SMP	1	524.22	421.27	749.01	396.31	12.02	12.02	11.55	11.55	
4947643329	SMP	1	524.38	421.26	749.26	396.41	11.95	11.95	11.81	11.81	
4947651688	SMP	1	524.49	421.25	749.31	396.44	12.11	12.11	11.69	11.69	
4947660054	SMP	1	524.71	421.22	749.50	396.50	12.19	12.19	11.78	11.78	
4947668443	SMP	1	524.92	421.14	749.70	396.45	12.12	12.12	11.90	11.90	
4947685065	SMP	1	525.20	421.02	750.16	396.36	12.33	12.33	11.67	11.67	
4947693437	SMP	1	525.47	420.94	750.24	396.29	11.83	11.83	11.76	11.76	
4947701823	SMP	1	525.55	420.65	750.50	396.11	11.74	11.74	11.80	11.80	
4947710055	SMP	1	524.97	419.59	750.05	394.91	11.74	11.74	11.48	11.48	
4947718452	SMP	1	523.63	417.59	748.86	393.00	11.91	11.91	11.40	11.40	
4947726795	SMP	1	522.47	415.81	747.24	391.18	11.63	11.63	11.18	11.18	
4947735189	SMP	1	521.46	414.15	745.96	389.37	11.59	11.59	11.20	11.20	
4947751812	SMP	1	519.56	411.86	743.25	387.19	11.36	11.36	11.64	11.64	
4947760177	SMP	1	519.25	411.14	742.26	386.36	11.45	11.45	11.31	11.31	
4947768563	SMP	1	518.82	410.74	741.91	385.91	11.57	11.57	11.66	11.66	
4947776806	SMP	1	518.89	410.67	741.90	385.83	11.65	11.65	11.42	11.42	
4947785167	SMP	1	519.05	410.66	742.02	386.07	11.68	11.68	11.28	11.28	
4947793575	SMP	1	519.05	410.74	742.25	386.11	11.82	11.82	11.39	11.39	
4947801804	SMP	1	519.09	410.74	742.39	386.11	11.70	11.70	11.33	11.33	
4947810179	SMP	1	519.11	410.83	742.41	386.10	11.81	11.81	11.36	11.36	
4947818558	SMP	1	519.13	410.79	742.59	386.03	11.82	11.82	11.34	11.34	
4947826929	SMP	1	519.11	410.90	742.69	386.06	11.86	11.86	11.54	11.54	
4947835165	SMP	1	519.11	410.90	742.62	386.09	11.83	11.83	11.36	11.36	
4947843566	SMP	1	519.17	410.92	742.79	386.13	11.75	11.75	11.62	11.62	
4947851940	SMP	1	519.13	410.94	742.84	386.11	11.78	11.78	11.48	11.48	
4947860296	SMP	1	519.13	411.01	742.91	386.19	11.81	11.81	11.71	11.71	
4947868557	SMP	1	519.20	411.01	742.96	386.21	11.86	11.86	11.62	11.62	
4947876921	SMP	1	519.27	411.01	743.05	386.26	11.67	11.67	11.50	11.50	
4947885285	SMP	1	519.27	411.00	743.17	386.20	11.70	11.70	11.30	11.30	
4947893696	SMP	1	519.38	411.06	743.26	386.26	11.66	11.66	11.48	11.48	
4947901928	SMP	1	519.34	411.03	743.21	386.33	11.50	11.50	11.29	11.29	
4947910292	SMP	1	519.34	411.06	743.32	386.31	11.54	11.54	11.34	11.34	
4947918681	SMP	1	519.36	411.03	743.36	386.33	11.57	11.57	11.30	11.30	
4947927046	SMP	1	519.39	411.01	743.48	386.35	11.51	11.51	11.53	11.53	
4947935303	SMP	1	519.43	411.03	743.37	386.30	11.53	11.53	11.25	11.25	
4947943693	SMP	1	519.42	411.01	743.41	386.36	11.48	11.48	11.35	11.35	
4947952046	SMP	1	519.30	411.07	743.39	386.37	11.45	11.45	11.30	11.30	
4947960292	SMP	1	519.34	411.06	743.42	386.38	11.58	11.58	11.22	11.22	
4947968676	SMP	1	519.29	411.02	743.40	386.42	11.62	11.62	11.36	11.36	
4947977059	SMP	1	519.08	411.06	743.28	386.32	11.52	11.52	11.23	11.23	
4947985405	SMP	1	518.96	411.06	743.21	386.33	11.44	11.44	11.26	11.26	
4947993688	SMP	1	518.81	411.06	743.09	386.36	11.71	11.71	11.17	11.17	
4948002045	SMP	1	518.74	411.06	743.05	386.27	11.59	11.59	11.21	11.21	
4948010410	SMP	1	518.66	411.08	742.91	386.31	11.54	11.54	11.32	11.32	
4948018798	SMP	1	518.58	410.95	742.84	386.27	11.39	11.39	11.32	11.32	
4948027041	SMP	1	518.57	411.06	742.77	386.20	11.41	11.41	11.25	11.25	
4948035416	SMP	1	518.47	411.04	742.56	386.17	11.31	11.31	11.20	11.20	
4948043811	SMP	1	518.40	411.07	742.64	386.15	11.32	11.32	11.29	11.29	
4948052173	SMP	1	518.41	411.06	742.51	386.10	11.39	11.39	11.39	11.39	
4948060410	SMP	1	518.28	411.11	742.39	386.08	11.48	11.48	11.29	11.29	
4948068797	SMP	1	518.24	411.13	742.32	386.18	11.54	11.54	11.19	11.19	
4948077172	SMP	1	518.17	411.06	742.32	386.16	11.48	11.48	11.01	11.01	
4948085530	SMP	1	518.01	411.14	742.19	386.28	11.46	11.46	11.15	11.15	
4948093810	SMP	1	517.98	411.22	742.18	386.34	11.40	11.40	11.13	11.13	
4948102164	SMP	1	517.89	411.38	742.05	386.42	11.45	11.45	11.28	11.28	
4948110542	SMP	1	517.82	411.52	741.98	386.54	11.41	11.41	11.29	11.29	
4948118794	SMP	1	517.75	411.66	741.78	386.68	11.42	11.42	11.37	11.37	
4948127162	SMP	1	517.68	411.78	741.66	386.75	11.51	11.51	11.28	11.28	
4948135526	SMP	1	517.55	411.87	741.58	386.89	11.35	11.35	11.24	11.24	
4948143928	SMP	1	517.55	412.06	741.65	387.01	11.27	11.27	11.27	11.27	
4948152166	SMP	1	517.62	412.25	741.69	386.98	11.26	11.26	11.33	11.33	
4948160531	SMP	1	517.39	412.66	741.25	387.47	11.24	11.24	11.20	11.20	
4948168919	SMP	1	517.21	413.55	740.98	388.10	11.51	11.51	11.08	11.08	
4948177290	SMP	1	517.21	413.77	741.07	388.44	11.59	11.59	11.32	11.32	
4948185525	SMP	1	517.08	413.94	740.94	388.48	11.61	11.61	11.18	11.18	
4948193927	SMP	1	517.05	413.98	740.85	388.47	11.42	11.42	11.17	11.17	
4948202285	SMP	1	517.13	414.07	740.79	388.53	11.37	11.37	11.19	11.19	
4948210649	SMP	1	517.10	414.20	740.72	388.60	11.43	11.43	11.26	11.26	
4948218911	SMP	1	517.13	414.24	740.65	388.60	11.27	11.27	11.17	11.17	
4948227296	SMP	1	517.13	414.29	740.65	388.62	11.24	11.24	11.09	11.09	
4948235647	SMP	1	517.15	414.35	740.68	388.59	11.25	11.25	11.11	11.11	
4948244045	SMP	1	517.27	414.27	740.65	388.55	11.34	11.34	11.20	11.20	
4948252281	SMP	1	517.29	414.25	740.65	388.48	11.17	11.17	11.16	11.16	
4948260648	SMP	1	517.42	414.13	740.78	388.47	11.29	11.29	11.19	11.19	
4948269050	SMP	1	517.51	414.16	740.79	388.54	11.19	11.19	11.18	11.18	
4948277289	SMP	1	517.63	414.16	740.97	388.50	11.16	11.16	11.14	11.14	
4948285642	SMP	1	517.78	414.11	741.08	388.53	11.12	11.12	11.30	11.30	
4948294047	SMP	1	518.05	414.24	741.27	388.49	11.23	11.23	11.14	11.14	
4948302403	SMP	1	518.29	414.24	741.30	388.43	11.24	11.24	10.95	10.95	
4948310650	SMP	1	518.49	414.17	741.61	388.47	11.32	11.32	10.92	10.92	
4948319039	SMP	1	518.84	414.07	741.58	388.53	11.06	11.06	11.13	11.13	
4948327400	SMP	1	519.07	414.03	741.95	388.46	11.26	11.26	10.99	10.99	
4948335762	SMP	1	519.38	413.93	742.20	388.49	11.14	11.14	11.03	11.03	
4948344042	SMP	1	519.61	413.78	742.30	388.36	11.16	11.16	10.91	10.91	
4948352411	SMP	1	519.95	413.67	742.54	388.42	11.21	11.21	11.01	11.01	
4948360769	SMP	1	520.28	413.69	742.77	388.47	11.39	11.39	11.05	11.05	
4948369156	SMP	1	520.44	413.61	743.05	388.48	11.20	11.20	11.06	11.06	
4948377392	SMP	1	520.77	413.58	743.28	388.58	11.15	11.15	11.05	11.05	
4948385758	SMP	1	521.10	413.59	743.45	388.73	11.31	11.31	11.01	11.01	
4948394166	SMP	1	521.27	413.60	743.56	388.88	11.26	11.26	11.06	11.06	
4948402525	SMP	1	521.42	413.61	743.79	388.96	11.12	11.12	10.95	10.95	
4948410766	SMP	1	521.65	413.60	743.94	389.11	11.18	11.18	10.76	10.76	
4948427531	SMP	1	522.11	413.62	744.26	389.23	11.32	11.32	10.97	10.97	
4948435778	SMP	1	522.36	413.48	744.36	389.35	11.04	11.04	10.95	10.95	
4948444148	SMP	1	523.18	413.48	745.31	389.45	11.29	11.29	10.99	10.99	
4948452531	SMP	1	524.80	413.68	746.77	389.89	11.39	11.39	10.95	10.95	
4948460886	SMP	1	525.94	413.71	747.71	390.09	11.41	11.41	11.06	11.06	
4948469164	SMP	1	526.41	413.60	748.05	390.18	11.26	11.26	11.05	11.05	
4948477511	SMP	1	526.12	413.24	747.98	389.89	11.27	11.27	10.80	10.80	
4948485900	SMP	1	525.98	412.91	747.95	389.76	11.46	11.46	10.79	10.79	
4948494268	SMP	1	525.84	412.54	747.73	389.49	11.41	11.41	11.02	11.02	
4948502538	SMP	1	525.75	412.24	747.58	389.26	11.22	11.22	10.97	10.97	
4948510885	SMP	1	525.47	411.79	747.32	388.93	11.24	11.24	10.83	10.83	
4948519286	SMP	1	525.09	411.47	747.05	388.66	11.34	11.34	11.01	11.01	
4948527633	SMP	1	524.65	411.07	746.67	388.48	11.31	11.31	10.94	10.94	
4948535884	SMP	1	524.28	410.80	746.23	388.33	11.43	11.43	11.05	11.05	
4948544272	SMP	1	523.78	410.48	745.82	388.16	11.19	11.19	11.14	11.14	
4948552661	SMP	1	523.19	410.20	745.36	387.84	11.35	11.35	11.01	11.01	
4948561007	SMP	1	522.49	409.90	744.71	387.62	11.27	11.27	11.04	11.04	
4948569293	SMP	1	521.89	409.46	744.11	387.34	11.41	11.41	10.99	10.99	
4948586007	SMP	1	520.42	408.73	742.64	386.80	11.53	11.53	11.07	11.07	
4948594281	SMP	1	519.49	408.34	741.99	386.44	11.34	11.34	11.15	11.15	
4948602645	SMP	1	518.63	408.06	741.29	386.15	11.47	11.47	11.03	11.03	
4948611016	SMP	1	517.75	407.73	740.48	385.85	11.50	11.50	10.98	10.98	
4948627643	SMP	1	515.91	407.19	738.83	385.45	11.71	11.71	11.12	11.12	
4948636012	SMP	1	515.02	406.86	737.98	385.17	11.53	11.53	11.08	11.08	
4948644479	SMP	1	514.04	406.62	737.14	384.88	11.69	11.69	11.12	11.12	
4948652770	SMP	1	513.12	406.31	736.36	384.68	11.41	11.41	11.16	11.16	
4948669469	SMP	1	511.18	405.69	734.40	384.13	11.73	11.73	11.04	11.04	
4968996412	SMP	1	560.46	393.78	780.08	387.72	10.98	10.98	11.03	11.03	
4969004795	SMP	1	560.46	393.73	780.34	387.62	10.96	10.96	11.05	11.05	
4969021389	SMP	1	560.94	394.08	780.84	387.66	10.87	10.87	11.14	11.14	
4969029822	SMP	1	561.06	394.37	781.05	387.73	11.16	11.16	11.00	11.00	
4969038117	SMP	1	561.31	394.60	781.37	387.85	11.08	11.08	11.06	11.06	
4969046462	SMP	1	561.36	394.86	781.60	387.97	11.08	11.08	10.97	10.97	
4969054726	SMP	1	561.36	395.06	781.78	388.11	10.96	10.96	10.99	10.99	
4969071470	SMP	1	560.68	395.73	781.05	388.36	11.03	11.03	10.91	10.91	
4969079837	SMP	1	561.03	395.97	781.19	388.52	11.10	11.10	11.02	11.02	
4969088085	SMP	1	561.13	396.02	781.48	388.62	10.83	10.83	11.05	11.05	
4969096469	SMP	1	561.12	396.07	781.61	388.71	11.01	11.01	10.99	10.99	
4969104819	SMP	1	561.20	396.09	781.77	388.66	10.98	10.98	10.92	10.92	
4969113222	SMP	1	561.12	395.92	781.83	388.47	10.85	10.85	10.90	10.90	
4969121444	SMP	1	561.19	395.87	781.78	388.55	11.08	11.08	10.89	10.89	
4969129857	SMP	1	561.09	395.60	781.78	388.42	10.96	10.96	10.84	10.84	
4969138206	SMP	1	561.02	395.46	781.72	388.28	11.06	11.06	10.97	10.97	
4969146474	SMP	1	561.00	395.11	781.58	388.06	10.81	10.81	10.90	10.90	
4969154814	SMP	1	560.56	395.02	781.48	387.78	10.86	10.86	10.98	10.98	
4969163223	SMP	1	560.37	395.08	781.28	387.74	10.87	10.87	10.78	10.78	
4969171563	SMP	1	560.26	395.14	781.09	387.76	10.97	10.97	10.63	10.63	
4969179826	SMP	1	560.01	395.14	780.91	387.73	10.76	10.76	10.72	10.72	
4969188206	SMP	1	559.81	395.20	780.73	387.71	10.79	10.79	10.62	10.62	
4969196597	SMP	1	559.31	395.39	780.53	387.74	10.78	10.78	10.91	10.91	
4969204937	SMP	1	559.05	395.66	780.04	387.88	10.78	10.78	10.47	10.47	
4969213216	SMP	1	558.77	396.06	779.90	388.23	10.74	10.74	10.84	10.84	
4969221561	SMP	1	558.55	396.48	779.64	388.43	10.86	10.86	10.83	10.83	
4969238328	SMP	1	558.04	397.31	778.95	389.14	10.94	10.94	10.62	10.62	
4969246576	SMP	1	557.61	397.79	778.90	389.66	10.61	10.61	10.64	10.64	
4969254959	SMP	1	558.01	399.14	779.15	390.80	10.81	10.81	10.73	10.73	
4969271693	SMP	1	558.94	402.26	779.62	393.67	10.80	10.80	10.77	10.77	
4969279968	SMP	1	558.51	403.11	779.48	394.41	10.84	10.84	10.70	10.70	
4969288317	SMP	1	558.13	403.31	779.37	394.47	11.02	11.02	10.76	10.76	
4969296698	SMP	1	557.98	403.78	779.23	394.85	10.82	10.82	10.82	10.82	
4969313325	SMP	1	557.66	404.35	778.91	395.07	10.91	10.91	10.57	10.57	
4969321704	SMP	1	557.48	404.48	778.79	395.13	10.95	10.95	10.66	10.66	
4969330088	SMP	1	557.35	404.64	778.73	395.16	10.92	10.92	10.68	10.68	
4969338318	SMP	1	557.15	404.67	778.58	395.08	10.80	10.80	10.73	10.73	
4969346688	SMP	1	557.05	404.73	778.45	395.03	11.03	11.03	10.86	10.86	
4969355087	SMP	1	556.83	404.62	778.33	394.68	10.79	10.79	10.79	10.79	
4969363436	SMP	1	556.74	404.55	778.15	394.32	10.86	10.86	10.76	10.76	
4969371693	SMP	1	556.55	404.48	777.93	394.10	10.95	10.95	10.71	10.71	
4969380078	SMP	1	556.24	404.15	777.69	393.57	10.85	10.85	10.76	10.76	
4969388445	SMP	1	556.11	403.89	777.55	393.20	10.91	10.91	10.74	10.74	
4969396810	SMP	1	555.87	403.60	777.35	392.81	10.98	10.98	10.92	10.92	
4969405085	SMP	1	555.65	403.40	777.08	392.34	10.95	10.95	10.77	10.77	
4969421823	SMP	1	555.00	402.74	776.58	391.62	11.07	11.07	11.00	11.00	
4969430211	SMP	1	554.73	402.57	776.25	391.28	11.01	11.01	10.95	10.95	
4969438427	SMP	1	554.51	402.47	776.00	390.85	11.06	11.06	10.41	10.41	
4969446827	SMP	1	554.13	402.44	775.66	390.69	11.16	11.16	11.11	11.11	
4969455192	SMP	1	553.92	402.41	775.37	390.48	11.24	11.24	10.89	10.89	
4969463455	SMP	1	553.52	402.47	775.10	390.41	10.99	10.99	11.02	11.02	
4969471818	SMP	1	553.28	402.80	774.79	390.40	11.41	11.41	11.11	11.11	
4969480209	SMP	1	552.91	402.98	774.51	390.47	11.30	11.30	10.88	10.88	
4969488547	SMP	1	552.69	403.15	774.30	390.61	11.07	11.07	11.20	11.20	
4969496822	SMP	1	552.39	403.46	774.05	390.59	11.18	11.18	11.09	11.09	
4969505194	SMP	1	552.20	403.79	773.91	390.80	11.37	11.37	11.07	11.07	
4969513569	SMP	1	552.03	404.14	773.79	391.10	11.23	11.23	11.06	11.06	
4969521928	SMP	1	551.91	404.35	773.57	391.18	11.28	11.28	11.14	11.14	
4969530204	SMP	1	551.74	404.40	773.47	391.30	11.36	11.36	11.35	11.35	
4969538561	SMP	1	551.61	404.38	773.38	391.22	11.28	11.28	11.38	11.38	
4969546940	SMP	1	551.40	403.78	773.16	390.47	11.46	11.46	11.23	11.23	
4969555309	SMP	1	551.35	402.66	772.93	389.33	11.53	11.53	11.03	11.03	
4969563581	SMP	1	551.68	401.73	772.94	388.46	11.52	11.52	11.27	11.27	
4969571926	SMP	1	551.98	401.41	773.10	388.16	11.53	11.53	11.38	11.38	
4969580323	SMP	1	552.21	401.55	773.21	388.40	11.50	11.50	11.23	11.23	
4969588672	SMP	1	552.21	401.54	773.38	388.40	11.62	11.62	11.20	11.20	
4969596941	SMP	1	552.14	401.36	773.42	388.29	11.57	11.57	11.37	11.37	
4969605307	SMP	1	552.28	401.03	773.79	388.10	11.52	11.52	11.28	11.28	
4969613695	SMP	1	552.41	400.83	773.80	387.86	11.41	11.41	11.29	11.29	
4969621921	SMP	1	552.48	400.49	773.95	387.63	11.61	11.61	11.33	11.33	
4969630320	SMP	1	552.50	400.09	774.13	387.21	11.49	11.49	11.06	11.06	
4969638676	SMP	1	552.63	399.79	774.34	386.94	11.66	11.66	11.31	11.31	
4969647058	SMP	1	552.70	399.40	774.45	386.58	11.40	11.40	11.20	11.20	
4969655301	SMP	1	552.70	399.14	774.55	386.28	11.65	11.65	11.32	11.32	
4969663691	SMP	1	552.68	398.81	774.51	386.04	11.60	11.60	11.28	11.28	
4969680420	SMP	1	552.68	398.38	774.75	385.73	11.46	11.46	11.31	11.31	
4969688691	SMP	1	552.75	398.46	774.68	385.67	11.50	11.50	11.37	11.37	
4969697052	SMP	1	552.79	398.53	774.65	385.74	11.46	11.46	11.39	11.39	
4969705433	SMP	1	552.68	398.73	774.73	385.86	11.55	11.55	11.32	11.32	
4969713805	SMP	1	552.69	398.86	774.72	386.06	11.58	11.58	11.27	11.27	
4969722047	SMP	1	552.66	399.15	774.67	386.28	11.55	11.55	11.27	11.27	
4969730421	SMP	1	552.49	399.52	774.68	386.60	11.41	11.41	11.33	11.33	
4969738821	SMP	1	552.54	399.97	774.65	387.03	11.47	11.47	11.20	11.20	
4969755435	SMP	1	552.38	400.90	774.60	388.02	11.45	11.45	11.34	11.34	
4969763822	SMP	1	552.47	401.40	774.55	388.50	11.58	11.58	11.22	11.22	
4969772160	SMP	1	552.25	401.92	774.39	388.94	11.44	11.44	11.13	11.13	
4969780550	SMP	1	552.22	402.49	774.41	389.53	11.48	11.48	11.14	11.14	
4969788796	SMP	1	552.40	403.21	774.63	390.29	11.47	11.47	11.19	11.19	
4969797189	SMP	1	553.06	404.26	775.14	391.29	11.55	11.55	11.11	11.11	
4969805531	SMP	1	553.99	405.35	776.03	392.43	11.52	11.52	11.23	11.23	
4969822194	SMP	1	554.40	406.47	776.38	393.74	11.43	11.43	11.12	11.12	
4969830539	SMP	1	554.13	406.33	776.31	393.54	11.49	11.49	11.25	11.25	
4969838935	SMP	1	554.06	406.33	776.33	393.64	11.42	11.42	11.17	11.17	
4969847173	SMP	1	554.10	406.20	776.31	393.54	11.45	11.45	11.24	11.24	
4969855538	SMP	1	554.05	405.96	776.28	393.32	11.67	11.67	11.07	11.07	
4969863924	SMP	1	554.06	405.67	776.21	393.10	11.70	11.70	10.88	10.88	
4969872288	SMP	1	553.91	405.31	776.27	392.80	11.43	11.43	11.16	11.16	
4969880541	SMP	1	553.84	404.84	776.14	392.36	11.52	11.52	11.06	11.06	
4969888933	SMP	1	553.93	404.60	776.21	392.18	11.59	11.59	10.97	10.97	
4969897297	SMP	1	553.91	404.24	776.22	391.75	11.34	11.34	11.14	11.14	
4969905660	SMP	1	553.82	403.83	776.28	391.50	11.54	11.54	11.29	11.29	
4969922287	SMP	1	553.99	403.30	776.41	390.85	11.53	11.53	11.18	11.18	
4969930683	SMP	1	554.12	403.05	776.54	390.65	11.65	11.65	11.18	11.18	
4969939058	SMP	1	554.21	402.78	776.63	390.43	11.59	11.59	11.16	11.16	
4969947304	SMP	1	554.31	402.55	776.56	390.20	11.43	11.43	11.18	11.18	
4969955650	SMP	1	554.33	402.27	776.81	389.95	11.44	11.44	11.08	11.08	
4969964054	SMP	1	554.52	402.13	776.92	389.81	11.43	11.43	11.26	11.26	
4969972280	SMP	1	554.61	402.06	776.99	389.73	11.44	11.44	11.39	11.39	
4969980665	SMP	1	554.70	401.93	777.14	389.45	11.55	11.55	11.25	11.25	
4969989046	SMP	1	554.66	401.73	777.35	389.43	11.50	11.50	11.20	11.20	
4969997424	SMP	1	554.73	401.72	777.47	389.35	11.60	11.60	11.20	11.20	
4970005702	SMP	1	554.92	401.62	777.58	389.40	11.69	11.69	11.37	11.37	
4970014056	SMP	1	555.10	401.85	777.78	389.48	11.81	11.81	11.45	11.45	
4970022397	SMP	1	555.73	402.58	778.32	390.34	11.59	11.59	11.19	11.19	
4970030796	SMP	1	556.54	403.63	778.98	391.63	11.74	11.74	11.66	11.66	
4970039038	SMP	1	557.20	404.74	779.31	392.71	11.80	11.80	11.46	11.46	
4970055789	SMP	1	557.03	405.79	779.32	394.11	11.81	11.81	11.68	11.68	
4970064160	SMP	1	556.98	405.42	779.48	393.73	11.68	11.68	11.48	11.48	
4970072420	SMP	1	556.97	405.54	779.61	393.88	11.81	11.81	11.56	11.56	
4970080778	SMP	1	556.98	405.50	779.68	393.82	11.74	11.74	11.42	11.42	
4970089175	SMP	1	556.91	405.50	779.68	393.89	11.72	11.72	11.57	11.57	
4970097525	SMP	1	556.91	405.49	779.77	393.97	11.75	11.75	11.67	11.67	
4970105779	SMP	1	556.82	405.54	779.77	394.04	11.89	11.89	11.80	11.80	
4970114156	SMP	1	556.82	405.55	779.77	394.05	11.80	11.80	11.63	11.63	
4970122528	SMP	1	556.69	405.64	779.75	394.14	11.92	11.92	11.56	11.56	
4970130776	SMP	1	556.75	405.73	779.78	394.31	11.96	11.96	11.55	11.55	
4970139175	SMP	1	556.63	405.94	779.71	394.52	12.03	12.03	11.59	11.59	
4970147526	SMP	1	556.56	405.94	779.70	394.68	12.02	12.02	11.53	11.53	
4970164142	SMP	1	556.36	406.33	779.63	395.03	11.89	11.89	11.59	11.59	
4970172618	SMP	1	556.26	406.42	779.56	395.24	11.93	11.93	11.68	11.68	
4970180915	SMP	1	556.15	406.66	779.45	395.42	11.91	11.91	11.67	11.67	
4970189264	SMP	1	556.16	406.74	779.30	395.59	11.92	11.92	11.65	11.65	
4970197546	SMP	1	556.07	406.89	779.28	395.82	11.97	11.97	11.86	11.86	
4970205887	SMP	1	556.09	407.08	779.27	396.11	12.13	12.13	11.90	11.90	
4970214279	SMP	1	556.93	407.70	780.11	396.76	12.17	12.17	11.85	11.85	
4970222651	SMP	1	558.13	408.37	781.20	397.74	12.55	12.55	11.93	11.93	
4970239277	SMP	1	558.46	408.85	781.45	398.20	12.17	12.17	11.97	11.97	
4970247650	SMP	1	558.37	409.03	781.43	398.34	12.03	12.03	11.86	11.86	
4970256038	SMP	1	558.28	409.20	781.33	398.58	12.25	12.25	11.83	11.83	
4970264266	SMP	1	558.23	409.33	781.28	398.80	12.34	12.34	12.09	12.09	
4970272663	SMP	1	558.15	409.48	781.34	398.91	12.24	12.24	11.98	11.98	
4970281017	SMP	1	558.04	409.60	781.26	399.08	12.15	12.15	12.28	12.28	
4970289269	SMP	1	558.06	409.72	781.21	399.13	12.16	12.16	12.12	12.12	
4970297653	SMP	1	557.99	409.80	781.14	399.26	12.22	12.22	12.16	12.16	
4970306014	SMP	1	558.06	409.80	781.22	399.39	12.11	12.11	12.10	12.10	
4970314406	SMP	1	558.12	409.90	781.22	399.39	12.16	12.16	12.13	12.13	
4970322665	SMP	1	558.17	409.83	781.37	399.39	12.17	12.17	11.89	11.89	
4970331021	SMP	1	558.22	409.89	781.43	399.57	12.11	12.11	11.83	11.83	
4970339386	SMP	1	558.05	409.91	781.26	399.50	12.29	12.29	11.92	11.92	
4970347767	SMP	1	556.57	409.89	780.16	399.35	12.39	12.39	12.10	12.10	
4970356021	SMP	1	554.13	409.82	778.00	399.39	12.21	12.21	12.55	12.55	
4970372761	SMP	1	549.90	409.95	773.51	399.10	12.07	12.07	12.06	12.06	
4970381161	SMP	1	548.12	410.08	771.30	399.06	12.21	12.21	12.07	12.07	
4970389380	SMP	1	547.05	410.12	769.66	399.02	12.43	12.43	11.94	11.94	
4970406142	SMP	1	547.50	409.92	770.15	398.80	12.33	12.33	12.20	12.20	
4970414518	SMP	1	547.43	409.82	770.07	398.79	12.17	12.17	11.93	11.93	
4970422762	SMP	1	547.63	409.82	770.33	398.65	12.20	12.20	11.94	11.94	
4970431136	SMP	1	547.63	409.82	770.33	398.58	12.20	12.20	11.89	11.89	
4970439531	SMP	1	547.79	409.81	770.58	398.69	12.21	12.21	12.38	12.38	
4970447769	SMP	1	547.93	409.77	770.73	398.66	11.91	11.91	11.96	11.96	
4970456138	SMP	1	548.03	409.81	770.99	398.62	11.97	11.97	12.39	12.39	
4970464513	SMP	1	548.20	409.78	771.13	398.65	12.07	12.07	12.01	12.01	
4970472898	SMP	1	548.27	409.79	771.23	398.67	12.26	12.26	11.95	11.95	
4970481130	SMP	1	548.36	409.73	771.56	398.80	12.27	12.27	12.35	12.35	
4970489526	SMP	1	548.57	409.88	771.68	398.84	12.15	12.15	12.26	12.26	
4970497883	SMP	1	548.77	409.90	771.94	398.89	12.04	12.04	12.44	12.44	
4970506261	SMP	1	548.90	409.98	772.08	398.91	12.17	12.17	11.79	11.79	
4970522891	SMP	1	549.32	410.11	772.60	399.07	12.10	12.10	12.23	12.23	
4970531266	SMP	1	549.51	410.07	772.75	399.26	11.98	11.98	12.22	12.22	
4970539635	SMP	1	549.63	410.12	772.94	399.18	11.93	11.93	12.04	12.04	
4970547901	SMP	1	549.99	410.31	773.12	399.32	12.26	12.26	11.76	11.76	
4970556245	SMP	1	550.09	410.24	773.32	399.42	12.12	12.12	11.67	11.67	
4970564647	SMP	1	550.27	410.35	773.60	399.53	12.10	12.10	11.67	11.67	
4970573005	SMP	1	550.41	410.37	773.76	399.64	12.08	12.08	11.85	11.85	
4970581269	SMP	1	550.63	410.41	773.91	399.77	12.04	12.04	11.95	11.95	
4970589628	SMP	1	550.80	410.46	774.01	399.92	12.03	12.03	11.88	11.88	
4970598022	SMP	1	550.97	410.55	774.22	399.93	11.84	11.84	11.82	11.82	
4970606243	SMP	1	550.97	410.69	774.45	400.09	12.17	12.17	12.16	12.16	
4970614647	SMP	1	551.11	410.70	774.47	400.03	12.08	12.08	11.61	11.61	
4970622994	SMP	1	551.30	410.68	774.39	400.20	12.04	12.04	11.60	11.60	
4970631393	SMP	1	551.29	410.68	774.58	400.21	12.15	12.15	11.55	11.55	
4970639629	SMP	1	551.29	410.68	774.54	400.22	11.97	11.97	11.66	11.66	
4970648013	SMP	1	551.29	410.67	774.56	400.30	12.05	12.05	11.53	11.53	
4970656363	SMP	1	551.29	410.68	774.49	400.25	12.02	12.02	11.66	11.66	
4970664773	SMP	1	551.37	410.81	774.42	400.25	12.07	12.07	11.64	11.64	
4970672986	SMP	1	551.28	410.79	774.46	400.26	12.00	12.00	11.54	11.54	
4970681394	SMP	1	551.29	410.79	774.36	400.25	11.96	11.96	11.92	11.92	
4970689762	SMP	1	551.32	410.85	774.36	400.16	11.97	11.97	11.45	11.45	
4970698135	SMP	1	551.17	410.87	774.26	400.25	11.90	11.90	11.61	11.61	
4970706360	SMP	1	551.18	410.99	774.28	400.14	12.06	12.06	11.76	11.76	
4970714764	SMP	1	550.77	411.05	773.92	400.14	12.14	12.14	11.63	11.63	
4970723113	SMP	1	549.81	411.39	773.02	400.51	12.01	12.01	11.76	11.76	
4970731498	SMP	1	549.80	411.55	772.79	400.68	12.03	12.03	11.68	11.68	
4970739752	SMP	1	549.92	411.54	772.83	400.56	11.82	11.82	11.73	11.73	
4970748127	SMP	1	549.87	411.54	772.77	400.70	11.92	11.92	11.82	11.82	
4970756502	SMP	1	549.77	411.69	772.82	400.59	12.20	12.20	11.67	11.67	
4970764768	SMP	1	549.76	411.77	772.78	400.54	11.98	11.98	11.52	11.52	
4970773113	SMP	1	549.69	411.85	772.65	400.61	12.07	12.07	11.60	11.60	
4970781506	SMP	1	550.01	411.32	772.78	400.10	12.26	12.26	11.85	11.85	
4970789869	SMP	1	550.41	410.23	773.40	399.06	11.93	11.93	11.51	11.51	
4970798125	SMP	1	550.85	409.71	773.31	398.48	11.83	11.83	11.41	11.41	
4970806486	SMP	1	551.00	409.98	773.27	398.67	12.21	12.21	11.38	11.38	
4970814892	SMP	1	550.94	410.17	773.26	398.86	12.02	12.02	11.59	11.59	
4970823229	SMP	1	551.01	410.26	773.40	398.90	12.02	12.02	11.46	11.46	
4970831484	SMP	1	551.01	410.47	773.33	399.09	11.80	11.80	11.34	11.34	
4970839869	SMP	1	551.12	410.62	773.47	399.20	11.92	11.92	11.46	11.46	
4970848254	SMP	1	551.25	410.70	773.50	399.24	11.92	11.92	11.45	11.45	
4970856602	SMP	1	551.28	410.86	773.58	399.28	11.93	11.93	11.47	11.47	
4970864884	SMP	1	551.39	411.04	773.84	399.45	11.95	11.95	11.58	11.58	
4970873227	SMP	1	551.51	411.07	773.97	399.63	11.93	11.93	11.67	11.67	
4970881635	SMP	1	551.70	411.14	774.20	399.64	12.03	12.03	11.62	11.62	
4970889994	SMP	1	551.94	411.18	774.32	399.69	12.06	12.06	11.51	11.51	
4970898253	SMP	1	552.16	411.17	774.56	399.70	12.09	12.09	11.55	11.55	
4970906601	SMP	1	552.37	411.24	774.74	399.87	12.02	12.02	11.65	11.65	
4970915009	SMP	1	552.58	411.14	775.10	399.81	11.82	11.82	11.81	11.81	
4970923238	SMP	1	552.84	411.19	775.24	399.84	12.04	12.04	11.47	11.47	
4970931607	SMP	1	553.09	411.10	775.54	399.91	12.16	12.16	11.68	11.68	
4970948375	SMP	1	553.53	410.90	776.04	399.83	11.99	11.99	11.74	11.74	
4970956606	SMP	1	553.84	410.83	776.30	399.78	12.08	12.08	11.36	11.36	
4970964987	SMP	1	554.11	410.77	776.58	399.85	11.96	11.96	11.59	11.59	
4970973362	SMP	1	554.37	410.55	776.79	399.79	12.02	12.02	11.73	11.73	
4970981730	SMP	1	554.50	410.37	777.09	399.73	11.98	11.98	11.71	11.71	
4970990006	SMP	1	554.60	410.12	777.34	399.67	11.94	11.94	11.49	11.49	
4970998377	SMP	1	554.90	409.97	777.61	399.65	12.20	12.20	11.61	11.61	
4971006737	SMP	1	555.18	409.76	777.62	399.54	12.04	12.04	11.68	11.68	
4971015117	SMP	1	555.26	409.58	777.79	399.49	12.01	12.01	11.58	11.58	
4971023352	SMP	1	555.30	409.39	778.04	399.40	12.02	12.02	11.67	11.67	
4971031723	SMP	1	555.37	409.17	778.15	399.36	12.05	12.05	11.70	11.70	
4971040125	SMP	1	555.53	408.97	778.31	399.24	12.17	12.17	11.91	11.91	
4971048477	SMP	1	555.56	408.59	778.33	398.96	12.07	12.07	11.78	11.78	
4971056728	SMP	1	555.48	407.32	778.28	397.75	11.93	11.93	11.52	11.52	
4971073486	SMP	1	555.56	403.95	777.57	394.54	12.00	12.00	11.54	11.54	
4971081737	SMP	1	555.58	402.82	777.47	393.38	11.90	11.90	11.54	11.54	
4971090107	SMP	1	555.46	402.49	777.27	393.24	12.11	12.11	11.53	11.53	
4971098499	SMP	1	555.37	402.65	777.15	393.35	12.10	12.10	11.74	11.74	
4971106842	SMP	1	555.14	402.51	776.95	393.30	12.20	12.20	11.87	11.87	
4971115123	SMP	1	554.98	402.32	776.74	393.06	12.16	12.16	11.92	11.92	
4971123467	SMP	1	554.60	402.36	776.47	392.99	12.24	12.24	11.58	11.58	
4971131862	SMP	1	554.32	402.25	776.30	392.98	12.02	12.02	11.61	11.61	
4971140229	SMP	1	554.07	402.22	776.17	392.94	12.29	12.29	11.72	11.72	
4971148486	SMP	1	553.74	402.22	775.85	392.89	12.29	12.29	11.85	11.85	
4971156849	SMP	1	553.28	402.23	775.62	392.90	12.41	12.41	11.79	11.79	
4971165245	SMP	1	553.07	402.21	775.33	392.80	12.20	12.20	11.55	11.55	
4971173587	SMP	1	552.74	402.29	775.03	392.87	12.39	12.39	11.81	11.81	
4971181857	SMP	1	552.34	402.25	774.80	392.82	12.08	12.08	11.75	11.75	
4971190232	SMP	1	552.02	402.29	774.51	392.74	12.36	12.36	11.66	11.66	
4971198616	SMP	1	551.67	402.29	774.19	392.72	12.24	12.24	11.65	11.65	
4971215214	SMP	1	551.02	402.29	773.63	392.72	12.30	12.30	11.72	11.72	
4971223617	SMP	1	550.67	402.29	773.40	392.64	12.17	12.17	11.80	11.80	
4971231967	SMP	1	550.46	402.23	773.09	392.51	12.09	12.09	11.66	11.66	
4971240220	SMP	1	550.23	402.30	772.82	392.60	12.19	12.19	11.65	11.65	
4971248642	SMP	1	549.95	402.31	772.63	392.47	12.28	12.28	11.52	11.52	
4971256976	SMP	1	549.67	402.29	772.47	392.37	12.25	12.25	11.54	11.54	
4971265331	SMP	1	549.55	402.25	772.24	392.53	12.20	12.20	11.70	11.70	
4971273614	SMP	1	549.27	402.25	772.03	392.36	12.11	12.11	11.49	11.49	
4971281972	SMP	1	549.17	402.16	771.91	392.36	12.19	12.19	11.69	11.69	
4971290337	SMP	1	549.07	402.15	771.91	392.25	12.16	12.16	11.65	11.65	
4971298724	SMP	1	548.95	402.07	771.77	392.18	12.13	12.13	11.68	11.68	
4971306974	SMP	1	548.77	402.01	771.70	392.19	12.08	12.08	11.61	11.61	
4971315350	SMP	1	548.87	401.97	771.53	392.07	12.09	12.09	11.47	11.47	
4971323740	SMP	1	548.79	401.92	771.56	392.12	12.14	12.14	11.55	11.55	
4971332096	SMP	1	548.72	401.88	771.66	392.05	12.06	12.06	11.71	11.71	
4971340338	SMP	1	549.20	401.82	772.31	392.16	12.13	12.13	11.60	11.60	
4971348715	SMP	1	550.68	402.17	773.53	392.54	12.12	12.12	11.67	11.67	
4971357090	SMP	1	551.48	402.49	774.19	392.97	12.03	12.03	11.84	11.84	
4971365457	SMP	1	551.71	402.81	774.37	393.27	12.17	12.17	11.42	11.42	
4971373854	SMP	1	551.63	402.68	774.42	393.10	12.32	12.32	11.61	11.61	
4971382088	SMP	1	551.54	402.56	774.56	393.03	12.19	12.19	11.52	11.52	
4971390459	SMP	1	551.70	402.61	774.61	393.09	12.12	12.12	11.52	11.52	
4971398838	SMP	1	551.79	402.66	774.71	393.18	12.17	12.17	11.85	11.85	
4971407091	SMP	1	551.87	402.67	774.91	393.12	12.01	12.01	11.68	11.68	
4971415459	SMP	1	551.92	402.74	774.98	393.19	11.94	11.94	11.69	11.69	
4971423860	SMP	1	551.97	402.79	775.12	393.19	11.99	11.99	11.75	11.75	
4971432080	SMP	1	552.01	402.86	775.19	393.34	12.09	12.09	12.05	12.05	
4971440474	SMP	1	552.15	402.95	775.21	393.33	12.13	12.13	11.62	11.62	
4971448839	SMP	1	552.24	403.00	775.26	393.37	12.02	12.02	11.52	11.52	
4971457214	SMP	1	552.42	403.10	775.35	393.38	12.22	12.22	11.49	11.49	
4971465453	SMP	1	552.48	403.18	775.53	393.55	12.07	12.07	11.62	11.62	
4971473854	SMP	1	552.58	403.34	775.65	393.58	12.29	12.29	11.47	11.47	
4971490588	SMP	1	552.86	403.53	775.84	393.82	12.34	12.34	11.60	11.60	
4971498865	SMP	1	553.03	403.67	776.03	394.09	12.03	12.03	11.82	11.82	
4971507201	SMP	1	553.05	403.75	776.27	394.15	12.22	12.22	11.63	11.63	
4971515591	SMP	1	553.43	403.89	776.48	394.26	12.25	12.25	11.60	11.60	
4971523963	SMP	1	553.61	404.03	776.59	394.41	12.35	12.35	11.55	11.55	
4971532222	SMP	1	553.77	404.09	776.84	394.53	12.35	12.35	11.60	11.60	
4971540569	SMP	1	553.94	404.14	777.15	394.72	12.28	12.28	11.76	11.76	
4971557347	SMP	1	554.48	404.18	777.49	394.90	12.29	12.29	11.62	11.62	
4971565589	SMP	1	554.74	404.20	777.78	394.90	12.16	12.16	11.78	11.78	
4971573976	SMP	1	554.95	404.20	777.98	395.03	12.29	12.29	11.85	11.85	
4971582332	SMP	1	555.21	404.16	778.24	395.13	12.34	12.34	11.88	11.88	
4971590573	SMP	1	555.40	404.20	778.36	395.09	12.47	12.47	11.60	11.60	
4971598972	SMP	1	555.62	404.11	778.60	395.10	12.35	12.35	11.66	11.66	
4971607324	SMP	1	555.77	404.15	778.73	395.10	12.34	12.34	11.81	11.81	
4971615695	SMP	1	556.01	404.10	778.91	395.24	12.31	12.31	11.90	11.90	
4971623975	SMP	1	556.41	403.74	779.36	394.92	12.40	12.40	11.83	11.83	
4971632323	SMP	1	557.49	402.81	780.48	394.04	12.45	12.45	11.85	11.85	
4971640693	SMP	1	558.56	401.74	781.22	392.97	12.52	12.52	11.90	11.90	
4971649077	SMP	1	559.41	400.91	781.74	392.24	12.51	12.51	12.01	12.01	
4971665707	SMP	1	559.91	400.48	781.98	391.95	12.45	12.45	11.97	11.97	
4971674078	SMP	1	559.92	400.38	782.10	391.96	12.48	12.48	11.95	11.95	
4971682459	SMP	1	560.01	400.24	782.22	391.83	12.28	12.28	11.78	11.78	
4971690694	SMP	1	560.11	400.17	782.46	391.75	12.36	12.36	11.82	11.82	
4971699091	SMP	1	560.12	400.06	782.57	391.74	12.36	12.36	11.90	11.90	
4971707440	SMP	1	560.18	400.07	782.54	391.67	12.52	12.52	11.87	11.87	
4971715824	SMP	1	560.25	399.96	782.58	391.67	12.57	12.57	11.81	11.81	
4971724072	SMP	1	560.25	399.95	782.58	391.53	12.54	12.54	11.88	11.88	
4971732462	SMP	1	560.39	399.95	782.72	391.52	12.63	12.63	11.90	11.90	
4971740816	SMP	1	560.32	399.88	782.77	391.55	12.65	12.65	11.86	11.86	
4971749092	SMP	1	560.48	399.82	782.91	391.53	12.57	12.57	11.85	11.85	
4971757442	SMP	1	560.48	399.74	782.91	391.45	12.55	12.55	12.08	12.08	
4971765825	SMP	1	560.55	399.67	782.94	391.33	12.58	12.58	11.95	11.95	
4971774192	SMP	1	560.48	399.60	783.02	391.24	12.54	12.54	12.03	12.03	
4971782457	SMP	1	560.48	399.49	783.09	391.13	12.46	12.46	12.05	12.05	
4971790804	SMP	1	560.63	399.49	783.09	391.15	12.64	12.64	12.11	12.11	
4971799210	SMP	1	560.56	399.35	783.15	391.09	12.65	12.65	11.99	11.99	
4971807557	SMP	1	560.56	399.35	783.15	391.10	12.70	12.70	11.98	11.98	
4971815824	SMP	1	560.63	399.28	783.24	391.13	12.62	12.62	12.00	12.00	
4971824192	SMP	1	560.55	399.20	783.16	391.10	12.61	12.61	11.96	11.96	
4971832584	SMP	1	560.67	399.15	783.20	391.04	12.67	12.67	12.00	12.00	
4971840926	SMP	1	560.63	399.14	783.20	391.11	12.73	12.73	12.03	12.03	
4971849206	SMP	1	560.80	399.13	783.31	390.96	12.63	12.63	11.93	11.93	
4971857564	SMP	1	560.60	399.06	783.29	391.05	12.57	12.57	11.92	11.92	
4971865950	SMP	1	560.63	399.10	783.22	390.90	12.67	12.67	11.82	11.82	
4971874325	SMP	1	560.61	399.09	783.34	390.90	12.68	12.68	11.84	11.84	
4971882576	SMP	1	560.57	399.02	783.32	390.93	12.61	12.61	11.88	11.88	
4971890924	SMP	1	560.67	399.01	783.34	390.90	12.49	12.49	11.84	11.84	
4971899329	SMP	1	560.57	398.99	783.34	390.90	12.54	12.54	11.92	11.92	
4971907554	SMP	1	560.64	398.95	783.34	390.90	12.47	12.47	11.84	11.84	
4971915940	SMP	1	560.64	399.02	783.39	390.88	12.59	12.59	11.79	11.79	
4971924309	SMP	1	560.63	399.02	783.38	390.94	12.54	12.54	11.85	11.85	
4971932704	SMP	1	560.74	399.08	783.45	390.94	12.57	12.57	11.78	11.78	
4971940930	SMP	1	560.73	399.18	783.45	391.02	12.67	12.67	11.84	11.84	
4971949329	SMP	1	560.69	399.06	783.38	391.09	12.48	12.48	11.81	11.81	
4971957678	SMP	1	560.46	398.96	783.08	390.82	12.57	12.57	11.83	11.83	
4971966060	SMP	1	560.11	398.71	782.83	390.57	12.28	12.28	11.79	11.79	
4971974312	SMP	1	560.18	398.85	782.76	390.64	12.43	12.43	11.71	11.71	
4971982694	SMP	1	560.32	398.94	782.79	390.73	12.36	12.36	11.71	11.71	
4971991070	SMP	1	560.14	399.04	782.81	390.77	12.49	12.49	11.74	11.74	
4971999468	SMP	1	560.18	399.18	782.88	390.77	12.45	12.45	11.67	11.67	
4972007679	SMP	1	560.11	399.18	782.81	390.84	12.35	12.35	11.74	11.74	
4972016059	SMP	1	560.17	399.31	782.82	390.93	12.41	12.41	11.91	11.91	
4972024433	SMP	1	560.18	399.35	782.85	390.90	12.46	12.46	11.78	11.78	
4972032823	SMP	1	560.25	399.35	782.93	391.03	12.46	12.46	11.96	11.96	
4972041040	SMP	1	560.34	399.49	782.92	390.98	12.56	12.56	11.90	11.90	
4972049447	SMP	1	560.32	399.43	782.90	391.07	12.53	12.53	11.97	11.97	
4972057791	SMP	1	560.55	399.41	783.02	391.00	12.18	12.18	11.85	11.85	
4972066064	SMP	1	560.54	399.50	783.15	390.91	12.44	12.44	11.81	11.81	
4972074432	SMP	1	560.69	399.48	783.24	390.99	12.42	12.42	11.87	11.87	
4972082820	SMP	1	560.75	399.43	783.41	390.96	12.43	12.43	11.79	11.79	
4972091170	SMP	1	560.90	399.39	783.44	390.90	12.36	12.36	11.79	11.79	
4972099443	SMP	1	560.92	399.36	783.57	390.95	12.26	12.26	11.78	11.78	
4972107789	SMP	1	561.04	399.36	783.75	390.93	12.47	12.47	11.80	11.80	
4972116179	SMP	1	561.77	399.14	784.44	390.97	12.22	12.22	12.02	12.02	
4972124551	SMP	1	562.95	398.99	785.58	390.88	12.19	12.19	11.79	11.79	
4972132816	SMP	1	563.68	398.97	786.34	390.88	12.21	12.21	11.71	11.71	
4972141179	SMP	1	563.92	398.94	786.47	390.91	12.22	12.22	11.77	11.77	
4972149571	SMP	1	564.18	398.85	786.62	390.88	12.14	12.14	11.79	11.79	
4972166175	SMP	1	564.22	398.72	786.82	390.73	12.30	12.30	11.80	11.80	
4972174567	SMP	1	564.32	398.62	787.06	390.74	12.35	12.35	11.78	11.78	
4972182918	SMP	1	564.54	398.64	787.21	390.66	12.38	12.38	11.75	11.75	
4972191308	SMP	1	564.55	398.55	787.33	390.68	12.28	12.28	11.70	11.70	
4972199560	SMP	1	564.59	398.47	787.33	390.52	12.35	12.35	11.68	11.68	
4972207918	SMP	1	564.84	398.36	787.52	390.50	12.33	12.33	11.73	11.73	
4972216287	SMP	1	564.71	398.25	787.60	390.53	12.32	12.32	11.70	11.70	
4972224564	SMP	1	564.91	398.16	787.63	390.46	12.29	12.29	11.72	11.72	
4972232926	SMP	1	564.97	398.07	787.84	390.42	12.33	12.33	11.70	11.70	
4972241305	SMP	1	565.08	397.99	787.85	390.47	12.23	12.23	11.71	11.71	
4972249674	SMP	1	565.25	398.09	788.09	390.45	12.33	12.33	11.80	11.80	
4972257930	SMP	1	565.11	398.02	788.06	390.47	12.31	12.31	11.73	11.73	
4972266281	SMP	1	565.16	397.98	788.08	390.46	12.44	12.44	11.54	11.54	
4972274684	SMP	1	565.26	397.96	788.19	390.50	12.40	12.40	11.58	11.58	
4972283047	SMP	1	565.33	397.89	788.26	390.50	12.36	12.36	11.68	11.68	
4972291287	SMP	1	565.40	397.89	788.26	390.44	12.42	12.42	11.77	11.77	
4972299673	SMP	1	565.53	397.89	788.40	390.45	12.38	12.38	11.75	11.75	
4972308035	SMP	1	565.46	397.88	788.43	390.41	12.37	12.37	11.73	11.73	
4972316420	SMP	1	565.43	397.73	788.44	390.43	12.28	12.28	11.73	11.73	
4972324686	SMP	1	565.50	397.74	788.58	390.36	12.44	12.44	11.83	11.83	
4972333038	SMP	1	565.51	397.56	788.49	390.27	12.27	12.27	11.68	11.68	
4972341418	SMP	1	565.29	397.56	788.44	390.27	12.21	12.21	11.73	11.73	
4972349791	SMP	1	564.03	397.59	787.22	390.24	12.44	12.44	11.81	11.81	
4972358036	SMP	1	562.58	397.50	785.66	390.09	12.49	12.49	11.85	11.85	
4972366409	SMP	1	561.69	397.55	784.71	390.02	12.62	12.62	11.93	11.93	
4972374811	SMP	1	561.82	397.54	784.51	390.04	12.61	12.61	11.65	11.65	
4972383035	SMP	1	561.96	397.55	784.73	390.17	12.45	12.45	11.88	11.88	
4972391406	SMP	1	561.83	397.52	784.69	390.09	12.62	12.62	11.97	11.97	
4972399788	SMP	1	561.82	397.59	784.60	390.10	12.61	12.61	11.88	11.88	
4972408165	SMP	1	561.85	397.64	784.60	390.17	12.48	12.48	11.92	11.92	
4972416420	SMP	1	561.85	397.69	784.60	390.24	12.45	12.45	12.00	12.00	
4972424808	SMP	1	561.74	397.78	784.67	390.24	12.50	12.50	11.92	11.92	
4972433157	SMP	1	561.78	397.92	784.74	390.42	12.36	12.36	11.86	11.86	
4972441547	SMP	1	561.84	397.95	784.72	390.46	12.41	12.41	11.78	11.78	
4972449789	SMP	1	561.91	398.23	784.83	390.65	12.55	12.55	11.97	11.97	
4972458157	SMP	1	561.76	398.43	784.76	390.77	12.71	12.71	12.03	12.03	
4972466533	SMP	1	561.68	398.62	784.68	390.93	12.61	12.61	12.04	12.04	
4972474928	SMP	1	561.80	398.76	784.53	391.15	12.51	12.51	11.94	11.94	
4972483153	SMP	1	561.78	398.97	784.67	391.31	12.60	12.60	12.03	12.03	
4972491529	SMP	1	561.95	399.09	784.70	391.42	12.64	12.64	12.03	12.03	
4972499934	SMP	1	561.97	399.28	784.88	391.49	12.50	12.50	11.99	11.99	
4972508290	SMP	1	561.96	399.48	784.84	391.66	12.60	12.60	12.05	12.05	
4972516519	SMP	1	561.98	399.51	784.84	391.88	12.58	12.58	12.07	12.07	
4972524922	SMP	1	562.02	399.67	784.81	391.85	12.65	12.65	12.05	12.05	
4972533278	SMP	1	562.21	399.87	785.11	392.20	12.51	12.51	12.24	12.24	
4972541534	SMP	1	563.19	400.71	785.93	392.91	12.77	12.77	12.18	12.18	
4972549908	SMP	1	564.48	401.67	787.10	394.03	12.61	12.61	12.18	12.18	
4972566663	SMP	1	565.98	403.91	788.24	396.37	12.67	12.67	12.26	12.26	
4972574907	SMP	1	565.96	404.63	788.17	397.00	12.90	12.90	12.31	12.31	
4972583291	SMP	1	566.00	404.43	788.41	396.91	12.82	12.82	12.28	12.28	
4972591639	SMP	1	566.12	404.43	788.62	396.80	12.85	12.85	12.26	12.26	
4972600044	SMP	1	566.22	404.43	788.95	396.96	12.87	12.87	12.13	12.13	
4972608270	SMP	1	566.41	404.48	789.05	397.05	12.99	12.99	12.24	12.24	
4972616657	SMP	1	566.68	404.41	789.23	397.14	12.87	12.87	12.30	12.30	
4972625028	SMP	1	566.76	404.46	789.32	396.98	12.94	12.94	12.35	12.35	
4972633422	SMP	1	566.90	404.50	789.49	397.09	12.90	12.90	12.34	12.34	
4972641635	SMP	1	567.00	404.50	789.77	397.16	12.89	12.89	12.28	12.28	
4972650051	SMP	1	567.11	404.54	789.95	397.11	12.89	12.89	12.22	12.22	
4972658390	SMP	1	567.34	404.41	790.06	397.19	12.94	12.94	12.34	12.34	
4972666770	SMP	1	567.52	404.42	790.21	397.22	12.90	12.90	12.24	12.24	
4972675022	SMP	1	567.47	404.36	790.42	397.17	13.07	13.07	12.28	12.28	
4972683406	SMP	1	567.78	404.41	790.56	397.14	13.04	13.04	12.33	12.33	
4972700156	SMP	1	567.96	404.34	790.86	397.17	13.18	13.18	12.35	12.35	
4972708425	SMP	1	568.05	404.29	790.96	397.25	12.88	12.88	12.39	12.39	
4972716767	SMP	1	568.21	404.20	791.08	397.26	13.02	13.02	12.34	12.34	
4972725144	SMP	1	568.23	404.09	791.10	397.14	12.87	12.87	12.28	12.28	
4972733396	SMP	1	568.25	403.94	791.17	397.07	12.90	12.90	12.22	12.22	
4972741770	SMP	1	568.36	403.82	791.29	396.98	12.98	12.98	12.41	12.41	
4972750149	SMP	1	568.34	403.69	791.29	396.83	13.08	13.08	12.39	12.39	
4972758542	SMP	1	568.48	403.55	791.38	396.68	13.08	13.08	12.30	12.30	
4972766771	SMP	1	568.46	403.42	791.48	396.60	13.15	13.15	12.20	12.20	
4972775138	SMP	1	568.45	403.25	791.50	396.52	13.14	13.14	12.42	12.42	
4972783515	SMP	1	568.48	403.08	791.50	396.35	13.04	13.04	12.43	12.43	
4972791897	SMP	1	568.50	402.99	791.56	396.21	12.98	12.98	12.51	12.51	
4972800131	SMP	1	568.41	402.81	791.56	396.07	12.90	12.90	12.57	12.57	
4972808536	SMP	1	568.34	402.69	791.45	396.05	13.17	13.17	12.49	12.49	
4972816898	SMP	1	568.20	402.54	791.43	395.99	12.96	12.96	12.41	12.41	
4972825258	SMP	1	568.23	402.57	791.36	395.90	13.20	13.20	12.38	12.38	
4972833514	SMP	1	568.14	402.41	791.36	395.80	13.12	13.12	12.37	12.37	
4972841907	SMP	1	568.19	402.39	791.21	395.77	13.20	13.20	12.40	12.40	
4972850252	SMP	1	567.96	402.20	791.13	395.63	12.98	12.98	12.52	12.52	
4972858657	SMP	1	567.84	402.24	790.99	395.54	13.00	13.00	12.52	12.52	
4972866888	SMP	1	567.74	402.21	791.02	395.42	12.96	12.96	12.43	12.43	
4972875257	SMP	1	567.53	402.17	790.80	395.37	13.11	13.11	12.40	12.40	
4972883642	SMP	1	567.38	402.18	790.70	395.28	13.09	13.09	12.32	12.32	
4972891889	SMP	1	567.23	402.12	790.56	395.35	12.87	12.87	12.56	12.56	
4972900256	SMP	1	567.18	402.24	790.36	395.38	13.03	13.03	12.51	12.51	
4972908679	SMP	1	567.05	402.24	790.28	395.20	13.08	13.08	12.38	12.38	
4972917017	SMP	1	567.80	401.80	791.18	395.02	13.06	13.06	12.23	12.23	
4972925263	SMP	1	568.76	401.23	792.07	394.49	12.91	12.91	12.57	12.57	
4972933680	SMP	1	569.40	400.99	792.31	394.03	12.93	12.93	12.33	12.33	
4972950390	SMP	1	569.17	401.11	792.06	394.27	12.79	12.79	12.39	12.39	
4972958637	SMP	1	568.95	401.16	792.00	394.26	12.84	12.84	12.41	12.41	
4972967024	SMP	1	568.91	401.24	792.03	394.33	12.96	12.96	12.41	12.41	
4972983754	SMP	1	568.70	401.24	791.90	394.24	12.79	12.79	12.34	12.34	
4972992036	SMP	1	568.87	401.26	791.89	394.24	12.86	12.86	12.32	12.32	
4973000383	SMP	1	568.82	401.32	791.89	394.16	12.80	12.80	12.16	12.16	
4973008767	SMP	1	568.82	401.25	791.97	394.23	12.62	12.62	12.35	12.35	
4973017134	SMP	1	568.89	401.25	792.05	394.10	12.59	12.59	12.16	12.16	
4973025376	SMP	1	568.89	401.19	792.16	394.11	12.57	12.57	12.12	12.12	
4973033742	SMP	1	569.09	401.23	792.21	394.12	12.53	12.53	12.01	12.01	
4973042148	SMP	1	569.13	401.11	792.40	394.02	12.53	12.53	11.90	11.90	
4973050375	SMP	1	569.28	401.18	792.47	394.08	12.60	12.60	11.92	11.92	
4973058745	SMP	1	569.54	401.12	792.56	394.08	12.56	12.56	11.97	11.97	
4973067131	SMP	1	569.70	401.09	792.72	394.07	12.60	12.60	12.03	12.03	
4973075514	SMP	1	569.81	401.15	792.96	394.10	12.65	12.65	12.08	12.08	
4973083739	SMP	1	569.94	401.14	793.16	394.06	12.35	12.35	11.97	11.97	
4973092145	SMP	1	570.01	400.94	793.34	394.06	12.17	12.17	11.81	11.81	
4973100500	SMP	1	570.25	401.13	793.46	394.16	12.49	12.49	11.74	11.74	
4973108867	SMP	1	570.25	401.88	793.26	394.96	12.36	12.36	11.73	11.73	
4973117130	SMP	1	569.94	403.42	792.89	396.64	12.33	12.33	11.82	11.82	
4973125513	SMP	1	569.42	404.81	792.18	398.13	12.33	12.33	11.89	11.89	
4973133860	SMP	1	569.41	406.11	791.96	399.54	12.29	12.29	12.10	12.10	
4973142264	SMP	1	569.47	406.57	791.96	399.98	12.53	12.53	12.21	12.21	
4973158873	SMP	1	569.73	406.37	792.76	399.83	12.33	12.33	11.99	11.99	
4973167266	SMP	1	569.94	406.52	792.96	400.05	12.30	12.30	12.12	12.12	
4973175615	SMP	1	570.18	406.46	793.19	400.12	12.25	12.25	11.92	11.92	
4973183887	SMP	1	570.20	406.50	793.43	400.26	12.02	12.02	11.78	11.78	
4973192250	SMP	1	570.47	406.63	793.63	400.28	12.19	12.19	11.74	11.74	
4973200629	SMP	1	570.68	406.69	793.79	400.31	12.34	12.34	11.47	11.47	
4973208861	SMP	1	570.95	406.65	793.97	400.42	12.13	12.13	11.76	11.76	
4973217266	SMP	1	571.09	406.57	794.26	400.46	11.94	11.94	11.69	11.69	
4973225604	SMP	1	571.05	406.51	794.37	400.50	11.93	11.93	11.59	11.59	
4973233986	SMP	1	571.27	406.56	794.51	400.54	12.10	12.10	11.71	11.71	
4973242244	SMP	1	571.47	406.64	794.73	400.43	12.31	12.31	11.43	11.43	
4973250634	SMP	1	571.69	406.55	794.84	400.63	12.20	12.20	11.68	11.68	
4973258978	SMP	1	571.83	406.48	795.03	400.56	12.17	12.17	11.83	11.83	
4973267388	SMP	1	571.90	406.54	795.10	400.50	12.24	12.24	11.60	11.60	
4973283998	SMP	1	572.04	406.61	795.24	400.77	12.17	12.17	11.75	11.75	
4973292386	SMP	1	571.35	407.36	794.46	401.32	12.17	12.17	11.86	11.86	
4973300744	SMP	1	570.85	407.77	793.79	402.02	11.96	11.96	11.89	11.89	
4973308993	SMP	1	570.63	408.09	793.60	402.01	12.29	12.29	11.80	11.80	
4973317368	SMP	1	570.65	407.80	793.65	401.97	12.16	12.16	11.95	11.95	
4973325735	SMP	1	570.68	407.77	793.80	401.91	12.40	12.40	11.78	11.78	
4973334109	SMP	1	570.69	407.77	793.80	402.06	12.03	12.03	11.91	11.91	
4973342384	SMP	1	570.53	407.94	793.72	401.90	12.59	12.59	11.76	11.76	
4973350734	SMP	1	570.54	407.95	793.63	401.94	12.47	12.47	11.97	11.97	
4973359106	SMP	1	570.54	407.95	793.72	401.83	12.50	12.50	11.64	11.64	
4973367363	SMP	1	570.44	407.96	793.55	402.03	12.50	12.50	11.79	11.79	
4973375752	SMP	1	570.34	408.00	793.60	402.08	12.54	12.54	11.86	11.86	
4973384107	SMP	1	570.23	408.07	793.56	402.03	12.50	12.50	11.81	11.81	
4973392509	SMP	1	570.17	408.02	793.38	402.03	12.35	12.35	12.06	12.06	
4973400776	SMP	1	570.12	408.06	793.02	402.06	12.47	12.47	11.97	11.97	
4973417484	SMP	1	569.92	408.03	793.02	402.00	12.41	12.41	12.01	12.01	
4973425862	SMP	1	569.80	408.02	792.88	401.98	12.43	12.43	11.90	11.90	
4973434142	SMP	1	569.58	408.02	792.75	401.95	12.44	12.44	12.01	12.01	
4973442480	SMP	1	569.37	408.03	792.77	401.94	12.62	12.62	12.00	12.00	
4973450881	SMP	1	569.35	408.02	792.55	401.91	12.56	12.56	12.14	12.14	
4973459215	SMP	1	569.27	408.07	792.35	401.90	12.56	12.56	12.08	12.08	
4973467477	SMP	1	569.07	407.93	791.99	401.70	12.42	12.42	11.79	11.79	
4973475860	SMP	1	568.81	407.86	792.04	401.66	12.32	12.32	11.92	11.92	
4973484242	SMP	1	568.70	407.89	791.94	401.77	12.69	12.69	12.15	12.15	
4973492592	SMP	1	568.54	407.82	791.79	401.49	12.70	12.70	11.97	11.97	
4973500877	SMP	1	568.43	407.87	791.61	401.65	12.75	12.75	12.09	12.09	
4973509212	SMP	1	568.25	407.85	791.44	401.54	12.72	12.72	12.10	12.10	
4973517611	SMP	1	568.11	407.86	791.33	401.41	12.65	12.65	12.15	12.15	
4973525860	SMP	1	567.90	407.78	791.05	401.48	12.47	12.47	12.38	12.38	
4973534243	SMP	1	567.84	407.91	790.91	401.36	12.59	12.59	12.09	12.09	
4973542603	SMP	1	567.61	407.82	790.86	401.24	12.79	12.79	12.36	12.36	
4973550996	SMP	1	567.50	407.85	790.68	401.23	12.77	12.77	12.37	12.37	
4973559215	SMP	1	567.39	407.87	790.59	401.21	12.76	12.76	12.06	12.06	
4973567615	SMP	1	567.27	407.81	790.46	401.22	12.67	12.67	12.12	12.12	
4973575982	SMP	1	567.19	407.91	790.32	401.22	12.71	12.71	12.41	12.41	
4973584360	SMP	1	566.96	407.86	790.18	401.17	12.52	12.52	12.43	12.43	
4973592584	SMP	1	566.98	407.87	790.17	401.23	12.37	12.37	12.03	12.03	
4973600998	SMP	1	566.81	407.80	790.09	401.07	12.40	12.40	12.03	12.03	
4973609344	SMP	1	566.77	407.87	789.98	401.10	12.57	12.57	12.10	12.10	
4973617720	SMP	1	566.72	407.95	789.96	401.15	12.68	12.68	12.42	12.42	
4973625977	SMP	1	566.64	407.96	789.89	401.18	12.81	12.81	12.42	12.42	
4973634355	SMP	1	566.58	408.00	789.87	401.09	12.77	12.77	12.25	12.25	
4973642719	SMP	1	566.57	407.96	789.85	401.09	12.69	12.69	12.24	12.24	
4973651117	SMP	1	566.50	408.00	789.90	401.04	12.72	12.72	12.20	12.20	
4973659342	SMP	1	566.41	407.93	789.91	401.02	12.57	12.57	12.13	12.13	
4973667725	SMP	1	566.42	407.97	789.76	401.11	12.65	12.65	12.23	12.23	
4973676097	SMP	1	566.38	408.00	789.83	400.97	12.60	12.60	12.09	12.09	
4973684368	SMP	1	566.50	408.04	789.90	401.04	12.66	12.66	12.15	12.15	
4973692707	SMP	1	566.43	407.97	789.76	401.04	12.60	12.60	12.14	12.14	
4973701116	SMP	1	566.50	407.90	789.69	400.97	12.55	12.55	12.11	12.11	
4973709459	SMP	1	566.47	407.97	789.90	401.11	12.61	12.61	12.20	12.20	
4973717711	SMP	1	566.88	407.86	790.11	401.04	12.32	12.32	12.05	12.05	
4973726093	SMP	1	568.18	407.33	791.56	400.66	12.48	12.48	12.30	12.30	
4973734482	SMP	1	569.89	406.82	793.15	400.00	12.32	12.32	11.98	11.98	
4973742828	SMP	1	571.55	406.26	794.28	399.69	12.51	12.51	11.73	11.73	
4973751111	SMP	1	572.54	406.25	794.91	399.55	12.59	12.59	12.01	12.01	
4973759455	SMP	1	572.50	406.26	794.87	399.62	12.32	12.32	11.73	11.73	
4973767846	SMP	1	572.31	406.25	795.04	399.57	12.57	12.57	11.69	11.69	
4973776221	SMP	1	572.51	406.24	795.10	399.63	12.43	12.43	11.82	11.82	
4973784474	SMP	1	572.54	406.25	795.25	399.49	12.44	12.44	11.52	11.52	
4973792826	SMP	1	572.50	406.19	795.32	399.49	12.41	12.41	11.57	11.57	
4973801238	SMP	1	572.55	406.19	795.36	399.57	12.31	12.31	11.58	11.58	
4973809626	SMP	1	572.67	406.23	795.41	399.64	12.51	12.51	11.66	11.66	
4973817840	SMP	1	572.65	406.25	795.47	399.68	12.18	12.18	11.72	11.72	
4973826226	SMP	1	572.74	406.23	795.56	399.67	12.31	12.31	11.74	11.74	
4973834597	SMP	1	572.75	406.17	795.59	399.72	12.32	12.32	11.81	11.81	
4973842951	SMP	1	572.88	406.18	795.69	399.90	12.30	12.30	12.05	12.05	
4973851231	SMP	1	572.99	406.09	795.73	399.86	12.26	12.26	11.89	11.89	
4973859576	SMP	1	572.98	406.15	795.80	399.93	12.26	12.26	11.82	11.82	
4973867970	SMP	1	573.00	406.16	795.86	400.00	12.33	12.33	12.14	12.14	
4973876211	SMP	1	573.18	406.17	796.01	399.93	12.35	12.35	12.15	12.15	
4973884593	SMP	1	573.18	406.17	796.01	400.00	12.27	12.27	11.82	11.82	
4973892952	SMP	1	573.13	406.13	796.08	399.93	12.28	12.28	11.84	11.84	
4973901358	SMP	1	573.20	406.21	796.18	399.98	12.30	12.30	11.92	11.92	
4973909571	SMP	1	573.28	406.21	796.31	399.99	12.23	12.23	11.94	11.94	
4973917954	SMP	1	573.28	406.14	796.36	400.06	12.28	12.28	12.01	12.01	
4973926332	SMP	1	573.28	406.21	796.32	400.06	12.23	12.23	12.06	12.06	
4973934738	SMP	1	573.28	406.27	796.21	399.99	12.24	12.24	11.86	11.86	
4973942949	SMP	1	573.28	406.14	796.28	400.13	12.24	12.24	12.04	12.04	
4973951353	SMP	1	573.28	406.20	796.32	400.13	12.25	12.25	12.02	12.02	
4973959699	SMP	1	573.28	406.27	796.29	400.13	12.29	12.29	12.09	12.09	
4973968082	SMP	1	573.23	406.19	796.31	400.13	12.26	12.26	11.82	11.82	
4973976332	SMP	1	573.23	406.19	796.23	400.13	12.26	12.26	11.69	11.69	
4973984716	SMP	1	573.18	406.26	796.23	400.13	12.33	12.33	11.80	11.80	
4973993078	SMP	1	573.20	406.21	796.29	400.06	12.26	12.26	11.77	11.77	
4974001474	SMP	1	573.15	406.19	796.29	400.20	12.20	12.20	11.94	11.94	
4974009701	SMP	1	573.24	406.18	796.30	400.20	12.00	12.00	12.24	12.24	
4974018086	SMP	1	573.10	406.31	796.29	400.13	12.27	12.27	11.70	11.70	
4974026456	SMP	1	573.11	406.19	796.23	400.13	12.14	12.14	11.90	11.90	
4974034719	SMP	1	573.23	406.34	796.29	400.20	12.25	12.25	11.79	11.79	
4974043065	SMP	1	573.91	407.06	796.84	401.07	12.15	12.15	11.87	11.87	
4974059849	SMP	1	574.62	408.48	797.28	402.63	12.15	12.15	11.89	11.89
[truncated: 4,533,021 more chars]
