# Supplementary material for: Dynamic Patterns of Expertise: The Case of Orthopedic Medical Diagnosis
Source: PLoS One. 2016 Jul 14;11(7):e0158820. doi: 10.1371/journal.pone.0158820 (PMC4945032; doi:10.1371/journal.pone.0158820)
Supplement: S1 Data — The zip files includes 15 main radiographs used in the experiment (in main radiograph folder), all the gathered data (in the eyetracking data folder) and all the result files used for the statistic analysis (hypothesis 1 & 2, newstat, rqanew and rqanew2). (ZIP) [file pone.0158820.s001.zip › fai data/eyetracking data/P14-eye_data Samples.txt]

## Sample Rate:	120
## Separator Type:	Msg
## Trial Count:	1
## Uses Plane File:	False
## Number of Samples:	61933                                                                                                                                                                                                                                                           
## Reversed:	none
## [Run]
## Subject:	P14                                                                                                                                                                                                                                                             
## [Calibration]
## Calibration Type:	5-point
## Calibration Area:	1680	1050
## Calibration Point 0:	Position(840;525)
## Calibration Point 1:	Position(420;105)
## Calibration Point 2:	Position(1512;262)
## Calibration Point 3:	Position(1260;945)
## Calibration Point 4:	Position(167;787)
## [Geometry]
## Stimulus Dimension [mm]:	474	297
## Head Distance [mm]:	700
## [Hardware Setup]
## System ID:	IRX0867601-1348
## Operating System :	6.1
## iView X Version:	2.8.26
## [Filter Settings]
## Heuristic:	False
## Heuristic Stage:	0
## Bilateral:	True
## Gaze Cursor Filter:	True
## Saccade Length [px]:	80
## Filter Depth [ms]:	20
## Format:	LEFT, RIGHT, RAW, DIAMETER
## 
Time	Type	Trial	L Raw X [px]	L Raw Y [px]	R Raw X [px]	R Raw Y [px]	L Dia X [px]	L Dia Y [px]	R Dia X [px]	R Dia Y [px]	Aux1
1360403715	SMP	1	756.67	253.36	1006.21	246.97	15.30	15.30	15.04	15.04	
1360411974	SMP	1	756.83	253.34	1006.29	246.96	15.21	15.21	15.00	15.00	
1360420362	SMP	1	756.73	253.38	1006.28	247.16	15.29	15.29	15.01	15.01	
1360428596	SMP	1	756.82	253.38	1006.42	247.15	15.35	15.35	15.12	15.12	
1386894317	SMP	1	537.87	417.26	785.45	405.47	12.16	12.16	11.36	11.36	
1386903694	SMP	1	537.94	417.25	785.39	405.43	12.21	12.21	11.30	11.30	
1386908701	SMP	1	537.79	417.30	785.47	405.46	12.19	12.19	11.40	11.40	
1386916950	SMP	1	537.83	417.21	785.41	405.51	12.47	12.47	11.45	11.45	
1386925308	SMP	1	537.68	417.22	785.35	405.44	12.37	12.37	11.44	11.44	
1386933697	SMP	1	537.60	417.20	785.24	405.43	12.30	12.30	11.55	11.55	
1386942050	SMP	1	537.61	417.24	785.12	405.45	12.11	12.11	11.69	11.69	
1386950318	SMP	1	537.48	417.29	785.03	405.44	12.35	12.35	11.68	11.68	
1386958700	SMP	1	537.41	417.24	784.92	405.44	12.27	12.27	11.68	11.68	
1386967080	SMP	1	537.43	417.31	784.86	405.39	12.19	12.19	11.82	11.82	
1386975436	SMP	1	537.22	417.29	784.71	405.37	12.26	12.26	11.70	11.70	
1386983710	SMP	1	536.97	417.06	784.46	405.22	12.50	12.50	11.82	11.82	
1386992056	SMP	1	535.50	416.31	782.78	404.17	12.57	12.57	12.09	12.09	
1387000458	SMP	1	532.92	414.61	780.25	402.48	12.78	12.78	12.14	12.14	
1387017074	SMP	1	529.61	410.43	775.11	398.20	12.73	12.73	11.95	11.95	
1387025432	SMP	1	528.91	409.19	773.92	397.10	12.60	12.60	12.37	12.37	
1387033813	SMP	1	528.96	409.06	774.02	396.84	12.75	12.75	12.33	12.33	
1387042158	SMP	1	528.91	409.24	774.32	396.94	12.58	12.58	12.17	12.17	
1387050443	SMP	1	528.90	409.48	774.36	397.20	12.74	12.74	12.37	12.37	
1387058822	SMP	1	528.69	409.74	774.12	397.24	12.85	12.85	12.31	12.31	
1387075428	SMP	1	528.49	409.77	773.99	397.33	12.73	12.73	12.23	12.23	
1387083823	SMP	1	528.23	409.69	773.87	397.31	12.54	12.54	12.23	12.23	
1387092180	SMP	1	528.13	409.80	773.79	397.27	12.71	12.71	12.14	12.14	
1387100549	SMP	1	528.18	409.79	773.85	397.30	12.70	12.70	12.19	12.19	
1387108810	SMP	1	528.13	409.69	773.76	397.37	12.59	12.59	12.23	12.23	
1387117168	SMP	1	527.97	409.68	773.82	397.25	12.65	12.65	12.22	12.22	
1387125538	SMP	1	528.99	409.46	775.08	397.00	13.13	13.13	12.12	12.12	
1387133943	SMP	1	530.25	408.69	776.45	396.50	12.78	12.78	12.28	12.28	
1387142185	SMP	1	531.27	408.27	777.15	396.04	12.83	12.83	12.20	12.20	
1387158921	SMP	1	531.54	407.91	777.27	395.84	12.80	12.80	12.24	12.24	
1387167175	SMP	1	531.63	407.99	777.28	395.87	12.81	12.81	12.30	12.30	
1387175565	SMP	1	531.45	408.14	777.32	396.02	12.85	12.85	12.45	12.45	
1387183908	SMP	1	531.54	408.11	777.28	396.03	12.79	12.79	12.45	12.45	
1387192301	SMP	1	531.34	408.20	777.29	396.09	12.79	12.79	12.39	12.39	
1387200544	SMP	1	531.41	408.16	777.33	396.12	12.78	12.78	12.35	12.35	
1387208940	SMP	1	531.20	408.17	777.28	396.16	12.80	12.80	12.49	12.49	
1387217304	SMP	1	531.24	408.24	777.43	396.12	12.86	12.86	12.37	12.37	
1387225680	SMP	1	531.24	408.29	777.47	396.19	12.83	12.83	12.33	12.33	
1387233906	SMP	1	531.36	408.29	777.50	396.19	12.80	12.80	12.20	12.20	
1387242312	SMP	1	531.48	408.39	777.57	396.26	12.94	12.94	12.30	12.30	
1387250667	SMP	1	531.32	408.40	777.64	396.19	12.92	12.92	12.37	12.37	
1387259050	SMP	1	531.48	408.40	777.61	396.28	12.90	12.90	12.22	12.22	
1387267306	SMP	1	531.74	408.39	777.85	396.43	12.70	12.70	12.27	12.27	
1387275686	SMP	1	532.55	408.50	778.63	396.56	12.87	12.87	12.12	12.12	
1387284027	SMP	1	532.92	408.50	779.12	396.66	12.67	12.67	12.26	12.26	
1387292435	SMP	1	532.92	408.44	779.32	396.62	12.74	12.74	12.28	12.28	
1387300660	SMP	1	533.18	408.43	779.37	396.66	12.75	12.75	12.21	12.21	
1387309050	SMP	1	533.17	408.39	779.36	396.68	12.71	12.71	12.16	12.16	
1387317418	SMP	1	533.04	408.31	779.37	396.61	12.71	12.71	12.29	12.29	
1387325675	SMP	1	533.23	408.29	779.43	396.54	12.70	12.70	12.34	12.34	
1387334038	SMP	1	533.17	408.28	779.47	396.60	12.84	12.84	12.32	12.32	
1387342432	SMP	1	533.07	408.16	779.53	396.44	12.74	12.74	12.00	12.00	
1387350775	SMP	1	533.04	408.21	779.37	396.42	12.75	12.75	12.28	12.28	
1387359042	SMP	1	532.98	408.20	779.36	396.42	12.74	12.74	11.98	11.98	
1387367413	SMP	1	532.98	408.20	779.42	396.36	12.75	12.75	12.07	12.07	
1387375804	SMP	1	533.02	408.24	779.28	396.41	12.63	12.63	12.08	12.08	
1387384154	SMP	1	532.89	408.30	779.33	396.42	12.61	12.61	12.17	12.17	
1387392431	SMP	1	532.83	408.31	779.31	396.43	12.67	12.67	12.02	12.02	
1387400777	SMP	1	532.78	408.25	779.20	396.35	12.76	12.76	12.15	12.15	
1387409176	SMP	1	532.56	408.18	779.31	396.36	12.66	12.66	12.19	12.19	
1387417536	SMP	1	532.54	408.29	779.28	396.41	12.75	12.75	12.11	12.11	
1387425795	SMP	1	532.47	408.33	779.15	396.36	12.80	12.80	12.18	12.18	
1387434146	SMP	1	532.77	408.32	779.09	396.36	12.76	12.76	12.01	12.01	
1387442555	SMP	1	532.65	408.45	779.15	396.46	12.71	12.71	12.04	12.04	
1387450931	SMP	1	532.66	408.42	779.08	396.46	12.56	12.56	11.98	11.98	
1387459167	SMP	1	532.78	408.51	779.08	396.53	12.51	12.51	12.03	12.03	
1387467533	SMP	1	532.66	408.53	779.03	396.49	12.52	12.52	12.04	12.04	
1387475930	SMP	1	532.89	408.57	779.14	396.53	12.49	12.49	11.95	11.95	
1387484146	SMP	1	532.64	408.66	779.17	396.57	12.55	12.55	11.99	11.99	
1387492547	SMP	1	532.64	408.68	779.19	396.57	12.50	12.50	11.98	11.98	
1387500899	SMP	1	532.81	408.73	779.31	396.61	12.55	12.55	11.88	11.88	
1387509283	SMP	1	532.87	408.74	779.25	396.74	12.35	12.35	11.97	11.97	
1387517728	SMP	1	532.94	408.83	779.34	396.73	12.63	12.63	11.95	11.95	
1387525920	SMP	1	533.02	408.86	779.37	396.77	12.47	12.47	11.86	11.86	
1387534272	SMP	1	533.15	408.88	779.45	396.83	12.58	12.58	11.81	11.81	
1387542672	SMP	1	533.02	408.79	779.47	396.81	12.30	12.30	11.79	11.79	
1387550903	SMP	1	533.14	408.89	779.68	396.90	12.57	12.57	11.88	11.88	
1387559284	SMP	1	533.27	408.91	779.66	396.98	12.65	12.65	11.96	11.96	
1387567651	SMP	1	533.34	408.91	779.76	396.91	12.60	12.60	11.87	11.87	
1387576051	SMP	1	533.34	408.88	779.75	396.91	12.53	12.53	11.78	11.78	
1387584265	SMP	1	533.42	408.74	779.97	396.98	12.33	12.33	11.71	11.71	
1387592670	SMP	1	533.58	408.85	779.84	397.02	12.51	12.51	11.64	11.64	
1387601013	SMP	1	533.51	408.80	780.00	396.91	12.48	12.48	11.63	11.63	
1387609404	SMP	1	533.65	408.85	779.87	397.02	12.47	12.47	11.64	11.64	
1387617648	SMP	1	533.64	408.77	780.00	396.97	12.46	12.46	11.80	11.80	
1387626039	SMP	1	533.84	408.73	780.04	396.92	12.28	12.28	11.63	11.63	
1387634382	SMP	1	533.77	408.73	780.13	396.90	12.34	12.34	11.64	11.64	
1387642755	SMP	1	533.83	408.70	780.08	396.89	12.33	12.33	11.55	11.55	
1387651013	SMP	1	533.80	408.75	780.03	396.97	12.34	12.34	11.70	11.70	
1387659402	SMP	1	533.79	408.69	780.13	396.93	12.33	12.33	11.73	11.73	
1387667779	SMP	1	533.70	408.77	780.11	396.97	12.33	12.33	11.61	11.61	
1387676041	SMP	1	533.72	408.70	780.01	396.96	12.36	12.36	11.58	11.58	
1387684386	SMP	1	533.05	408.66	779.80	396.95	12.16	12.16	11.76	11.76	
1387692790	SMP	1	532.82	408.62	779.30	396.93	12.31	12.31	11.95	11.95	
1387701154	SMP	1	532.90	408.71	779.38	396.84	12.23	12.23	11.90	11.90	
1387709400	SMP	1	532.71	408.60	779.35	396.86	12.32	12.32	11.83	11.83	
1387717775	SMP	1	532.87	408.75	779.21	396.90	12.28	12.28	11.76	11.76	
1387726148	SMP	1	532.90	408.79	779.08	396.96	12.29	12.29	11.80	11.80	
1387734504	SMP	1	532.90	408.79	779.09	396.93	12.25	12.25	11.78	11.78	
1387742785	SMP	1	532.77	408.79	779.12	396.87	12.34	12.34	11.73	11.73	
1387751130	SMP	1	532.70	408.86	778.94	396.97	12.35	12.35	11.60	11.60	
1387759519	SMP	1	532.51	408.76	779.06	396.96	12.26	12.26	11.72	11.72	
1387767889	SMP	1	532.59	408.88	779.02	396.91	12.60	12.60	11.68	11.68	
1387776154	SMP	1	532.38	408.82	779.00	396.86	12.48	12.48	11.59	11.59	
1387784514	SMP	1	532.41	408.81	779.00	396.82	12.46	12.46	11.68	11.68	
1387792908	SMP	1	532.40	408.93	778.97	396.84	12.63	12.63	11.57	11.57	
1387801129	SMP	1	532.32	408.83	778.96	396.86	12.53	12.53	11.71	11.71	
1387809518	SMP	1	532.31	408.92	778.90	396.80	12.60	12.60	11.75	11.75	
1387817890	SMP	1	532.33	408.97	778.90	396.88	12.49	12.49	11.63	11.63	
1387826271	SMP	1	532.29	408.81	778.70	396.76	12.41	12.41	11.70	11.70	
1387834512	SMP	1	532.11	408.91	778.83	396.80	12.48	12.48	11.83	11.83	
1387842907	SMP	1	532.02	408.85	778.70	396.83	12.35	12.35	11.81	11.81	
1387851248	SMP	1	532.11	408.85	778.66	396.80	12.40	12.40	11.72	11.72	
1387859641	SMP	1	532.08	408.93	778.53	396.81	12.42	12.42	11.87	11.87	
1387867885	SMP	1	532.15	408.95	778.55	396.77	12.40	12.40	11.82	11.82	
1387876273	SMP	1	532.05	408.97	778.69	396.80	12.42	12.42	11.73	11.73	
1387884619	SMP	1	531.86	408.87	778.44	396.75	12.13	12.13	11.83	11.83	
1387893028	SMP	1	532.01	409.00	778.52	396.74	12.35	12.35	11.76	11.76	
1387901244	SMP	1	531.95	409.06	778.50	396.74	12.34	12.34	11.79	11.79	
1387909644	SMP	1	531.64	408.96	778.47	396.77	12.07	12.07	11.77	11.77	
1387918009	SMP	1	531.92	408.99	778.43	396.70	12.22	12.22	11.72	11.72	
1387926395	SMP	1	531.75	408.93	778.44	396.73	12.17	12.17	11.71	11.71	
1387934616	SMP	1	531.90	408.98	778.41	396.67	12.30	12.30	11.67	11.67	
1387943022	SMP	1	531.80	408.88	778.55	396.75	12.20	12.20	11.78	11.78	
1387951387	SMP	1	531.79	408.85	778.55	396.68	12.23	12.23	11.70	11.70	
1387959642	SMP	1	532.01	409.04	778.44	396.70	12.06	12.06	11.70	11.70	
1387968009	SMP	1	531.98	409.01	778.49	396.83	12.24	12.24	11.76	11.76	
1387976392	SMP	1	532.09	408.98	778.64	396.72	12.32	12.32	11.74	11.74	
1387984737	SMP	1	532.08	408.98	778.74	396.76	12.15	12.15	11.72	11.72	
1387993020	SMP	1	532.26	409.01	778.89	396.78	12.32	12.32	11.72	11.72	
1388001368	SMP	1	532.24	408.98	778.87	396.78	12.50	12.50	11.64	11.64	
1388009756	SMP	1	532.37	409.02	778.92	396.85	12.34	12.34	11.73	11.73	
1388018125	SMP	1	532.39	408.96	778.94	396.87	12.33	12.33	11.63	11.63	
1388026385	SMP	1	532.47	408.92	779.01	396.89	12.25	12.25	11.71	11.71	
1388034743	SMP	1	532.69	408.92	779.09	396.96	12.29	12.29	11.78	11.78	
1388043144	SMP	1	532.73	408.98	779.22	397.06	12.29	12.29	11.68	11.68	
1388051485	SMP	1	532.47	408.90	779.29	397.12	12.14	12.14	11.85	11.85	
1388059750	SMP	1	532.61	409.00	779.36	396.98	12.12	12.12	11.78	11.78	
1388068121	SMP	1	532.81	409.01	779.48	397.11	12.30	12.30	11.80	11.80	
1388076526	SMP	1	532.90	409.02	779.55	397.09	12.32	12.32	11.82	11.82	
1388084868	SMP	1	533.06	408.98	779.63	397.12	12.56	12.56	11.77	11.77	
1388093141	SMP	1	533.04	409.03	779.64	397.11	12.36	12.36	11.78	11.78	
1388101484	SMP	1	533.04	409.04	779.77	397.18	12.39	12.39	11.75	11.75	
1388109877	SMP	1	533.23	409.04	779.82	397.16	12.44	12.44	11.85	11.85	
1388118249	SMP	1	533.27	408.98	780.00	397.24	12.31	12.31	11.92	11.92	
1388126510	SMP	1	533.34	408.91	780.02	397.23	12.56	12.56	11.84	11.84	
1388134856	SMP	1	533.33	408.91	780.09	397.22	12.58	12.58	11.86	11.86	
1388143250	SMP	1	533.41	408.91	780.09	397.22	12.47	12.47	11.90	11.90	
1388151485	SMP	1	533.44	408.92	780.16	397.26	12.46	12.46	11.81	11.81	
1388159858	SMP	1	533.56	408.90	780.14	397.15	12.48	12.48	11.96	11.96	
1388168225	SMP	1	533.65	408.91	780.18	397.08	12.43	12.43	11.76	11.76	
1388176617	SMP	1	533.55	408.85	780.23	397.04	12.39	12.39	11.91	11.91	
1388184855	SMP	1	533.61	408.89	780.30	397.08	12.38	12.38	11.79	11.79	
1388193240	SMP	1	533.78	408.88	780.31	397.07	12.39	12.39	11.84	11.84	
1388201612	SMP	1	533.80	408.88	780.28	397.01	12.45	12.45	11.89	11.89	
1388209984	SMP	1	533.89	408.85	780.39	397.07	12.28	12.28	12.01	12.01	
1388218225	SMP	1	533.88	408.89	780.37	397.11	12.36	12.36	12.06	12.06	
1388226606	SMP	1	533.84	408.87	780.35	396.99	12.39	12.39	11.99	11.99	
1388234974	SMP	1	533.87	408.87	780.30	397.01	12.38	12.38	11.95	11.95	
1388243360	SMP	1	533.88	408.81	780.29	396.98	12.35	12.35	12.06	12.06	
1388251602	SMP	1	533.70	408.87	780.32	396.97	12.44	12.44	12.14	12.14	
1388259982	SMP	1	533.75	408.89	780.32	396.91	12.45	12.45	11.99	11.99	
1388268353	SMP	1	533.81	408.84	780.34	396.91	12.42	12.42	12.02	12.02	
1388276779	SMP	1	533.77	408.80	780.32	396.87	12.40	12.40	11.96	11.96	
1388284974	SMP	1	533.77	408.72	780.36	396.88	12.35	12.35	11.98	11.98	
1388293361	SMP	1	533.70	408.77	780.28	396.85	12.38	12.38	12.04	12.04	
1388301716	SMP	1	533.61	408.67	780.18	396.78	12.48	12.48	11.99	11.99	
1388309975	SMP	1	533.72	408.69	780.37	396.83	12.49	12.49	12.05	12.05	
1388318385	SMP	1	533.63	408.70	780.27	396.88	12.39	12.39	11.99	11.99	
1388327134	SMP	1	533.66	408.71	780.25	396.81	12.47	12.47	11.98	11.98	
1388335106	SMP	1	533.63	408.73	780.21	396.81	12.51	12.51	12.00	12.00	
1388343389	SMP	1	533.71	408.74	780.22	396.84	12.48	12.48	12.03	12.03	
1388351728	SMP	1	533.77	408.70	780.34	396.85	12.31	12.31	11.99	11.99	
1388360123	SMP	1	533.78	408.76	780.36	396.88	12.34	12.34	11.99	11.99	
1388368479	SMP	1	533.64	408.75	780.30	396.84	12.51	12.51	12.08	12.08	
1388376747	SMP	1	533.76	408.78	780.30	396.81	12.44	12.44	11.93	11.93	
1388385092	SMP	1	533.79	408.81	780.28	396.89	12.37	12.37	12.01	12.01	
1388393503	SMP	1	533.76	408.75	780.42	396.84	12.48	12.48	12.08	12.08	
1388401839	SMP	1	533.76	408.75	780.49	396.87	12.37	12.37	12.10	12.10	
1388410121	SMP	1	533.78	408.69	780.44	396.82	12.52	12.52	12.01	12.01	
1388418484	SMP	1	533.81	408.62	780.56	396.93	12.43	12.43	12.00	12.00	
1388426874	SMP	1	533.81	408.60	780.58	396.93	12.54	12.54	12.01	12.01	
1388435089	SMP	1	533.88	408.62	780.74	396.95	12.42	12.42	11.91	11.91	
1388443502	SMP	1	533.97	408.53	780.80	396.88	12.53	12.53	11.90	11.90	
1388451879	SMP	1	534.00	408.58	780.84	396.84	12.49	12.49	11.89	11.89	
1388460245	SMP	1	533.97	408.52	780.75	396.84	12.62	12.62	11.85	11.85	
1388468473	SMP	1	533.93	408.49	780.90	396.84	12.55	12.55	11.89	11.89	
1388476870	SMP	1	534.07	408.41	780.86	396.91	12.45	12.45	11.96	11.96	
1388485217	SMP	1	534.00	408.41	780.94	396.85	12.60	12.60	11.83	11.83	
1388493624	SMP	1	534.07	408.36	780.99	396.78	12.51	12.51	12.00	12.00	
1388501840	SMP	1	534.21	408.37	780.94	396.87	12.50	12.50	11.82	11.82	
1388510243	SMP	1	534.22	408.42	781.05	396.85	12.46	12.46	11.99	11.99	
1388518594	SMP	1	534.15	408.34	781.05	396.88	12.51	12.51	11.96	11.96	
1388526996	SMP	1	534.23	408.44	781.01	396.82	12.56	12.56	11.88	11.88	
1388535224	SMP	1	533.66	408.69	780.36	396.98	12.63	12.63	12.11	12.11	
1388543620	SMP	1	532.71	409.48	779.42	397.65	12.67	12.67	12.14	12.14	
1388551963	SMP	1	531.91	410.58	778.38	398.70	12.50	12.50	12.11	12.11	
1388560364	SMP	1	530.67	411.92	776.86	399.86	12.69	12.69	12.26	12.26	
1388576987	SMP	1	526.72	415.03	772.74	402.89	12.84	12.84	12.64	12.64	
1388585359	SMP	1	524.78	416.42	770.55	404.04	12.96	12.96	12.70	12.70	
1388593724	SMP	1	523.11	417.20	769.00	404.94	12.89	12.89	12.48	12.48	
1388601968	SMP	1	521.72	417.73	767.56	405.31	12.91	12.91	12.77	12.77	
1388610349	SMP	1	520.83	418.17	766.66	405.54	12.76	12.76	12.56	12.56	
1388626988	SMP	1	519.92	418.48	765.91	405.63	12.92	12.92	12.47	12.47	
1388635328	SMP	1	519.60	418.42	765.72	405.53	12.79	12.79	12.67	12.67	
1388643738	SMP	1	519.29	418.46	765.40	405.54	12.60	12.60	12.58	12.58	
1388652084	SMP	1	519.01	418.64	765.15	405.52	12.60	12.60	12.65	12.65	
1388660352	SMP	1	518.32	418.68	764.71	405.51	12.53	12.53	12.53	12.53	
1388668725	SMP	1	516.95	419.19	763.57	405.78	12.75	12.75	12.73	12.73	
1388677104	SMP	1	515.14	419.50	761.86	406.18	12.64	12.64	12.72	12.72	
1388693705	SMP	1	513.31	420.24	759.79	406.67	12.75	12.75	12.78	12.78	
1388702107	SMP	1	513.09	420.35	759.52	406.71	12.74	12.74	12.89	12.89	
1388710455	SMP	1	513.02	420.30	759.25	406.75	12.60	12.60	12.68	12.68	
1388718832	SMP	1	512.80	420.31	759.17	406.72	12.47	12.47	12.82	12.82	
1388727086	SMP	1	512.63	420.27	759.03	406.71	12.64	12.64	12.65	12.65	
1388735463	SMP	1	512.27	420.33	758.90	406.58	13.25	13.25	12.60	12.60	
1388743826	SMP	1	512.12	420.27	758.73	406.53	12.75	12.75	12.64	12.64	
1388752226	SMP	1	511.99	420.32	758.62	406.47	12.69	12.69	12.68	12.68	
1388760451	SMP	1	511.81	420.29	758.38	406.43	12.62	12.62	12.64	12.64	
1388768843	SMP	1	511.62	420.30	758.35	406.44	12.60	12.60	12.63	12.63	
1388777208	SMP	1	511.28	420.28	758.15	406.33	12.70	12.70	12.46	12.46	
1388785463	SMP	1	511.14	420.14	758.01	406.40	12.80	12.80	12.71	12.71	
1388793826	SMP	1	510.94	420.22	757.78	406.29	12.68	12.68	12.62	12.62	
1388802226	SMP	1	510.88	420.19	757.58	406.18	12.62	12.62	12.87	12.87	
1388810573	SMP	1	510.66	420.15	757.42	406.22	12.57	12.57	13.01	13.01	
1388818836	SMP	1	510.53	420.17	757.34	406.13	12.74	12.74	12.84	12.84	
1388827212	SMP	1	510.31	420.14	757.14	406.13	12.47	12.47	12.78	12.78	
1388835573	SMP	1	510.10	420.30	757.02	406.14	12.89	12.89	12.58	12.58	
1388843945	SMP	1	509.99	420.25	756.89	406.07	12.77	12.77	12.50	12.50	
1388852219	SMP	1	509.83	420.32	756.79	406.06	12.73	12.73	12.65	12.65	
1388860571	SMP	1	509.69	420.35	756.59	406.13	12.64	12.64	12.81	12.81	
1388868948	SMP	1	509.69	420.29	756.51	406.04	12.61	12.61	12.88	12.88	
1388877326	SMP	1	509.57	420.23	756.49	406.08	12.63	12.63	12.86	12.86	
1388893959	SMP	1	509.45	420.33	756.31	406.11	12.68	12.68	12.80	12.80	
1388902324	SMP	1	509.49	420.30	756.31	406.11	12.82	12.82	13.04	13.04	
1388910718	SMP	1	509.86	420.09	756.86	405.89	12.93	12.93	12.90	12.90	
1388918935	SMP	1	510.15	419.75	756.92	405.65	12.63	12.63	12.81	12.81	
1388927344	SMP	1	510.29	419.64	756.94	405.58	12.81	12.81	12.78	12.78	
1388935694	SMP	1	510.25	419.55	756.96	405.49	12.96	12.96	12.71	12.71	
1388943951	SMP	1	510.18	419.55	757.00	405.51	12.90	12.90	12.64	12.64	
1388952333	SMP	1	510.14	419.55	757.01	405.52	12.81	12.81	12.74	12.74	
1388960714	SMP	1	510.14	419.55	756.93	405.56	12.66	12.66	12.78	12.78	
1388969054	SMP	1	510.13	419.59	756.92	405.54	12.74	12.74	12.69	12.69	
1388977336	SMP	1	510.12	419.57	756.90	405.57	12.63	12.63	12.88	12.88	
1388985686	SMP	1	510.12	419.55	756.78	405.54	12.60	12.60	12.63	12.63	
1388994074	SMP	1	510.03	419.65	756.82	405.59	12.70	12.70	12.74	12.74	
1389002446	SMP	1	509.90	419.65	756.78	405.56	12.59	12.59	12.74	12.74	
1389010840	SMP	1	509.88	419.66	756.72	405.52	12.52	12.52	12.66	12.66	
1389019063	SMP	1	509.96	419.69	756.65	405.59	12.67	12.67	12.64	12.64	
1389027464	SMP	1	509.85	419.78	756.64	405.67	12.55	12.55	12.57	12.57	
1389035801	SMP	1	509.83	419.71	756.65	405.67	12.74	12.74	12.64	12.64	
1389044068	SMP	1	510.14	419.67	756.86	405.47	12.67	12.67	12.51	12.51	
1389052444	SMP	1	510.22	419.59	757.06	405.60	12.71	12.71	12.66	12.66	
1389060828	SMP	1	510.24	419.53	757.18	405.43	12.62	12.62	12.68	12.68	
1389069176	SMP	1	510.25	419.50	757.05	405.43	12.78	12.78	12.72	12.72	
1389077457	SMP	1	510.21	419.57	756.97	405.43	12.58	12.58	12.61	12.61	
1389085799	SMP	1	510.22	419.55	757.06	405.43	12.66	12.66	12.63	12.63	
1389094196	SMP	1	510.22	419.54	757.06	405.43	12.63	12.63	12.64	12.64	
1389102438	SMP	1	510.19	419.55	757.13	405.44	12.49	12.49	12.54	12.54	
1389110830	SMP	1	510.21	419.57	757.08	405.34	12.59	12.59	12.51	12.51	
1389119173	SMP	1	510.33	419.53	757.21	405.46	12.59	12.59	12.64	12.64	
1389127580	SMP	1	510.33	419.60	757.28	405.53	12.43	12.43	12.73	12.73	
1389135817	SMP	1	510.44	419.52	757.37	405.48	12.48	12.48	12.53	12.53	
1389144197	SMP	1	510.54	419.61	757.49	405.58	12.60	12.60	12.55	12.55	
1389152558	SMP	1	510.57	419.61	757.43	405.53	12.36	12.36	12.44	12.44	
1389160952	SMP	1	510.65	419.60	757.48	405.51	12.28	12.28	12.46	12.46	
1389169175	SMP	1	510.63	419.63	757.63	405.52	12.56	12.56	12.28	12.28	
1389177580	SMP	1	510.84	419.60	757.73	405.51	12.47	12.47	12.19	12.19	
1389185926	SMP	1	510.86	419.63	757.84	405.56	12.55	12.55	12.56	12.56	
1389194307	SMP	1	510.89	419.55	757.97	405.49	12.42	12.42	12.32	12.32	
1389202562	SMP	1	511.06	419.47	758.13	405.54	12.39	12.39	12.47	12.47	
1389219319	SMP	1	511.28	419.51	758.27	405.70	12.52	12.52	12.34	12.34	
1389227681	SMP	1	511.37	419.46	758.38	405.61	12.43	12.43	12.31	12.31	
1389235938	SMP	1	511.42	419.43	758.50	405.61	12.29	12.29	12.45	12.45	
1389244299	SMP	1	511.59	419.46	758.66	405.63	12.28	12.28	12.44	12.44	
1389252696	SMP	1	511.55	419.48	758.72	405.59	12.61	12.61	12.21	12.21	
1389261208	SMP	1	511.70	419.44	758.77	405.56	12.31	12.31	12.23	12.23	
1389269305	SMP	1	511.79	419.36	758.83	405.66	12.28	12.28	12.21	12.21	
1389277676	SMP	1	511.90	419.36	758.94	405.73	12.41	12.41	12.19	12.19	
1389286059	SMP	1	511.93	419.43	759.12	405.65	12.42	12.42	12.19	12.19	
1389294294	SMP	1	512.07	419.36	759.15	405.62	12.64	12.64	12.01	12.01	
1389302695	SMP	1	512.15	419.34	759.36	405.57	12.43	12.43	12.03	12.03	
1389311055	SMP	1	512.15	419.30	759.39	405.69	12.39	12.39	12.29	12.29	
1389319438	SMP	1	512.29	419.27	759.44	405.67	12.50	12.50	12.09	12.09	
1389327677	SMP	1	512.32	419.26	759.52	405.69	12.37	12.37	12.33	12.33	
1389336044	SMP	1	512.34	419.27	759.59	405.72	12.28	12.28	12.21	12.21	
1389344416	SMP	1	512.52	419.26	759.57	405.77	12.21	12.21	12.17	12.17	
1389352819	SMP	1	512.52	419.27	759.66	405.77	12.17	12.17	12.11	12.11	
1389361045	SMP	1	512.52	419.26	759.76	405.77	12.13	12.13	12.12	12.12	
1389369424	SMP	1	512.59	419.19	759.80	405.79	12.03	12.03	11.97	11.97	
1389377797	SMP	1	512.63	419.20	759.80	405.86	12.07	12.07	12.04	12.04	
1389386168	SMP	1	512.62	419.16	759.77	405.85	11.96	11.96	12.03	12.03	
1389394420	SMP	1	512.63	419.15	759.87	405.79	12.05	12.05	11.84	11.84	
1389402813	SMP	1	512.75	419.19	759.89	405.80	12.16	12.16	11.89	11.89	
1389411162	SMP	1	512.77	419.11	759.91	405.80	12.13	12.13	11.93	11.93	
1389419423	SMP	1	512.77	419.08	759.94	405.72	12.07	12.07	11.90	11.90	
1389427793	SMP	1	512.75	419.12	759.91	405.75	12.10	12.10	12.09	12.09	
1389436170	SMP	1	512.69	419.04	759.94	405.72	12.05	12.05	11.90	11.90	
1389444533	SMP	1	512.69	419.05	759.99	405.73	12.01	12.01	11.74	11.74	
1389452809	SMP	1	512.76	419.14	759.95	405.80	12.16	12.16	11.99	11.99	
1389461157	SMP	1	512.72	419.07	760.01	405.73	12.12	12.12	11.79	11.79	
1389469540	SMP	1	512.69	419.14	760.01	405.72	11.93	11.93	12.05	12.05	
1389477912	SMP	1	512.73	419.10	760.01	405.80	12.12	12.12	11.84	11.84	
1389486166	SMP	1	512.73	419.11	760.01	405.73	12.11	12.11	11.79	11.79	
1389494525	SMP	1	512.76	419.12	760.01	405.79	12.07	12.07	11.98	11.98	
1389502932	SMP	1	512.68	419.11	760.01	405.79	11.97	11.97	11.97	11.97	
1389511308	SMP	1	512.70	419.16	760.05	405.74	12.07	12.07	11.74	11.74	
1389519547	SMP	1	512.69	419.17	760.01	405.86	12.04	12.04	12.03	12.03	
1389527914	SMP	1	512.76	419.10	760.08	405.79	12.10	12.10	11.81	11.81	
1389536308	SMP	1	512.70	419.13	760.08	405.73	12.14	12.14	11.86	11.86	
1389544660	SMP	1	512.70	419.19	760.08	405.73	12.14	12.14	12.02	12.02	
1389552912	SMP	1	512.65	419.11	760.11	405.75	12.14	12.14	11.82	11.82	
1389561269	SMP	1	512.76	419.15	760.11	405.68	12.16	12.16	11.98	11.98	
1389569651	SMP	1	512.82	419.15	760.18	405.76	12.21	12.21	12.01	12.01	
1389577907	SMP	1	512.84	419.06	760.20	405.71	12.08	12.08	12.01	12.01	
1389586277	SMP	1	512.84	418.95	760.20	405.71	12.08	12.08	12.07	12.07	
1389594642	SMP	1	512.80	418.96	760.27	405.71	12.07	12.07	11.98	11.98	
1389603028	SMP	1	512.93	418.91	760.32	405.62	12.12	12.12	12.00	12.00	
1389611264	SMP	1	512.93	418.83	760.35	405.63	12.09	12.09	12.04	12.04	
1389619655	SMP	1	512.95	418.86	760.38	405.62	12.12	12.12	12.11	12.11	
1389628016	SMP	1	512.99	418.87	760.38	405.56	12.11	12.11	11.82	11.82	
1389636408	SMP	1	513.00	418.90	760.43	405.69	12.26	12.26	12.24	12.24	
1389644641	SMP	1	512.99	418.87	760.39	405.60	12.14	12.14	12.05	12.05	
1389653026	SMP	1	512.99	418.87	760.44	405.52	12.23	12.23	11.97	11.97	
1389661391	SMP	1	512.86	418.84	760.43	405.55	12.04	12.04	12.09	12.09	
1389669770	SMP	1	512.92	418.92	760.41	405.51	12.19	12.19	11.98	11.98	
1389678031	SMP	1	512.85	418.81	760.24	405.49	12.02	12.02	12.11	12.11	
1389686403	SMP	1	512.85	418.81	760.21	405.57	12.16	12.16	12.15	12.15	
1389694762	SMP	1	512.80	418.81	760.16	405.58	12.19	12.19	12.12	12.12	
1389703161	SMP	1	512.75	418.90	760.12	405.54	12.25	12.25	12.13	12.13	
1389711387	SMP	1	512.73	418.81	760.18	405.49	12.22	12.22	12.21	12.21	
1389719773	SMP	1	512.58	418.82	760.12	405.45	12.20	12.20	12.28	12.28	
1389728138	SMP	1	512.58	418.89	760.05	405.52	12.22	12.22	12.26	12.26	
1389736873	SMP	1	512.51	418.89	760.05	405.52	12.17	12.17	12.37	12.37	
1389744793	SMP	1	512.58	419.02	759.97	405.49	12.28	12.28	12.19	12.19	
1389753166	SMP	1	512.58	419.07	759.97	405.49	12.42	12.42	12.07	12.07	
1389761519	SMP	1	512.58	419.06	759.97	405.56	12.45	12.45	12.17	12.17	
1389769793	SMP	1	512.51	419.14	759.94	405.60	12.41	12.41	12.20	12.20	
1389778170	SMP	1	512.65	419.22	759.94	405.75	12.48	12.48	12.23	12.23	
1389786535	SMP	1	512.73	419.14	760.00	405.75	12.32	12.32	12.20	12.20	
1389794908	SMP	1	512.65	419.21	760.08	405.83	12.32	12.32	12.16	12.16	
1389803157	SMP	1	512.61	419.30	760.13	405.76	12.31	12.31	12.18	12.18	
1389811522	SMP	1	512.76	419.26	760.18	405.76	12.29	12.29	12.16	12.16	
1389819917	SMP	1	512.77	419.33	760.21	405.77	12.29	12.29	12.17	12.17	
1389828283	SMP	1	513.05	419.29	760.60	405.90	12.41	12.41	12.45	12.45	
1389836523	SMP	1	513.97	419.42	761.41	406.09	12.55	12.55	12.41	12.41	
1389844905	SMP	1	514.67	419.46	762.24	406.06	12.46	12.46	12.25	12.25	
1389853285	SMP	1	515.06	419.43	762.47	406.08	12.62	12.62	12.46	12.46	
1389861655	SMP	1	515.13	419.36	762.50	406.15	12.46	12.46	12.50	12.50	
1389869902	SMP	1	515.11	419.43	762.54	406.11	12.60	12.60	12.43	12.43	
1389878272	SMP	1	515.20	419.29	762.54	406.15	12.46	12.46	12.42	12.42	
1389886655	SMP	1	515.18	419.34	762.49	406.18	12.68	12.68	12.48	12.48	
1389895027	SMP	1	515.22	419.39	762.49	406.10	12.67	12.67	12.38	12.38	
1389903281	SMP	1	515.12	419.29	762.49	406.04	12.52	12.52	12.24	12.24	
1389911652	SMP	1	515.11	419.26	762.55	405.93	12.59	12.59	12.15	12.15	
1389920029	SMP	1	515.11	419.22	762.59	405.97	12.51	12.51	12.37	12.37	
1389928270	SMP	1	515.03	419.19	762.59	405.97	12.54	12.54	12.47	12.47	
1389936655	SMP	1	515.00	419.12	762.55	405.94	12.48	12.48	12.30	12.30	
1389945023	SMP	1	515.02	419.10	762.57	405.87	12.57	12.57	12.41	12.41	
1389953404	SMP	1	515.03	419.12	762.57	405.80	12.52	12.52	12.35	12.35	
1389961643	SMP	1	514.95	419.12	762.49	405.81	12.47	12.47	12.46	12.46	
1389970026	SMP	1	515.01	419.05	762.50	405.74	12.40	12.40	12.23	12.23	
1389978396	SMP	1	514.95	419.05	762.44	405.66	12.37	12.37	12.29	12.29	
1389986767	SMP	1	514.68	418.48	762.24	405.13	12.66	12.66	12.19	12.19	
1389995018	SMP	1	514.39	416.76	761.30	403.52	12.40	12.40	11.90	11.90	
1390003401	SMP	1	514.34	414.32	760.40	401.34	12.41	12.41	12.26	12.26	
1390020145	SMP	1	514.30	411.16	759.67	398.32	12.50	12.50	11.97	11.97	
1390028405	SMP	1	514.30	410.98	759.73	398.06	12.57	12.57	12.15	12.15	
1390036748	SMP	1	514.13	411.29	760.00	398.32	12.59	12.59	12.11	12.11	
1390045156	SMP	1	514.18	411.64	760.06	398.51	12.66	12.66	12.14	12.14	
1390053505	SMP	1	514.02	411.68	760.11	398.59	12.53	12.53	12.12	12.12	
1390061781	SMP	1	514.27	411.58	760.11	398.60	12.50	12.50	12.13	12.13	
1390070123	SMP	1	514.12	411.66	760.14	398.56	12.47	12.47	11.99	11.99	
1390078530	SMP	1	514.20	411.57	760.16	398.53	12.48	12.48	12.01	12.01	
1390086748	SMP	1	514.03	411.61	760.23	398.60	12.44	12.44	12.05	12.05	
1390095139	SMP	1	514.20	411.51	760.28	398.60	12.54	12.54	12.18	12.18	
1390103512	SMP	1	514.15	411.47	760.45	398.50	12.38	12.38	12.06	12.06	
1390111887	SMP	1	514.10	411.54	760.35	398.60	12.54	12.54	12.30	12.30	
1390120115	SMP	1	514.13	411.51	760.35	398.46	12.38	12.38	12.03	12.03	
1390128527	SMP	1	514.12	411.51	760.41	398.44	12.34	12.34	12.20	12.20	
1390136881	SMP	1	514.15	411.47	760.39	398.55	12.55	12.55	12.24	12.24	
1390145263	SMP	1	514.19	411.37	760.50	398.41	12.38	12.38	12.12	12.12	
1390153502	SMP	1	514.26	411.28	760.31	398.35	12.44	12.44	12.09	12.09	
1390161884	SMP	1	513.49	411.14	760.10	398.08	12.43	12.43	12.04	12.04	
1390170236	SMP	1	513.22	410.30	759.24	397.38	12.49	12.49	12.10	12.10	
1390178644	SMP	1	513.32	409.56	758.78	396.66	12.25	12.25	12.07	12.07	
1390186866	SMP	1	513.09	409.22	758.70	396.37	12.29	12.29	12.11	12.11	
1390195252	SMP	1	512.90	409.28	758.75	396.22	12.59	12.59	12.06	12.06	
1390203625	SMP	1	513.04	409.29	758.63	396.22	12.31	12.31	12.19	12.19	
1390212010	SMP	1	513.03	409.37	758.64	396.35	12.30	12.30	12.17	12.17	
1390220240	SMP	1	513.09	409.34	758.78	396.31	12.33	12.33	12.18	12.18	
1390228643	SMP	1	513.21	409.44	758.84	396.36	12.34	12.34	12.15	12.15	
1390236990	SMP	1	513.09	409.43	758.77	396.40	12.39	12.39	12.12	12.12	
1390245253	SMP	1	513.09	409.49	758.89	396.38	12.34	12.34	12.13	12.13	
1390253622	SMP	1	513.00	409.50	758.91	396.34	12.38	12.38	12.11	12.11	
1390262011	SMP	1	513.04	409.48	758.89	396.41	12.37	12.37	12.04	12.04	
1390270355	SMP	1	513.02	409.48	759.02	396.43	12.37	12.37	12.18	12.18	
1390278638	SMP	1	512.94	409.57	759.03	396.46	12.25	12.25	12.08	12.08	
1390286990	SMP	1	513.05	409.50	759.07	396.50	12.19	12.19	12.04	12.04	
1390295372	SMP	1	513.14	409.58	759.09	396.50	12.43	12.43	12.09	12.09	
1390303747	SMP	1	513.02	409.70	759.06	396.57	12.27	12.27	11.97	11.97	
1390312003	SMP	1	512.88	409.63	759.00	396.56	12.13	12.13	12.13	12.13	
1390320351	SMP	1	513.10	409.70	758.99	396.63	12.18	12.18	12.01	12.01	
1390328758	SMP	1	512.93	409.74	759.01	396.64	12.35	12.35	11.87	11.87	
1390337117	SMP	1	513.00	409.74	759.08	396.56	12.27	12.27	12.03	12.03	
1390345369	SMP	1	512.97	409.73	758.95	396.63	12.29	12.29	12.03	12.03	
1390353745	SMP	1	513.00	409.73	759.00	396.59	12.09	12.09	12.00	12.00	
1390362129	SMP	1	512.85	409.80	758.88	396.64	12.21	12.21	11.91	11.91	
1390370479	SMP	1	512.82	409.80	758.85	396.63	12.20	12.20	11.91	11.91	
1390378757	SMP	1	512.85	409.73	759.02	396.61	12.22	12.22	11.94	11.94	
1390387113	SMP	1	512.85	409.69	758.97	396.63	12.22	12.22	11.95	11.95	
1390395492	SMP	1	512.78	409.74	758.96	396.59	12.23	12.23	11.92	11.92	
1390403740	SMP	1	512.67	409.85	758.98	396.56	12.09	12.09	11.96	11.96	
1390412125	SMP	1	512.52	409.80	758.83	396.68	12.04	12.04	11.84	11.84	
1390420477	SMP	1	512.48	409.87	758.87	396.82	12.13	12.13	11.84	11.84	
1390428882	SMP	1	512.61	409.89	758.81	396.83	12.11	12.11	11.67	11.67	
1390437102	SMP	1	512.41	409.89	758.46	396.81	11.94	11.94	11.55	11.55	
1390445483	SMP	1	512.37	409.18	0.00	0.00	12.04	12.04	0.00	0.00	
1390453864	SMP	1	0.00	0.00	0.00	0.00	0.00	0.00	0.00	0.00	
1390462229	SMP	1	477.79	434.68	0.00	0.00	8.67	8.67	0.00	0.00	
1390470477	SMP	1	507.79	423.73	791.88	422.95	11.97	11.97	7.49	7.49	
1390487244	SMP	1	506.46	424.44	790.82	419.49	11.55	11.55	9.24	9.24	
1390495620	SMP	1	526.03	414.99	0.00	0.00	6.21	6.21	0.00	0.00	
1390503858	SMP	1	498.72	417.47	745.85	407.20	18.70	18.70	7.36	7.36	
1390520598	SMP	1	0.00	0.00	0.00	0.00	0.00	0.00	0.00	0.00	
1390528984	SMP	1	512.04	408.26	0.00	0.00	12.04	12.04	0.00	0.00	
1390537229	SMP	1	511.50	408.43	758.18	394.74	12.60	12.60	12.44	12.44	
1390553980	SMP	1	511.54	409.12	759.28	395.30	12.70	12.70	12.18	12.18	
1390562234	SMP	1	511.98	409.29	758.53	395.53	11.70	11.70	11.77	11.77	
1390570827	SMP	1	512.04	409.40	758.62	395.70	11.79	11.79	11.32	11.32	
1390578973	SMP	1	512.04	409.37	758.59	395.89	11.75	11.75	11.21	11.21	
1390587370	SMP	1	512.02	409.54	758.53	395.98	11.81	11.81	11.40	11.40	
1390595599	SMP	1	512.05	409.55	758.58	395.94	11.84	11.84	11.25	11.25	
1390603972	SMP	1	512.11	409.47	758.68	396.00	11.87	11.87	11.35	11.35	
1390612352	SMP	1	511.95	409.63	758.71	396.09	11.86	11.86	11.35	11.35	
1390620732	SMP	1	511.94	409.65	758.70	396.07	11.77	11.77	11.38	11.38	
1390628965	SMP	1	511.86	409.64	758.67	396.22	11.78	11.78	11.53	11.53	
1390637369	SMP	1	511.99	409.60	758.64	396.17	11.74	11.74	11.45	11.45	
1390645716	SMP	1	511.91	409.69	758.66	396.16	11.79	11.79	11.47	11.47	
1390654101	SMP	1	512.01	409.65	758.71	396.24	11.74	11.74	11.47	11.47	
1390662346	SMP	1	512.00	409.69	758.78	396.31	11.75	11.75	11.39	11.39	
1390670725	SMP	1	512.15	409.74	758.72	396.34	11.79	11.79	11.43	11.43	
1390679101	SMP	1	512.07	409.76	758.76	396.36	11.65	11.65	11.46	11.46	
1390687489	SMP	1	512.03	409.75	758.65	396.33	11.60	11.60	11.48	11.48	
1390695733	SMP	1	512.11	409.80	758.80	396.40	11.74	11.74	11.48	11.48	
1390704096	SMP	1	512.11	409.85	758.67	396.41	11.71	11.71	11.55	11.55	
1390712475	SMP	1	512.14	409.77	758.71	396.47	11.72	11.72	11.65	11.65	
1390720840	SMP	1	512.14	409.73	758.69	396.45	11.75	11.75	11.52	11.52	
1390729081	SMP	1	512.20	409.77	758.88	396.57	11.72	11.72	11.80	11.80	
1390737486	SMP	1	512.25	409.78	758.80	396.48	11.73	11.73	11.68	11.68	
1390745841	SMP	1	512.36	409.77	758.81	396.55	11.86	11.86	11.57	11.57	
1390754103	SMP	1	512.24	409.78	758.88	396.59	11.82	11.82	11.59	11.59	
1390762469	SMP	1	512.31	409.79	758.94	396.52	11.77	11.77	11.66	11.66	
1390770839	SMP	1	512.40	409.75	759.01	396.62	11.74	11.74	11.65	11.65	
1390779220	SMP	1	512.40	409.68	759.08	396.59	11.62	11.62	11.61	11.61	
1390787479	SMP	1	512.61	409.65	759.15	396.55	11.61	11.61	11.65	11.65	
1390795835	SMP	1	512.56	409.53	759.15	396.55	11.59	11.59	11.61	11.61	
1390804209	SMP	1	512.78	409.56	759.23	396.48	11.69	11.69	11.73	11.73	
1390812586	SMP	1	512.67	409.59	759.25	396.55	11.69	11.69	11.64	11.64	
1390820856	SMP	1	512.67	409.55	759.21	396.49	11.70	11.70	11.70	11.70	
1390829207	SMP	1	512.74	409.59	759.28	396.43	11.70	11.70	11.58	11.58	
1390837606	SMP	1	512.67	409.59	759.11	396.48	11.68	11.68	11.58	11.58	
1390845958	SMP	1	512.41	409.62	759.12	396.45	11.64	11.64	11.56	11.56	
1390854220	SMP	1	512.55	409.48	759.14	396.46	11.77	11.77	11.66	11.66	
1390862587	SMP	1	512.60	409.54	759.07	396.40	11.84	11.84	11.62	11.62	
1390870967	SMP	1	512.50	409.55	758.98	396.44	11.83	11.83	11.63	11.63	
1390879200	SMP	1	512.40	409.64	758.99	396.46	11.92	11.92	11.69	11.69	
1390887602	SMP	1	512.31	409.65	758.99	396.53	11.85	11.85	11.78	11.78	
1390895949	SMP	1	512.39	409.65	758.85	396.46	12.02	12.02	11.74	11.74	
1390904336	SMP	1	512.27	409.71	758.82	396.49	12.03	12.03	11.70	11.70	
1390912615	SMP	1	512.28	409.77	758.88	396.55	12.06	12.06	11.79	11.79	
1390920972	SMP	1	512.16	409.78	758.86	396.54	12.00	12.00	11.81	11.81	
1390929323	SMP	1	512.40	409.87	758.83	396.58	11.96	11.96	11.88	11.88	
1390937724	SMP	1	512.20	410.01	758.73	396.60	11.82	11.82	11.82	11.82	
1390945981	SMP	1	512.22	409.98	758.79	396.60	11.87	11.87	11.89	11.89	
1390954342	SMP	1	512.01	410.13	758.66	396.71	11.97	11.97	11.77	11.77	
1390962695	SMP	1	512.07	410.20	758.66	396.73	11.96	11.96	11.72	11.72	
1390971069	SMP	1	512.00	410.29	758.66	396.82	11.87	11.87	11.62	11.62	
1390979312	SMP	1	512.16	410.34	758.69	396.84	11.93	11.93	11.63	11.63	
1390987698	SMP	1	512.01	410.27	758.76	396.90	11.92	11.92	11.68	11.68	
1390996064	SMP	1	512.08	410.36	758.80	396.98	11.90	11.90	11.62	11.62	
1391004443	SMP	1	512.06	410.38	758.85	397.00	11.89	11.89	11.63	11.63	
1391012690	SMP	1	512.02	410.36	758.79	396.98	11.87	11.87	11.62	11.62	
1391021071	SMP	1	512.24	410.44	758.81	397.00	11.98	11.98	11.56	11.56	
1391029434	SMP	1	512.18	410.43	758.93	397.12	11.91	11.91	11.62	11.62	
1391037817	SMP	1	512.13	410.40	758.92	397.05	11.89	11.89	11.59	11.59	
1391046060	SMP	1	512.28	410.39	758.99	397.11	11.96	11.96	11.76	11.76	
1391054449	SMP	1	512.31	410.42	758.99	397.05	11.94	11.94	11.55	11.55	
1391062813	SMP	1	512.24	410.35	758.92	397.05	11.95	11.95	11.70	11.70	
1391071078	SMP	1	512.15	410.43	759.08	397.05	11.99	11.99	11.63	11.63	
1391079433	SMP	1	512.06	410.40	758.88	396.98	11.92	11.92	11.63	11.63	
1391087822	SMP	1	512.31	410.33	758.88	396.98	11.86	11.86	11.59	11.59	
1391096183	SMP	1	512.29	410.32	758.92	397.01	11.78	11.78	11.59	11.59	
1391104439	SMP	1	512.04	410.33	758.86	397.01	11.82	11.82	11.64	11.64	
1391112808	SMP	1	512.28	410.22	758.99	397.03	11.71	11.71	11.55	11.55	
1391121185	SMP	1	512.11	410.26	758.88	396.98	11.85	11.85	11.61	11.61	
1391129553	SMP	1	512.11	410.34	758.92	396.92	11.90	11.90	11.68	11.68	
1391137825	SMP	1	512.07	410.30	758.88	396.95	11.98	11.98	11.51	11.51	
1391147682	SMP	1	512.08	410.31	758.89	396.94	11.90	11.90	11.50	11.50	
1391154592	SMP	1	512.16	410.38	758.94	397.01	11.97	11.97	11.69	11.69	
1391163166	SMP	1	511.95	410.38	758.86	397.04	11.92	11.92	11.63	11.63	
1391171209	SMP	1	511.99	410.36	758.86	396.98	11.89	11.89	11.58	11.58	
1391179588	SMP	1	512.14	410.36	758.80	396.96	11.94	11.94	11.55	11.55	
1391187955	SMP	1	511.90	410.41	758.84	396.98	12.07	12.07	11.56	11.56	
1391196342	SMP	1	511.98	410.41	758.84	396.97	11.97	11.97	11.50	11.50	
1391204576	SMP	1	511.87	410.35	758.80	396.98	12.09	12.09	11.59	11.59	
1391212950	SMP	1	512.00	410.32	758.84	396.98	11.94	11.94	11.60	11.60	
1391221318	SMP	1	511.89	410.32	758.84	396.98	12.01	12.01	11.70	11.70	
1391229578	SMP	1	511.84	410.35	758.74	396.96	12.04	12.04	11.65	11.65	
1391237951	SMP	1	511.99	410.35	758.74	396.97	12.03	12.03	11.79	11.79	
1391246325	SMP	1	511.88	410.27	758.72	396.89	12.04	12.04	11.66	11.66	
1391254696	SMP	1	511.89	410.33	758.56	396.96	12.07	12.07	11.60	11.60	
1391262942	SMP	1	511.94	410.28	758.69	396.92	12.09	12.09	11.75	11.75	
1391271309	SMP	1	511.91	410.33	758.76	396.95	12.09	12.09	11.66	11.66	
1391279692	SMP	1	511.90	410.34	758.70	396.92	12.08	12.08	11.68	11.68	
1391288074	SMP	1	511.91	410.32	758.68	396.91	11.99	11.99	11.76	11.76	
1391296318	SMP	1	511.87	410.20	758.68	396.91	12.07	12.07	11.75	11.75	
1391304691	SMP	1	511.72	410.39	758.78	397.02	12.15	12.15	11.72	11.72	
1391313062	SMP	1	512.13	410.60	759.09	397.21	12.21	12.21	11.83	11.83	
1391321450	SMP	1	513.12	411.17	760.25	397.96	12.37	12.37	12.21	12.21	
1391329692	SMP	1	514.85	412.09	761.44	398.87	12.52	12.52	12.37	12.37	
1391338070	SMP	1	516.52	412.89	762.71	399.86	12.49	12.49	12.26	12.26	
1391346438	SMP	1	517.66	414.11	764.10	401.09	12.46	12.46	12.13	12.13	
1391354823	SMP	1	518.65	414.81	764.98	401.89	12.66	12.66	12.18	12.18	
1391371446	SMP	1	519.17	415.42	765.90	402.41	12.76	12.76	12.32	12.32	
1391379830	SMP	1	519.23	415.31	765.84	402.36	12.71	12.71	12.25	12.25	
1391388050	SMP	1	519.38	415.34	765.95	402.28	12.62	12.62	12.41	12.41	
1391396454	SMP	1	519.39	415.29	766.07	402.21	12.70	12.70	12.40	12.40	
1391404799	SMP	1	519.60	415.29	766.33	402.28	12.78	12.78	12.39	12.39	
1391413206	SMP	1	519.76	415.35	766.41	402.36	12.73	12.73	12.38	12.38	
1391421413	SMP	1	519.80	415.41	766.79	402.35	12.66	12.66	12.25	12.25	
1391429820	SMP	1	520.48	415.43	767.51	402.46	13.00	13.00	12.60	12.60	
1391438172	SMP	1	521.98	415.84	769.17	402.96	12.98	12.98	12.55	12.55	
1391446585	SMP	1	523.53	416.31	770.74	403.29	13.13	13.13	12.52	12.52	
1391463195	SMP	1	524.29	416.34	771.18	403.66	13.10	13.10	12.53	12.53	
1391471571	SMP	1	524.57	416.41	771.40	403.68	13.10	13.10	12.42	12.42	
1391479984	SMP	1	524.67	416.44	771.47	403.64	13.10	13.10	12.42	12.42	
1391488177	SMP	1	524.81	416.39	771.72	403.67	12.99	12.99	12.22	12.22	
1391496570	SMP	1	524.89	416.28	772.04	403.77	13.10	13.10	12.22	12.22	
1391504925	SMP	1	525.07	416.33	772.12	403.81	12.90	12.90	12.21	12.21	
1391513295	SMP	1	525.05	416.32	772.24	403.80	12.95	12.95	12.34	12.34	
1391521568	SMP	1	525.21	416.25	772.46	403.84	12.82	12.82	12.46	12.46	
1391529922	SMP	1	525.52	416.34	772.75	403.84	13.11	13.11	12.47	12.47	
1391538295	SMP	1	525.76	416.35	772.94	403.91	12.93	12.93	12.36	12.36	
1391546545	SMP	1	525.89	416.33	773.25	404.06	12.94	12.94	12.27	12.27	
1391554928	SMP	1	526.90	416.61	774.49	404.46	13.25	13.25	12.73	12.73	
1391563287	SMP	1	528.76	417.35	776.13	405.12	13.25	13.25	12.59	12.59	
1391571688	SMP	1	529.94	417.82	776.96	405.57	13.30	13.30	12.39	12.39	
1391588293	SMP	1	530.26	418.13	777.26	406.21	13.24	13.24	12.60	12.60	
1391596688	SMP	1	530.49	418.09	777.38	406.16	13.00	13.00	12.47	12.47	
1391605035	SMP	1	530.60	418.20	777.53	406.08	13.05	13.05	12.45	12.45	
1391613297	SMP	1	530.71	418.19	777.74	406.05	13.15	13.15	12.46	12.46	
1391621667	SMP	1	530.72	418.13	777.88	406.04	13.03	13.03	12.30	12.30	
1391630054	SMP	1	530.76	418.18	778.03	406.05	13.18	13.18	12.36	12.36	
1391638408	SMP	1	531.07	418.07	778.53	406.15	13.24	13.24	12.54	12.54	
1391646879	SMP	1	532.70	418.35	780.08	406.69	13.11	13.11	12.52	12.52	
1391655024	SMP	1	534.07	418.98	781.35	407.04	13.33	13.33	12.22	12.22	
1391663416	SMP	1	534.87	419.22	781.76	407.27	13.03	13.03	12.47	12.47	
1391671790	SMP	1	534.89	419.29	781.84	407.46	13.59	13.59	12.72	12.72	
1391680061	SMP	1	534.81	419.24	781.81	407.35	13.09	13.09	12.52	12.52	
1391688408	SMP	1	534.80	419.08	781.79	407.28	12.98	12.98	12.50	12.50	
1391696807	SMP	1	534.84	419.01	781.79	407.14	13.19	13.19	12.46	12.46	
1391705021	SMP	1	534.73	418.94	781.90	407.09	13.38	13.38	12.34	12.34	
1391713412	SMP	1	534.82	418.94	781.93	407.00	13.04	13.04	12.28	12.28	
1391721791	SMP	1	534.68	419.00	782.00	407.07	13.31	13.31	12.29	12.29	
1391730172	SMP	1	534.74	419.00	782.07	407.07	13.24	13.24	12.25	12.25	
1391738397	SMP	1	534.70	418.97	782.09	407.00	13.14	13.14	12.30	12.30	
1391746804	SMP	1	534.77	418.89	782.09	407.00	13.05	13.05	12.31	12.31	
1391755146	SMP	1	534.75	418.89	782.07	406.99	12.98	12.98	12.24	12.24	
1391763546	SMP	1	534.66	418.91	782.02	406.91	12.90	12.90	12.28	12.28	
1391771782	SMP	1	534.70	418.94	782.09	406.98	13.27	13.27	12.24	12.24	
1391780176	SMP	1	534.55	418.88	782.09	406.91	13.07	13.07	12.20	12.20	
1391788526	SMP	1	534.66	418.84	782.16	406.84	13.09	13.09	12.11	12.11	
1391796928	SMP	1	534.68	418.78	782.15	406.85	12.95	12.95	12.05	12.05	
1391805141	SMP	1	534.73	418.81	782.16	406.82	13.08	13.08	12.13	12.13	
1391813538	SMP	1	534.61	418.77	782.17	406.81	12.94	12.94	11.92	11.92	
1391821911	SMP	1	534.61	418.81	782.15	406.76	13.00	13.00	12.08	12.08	
1391830286	SMP	1	534.35	418.70	781.92	406.87	12.90	12.90	12.23	12.23	
1391838518	SMP	1	534.19	418.64	781.62	406.77	12.56	12.56	12.17	12.17	
1391846924	SMP	1	534.22	418.64	781.70	406.73	12.79	12.79	12.28	12.28	
1391855269	SMP	1	534.26	418.57	781.80	406.79	12.54	12.54	12.17	12.17	
1391863534	SMP	1	534.47	418.54	781.74	406.65	12.80	12.80	12.11	12.11	
1391871906	SMP	1	534.43	418.58	781.94	406.71	13.21	13.21	12.12	12.12	
1391880289	SMP	1	534.51	418.60	781.94	406.78	12.80	12.80	12.29	12.29	
1391888648	SMP	1	534.50	418.53	781.95	406.72	12.91	12.91	12.28	12.28	
1391896926	SMP	1	534.51	418.48	781.95	406.60	12.93	12.93	11.98	11.98	
1391905267	SMP	1	534.65	418.33	782.03	406.66	12.90	12.90	12.04	12.04	
1391913655	SMP	1	534.56	418.40	782.09	406.59	13.09	13.09	11.84	11.84	
1391922028	SMP	1	534.57	418.42	782.10	406.62	13.04	13.04	11.89	11.89	
1391930288	SMP	1	534.67	418.39	782.11	406.57	13.18	13.18	11.93	11.93	
1391938636	SMP	1	534.58	418.30	782.10	406.62	13.02	13.02	11.91	11.91	
1391947045	SMP	1	534.62	418.38	782.03	406.62	12.82	12.82	11.87	11.87	
1391955379	SMP	1	534.49	418.38	782.03	406.62	13.08	13.08	11.92	11.92	
1391963649	SMP	1	534.50	418.37	782.02	406.55	12.87	12.87	11.99	11.99	
1391972024	SMP	1	534.36	418.37	781.96	406.62	12.96	12.96	11.98	11.98	
1391980414	SMP	1	534.36	418.46	781.96	406.61	12.95	12.95	12.04	12.04	
1391988754	SMP	1	534.22	418.37	781.84	406.49	12.48	12.48	11.94	11.94	
1391997037	SMP	1	534.28	418.44	781.80	406.50	12.60	12.60	11.97	11.97	
1392005402	SMP	1	534.19	418.34	781.76	406.53	12.48	12.48	12.02	12.02	
1392013781	SMP	1	533.98	418.46	781.74	406.57	12.68	12.68	11.96	11.96	
1392022026	SMP	1	534.00	418.46	781.57	406.56	12.66	12.66	12.07	12.07	
1392030396	SMP	1	533.95	418.45	781.54	406.59	12.58	12.58	11.92	11.92	
1392038753	SMP	1	533.88	418.52	781.44	406.57	12.61	12.61	11.74	11.74	
1392047162	SMP	1	533.95	418.59	781.38	406.58	12.78	12.78	11.77	11.77	
1392055388	SMP	1	533.79	418.59	781.41	406.60	12.56	12.56	11.75	11.75	
1392063770	SMP	1	533.72	418.69	781.33	406.63	12.63	12.63	11.77	11.77	
1392072150	SMP	1	533.57	418.76	781.24	406.72	12.56	12.56	11.82	11.82	
1392080528	SMP	1	533.67	418.84	781.22	406.70	12.72	12.72	11.74	11.74	
1392088751	SMP	1	533.71	418.91	781.23	406.78	12.61	12.61	11.80	11.80	
1392097160	SMP	1	533.69	418.92	781.18	406.77	12.62	12.62	11.84	11.84	
1392105504	SMP	1	533.57	418.98	781.14	406.78	12.75	12.75	11.79	11.79	
1392113892	SMP	1	533.70	418.92	781.21	406.91	12.75	12.75	11.97	11.97	
1392122138	SMP	1	533.67	418.90	781.09	406.82	12.71	12.71	11.87	11.87	
1392130522	SMP	1	533.62	418.92	781.03	406.84	12.56	12.56	11.84	11.84	
1392138889	SMP	1	533.60	418.99	781.02	406.89	12.76	12.76	11.92	11.92	
1392147281	SMP	1	533.55	418.90	780.95	406.89	12.65	12.65	11.89	11.89	
1392155501	SMP	1	533.55	418.97	781.01	406.86	12.58	12.58	11.83	11.83	
1392163889	SMP	1	533.51	418.99	780.94	406.86	12.64	12.64	11.73	11.73	
1392172263	SMP	1	533.46	418.95	780.90	406.87	12.69	12.69	11.68	11.68	
1392180650	SMP	1	533.48	418.83	780.87	406.88	12.41	12.41	11.70	11.70	
1392188869	SMP	1	533.45	418.88	780.85	406.73	12.49	12.49	11.61	11.61	
1392197278	SMP	1	533.34	418.88	780.79	406.77	12.49	12.49	11.77	11.77	
1392205630	SMP	1	533.31	418.81	780.73	406.75	12.32	12.32	11.72	11.72	
1392213889	SMP	1	533.16	418.78	780.70	406.72	12.39	12.39	11.67	11.67	
1392222255	SMP	1	533.19	418.77	780.59	406.68	12.41	12.41	11.53	11.53	
1392230645	SMP	1	533.15	418.75	780.51	406.69	12.37	12.37	11.63	11.63	
1392238992	SMP	1	533.10	418.73	780.62	406.77	12.29	12.29	11.61	11.61	
1392247275	SMP	1	533.10	418.73	780.49	406.70	12.30	12.30	11.56	11.56	
1392255633	SMP	1	533.05	418.83	780.49	406.61	12.51	12.51	11.52	11.52	
1392264016	SMP	1	533.05	418.82	780.43	406.59	12.43	12.43	11.46	11.46	
1392272382	SMP	1	533.05	418.92	780.42	406.63	12.41	12.41	11.54	11.54	
1392280645	SMP	1	532.92	418.85	780.30	406.59	12.35	12.35	11.62	11.62	
1392288994	SMP	1	532.83	418.85	780.23	406.60	12.33	12.33	11.58	11.58	
1392297393	SMP	1	532.74	418.87	780.22	406.52	12.36	12.36	11.65	11.65	
1392305748	SMP	1	532.67	418.76	780.11	406.64	12.30	12.30	11.54	11.54	
1392314004	SMP	1	532.65	418.85	780.13	406.60	12.48	12.48	11.51	11.51	
1392322382	SMP	1	532.64	418.82	780.10	406.55	12.54	12.54	11.58	11.58	
1392330758	SMP	1	532.57	418.82	780.04	406.49	12.51	12.51	11.58	11.58	
1392338984	SMP	1	532.55	418.83	780.03	406.41	12.51	12.51	11.39	11.39	
1392347393	SMP	1	532.51	418.75	779.97	406.43	12.48	12.48	11.57	11.57	
1395408823	SMP	1	524.56	414.45	769.25	402.09	13.26	13.26	12.88	12.88	
1395417220	SMP	1	524.59	417.09	769.18	404.60	13.21	13.21	12.78	12.78	
1395433835	SMP	1	524.47	421.73	769.48	409.43	13.32	13.32	13.05	13.05	
1395442213	SMP	1	524.57	423.57	769.75	411.07	13.63	13.63	12.90	12.90	
1395450448	SMP	1	524.26	424.27	769.86	411.86	13.80	13.80	13.19	13.19	
1395458812	SMP	1	523.98	424.12	769.94	411.67	13.76	13.76	13.18	13.18	
1395467192	SMP	1	523.84	424.01	770.15	411.55	13.47	13.47	13.27	13.27	
1395475566	SMP	1	523.69	423.83	770.18	411.31	13.74	13.74	13.02	13.02	
1395483803	SMP	1	523.62	423.36	770.27	411.03	13.75	13.75	12.87	12.87	
1395492205	SMP	1	523.50	423.32	770.10	410.95	13.71	13.71	12.81	12.81	
1395500563	SMP	1	523.47	423.26	770.17	410.99	13.65	13.65	12.79	12.79	
1395508942	SMP	1	523.43	423.36	770.16	410.95	13.78	13.78	12.93	12.93	
1395517189	SMP	1	523.37	423.26	770.24	410.87	13.74	13.74	12.73	12.73	
1395525564	SMP	1	523.36	423.27	770.24	410.84	13.85	13.85	12.85	12.85	
1395533927	SMP	1	523.28	423.32	770.17	410.84	13.89	13.89	12.86	12.86	
1395542321	SMP	1	523.25	423.24	770.11	410.78	13.79	13.79	12.81	12.81	
1395550566	SMP	1	523.14	423.24	770.10	410.77	13.80	13.80	12.96	12.96	
1395558931	SMP	1	523.31	422.99	770.10	410.70	13.63	13.63	12.91	12.91	
1395567309	SMP	1	523.08	423.34	770.32	410.71	13.75	13.75	12.92	12.92	
1395575688	SMP	1	522.94	423.27	770.22	410.55	13.76	13.76	12.83	12.83	
1395583921	SMP	1	523.01	423.13	770.10	410.61	13.38	13.38	13.04	13.04	
1395592325	SMP	1	523.32	421.79	770.43	409.41	13.77	13.77	12.94	12.94	
1395600677	SMP	1	523.65	419.19	770.47	406.74	13.29	13.29	12.68	12.68	
1395608925	SMP	1	524.31	416.51	770.32	403.81	13.46	13.46	12.72	12.72	
1395625690	SMP	1	524.66	411.67	769.86	399.08	13.39	13.39	12.51	12.51	
1395634063	SMP	1	524.50	411.59	769.81	398.79	13.54	13.54	12.76	12.76	
1395642304	SMP	1	524.42	411.99	769.66	399.29	13.74	13.74	12.99	12.99	
1395659055	SMP	1	524.16	412.57	769.55	399.93	13.59	13.59	12.66	12.66	
1395667432	SMP	1	523.99	412.65	769.72	399.86	13.55	13.55	12.66	12.66	
1395675678	SMP	1	523.76	412.61	769.67	399.95	13.64	13.64	12.73	12.73	
1395684044	SMP	1	523.60	412.63	769.55	399.93	13.72	13.72	12.66	12.66	
1395692457	SMP	1	523.58	412.60	769.49	399.96	13.70	13.70	12.74	12.74	
1395700797	SMP	1	523.60	412.61	769.44	399.97	13.52	13.52	12.77	12.77	
1395709053	SMP	1	523.46	412.61	769.52	399.92	13.47	13.47	12.77	12.77	
1395717435	SMP	1	523.50	412.65	769.42	399.96	13.52	13.52	12.92	12.92	
1395725802	SMP	1	523.36	412.73	769.40	399.99	13.58	13.58	12.84	12.84	
1395734159	SMP	1	523.21	412.74	769.34	399.99	13.65	13.65	12.82	12.82	
1395742437	SMP	1	523.36	412.84	769.39	400.02	13.62	13.62	13.01	13.01	
1395750793	SMP	1	523.36	412.91	769.27	400.06	13.73	13.73	12.93	12.93	
1395759173	SMP	1	523.26	412.89	769.24	400.10	13.78	13.78	12.82	12.82	
1395775800	SMP	1	522.77	413.00	769.14	400.10	13.83	13.83	12.99	12.99	
1395784173	SMP	1	522.78	413.04	769.08	400.09	13.64	13.64	12.95	12.95	
1395792543	SMP	1	522.72	413.07	769.16	400.18	13.69	13.69	13.00	13.00	
1395800802	SMP	1	522.61	413.06	769.13	400.10	13.68	13.68	13.04	13.04	
1395809157	SMP	1	522.65	413.13	769.07	400.22	13.68	13.68	13.11	13.11	
1395817567	SMP	1	522.67	413.13	769.06	400.21	13.62	13.62	13.06	13.06	
1395825907	SMP	1	522.58	413.14	768.93	400.09	13.61	13.61	12.97	12.97	
1395834165	SMP	1	522.62	413.18	769.07	400.22	13.69	13.69	13.02	13.02	
1395842545	SMP	1	522.53	413.17	769.06	400.24	13.55	13.55	13.06	13.06	
1395850921	SMP	1	522.58	413.17	768.93	400.23	13.57	13.57	13.11	13.11	
1395859285	SMP	1	522.20	413.59	768.17	400.59	14.04	14.04	13.23	13.23	
1395867559	SMP	1	520.21	414.16	766.62	401.20	13.98	13.98	13.39	13.39	
1395875970	SMP	1	518.07	414.66	764.37	401.56	13.78	13.78	13.34	13.34	
1395884291	SMP	1	516.63	414.87	762.39	401.79	13.43	13.43	13.01	13.01	
1395892663	SMP	1	516.04	415.19	761.82	402.02	13.74	13.74	13.27	13.27	
1395900920	SMP	1	516.36	415.21	762.08	402.00	13.70	13.70	13.40	13.40	
1395909282	SMP	1	516.41	415.19	762.17	401.91	13.74	13.74	13.23	13.23	
1395917688	SMP	1	516.69	415.16	762.35	402.01	13.78	13.78	12.97	12.97	
1395925906	SMP	1	516.63	415.11	762.48	402.06	13.73	13.73	12.97	12.97	
1395934283	SMP	1	516.81	415.16	762.54	402.03	13.77	13.77	12.89	12.89	
1395942660	SMP	1	516.75	415.15	762.53	402.09	13.71	13.71	13.01	13.01	
1395951040	SMP	1	516.87	415.08	762.64	402.10	13.65	13.65	12.99	12.99	
1395959275	SMP	1	516.79	415.07	762.86	402.03	13.63	13.63	12.93	12.93	
1395967681	SMP	1	516.93	415.08	762.91	402.03	13.69	13.69	13.02	13.02	
1395976028	SMP	1	516.95	415.03	763.12	402.05	13.63	13.63	12.90	12.90	
1395984407	SMP	1	517.02	414.93	763.12	401.98	13.70	13.70	12.87	12.87	
1395992657	SMP	1	517.02	415.00	763.12	402.02	13.72	13.72	12.99	12.99	
1396001045	SMP	1	517.12	415.06	763.26	401.93	13.76	13.76	12.93	12.93	
1396009395	SMP	1	517.16	415.17	763.33	402.09	13.67	13.67	13.11	13.11	
1396017805	SMP	1	517.22	414.98	763.40	402.02	13.57	13.57	12.83	12.83	
1396026022	SMP	1	517.22	414.97	763.43	401.94	13.49	13.49	12.84	12.84	
1396034401	SMP	1	517.42	415.02	763.43	402.03	13.52	13.52	12.88	12.88	
1396042779	SMP	1	517.32	415.00	763.37	402.15	13.37	13.37	12.88	12.88	
1396051162	SMP	1	517.41	414.94	763.47	402.18	13.38	13.38	12.94	12.94	
1396059394	SMP	1	517.52	414.93	763.41	402.12	13.34	13.34	12.89	12.89	
1396067801	SMP	1	517.59	414.93	763.55	402.07	13.37	13.37	12.88	12.88	
1396076140	SMP	1	517.75	415.03	763.55	402.21	13.58	13.58	12.98	12.98	
1396084401	SMP	1	517.54	415.46	763.52	402.59	13.57	13.57	13.15	13.15	
1396092918	SMP	1	517.28	415.90	762.98	402.99	13.52	13.52	13.21	13.21	
1396101157	SMP	1	517.23	416.17	762.82	403.28	13.68	13.68	13.02	13.02	
1396109526	SMP	1	517.11	416.27	762.90	403.35	13.52	13.52	12.87	12.87	
1396117797	SMP	1	517.13	416.22	762.99	403.40	13.27	13.27	13.01	13.01	
1396126152	SMP	1	517.25	416.26	763.04	403.34	13.49	13.49	12.89	12.89	
1396134523	SMP	1	517.27	416.22	763.11	403.33	13.49	13.49	12.99	12.99	
1396142907	SMP	1	517.46	416.12	763.28	403.33	13.26	13.26	12.91	12.91	
1396151154	SMP	1	517.52	416.10	763.39	403.42	13.36	13.36	13.13	13.13	
1396159510	SMP	1	517.72	416.02	763.39	403.35	13.40	13.40	13.18	13.18	
1396167919	SMP	1	517.64	416.00	763.44	403.29	13.44	13.44	13.07	13.07	
1396176265	SMP	1	517.67	415.89	763.48	403.21	13.46	13.46	12.97	12.97	
1396184519	SMP	1	517.67	415.82	763.58	403.30	13.37	13.37	13.16	13.16	
1396192896	SMP	1	517.74	415.76	763.64	403.15	13.72	13.72	13.03	13.03	
1396201273	SMP	1	517.75	415.65	763.68	403.13	13.57	13.57	13.11	13.11	
1396209638	SMP	1	517.76	415.54	763.74	403.00	13.83	13.83	12.97	12.97	
1396217931	SMP	1	517.76	415.47	763.81	402.90	13.56	13.56	12.96	12.96	
1396226258	SMP	1	517.84	415.39	763.89	402.89	13.69	13.69	12.97	12.97	
1396234639	SMP	1	517.79	415.29	763.91	402.85	13.63	13.63	12.90	12.90	
1396242891	SMP	1	517.84	415.32	763.94	402.84	13.65	13.65	12.95	12.95	
1396251285	SMP	1	517.74	415.29	763.95	402.78	13.66	13.66	13.06	13.06	
1396259632	SMP	1	517.76	415.24	763.91	402.73	13.54	13.54	13.02	13.02	
1396268036	SMP	1	517.78	415.25	763.83	402.74	13.62	13.62	13.04	13.04	
1396276259	SMP	1	517.67	415.24	763.78	402.69	13.65	13.65	13.15	13.15	
1396284647	SMP	1	517.64	415.15	763.69	402.64	13.60	13.60	13.17	13.17	
1396293017	SMP	1	517.63	415.19	763.71	402.68	13.66	13.66	13.31	13.31	
1396301393	SMP	1	517.56	415.06	763.70	402.59	13.61	13.61	13.21	13.21	
1396309630	SMP	1	517.53	415.08	763.70	402.67	13.67	13.67	13.28	13.28	
1396318037	SMP	1	517.84	415.32	764.08	402.74	13.66	13.66	13.45	13.45	
1396326389	SMP	1	518.21	415.49	764.45	402.89	13.81	13.81	13.16	13.16	
1396334758	SMP	1	518.36	415.50	764.52	402.90	13.85	13.85	13.13	13.13	
1396343011	SMP	1	518.36	415.57	764.51	403.04	13.88	13.88	13.12	13.12	
1396351393	SMP	1	518.34	415.66	764.41	403.12	13.85	13.85	13.11	13.11	
1396359751	SMP	1	518.28	415.68	764.38	403.06	13.81	13.81	13.16	13.16	
1396368158	SMP	1	518.27	415.78	764.43	403.11	13.88	13.88	13.30	13.30	
1396376389	SMP	1	518.11	415.87	764.40	403.17	13.95	13.95	13.32	13.32	
1396384757	SMP	1	518.02	415.89	764.34	403.28	13.94	13.94	13.50	13.50	
1396393145	SMP	1	517.98	415.91	764.30	403.32	13.88	13.88	13.47	13.47	
1396401391	SMP	1	517.89	415.89	764.29	403.36	13.86	13.86	13.49	13.49	
1396409746	SMP	1	517.96	415.96	764.23	403.32	13.96	13.96	13.38	13.38	
1396418154	SMP	1	517.98	415.98	764.22	403.34	13.87	13.87	13.47	13.47	
1396426498	SMP	1	517.98	415.99	764.17	403.35	13.98	13.98	13.51	13.51	
1396434757	SMP	1	517.91	415.98	764.17	403.35	13.82	13.82	13.37	13.37	
1396443133	SMP	1	518.00	416.06	764.31	403.35	13.99	13.99	13.47	13.47	
1396451509	SMP	1	518.03	416.03	764.26	403.39	14.07	14.07	13.52	13.52	
1396459871	SMP	1	517.92	416.04	764.27	403.41	14.01	14.01	13.62	13.62	
1396468150	SMP	1	517.93	415.99	764.13	403.54	13.92	13.92	13.51	13.51	
1396476494	SMP	1	517.99	416.11	764.17	403.42	14.15	14.15	13.48	13.48	
1396484875	SMP	1	517.92	416.11	764.17	403.43	14.10	14.10	13.64	13.64	
1396493251	SMP	1	517.83	416.11	764.09	403.45	14.13	14.13	13.51	13.51	
1396501517	SMP	1	517.90	416.05	764.15	403.40	14.00	14.00	13.60	13.60	
1396509866	SMP	1	517.85	416.11	764.17	403.35	14.08	14.08	13.47	13.47	
1396518277	SMP	1	517.80	416.14	764.15	403.34	14.21	14.21	13.56	13.56	
1396526616	SMP	1	517.78	416.00	764.10	403.35	14.01	14.01	13.48	13.48	
1396534874	SMP	1	517.61	416.03	763.74	403.34	14.28	14.28	13.58	13.58	
1396543250	SMP	1	516.98	415.65	763.18	403.02	13.79	13.79	13.75	13.75	
1396551637	SMP	1	516.69	415.09	762.62	402.41	14.10	14.10	13.52	13.52	
1396559989	SMP	1	516.51	414.64	762.19	401.93	14.13	14.13	13.79	13.79	
1396568266	SMP	1	516.32	414.43	762.08	401.62	13.92	13.92	13.52	13.52	
1396576613	SMP	1	516.28	414.46	762.12	401.56	14.10	14.10	13.59	13.59	
1396584999	SMP	1	516.27	414.47	762.16	401.57	14.15	14.15	13.74	13.74	
1396593246	SMP	1	516.26	414.54	762.16	401.65	14.11	14.11	13.77	13.77	
1396601629	SMP	1	516.39	414.58	762.10	401.66	14.15	14.15	13.79	13.79	
1396609989	SMP	1	516.28	414.61	762.10	401.72	14.14	14.14	13.72	13.72	
1396618390	SMP	1	516.18	414.68	762.19	401.76	14.22	14.22	13.61	13.61	
1396626609	SMP	1	516.10	414.66	762.18	401.77	14.06	14.06	13.75	13.75	
1396635001	SMP	1	516.17	414.73	762.13	401.67	14.24	14.24	13.74	13.74	
1396643371	SMP	1	516.03	414.68	762.13	401.70	14.08	14.08	13.76	13.76	
1396651749	SMP	1	516.07	414.65	762.19	401.69	14.19	14.19	13.63	13.63	
1396668359	SMP	1	516.18	414.68	762.14	401.66	14.17	14.17	13.73	13.73	
1396676764	SMP	1	516.97	414.53	763.29	401.63	14.45	14.45	13.73	13.73	
1396685117	SMP	1	518.92	414.18	765.08	401.37	14.62	14.62	13.91	13.91	
1396701762	SMP	1	523.05	413.12	768.91	400.32	14.50	14.50	13.67	13.67	
1396710122	SMP	1	524.13	412.78	769.47	400.22	14.41	14.41	13.83	13.83	
1396718495	SMP	1	524.04	412.75	769.67	400.05	14.63	14.63	13.61	13.61	
1396726728	SMP	1	524.02	412.68	769.38	400.04	14.31	14.31	13.47	13.47	
1396735139	SMP	1	523.65	412.66	769.26	400.08	14.32	14.32	13.44	13.44	
1396743483	SMP	1	523.62	412.80	769.26	400.10	14.34	14.34	13.48	13.48	
1396751742	SMP	1	523.62	412.80	769.23	400.11	14.38	14.38	13.40	13.40	
1396760113	SMP	1	523.53	412.81	769.29	400.11	14.17	14.17	13.36	13.36	
1396768495	SMP	1	523.52	412.85	769.44	400.14	14.37	14.37	13.24	13.24	
1396776852	SMP	1	523.72	412.91	769.41	400.18	14.41	14.41	13.46	13.46	
1396785131	SMP	1	523.66	412.84	769.46	400.15	14.36	14.36	13.21	13.21	
1396793474	SMP	1	523.78	412.83	769.58	400.13	14.41	14.41	13.23	13.23	
1396801856	SMP	1	523.64	412.76	769.67	400.16	14.27	14.27	13.23	13.23	
1396810242	SMP	1	523.76	412.82	769.69	400.22	14.34	14.34	13.20	13.20	
1396818498	SMP	1	523.83	412.76	769.79	400.23	14.34	14.34	13.38	13.38	
1396826847	SMP	1	523.92	412.84	769.92	400.16	14.22	14.22	13.37	13.37	
1396843626	SMP	1	523.96	412.73	770.09	400.02	14.27	14.27	13.26	13.26	
1396851856	SMP	1	524.05	412.65	770.21	399.99	14.27	14.27	13.30	13.30	
1396860250	SMP	1	524.04	412.61	770.22	400.04	14.35	14.35	13.28	13.28	
1396868601	SMP	1	524.30	412.70	770.33	400.06	14.47	14.47	13.12	13.12	
1396876980	SMP	1	524.24	412.57	770.31	400.06	14.39	14.39	13.15	13.15	
1396885234	SMP	1	524.25	412.56	770.55	400.01	14.44	14.44	13.15	13.15	
1396893606	SMP	1	524.30	412.54	770.63	400.02	14.44	14.44	13.15	13.15	
1396901969	SMP	1	524.42	412.50	770.64	400.00	14.34	14.34	13.16	13.16	
1396910242	SMP	1	524.38	412.44	770.71	400.01	14.27	14.27	13.22	13.22	
1396918600	SMP	1	524.28	412.43	770.68	400.09	14.33	14.33	13.13	13.13	
1396926977	SMP	1	524.47	412.72	770.79	400.29	14.33	14.33	13.41	13.41	
1396935368	SMP	1	524.93	413.52	771.04	401.05	14.21	14.21	13.50	13.50	
1396943609	SMP	1	525.40	414.57	770.81	402.19	14.50	14.50	13.47	13.47	
1396951979	SMP	1	525.15	415.51	770.62	403.16	14.38	14.38	13.32	13.32	
1396960367	SMP	1	525.17	416.09	770.64	403.75	14.37	14.37	13.43	13.43	
1396968726	SMP	1	525.00	416.18	770.71	403.78	14.49	14.49	13.57	13.57	
1396976972	SMP	1	524.93	416.26	770.74	403.73	14.69	14.69	13.58	13.58	
1396985356	SMP	1	524.87	416.15	770.67	403.72	14.65	14.65	13.70	13.70	
1396993720	SMP	1	524.81	416.19	770.70	403.71	14.65	14.65	13.66	13.66	
1397002088	SMP	1	524.67	416.03	770.77	403.66	14.60	14.60	13.69	13.69	
1397010363	SMP	1	524.58	416.08	770.83	403.66	14.58	14.58	13.78	13.78	
1397018729	SMP	1	524.46	416.06	770.85	403.64	14.51	14.51	13.68	13.68	
1397027095	SMP	1	524.52	416.13	770.77	403.64	14.55	14.55	13.52	13.52	
1397035473	SMP	1	524.59	416.06	770.73	403.72	14.45	14.45	13.74	13.74	
1397043723	SMP	1	524.56	416.03	770.73	403.66	14.67	14.67	13.64	13.64	
1397052091	SMP	1	524.52	416.17	770.70	403.78	14.60	14.60	13.79	13.79	
1397060493	SMP	1	524.52	416.13	770.77	403.78	14.44	14.44	13.83	13.83	
1397068727	SMP	1	524.41	416.16	770.73	403.79	14.64	14.64	13.78	13.78	
1397077094	SMP	1	524.41	416.16	770.70	403.78	14.66	14.66	13.75	13.75	
1397085474	SMP	1	524.42	416.23	770.70	403.85	14.72	14.72	13.84	13.84	
1397093853	SMP	1	524.36	416.32	770.77	403.88	14.65	14.65	13.96	13.96	
1397102085	SMP	1	524.30	416.28	770.78	403.89	14.61	14.61	13.91	13.91	
1397110481	SMP	1	524.25	416.35	770.69	403.95	14.55	14.55	13.83	13.83	
1397118840	SMP	1	524.24	416.32	770.63	403.95	14.63	14.63	13.80	13.80	
1397127218	SMP	1	524.23	416.33	770.52	403.89	14.70	14.70	13.74	13.74	
1397135472	SMP	1	524.28	416.72	770.36	404.17	14.68	14.68	13.90	13.90	
1397152219	SMP	1	523.99	417.61	770.04	405.12	14.84	14.84	14.01	14.01	
1397160590	SMP	1	524.00	417.72	770.11	405.30	14.76	14.76	14.07	14.07	
1397168922	SMP	1	524.01	417.81	770.20	405.30	14.59	14.59	14.07	14.07	
1397185583	SMP	1	523.75	417.86	770.14	405.47	14.95	14.95	14.08	14.08	
1397193979	SMP	1	523.84	417.86	770.12	405.35	14.75	14.75	14.01	14.01	
1397202211	SMP	1	523.94	417.88	770.21	405.37	14.78	14.78	13.98	13.98	
1397210583	SMP	1	523.84	417.84	770.18	405.43	14.88	14.88	14.15	14.15	
1397218975	SMP	1	523.89	417.83	770.19	405.40	14.96	14.96	14.08	14.08	
1397227210	SMP	1	523.81	417.75	770.22	405.40	14.76	14.76	14.09	14.09	
1397235585	SMP	1	523.76	417.85	770.16	405.32	14.90	14.90	14.08	14.08	
1397243977	SMP	1	523.82	417.73	770.27	405.44	14.68	14.68	14.15	14.15	
1397252338	SMP	1	523.86	417.71	770.26	405.36	14.71	14.71	14.12	14.12	
1397260585	SMP	1	523.76	417.77	770.12	405.38	14.87	14.87	14.09	14.09	
1397268964	SMP	1	523.67	417.74	770.15	405.40	14.74	14.74	14.31	14.31	
1397277332	SMP	1	523.72	417.83	770.11	405.45	14.96	14.96	14.17	14.17	
1397285699	SMP	1	523.62	417.74	770.01	405.37	14.79	14.79	14.12	14.12	
1397293973	SMP	1	523.48	417.79	770.03	405.30	14.91	14.91	14.25	14.25	
1397302331	SMP	1	523.54	417.78	769.95	405.25	14.90	14.90	14.28	14.28	
1397310717	SMP	1	523.47	417.74	769.97	405.13	14.96	14.96	14.26	14.26	
1397319084	SMP	1	523.26	417.74	769.80	405.06	14.82	14.82	14.13	14.13	
1397327326	SMP	1	523.11	417.69	769.68	404.96	14.85	14.85	13.98	13.98	
1397335698	SMP	1	523.08	417.65	769.60	404.97	14.66	14.66	14.31	14.31	
1397344093	SMP	1	522.94	417.64	769.52	404.95	14.81	14.81	14.19	14.19	
1397352453	SMP	1	522.94	417.70	769.31	404.95	14.77	14.77	14.12	14.12	
1397360704	SMP	1	522.86	417.80	769.30	404.93	14.79	14.79	14.08	14.08	
1397369087	SMP	1	522.81	417.92	769.24	405.02	14.87	14.87	14.22	14.22	
1397377463	SMP	1	522.74	417.90	769.24	405.06	14.73	14.73	14.16	14.16	
1397385694	SMP	1	522.67	418.02	769.23	405.13	14.80	14.80	14.25	14.25	
1397394090	SMP	1	522.66	418.08	769.25	405.16	14.82	14.82	14.17	14.17	
1397402448	SMP	1	522.61	418.09	769.29	405.25	14.69	14.69	14.32	14.32	
1397410825	SMP	1	522.83	418.21	769.30	405.35	14.76	14.76	14.43	14.43	
1397419078	SMP	1	522.82	418.31	769.25	405.35	14.71	14.71	14.32	14.32	
1397427450	SMP	1	522.92	418.25	769.31	405.46	14.81	14.81	14.35	14.35	
1397435814	SMP	1	522.94	418.07	769.24	405.28	14.66	14.66	14.28	14.28	
1397444213	SMP	1	522.89	417.97	769.10	405.06	14.70	14.70	14.08	14.08	
1397452452	SMP	1	523.01	417.87	769.10	405.13	14.87	14.87	14.36	14.36	
1397460825	SMP	1	523.15	417.87	769.37	405.06	14.78	14.78	14.13	14.13	
1397469202	SMP	1	523.28	417.79	769.54	405.04	14.69	14.69	14.12	14.12	
1397477571	SMP	1	523.34	417.82	769.56	405.07	14.75	14.75	14.27	14.27	
1397485813	SMP	1	523.41	417.75	769.65	405.12	14.77	14.77	14.06	14.06	
1397494207	SMP	1	523.48	417.82	769.75	405.14	14.91	14.91	14.18	14.18	
1397502570	SMP	1	523.54	417.82	769.93	405.15	14.81	14.81	14.11	14.11	
1397510941	SMP	1	523.60	417.80	769.97	405.16	14.88	14.88	14.23	14.23	
1397519199	SMP	1	523.66	417.77	770.05	405.17	14.84	14.84	14.20	14.20	
1397527566	SMP	1	523.67	417.73	770.05	405.11	14.72	14.72	14.13	14.13	
1397535936	SMP	1	523.73	417.75	770.05	405.04	14.72	14.72	14.03	14.03	
1397544331	SMP	1	523.81	417.60	770.21	404.92	14.64	14.64	14.18	14.18	
1397552568	SMP	1	523.83	417.55	770.10	404.92	14.74	14.74	14.09	14.09	
1397560956	SMP	1	523.82	417.53	770.05	404.98	14.80	14.80	14.07	14.07	
1397569319	SMP	1	523.90	417.42	770.18	404.93	14.73	14.73	14.22	14.22	
1397577569	SMP	1	523.87	417.43	770.20	404.82	14.62	14.62	14.06	14.06	
1397585935	SMP	1	523.89	417.44	770.18	404.82	14.69	14.69	14.22	14.22	
1397594331	SMP	1	523.89	417.44	770.24	404.76	14.76	14.76	14.09	14.09	
1397602686	SMP	1	523.86	417.44	770.22	404.68	14.72	14.72	14.10	14.10	
1397610935	SMP	1	523.80	417.38	770.18	404.76	14.62	14.62	14.09	14.09	
1397619316	SMP	1	523.80	417.34	770.10	404.63	14.62	14.62	14.08	14.08	
1397627692	SMP	1	523.77	417.41	770.21	404.71	14.58	14.58	14.14	14.14	
1397636054	SMP	1	523.79	417.40	770.20	404.69	14.61	14.61	13.97	13.97	
1397644325	SMP	1	523.72	417.46	770.10	404.70	14.63	14.63	13.90	13.90	
1397652691	SMP	1	523.79	417.45	770.18	404.67	14.63	14.63	13.94	13.94	
1397661066	SMP	1	523.63	417.47	770.13	404.73	14.64	14.64	14.09	14.09	
1397669441	SMP	1	523.63	417.47	770.19	404.73	14.64	14.64	13.96	13.96	
1397677685	SMP	1	523.64	417.43	770.14	404.76	14.55	14.55	14.08	14.08	
1397686057	SMP	1	523.49	417.49	770.15	404.78	14.71	14.71	13.99	13.99	
1397694449	SMP	1	523.55	417.57	770.14	404.76	14.68	14.68	14.07	14.07	
1397702814	SMP	1	523.12	417.72	769.99	404.96	14.75	14.75	14.10	14.10	
1397711057	SMP	1	522.79	418.09	769.46	405.31	14.70	14.70	14.08	14.08	
1397719436	SMP	1	522.52	418.11	768.99	405.33	14.63	14.63	14.03	14.03	
1397727807	SMP	1	522.45	418.20	768.98	405.32	14.58	14.58	13.97	13.97	
1397736046	SMP	1	522.35	418.22	768.92	405.35	14.59	14.59	14.02	14.02	
1397744445	SMP	1	522.48	418.23	768.81	405.40	14.65	14.65	14.04	14.04	
1397752819	SMP	1	522.34	418.24	768.81	405.38	14.59	14.59	14.00	14.00	
1397761186	SMP	1	522.15	418.23	768.74	405.31	14.57	14.57	13.98	13.98	
1397769434	SMP	1	521.96	418.19	768.75	405.31	14.47	14.47	13.95	13.95	
1397777916	SMP	1	522.03	418.26	768.72	405.34	14.59	14.59	14.04	14.04	
1397786172	SMP	1	522.01	418.21	768.59	405.27	14.47	14.47	14.13	14.13	
1397794577	SMP	1	521.88	418.28	768.69	405.27	14.54	14.54	14.06	14.06	
1397811173	SMP	1	521.78	418.29	768.50	405.18	14.83	14.83	14.06	14.06	
1397819575	SMP	1	521.80	418.32	768.48	405.19	14.76	14.76	13.99	13.99	
1397827925	SMP	1	521.71	418.29	768.46	405.22	14.60	14.60	13.99	13.99	
1397836172	SMP	1	521.72	418.24	768.43	405.14	14.75	14.75	14.08	14.08	
1397844552	SMP	1	521.65	418.27	768.38	405.13	14.69	14.69	13.97	13.97	
1397852926	SMP	1	521.59	418.21	768.40	405.14	14.59	14.59	14.07	14.07	
1397861294	SMP	1	521.63	418.17	768.43	405.02	14.79	14.79	14.03	14.03	
1397869571	SMP	1	521.58	418.18	768.43	405.07	14.66	14.66	14.04	14.04	
1397877916	SMP	1	521.68	418.14	768.42	405.02	14.69	14.69	14.07	14.07	
1397886297	SMP	1	521.65	418.18	768.50	405.00	14.79	14.79	14.08	14.08	
1397894544	SMP	1	521.66	418.13	768.50	404.98	14.68	14.68	14.12	14.12	
1397902924	SMP	1	521.57	418.29	768.26	405.20	14.76	14.76	14.09	14.09	
1397911287	SMP	1	520.91	418.77	767.66	405.59	14.89	14.89	14.21	14.21	
1397919690	SMP	1	520.95	418.88	767.45	405.74	14.73	14.73	14.16	14.16	
1397927911	SMP	1	520.84	418.92	767.40	405.83	14.82	14.82	14.29	14.29	
1397936307	SMP	1	520.80	418.99	767.42	405.81	14.92	14.92	14.18	14.18	
1397944671	SMP	1	520.84	418.95	767.53	405.84	14.84	14.84	14.17	14.17	
1397953053	SMP	1	520.81	418.94	767.70	405.95	14.88	14.88	14.20	14.20	
1397961283	SMP	1	520.94	418.86	767.85	405.89	14.75	14.75	14.09	14.09	
1397969688	SMP	1	520.88	418.83	767.85	405.89	14.78	14.78	14.10	14.10	
1397978034	SMP	1	521.05	418.85	767.99	405.83	14.88	14.88	14.09	14.09	
1397986412	SMP	1	521.08	418.78	768.05	405.95	14.79	14.79	14.19	14.19	
1397994666	SMP	1	521.25	418.77	768.17	405.85	14.81	14.81	14.10	14.10	
1398003054	SMP	1	521.39	418.70	768.32	405.87	14.71	14.71	14.11	14.11	
1398011412	SMP	1	521.58	418.63	768.41	405.86	14.74	14.74	14.22	14.22	
1398019808	SMP	1	521.63	418.65	768.50	405.94	14.68	14.68	14.19	14.19	
1398028029	SMP	1	521.72	418.61	768.65	405.92	14.94	14.94	14.30	14.30	
1398036410	SMP	1	521.62	418.54	768.89	406.01	14.86	14.86	14.25	14.25	
1398044790	SMP	1	521.73	418.63	769.01	405.97	15.06	15.06	14.42	14.42	
1398053043	SMP	1	521.88	418.51	769.09	405.97	14.97	14.97	14.34	14.34	
1398061412	SMP	1	521.88	418.51	769.12	405.90	14.93	14.93	14.25	14.25	
1398069810	SMP	1	521.67	418.55	768.97	406.00	15.04	15.04	14.43	14.43	
1398078161	SMP	1	521.45	418.75	768.49	406.05	14.99	14.99	14.33	14.33	
1398086412	SMP	1	521.44	418.75	768.59	406.02	15.04	15.04	14.31	14.31	
1398094786	SMP	1	521.58	418.58	768.55	406.11	15.00	15.00	14.53	14.53	
1398103164	SMP	1	521.77	418.57	768.62	406.11	14.78	14.78	14.49	14.49	
1398111528	SMP	1	521.64	418.63	768.73	406.12	14.96	14.96	14.39	14.39	
1398119807	SMP	1	521.86	418.56	768.82	406.15	15.06	15.06	14.33	14.33	
1398136538	SMP	1	522.02	418.58	769.01	406.18	15.16	15.16	14.46	14.46	
1398144922	SMP	1	521.98	418.55	769.04	406.14	14.82	14.82	14.38	14.38	
1398153162	SMP	1	522.12	418.61	769.24	406.07	14.98	14.98	14.43	14.43	
1398161527	SMP	1	522.28	418.50	769.45	405.99	14.93	14.93	14.26	14.26	
1398169912	SMP	1	522.38	418.39	769.51	406.05	14.82	14.82	14.44	14.44	
1398178282	SMP	1	522.44	418.50	769.63	406.14	15.04	15.04	14.48	14.48	
1398186529	SMP	1	522.74	418.38	769.77	406.09	15.12	15.12	14.49	14.49	
1398194920	SMP	1	522.79	418.39	769.82	406.13	15.15	15.15	14.56	14.56	
1398203282	SMP	1	522.85	418.42	769.90	406.12	15.17	15.17	14.45	14.45	
1398211523	SMP	1	522.94	418.31	770.06	406.13	15.07	15.07	14.32	14.32	
1398219910	SMP	1	523.09	418.34	770.04	406.16	14.77	14.77	14.63	14.63	
1398228275	SMP	1	523.20	418.30	770.32	406.14	15.18	15.18	14.47	14.47	
1398236646	SMP	1	523.47	418.23	770.51	406.19	15.07	15.07	14.60	14.60	
1398244913	SMP	1	523.52	418.18	770.55	406.11	15.18	15.18	14.56	14.56	
1398253278	SMP	1	523.41	418.05	770.77	406.09	15.21	15.21	14.58	14.58	
1398261651	SMP	1	523.72	418.03	770.81	406.08	15.33	15.33	14.55	14.55	
1398270029	SMP	1	523.88	418.10	770.95	406.12	15.43	15.43	14.60	14.60	
1398278278	SMP	1	523.97	418.00	771.11	406.00	15.32	15.32	14.68	14.68	
1398286650	SMP	1	524.05	418.06	771.18	406.00	15.40	15.40	14.70	14.70	
1398295041	SMP	1	524.04	417.92	771.12	406.07	15.21	15.21	14.67	14.67	
1398303397	SMP	1	524.21	417.90	771.24	405.98	15.26	15.26	14.64	14.64	
1398311649	SMP	1	524.30	417.79	771.47	405.96	15.22	15.22	14.61	14.61	
1398320029	SMP	1	524.46	417.65	771.55	405.74	15.27	15.27	14.87	14.87	
1398328397	SMP	1	524.36	417.52	771.56	405.65	15.36	15.36	14.81	14.81	
1398336762	SMP	1	524.53	417.54	771.62	405.64	15.40	15.40	14.97	14.97	
1398345035	SMP	1	524.50	417.56	771.69	405.67	15.39	15.39	14.97	14.97	
1398353395	SMP	1	524.45	417.54	771.61	405.70	15.32	15.32	14.98	14.98	
1398361772	SMP	1	524.36	417.56	771.56	405.62	15.50	15.50	14.92	14.92	
1398370025	SMP	1	524.33	417.53	771.54	405.53	15.50	15.50	14.77	14.77	
1398378405	SMP	1	524.26	417.59	771.39	405.62	15.59	15.59	14.79	14.79	
1398386766	SMP	1	524.20	417.57	771.34	405.71	15.40	15.40	14.93	14.93	
1398395155	SMP	1	524.24	417.65	771.26	405.71	15.60	15.60	14.93	14.93	
1398403388	SMP	1	524.13	417.75	771.24	405.76	15.60	15.60	14.86	14.86	
1398411765	SMP	1	523.90	417.70	771.24	405.75	15.48	15.48	14.83	14.83	
1398420149	SMP	1	524.02	417.91	771.24	405.79	15.55	15.55	14.86	14.86	
1398428515	SMP	1	524.07	417.74	771.04	405.60	15.67	15.67	14.54	14.54	
1398436762	SMP	1	523.70	417.05	770.76	405.02	15.75	15.75	14.75	14.75	
1398445154	SMP	1	523.93	415.72	770.15	403.64	15.80	15.80	14.67	14.67	
1398453514	SMP	1	523.90	414.46	769.68	402.34	15.88	15.88	14.97	14.97	
1398461885	SMP	1	523.75	413.69	769.47	401.72	15.64	15.64	14.69	14.69	
1398470142	SMP	1	523.68	413.66	769.42	401.54	15.85	15.85	14.92	14.92	
1398478514	SMP	1	523.56	413.87	769.52	401.67	15.65	15.65	14.91	14.91	
1398486877	SMP	1	523.45	413.88	769.50	401.75	15.91	15.91	14.92	14.92	
1398495274	SMP	1	523.34	414.00	769.41	401.91	15.59	15.59	14.89	14.89	
1398503521	SMP	1	523.12	414.12	769.38	401.90	15.70	15.70	14.79	14.79	
1398511885	SMP	1	523.30	414.13	769.24	401.94	15.65	15.65	14.83	14.83	
1398520265	SMP	1	523.11	414.13	769.32	402.03	15.63	15.63	14.86	14.86	
1398528511	SMP	1	523.01	414.10	769.25	402.05	15.56	15.56	14.90	14.90	
1398536874	SMP	1	523.00	414.14	769.18	401.99	15.55	15.55	14.76	14.76	
1398545274	SMP	1	522.76	414.10	769.11	401.99	15.60	15.60	14.76	14.76	
1398553635	SMP	1	522.71	414.15	769.11	401.92	15.70	15.70	14.62	14.62	
1398561887	SMP	1	522.55	414.07	769.07	401.86	15.74	15.74	14.57	14.57	
1398570260	SMP	1	522.34	414.09	768.80	401.92	15.42	15.42	14.67	14.67	
1398578640	SMP	1	522.34	414.07	768.78	401.97	15.73	15.73	14.69	14.69	
1398587003	SMP	1	522.23	414.14	768.68	401.84	15.74	15.74	14.82	14.82	
1398595268	SMP	1	522.14	413.97	768.55	401.88	15.59	15.59	14.88	14.88	
1398603625	SMP	1	522.08	414.10	768.40	401.81	15.68	15.68	14.84	14.84	
1398612003	SMP	1	521.81	414.15	768.28	401.81	15.71	15.71	14.72	14.72	
1398620392	SMP	1	521.80	414.17	768.27	401.86	15.59	15.59	14.79	14.79	
1398628626	SMP	1	521.64	414.22	768.27	401.68	15.84	15.84	14.45	14.45	
1398636995	SMP	1	521.60	414.13	768.08	401.67	15.42	15.42	14.33	14.33	
1398645398	SMP	1	521.49	414.24	767.99	401.62	15.46	15.46	14.47	14.47	
1398653755	SMP	1	521.34	414.21	767.67	401.72	15.52	15.52	14.67	14.67	
1398662000	SMP	1	521.06	414.19	767.68	401.64	15.50	15.50	14.64	14.64	
1398670387	SMP	1	520.68	413.88	767.23	401.45	15.45	15.45	14.76	14.76	
1398678753	SMP	1	520.72	413.69	767.07	401.05	15.48	15.48	14.44	14.44	
1398686993	SMP	1	520.66	413.64	767.01	401.04	15.34	15.34	14.48	14.48	
1398703776	SMP	1	520.53	413.58	766.90	401.03	15.30	15.30	14.38	14.38	
1398712118	SMP	1	520.33	413.60	766.89	401.08	15.20	15.20	14.52	14.52	
1398720394	SMP	1	520.20	413.60	766.75	400.99	15.15	15.15	14.30	14.30	
1398728742	SMP	1	520.14	413.62	766.68	401.06	15.49	15.49	14.43	14.43	
1398737127	SMP	1	520.24	413.60	766.77	401.06	15.26	15.26	14.44	14.44	
1398745517	SMP	1	520.21	413.55	766.73	401.04	15.25	15.25	14.37	14.37	
1398753759	SMP	1	520.08	413.66	766.69	401.07	15.26	15.26	14.46	14.46	
1398762115	SMP	1	520.15	413.58	766.54	401.06	15.20	15.20	14.41	14.41	
1398770514	SMP	1	520.07	413.70	766.62	401.07	15.33	15.33	14.50	14.50	
1398778894	SMP	1	520.07	413.75	766.55	401.10	15.34	15.34	14.52	14.52	
1398787127	SMP	1	520.09	413.67	766.62	401.12	15.31	15.31	14.43	14.43	
1398795494	SMP	1	520.10	413.61	766.51	401.19	15.24	15.24	14.36	14.36	
1398803877	SMP	1	520.15	413.60	766.60	401.04	15.19	15.19	14.23	14.23	
1398812241	SMP	1	520.72	413.13	767.25	400.64	15.07	15.07	14.16	14.16	
1398820517	SMP	1	521.36	412.88	767.73	400.33	15.05	15.05	14.30	14.30	
1398828864	SMP	1	521.79	412.42	767.87	399.88	15.17	15.17	14.02	14.02	
1398837237	SMP	1	521.91	412.17	767.99	399.74	15.21	15.21	14.07	14.07	
1398845491	SMP	1	522.05	412.26	768.05	399.76	15.27	15.27	14.14	14.14	
1398853906	SMP	1	522.05	412.26	768.12	399.69	15.26	15.26	14.14	14.14	
1398862230	SMP	1	522.05	412.26	768.05	399.70	15.19	15.19	14.14	14.14	
1398870638	SMP	1	522.10	412.19	768.11	399.81	15.18	15.18	14.16	14.16	
1398878860	SMP	1	522.18	412.26	768.17	399.75	15.25	15.25	14.20	14.20	
1398887240	SMP	1	522.18	412.28	768.26	399.81	15.06	15.06	14.11	14.11	
1398895614	SMP	1	522.25	412.21	768.31	399.78	15.04	15.04	14.15	14.15	
1398903997	SMP	1	522.38	412.17	768.42	399.75	14.91	14.91	14.15	14.15	
1398912225	SMP	1	522.38	412.24	768.77	399.79	14.97	14.97	14.04	14.04	
1398920636	SMP	1	523.34	411.99	769.54	399.63	15.09	15.09	13.92	13.92	
1398937369	SMP	1	524.21	411.82	770.20	399.46	15.08	15.08	13.92	13.92	
1398945633	SMP	1	524.51	411.64	770.26	399.42	14.85	14.85	13.93	13.93	
1398953984	SMP	1	524.49	411.69	770.38	399.51	14.96	14.96	13.91	13.91	
1398962355	SMP	1	524.56	411.76	770.31	399.42	14.89	14.89	13.58	13.58	
1398970742	SMP	1	524.48	411.85	770.58	399.52	14.90	14.90	13.72	13.72	
1398978988	SMP	1	524.70	411.77	770.70	399.58	14.77	14.77	13.76	13.76	
1398987346	SMP	1	524.62	411.88	770.85	399.58	14.65	14.65	13.63	13.63	
1398995762	SMP	1	524.74	411.83	770.84	399.67	14.69	14.69	13.86	13.86	
1399004109	SMP	1	524.69	411.79	770.91	399.62	14.70	14.70	13.70	13.70	
1399012353	SMP	1	524.62	411.78	771.11	399.69	14.59	14.59	13.71	13.71	
1399020737	SMP	1	524.72	411.77	771.02	399.66	14.40	14.40	13.63	13.63	
1399029107	SMP	1	524.94	411.73	771.17	399.70	14.71	14.71	13.62	13.62	
1399037346	SMP	1	524.90	411.86	771.21	399.79	14.58	14.58	13.69	13.69	
1399045746	SMP	1	524.86	411.76	771.34	399.81	14.52	14.52	13.77	13.77	
1399054105	SMP	1	524.85	411.77	771.21	399.72	14.57	14.57	13.58	13.58	
1399062480	SMP	1	525.01	411.75	771.27	399.73	14.47	14.47	13.52	13.52	
1399070737	SMP	1	524.98	411.80	771.28	399.66	14.58	14.58	13.50	13.50	
1399079105	SMP	1	524.99	411.80	771.25	399.72	14.46	14.46	13.47	13.47	
1399087474	SMP	1	524.95	411.74	771.32	399.68	14.42	14.42	13.46	13.46	
1399095870	SMP	1	525.00	411.88	771.32	399.74	14.60	14.60	13.60	13.60	
1399104098	SMP	1	525.02	411.79	771.32	399.68	14.46	14.46	13.55	13.55	
1399112476	SMP	1	525.08	411.76	771.21	399.65	14.33	14.33	13.36	13.36	
1399120816	SMP	1	525.01	411.80	771.14	399.65	14.40	14.40	13.50	13.50	
1399129229	SMP	1	525.45	411.78	771.42	399.62	14.49	14.49	13.30	13.30	
1399137471	SMP	1	526.34	411.89	772.64	399.89	14.50	14.50	13.73	13.73	
1399145862	SMP	1	527.61	411.93	773.90	399.87	14.34	14.34	13.35	13.35	
1399154225	SMP	1	529.05	411.86	775.05	399.88	14.41	14.41	13.08	13.08	
1399170844	SMP	1	529.67	412.07	775.55	400.08	14.67	14.67	13.37	13.37	
1399179219	SMP	1	529.79	412.00	775.52	400.02	14.45	14.45	13.08	13.08	
1399187612	SMP	1	529.72	411.99	775.53	399.99	14.37	14.37	13.05	13.05	
1399195833	SMP	1	529.52	411.99	775.37	399.95	14.46	14.46	13.08	13.08	
1399204243	SMP	1	529.50	412.00	775.38	399.94	14.46	14.46	13.05	13.05	
1399212589	SMP	1	529.42	411.94	775.38	399.94	14.39	14.39	13.01	13.01	
1399220971	SMP	1	529.41	411.94	775.38	400.00	14.29	14.29	13.13	13.13	
1399229231	SMP	1	529.35	411.94	775.38	400.01	14.27	14.27	13.08	13.08	
1399237599	SMP	1	529.33	412.12	775.39	400.13	14.34	14.34	13.22	13.22	
1399245974	SMP	1	529.19	412.02	775.38	400.07	14.29	14.29	13.14	13.14	
1399254365	SMP	1	529.25	412.03	775.38	400.01	14.37	14.37	13.04	13.04	
1399262591	SMP	1	529.26	411.84	775.30	400.01	14.08	14.08	13.06	13.06	
1399270964	SMP	1	529.28	411.84	775.30	400.02	14.14	14.14	13.09	13.09	
1399279343	SMP	1	529.32	411.82	775.38	400.00	14.15	14.15	13.08	13.08	
1399287722	SMP	1	529.19	411.82	775.46	399.99	14.06	14.06	13.05	13.05	
1399295956	SMP	1	529.33	411.70	775.40	399.92	13.94	13.94	13.02	13.02	
1399304363	SMP	1	529.24	411.70	775.37	399.87	13.98	13.98	13.06	13.06	
1399312712	SMP	1	529.12	411.71	775.35	399.87	14.17	14.17	12.98	12.98	
1399321090	SMP	1	529.14	411.75	775.16	399.78	14.17	14.17	12.98	12.98	
1399329336	SMP	1	529.10	411.78	775.15	399.78	14.17	14.17	12.97	12.97	
1399337717	SMP	1	529.08	411.68	775.19	399.86	13.99	13.99	13.10	13.10	
1399346084	SMP	1	529.64	411.81	775.83	399.80	14.47	14.47	13.16	13.16	
1399354363	SMP	1	529.97	411.64	776.13	399.65	14.09	14.09	13.05	13.05	
1399362705	SMP	1	530.05	411.56	776.11	399.67	14.11	14.11	13.03	13.03	
1399371093	SMP	1	529.89	411.55	776.08	399.53	14.07	14.07	13.05	13.05	
1399379461	SMP	1	529.83	411.65	776.05	399.47	14.28	14.28	13.06	13.06	
1399387716	SMP	1	529.65	411.53	776.04	399.43	14.25	14.25	13.01	13.01	
1399396075	SMP	1	529.61	411.62	775.84	399.52	14.11	14.11	13.07	13.07	
1399404481	SMP	1	529.58	411.68	775.63	399.52	14.18	14.18	13.01	13.01	
1399412823	SMP	1	529.62	411.80	775.60	399.56	14.42	14.42	13.02	13.02	
1399421078	SMP	1	529.54	411.68	775.46	399.57	14.12	14.12	13.03	13.03	
1399429456	SMP	1	529.49	411.80	775.51	399.61	14.27	14.27	13.02	13.02	
1399437781	SMP	1	529.45	411.86	775.54	399.61	14.28	14.28	13.01	13.01	
1399446197	SMP	1	529.35	411.89	775.49	399.70	14.38	14.38	13.01	13.01	
1399454476	SMP	1	529.45	411.92	775.48	399.71	14.17	14.17	12.99	12.99	
1399462829	SMP	1	529.54	411.54	775.66	399.44	14.19	14.19	13.14	13.14	
1399471203	SMP	1	530.12	410.92	775.88	398.84	14.11	14.11	13.11	13.11	
1399479580	SMP	1	530.10	410.39	775.86	398.25	14.16	14.16	13.02	13.02	
1399487843	SMP	1	530.47	409.99	776.06	398.10	14.02	14.02	13.01	13.01	
1399496202	SMP	1	530.22	409.98	775.98	398.01	14.01	14.01	13.04	13.04	
1399504606	SMP	1	530.24	410.09	776.12	398.19	14.16	14.16	13.04	13.04	
1399512822	SMP	1	530.24	410.18	776.07	398.17	14.21	14.21	13.12	13.12	
1399521197	SMP	1	530.40	410.15	776.20	398.22	14.11	14.11	12.95	12.95	
1399529577	SMP	1	530.04	410.20	776.22	398.25	14.44	14.44	12.98	12.98	
1399537955	SMP	1	529.97	410.21	776.02	398.32	14.21	14.21	12.94	12.94	
1399546194	SMP	1	530.20	410.25	776.16	398.33	14.05	14.05	13.04	13.04	
1399554599	SMP	1	530.27	410.32	776.17	398.30	14.24	14.24	12.96	12.96	
1399562942	SMP	1	530.27	410.32	776.27	398.26	14.17	14.17	13.06	13.06	
1399571323	SMP	1	530.26	410.19	776.20	398.26	14.03	14.03	13.12	13.12	
1399579574	SMP	1	530.10	410.21	776.20	398.19	14.50	14.50	13.08	13.08	
1399587955	SMP	1	530.54	410.25	776.27	398.25	14.22	14.22	12.96	12.96	
1399596312	SMP	1	530.17	410.15	776.20	398.14	14.20	14.20	13.07	13.07	
1399604719	SMP	1	530.20	410.19	776.14	398.15	14.15	14.15	13.07	13.07	
1399612936	SMP	1	530.15	410.15	776.30	398.15	14.18	14.18	13.16	13.16	
1399621318	SMP	1	530.29	410.21	776.17	398.19	14.05	14.05	13.06	13.06	
1399629695	SMP	1	529.93	410.12	776.27	398.07	14.02	14.02	13.23	13.23	
1399638080	SMP	1	529.91	410.05	776.20	398.09	14.10	14.10	13.10	13.10	
1399646308	SMP	1	530.00	410.13	776.15	398.10	14.01	14.01	13.02	13.02	
1399654719	SMP	1	529.81	410.20	776.20	398.06	14.00	14.00	13.18	13.18	
1399663058	SMP	1	529.90	410.27	776.13	398.09	14.03	14.03	13.12	13.12	
1399671315	SMP	1	529.44	410.07	775.97	398.08	13.82	13.82	13.09	13.09	
1399679691	SMP	1	528.58	410.01	775.03	397.86	13.90	13.90	12.97	12.97	
1399688083	SMP	1	527.69	409.90	773.62	397.52	13.97	13.97	12.98	12.98	
1399704701	SMP	1	524.52	409.62	770.55	397.18	13.95	13.95	13.01	13.01	
1399713086	SMP	1	523.97	409.58	769.69	397.10	14.10	14.10	13.23	13.23	
1399721441	SMP	1	523.64	409.65	769.54	396.99	14.03	14.03	13.00	13.00	
1399729813	SMP	1	523.91	409.57	769.55	397.09	14.01	14.01	12.93	12.93	
1399738071	SMP	1	524.13	409.60	769.49	397.02	13.95	13.95	12.81	12.81	
1399746449	SMP	1	524.41	409.55	769.58	397.05	14.06	14.06	12.90	12.90	
1399754807	SMP	1	524.36	409.61	769.62	397.03	14.07	14.07	12.78	12.78	
1399763209	SMP	1	524.05	409.53	769.56	397.04	13.97	13.97	12.81	12.81	
1399771435	SMP	1	524.20	409.51	769.60	396.90	13.93	13.93	12.92	12.92	
1399779809	SMP	1	523.98	409.50	769.74	396.90	13.93	13.93	12.87	12.87	
1399788194	SMP	1	524.02	409.48	769.62	396.93	13.99	13.99	12.92	12.92	
1399796564	SMP	1	523.80	409.37	769.62	396.88	13.87	13.87	12.92	12.92	
1399804801	SMP	1	523.86	409.45	769.67	396.84	13.95	13.95	12.88	12.88	
1399813204	SMP	1	523.70	409.46	769.64	396.86	13.87	13.87	12.85	12.85	
1399821562	SMP	1	523.66	409.43	769.73	396.81	13.95	13.95	12.83	12.83	
1399829809	SMP	1	523.48	409.43	769.60	396.84	13.93	13.93	12.89	12.89	
1399838196	SMP	1	523.39	409.47	769.57	396.86	13.99	13.99	12.92	12.92	
1399846558	SMP	1	523.30	409.36	769.50	396.81	13.83	13.83	13.06	13.06	
1399854926	SMP	1	523.22	409.27	769.74	396.77	13.99	13.99	13.04	13.04	
1399863198	SMP	1	523.60	409.31	769.21	396.73	13.85	13.85	13.18	13.18	
1399871577	SMP	1	522.61	409.18	768.24	396.62	13.91	13.91	13.04	13.04	
1399879933	SMP	1	522.00	409.03	767.81	396.41	13.85	13.85	13.07	13.07	
1399896567	SMP	1	521.98	409.06	767.49	396.27	14.12	14.12	13.03	13.03	
1399904938	SMP	1	522.06	409.04	767.62	396.25	13.90	13.90	12.96	12.96	
1399913306	SMP	1	522.14	409.00	767.64	396.27	13.80	13.80	12.99	12.99	
1399921693	SMP	1	522.23	409.03	767.77	396.27	13.94	13.94	13.09	13.09	
1399929918	SMP	1	522.27	409.01	767.76	396.32	13.90	13.90	13.16	13.16	
1399938326	SMP	1	522.11	408.98	767.83	396.42	13.88	13.88	13.10	13.10	
1399946668	SMP	1	522.26	408.92	767.96	396.44	13.93	13.93	13.21	13.21	
1399955049	SMP	1	522.29	409.03	768.05	396.37	14.07	14.07	13.20	13.20	
1399963302	SMP	1	522.37	408.99	768.09	396.39	14.04	14.04	13.25	13.25	
1399971683	SMP	1	522.34	409.09	768.14	396.45	14.04	14.04	13.26	13.26	
1399980046	SMP	1	522.34	409.10	768.20	396.55	13.99	13.99	13.16	13.16	
1399988320	SMP	1	522.51	409.00	768.27	396.55	13.97	13.97	13.21	13.21	
1399996666	SMP	1	522.50	409.05	768.33	396.55	14.04	14.04	13.15	13.15	
1400005053	SMP	1	522.53	409.05	768.39	396.58	14.01	14.01	13.35	13.35	
1400013424	SMP	1	522.47	409.12	768.33	396.59	13.99	13.99	13.24	13.24	
1400021680	SMP	1	522.49	409.21	768.47	396.63	14.13	14.13	13.24	13.24	
1400030039	SMP	1	522.51	409.16	768.45	396.56	14.13	14.13	13.23	13.23	
1400038444	SMP	1	522.57	409.15	768.56	396.63	14.16	14.16	13.24	13.24	
1400046789	SMP	1	522.51	409.18	768.60	396.64	14.16	14.16	13.27	13.27	
1400055042	SMP	1	522.56	409.23	768.56	396.62	14.30	14.30	13.21	13.21	
1400063421	SMP	1	522.90	409.19	768.77	396.64	14.20	14.20	13.08	13.08	
1400071807	SMP	1	522.71	409.18	768.55	396.65	14.25	14.25	13.21	13.21	
1400080159	SMP	1	522.91	409.12	768.71	396.72	14.13	14.13	13.27	13.27	
1400088444	SMP	1	523.03	409.07	768.57	396.71	14.13	14.13	13.23	13.23	
1400096784	SMP	1	522.90	409.25	768.80	396.69	14.16	14.16	13.27	13.27	
1400105165	SMP	1	523.05	409.11	768.80	396.76	14.16	14.16	13.35	13.35	
1400113542	SMP	1	522.98	409.12	768.87	396.69	14.29	14.29	13.37	13.37	
1400121811	SMP	1	522.99	409.15	768.85	396.75	14.21	14.21	13.35	13.35	
1400130157	SMP	1	522.99	409.13	768.85	396.74	14.32	14.32	13.32	13.32	
1400138565	SMP	1	522.89	409.11	768.90	396.67	14.30	14.30	13.36	13.36	
1400146782	SMP	1	522.97	409.06	768.88	396.67	14.32	14.32	13.40	13.40	
1400155162	SMP	1	522.73	408.95	768.98	396.74	14.23	14.23	13.36	13.36	
1400163539	SMP	1	523.21	409.11	769.12	396.90	14.47	14.47	13.42	13.42	
1400180167	SMP	1	523.83	409.85	769.71	397.49	14.42	14.42	13.41	13.41	
1400188551	SMP	1	524.10	409.89	769.99	397.75	14.41	14.41	13.58	13.58	
1400196913	SMP	1	523.72	409.99	770.11	397.79	14.41	14.41	13.50	13.50	
1400205281	SMP	1	524.18	409.98	770.04	397.89	14.39	14.39	13.41	13.41	
1400213555	SMP	1	523.90	410.05	770.04	397.86	14.53	14.53	13.53	13.53	
1400221911	SMP	1	523.87	410.05	769.98	397.88	14.42	14.42	13.60	13.60	
1400230289	SMP	1	523.92	409.99	769.98	397.81	14.42	14.42	13.60	13.60	
1400238665	SMP	1	523.62	409.95	769.98	397.81	14.35	14.35	13.57	13.57	
1400246921	SMP	1	524.03	409.97	770.13	397.75	14.49	14.49	13.51	13.51	
1400255277	SMP	1	523.82	409.95	769.97	397.75	14.36	14.36	13.52	13.52	
1400263677	SMP	1	523.47	410.01	769.96	397.71	14.45	14.45	13.68	13.68	
1400272029	SMP	1	523.78	409.94	769.99	397.72	14.42	14.42	13.40	13.40	
1400280282	SMP	1	523.55	409.98	769.92	397.76	14.49	14.49	13.47	13.47	
1400288672	SMP	1	523.76	409.94	769.99	397.75	14.36	14.36	13.56	13.56	
1400297034	SMP	1	523.95	409.99	770.09	397.74	14.55	14.55	13.59	13.59	
1400305281	SMP	1	524.79	410.13	771.22	397.87	14.72	14.72	13.55	13.55	
1400313671	SMP	1	526.21	410.20	772.85	398.07	14.81	14.81	13.78	13.78	
1400322042	SMP	1	528.31	410.31	775.17	398.24	14.74	14.74	13.37	13.37	
1400330409	SMP	1	530.07	410.29	777.14	398.39	14.64	14.64	13.57	13.57	
1400347034	SMP	1	531.33	410.38	777.82	398.50	14.74	14.74	13.66	13.66	
1400355408	SMP	1	531.37	410.24	777.97	398.60	14.51	14.51	13.61	13.61	
1400363779	SMP	1	531.43	410.11	778.72	398.41	14.61	14.61	13.31	13.31	
1400372047	SMP	1	531.33	409.90	778.52	398.21	14.26	14.26	13.43	13.43	
1400380395	SMP	1	531.50	410.00	778.56	398.21	14.64	14.64	13.26	13.26	
1400388797	SMP	1	531.41	409.81	778.62	398.11	14.59	14.59	13.21	13.21	
1400397140	SMP	1	531.36	409.78	778.41	398.05	14.45	14.45	13.45	13.45	
1400405399	SMP	1	531.26	409.72	778.28	398.03	14.38	14.38	13.38	13.38	
1400413774	SMP	1	531.49	409.74	778.07	397.93	14.47	14.47	13.22	13.22	
1400422160	SMP	1	531.51	409.77	778.10	397.87	14.73	14.73	13.50	13.50	
1400430512	SMP	1	531.44	409.79	778.07	397.82	14.73	14.73	13.39	13.39	
1400438797	SMP	1	531.46	409.72	778.10	397.80	14.52	14.52	13.51	13.51	
1400447146	SMP	1	531.19	409.65	778.15	397.85	14.55	14.55	13.65	13.65	
1400455519	SMP	1	531.29	409.60	778.26	397.78	14.57	14.57	13.60	13.60	
1400463906	SMP	1	531.52	409.71	778.26	397.79	14.65	14.65	13.60	13.60	
1400472151	SMP	1	531.45	409.74	778.18	397.83	14.74	14.74	13.66	13.66	
1400480511	SMP	1	531.45	409.78	778.20	397.83	14.88	14.88	13.73	13.73	
1400488914	SMP	1	531.31	409.76	778.09	397.81	14.90	14.90	13.68	13.68	
1400497145	SMP	1	531.41	409.69	778.25	397.89	14.50	14.50	13.64	13.64	
1400505519	SMP	1	531.12	409.64	778.24	397.91	14.82	14.82	13.77	13.77	
1400513892	SMP	1	531.22	409.79	778.30	397.96	14.85	14.85	13.59	13.59	
1400522273	SMP	1	531.34	409.84	778.40	397.92	14.80	14.80	13.66	13.66	
1400530512	SMP	1	531.58	409.90	778.31	398.04	14.89	14.89	13.71	13.71	
1400538916	SMP	1	531.35	410.09	778.50	398.17	14.87	14.87	13.64	13.64	
1400547258	SMP	1	531.59	410.08	778.79	398.12	14.78	14.78	13.75	13.75	
1400555640	SMP	1	531.35	409.91	778.69	397.67	15.01	15.01	13.51	13.51	
1400563892	SMP	1	533.32	410.08	0.00	0.00	15.04	15.04	0.00	0.00	
1400572278	SMP	1	536.29	419.66	0.00	0.00	21.95	21.95	0.00	0.00	
1400580639	SMP	1	520.91	420.56	782.21	411.29	3.47	3.47	15.70	15.70	
1400597283	SMP	1	484.74	440.52	794.70	422.62	8.17	8.17	10.25	10.25	
1400605639	SMP	1	531.02	421.56	795.98	422.93	4.37	4.37	8.12	8.12	
1400614025	SMP	1	482.44	439.79	782.91	412.03	9.43	9.43	13.37	13.37	
1400639015	SMP	1	531.83	417.91	792.74	411.85	18.13	18.13	17.64	17.64	
1400647401	SMP	1	533.92	409.58	0.00	0.00	12.53	12.53	0.00	0.00	
1400655643	SMP	1	530.67	408.91	792.37	404.24	15.06	15.06	11.50	11.50	
1400672381	SMP	1	530.11	409.13	778.09	396.92	17.83	17.83	13.78	13.78	
1400680773	SMP	1	530.47	409.31	778.38	397.17	15.17	15.17	14.19	14.19	
1400689009	SMP	1	531.51	409.48	778.06	397.52	14.79	14.79	13.79	13.79	
1400705769	SMP	1	531.49	409.67	778.59	397.95	14.98	14.98	13.76	13.76	
1400714136	SMP	1	531.48	409.68	778.60	397.91	15.05	15.05	13.37	13.37	
1400722390	SMP	1	531.48	409.80	778.48	397.88	15.13	15.13	13.40	13.40	
1400739123	SMP	1	531.47	409.79	778.51	397.98	15.03	15.03	13.56	13.56	
1400747525	SMP	1	531.48	409.84	778.56	398.03	14.98	14.98	13.76	13.76	
1400755759	SMP	1	531.38	409.80	778.49	398.03	14.95	14.95	13.79	13.79	
1400764130	SMP	1	531.43	409.89	778.40	397.99	15.01	15.01	13.66	13.66	
1400772516	SMP	1	531.53	409.88	778.33	398.05	15.03	15.03	13.68	13.68	
1400780884	SMP	1	531.36	409.82	778.42	398.01	15.00	15.00	13.53	13.53	
1400789122	SMP	1	531.52	409.92	778.40	398.04	15.05	15.05	13.78	13.78	
1400797519	SMP	1	531.44	409.91	778.38	398.02	15.03	15.03	13.65	13.65	
1400805874	SMP	1	531.40	409.90	778.33	398.05	15.05	15.05	13.70	13.70	
1400814131	SMP	1	531.49	409.95	778.28	398.00	14.97	14.97	13.61	13.61	
1400822514	SMP	1	531.58	409.95	778.30	398.03	15.04	15.04	13.57	13.57	
1400830877	SMP	1	531.51	409.97	778.30	398.04	14.95	14.95	13.58	13.58	
1400839238	SMP	1	531.44	410.03	778.24	397.99	15.05	15.05	13.67	13.67	
1400847514	SMP	1	531.44	409.97	778.19	398.00	14.99	14.99	13.74	13.74	
1400855873	SMP	1	531.22	409.88	778.18	398.03	15.04	15.04	13.65	13.65	
1400864246	SMP	1	531.44	409.93	778.11	398.03	15.06	15.06	13.85	13.85	
1400872629	SMP	1	531.44	409.96	778.18	398.03	14.97	14.97	13.85	13.85	
1400880872	SMP	1	531.29	409.92	778.17	398.02	14.94	14.94	13.87	13.87	
1400889249	SMP	1	531.15	409.99	778.10	398.02	14.95	14.95	13.85	13.85	
1400897640	SMP	1	531.15	409.92	778.00	397.94	14.99	14.99	13.76	13.76	
1400906000	SMP	1	531.01	410.12	777.91	398.17	14.83	14.83	13.82	13.82	
1400914245	SMP	1	531.67	410.78	778.41	399.02	14.78	14.78	13.70	13.70	
1400922629	SMP	1	532.52	412.13	778.88	400.18	15.14	15.14	14.10	14.10	
1400930995	SMP	1	533.46	413.48	779.18	401.35	15.13	15.13	13.91	13.91	
1400939368	SMP	1	533.44	414.70	779.16	402.59	15.14	15.14	14.00	14.00	
1400956013	SMP	1	533.12	415.35	779.18	403.26	15.08	15.08	14.11	14.11	
1400964361	SMP	1	532.93	415.44	779.33	403.36	15.29	15.29	14.15	14.15	
1400972640	SMP	1	532.95	415.39	779.27	403.34	15.25	15.25	13.93	13.93	
1400980986	SMP	1	532.90	415.29	779.28	403.20	15.04	15.04	14.10	14.10	
1400989363	SMP	1	532.88	415.21	779.37	403.16	15.09	15.09	13.98	13.98	
1400997745	SMP	1	532.90	415.22	779.45	403.14	15.05	15.05	13.90	13.90	
1401006012	SMP	1	532.95	415.24	779.56	403.18	15.01	15.01	13.88	13.88	
1401014354	SMP	1	532.94	415.23	779.63	403.20	15.01	15.01	14.00	14.00	
1401022760	SMP	1	533.00	415.14	779.75	403.26	15.11	15.11	14.03	14.03	
1401031114	SMP	1	533.00	415.12	779.70	403.30	15.17	15.17	14.22	14.22	
1401039362	SMP	1	533.01	415.20	779.84	403.23	15.21	15.21	13.99	13.99	
1401047738	SMP	1	532.99	415.08	779.81	403.28	15.04	15.04	14.02	14.02	
1401056129	SMP	1	533.13	415.26	779.93	403.27	15.01	15.01	13.96	13.96	
1401064477	SMP	1	533.15	415.15	780.00	403.28	15.07	15.07	13.91	13.91	
1401072755	SMP	1	533.08	415.20	780.14	403.33	15.14	15.14	13.89	13.89	
1401081104	SMP	1	533.19	415.18	780.05	403.35	15.14	15.14	13.98	13.98	
1401089483	SMP	1	533.13	415.19	780.10	403.38	14.99	14.99	13.92	13.92	
1401097862	SMP	1	533.27	415.16	780.05	403.37	14.99	14.99	13.99	13.99	
1401106119	SMP	1	533.27	415.24	780.27	403.40	15.01	15.01	13.99	13.99	
1401114475	SMP	1	533.28	415.23	780.20	403.41	14.93	14.93	13.81	13.81	
1401122883	SMP	1	533.25	415.34	780.20	403.48	15.00	15.00	13.76	13.76	
1401131099	SMP	1	533.25	415.35	780.27	403.43	14.93	14.93	13.75	13.75	
1401139483	SMP	1	533.25	415.42	780.21	403.52	14.98	14.98	13.76	13.76	
1401147863	SMP	1	533.19	415.39	780.19	403.54	14.92	14.92	13.75	13.75	
1401156236	SMP	1	533.20	415.36	780.21	403.54	14.95	14.95	13.68	13.68	
1401164470	SMP	1	533.22	415.48	780.20	403.59	14.90	14.90	13.70	13.70	
1401172880	SMP	1	533.16	415.38	780.21	403.60	14.81	14.81	13.81	13.81	
1401181237	SMP	1	533.09	415.52	780.29	403.59	14.82	14.82	13.63	13.63	
1401189607	SMP	1	533.17	415.50	780.07	403.51	14.90	14.90	13.75	13.75	
1401197858	SMP	1	533.07	415.40	780.11	403.50	14.78	14.78	13.74	13.74	
1401206238	SMP	1	533.13	415.45	780.13	403.55	14.75	14.75	13.65	13.65	
1401214595	SMP	1	533.08	415.35	780.13	403.50	14.75	14.75	13.70	13.70	
1401222998	SMP	1	533.16	415.45	780.11	403.53	14.58	14.58	13.69	13.69	
1401231222	SMP	1	533.15	415.42	780.16	403.52	14.69	14.69	13.60	13.60	
1401239605	SMP	1	533.07	415.35	780.01	403.50	14.61	14.61	13.57	13.57	
1401247979	SMP	1	533.07	415.42	780.11	403.53	14.59	14.59	13.61	13.61	
1401256355	SMP	1	532.98	415.42	780.02	403.47	14.57	14.57	13.59	13.59	
1401264597	SMP	1	532.69	415.40	779.72	403.31	14.81	14.81	13.48	13.48	
1401272994	SMP	1	532.50	415.18	779.14	403.01	14.79	14.79	13.53	13.53	
1401281343	SMP	1	532.61	415.08	779.13	402.99	14.73	14.73	13.75	13.75	
1401289599	SMP	1	532.55	415.07	779.05	402.86	14.69	14.69	13.54	13.54	
1401297975	SMP	1	532.51	415.13	779.10	402.93	14.73	14.73	13.64	13.64	
1401306367	SMP	1	532.55	414.98	779.07	402.89	14.59	14.59	13.56	13.56	
1401314712	SMP	1	532.44	415.06	779.19	402.87	14.69	14.69	13.61	13.61	
1401322993	SMP	1	532.55	415.07	779.12	402.80	14.63	14.63	13.51	13.51	
1401331337	SMP	1	532.55	415.00	779.20	402.80	14.62	14.62	13.33	13.33	
1401339721	SMP	1	532.60	415.06	779.25	402.90	14.67	14.67	13.35	13.35	
1401348098	SMP	1	532.57	414.96	779.22	402.90	14.63	14.63	13.41	13.41	
1401356354	SMP	1	532.64	415.01	779.47	402.99	14.68	14.68	13.33	13.33	
1401364710	SMP	1	532.70	414.83	779.46	402.96	14.53	14.53	13.35	13.35	
1401373118	SMP	1	532.67	414.85	779.52	402.92	14.58	14.58	13.30	13.30	
1401381467	SMP	1	532.75	414.75	779.54	402.87	14.55	14.55	13.32	13.32	
1401389715	SMP	1	532.83	414.76	779.66	402.91	14.62	14.62	13.27	13.27	
1401398095	SMP	1	532.83	414.66	779.77	402.90	14.36	14.36	13.43	13.43	
1401406476	SMP	1	532.96	414.69	779.75	402.87	14.44	14.44	13.17	13.17	
1401414833	SMP	1	532.97	414.59	779.75	402.84	14.29	14.29	13.29	13.29	
1401423119	SMP	1	533.00	414.59	779.82	402.77	14.31	14.31	13.30	13.30	
1401431471	SMP	1	532.91	414.66	779.85	402.77	14.41	14.41	13.22	13.22	
1401439840	SMP	1	532.91	414.66	779.73	402.86	14.27	14.27	13.22	13.22	
1401448100	SMP	1	533.13	415.06	779.89	403.25	14.39	14.39	13.15	13.15	
1401456470	SMP	1	533.29	415.79	779.77	404.02	14.31	14.31	13.27	13.27	
1401464827	SMP	1	533.41	416.38	779.71	404.51	14.24	14.24	13.36	13.36	
1401473232	SMP	1	533.20	416.74	779.59	404.79	14.29	14.29	13.15	13.15	
1401481457	SMP	1	533.16	416.63	779.56	404.89	14.07	14.07	13.13	13.13	
1401489833	SMP	1	532.98	416.64	779.55	404.90	14.24	14.24	13.18	13.18	
1401498213	SMP	1	532.91	416.71	779.48	404.80	14.12	14.12	13.17	13.17	
1401506593	SMP	1	532.77	416.66	779.45	404.78	13.96	13.96	13.07	13.07	
1401514831	SMP	1	532.75	416.72	779.38	404.73	14.05	14.05	13.12	13.12	
1401523228	SMP	1	532.60	416.82	779.25	404.76	14.25	14.25	13.18	13.18	
1401531580	SMP	1	532.45	416.79	779.24	404.74	14.13	14.13	13.13	13.13	
1401539956	SMP	1	532.46	416.83	779.10	404.81	13.99	13.99	12.93	12.93	
1401548209	SMP	1	532.43	416.95	779.14	404.87	14.06	14.06	12.97	12.97	
1401556603	SMP	1	532.38	416.98	779.10	404.77	14.12	14.12	12.89	12.89	
1401564950	SMP	1	532.36	417.10	779.06	404.94	14.15	14.15	12.86	12.86	
1401573354	SMP	1	532.38	417.02	779.06	404.96	14.04	14.04	12.89	12.89	
1401581573	SMP	1	532.31	417.04	779.04	404.99	14.09	14.09	12.85	12.85	
1401589957	SMP	1	532.31	417.14	779.12	405.02	13.95	13.95	13.05	13.05	
1401598334	SMP	1	532.44	417.09	779.13	405.04	13.78	13.78	12.81	12.81	
1401606714	SMP	1	532.40	417.09	779.21	405.17	13.92	13.92	12.96	12.96	
1401614957	SMP	1	532.44	417.09	779.23	405.05	13.78	13.78	12.76	12.76	
1401623348	SMP	1	532.39	417.11	779.25	405.14	13.78	13.78	12.70	12.70	
1401631697	SMP	1	532.51	417.11	779.25	405.14	13.88	13.88	12.80	12.80	
1401639948	SMP	1	532.50	417.06	779.26	405.10	13.75	13.75	12.82	12.82	
1401648334	SMP	1	532.49	417.11	779.24	405.12	13.88	13.88	12.77	12.77	
1401656708	SMP	1	532.50	417.12	779.30	405.12	13.81	13.81	12.83	12.83	
1401665074	SMP	1	532.53	417.11	779.17	405.05	13.76	13.76	12.74	12.74	
1401673347	SMP	1	532.51	417.11	779.30	405.05	13.81	13.81	12.77	12.77	
1401681884	SMP	1	532.55	417.06	779.27	405.00	13.84	13.84	12.85	12.85	
1401690078	SMP	1	532.51	417.04	779.15	404.97	13.83	13.83	12.71	12.71	
1401698453	SMP	1	532.45	417.00	779.17	404.99	13.89	13.89	12.93	12.93	
1401706724	SMP	1	532.51	416.98	779.20	404.96	13.79	13.79	12.95	12.95	
1401715075	SMP	1	532.42	416.98	779.24	404.99	13.78	13.78	13.11	13.11	
1401723474	SMP	1	532.49	416.91	779.28	404.93	13.79	13.79	13.02	13.02	
1401731825	SMP	1	532.58	416.55	779.10	404.67	13.79	13.79	12.97	12.97	
1401740071	SMP	1	532.37	416.01	779.04	404.18	13.73	13.73	12.93	12.93	
1401748448	SMP	1	532.41	415.53	778.70	403.35	13.86	13.86	13.14	13.14	
1401756832	SMP	1	532.52	414.97	778.62	402.82	13.79	13.79	12.69	12.69	
1401765060	SMP	1	532.51	414.87	778.58	402.62	13.75	13.75	12.79	12.79	
1401773469	SMP	1	532.44	414.82	778.64	402.64	14.05	14.05	12.89	12.89	
1401781812	SMP	1	532.40	414.77	778.72	402.68	13.94	13.94	12.84	12.84	
1401790191	SMP	1	532.33	414.86	778.71	402.77	13.87	13.87	12.78	12.78	
1401798447	SMP	1	532.32	414.91	778.78	402.73	13.92	13.92	12.65	12.65	
1401806833	SMP	1	532.22	414.96	778.64	402.79	14.00	14.00	12.79	12.79	
1401815181	SMP	1	532.22	414.97	778.68	402.83	14.10	14.10	12.81	12.81	
1401823587	SMP	1	532.21	414.99	778.72	402.86	14.01	14.01	12.82	12.82	
1401831810	SMP	1	532.30	415.09	778.72	402.83	14.06	14.06	12.75	12.75	
1401840190	SMP	1	532.22	414.98	778.75	402.91	14.05	14.05	12.78	12.78	
1401848578	SMP	1	532.25	414.97	778.75	402.84	14.14	14.14	12.78	12.78	
1401856946	SMP	1	532.22	414.98	778.73	402.88	13.99	13.99	12.81	12.81	
1401865175	SMP	1	532.18	415.09	778.79	402.88	14.03	14.03	12.79	12.79	
1401873591	SMP	1	532.16	415.04	778.77	402.88	14.16	14.16	12.84	12.84	
1401881931	SMP	1	532.14	415.03	778.79	402.91	14.08	14.08	12.92	12.92	
1401890314	SMP	1	532.16	414.97	778.73	402.89	13.93	13.93	12.98	12.98	
1401898570	SMP	1	532.16	414.97	778.73	402.92	14.00	14.00	12.97	12.97	
1401906945	SMP	1	532.11	415.01	778.73	402.88	13.94	13.94	12.89	12.89	
1401915301	SMP	1	532.04	415.07	778.74	402.87	14.07	14.07	13.03	13.03	
1401923709	SMP	1	532.13	415.01	778.71	402.86	13.92	13.92	12.98	12.98	
1401931940	SMP	1	532.06	415.10	778.67	402.80	14.00	14.00	12.94	12.94	
1401940308	SMP	1	532.14	415.06	778.73	402.80	14.03	14.03	13.06	13.06	
1401948686	SMP	1	532.03	415.02	778.67	402.80	14.04	14.04	13.01	13.01	
1401956941	SMP	1	531.85	414.99	778.57	402.69	13.89	13.89	12.91	12.91	
1401965304	SMP	1	531.54	414.62	778.15	402.50	13.95	13.95	12.96	12.96	
1401973702	SMP	1	531.45	414.54	777.98	402.21	13.93	13.93	13.12	13.12	
1401982052	SMP	1	531.29	414.52	777.80	402.16	14.02	14.02	13.12	13.12	
1401990317	SMP	1	531.34	414.41	777.81	402.00	13.98	13.98	13.10	13.10	
1401998689	SMP	1	531.16	414.40	777.82	402.04	13.96	13.96	13.11	13.11	
1402007075	SMP	1	531.16	414.48	777.88	402.06	14.02	14.02	13.16	13.16	
1402015425	SMP	1	531.19	414.44	777.82	402.11	13.99	13.99	13.09	13.09	
1402023708	SMP	1	531.20	414.48	777.86	402.10	14.03	14.03	13.23	13.23	
1402032051	SMP	1	531.21	414.38	777.86	402.09	13.97	13.97	13.33	13.33	
1402040431	SMP	1	531.21	414.39	777.93	402.04	13.93	13.93	13.07	13.07	
1402048802	SMP	1	531.29	414.39	777.98	402.14	13.93	13.93	13.26	13.26	
1402057068	SMP	1	531.33	414.40	778.06	402.18	14.09	14.09	13.18	13.18	
1402065420	SMP	1	531.31	414.44	777.98	402.12	14.19	14.19	13.22	13.22	
1402073822	SMP	1	531.40	414.46	778.03	402.12	14.15	14.15	13.08	13.08	
1402082177	SMP	1	531.35	414.41	778.09	402.16	14.13	14.13	13.21	13.21	
1402090424	SMP	1	531.36	414.48	778.16	402.28	14.04	14.04	13.14	13.14	
1402098806	SMP	1	531.46	414.50	778.19	402.37	14.12	14.12	13.15	13.15	
1402107188	SMP	1	531.55	414.59	778.26	402.29	14.28	14.28	13.13	13.13	
1402115414	SMP	1	531.48	414.53	778.29	402.43	14.19	14.19	13.05	13.05	
1402123823	SMP	1	531.56	414.58	778.29	402.43	14.32	14.32	13.11	13.11	
1402132174	SMP	1	531.54	414.67	778.34	402.42	14.33	14.33	13.14	13.14	
1402140547	SMP	1	531.71	414.56	778.56	402.45	14.19	14.19	13.28	13.28	
1402148806	SMP	1	532.57	414.38	779.15	402.43	14.22	14.22	13.10	13.10	
1402157187	SMP	1	533.11	414.40	779.90	402.30	14.09	14.09	13.17	13.17	
1402165538	SMP	1	533.45	414.23	780.26	402.26	14.08	14.08	13.13	13.13	
1402173941	SMP	1	533.48	414.20	780.27	402.23	14.24	14.24	13.29	13.29	
1402182170	SMP	1	533.51	414.21	780.24	402.22	14.25	14.25	13.28	13.28	
1402190543	SMP	1	533.55	414.22	780.30	402.29	14.13	14.13	13.22	13.22	
1402198924	SMP	1	533.45	414.18	780.20	402.22	14.20	14.20	13.37	13.37	
1402207302	SMP	1	533.41	414.20	780.25	402.22	14.17	14.17	13.20	13.20	
1402215534	SMP	1	533.43	414.21	780.28	402.21	14.36	14.36	13.26	13.26	
1402223993	SMP	1	533.41	414.22	780.21	402.22	14.24	14.24	13.25	13.25	
1402232286	SMP	1	533.42	414.23	780.14	402.18	14.41	14.41	13.20	13.20	
1402240673	SMP	1	533.35	414.16	780.18	402.18	14.38	14.38	13.26	13.26	
1402248921	SMP	1	533.28	414.09	780.16	402.22	14.41	14.41	13.42	13.42	
1402257298	SMP	1	533.24	414.19	780.18	402.21	14.29	14.29	13.31	13.31	
1402265659	SMP	1	533.25	414.23	780.24	402.27	14.50	14.50	13.31	13.31	
1402273934	SMP	1	533.13	414.25	780.10	402.16	14.47	14.47	13.47	13.47	
1402282279	SMP	1	533.11	414.25	780.20	402.16	14.42	14.42	13.25	13.25	
1402290669	SMP	1	533.13	414.22	780.06	402.14	14.37	14.37	13.35	13.35	
1402299045	SMP	1	533.08	414.17	780.09	402.11	14.48	14.48	13.30	13.30	
1402307305	SMP	1	533.13	414.17	780.06	402.09	14.27	14.27	13.43	13.43	
1402315722	SMP	1	533.11	414.11	780.04	402.10	14.36	14.36	13.50	13.50	
1402324058	SMP	1	533.01	414.10	780.02	402.13	14.47	14.47	13.57	13.57	
1402332404	SMP	1	533.08	414.15	780.01	402.05	14.39	14.39	13.46	13.46	
1402340663	SMP	1	533.02	414.19	779.96	402.00	14.35	14.35	13.46	13.46	
1402349042	SMP	1	532.96	414.11	779.97	402.11	14.47	14.47	13.53	13.53	
1402357418	SMP	1	532.96	414.13	779.97	402.04	14.44	14.44	13.42	13.42	
1402365782	SMP	1	532.93	414.19	779.86	402.01	14.49	14.49	13.48	13.48	
1402374061	SMP	1	532.94	414.17	780.02	402.09	14.50	14.50	13.59	13.59	
1402382399	SMP	1	532.99	414.22	780.01	402.13	14.48	14.48	13.51	13.51	
1402390782	SMP	1	532.91	414.23	779.95	402.15	14.49	14.49	13.70	13.70	
1402399164	SMP	1	532.93	414.30	779.98	402.18	14.45	14.45	13.65	13.65	
1402407415	SMP	1	533.03	414.48	779.84	402.34	14.44	14.44	13.57	13.57	
1402415772	SMP	1	532.75	414.88	779.57	402.74	14.78	14.78	13.60	13.60	
1402424180	SMP	1	532.73	415.43	779.38	403.21	14.65	14.65	13.53	13.53	
1402432476	SMP	1	532.63	415.58	779.35	403.51	14.63	14.63	13.47	13.47	
1402440785	SMP	1	532.57	415.57	779.35	403.58	14.68	14.68	13.46	13.46	
1402449157	SMP	1	532.66	415.58	779.42	403.65	14.61	14.61	13.55	13.55	
1402457536	SMP	1	532.70	415.58	779.34	403.70	14.70	14.70	13.55	13.55	
1402465772	SMP	1	532.66	415.54	779.41	403.70	14.64	14.64	13.63	13.63	
1402474176	SMP	1	532.64	415.56	779.43	403.67	14.63	14.63	13.57	13.57	
1402482523	SMP	1	532.76	415.52	779.51	403.60	14.67	14.67	13.62	13.62	
1402490906	SMP	1	532.77	415.52	779.56	403.58	14.63	14.63	13.68	13.68	
1402499159	SMP	1	532.76	415.51	779.67	403.67	14.74	14.74	13.78	13.78	
1402507543	SMP	1	532.61	415.48	779.56	403.57	14.73	14.73	13.65	13.65	
1402515891	SMP	1	532.69	415.51	779.71	403.74	14.65	14.65	13.88	13.88	
1402524302	SMP	1	532.67	415.52	779.69	403.63	14.72	14.72	13.83	13.83	
1402532519	SMP	1	532.64	415.65	779.72	403.66	14.83	14.83	13.85	13.85	
1402540900	SMP	1	532.50	415.60	779.47	403.48	14.77	14.77	13.76	13.76	
1402549274	SMP	1	532.44	415.61	779.41	403.43	14.87	14.87	13.72	13.72	
1402557667	SMP	1	532.39	415.57	779.49	403.45	14.84	14.84	13.45	13.45	
1402565891	SMP	1	532.23	415.45	779.43	403.43	14.85	14.85	13.70	13.70	
1402574298	SMP	1	532.09	415.47	779.35	403.40	14.89	14.89	13.70	13.70	
1402582637	SMP	1	532.13	415.38	779.31	403.47	14.77	14.77	13.86	13.86	
1402590898	SMP	1	532.01	415.50	779.21	403.40	14.80	14.80	13.95	13.95	
1402599281	SMP	1	532.02	415.55	779.08	403.42	14.67	14.67	13.94	13.94	
1402607651	SMP	1	531.86	415.55	779.04	403.46	14.75	14.75	13.95	13.95	
1402616007	SMP	1	531.76	415.59	778.89	403.42	14.68	14.68	13.86	13.86	
1402624292	SMP	1	531.70	415.66	778.97	403.50	14.68	14.68	13.78	13.78	
1402632642	SMP	1	531.76	415.69	778.92	403.60	14.86	14.86	13.96	13.96	
1402641022	SMP	1	531.70	415.74	778.82	403.63	14.86	14.86	13.91	13.91	
1402649396	SMP	1	531.74	415.89	778.89	403.64	14.94	14.94	13.90	13.90	
1402657649	SMP	1	531.82	415.89	778.84	403.58	14.78	14.78	13.72	13.72	
1402666009	SMP	1	531.48	416.03	778.58	403.70	14.94	14.94	13.80	13.80	
1402674416	SMP	1	530.46	416.61	777.89	404.26	15.20	15.20	14.06	14.06	
1402682770	SMP	1	529.27	417.17	776.38	404.84	15.18	15.18	14.09	14.09	
1402691017	SMP	1	528.46	417.81	775.14	405.47	15.03	15.03	14.21	14.21	
1402699397	SMP	1	528.08	417.91	774.83	405.70	15.21	15.21	14.31	14.31	
1402707784	SMP	1	528.27	417.93	775.01	405.70	15.07	15.07	14.09	14.09	
1402716142	SMP	1	528.19	418.05	775.13	405.83	15.10	15.10	14.13	14.13	
1402724419	SMP	1	528.20	417.97	775.15	405.73	15.12	15.12	14.12	14.12	
1402732760	SMP	1	528.25	417.93	775.25	405.83	15.03	15.03	14.17	14.17	
1402741147	SMP	1	528.26	417.95	775.31	405.72	15.12	15.12	14.19	14.19	
1402749391	SMP	1	528.32	417.94	775.31	405.86	15.07	15.07	14.41	14.41	
1402757774	SMP	1	528.30	417.94	775.46	405.83	15.01	15.01	14.46	14.46	
1402766128	SMP	1	528.39	417.94	775.46	405.74	15.04	15.04	14.28	14.28	
1402774535	SMP	1	528.37	417.86	775.48	405.75	15.09	15.09	14.34	14.34	
1402782753	SMP	1	528.38	417.76	775.53	405.67	15.02	15.02	14.23	14.23	
1402791135	SMP	1	528.36	417.83	775.48	405.75	15.04	15.04	14.24	14.24	
1402799515	SMP	1	528.43	417.80	775.53	405.82	15.14	15.14	14.42	14.42	
1402807903	SMP	1	528.38	417.69	775.54	405.68	15.07	15.07	14.25	14.25	
1402816126	SMP	1	528.44	417.74	775.54	405.74	15.12	15.12	14.28	14.28	
1402824533	SMP	1	528.42	417.77	775.61	405.75	15.08	15.08	14.32	14.32	
1402832883	SMP	1	528.29	417.76	775.47	405.67	14.93	14.93	14.20	14.20	
1402841257	SMP	1	528.27	417.80	775.54	405.75	15.06	15.06	14.20	14.20	
1402849507	SMP	1	528.33	417.85	775.61	405.81	15.04	15.04	14.46	14.46	
1402857894	SMP	1	528.28	417.75	775.47	405.82	14.88	14.88	14.35	14.35	
1402866257	SMP	1	528.11	417.91	775.47	405.74	14.99	14.99	14.38	14.38	
1402874654	SMP	1	528.04	417.94	775.54	405.71	15.02	15.02	14.37	14.37	
1402882877	SMP	1	527.88	417.98	775.39	405.83	15.00	15.00	14.47	14.47	
1402891253	SMP	1	527.97	418.00	775.40	405.86	15.04	15.04	14.17	14.17	
1402899635	SMP	1	527.82	418.07	775.32	405.91	14.93	14.93	14.26	14.26	
1402908014	SMP	1	527.62	418.55	774.76	406.21	15.07	15.07	14.11	14.11	
1402916244	SMP	1	527.18	418.97	774.28	406.69	14.98	14.98	14.21	14.21	
1402933025	SMP	1	526.80	419.29	773.99	406.91	15.01	15.01	14.23	14.23	
1402941249	SMP	1	526.68	419.37	773.97	406.99	15.17	15.17	14.16	14.16	
1402949641	SMP	1	526.68	419.30	773.82	406.94	15.12	15.12	14.15	14.15	
1402957999	SMP	1	526.40	419.23	773.83	406.90	15.01	15.01	14.07	14.07	
1402966376	SMP	1	526.27	419.24	773.82	406.96	15.13	15.13	14.21	14.21	
1402974640	SMP	1	526.27	419.23	773.84	406.90	15.10	15.10	14.06	14.06	
1402983000	SMP	1	526.29	419.18	773.80	406.90	15.19	15.19	14.19	14.19	
1402991367	SMP	1	526.48	419.26	773.84	406.95	15.10	15.10	14.12	14.12	
1402999770	SMP	1	526.42	419.25	773.78	406.88	15.16	15.16	14.08	14.08	
1403008004	SMP	1	526.33	419.30	773.75	406.93	15.09	15.09	14.17	14.17	
1403016372	SMP	1	526.26	419.33	773.74	406.87	15.11	15.11	14.10	14.10	
1403024754	SMP	1	526.26	419.39	773.77	406.87	15.19	15.19	14.09	14.09	
1403033120	SMP	1	526.33	419.24	773.72	406.82	14.88	14.88	14.13	14.13	
1403041367	SMP	1	526.22	419.35	773.59	406.85	15.08	15.08	14.13	14.13	
1403049866	SMP	1	526.21	419.31	773.58	406.80	15.12	15.12	14.20	14.20	
1403058123	SMP	1	526.12	419.32	773.61	406.83	14.97	14.97	14.28	14.28	
1403066367	SMP	1	526.20	419.29	773.64	406.84	15.00	15.00	14.43	14.43	
1403074750	SMP	1	526.21	419.34	773.56	406.80	15.00	15.00	14.01	14.01	
1403083123	SMP	1	526.07	419.33	773.58	406.80	15.07	15.07	14.15	14.15	
1403091487	SMP	1	526.01	419.43	773.39	406.87	15.28	15.28	14.16	14.16	
1403099758	SMP	1	525.54	419.64	772.97	406.97	15.08	15.08	14.16	14.16	
1403108122	SMP	1	524.84	419.50	772.35	406.95	15.13	15.13	14.16	14.16	
1403116496	SMP	1	524.85	419.46	772.28	406.96	15.03	15.03	14.26	14.26	
1403124874	SMP	1	525.15	419.42	772.31	406.92	15.06	15.06	14.09	14.09	
1403133190	SMP	1	525.12	419.52	772.38	406.96	15.18	15.18	14.01	14.01	
1403141485	SMP	1	525.26	419.52	772.37	406.98	15.13	15.13	14.06	14.06	
1403149881	SMP	1	525.26	419.46	772.40	406.88	14.89	14.89	14.11	14.11	
1403158239	SMP	1	525.07	419.44	772.50	406.92	15.03	15.03	14.06	14.06	
1403166491	SMP	1	525.21	419.47	772.48	406.83	14.98	14.98	14.00	14.00	
1403174881	SMP	1	525.30	419.44	772.55	406.96	15.10	15.10	14.04	14.04	
1403183241	SMP	1	525.26	419.54	772.71	406.96	14.94	14.94	14.12	14.12	
1403191605	SMP	1	525.46	419.52	772.75	407.11	15.04	15.04	14.15	14.15	
1403199877	SMP	1	525.53	419.61	772.75	407.11	15.07	15.07	14.15	14.15	
1403208244	SMP	1	525.52	419.59	772.82	407.11	14.96	14.96	14.08	14.08	
1403216613	SMP	1	525.55	419.63	772.87	407.20	14.95	14.95	14.01	14.01	
1403224991	SMP	1	525.68	419.61	772.89	407.19	15.04	15.04	14.07	14.07	
1403233238	SMP	1	525.66	419.75	772.89	407.19	14.88	14.88	14.04	14.04	
1403241610	SMP	1	525.57	419.70	772.94	407.28	14.78	14.78	14.08	14.08	
1403250007	SMP	1	525.72	419.73	772.95	407.33	14.87	14.87	14.02	14.02	
1403258235	SMP	1	525.60	419.72	772.89	407.27	14.86	14.86	13.96	13.96	
1403266609	SMP	1	525.55	419.71	772.91	407.35	14.85	14.85	14.02	14.02	
1403274995	SMP	1	525.75	419.81	772.95	407.33	14.88	14.88	13.99	13.99	
1403283358	SMP	1	525.60	419.79	772.88	407.33	14.80	14.80	14.03	14.03	
1403291608	SMP	1	525.66	419.76	772.91	407.35	14.79	14.79	14.02	14.02	
1403300075	SMP	1	525.61	419.85	772.84	407.35	14.89	14.89	13.84	13.84	
1403308360	SMP	1	525.61	419.88	772.89	407.35	14.95	14.95	14.04	14.04	
1403316734	SMP	1	525.59	419.85	772.87	407.34	14.95	14.95	13.95	13.95	
1403324985	SMP	1	525.68	419.84	772.84	407.28	14.95	14.95	13.83	13.83	
1403333357	SMP	1	525.72	419.84	772.90	407.28	14.92	14.92	13.80	13.80	
1403341723	SMP	1	525.61	419.88	772.81	407.28	14.94	14.94	13.82	13.82	
1403350123	SMP	1	525.67	419.87	772.83	407.28	14.95	14.95	13.81	13.81	
1403358355	SMP	1	525.68	419.82	772.84	407.32	14.95	14.95	13.84	13.84	
1403368497	SMP	1	525.54	419.86	772.83	407.31	14.96	14.96	13.85	13.85	
1403375107	SMP	1	525.61	419.82	772.76	407.30	14.92	14.92	13.91	13.91	
1403383480	SMP	1	525.47	419.75	772.76	407.27	14.90	14.90	13.90	13.90	
1403391724	SMP	1	525.41	419.81	772.77	407.27	14.89	14.89	13.95	13.95	
1403400117	SMP	1	525.34	419.82	772.69	407.27	14.91	14.91	13.84	13.84	
1403408490	SMP	1	525.28	419.78	772.62	407.25	14.83	14.83	13.84	13.84	
1403416732	SMP	1	525.35	419.81	772.67	407.22	14.83	14.83	13.75	13.75	
1403425107	SMP	1	525.48	419.78	772.67	407.26	14.90	14.90	13.90	13.90	
1403433482	SMP	1	525.04	419.95	772.36	407.35	14.80	14.80	13.84	13.84	
1403441847	SMP	1	524.13	420.29	771.46	407.56	15.09	15.09	13.97	13.97	
1403450112	SMP	1	523.08	420.43	770.16	407.78	14.72	14.72	13.91	13.91	
1403458476	SMP	1	522.04	420.60	769.40	407.86	14.91	14.91	13.78	13.78	
1403466846	SMP	1	521.40	420.60	768.72	407.80	14.54	14.54	13.82	13.82	
1403475227	SMP	1	521.11	420.66	768.27	407.90	14.64	14.64	14.02	14.02	
1403483475	SMP	1	521.11	420.72	768.19	407.87	14.69	14.69	13.87	13.87	
1403491841	SMP	1	521.11	420.66	768.16	407.88	14.51	14.51	13.90	13.90	
1403500240	SMP	1	521.17	420.66	768.21	407.76	14.57	14.57	13.86	13.86	
1403508598	SMP	1	521.18	420.59	768.28	407.81	14.56	14.56	13.84	13.84	
1403516842	SMP	1	521.17	420.53	768.35	407.75	14.77	14.77	13.60	13.60	
1403525225	SMP	1	521.28	420.62	768.45	407.75	14.78	14.78	13.78	13.78	
1403533601	SMP	1	521.28	420.66	768.52	407.73	14.83	14.83	13.60	13.60	
1403541959	SMP	1	521.21	420.59	768.49	407.71	14.76	14.76	13.73	13.73	
1403550231	SMP	1	521.19	420.62	768.61	407.77	14.88	14.88	13.82	13.82	
1403558605	SMP	1	521.29	420.60	768.70	407.82	14.67	14.67	13.81	13.81	
1403566966	SMP	1	521.13	420.49	768.65	407.72	14.75	14.75	13.80	13.80	
1403575224	SMP	1	521.43	420.54	768.58	407.78	14.87	14.87	13.77	13.77	
1403583596	SMP	1	521.26	420.49	768.73	407.78	14.64	14.64	13.89	13.89	
1403591958	SMP	1	521.25	420.49	768.73	407.78	14.72	14.72	13.88	13.88	
1403600352	SMP	1	521.35	420.46	768.72	407.78	14.74	14.74	13.91	13.91	
1403608594	SMP	1	521.35	420.47	768.79	407.78	14.73	14.73	13.97	13.97	
1403616970	SMP	1	521.29	420.41	768.86	407.71	14.71	14.71	13.94	13.94	
1403625349	SMP	1	521.32	420.37	768.80	407.71	14.74	14.74	13.84	13.84	
1403633718	SMP	1	521.26	420.40	768.89	407.69	14.69	14.69	13.97	13.97	
1403641951	SMP	1	521.27	420.45	768.80	407.71	14.76	14.76	13.82	13.82	
1403650355	SMP	1	521.20	420.42	768.79	407.71	14.72	14.72	13.86	13.86	
1403658709	SMP	1	521.24	420.36	768.68	407.69	14.73	14.73	13.86	13.86	
1403667085	SMP	1	521.21	420.39	768.66	407.71	14.77	14.77	13.82	13.82	
1403675354	SMP	1	521.08	420.39	768.68	407.69	14.62	14.62	13.78	13.78	
1403683714	SMP	1	521.14	420.31	768.60	407.64	14.46	14.46	13.74	13.74	
1403692081	SMP	1	520.99	420.29	768.57	407.61	14.59	14.59	13.65	13.65	
1403700477	SMP	1	520.92	420.41	768.57	407.54	14.69	14.69	13.67	13.67	
1403708716	SMP	1	520.81	420.49	768.56	407.48	14.71	14.71	13.58	13.58	
1403725469	SMP	1	520.12	420.61	768.39	407.11	15.22	15.22	13.98	13.98	
1403733712	SMP	1	516.83	420.00	766.81	413.59	11.83	11.83	20.79	20.79	
1403742107	SMP	1	0.00	0.00	0.00	0.00	0.00	0.00	0.00	0.00	
1403750458	SMP	1	505.38	436.44	772.19	418.88	8.96	8.96	13.79	13.79	
1403767083	SMP	1	493.72	446.62	770.15	423.45	10.38	10.38	8.61	8.61	
1403775459	SMP	1	491.79	445.80	771.93	420.34	8.98	8.98	9.94	9.94	
1403783830	SMP	1	516.94	433.85	751.25	417.99	10.83	10.83	5.40	5.40	
1403800472	SMP	1	527.98	423.55	763.90	412.38	9.09	9.09	7.21	7.21	
1403808835	SMP	1	510.79	429.10	747.43	411.13	19.12	19.12	8.97	8.97	
1403817207	SMP	1	487.65	436.08	762.55	408.57	11.49	11.49	8.46	8.46	
1403833823	SMP	1	513.92	418.23	763.01	403.70	10.83	10.83	12.96	12.96	
1403842229	SMP	1	513.88	416.98	760.16	409.15	12.05	12.05	18.94	18.94	
1403850573	SMP	1	516.87	416.09	760.09	405.12	11.93	11.93	15.08	15.08	
1403867200	SMP	1	516.90	415.98	762.08	403.64	18.39	18.39	13.33	13.33	
1403875586	SMP	1	517.03	415.92	762.52	403.51	13.50	13.50	14.46	14.46	
1403883950	SMP	1	515.31	416.69	762.66	403.29	14.86	14.86	13.56	13.56	
1403900563	SMP	1	515.51	416.68	762.80	403.55	14.65	14.65	13.40	13.40	
1403909004	SMP	1	515.88	416.66	762.82	403.65	14.46	14.46	13.71	13.71	
1403917312	SMP	1	515.81	416.70	762.91	403.59	14.59	14.59	13.91	13.91	
1403933946	SMP	1	515.91	416.68	762.93	403.77	14.76	14.76	14.01	14.01	
1403942327	SMP	1	515.90	416.72	763.14	403.74	14.78	14.78	13.97	13.97	
1403950694	SMP	1	515.93	416.78	763.14	403.80	14.75	14.75	13.95	13.95	
1403958938	SMP	1	515.99	416.68	763.16	403.74	14.80	14.80	13.98	13.98	
1403967336	SMP	1	515.97	416.77	763.21	403.75	14.75	14.75	13.88	13.88	
1403975707	SMP	1	516.03	416.73	763.35	403.75	14.76	14.76	13.99	13.99	
1403984069	SMP	1	516.03	416.71	763.36	403.74	14.79	14.79	13.94	13.94	
1403992325	SMP	1	516.02	416.67	763.43	403.73	14.76	14.76	13.85	13.85	
1404000691	SMP	1	516.02	416.74	763.46	403.67	14.76	14.76	13.79	13.79	
1404009061	SMP	1	516.09	416.67	763.43	403.74	14.81	14.81	13.81	13.81	
1404017454	SMP	1	516.10	416.68	763.46	403.64	14.69	14.69	13.69	13.69	
1404025691	SMP	1	516.16	416.65	763.52	403.66	14.82	14.82	13.71	13.71	
1404034062	SMP	1	516.29	416.51	763.58	403.64	14.72	14.72	13.68	13.68	
1404042447	SMP	1	516.36	416.46	763.60	403.62	14.50	14.50	13.70	13.70	
1404050695	SMP	1	516.33	416.49	763.67	403.62	14.66	14.66	13.78	13.78	
1404059053	SMP	1	516.35	416.54	763.73	403.61	14.71	14.71	13.87	13.87	
1404067456	SMP	1	516.35	416.47	763.72	403.69	14.66	14.66	13.85	13.85	
1404075814	SMP	1	516.47	416.55	763.85	403.68	14.77	14.77	14.05	14.05	
1404084059	SMP	1	516.54	416.55	763.86	403.60	14.66	14.66	13.80	13.80	
1404092443	SMP	1	516.66	416.51	763.89	403.65	14.72	14.72	13.89	13.89	
1404100812	SMP	1	516.70	416.53	763.99	403.68	14.69	14.69	13.90	13.90	
1404109177	SMP	1	516.70	416.50	764.06	403.75	14.71	14.71	13.88	13.88	
1404117458	SMP	1	516.67	416.49	764.03	403.62	14.59	14.59	14.00	14.00	
1404125808	SMP	1	516.86	416.44	764.10	403.65	14.58	14.58	13.88	13.88	
1404134183	SMP	1	516.85	416.46	764.16	403.68	14.61	14.61	14.01	14.01	
1404142573	SMP	1	516.91	416.39	764.09	403.55	14.64	14.64	13.91	13.91	
1404150807	SMP	1	516.90	416.45	764.14	403.59	14.68	14.68	13.89	13.89	
1404159174	SMP	1	516.86	416.47	764.16	403.58	14.52	14.52	13.91	13.91	
1404167572	SMP	1	516.88	416.47	764.17	403.52	14.56	14.56	13.90	13.90	
1404175942	SMP	1	516.91	416.44	764.23	403.51	14.48	14.48	13.95	13.95	
1404184182	SMP	1	516.79	416.20	764.04	403.29	14.59	14.59	13.90	13.90	
1404192568	SMP	1	516.76	415.91	763.81	403.10	14.50	14.50	13.99	13.99	
1404200928	SMP	1	516.91	415.88	763.77	402.92	14.69	14.69	13.90	13.90	
1404209170	SMP	1	516.99	415.77	763.79	402.89	14.53	14.53	13.87	13.87	
1404217571	SMP	1	516.91	415.76	763.85	402.81	14.56	14.56	13.96	13.96	
1404225930	SMP	1	517.02	415.67	763.99	402.81	14.41	14.41	13.94	13.94	
1404234301	SMP	1	517.09	415.68	763.99	402.84	14.49	14.49	13.96	13.96	
1404242559	SMP	1	517.15	415.63	763.97	402.89	14.19	14.19	13.89	13.89	
1404250943	SMP	1	517.08	415.65	764.03	402.87	14.42	14.42	13.87	13.87	
1404259299	SMP	1	517.15	415.58	764.25	402.88	14.38	14.38	13.87	13.87	
1404267693	SMP	1	517.31	415.63	764.25	402.86	14.41	14.41	13.85	13.85	
1404275929	SMP	1	517.33	415.67	764.36	402.94	14.31	14.31	13.85	13.85	
1404284299	SMP	1	517.34	415.73	764.44	402.85	14.34	14.34	13.64	13.64	
1404292685	SMP	1	517.41	415.68	764.46	402.91	14.37	14.37	13.64	13.64	
1404301048	SMP	1	517.48	415.73	764.54	402.91	14.40	14.40	13.62	13.62	
1404309298	SMP	1	517.62	415.75	764.60	402.99	14.44	14.44	13.59	13.59	
1404317700	SMP	1	517.79	415.72	764.68	403.00	14.36	14.36	13.66	13.66	
1404326047	SMP	1	518.06	415.76	765.04	403.14	14.32	14.32	13.84	13.84	
1404334418	SMP	1	518.59	415.86	765.62	403.19	14.50	14.50	13.59	13.59	
1404342681	SMP	1	518.98	415.95	765.84	403.13	14.47	14.47	13.62	13.62	
1404351050	SMP	1	518.86	415.80	765.93	403.15	14.26	14.26	13.57	13.57	
1404359415	SMP	1	519.07	415.94	765.91	403.17	14.35	14.35	13.71	13.71	
1404367692	SMP	1	519.02	415.83	765.93	403.21	14.29	14.29	13.62	13.62	
1404376059	SMP	1	519.05	415.78	765.97	403.20	14.20	14.20	13.56	13.56	
1404384418	SMP	1	518.95	415.74	765.93	403.21	14.16	14.16	13.56	13.56	
1404392803	SMP	1	518.98	415.71	765.90	403.24	14.12	14.12	13.52	13.52	
1404401051	SMP	1	518.95	415.74	765.93	403.21	14.19	14.19	13.66	13.66	
1404409409	SMP	1	519.01	415.79	765.87	403.20	14.27	14.27	13.57	13.57	
1404417808	SMP	1	518.90	415.71	765.88	403.16	14.04	14.04	13.30	13.30	
1404426174	SMP	1	518.79	415.70	765.89	403.12	14.06	14.06	13.51	13.51	
1404434414	SMP	1	518.94	415.56	765.76	403.09	13.94	13.94	13.42	13.42	
1404442801	SMP	1	518.85	415.64	765.82	403.09	14.03	14.03	13.27	13.27	
1404451167	SMP	1	518.83	415.59	765.75	403.10	14.01	14.01	13.25	13.25	
1404459531	SMP	1	518.75	415.63	765.70	403.03	14.08	14.08	13.13	13.13	
1404467810	SMP	1	518.79	415.56	765.66	403.02	14.06	14.06	13.16	13.16	
1404476167	SMP	1	518.66	415.47	765.65	403.01	13.91	13.91	13.18	13.18	
1404484537	SMP	1	518.64	415.52	765.71	403.06	13.88	13.88	13.12	13.12	
1404492922	SMP	1	518.46	415.52	765.55	403.13	13.93	13.93	13.21	13.21	
1404501164	SMP	1	518.54	415.57	765.47	403.12	14.02	14.02	13.14	13.14	
1404509527	SMP	1	518.45	415.56	765.50	403.13	13.89	13.89	13.23	13.23	
1404517929	SMP	1	518.42	415.62	765.39	403.09	13.89	13.89	13.17	13.17	
1404526161	SMP	1	518.36	415.53	765.29	403.11	13.69	13.69	13.32	13.32	
1404534532	SMP	1	518.19	415.69	765.15	403.04	13.99	13.99	13.25	13.25	
1404542920	SMP	1	518.20	415.70	765.18	403.07	14.05	14.05	13.40	13.40	
1404551297	SMP	1	518.15	415.58	765.05	403.08	13.80	13.80	13.35	13.35	
1404559531	SMP	1	518.13	415.56	764.93	403.04	13.77	13.77	13.32	13.32	
1404567930	SMP	1	518.04	415.67	764.98	403.00	13.82	13.82	13.39	13.39	
1404576285	SMP	1	517.97	415.64	764.92	402.97	14.06	14.06	13.26	13.26	
1404584653	SMP	1	517.88	415.69	764.91	402.98	14.04	14.04	13.19	13.19	
1404592918	SMP	1	517.94	415.52	764.85	402.99	13.94	13.94	13.16	13.16	
1404601285	SMP	1	517.91	415.59	764.84	402.93	14.06	14.06	13.16	13.16	
1404609650	SMP	1	517.95	415.53	764.78	402.99	13.96	13.96	13.24	13.24	
1404618048	SMP	1	517.90	415.58	764.75	402.96	13.84	13.84	13.19	13.19	
1404626282	SMP	1	518.05	415.54	764.82	403.02	13.98	13.98	13.30	13.30	
1404634657	SMP	1	518.59	416.05	765.24	403.61	14.08	14.08	13.36	13.36	
1404643038	SMP	1	519.04	416.47	765.59	404.01	14.09	14.09	13.42	13.42	
1404651403	SMP	1	519.17	416.66	765.69	404.25	14.16	14.16	13.36	13.36	
1404659650	SMP	1	519.09	416.79	765.74	404.38	14.24	14.24	13.51	13.51	
1404668046	SMP	1	518.96	416.69	765.74	404.31	14.12	14.12	13.42	13.42	
1404676413	SMP	1	518.89	416.78	765.70	404.30	14.10	14.10	13.51	13.51	
1404684783	SMP	1	518.84	416.76	765.61	404.29	14.26	14.26	13.34	13.34	
1404693036	SMP	1	518.79	416.68	765.49	404.17	14.37	14.37	13.29	13.29	
1404701404	SMP	1	518.74	416.65	765.43	404.20	14.36	14.36	13.39	13.39	
1404709768	SMP	1	518.68	416.59	765.39	404.10	14.30	14.30	13.58	13.58	
1404718048	SMP	1	518.47	416.65	765.36	404.09	14.22	14.22	13.44	13.44	
1404726403	SMP	1	518.40	416.72	765.41	404.06	14.29	14.29	13.49	13.49	
1404734782	SMP	1	518.38	416.74	765.38	404.10	14.26	14.26	13.57	13.57	
1404743159	SMP	1	518.15	416.74	765.34	404.16	14.10	14.10	13.72	13.72	
1404751405	SMP	1	518.17	416.79	765.32	404.15	14.17	14.17	13.68	13.68	
1404759764	SMP	1	518.03	416.80	765.32	404.14	14.23	14.23	13.73	13.73	
1404768165	SMP	1	518.11	416.82	765.26	404.15	14.16	14.16	13.65	13.65	
1404776524	SMP	1	518.01	416.93	765.22	404.20	14.36	14.36	13.67	13.67	
1404784769	SMP	1	518.02	416.85	765.18	404.18	14.20	14.20	13.67	13.67	
1404793156	SMP	1	517.97	416.93	765.15	404.24	14.29	14.29	13.59	13.59	
1404801528	SMP	1	518.05	416.98	765.23	404.18	14.31	14.31	13.61	13.61	
1404809884	SMP	1	518.03	416.96	765.32	404.34	14.15	14.15	13.67	13.67	
1404818166	SMP	1	518.13	417.00	765.34	404.28	14.18	14.18	13.65	13.65	
1404826518	SMP	1	518.14	417.08	765.34	404.34	14.24	14.24	13.69	13.69	
1404834894	SMP	1	518.22	417.03	765.31	404.46	14.24	14.24	13.35	13.35	
1404843276	SMP	1	518.28	417.11	765.38	404.47	14.39	14.39	13.42	13.42	
1404851520	SMP	1	518.35	417.09	765.41	404.50	14.30	14.30	13.37	13.37	
1404859884	SMP	1	518.47	417.03	765.49	404.49	14.27	14.27	13.31	13.31	
1404868285	SMP	1	518.51	417.11	765.59	404.50	14.39	14.39	13.38	13.38	
1404876519	SMP	1	518.48	417.14	765.70	404.49	14.42	14.42	13.46	13.46	
1404884887	SMP	1	518.47	417.05	765.74	404.51	14.39	14.39	13.41	13.41	
1404893275	SMP	1	518.60	417.10	765.77	404.49	14.31	14.31	13.61	13.61	
1404901640	SMP	1	518.57	417.12	765.74	404.44	14.46	14.46	13.60	13.60	
1404909878	SMP	1	518.64	417.08	765.70	404.49	14.33	14.33	13.61	13.61	
1404918281	SMP	1	518.64	417.05	765.86	404.43	14.37	14.37	13.74	13.74	
1404926649	SMP	1	518.68	417.07	765.79	404.36	14.46	14.46	13.71	13.71	
1404935012	SMP	1	518.74	417.00	765.79	404.40	14.47	14.47	13.77	13.77	
1404943271	SMP	1	518.74	416.93	765.85	404.33	14.48	14.48	13.74	13.74	
1404951635	SMP	1	518.75	416.94	765.83	404.40	14.53	14.53	13.74	13.74	
1404960013	SMP	1	518.74	416.93	765.85	404.44	14.48	14.48	13.72	13.72	
1404968407	SMP	1	518.77	416.92	765.85	404.40	14.49	14.49	13.79	13.79	
1404976639	SMP	1	518.74	416.86	765.92	404.33	14.47	14.47	13.76	13.76	
1404985027	SMP	1	518.54	417.03	765.80	404.42	14.45	14.45	13.71	13.71	
1404993395	SMP	1	518.06	417.85	764.89	405.17	14.53	14.53	13.97	13.97	
1405001758	SMP	1	517.49	418.53	764.11	406.04	14.40	14.40	13.87	13.87	
1405010002	SMP	1	517.01	418.99	763.61	406.38	14.46	14.46	13.65	13.65	
1405018398	SMP	1	516.90	419.14	763.78	406.45	14.30	14.30	13.69	13.69	
1405026758	SMP	1	516.98	419.18	763.72	406.57	14.35	14.35	13.90	13.90	
1405035003	SMP	1	516.88	419.13	763.78	406.51	14.31	14.31	13.85	13.85	
1405043389	SMP	1	516.86	419.10	763.83	406.57	14.42	14.42	13.85	13.85	
1405051774	SMP	1	516.85	419.14	763.80	406.57	14.47	14.47	13.90	13.90	
1405060123	SMP	1	516.79	419.06	763.93	406.57	14.47	14.47	13.97	13.97	
1405068401	SMP	1	516.82	419.07	763.91	406.53	14.30	14.30	14.06	14.06	
1405076750	SMP	1	516.79	419.11	763.90	406.52	14.25	14.25	13.85	13.85	
1405085130	SMP	1	516.82	419.14	764.01	406.48	14.44	14.44	13.95	13.95	
1405093516	SMP	1	516.77	419.09	763.98	406.54	14.37	14.37	14.06	14.06	
1405101758	SMP	1	516.79	419.08	764.01	406.48	14.40	14.40	13.97	13.97	
1405110119	SMP	1	516.82	419.10	764.01	406.48	14.50	14.50	13.95	13.95	
1405118521	SMP	1	516.67	419.11	764.01	406.47	14.57	14.57	14.02	14.02	
1405126885	SMP	1	516.66	419.04	764.04	406.53	14.43	14.43	14.16	14.16	
1405135124	SMP	1	516.69	419.10	764.05	406.54	14.68	14.68	14.12	14.12	
1405143510	SMP	1	516.61	419.02	764.08	406.41	14.39	14.39	13.93	13.93	
1405151873	SMP	1	516.68	419.02	764.04	406.46	14.47	14.47	14.03	14.03	
1405160241	SMP	1	516.65	419.02	764.04	406.46	14.49	14.49	14.03	14.03	
1405168516	SMP	1	516.55	419.05	764.01	406.41	14.59	14.59	13.94	13.94	
1405176882	SMP	1	516.59	418.97	764.11	406.48	14.59	14.59	14.05	14.05	
1405185246	SMP	1	516.59	418.99	764.04	406.48	14.56	14.56	14.12	14.12	
1405193504	SMP	1	516.50	419.09	764.00	406.48	14.64	14.64	14.15	14.15	
1405201872	SMP	1	516.47	419.08	763.97	406.41	14.69	14.69	13.98	13.98	
1405210238	SMP	1	516.53	419.04	763.93	406.40	14.55	14.55	14.04	14.04	
1405218641	SMP	1	516.40	418.95	763.86	406.48	14.53	14.53	14.18	14.18	
1405226869	SMP	1	516.03	419.11	763.48	406.35	14.58	14.58	13.81	13.81	
1405235252	SMP	1	515.52	419.04	763.06	406.33	14.58	14.58	14.05	14.05	
1405243631	SMP	1	515.45	418.83	762.72	406.12	14.55	14.55	13.94	13.94	
1405251994	SMP	1	515.52	418.71	762.60	406.02	14.38	14.38	13.85	13.85	
1405260238	SMP	1	515.46	418.74	762.63	406.05	14.49	14.49	13.90	13.90	
1405268640	SMP	1	515.48	418.77	762.63	405.98	14.62	14.62	13.92	13.92	
1405276991	SMP	1	515.42	418.78	762.67	406.02	14.51	14.51	13.92	13.92	
1405285367	SMP	1	515.39	418.76	762.77	406.05	14.56	14.56	13.95	13.95	
1405293623	SMP	1	515.49	418.76	762.78	406.02	14.47	14.47	13.96	13.96	
1405302001	SMP	1	515.51	418.76	762.86	406.09	14.63	14.63	13.99	13.99	
1405310359	SMP	1	515.59	418.75	762.92	406.16	14.58	14.58	14.00	14.00	
1405318756	SMP	1	515.59	418.82	762.95	406.13	14.61	14.61	13.92	13.92	
1405326988	SMP	1	515.70	418.82	763.02	406.15	14.66	14.66	14.02	14.02	
1405335362	SMP	1	515.64	418.86	763.02	406.18	14.58	14.58	13.84	13.84	
1405343916	SMP	1	515.84	418.87	763.05	406.22	14.55	14.55	13.91	13.91	
1405351990	SMP	1	515.66	418.89	763.01	406.21	14.64	14.64	13.93	13.93	
1405360364	SMP	1	515.75	418.99	763.10	406.33	14.70	14.70	13.93	13.93	
1405368758	SMP	1	515.74	418.99	763.10	406.29	14.65	14.65	13.97	13.97	
1405377146	SMP	1	515.75	418.99	763.12	406.29	14.68	14.68	13.90	13.90	
1405385366	SMP	1	515.76	419.05	763.16	406.31	14.77	14.77	13.92	13.92	
1405393745	SMP	1	515.74	419.07	763.18	406.33	14.53	14.53	14.00	14.00	
1405402113	SMP	1	515.85	419.04	763.25	406.33	14.57	14.57	13.94	13.94	
1405410479	SMP	1	515.82	419.01	763.18	406.36	14.73	14.73	13.98	13.98	
1405418750	SMP	1	515.55	418.59	762.91	406.01	14.72	14.72	14.22	14.22	
1405427123	SMP	1	515.49	417.85	762.49	405.30	14.81	14.81	14.06	14.06	
1405435485	SMP	1	515.43	417.33	762.22	404.78	14.97	14.97	14.10	14.10	
1405443863	SMP	1	515.57	417.01	762.19	404.53	14.83	14.83	14.00	14.00	
1405452113	SMP	1	515.49	416.95	762.19	404.30	14.81	14.81	14.06	14.06	
1405460474	SMP	1	515.55	416.95	762.32	404.30	14.84	14.84	14.26	14.26	
1405468878	SMP	1	515.49	416.95	762.36	404.34	14.83	14.83	14.18	14.18	
1405477233	SMP	1	515.52	416.97	762.36	404.26	14.87	14.87	14.16	14.16	
1405485490	SMP	1	515.47	416.97	762.49	404.30	14.89	14.89	14.28	14.28	
1405493864	SMP	1	515.48	416.95	762.49	404.30	14.85	14.85	14.28	14.28	
1405502235	SMP	1	515.51	416.96	762.52	404.32	14.82	14.82	14.30	14.30	
1405510470	SMP	1	515.47	416.97	762.44	404.34	14.91	14.91	14.31	14.31	
1405518873	SMP	1	515.47	416.90	762.51	404.32	14.93	14.93	14.35	14.35	
1405527228	SMP	1	515.52	416.89	762.53	404.33	14.83	14.83	14.25	14.25	
1405535606	SMP	1	515.54	417.04	762.54	404.37	15.03	15.03	14.29	14.29	
1405543859	SMP	1	515.47	417.04	762.54	404.37	15.00	15.00	14.28	14.28	
1405552235	SMP	1	515.47	417.11	762.61	404.37	15.03	15.03	14.38	14.38	
1405560597	SMP	1	515.41	417.12	762.63	404.35	15.04	15.04	14.39	14.39	
1405568994	SMP	1	515.48	417.05	762.61	404.44	15.04	15.04	14.42	14.42	
1405577223	SMP	1	515.48	417.11	762.65	404.38	15.09	15.09	14.35	14.35	
1405585599	SMP	1	515.54	417.04	762.64	404.40	15.06	15.06	14.40	14.40	
1405593987	SMP	1	515.44	417.07	762.69	404.42	14.97	14.97	14.48	14.48	
1405602346	SMP	1	515.44	417.13	762.65	404.33	15.03	15.03	14.40	14.40	
1405610603	SMP	1	515.45	417.08	762.69	404.36	14.97	14.97	14.39	14.39	
1405618988	SMP	1	515.47	417.10	762.67	404.35	15.06	15.06	14.38	14.38	
1405627346	SMP	1	515.47	417.11	762.72	404.37	15.03	15.03	14.42	14.42	
1405635721	SMP	1	515.54	417.04	762.79	404.37	14.99	14.99	14.39	14.39	
1405643979	SMP	1	515.53	417.10	762.85	404.33	15.03	15.03	14.20	14.20	
1405652345	SMP	1	515.55	417.19	762.87	404.53	15.13	15.13	14.41	14.41	
1405660718	SMP	1	516.02	417.88	763.00	405.20	15.26	15.26	14.51	14.51	
1405668990	SMP	1	516.37	418.92	763.04	406.47	15.38	15.38	14.50	14.50	
1405677355	SMP	1	516.80	420.03	763.24	407.80	15.41	15.41	14.54	14.54	
1405685717	SMP	1	516.73	421.01	763.26	408.71	15.48	15.48	14.49	14.49	
1405694099	SMP	1	516.84	421.16	763.66	408.83	15.30	15.30	14.83	14.83	
1405710721	SMP	1	516.66	421.34	763.68	408.78	15.32	15.32	14.64	14.64	
1405719105	SMP	1	516.57	421.25	763.70	408.81	15.33	15.33	14.63	14.63	
1405727489	SMP	1	516.48	421.30	763.68	408.74	15.43	15.43	14.70	14.70	
1405735721	SMP	1	516.31	421.21	763.71	408.70	15.50	15.50	14.63	14.63	
1405744111	SMP	1	516.36	421.13	763.66	408.61	15.49	15.49	14.76	14.76	
1405752464	SMP	1	516.21	421.13	763.65	408.63	15.39	15.39	14.79	14.79	
1405760837	SMP	1	516.16	421.10	763.59	408.60	15.29	15.29	14.74	14.74	
1405769088	SMP	1	515.96	421.21	763.52	408.59	15.38	15.38	14.87	14.87	
1405777477	SMP	1	515.92	421.21	763.45	408.53	15.36	15.36	14.80	14.80	
1405785831	SMP	1	515.86	421.22	763.34	408.47	15.44	15.44	14.86	14.86	
1405794230	SMP	1	515.71	421.23	763.44	408.45	15.33	15.33	14.96	14.96	
1405802471	SMP	1	515.71	421.29	763.31	408.53	15.26	15.26	14.81	14.81	
1405810836	SMP	1	515.59	421.37	763.24	408.53	15.22	15.22	14.83	14.83	
1405819211	SMP	1	515.59	421.33	763.25	408.48	15.23	15.23	14.66	14.66	
1405827467	SMP	1	515.56	421.46	763.25	408.55	15.31	15.31	14.74	14.74	
1405835826	SMP	1	515.53	421.42	763.25	408.55	15.25	15.25	14.73	14.73	
1405844232	SMP	1	515.52	421.51	763.27	408.61	15.28	15.28	14.81	14.81	
1405852578	SMP	1	515.51	421.63	763.32	408.67	15.28	15.28	14.74	14.74	
1405860842	SMP	1	515.60	421.49	763.47	408.64	15.32	15.32	14.99	14.99	
1405869211	SMP	1	515.63	421.58	763.43	408.74	15.34	15.34	14.82	14.82	
1405877601	SMP	1	515.67	421.63	763.60	408.74	15.34	15.34	14.91	14.91	
1405885945	SMP	1	515.67	421.67	763.70	408.84	15.40	15.40	14.95	14.95	
1405894230	SMP	1	515.81	421.72	763.58	409.04	15.28	15.28	14.96	14.96	
1405902574	SMP	1	516.31	422.40	763.84	409.78	15.31	15.31	14.93	14.93	
1405910954	SMP	1	516.44	423.34	763.77	410.80	15.41	15.41	15.04	15.04	
1405919333	SMP	1	516.13	424.06	763.46	411.47	15.33	15.33	14.91	14.91	
1405927595	SMP	1	515.92	424.14	763.32	411.47	15.45	15.45	14.91	14.91	
1405935949	SMP	1	515.87	424.24	763.41	411.48	15.62	15.62	15.01	15.01	
1405944350	SMP	1	515.94	424.18	763.48	411.48	15.54	15.54	15.07	15.07	
1405952696	SMP	1	515.88	424.08	763.48	411.52	15.44	15.44	15.08	15.08	
1405960952	SMP	1	515.88	424.13	763.41	411.45	15.45	15.45	14.94	14.94	
1405969336	SMP	1	515.84	424.06	763.54	411.41	15.52	15.52	15.01	15.01	
1405977713	SMP	1	515.85	424.01	763.51	411.35	15.49	15.49	15.00	15.00	
1405986078	SMP	1	515.82	424.02	763.53	411.37	15.52	15.52	15.15	15.15	
1405994349	SMP	1	515.79	423.97	763.55	411.23	15.33	15.33	15.08	15.08	
1406002696	SMP	1	515.81	423.95	763.53	411.37	15.40	15.40	15.08	15.08	
1406011073	SMP	1	515.71	423.96	763.49	411.28	15.35	15.35	15.05	15.05	
1406019325	SMP	1	515.77	423.91	763.50	411.36	15.44	15.44	15.14	15.14	
1406027704	SMP	1	515.70	423.91	763.52	411.23	15.34	15.34	15.05	15.05	
1406036063	SMP	1	515.71	423.90	763.46	411.35	15.32	15.32	15.06	15.06	
1406044468	SMP	1	515.64	423.99	763.51	411.29	15.46	15.46	15.02	15.02	
1406052695	SMP	1	515.60	423.93	763.48	411.33	15.42	15.42	15.05	15.05	
1406061074	SMP	1	515.56	423.95	763.51	411.29	15.48	15.48	15.00	15.00	
1406069446	SMP	1	515.55	423.95	763.54	411.22	15.53	15.53	14.98	14.98	
1406077832	SMP	1	515.53	423.86	763.56	411.25	15.38	15.38	15.11	15.11	
1406086068	SMP	1	515.57	423.89	763.52	411.23	15.34	15.34	15.00	15.00	
1406094468	SMP	1	515.83	423.90	763.78	411.25	15.64	15.64	15.10	15.10	
1406102816	SMP	1	516.97	424.00	765.34	411.47	15.54	15.54	15.26	15.26	
1406111198	SMP	1	519.30	423.90	767.75	411.61	15.97	15.97	15.67	15.67	
1406119445	SMP	1	521.91	423.72	771.10	411.20	15.98	15.98	15.64	15.64	
1406136197	SMP	1	528.10	422.25	776.79	410.32	16.19	16.19	14.98	14.98	
1406144577	SMP	1	530.78	421.64	779.10	409.95	15.92	15.92	14.89	14.89	
1406152818	SMP	1	532.60	421.13	780.51	409.32	16.23	16.23	14.66	14.66	
1406169570	SMP	1	533.48	420.46	780.77	408.62	16.18	16.18	14.86	14.86	
1406177841	SMP	1	533.41	420.45	780.47	408.54	16.10	16.10	14.89	14.89	
1406186183	SMP	1	533.38	420.55	780.35	408.61	16.10	16.10	14.86	14.86	
1406194567	SMP	1	533.26	420.55	780.35	408.76	16.17	16.17	15.04	15.04	
1406202948	SMP	1	533.16	420.56	780.34	408.85	16.25	16.25	15.10	15.10	
1406211192	SMP	1	533.04	420.61	780.39	408.89	16.17	16.17	15.41	15.41	
1406219561	SMP	1	532.87	420.57	780.39	408.89	16.09	16.09	15.13	15.13	
1406227957	SMP	1	532.88	420.68	780.40	408.87	16.31	16.31	15.02	15.02	
1406236315	SMP	1	532.81	420.65	780.36	408.87	16.23	16.23	15.15	15.15	
1406244561	SMP	1	532.65	420.73	780.38	408.89	16.35	16.35	15.17	15.17	
1406252938	SMP	1	532.69	420.70	780.39	408.87	16.38	16.38	15.20	15.20	
1406261314	SMP	1	532.59	420.62	780.40	408.91	16.29	16.29	15.23	15.23	
1406269679	SMP	1	532.50	420.63	780.36	408.85	16.25	16.25	15.13	15.13	
1406277955	SMP	1	532.57	420.70	780.38	408.82	16.25	16.25	15.34	15.34	
1406286301	SMP	1	532.52	420.65	780.38	408.81	16.24	16.24	15.26	15.26	
1406294693	SMP	1	532.59	420.68	780.39	408.89	16.23	16.23	15.36	15.36	
1406303063	SMP	1	532.56	420.60	780.42	408.76	16.35	16.35	15.33	15.33	
1406311312	SMP	1	532.63	420.52	780.45	408.88	16.19	16.19	15.44	15.44	
1406319679	SMP	1	532.63	420.65	780.53	408.82	16.33	16.33	15.26	15.26	
1406328075	SMP	1	532.71	420.54	780.62	408.77	16.45	16.45	15.14	15.14	
1406336298	SMP	1	533.40	420.21	781.06	408.45	16.31	16.31	15.44	15.44	
1406344679	SMP	1	533.92	419.18	781.34	407.38	16.38	16.38	15.18	15.18	
1406353056	SMP	1	534.46	418.47	781.32	406.67	16.40	16.40	15.14	15.14	
1406361446	SMP	1	534.42	418.09	781.45	406.49	16.39	16.39	15.07	15.07	
1406369675	SMP	1	534.54	418.09	781.45	406.41	16.19	16.19	14.98	14.98	
1406378075	SMP	1	534.45	418.18	781.46	406.45	16.23	16.23	14.93	14.93	
1406386420	SMP	1	534.39	418.22	781.55	406.60	16.25	16.25	15.21	15.21	
1406394805	SMP	1	534.37	418.30	781.64	406.71	16.16	16.16	15.16	15.16	
1406403049	SMP	1	534.43	418.35	781.57	406.73	16.07	16.07	15.09	15.09	
1406411435	SMP	1	534.51	418.46	781.64	406.80	16.19	16.19	15.06	15.06	
1406419805	SMP	1	534.49	418.51	781.60	406.87	16.15	16.15	15.11	15.11	
1406428199	SMP	1	534.48	418.57	781.67	406.91	16.05	16.05	15.00	15.00	
1406436426	SMP	1	534.52	418.55	781.69	406.93	16.03	16.03	15.08	15.08	
1406444796	SMP	1	534.39	418.56	781.63	406.94	16.14	16.14	15.09	15.09	
1406453176	SMP	1	534.45	418.64	781.59	406.95	16.10	16.10	15.01	15.01	
1406461558	SMP	1	534.39	418.65	781.66	406.90	16.07	16.07	14.96	14.96	
1406469787	SMP	1	534.32	418.63	781.60	406.97	15.94	15.94	14.86	14.86	
1406478193	SMP	1	534.27	418.74	781.52	406.90	16.09	16.09	14.62	14.62	
1406486546	SMP	1	534.30	418.71	781.58	406.94	16.02	16.02	14.80	14.80	
1406494801	SMP	1	534.26	418.76	781.52	406.98	16.03	16.03	14.72	14.72	
1406503174	SMP	1	534.18	418.64	781.53	406.94	16.06	16.06	14.82	14.82	
1406511551	SMP	1	534.11	418.68	781.41	406.89	15.94	15.94	14.78	14.78	
1406519914	SMP	1	534.20	418.72	781.40	406.89	15.89	15.89	14.67	14.67	
1406528194	SMP	1	534.15	418.73	781.47	406.96	15.97	15.97	14.71	14.71	
1406536536	SMP	1	534.04	418.72	781.36	406.96	15.90	15.90	14.73	14.73	
1406544919	SMP	1	534.03	418.69	781.29	406.93	15.73	15.73	14.83	14.83	
1406553297	SMP	1	534.01	418.70	781.34	406.98	15.74	15.74	14.58	14.58	
1406561553	SMP	1	533.90	418.73	781.25	406.94	15.68	15.68	14.67	14.67	
1406569911	SMP	1	533.67	418.62	781.21	406.91	15.62	15.62	14.45	14.45	
1406578314	SMP	1	533.90	418.68	781.19	406.86	15.47	15.47	14.38	14.38	
1406586658	SMP	1	533.85	418.72	781.17	406.83	15.57	15.57	14.25	14.25	
1406594918	SMP	1	533.72	418.66	781.17	406.90	15.36	15.36	14.35	14.35	
1406603291	SMP	1	533.77	418.40	781.28	406.68	15.45	15.45	14.34	14.34	
1406611682	SMP	1	534.17	418.05	781.45	406.07	15.37	15.37	14.17	14.17	
1406620029	SMP	1	534.45	417.61	781.32	405.59	15.23	15.23	14.18	14.18	
1406628306	SMP	1	534.63	417.31	781.46	405.30	15.00	15.00	14.14	14.14	
1406636870	SMP	1	534.56	417.17	781.45	405.12	15.14	15.14	14.10	14.10	
1406645040	SMP	1	534.54	417.24	781.46	405.10	14.99	14.99	13.95	13.95	
1406653293	SMP	1	534.40	417.21	781.45	405.18	15.07	15.07	13.97	13.97	
1406661668	SMP	1	534.39	417.29	781.48	405.20	15.02	15.02	13.89	13.89	
1406670066	SMP	1	534.38	417.33	781.41	405.19	15.03	15.03	13.84	13.84	
1406678435	SMP	1	534.42	417.19	781.45	405.22	14.94	14.94	13.85	13.85	
1406686709	SMP	1	534.36	417.31	781.48	405.24	14.89	14.89	13.79	13.79	
1406695041	SMP	1	534.38	417.31	781.48	405.29	14.92	14.92	13.86	13.86	
1406703409	SMP	1	534.44	417.31	781.42	405.30	14.86	14.86	13.79	13.79	
1406711792	SMP	1	534.45	417.31	781.50	405.27	14.89	14.89	13.73	13.73	
1406720025	SMP	1	534.36	417.29	781.55	405.43	14.82	14.82	13.75	13.75	
1406728437	SMP	1	534.36	417.29	781.56	405.33	14.73	14.73	13.70	13.70	
1406736788	SMP	1	534.38	417.24	781.59	405.33	14.87	14.87	13.61	13.61	
1406745160	SMP	1	534.37	417.25	781.66	405.34	14.62	14.62	13.70	13.70	
1406753409	SMP	1	534.29	417.12	781.76	405.40	14.66	14.66	13.67	13.67	
1406761789	SMP	1	534.35	417.08	781.78	405.33	14.67	14.67	13.43	13.43	
1406770148	SMP	1	534.30	417.18	781.77	405.31	14.68	14.68	13.48	13.48	
1406778554	SMP	1	534.24	417.18	781.76	405.32	14.66	14.66	13.54	13.54	
1406786778	SMP	1	534.36	417.20	781.77	405.34	14.53	14.53	13.48	13.48	
1406795162	SMP	1	534.27	417.20	781.73	405.33	14.64	14.64	13.68	13.68	
1406803533	SMP	1	534.24	417.15	781.70	405.32	14.51	14.51	13.48	13.48	
1406811789	SMP	1	534.19	417.23	781.77	405.23	14.48	14.48	13.35	13.35	
1406820144	SMP	1	534.21	417.11	781.52	405.13	14.42	14.42	13.43	13.43	
1406828551	SMP	1	534.10	417.20	781.53	405.15	14.47	14.47	13.33	13.33	
1406836897	SMP	1	534.13	417.18	781.46	405.18	14.46	14.46	13.48	13.48	
1406845150	SMP	1	534.08	417.21	781.44	405.26	14.42	14.42	13.44	13.44	
1406853524	SMP	1	534.01	417.24	781.37	405.19	14.47	14.47	13.52	13.52	
1406861915	SMP	1	533.93	417.56	781.26	405.46	14.35	14.35	13.26	13.26	
1406870266	SMP	1	534.12	418.47	781.20	406.39	14.38	14.38	13.58	13.58	
1406878546	SMP	1	534.56	420.02	781.15	407.70	14.72	14.72	13.45	13.45	
1406886888	SMP	1	534.63	421.53	780.90	409.14	14.57	14.57	13.67	13.67	
1406903737	SMP	1	533.93	423.27	780.40	411.27	14.24	14.24	13.99	13.99	
1406911909	SMP	1	533.58	423.26	780.44	411.46	14.62	14.62	13.83	13.83	
1406920288	SMP	1	533.74	423.33	780.55	411.42	14.49	14.49	13.72	13.72	
1406928644	SMP	1	533.76	423.19	780.73	411.42	14.33	14.33	13.68	13.68	
1406937039	SMP	1	533.80	423.12	780.84	411.40	14.32	14.32	13.64	13.64	
1406945274	SMP	1	533.95	423.15	780.89	411.37	14.25	14.25	13.79	13.79	
1406953648	SMP	1	533.76	423.30	781.00	411.40	14.51	14.51	13.85	13.85	
1406962028	SMP	1	533.97	423.29	781.09	411.42	14.34	14.34	13.77	13.77	
1406970271	SMP	1	533.79	423.28	781.21	411.48	14.35	14.35	13.76	13.76	
1406978638	SMP	1	533.91	423.35	781.23	411.41	14.40	14.40	13.82	13.82	
1406987035	SMP	1	533.85	423.35	781.35	411.48	14.48	14.48	13.72	13.72	
1406995393	SMP	1	533.93	423.39	781.32	411.52	14.40	14.40	13.33	13.33	
1407003647	SMP	1	534.00	423.33	781.42	411.61	14.24	14.24	13.63	13.63	
1407012025	SMP	1	534.19	423.44	781.52	411.56	14.20	14.20	13.64	13.64	
1407020393	SMP	1	534.22	423.34	781.45	411.49	14.13	14.13	13.57	13.57	
1407028759	SMP	1	534.28	423.34	781.54	411.52	14.20	14.20	13.58	13.58	
1407037029	SMP	1	534.20	423.30	781.60	411.58	14.18	14.18	13.68	13.68	
1407045400	SMP	1	534.20	423.34	781.60	411.43	14.24	14.24	13.60	13.60	
1407053764	SMP	1	534.20	423.27	781.67	411.50	14.28	14.28	13.59	13.59	
1407062148	SMP	1	534.21	423.25	781.70	411.44	14.25	14.25	13.59	13.59	
1407070392	SMP	1	534.02	423.21	781.69	411.50	14.46	14.46	13.65	13.65	
1407078755	SMP	1	534.11	423.13	781.67	411.43	14.32	14.32	13.76	13.76	
1407087152	SMP	1	534.20	423.30	781.70	411.47	14.34	14.34	13.82	13.82	
1407095515	SMP	1	533.99	423.21	781.78	411.52	14.43	14.43	13.74	13.74	
1407103765	SMP	1	534.12	423.23	781.71	411.44	14.31	14.31	13.72	13.72	
1407112142	SMP	1	534.08	423.28	781.72	411.47	14.40	14.40	13.83	13.83	
1407120511	SMP	1	534.08	423.21	781.70	411.43	14.31	14.31	13.77	13.77	
1407128878	SMP	1	534.05	423.21	781.73	411.52	14.24	14.24	13.79	13.79	
1407137155	SMP	1	533.48	422.82	781.11	410.91	14.32	14.32	13.88	13.88	
1407145511	SMP	1	532.65	421.81	780.23	409.79	14.87	14.87	13.95	13.95	
1407153880	SMP	1	532.15	419.88	779.28	408.15	14.60	14.60	14.27	14.27	
1407162145	SMP	1	531.77	418.64	778.50	406.61	14.57	14.57	13.79	13.79	
1407178889	SMP	1	531.40	417.47	778.01	405.47	14.85	14.85	13.82	13.82	
1407187260	SMP	1	531.45	417.61	778.13	405.55	14.86	14.86	13.87	13.87	
1407195510	SMP	1	531.61	417.81	778.26	405.62	14.94	14.94	13.81	13.81	
1407203877	SMP	1	531.51	417.95	778.28	405.72	14.96	14.96	13.91	13.91	
1407212280	SMP	1	531.35	418.02	778.26	405.76	14.92	14.92	13.90	13.90	
1407220624	SMP	1	531.33	417.98	778.32	405.84	14.61	14.61	13.98	13.98	
1407228878	SMP	1	531.20	418.07	778.33	405.86	14.82	14.82	13.88	13.88	
1407237254	SMP	1	531.22	418.02	778.38	405.92	14.84	14.84	13.96	13.96	
1407245639	SMP	1	531.17	417.99	778.47	405.93	14.79	14.79	13.99	13.99	
1407254000	SMP	1	531.23	417.93	778.42	405.93	14.85	14.85	14.04	14.04	
1407262275	SMP	1	531.02	418.02	778.43	405.90	14.98	14.98	14.00	14.00	
1407270619	SMP	1	531.16	417.91	778.35	405.93	14.80	14.80	14.16	14.16	
1407278999	SMP	1	531.00	417.99	778.47	405.93	14.78	14.78	14.06	14.06	
1407287380	SMP	1	530.94	418.02	778.39	405.97	14.85	14.85	14.06	14.06	
1407295630	SMP	1	530.94	418.05	778.35	405.91	14.87	14.87	14.04	14.04	
1407303995	SMP	1	530.88	418.08	778.42	405.93	14.79	14.79	14.14	14.14	
1407312401	SMP	1	530.82	418.04	778.42	405.98	14.90	14.90	14.13	14.13	
1407320624	SMP	1	530.88	418.15	778.36	405.90	15.04	15.04	14.29	14.29	
1407328997	SMP	1	530.81	418.19	778.37	405.98	14.98	14.98	14.24	14.24	
1407337374	SMP	1	530.80	418.19	778.35	405.91	15.07	15.07	14.16	14.16	
1407345763	SMP	1	530.82	418.13	778.32	405.83	15.04	15.04	14.22	14.22	
1407353991	SMP	1	530.81	418.21	778.39	406.06	15.00	15.00	14.31	14.31	
1407362394	SMP	1	530.81	418.14	778.36	406.03	15.04	15.04	14.29	14.29	
1407370740	SMP	1	530.82	418.23	778.45	405.96	15.13	15.13	14.36	14.36	
1407379122	SMP	1	530.80	418.21	778.41	405.89	15.04	15.04	14.35	14.35	
1407387371	SMP	1	530.87	418.21	778.51	405.89	14.96	14.96	14.28	14.28	
1407395751	SMP	1	530.91	418.28	778.59	406.04	15.09	15.09	14.33	14.33	
1407404111	SMP	1	530.94	418.17	778.58	405.89	14.98	14.98	14.18	14.18	
1407412518	SMP	1	530.90	418.17	778.53	405.92	15.00	15.00	14.24	14.24	
1407420746	SMP	1	530.96	418.20	778.68	405.93	15.24	15.24	14.24	14.24	
1407429118	SMP	1	530.98	418.19	778.76	405.98	15.31	15.31	14.26	14.26	
1407437492	SMP	1	531.10	418.16	778.80	406.03	15.17	15.17	14.31	14.31	
1407445875	SMP	1	531.15	418.22	778.84	406.10	15.25	15.25	14.36	14.36	
1407454107	SMP	1	531.09	418.24	778.79	406.16	15.27	15.27	14.24	14.24	
1407462514	SMP	1	531.05	418.19	778.91	406.16	15.21	15.21	14.12	14.12	
1407470862	SMP	1	531.29	418.38	778.91	406.16	15.08	15.08	14.24	14.24	
1407479113	SMP	1	531.38	418.47	779.00	406.21	15.18	15.18	14.30	14.30	
1407487499	SMP	1	531.59	418.02	779.29	405.80	15.03	15.03	14.18	14.18	
1407495865	SMP	1	531.53	416.95	779.26	404.61	14.93	14.93	14.10	14.10	
1407504231	SMP	1	530.51	415.26	778.69	403.49	14.78	14.78	13.43	13.43	
1407512512	SMP	1	534.36	414.75	0.00	0.00	10.15	10.15	0.00	0.00	
1407520865	SMP	1	0.00	0.00	765.66	409.36	0.00	0.00	3.45	3.45	
1407537613	SMP	1	496.60	432.28	0.00	0.00	10.20	10.20	0.00	0.00	
1407545866	SMP	1	531.80	419.97	0.00	0.00	3.29	3.29	0.00	0.00	
1407554233	SMP	1	0.00	0.00	0.00	0.00	0.00	0.00	0.00	0.00	
1407562611	SMP	1	0.00	0.00	791.92	414.37	0.00	0.00	20.20	20.20	
1407570982	SMP	1	536.66	411.09	0.00	0.00	10.58	10.58	0.00	0.00	
1407579230	SMP	1	533.75	409.32	0.00	0.00	15.13	15.13	0.00	0.00	
1407587608	SMP	1	532.61	410.10	782.74	399.86	17.47	17.47	11.21	11.21	
1407595992	SMP	1	532.34	409.91	781.04	398.43	11.61	11.61	13.12	13.12	
1407604359	SMP	1	532.42	410.32	781.71	398.49	18.14	18.14	13.66	13.66	
1407612605	SMP	1	533.92	410.93	780.74	398.58	14.76	14.76	13.32	13.32	
1407621091	SMP	1	534.08	410.88	781.04	398.74	14.35	14.35	13.63	13.63	
1407629359	SMP	1	533.91	410.89	780.95	398.91	14.34	14.34	13.62	13.62	
1407637606	SMP	1	534.03	410.94	781.47	398.84	14.59	14.59	13.81	13.81	
1407645989	SMP	1	533.67	410.91	781.00	398.96	14.65	14.65	13.44	13.44	
1407654360	SMP	1	533.64	411.10	781.04	398.98	14.69	14.69	13.36	13.36	
1407662721	SMP	1	533.70	411.06	780.94	399.03	14.63	14.63	13.41	13.41	
1407671092	SMP	1	533.78	411.25	780.94	399.06	14.64	14.64	13.28	13.28	
1407679353	SMP	1	533.78	411.30	781.08	399.07	14.68	14.68	13.24	13.24	
1407687726	SMP	1	533.87	411.28	781.04	399.11	14.56	14.56	13.39	13.39	
1407696107	SMP	1	533.76	411.31	780.99	399.12	14.72	14.72	13.40	13.40	
1407704355	SMP	1	533.78	411.39	781.04	399.10	14.77	14.77	13.40	13.40	
1407712718	SMP	1	533.77	411.31	781.09	399.05	14.63	14.63	13.38	13.38	
1407721118	SMP	1	533.62	411.09	781.07	399.03	14.60	14.60	13.35	13.35	
1407729508	SMP	1	533.69	411.06	781.10	398.92	14.48	14.48	13.17	13.17	
1407737732	SMP	1	533.75	410.96	781.17	398.86	14.51	14.51	13.10	13.10	
1407746113	SMP	1	533.74	410.96	781.18	398.96	14.53	14.53	13.21	13.21	
1407754471	SMP	1	533.93	410.89	781.28	398.94	14.38	14.38	13.21	13.21	
1407762838	SMP	1	533.75	410.85	781.34	398.88	14.69	14.69	13.15	13.15	
1407771115	SMP	1	533.92	410.79	781.35	398.84	14.28	14.28	13.22	13.22	
1407779479	SMP	1	534.11	410.93	781.52	398.85	14.34	14.34	13.22	13.22	
1407787847	SMP	1	534.33	410.77	781.58	398.82	14.40	14.40	13.30	13.30	
1407796108	SMP	1	534.80	410.37	782.14	398.67	14.15	14.15	13.21	13.21	
1407812843	SMP	1	536.00	409.86	783.32	398.15	14.31	14.31	12.96	12.96	
1407821219	SMP	1	536.41	409.78	783.49	398.04	14.28	14.28	13.22	13.22	
1407829483	SMP	1	536.48	409.91	783.51	398.04	14.46	14.46	13.11	13.11	
1407837833	SMP	1	536.44	409.78	783.52	398.02	14.35	14.35	13.16	13.16	
1407846240	SMP	1	536.41	409.79	783.53	398.00	14.32	14.32	13.16	13.16	
1407854609	SMP	1	536.46	409.79	783.53	398.00	14.39	14.39	13.20	13.20	
1407862851	SMP	1	536.47	409.78	783.59	397.94	14.41	14.41	13.17	13.17	
1407871222	SMP	1	536.43	409.66	783.60	398.00	14.22	14.22	13.10	13.10	
1407879601	SMP	1	536.54	409.79	783.66	397.94	14.39	14.39	13.16	13.16	
1407887963	SMP	1	536.46	409.75	783.64	397.99	14.31	14.31	13.11	13.11	
1407896237	SMP	1	536.34	409.77	783.64	397.98	14.36	14.36	12.99	12.99	
1407904594	SMP	1	536.49	409.78	783.70	397.99	14.23	14.23	13.16	13.16	
1407912966	SMP	1	536.36	409.82	783.67	397.98	14.48	14.48	13.12	13.12	
1407921341	SMP	1	536.37	409.74	783.75	398.14	14.10	14.10	13.09	13.09	
1407929614	SMP	1	536.47	409.95	783.69	398.04	14.37	14.37	13.05	13.05	
1407937955	SMP	1	536.46	409.92	783.78	398.16	14.20	14.20	12.94	12.94	
1407946359	SMP	1	536.41	409.91	783.83	398.15	14.13	14.13	13.00	13.00	
1407954583	SMP	1	536.47	409.94	783.92	398.11	14.15	14.15	13.06	13.06	
1407962960	SMP	1	536.51	410.01	783.96	398.15	14.10	14.10	13.01	13.01	
1407971334	SMP	1	536.41	409.97	783.98	398.19	14.00	14.00	13.00	13.00	
1407979726	SMP	1	536.56	409.97	784.08	398.22	14.08	14.08	12.99	12.99	
1407987955	SMP	1	536.53	409.95	784.04	398.19	14.06	14.06	13.03	13.03	
1407996358	SMP	1	536.60	409.86	784.11	398.25	13.99	13.99	13.06	13.06	
1408004704	SMP	1	536.69	409.94	784.14	398.20	14.06	14.06	12.89	12.89	
1408013080	SMP	1	536.77	409.96	784.12	398.23	14.18	14.18	12.83	12.83	
1408021332	SMP	1	536.75	409.89	784.25	398.28	14.12	14.12	12.93	12.93	
1408029722	SMP	1	536.49	409.91	784.11	398.19	14.06	14.06	13.04	13.04	
1408038074	SMP	1	535.66	409.94	782.97	398.11	14.16	14.16	13.02	13.02	
1408046482	SMP	1	534.32	410.01	781.44	398.01	14.42	14.42	13.33	13.33	
1408054696	SMP	1	532.37	409.86	779.44	397.90	14.40	14.40	13.24	13.24	
1408063076	SMP	1	530.67	409.59	777.54	397.55	14.22	14.22	13.13	13.13	
1408079842	SMP	1	529.98	409.45	776.56	397.39	14.15	14.15	13.22	13.22	
1408088079	SMP	1	529.79	409.24	776.70	397.35	13.92	13.92	13.24	13.24	
1408096462	SMP	1	529.88	409.15	776.94	397.38	13.86	13.86	12.95	12.95	
1408104827	SMP	1	530.14	409.31	777.07	397.33	14.13	14.13	13.07	13.07	
1408113074	SMP	1	530.05	409.20	777.02	397.31	14.03	14.03	13.07	13.07	
1408121472	SMP	1	529.97	409.22	776.95	397.30	13.93	13.93	13.02	13.02	
1408129826	SMP	1	529.57	409.30	776.34	397.30	14.17	14.17	12.97	12.97	
1408138203	SMP	1	528.07	409.40	774.77	397.32	14.06	14.06	13.20	13.20	
1408146461	SMP	1	525.19	409.39	772.24	397.39	13.86	13.86	13.28	13.28	
1408163202	SMP	1	521.73	409.68	768.16	397.25	14.10	14.10	13.25	13.25	
1408171582	SMP	1	521.34	409.71	767.78	397.32	14.15	14.15	13.25	13.25	
1408179828	SMP	1	521.54	409.63	767.90	397.30	14.06	14.06	13.29	13.29	
1408188198	SMP	1	521.63	409.57	767.88	397.24	14.06	14.06	13.17	13.17	
1408196597	SMP	1	521.76	409.57	767.94	397.21	14.08	14.08	13.21	13.21	
1408204938	SMP	1	521.69	409.42	767.98	397.18	14.09	14.09	13.26	13.26	
1408213198	SMP	1	521.64	409.51	767.97	397.14	14.11	14.11	13.16	13.16	
1408221573	SMP	1	521.43	409.52	767.93	397.18	14.09	14.09	13.13	13.13	
1408229950	SMP	1	521.36	409.45	768.00	397.16	13.84	13.84	13.11	13.11	
1408238322	SMP	1	521.44	409.38	768.00	397.19	13.80	13.80	13.13	13.13	
1408246595	SMP	1	521.68	409.25	767.93	397.16	13.83	13.83	13.15	13.15	
1408254931	SMP	1	521.36	409.42	767.94	397.14	13.78	13.78	13.25	13.25	
1408263318	SMP	1	521.23	409.30	767.91	397.20	13.84	13.84	13.22	13.22	
1408271569	SMP	1	521.49	409.27	767.93	397.13	13.86	13.86	13.22	13.22	
1408279954	SMP	1	521.36	409.39	767.94	397.17	14.06	14.06	13.23	13.23	
1408288310	SMP	1	521.13	409.38	767.94	397.10	13.95	13.95	13.30	13.30	
1408296719	SMP	1	521.07	409.41	767.81	397.12	14.06	14.06	13.19	13.19	
1408304936	SMP	1	521.11	409.48	767.76	397.13	14.09	14.09	13.27	13.27	
1408313315	SMP	1	520.88	409.45	767.72	397.08	13.96	13.96	13.04	13.04	
1408321688	SMP	1	520.74	409.44	767.73	397.06	14.23	14.23	13.21	13.21	
1408330084	SMP	1	520.62	409.35	767.64	397.06	14.16	14.16	13.24	13.24	
1408338302	SMP	1	520.70	409.46	767.51	397.02	14.21	14.21	13.28	13.28	
1408346715	SMP	1	520.46	409.49	767.51	396.96	14.02	14.02	13.34	13.34	
1408355069	SMP	1	520.52	409.36	767.44	397.03	14.19	14.19	13.33	13.33	
1408363437	SMP	1	520.45	409.38	767.44	396.96	14.10	14.10	13.40	13.40	
1408371688	SMP	1	520.30	409.37	767.28	396.96	14.13	14.13	13.31	13.31	
1408380068	SMP	1	520.22	409.42	767.15	396.96	14.11	14.11	13.35	13.35	
1408388433	SMP	1	519.79	409.55	766.69	396.99	14.30	14.30	13.30	13.30	
1408405079	SMP	1	518.37	409.49	765.06	396.93	14.05	14.05	13.39	13.39	
1408413428	SMP	1	518.33	409.43	764.89	396.89	13.98	13.98	13.48	13.48	
1408421827	SMP	1	518.12	409.43	765.01	396.95	14.10	14.10	13.18	13.18	
1408430186	SMP	1	518.48	409.39	764.81	396.96	13.98	13.98	13.27	13.27	
1408438433	SMP	1	518.45	409.39	764.81	396.95	14.01	14.01	13.29	13.29	
1408446939	SMP	1	518.30	409.37	764.92	396.96	14.34	14.34	13.45	13.45	
1408455191	SMP	1	518.52	409.31	764.98	396.97	13.96	13.96	13.46	13.46	
1408463425	SMP	1	518.51	409.30	765.11	397.04	14.05	14.05	13.33	13.33	
1408471828	SMP	1	518.31	409.33	765.11	397.04	14.32	14.32	13.47	13.47	
1408480183	SMP	1	518.43	409.36	765.10	397.07	14.00	14.00	13.55	13.55	
1408488565	SMP	1	518.44	409.37	765.10	397.05	14.05	14.05	13.48	13.48	
1408496818	SMP	1	518.36	409.36	765.12	397.04	14.11	14.11	13.51	13.51	
1408505181	SMP	1	518.37	409.43	765.10	397.05	14.20	14.20	13.46	13.46	
1408513547	SMP	1	518.36	409.43	765.28	397.04	14.12	14.12	13.47	13.47	
1408521947	SMP	1	518.66	409.38	765.24	397.09	14.02	14.02	13.44	13.44	
1408530178	SMP	1	518.50	409.35	765.19	397.07	14.14	14.14	13.40	13.40	
1408538551	SMP	1	518.48	409.40	765.21	397.07	14.20	14.20	13.29	13.29	
1408546941	SMP	1	518.61	409.29	765.18	397.04	14.33	14.33	13.33	13.33	
1408555304	SMP	1	518.74	409.30	765.15	397.06	14.22	14.22	13.42	13.42	
1408563545	SMP	1	518.72	409.25	765.29	397.14	14.10	14.10	13.37	13.37	
1408571941	SMP	1	518.68	409.33	765.22	397.05	14.09	14.09	13.33	13.33	
1408580302	SMP	1	518.67	409.29	765.30	397.05	14.21	14.21	13.41	13.41	
1408588675	SMP	1	518.62	409.35	765.33	397.05	14.50	14.50	13.35	13.35	
1408596930	SMP	1	518.50	409.60	765.17	397.28	14.56	14.56	13.60	13.60	
1408605343	SMP	1	518.15	410.19	764.58	397.74	14.77	14.77	13.62	13.62	
1408613669	SMP	1	517.93	410.67	764.46	398.38	14.41	14.41	13.54	13.54	
1408621939	SMP	1	517.73	411.10	764.61	398.54	14.85	14.85	13.67	13.67	
1408630298	SMP	1	517.69	411.08	764.55	398.64	14.74	14.74	13.64	13.64	
1408638673	SMP	1	517.94	411.01	764.67	398.73	14.79	14.79	13.65	13.65	
1408647054	SMP	1	517.67	411.12	764.52	398.78	14.57	14.57	13.68	13.68	
1408655307	SMP	1	517.62	411.21	764.55	398.73	14.95	14.95	13.60	13.60	
1408663663	SMP	1	517.62	411.22	764.56	398.77	14.69	14.69	13.76	13.76	
1408672063	SMP	1	517.69	411.15	764.56	398.70	14.92	14.92	13.67	13.67	
1408680420	SMP	1	517.67	411.16	764.61	398.64	14.92	14.92	13.68	13.68	
1408688673	SMP	1	517.55	411.23	764.62	398.63	14.93	14.93	13.70	13.70	
1408697050	SMP	1	517.55	411.08	764.73	398.63	14.83	14.83	13.62	13.62	
1408705417	SMP	1	517.51	411.13	764.67	398.66	14.88	14.88	13.81	13.81	
1408713785	SMP	1	517.55	411.12	764.71	398.61	14.73	14.73	13.69	13.69	
1408722058	SMP	1	517.61	411.04	764.78	398.65	14.85	14.85	13.73	13.73	
1408730449	SMP	1	517.65	411.07	764.73	398.67	14.88	14.88	13.74	13.74	
1408738799	SMP	1	517.73	411.06	764.77	398.69	15.02	15.02	13.82	13.82	
1408747183	SMP	1	517.75	410.97	764.88	398.54	14.97	14.97	13.80	13.80	
1408755420	SMP	1	517.61	411.05	764.79	398.57	15.00	15.00	13.84	13.84	
1408763783	SMP	1	517.62	410.96	764.95	398.57	14.89	14.89	13.84	13.84	
1408772179	SMP	1	517.62	410.92	764.86	398.58	14.96	14.96	13.96	13.96	
1408780414	SMP	1	517.66	410.93	764.95	398.50	15.04	15.04	13.85	13.85	
1408788788	SMP	1	517.64	410.80	764.89	398.51	14.99	14.99	13.87	13.87	
1408797172	SMP	1	517.67	410.84	764.98	398.43	14.92	14.92	14.02	14.02	
1408805538	SMP	1	517.57	410.89	765.03	398.42	15.09	15.09	13.97	13.97	
1408813783	SMP	1	517.61	410.84	765.04	398.48	15.11	15.11	14.02	14.02	
1408822185	SMP	1	517.92	410.84	764.90	398.58	15.03	15.03	14.09	14.09	
1408830538	SMP	1	518.66	411.38	765.79	399.27	15.10	15.10	14.24	14.24	
1408838910	SMP	1	519.93	412.51	766.81	400.41	15.37	15.37	14.44	14.44	
1408855551	SMP	1	522.88	414.76	769.45	402.96	15.52	15.52	14.54	14.54	
1408863916	SMP	1	523.98	415.95	770.39	404.07	15.83	15.83	14.56	14.56	
1408872290	SMP	1	524.49	416.52	771.08	404.66	15.67	15.67	14.50	14.50	
1408888915	SMP	1	524.23	416.64	771.22	404.73	15.87	15.87	14.72	14.72	
1408897293	SMP	1	524.33	416.65	771.17	404.69	15.82	15.82	14.83	14.83	
1408905662	SMP	1	524.19	416.61	771.02	404.50	15.68	15.68	14.68	14.68	
1408913899	SMP	1	524.06	416.58	771.02	404.45	15.72	15.72	14.68	14.68	
1408922298	SMP	1	524.01	416.51	771.11	404.60	15.59	15.59	14.65	14.65	
1408930652	SMP	1	524.05	416.75	771.09	404.50	15.81	15.81	14.72	14.72	
1408938904	SMP	1	523.98	416.74	771.16	404.53	15.81	15.81	14.74	14.74	
1408947289	SMP	1	523.94	416.77	771.19	404.66	15.90	15.90	14.74	14.74	
1408955658	SMP	1	524.00	416.82	771.21	404.74	15.92	15.92	14.87	14.87	
1408964025	SMP	1	523.92	416.81	771.30	404.67	15.90	15.90	14.72	14.72	
1408972293	SMP	1	523.91	416.86	771.33	404.75	15.89	15.89	14.88	14.88	
1408981146	SMP	1	523.93	416.77	771.41	404.74	15.87	15.87	14.84	14.84	
1408989041	SMP	1	523.79	416.83	771.55	404.71	15.93	15.93	14.85	14.85	
1408997412	SMP	1	523.78	416.80	771.55	404.76	15.87	15.87	14.95	14.95	
1409005653	SMP	1	523.90	416.90	771.54	404.75	15.81	15.81	14.90	14.90	
1409014018	SMP	1	523.85	416.80	771.61	404.81	15.89	15.89	14.99	14.99	
1409022412	SMP	1	523.83	416.76	771.68	404.75	15.94	15.94	14.97	14.97	
1409030784	SMP	1	523.78	416.80	771.61	404.74	15.94	15.94	15.03	15.03	
1409039026	SMP	1	523.96	416.79	771.54	404.70	15.83	15.83	14.95	14.95	
1409047407	SMP	1	523.90	416.74	771.62	404.74	16.01	16.01	15.02	15.02	
1409055915	SMP	1	523.94	416.73	771.53	404.70	16.03	16.03	15.04	15.04	
1409064140	SMP	1	523.96	416.71	771.61	404.67	15.99	15.99	15.10	15.10	
1409072413	SMP	1	523.73	416.58	771.64	404.63	16.04	16.04	15.07	15.07	
1409080773	SMP	1	523.81	416.64	771.62	404.60	16.09	16.09	15.08	15.08	
1409089148	SMP	1	523.84	416.66	771.55	404.63	16.08	16.08	14.99	14.99	
1409097404	SMP	1	523.80	416.63	771.55	404.57	16.04	16.04	15.03	15.03	
1409105780	SMP	1	523.85	416.70	771.56	404.63	16.10	16.10	15.06	15.06	
1409114141	SMP	1	524.03	416.87	771.68	404.80	15.97	15.97	15.03	15.03	
1409122534	SMP	1	524.48	417.25	771.93	405.36	15.97	15.97	15.22	15.22	
1409130772	SMP	1	525.00	417.76	772.33	405.70	15.97	15.97	15.17	15.17	
1409139142	SMP	1	525.12	417.94	772.76	405.94	16.07	16.07	15.19	15.19	
1409147528	SMP	1	525.04	417.95	772.78	406.03	16.07	16.07	15.11	15.11	
1409155897	SMP	1	525.11	418.02	772.78	406.06	16.19	16.19	15.28	15.28	
1409164135	SMP	1	525.13	418.10	772.82	406.01	16.15	16.15	15.13	15.13	
1409172538	SMP	1	525.24	418.06	772.75	405.97	16.12	16.12	14.96	14.96	
1409180893	SMP	1	525.09	418.00	772.77	405.99	16.19	16.19	15.12	15.12	
1409189266	SMP	1	525.23	418.02	772.82	406.03	16.02	16.02	15.05	15.05	
1409197526	SMP	1	525.13	418.06	772.86	406.06	15.99	15.99	15.17	15.17	
1409205888	SMP	1	525.05	418.05	772.74	405.97	16.10	16.10	14.99	14.99	
1409214256	SMP	1	525.02	418.02	772.68	406.02	16.11	16.11	14.98	14.98	
1409222655	SMP	1	525.17	418.09	772.75	406.03	15.97	15.97	15.01	15.01	
1409230899	SMP	1	525.12	418.03	772.78	406.01	15.96	15.96	14.94	14.94	
1409239264	SMP	1	525.12	417.99	772.81	405.99	15.93	15.93	15.08	15.08	
1409247648	SMP	1	525.04	417.99	772.78	406.00	16.14	16.14	14.89	14.89	
1409255887	SMP	1	525.11	418.06	772.85	406.01	15.98	15.98	14.95	14.95	
1409264251	SMP	1	525.17	418.03	772.85	405.94	15.97	15.97	14.89	14.89	
1409272652	SMP	1	525.00	417.97	772.84	406.00	15.94	15.94	14.76	14.76	
1409281013	SMP	1	525.17	418.04	772.85	406.02	15.91	15.91	14.89	14.89	
1409289259	SMP	1	525.12	418.06	772.89	406.04	15.89	15.89	14.77	14.77	
1409297645	SMP	1	524.96	418.07	772.92	406.00	15.93	15.93	14.85	14.85	
1409306037	SMP	1	524.99	418.08	772.93	406.02	15.93	15.93	14.90	14.90	
1409314377	SMP	1	525.08	418.06	773.01	406.04	15.82	15.82	14.65	14.65	
1409322650	SMP	1	525.00	418.10	772.94	406.04	16.03	16.03	14.77	14.77	
1409331007	SMP	1	525.12	418.06	773.00	406.07	15.72	15.72	14.67	14.67	
1409339381	SMP	1	525.24	418.08	772.96	406.03	15.56	15.56	14.58	14.58	
1409347762	SMP	1	525.21	418.19	772.96	406.02	15.81	15.81	14.63	14.63	
1409356007	SMP	1	525.22	418.10	772.96	406.04	15.62	15.62	14.51	14.51	
1409364375	SMP	1	525.20	418.16	772.99	406.06	15.39	15.39	14.55	14.55	
1409372774	SMP	1	525.24	418.00	772.98	406.05	15.33	15.33	14.48	14.48	
1409381130	SMP	1	525.25	418.04	773.11	405.97	15.39	15.39	14.50	14.50	
1409389378	SMP	1	525.38	418.01	773.10	405.94	15.55	15.55	14.43	14.43	
1409397762	SMP	1	525.37	418.02	773.11	405.97	15.53	15.53	14.44	14.44	
1409406131	SMP	1	525.38	417.98	773.17	406.01	15.48	15.48	14.52	14.52	
1409414384	SMP	1	525.52	417.95	773.20	405.87	15.41	15.41	14.23	14.23	
1409422773	SMP	1	525.62	418.12	773.22	405.93	15.50	15.50	14.22	14.22	
1409431132	SMP	1	525.77	418.00	773.22	405.95	15.32	15.32	14.35	14.35	
1409439499	SMP	1	525.78	418.02	773.36	406.04	15.11	15.11	14.33	14.33	
1409447770	SMP	1	525.77	418.06	773.23	405.98	15.13	15.13	14.13	14.13	
1409456126	SMP	1	525.72	418.06	773.26	406.05	15.00	15.00	14.29	14.29	
1409464486	SMP	1	525.77	418.19	773.24	406.00	15.10	15.10	14.22	14.22	
1409472891	SMP	1	525.68	418.16	773.37	406.04	15.11	15.11	14.19	14.19	
1409481134	SMP	1	525.68	418.19	773.39	406.10	15.08	15.08	14.29	14.29	
1409489498	SMP	1	525.53	418.20	773.46	406.10	15.16	15.16	14.18	14.18	
1409497877	SMP	1	525.59	418.18	773.50	406.07	14.89	14.89	14.12	14.12	
1409506246	SMP	1	525.59	418.17	773.49	406.17	15.02	15.02	14.25	14.25	
1409514491	SMP	1	525.62	418.28	773.40	406.14	15.02	15.02	14.00	14.00	
1409522885	SMP	1	525.60	418.30	773.33	406.14	15.05	15.05	14.12	14.12	
1409531249	SMP	1	525.59	418.32	773.37	406.23	15.04	15.04	14.22	14.22	
1409539618	SMP	1	525.73	418.37	773.23	406.23	15.04	15.04	14.17	14.17	
1409547883	SMP	1	525.73	418.36	773.24	406.21	15.07	15.07	14.07	14.07	
1409556244	SMP	1	525.53	418.37	773.24	406.31	14.94	14.94	14.13	14.13	
1409564616	SMP	1	525.49	418.40	773.24	406.28	14.79	14.79	14.15	14.15	
1409572885	SMP	1	525.83	418.75	773.29	406.65	14.88	14.88	13.98	13.98	
1409581246	SMP	1	525.95	419.25	773.39	407.19	14.90	14.90	14.01	14.01	
1409589622	SMP	1	526.24	419.83	773.60	407.70	14.91	14.91	14.13	14.13	
1409606255	SMP	1	526.12	420.08	773.71	407.96	14.65	14.65	14.17	14.17	
1409614618	SMP	1	526.11	420.04	773.64	407.81	14.57	14.57	13.91	13.91	
1409622996	SMP	1	526.01	420.01	773.48	407.79	14.41	14.41	13.89	13.89	
1409631370	SMP	1	526.15	420.02	773.51	407.79	14.45	14.45	13.98	13.98	
1409639613	SMP	1	525.93	420.00	773.59	407.78	14.47	14.47	13.90	13.90	
1409648010	SMP	1	525.83	419.90	773.52	407.75	14.37	14.37	13.62	13.62	
1409656356	SMP	1	525.88	420.00	773.56	407.74	14.60	14.60	13.58	13.58	
1409664736	SMP	1	525.84	419.99	773.56	407.84	14.56	14.56	13.68	13.68	
1409672989	SMP	1	525.91	420.04	773.48	407.76	14.58	14.58	13.64	13.64	
1409681373	SMP	1	525.95	420.11	773.44	407.80	14.55	14.55	13.65	13.65	
1409689724	SMP	1	525.80	420.12	773.44	407.72	14.57	14.57	13.55	13.55	
1409698132	SMP	1	525.69	420.16	773.42	407.87	14.60	14.60	13.59	13.59	
1409706351	SMP	1	525.53	420.25	773.39	407.78	14.54	14.54	13.63	13.63	
1409714733	SMP	1	525.41	420.22	773.42	407.79	14.61	14.61	13.52	13.52	
1409723111	SMP	1	525.49	420.17	773.40	407.82	14.60	14.60	13.56	13.56	
1409731407	SMP	1	525.36	420.08	773.31	407.73	14.35	14.35	13.51	13.51	
1409739735	SMP	1	525.47	420.21	773.40	407.75	14.41	14.41	13.56	13.56	
1409748133	SMP	1	525.34	420.22	773.31	407.80	14.45	14.45	13.46	13.46	
1409756472	SMP	1	525.28	420.12	773.27	407.82	14.45	14.45	13.50	13.50	
1409764731	SMP	1	525.48	420.09	773.30	407.79	14.34	14.34	13.60	13.60	
1409773106	SMP	1	525.24	420.08	773.32	407.76	14.37	14.37	13.56	13.56	
1409781496	SMP	1	525.35	420.09	773.33	407.74	14.31	14.31	13.59	13.59	
1409789849	SMP	1	525.35	420.09	773.33	407.75	14.29	14.29	13.35	13.35	
1409798128	SMP	1	525.34	419.94	773.33	407.74	14.25	14.25	13.50	13.50	
1409806479	SMP	1	525.34	419.98	773.30	407.71	14.22	14.22	13.57	13.57	
1409814852	SMP	1	525.34	419.92	773.32	407.76	14.13	14.13	13.47	13.47	
1409823230	SMP	1	525.35	420.02	773.30	407.71	14.43	14.43	13.41	13.41	
1409831489	SMP	1	525.20	420.14	772.97	407.75	14.37	14.37	13.51	13.51	
1409839843	SMP	1	524.01	420.45	772.05	408.04	14.19	14.19	13.69	13.69	
1409848246	SMP	1	523.25	420.36	771.12	408.07	14.17	14.17	13.64	13.64	
1409856602	SMP	1	522.77	420.50	770.47	408.10	14.12	14.12	13.34	13.34	
1409864852	SMP	1	522.50	420.53	770.23	408.07	14.19	14.19	13.56	13.56	
1409873233	SMP	1	522.52	420.49	770.13	408.07	14.30	14.30	13.48	13.48	
1409881620	SMP	1	522.33	420.54	770.12	407.99	14.22	14.22	13.45	13.45	
1409889847	SMP	1	522.25	420.53	770.06	408.07	14.14	14.14	13.49	13.49	
1409898250	SMP	1	522.21	420.39	770.06	408.03	13.84	13.84	13.65	13.65	
1409906591	SMP	1	522.14	420.46	769.97	407.91	13.81	13.81	13.50	13.50	
1409914969	SMP	1	522.15	420.43	769.97	408.04	13.96	13.96	13.71	13.71	
1409923224	SMP	1	522.06	420.57	769.89	407.96	14.05	14.05	13.49	13.49	
1409931609	SMP	1	522.06	420.66	769.83	407.88	14.12	14.12	13.44	13.44	
1409939965	SMP	1	521.95	420.76	769.70	407.89	14.21	14.21	13.40	13.40	
1409948369	SMP	1	521.87	420.69	769.83	407.89	14.18	14.18	13.37	13.37	
1409956584	SMP	1	521.97	420.67	769.69	408.02	14.19	14.19	13.50	13.50	
1409964966	SMP	1	521.87	420.76	769.65	408.03	14.09	14.09	13.47	13.47	
1409973346	SMP	1	521.87	420.77	769.65	408.08	14.09	14.09	13.38	13.38	
1409981736	SMP	1	521.84	420.82	769.58	408.11	14.27	14.27	13.51	13.51	
1409989960	SMP	1	521.81	420.91	769.58	408.21	14.20	14.20	13.54	13.54	
1409998365	SMP	1	521.88	420.97	769.57	408.30	14.15	14.15	13.33	13.33	
1410006707	SMP	1	520.81	420.92	768.82	408.20	14.32	14.32	13.72	13.72	
1410015098	SMP	1	520.42	420.30	768.27	407.65	14.05	14.05	13.56	13.56	
1410031729	SMP	1	520.33	419.66	767.69	406.89	13.93	13.93	13.47	13.47	
1410040103	SMP	1	520.43	419.55	767.71	406.78	14.02	14.02	13.40	13.40	
1410048476	SMP	1	520.50	419.62	767.84	406.82	14.12	14.12	13.50	13.50	
1410056715	SMP	1	520.52	419.63	767.84	406.88	14.01	14.01	13.65	13.65	
1410065084	SMP	1	520.48	419.66	768.12	406.89	14.01	14.01	13.75	13.75	
1410073479	SMP	1	520.54	419.66	768.04	406.88	14.02	14.02	13.52	13.52	
1410081714	SMP	1	520.57	419.68	768.07	406.93	14.00	14.00	13.57	13.57	
1410090094	SMP	1	520.51	419.58	768.09	406.95	13.94	13.94	13.46	13.46	
1410098472	SMP	1	520.70	419.67	768.15	406.84	14.10	14.10	13.34	13.34	
1410106875	SMP	1	520.50	419.59	768.16	406.86	13.92	13.92	13.43	13.43	
1410115080	SMP	1	520.52	419.52	768.15	406.86	13.77	13.77	13.61	13.61	
1410123474	SMP	1	520.53	419.45	768.20	406.89	13.77	13.77	13.57	13.57	
1410131838	SMP	1	520.56	419.38	768.20	406.82	13.64	13.64	13.52	13.52	
1410140212	SMP	1	520.64	419.53	768.22	406.94	13.87	13.87	13.50	13.50	
1410148479	SMP	1	520.61	419.34	768.22	406.94	13.73	13.73	13.51	13.51	
1410156839	SMP	1	520.58	419.36	768.29	406.75	13.67	13.67	13.55	13.55	
1410165201	SMP	1	520.58	419.38	768.19	406.89	13.71	13.71	13.38	13.38	
1410173599	SMP	1	520.71	419.40	768.28	406.75	13.68	13.68	13.50	13.50	
1410181842	SMP	1	520.69	419.38	768.22	406.72	13.78	13.78	13.56	13.56	
1410190211	SMP	1	520.68	419.29	768.18	406.62	13.87	13.87	13.49	13.49	
1410198589	SMP	1	520.37	418.30	767.69	405.67	13.66	13.66	13.47	13.47	
1410206960	SMP	1	520.35	417.21	767.41	404.67	13.67	13.67	13.38	13.38	
1410215198	SMP	1	520.58	416.54	767.22	403.92	14.01	14.01	13.43	13.43	
1410223595	SMP	1	520.60	415.99	767.24	403.42	13.70	13.70	13.36	13.36	
1410231960	SMP	1	520.56	416.02	767.33	403.35	13.78	13.78	13.25	13.25	
1410240205	SMP	1	520.64	416.04	767.48	403.48	13.93	13.93	13.38	13.38	
1410248584	SMP	1	520.65	415.95	767.55	403.55	13.79	13.79	13.48	13.48	
1410256950	SMP	1	520.63	416.02	767.60	403.50	13.75	13.75	13.44	13.44	
1410265321	SMP	1	520.62	416.01	767.64	403.57	13.82	13.82	13.34	13.34	
1410273595	SMP	1	520.74	416.01	767.85	403.55	13.94	13.94	13.33	13.33	
1410281951	SMP	1	520.69	415.96	767.98	403.42	13.82	13.82	13.47	13.47	
1410290335	SMP	1	520.68	415.91	768.04	403.49	13.85	13.85	13.38	13.38	
1410298714	SMP	1	520.73	415.93	768.11	403.42	13.84	13.84	13.34	13.34	
1410306954	SMP	1	520.73	415.91	768.17	403.49	13.83	13.83	13.38	13.38	
1410315317	SMP	1	520.77	415.90	768.20	403.39	13.85	13.85	13.34	13.34	
1410323713	SMP	1	520.77	415.83	768.25	403.41	13.76	13.76	13.21	13.21	
1410332072	SMP	1	520.85	415.81	768.36	403.46	13.83	13.83	13.36	13.36	
1410340321	SMP	1	520.98	415.93	768.49	403.41	13.90	13.90	13.33	13.33	
1410348703	SMP	1	520.89	415.91	768.47	403.54	13.89	13.89	13.38	13.38	
1410357083	SMP	1	520.96	415.91	768.56	403.41	13.95	13.95	13.31	13.31	
1410365441	SMP	1	521.01	415.98	768.62	403.50	13.98	13.98	13.49	13.49	
1410373715	SMP	1	521.05	415.98	768.55	403.47	14.08	14.08	13.55	13.55	
1410382071	SMP	1	521.10	415.86	768.70	403.49	13.96	13.96	13.54	13.54	
1410390451	SMP	1	521.38	415.72	768.86	403.36	13.96	13.96	13.55	13.55	
1410398702	SMP	1	521.76	415.24	769.25	402.87	14.15	14.15	13.55	13.55	
1410415455	SMP	1	522.92	413.45	769.53	401.13	13.95	13.95	13.32	13.32	
1410423825	SMP	1	523.05	412.98	769.63	400.73	13.90	13.90	13.45	13.45	
1410432088	SMP	1	523.09	412.95	769.91	400.64	13.90	13.90	13.59	13.59	
1410440435	SMP	1	523.23	413.06	769.87	400.68	13.99	13.99	13.53	13.53	
1410448847	SMP	1	523.08	413.05	770.09	400.82	13.92	13.92	13.68	13.68	
1410457185	SMP	1	522.98	413.08	769.93	400.90	13.96	13.96	13.52	13.52	
1410465439	SMP	1	523.10	413.09	770.20	400.93	13.93	13.93	13.51	13.51	
1410473818	SMP	1	523.08	413.12	770.25	400.99	14.03	14.03	13.48	13.48	
1410482203	SMP	1	523.28	413.08	770.41	401.00	14.05	14.05	13.48	13.48	
1410490557	SMP	1	523.22	413.16	770.56	400.99	14.08	14.08	13.41	13.41	
1410498839	SMP	1	523.42	413.15	770.60	401.09	14.11	14.11	13.33	13.33	
1410507190	SMP	1	523.51	413.22	770.53	401.06	14.12	14.12	13.23	13.23	
1410515565	SMP	1	523.50	413.20	770.71	401.18	14.08	14.08	13.40	13.40	
1410523939	SMP	1	523.65	413.28	770.68	401.12	14.23	14.23	13.23	13.23	
1410532198	SMP	1	523.64	413.26	770.85	401.08	14.12	14.12	13.30	13.30	
1410540554	SMP	1	523.85	413.25	770.85	401.06	14.15	14.15	13.43	13.43	
1410548967	SMP	1	523.89	413.27	770.92	401.13	14.07	14.07	13.52	13.52	
1410557179	SMP	1	523.73	413.21	771.06	401.20	13.86	13.86	13.67	13.67	
1410565561	SMP	1	523.88	413.24	771.20	401.17	13.97	13.97	13.51	13.51	
1410573935	SMP	1	523.86	413.22	771.19	401.20	13.87	13.87	13.59	13.59	
1410582316	SMP	1	524.06	413.27	771.26	401.27	14.06	14.06	13.66	13.66	
1410590552	SMP	1	524.04	413.18	771.41	401.17	14.18	14.18	13.55	13.55	
1410598954	SMP	1	524.00	413.15	771.48	401.24	14.03	14.03	13.57	13.57	
1410607307	SMP	1	524.03	413.07	771.41	401.24	13.94	13.94	13.57	13.57	
1410615684	SMP	1	524.21	413.09	771.37	401.26	14.00	14.00	13.58	13.58	
1410623934	SMP	1	524.14	413.17	771.55	401.12	14.06	14.06	13.46	13.46	
1410632314	SMP	1	524.23	413.02	771.43	401.19	13.95	13.95	13.43	13.43	
1410640675	SMP	1	524.22	412.98	771.52	401.17	13.87	13.87	13.37	13.37	
1410649077	SMP	1	524.25	413.02	771.59	401.20	13.96	13.96	13.26	13.26	
1410657298	SMP	1	524.32	413.10	771.65	401.12	14.05	14.05	13.41	13.41	
1410665690	SMP	1	524.47	412.93	771.68	401.02	14.13	14.13	13.16	13.16	
1410674057	SMP	1	525.22	412.64	772.58	400.95	14.21	14.21	13.43	13.43	
1410682439	SMP	1	525.99	412.32	773.05	400.58	14.18	14.18	13.32	13.32	
1410690670	SMP	1	526.42	412.04	773.26	400.35	14.18	14.18	13.18	13.18	
1410707448	SMP	1	526.81	411.90	773.60	400.26	13.96	13.96	13.27	13.27	
1410715682	SMP	1	526.81	412.01	773.42	400.25	14.17	14.17	13.05	13.05	
1410724072	SMP	1	526.72	412.02	773.50	400.18	14.43	14.43	13.05	13.05	
1410732435	SMP	1	526.72	411.99	773.36	400.26	14.23	14.23	13.14	13.14	
1410740819	SMP	1	526.59	412.08	773.36	400.26	14.22	14.22	13.24	13.24	
1410749064	SMP	1	526.43	412.20	773.40	400.32	14.28	14.28	13.30	13.30	
1410757426	SMP	1	526.34	412.11	773.16	400.35	14.16	14.16	13.45	13.45	
1410765794	SMP	1	526.25	412.23	773.26	400.37	14.26	14.26	13.42	13.42	
1410774189	SMP	1	526.18	412.19	773.29	400.30	14.24	14.24	13.50	13.50	
1410782425	SMP	1	526.07	412.22	773.18	400.31	14.17	14.17	13.43	13.43	
1410790802	SMP	1	526.17	412.18	773.26	400.37	14.17	14.17	13.34	13.34	
1410799183	SMP	1	526.05	412.19	773.20	400.39	14.09	14.09	13.40	13.40	
1410807553	SMP	1	526.03	412.12	773.09	400.32	14.07	14.07	13.43	13.43	
1410815790	SMP	1	526.18	412.21	773.23	400.27	14.14	14.14	13.37	13.37	
1410824184	SMP	1	525.99	412.20	773.15	400.26	14.18	14.18	13.33	13.33	
1410832546	SMP	1	525.94	412.16	773.05	400.29	14.13	14.13	13.38	13.38	
1410840918	SMP	1	526.01	412.07	772.97	400.24	14.23	14.23	13.48	13.48	
1410849187	SMP	1	526.00	412.04	773.08	400.26	14.15	14.15	13.38	13.38	
1410857553	SMP	1	525.85	411.99	773.01	400.19	14.19	14.19	13.37	13.37	
1410865912	SMP	1	525.79	411.98	773.12	400.12	14.17	14.17	13.33	13.33	
1410874184	SMP	1	525.69	411.90	772.94	400.08	14.18	14.18	13.36	13.36	
1410882548	SMP	1	525.80	412.02	772.92	400.17	14.42	14.42	13.39	13.39	
1410899290	SMP	1	525.73	411.95	772.80	400.14	14.46	14.46	13.41	13.41	
1410907543	SMP	1	525.69	412.03	772.73	400.21	14.33	14.33	13.43	13.43	
1410915936	SMP	1	525.64	411.99	772.59	400.16	14.41	14.41	13.30	13.30	
1410924283	SMP	1	525.72	411.81	772.70	399.94	14.22	14.22	13.32	13.32	
1410932689	SMP	1	526.31	410.92	772.97	399.17	14.11	14.11	13.48	13.48	
1410940905	SMP	1	527.26	409.36	773.28	397.64	14.19	14.19	13.29	13.29	
1410949285	SMP	1	527.95	408.03	773.43	396.21	13.93	13.93	13.07	13.07	
1410957665	SMP	1	528.04	407.28	773.76	395.47	13.85	13.85	13.22	13.22	
1410966047	SMP	1	527.85	407.34	773.98	395.44	13.96	13.96	13.23	13.23	
1410974279	SMP	1	527.76	407.55	774.00	395.53	14.11	14.11	13.23	13.23	
1410982688	SMP	1	527.85	407.68	773.91	395.68	14.03	14.03	13.31	13.31	
1410991029	SMP	1	527.75	407.63	774.00	395.73	14.01	14.01	13.29	13.29	
1410999416	SMP	1	527.71	407.70	773.87	395.79	14.08	14.08	13.32	13.32	
1411007663	SMP	1	527.84	407.82	773.94	395.93	14.10	14.10	13.18	13.18	
1411016050	SMP	1	527.68	407.99	773.98	395.91	14.14	14.14	13.23	13.23	
1411024407	SMP	1	527.56	408.03	774.03	395.94	14.10	14.10	13.24	13.24	
1411032684	SMP	1	527.65	407.99	774.02	396.02	14.00	14.00	13.20	13.20	
1411041023	SMP	1	527.38	408.15	774.11	396.11	14.15	14.15	13.18	13.18	
1411049411	SMP	1	527.48	408.19	774.11	396.11	14.09	14.09	13.24	13.24	
1411057783	SMP	1	527.62	408.19	774.24	396.11	14.02	14.02	13.23	13.23	
1411066035	SMP	1	527.88	408.20	774.15	396.19	14.13	14.13	13.03	13.03	
1411074400	SMP	1	527.42	408.20	774.25	396.21	13.99	13.99	13.33	13.33	
1411082805	SMP	1	527.51	408.29	774.30	396.26	14.07	14.07	13.19	13.19	
1411091153	SMP	1	527.75	408.27	774.38	396.22	14.18	14.18	13.14	13.14	
1411099401	SMP	1	527.84	408.19	774.41	396.18	14.01	14.01	13.11	13.11	
1411116167	SMP	1	527.94	408.05	774.47	396.23	13.92	13.92	13.03	13.03	
1411124530	SMP	1	527.96	408.12	774.43	396.29	13.89	13.89	13.21	13.21	
1411132787	SMP	1	527.80	408.07	774.44	396.23	13.91	13.91	13.31	13.31	
1411141162	SMP	1	527.68	408.08	774.63	396.18	14.03	14.03	13.19	13.19	
1411149522	SMP	1	528.14	408.02	774.65	396.15	13.71	13.71	13.12	13.12	
1411157915	SMP	1	527.80	408.00	774.58	396.18	13.97	13.97	13.10	13.10	
1411166157	SMP	1	527.91	407.94	774.69	396.25	13.94	13.94	13.12	13.12	
1411174525	SMP	1	527.85	407.96	774.57	396.23	13.97	13.97	13.13	13.13	
1411182909	SMP	1	527.94	407.98	774.76	396.23	13.91	13.91	13.10	13.10	
1411191273	SMP	1	527.75	407.98	774.62	396.19	14.03	14.03	13.11	13.11	
1411199520	SMP	1	527.79	407.90	774.64	396.24	13.95	13.95	13.18	13.18	
1411207911	SMP	1	528.02	408.00	774.76	396.27	13.91	13.91	13.10	13.10	
1411216273	SMP	1	528.02	408.08	774.75	396.26	13.96	13.96	13.21	13.21	
1411224524	SMP	1	528.32	407.93	774.79	396.15	14.18	14.18	13.15	13.15	
1411232907	SMP	1	528.31	407.65	775.06	395.84	14.10	14.10	13.22	13.22	
1411241270	SMP	1	528.55	407.29	775.27	395.50	13.94	13.94	13.14	13.14	
1411249643	SMP	1	528.78	407.13	775.33	395.36	13.86	13.86	13.10	13.10	
1411257912	SMP	1	528.84	407.05	775.30	395.27	14.04	14.04	13.05	13.05	
1411266271	SMP	1	528.99	407.05	775.33	395.26	13.92	13.92	13.16	13.16	
1411274649	SMP	1	529.02	407.06	775.40	395.24	13.89	13.89	13.07	13.07	
1411283026	SMP	1	528.57	407.10	775.44	395.25	13.86	13.86	13.16	13.16	
1411291281	SMP	1	528.49	407.07	775.49	395.28	13.73	13.73	13.02	13.02	
1411299638	SMP	1	529.14	407.10	775.54	395.31	13.93	13.93	13.07	13.07	
1411308033	SMP	1	528.62	407.08	775.61	395.32	13.78	13.78	13.14	13.14	
1411316392	SMP	1	528.99	407.07	775.64	395.35	13.99	13.99	13.18	13.18	
1411324650	SMP	1	528.85	407.01	775.73	395.36	13.94	13.94	13.25	13.25	
1411333025	SMP	1	528.91	407.09	775.72	395.36	14.09	14.09	13.31	13.31	
1411341393	SMP	1	528.92	407.21	775.76	395.38	14.09	14.09	13.25	13.25	
1411349643	SMP	1	528.82	407.02	775.75	395.35	14.11	14.11	13.20	13.20	
1411358031	SMP	1	529.48	407.46	776.34	395.79	14.29	14.29	13.23	13.23	
1411366399	SMP	1	530.78	408.20	777.25	396.90	14.12	14.12	13.39	13.39	
1411374765	SMP	1	532.14	409.63	778.18	398.01	14.50	14.50	13.60	13.60	
1411383021	SMP	1	532.68	410.59	778.43	399.10	14.52	14.52	13.32	13.32	
1411391387	SMP	1	532.59	411.31	778.43	399.71	14.76	14.76	13.60	13.60	
1411399758	SMP	1	532.53	411.19	778.59	399.76	14.61	14.61	13.69	13.69	
1411408153	SMP	1	532.53	411.20	778.75	399.69	14.47	14.47	13.56	13.56	
1411416396	SMP	1	532.64	411.08	778.63	399.71	14.50	14.50	13.62	13.62	
1411424765	SMP	1	532.52	411.12	778.60	399.63	14.65	14.65	13.39	13.39	
1411433149	SMP	1	532.41	411.10	778.70	399.63	14.60	14.60	13.56	13.56	
1411441509	SMP	1	532.35	411.19	778.82	399.59	14.66	14.66	13.48	13.48	
1411449754	SMP	1	532.21	411.12	778.88	399.63	14.69	14.69	13.48	13.48	
1411458150	SMP	1	532.36	411.17	778.82	399.67	14.56	14.56	13.39	13.39	
1411466509	SMP	1	532.40	411.34	778.90	399.66	14.58	14.58	13.43	13.43	
1411474881	SMP	1	532.28	411.23	778.90	399.72	14.34	14.34	13.25	13.25	
1411483143	SMP	1	532.42	411.33	779.05	399.83	14.57	14.57	13.35	13.35	
1411491511	SMP	1	532.46	411.29	779.08	399.87	14.28	14.28	13.27	13.27	
1411499875	SMP	1	532.57	411.51	779.17	399.97	14.38	14.38	13.09	13.09	
1411508271	SMP	1	532.27	411.63	779.40	400.07	14.50	14.50	13.16	13.16	
1411516507	SMP	1	532.48	411.71	779.40	400.23	14.43	14.43	13.07	13.07	
1411533254	SMP	1	532.37	412.06	779.00	400.58	14.36	14.36	13.46	13.46	
1411541506	SMP	1	532.34	412.70	778.83	401.27	14.25	14.25	13.27	13.27	
1411549885	SMP	1	532.08	413.09	778.73	401.57	14.27	14.27	13.33	13.33	
1411558247	SMP	1	532.00	413.24	778.66	401.72	14.39	14.39	13.32	13.32	
1411566655	SMP	1	532.06	413.29	778.64	401.87	14.32	14.32	13.31	13.31	
1411574871	SMP	1	532.10	413.25	778.71	401.92	14.29	14.29	13.13	13.13	
1411583251	SMP	1	532.08	413.20	778.76	401.94	14.16	14.16	13.21	13.21	
1411591629	SMP	1	532.16	413.25	778.92	401.95	14.52	14.52	13.17	13.17	
1411600039	SMP	1	532.16	413.25	778.95	401.82	14.46	14.46	13.21	13.21	
1411608245	SMP	1	532.23	413.25	779.13	401.91	14.52	14.52	13.26	13.26	
1411616646	SMP	1	532.19	413.13	779.09	401.79	14.46	14.46	13.18	13.18	
1411624991	SMP	1	532.32	413.07	779.15	401.75	14.34	14.34	13.04	13.04	
1411633376	SMP	1	532.41	413.03	779.29	401.74	14.37	14.37	13.16	13.16	
1411641626	SMP	1	532.26	412.94	779.31	401.76	14.27	14.27	13.11	13.11	
1411650006	SMP	1	532.45	412.90	779.38	401.71	14.28	14.28	13.08	13.08	
1411658361	SMP	1	532.41	413.02	779.34	401.76	14.40	14.40	13.16	13.16	
1411666769	SMP	1	532.35	412.98	779.45	401.75	14.33	14.33	13.13	13.13	
1411674987	SMP	1	532.41	413.02	779.39	401.77	14.46	14.46	13.02	13.02	
1411683369	SMP	1	532.48	413.09	779.42	401.77	14.49	14.49	13.09	13.09	
1411691744	SMP	1	532.40	412.96	779.45	401.81	14.50	14.50	13.16	13.16	
1411700009	SMP	1	532.48	413.06	779.46	401.82	14.38	14.38	13.10	13.10	
1411708361	SMP	1	532.41	413.02	779.40	401.85	14.40	14.40	13.10	13.10	
1411716767	SMP	1	532.51	412.94	779.51	401.71	14.37	14.37	13.15	13.15	
1411725126	SMP	1	532.26	412.91	779.39	401.74	14.43	14.43	13.25	13.25	
1411733370	SMP	1	532.35	412.85	779.35	401.65	14.28	14.28	13.17	13.17	
1411741756	SMP	1	532.51	412.82	779.28	401.66	14.25	14.25	13.10	13.10	
1411750129	SMP	1	532.48	412.89	779.34	401.64	14.52	14.52	13.27	13.27	
1411758482	SMP	1	532.41	412.75	779.35	401.54	14.44	14.44	13.28	13.28	
1411766762	SMP	1	532.43	412.76	779.34	401.51	14.56	14.56	13.36	13.36	
1411775110	SMP	1	532.46	412.62	779.32	401.48	14.43	14.43	13.29	13.29	
1411783489	SMP	1	532.53	412.55	779.43	401.53	14.38	14.38	13.29	13.29	
1411791868	SMP	1	532.43	412.58	779.44	401.53	14.40	14.40	13.28	13.28	
1411800121	SMP	1	532.51	412.58	779.62	401.53	14.43	14.43	13.42	13.42	
1411816863	SMP	1	532.78	412.71	779.69	401.57	14.64	14.64	13.57	13.57	
1411825252	SMP	1	532.84	412.78	779.68	401.52	14.56	14.56	13.69	13.69	
1411833487	SMP	1	532.94	412.71	779.71	401.62	14.41	14.41	13.75	13.75	
1411841871	SMP	1	533.05	412.74	779.95	401.72	14.37	14.37	13.91	13.91	
1411850249	SMP	1	533.22	412.79	779.82	401.58	14.49	14.49	13.57	13.57	
1411858496	SMP	1	533.23	412.75	779.94	401.60	14.69	14.69	13.45	13.45	
1411866857	SMP	1	533.25	412.70	780.00	401.63	14.70	14.70	13.50	13.50	
1411875250	SMP	1	533.34	412.82	780.16	401.89	14.68	14.68	13.78	13.78	
1411883612	SMP	1	533.49	412.74	779.96	401.84	14.69	14.69	13.62	13.62	
1411891858	SMP	1	533.43	412.83	780.19	401.99	14.89	14.89	13.74	13.74	
1411900242	SMP	1	533.49	412.76	780.13	401.92	14.85	14.85	13.75	13.75	
1411908607	SMP	1	533.55	412.64	780.28	401.89	14.70	14.70	13.77	13.77	
1411916979	SMP	1	533.60	412.74	780.45	401.89	14.74	14.74	13.93	13.93	
1411925247	SMP	1	533.62	412.75	780.65	401.85	14.76	14.76	13.84	13.84	
1411933609	SMP	1	533.91	412.71	780.59	401.96	14.77	14.77	13.75	13.75	
1411941984	SMP	1	533.92	412.69	780.66	401.96	14.77	14.77	13.92	13.92	
1411950365	SMP	1	533.76	412.66	780.83	401.95	14.76	14.76	13.95	13.95	
1411958605	SMP	1	533.91	412.59	780.94	402.03	14.78	14.78	13.96	13.96	
1411966973	SMP	1	533.89	412.66	780.89	401.95	14.81	14.81	13.92	13.92	
1411975386	SMP	1	533.98	412.65	780.90	401.92	14.88	14.88	13.99	13.99	
1411983731	SMP	1	533.94	412.65	781.03	401.94	14.87	14.87	13.93	13.93	
1411991975	SMP	1	534.11	412.52	780.99	401.87	15.13	15.13	13.98	13.98	
1412000360	SMP	1	533.81	412.47	780.99	401.80	14.97	14.97	14.02	14.02	
1412008731	SMP	1	533.79	412.54	780.86	401.76	15.00	15.00	13.99	13.99	
1412016968	SMP	1	533.98	412.51	780.92	401.65	14.97	14.97	13.98	13.98	
1412025366	SMP	1	534.13	412.19	780.92	401.41	15.20	15.20	14.00	14.00	
1412033724	SMP	1	534.85	411.15	781.45	400.42	14.89	14.89	14.10	14.10	
1412042111	SMP	1	535.28	410.18	781.40	399.35	14.97	14.97	13.93	13.93	
1412050358	SMP	1	535.54	409.74	781.42	398.67	14.94	14.94	13.75	13.75	
1412058727	SMP	1	535.58	409.63	781.49	398.65	14.95	14.95	13.90	13.90	
1412067091	SMP	1	535.34	409.63	781.65	398.71	15.06	15.06	14.00	14.00	
1412075490	SMP	1	535.23	409.71	781.51	398.72	14.95	14.95	13.93	13.93	
1412083726	SMP	1	535.34	409.75	781.44	398.76	14.91	14.91	13.82	13.82	
1412092096	SMP	1	535.22	409.93	781.48	398.84	15.09	15.09	13.88	13.88	
1412100489	SMP	1	535.02	410.04	781.54	398.80	15.01	15.01	13.93	13.93	
1412108842	SMP	1	534.97	410.01	781.38	398.86	15.00	15.00	13.86	13.86	
1412117090	SMP	1	534.84	409.94	781.57	398.84	15.02	15.02	13.92	13.92	
1412125490	SMP	1	535.02	410.03	781.57	398.85	15.03	15.03	13.86	13.86	
1412133846	SMP	1	534.81	409.81	781.66	398.95	14.91	14.91	13.80	13.80	
1412142223	SMP	1	535.14	410.01	781.73	398.95	14.91	14.91	13.90	13.90	
1412150476	SMP	1	535.26	410.09	781.83	399.00	15.04	15.04	13.84	13.84	
1412158845	SMP	1	535.40	410.02	781.88	399.00	15.00	15.00	13.93	13.93	
1412167215	SMP	1	535.34	409.86	782.05	399.07	15.00	15.00	13.80	13.80	
1412175480	SMP	1	535.24	409.94	782.08	399.00	14.96	14.96	13.92	13.92	
1412183841	SMP	1	535.24	409.85	782.16	399.07	14.94	14.94	13.85	13.85	
1412192216	SMP	1	535.28	409.89	782.43	399.02	14.99	14.99	13.77	13.77	
1412200597	SMP	1	535.67	409.97	782.27	399.01	14.97	14.97	13.79	13.79	
1412208840	SMP	1	535.66	409.84	782.36	398.87	14.92	14.92	13.75	13.75	
1412217210	SMP	1	535.66	409.78	782.49	398.93	14.87	14.87	13.80	13.80	
1412225604	SMP	1	535.69	409.80	782.42	398.95	14.91	14.91	13.66	13.66	
1412233970	SMP	1	535.96	409.80	782.43	398.94	14.95	14.95	13.75	13.75	
1412242217	SMP	1	535.68	409.74	782.62	398.88	14.99	14.99	13.77	13.77	
1412250596	SMP	1	535.89	409.75	782.59	398.89	14.98	14.98	13.80	13.80	
1412258970	SMP	1	535.94	409.71	782.62	398.90	14.86	14.86	13.84	13.84	
1412267330	SMP	1	535.96	409.73	782.67	398.90	14.88	14.88	13.84	13.84	
1412275600	SMP	1	535.80	409.77	782.52	398.82	15.09	15.09	13.71	13.71	
1412283978	SMP	1	535.77	409.80	782.60	398.88	14.86	14.86	13.90	13.90	
1412292344	SMP	1	535.63	409.74	782.51	398.80	14.86	14.86	13.77	13.77	
1412300719	SMP	1	535.70	409.79	782.55	398.84	14.93	14.93	13.77	13.77	
1412308958	SMP	1	535.54	409.84	782.53	399.02	14.61	14.61	13.87	13.87	
1412317325	SMP	1	535.77	410.43	782.77	399.49	15.08	15.08	13.87	13.87	
1412325722	SMP	1	535.77	411.44	782.48	400.64	15.05	15.05	13.95	13.95	
1412333964	SMP	1	535.96	413.27	782.24	402.36	15.17	15.17	14.24	14.24	
1412342338	SMP	1	535.51	415.50	781.73	404.66	15.18	15.18	14.61	14.61	
1412359098	SMP	1	534.98	419.63	781.04	408.60	15.50	15.50	14.38	14.38	
1412367338	SMP	1	534.70	420.20	781.04	409.12	15.30	15.30	14.58	14.58	
1412375712	SMP	1	534.45	420.06	781.19	408.98	15.63	15.63	14.32	14.32	
1412384090	SMP	1	534.39	419.96	781.31	409.09	15.59	15.59	14.56	14.56	
1412392444	SMP	1	534.39	419.87	781.31	409.07	15.58	15.58	14.78	14.78	
1412400728	SMP	1	534.31	419.79	781.24	408.89	15.71	15.71	14.51	14.51	
1412409070	SMP	1	534.00	419.75	781.26	408.88	15.48	15.48	14.59	14.59	
1412417458	SMP	1	533.93	419.81	781.24	408.93	15.47	15.47	14.69	14.69	
1412425838	SMP	1	534.02	419.93	781.28	408.84	15.63	15.63	14.64	14.64	
1412434083	SMP	1	533.91	419.95	781.21	408.93	15.44	15.44	14.83	14.83	
1412442449	SMP	1	533.90	419.93	781.27	408.90	15.45	15.45	14.66	14.66	
1412450873	SMP	1	533.91	419.94	781.27	408.83	15.45	15.45	14.51	14.51	
1412459217	SMP	1	533.72	419.84	781.24	408.80	15.35	15.35	14.39	14.39	
1425862349	SMP	1	557.62	399.91	805.85	394.32	12.02	12.02	13.37	13.37	
1425870745	SMP	1	556.80	400.83	806.82	394.43	12.16	12.16	13.77	13.77	
1425881534	SMP	1	557.12	400.97	805.80	395.35	13.03	13.03	12.81	12.81	
1425891066	SMP	1	553.64	409.02	802.01	403.92	12.82	12.82	11.80	11.80	
1425912336	SMP	1	559.13	401.92	808.18	397.11	13.12	13.12	12.91	12.91	
1425920676	SMP	1	559.83	402.19	808.76	397.95	12.86	12.86	12.19	12.19	
1425937434	SMP	1	561.28	402.86	810.25	399.14	12.95	12.95	12.52	12.52	
1425945673	SMP	1	561.77	403.39	810.78	399.80	12.91	12.91	12.51	12.51	
1425954066	SMP	1	561.78	403.70	811.20	400.32	13.01	13.01	12.39	12.39	
1425970794	SMP	1	562.75	404.06	811.91	401.07	13.17	13.17	12.76	12.76	
1425979067	SMP	1	563.28	403.90	812.53	401.06	13.07	13.07	12.77	12.77	
1425987415	SMP	1	563.77	403.55	813.08	401.02	12.97	12.97	12.75	12.75	
1426004166	SMP	1	564.50	402.69	813.97	400.71	13.21	13.21	12.81	12.81	
1426012420	SMP	1	564.89	402.24	814.18	400.51	13.18	13.18	12.65	12.65	
1426020814	SMP	1	565.05	401.87	814.45	400.24	13.17	13.17	12.75	12.75	
1426029159	SMP	1	564.98	401.74	814.61	400.19	13.29	13.29	12.85	12.85	
1426037560	SMP	1	564.70	401.49	814.74	400.29	13.29	13.29	12.89	12.89	
1426045791	SMP	1	565.17	401.47	815.10	400.28	13.40	13.40	12.87	12.87	
1426062539	SMP	1	565.53	401.04	815.63	400.50	13.32	13.32	12.85	12.85	
1426070793	SMP	1	565.97	401.21	815.84	400.59	13.56	13.56	12.89	12.89	
1426079176	SMP	1	566.19	401.94	815.75	401.46	13.71	13.71	13.21	13.21	
1426095919	SMP	1	566.24	403.52	815.32	403.42	13.66	13.66	13.22	13.22	
1426104181	SMP	1	566.11	403.88	815.33	403.78	13.95	13.95	13.23	13.23	
1426112529	SMP	1	565.92	403.50	815.30	403.61	13.83	13.83	13.43	13.43	
1426129286	SMP	1	565.12	402.89	815.29	402.93	13.96	13.96	13.42	13.42	
1426137578	SMP	1	565.08	402.52	815.08	402.60	13.84	13.84	13.36	13.36	
1426145912	SMP	1	564.83	402.30	815.05	402.44	13.92	13.92	13.53	13.53	
1426154287	SMP	1	564.90	402.20	815.00	402.45	14.04	14.04	13.54	13.54	
1426162679	SMP	1	564.34	402.27	814.66	402.40	14.07	14.07	13.51	13.51	
1426170903	SMP	1	564.32	402.40	814.34	402.44	14.04	14.04	13.43	13.43	
1426179286	SMP	1	563.91	402.58	814.20	402.61	14.07	14.07	13.42	13.42	
1426187658	SMP	1	563.88	402.74	814.16	402.78	14.28	14.28	13.62	13.62	
1426196031	SMP	1	563.45	402.77	814.07	402.73	14.13	14.13	13.59	13.59	
1426204282	SMP	1	563.34	402.82	814.04	402.59	14.06	14.06	13.62	13.62	
1426221050	SMP	1	563.04	402.62	813.36	402.52	14.11	14.11	13.63	13.63	
1426229269	SMP	1	562.39	402.48	813.25	402.17	14.17	14.17	13.61	13.61	
1426237673	SMP	1	561.65	402.52	812.57	402.10	14.15	14.15	13.82	13.82	
1426246020	SMP	1	559.96	402.90	810.98	402.33	14.47	14.47	13.89	13.89	
1426254410	SMP	1	557.56	403.13	808.89	402.56	14.50	14.50	14.24	14.24	
1426271045	SMP	1	555.63	403.62	806.43	402.73	14.63	14.63	14.29	14.29	
1426279405	SMP	1	555.22	403.69	806.33	402.66	14.46	14.46	14.01	14.01	
1426287783	SMP	1	555.15	403.87	806.18	402.79	14.47	14.47	14.23	14.23	
1426304415	SMP	1	554.92	404.41	805.70	403.11	14.17	14.17	13.90	13.90	
1426312779	SMP	1	554.38	404.77	805.52	403.22	14.46	14.46	13.85	13.85	
1426321162	SMP	1	554.15	405.01	805.22	403.34	14.61	14.61	13.85	13.85	
1426329400	SMP	1	553.84	405.30	805.00	403.50	14.38	14.38	13.94	13.94	
1426346165	SMP	1	553.44	405.47	804.60	403.55	14.52	14.52	13.99	13.99	
1426354519	SMP	1	553.19	405.60	804.41	403.66	14.52	14.52	14.16	14.16	
1426362792	SMP	1	553.01	405.67	804.34	403.56	14.49	14.49	14.03	14.03	
1426371148	SMP	1	552.77	405.83	804.19	403.68	14.41	14.41	14.15	14.15	
1426379517	SMP	1	552.72	405.88	803.95	403.72	14.48	14.48	13.99	13.99	
1426387777	SMP	1	552.48	406.26	803.76	403.87	14.61	14.61	14.08	14.08	
1426396155	SMP	1	552.41	406.51	803.45	404.12	14.60	14.60	14.00	14.00	
1426404513	SMP	1	552.23	406.81	803.43	404.32	14.40	14.40	14.25	14.25	
1426412913	SMP	1	552.22	406.83	803.51	404.33	14.76	14.76	14.24	14.24	
1426421148	SMP	1	553.35	406.19	803.99	403.75	14.48	14.48	14.02	14.02	
1426429516	SMP	1	554.47	405.04	804.66	402.61	14.81	14.81	14.08	14.08	
1426437905	SMP	1	555.23	404.10	804.93	401.53	14.88	14.88	13.83	13.83	
1426446265	SMP	1	555.60	403.70	805.12	400.95	14.75	14.75	13.70	13.70	
1426454515	SMP	1	555.77	403.58	805.44	400.95	14.88	14.88	13.82	13.82	
1426462911	SMP	1	555.62	403.76	805.45	401.03	14.82	14.82	14.07	14.07	
1426471262	SMP	1	555.74	403.62	805.53	401.16	14.87	14.87	14.14	14.14	
1426479638	SMP	1	555.58	403.63	805.65	401.02	14.58	14.58	13.96	13.96	
1426487888	SMP	1	555.68	403.55	805.97	400.99	14.53	14.53	14.05	14.05	
1426496270	SMP	1	555.60	403.62	806.00	400.96	14.44	14.44	14.04	14.04	
1426504631	SMP	1	555.83	403.69	806.13	401.09	14.91	14.91	13.97	13.97	
1426512939	SMP	1	556.03	403.70	806.19	401.12	14.84	14.84	13.98	13.98	
1426521257	SMP	1	556.24	403.77	806.24	401.20	14.91	14.91	13.98	13.98	
1426529633	SMP	1	556.13	403.76	806.35	401.32	14.88	14.88	13.93	13.93	
1426538017	SMP	1	556.30	403.80	806.34	401.45	14.88	14.88	14.12	14.12	
1426546265	SMP	1	556.51	403.96	806.31	401.33	15.03	15.03	13.96	13.96	
1426554627	SMP	1	556.63	403.91	806.59	401.33	15.06	15.06	14.06	14.06	
1426563027	SMP	1	556.55	403.88	806.78	401.24	14.59	14.59	14.16	14.16	
1426571378	SMP	1	556.64	403.70	806.83	401.19	14.58	14.58	14.27	14.27	
1426579643	SMP	1	556.56	403.54	806.90	400.94	14.68	14.68	14.18	14.18	
1426588013	SMP	1	556.75	403.30	806.64	400.71	14.63	14.63	14.10	14.10	
1426596386	SMP	1	556.42	403.12	806.74	400.47	14.65	14.65	14.00	14.00	
1426604756	SMP	1	556.61	403.05	806.86	400.29	15.02	15.02	14.04	14.04	
1426613027	SMP	1	556.71	402.76	806.90	400.12	14.98	14.98	14.10	14.10	
1426621375	SMP	1	556.78	402.58	806.95	400.00	14.76	14.76	14.18	14.18	
1426629758	SMP	1	556.67	402.51	806.85	399.86	15.14	15.14	14.18	14.18	
1426638172	SMP	1	556.55	402.34	806.80	399.77	14.94	14.94	14.00	14.00	
1426646379	SMP	1	556.55	402.24	806.94	399.71	14.97	14.97	14.03	14.03	
1426654765	SMP	1	556.63	402.27	806.92	399.74	14.88	14.88	14.10	14.10	
1426663151	SMP	1	556.71	402.20	806.89	399.70	15.08	15.08	14.05	14.05	
1426671499	SMP	1	556.80	402.25	806.98	399.66	14.97	14.97	14.02	14.02	
1426688123	SMP	1	556.94	402.03	806.93	399.61	14.85	14.85	14.03	14.03	
1426696502	SMP	1	557.02	401.92	807.07	399.47	15.12	15.12	13.83	13.83	
1426704888	SMP	1	556.84	401.88	806.94	399.35	15.15	15.15	13.94	13.94	
1426713114	SMP	1	556.80	401.87	806.95	399.24	14.97	14.97	13.93	13.93	
1426721522	SMP	1	556.51	401.63	807.08	399.19	14.74	14.74	13.97	13.97	
1426729867	SMP	1	556.83	401.53	807.00	399.17	14.71	14.71	14.05	14.05	
1426738132	SMP	1	556.87	401.56	807.01	399.09	14.89	14.89	14.10	14.10	
1426746509	SMP	1	556.53	401.55	806.83	399.14	14.80	14.80	14.12	14.12	
1426754884	SMP	1	556.51	401.78	806.78	399.26	14.93	14.93	14.33	14.33	
1426763240	SMP	1	556.06	401.83	806.14	399.29	14.97	14.97	13.98	13.98	
1426771519	SMP	1	555.35	401.83	805.69	399.26	15.08	15.08	14.04	14.04	
1426788262	SMP	1	555.37	401.78	805.25	399.18	14.91	14.91	13.86	13.86	
1426796646	SMP	1	555.05	401.81	805.17	399.18	15.05	15.05	13.96	13.96	
1426804867	SMP	1	554.72	401.89	804.94	399.14	15.14	15.14	14.01	14.01	
1426813243	SMP	1	554.80	401.71	804.73	399.11	14.92	14.92	14.06	14.06	
1426821623	SMP	1	554.82	401.48	804.77	398.99	14.94	14.94	14.15	14.15	
1426830005	SMP	1	554.52	401.52	804.60	398.79	14.95	14.95	14.03	14.03	
1426838240	SMP	1	554.27	401.43	804.58	398.76	15.02	15.02	13.97	13.97	
1426846639	SMP	1	553.89	401.34	804.56	398.58	15.10	15.10	13.98	13.98	
1426855006	SMP	1	553.99	401.21	804.40	398.63	15.23	15.23	14.12	14.12	
1426863371	SMP	1	554.47	401.22	804.50	398.62	15.05	15.05	14.06	14.06	
1426871621	SMP	1	555.28	401.33	805.92	398.99	15.16	15.16	14.44	14.44	
1426879996	SMP	1	557.51	401.52	808.18	399.05	15.38	15.38	14.40	14.40	
1426896619	SMP	1	561.66	401.54	811.67	399.19	15.29	15.29	14.07	14.07	
1426905009	SMP	1	561.63	401.64	811.83	399.41	15.36	15.36	14.26	14.26	
1426913359	SMP	1	561.69	401.61	811.65	399.47	15.49	15.49	14.40	14.40	
1426921745	SMP	1	561.74	401.47	811.82	399.40	15.28	15.28	14.21	14.21	
1426929989	SMP	1	561.74	401.57	811.66	399.42	15.26	15.26	14.32	14.32	
1426938375	SMP	1	561.68	401.56	811.66	399.51	15.26	15.26	14.31	14.31	
1426946729	SMP	1	561.59	401.69	811.52	399.52	15.36	15.36	14.22	14.22	
1426955130	SMP	1	561.37	401.82	811.48	399.54	15.19	15.19	14.27	14.27	
1426963356	SMP	1	561.35	401.89	811.41	399.55	15.16	15.16	14.41	14.41	
1426971748	SMP	1	561.38	401.94	811.29	399.67	15.20	15.20	14.26	14.26	
1426980123	SMP	1	561.11	401.93	811.35	399.77	15.30	15.30	14.36	14.36	
1426988489	SMP	1	561.14	402.12	811.21	399.93	15.33	15.33	14.25	14.25	
1426996740	SMP	1	560.93	402.34	811.14	399.97	15.39	15.39	14.24	14.24	
1427005128	SMP	1	560.96	402.57	811.18	400.08	15.52	15.52	14.36	14.36	
1427013474	SMP	1	560.70	402.62	811.02	400.09	15.31	15.31	14.31	14.31	
1427021870	SMP	1	560.79	402.64	811.09	400.20	15.44	15.44	14.21	14.21	
1427030113	SMP	1	560.53	402.67	811.04	400.22	15.29	15.29	14.16	14.16	
1427038489	SMP	1	560.50	402.76	811.07	400.27	15.30	15.30	14.26	14.26	
1427046848	SMP	1	560.58	402.67	810.97	400.24	15.24	15.24	14.25	14.25	
1427055125	SMP	1	560.69	402.60	811.06	400.22	15.40	15.40	14.30	14.30	
1427063477	SMP	1	560.44	402.71	811.06	400.23	15.39	15.39	14.32	14.32	
1427071863	SMP	1	560.57	402.52	811.15	400.16	15.55	15.55	14.45	14.45	
1427080234	SMP	1	560.52	402.40	811.07	399.99	15.39	15.39	14.51	14.51	
1427088487	SMP	1	560.75	402.46	811.05	400.02	15.45	15.45	14.52	14.52	
1427096848	SMP	1	560.72	402.43	811.07	400.00	15.35	15.35	14.48	14.48	
1427105248	SMP	1	560.52	402.40	811.10	399.95	15.40	15.40	14.38	14.38	
1427113592	SMP	1	560.66	402.42	811.09	399.97	15.51	15.51	14.47	14.47	
1427121860	SMP	1	560.46	402.37	811.12	399.94	15.58	15.58	14.57	14.57	
1427130229	SMP	1	560.57	402.48	811.20	399.98	15.47	15.47	14.52	14.52	
1427138619	SMP	1	560.38	402.39	811.17	399.98	15.56	15.56	14.61	14.61	
1427146967	SMP	1	560.35	402.30	811.18	399.85	15.32	15.32	14.55	14.55	
1427155244	SMP	1	560.51	402.23	811.15	399.84	15.48	15.48	14.54	14.54	
1427163596	SMP	1	560.45	402.22	811.00	399.74	15.40	15.40	14.70	14.70	
1427171980	SMP	1	560.15	402.14	810.94	399.68	15.86	15.86	14.61	14.61	
1427180350	SMP	1	560.63	401.93	811.05	399.41	15.90	15.90	14.60	14.60	
1427188607	SMP	1	561.15	401.36	811.36	398.91	15.52	15.52	14.57	14.57	
1427196962	SMP	1	561.34	400.96	811.62	398.38	16.21	16.21	14.62	14.62	
1427205364	SMP	1	561.26	400.68	811.25	398.05	16.01	16.01	14.81	14.81	
1427213598	SMP	1	561.21	400.67	811.53	397.98	16.05	16.05	14.65	14.65	
1427221975	SMP	1	561.17	400.62	811.48	398.03	15.99	15.99	14.72	14.72	
1427230350	SMP	1	561.22	400.54	811.53	398.05	15.55	15.55	14.89	14.89	
1427238734	SMP	1	561.39	400.58	811.34	397.98	15.89	15.89	14.80	14.80	
1427246957	SMP	1	561.36	400.69	811.35	398.01	15.54	15.54	14.66	14.66	
1427255361	SMP	1	561.20	400.66	811.28	398.14	15.59	15.59	14.82	14.82	
1427263724	SMP	1	561.15	400.76	811.35	398.08	15.63	15.63	14.68	14.68	
1427272096	SMP	1	561.22	400.71	811.32	398.05	15.66	15.66	14.85	14.85	
1427280349	SMP	1	561.07	400.52	811.34	397.98	16.01	16.01	14.83	14.83	
1427288724	SMP	1	560.91	400.57	811.57	397.99	15.98	15.98	14.92	14.92	
1427297083	SMP	1	560.82	400.47	811.39	397.85	15.92	15.92	14.84	14.84	
1427305481	SMP	1	560.92	400.38	811.36	397.87	15.99	15.99	14.84	14.84	
1427313706	SMP	1	560.89	400.52	811.32	397.78	16.04	16.04	14.54	14.54	
1427322090	SMP	1	560.85	400.60	811.38	397.90	16.04	16.04	14.94	14.94	
1427330465	SMP	1	560.91	400.41	811.38	397.80	16.07	16.07	14.86	14.86	
1427338844	SMP	1	560.87	400.49	811.27	397.87	15.97	15.97	14.85	14.85	
1427347083	SMP	1	561.04	400.49	811.44	397.91	15.93	15.93	14.89	14.89	
1427355479	SMP	1	561.09	400.55	811.36	397.97	16.05	16.05	14.89	14.89	
1427363833	SMP	1	561.30	400.73	811.47	398.02	16.00	16.00	15.00	15.00	
1427372089	SMP	1	561.08	400.71	811.49	398.08	16.08	16.08	14.90	14.90	
1427380464	SMP	1	561.04	400.70	811.36	398.17	15.90	15.90	14.87	14.87	
1427388850	SMP	1	561.17	400.82	811.41	398.06	15.68	15.68	14.93	14.93	
1427397202	SMP	1	560.89	400.75	811.44	398.09	16.14	16.14	14.66	14.66	
1427405478	SMP	1	560.97	400.75	811.50	398.11	16.00	16.00	14.91	14.91	
1427413825	SMP	1	560.96	400.78	811.58	398.14	16.17	16.17	14.98	14.98	
1427422215	SMP	1	561.09	400.83	811.63	398.17	16.15	16.15	14.92	14.92	
1427430584	SMP	1	561.01	400.77	811.48	398.17	16.20	16.20	14.68	14.68	
1427438846	SMP	1	560.48	401.29	810.94	398.57	16.18	16.18	15.28	15.28	
1427447198	SMP	1	559.72	402.24	810.07	399.46	16.32	16.32	15.30	15.30	
1427455605	SMP	1	558.84	403.11	808.99	400.38	16.31	16.31	15.35	15.35	
1427463952	SMP	1	557.97	404.37	807.96	401.69	16.34	16.34	15.38	15.38	
1427472215	SMP	1	557.33	405.65	807.09	402.96	16.39	16.39	15.55	15.55	
1427480585	SMP	1	556.98	406.76	806.91	404.27	16.45	16.45	15.56	15.56	
1427488964	SMP	1	557.09	407.62	806.84	405.15	16.57	16.57	15.79	15.79	
1427497327	SMP	1	557.16	407.68	807.05	405.26	16.41	16.41	15.65	15.65	
1427505601	SMP	1	557.12	407.68	807.18	405.20	16.72	16.72	15.49	15.49	
1427513956	SMP	1	556.98	407.65	807.43	405.22	16.59	16.59	15.39	15.39	
1427522334	SMP	1	557.26	407.63	807.57	405.15	16.54	16.54	15.47	15.47	
1427530580	SMP	1	557.16	407.59	807.59	405.08	16.68	16.68	15.59	15.59	
1427538961	SMP	1	557.21	407.56	807.75	405.00	16.70	16.70	15.51	15.51	
1427547316	SMP	1	557.26	407.48	807.75	405.04	16.63	16.63	15.46	15.46	
1427555714	SMP	1	557.19	407.52	807.98	405.09	16.78	16.78	15.65	15.65	
1427563954	SMP	1	557.35	407.59	807.95	405.11	16.61	16.61	15.66	15.66	
1427572330	SMP	1	557.30	407.48	807.97	405.09	16.61	16.61	15.65	15.65	
1427580707	SMP	1	557.28	407.46	808.05	405.04	16.54	16.54	15.47	15.47	
1427589082	SMP	1	557.48	407.53	808.21	405.09	16.89	16.89	15.49	15.49	
1427597315	SMP	1	557.34	407.50	808.32	405.15	16.68	16.68	15.52	15.52	
1427605719	SMP	1	557.38	407.47	808.44	405.07	16.81	16.81	15.45	15.45	
1427614069	SMP	1	557.34	407.33	808.54	405.04	16.59	16.59	15.42	15.42	
1427622451	SMP	1	557.27	407.30	808.53	405.01	16.70	16.70	15.33	15.33	
1427630700	SMP	1	557.29	407.23	808.53	404.94	16.84	16.84	15.32	15.32	
1427639091	SMP	1	557.16	407.09	808.56	404.83	16.49	16.49	15.42	15.42	
1427647438	SMP	1	557.29	407.00	808.59	404.81	16.51	16.51	15.39	15.39	
1427655841	SMP	1	557.33	406.88	808.60	404.73	16.55	16.55	15.40	15.40	
1427664067	SMP	1	557.42	406.79	808.63	404.66	16.44	16.44	15.36	15.36	
1427672449	SMP	1	557.43	406.69	808.59	404.50	16.66	16.66	15.42	15.42	
1427681036	SMP	1	557.47	406.79	808.61	404.57	16.71	16.71	15.40	15.40	
1427689077	SMP	1	557.30	407.32	808.33	405.04	16.88	16.88	15.61	15.61	
1427697454	SMP	1	557.41	408.13	808.01	405.89	16.61	16.61	15.65	15.65	
1427714213	SMP	1	557.04	409.31	807.76	406.92	16.86	16.86	15.66	15.66	
1427722437	SMP	1	557.00	409.35	807.86	406.97	16.99	16.99	15.65	15.65	
1427730837	SMP	1	557.05	409.50	807.81	406.90	16.63	16.63	15.94	15.94	
1427739189	SMP	1	556.94	409.42	807.80	406.95	16.78	16.78	15.77	15.77	
1427747566	SMP	1	556.92	409.36	807.74	406.87	16.93	16.93	15.66	15.66	
1427755817	SMP	1	556.92	409.16	807.69	406.76	16.62	16.62	15.57	15.57	
1427764204	SMP	1	556.93	409.24	807.69	406.79	16.83	16.83	15.70	15.70	
1427772562	SMP	1	556.68	409.23	807.72	406.75	16.67	16.67	15.38	15.38	
1427780967	SMP	1	556.86	409.19	807.56	406.66	16.79	16.79	15.45	15.45	
1427789187	SMP	1	556.44	409.24	807.42	406.66	16.71	16.71	15.60	15.60	
1427797566	SMP	1	556.39	409.34	807.46	406.69	16.81	16.81	15.63	15.63	
1427805939	SMP	1	556.41	409.39	807.57	406.64	16.71	16.71	15.55	15.55	
1427814315	SMP	1	556.31	409.35	807.54	406.79	16.72	16.72	15.56	15.56	
1427822565	SMP	1	556.48	409.50	807.60	406.77	16.74	16.74	15.45	15.45	
1427830957	SMP	1	556.27	409.50	807.54	406.83	16.99	16.99	15.61	15.61	
1427839316	SMP	1	556.44	409.49	807.62	406.85	16.75	16.75	15.53	15.53	
1427847565	SMP	1	556.40	409.66	807.68	406.85	17.03	17.03	15.56	15.56	
1427855939	SMP	1	556.34	409.53	807.62	406.94	16.68	16.68	15.64	15.64	
1427864315	SMP	1	556.48	409.53	807.69	406.98	16.82	16.82	15.75	15.75	
1427872680	SMP	1	556.54	409.51	807.71	406.96	16.66	16.66	15.72	15.72	
1427880954	SMP	1	556.40	409.52	807.80	406.91	16.95	16.95	15.70	15.70	
1427889324	SMP	1	556.49	409.51	807.77	406.93	16.99	16.99	15.87	15.87	
1427897687	SMP	1	556.55	409.48	807.87	407.01	16.79	16.79	15.67	15.67	
1427906060	SMP	1	556.52	409.44	807.96	406.99	16.97	16.97	15.75	15.75	
1427914307	SMP	1	556.64	409.48	808.12	407.04	16.54	16.54	15.75	15.75	
1427922677	SMP	1	556.76	409.46	808.07	407.14	16.54	16.54	15.77	15.77	
1427931075	SMP	1	556.80	409.54	808.01	407.01	16.97	16.97	15.60	15.60	
1427939424	SMP	1	556.59	409.53	807.62	407.07	16.87	16.87	15.79	15.79	
1427947677	SMP	1	555.66	409.73	807.02	407.36	16.65	16.65	15.65	15.65	
1427956058	SMP	1	555.10	409.93	806.26	407.38	16.60	16.60	15.59	15.59	
1427964429	SMP	1	554.72	409.76	805.72	407.25	16.53	16.53	15.47	15.47	
1427972799	SMP	1	554.57	409.92	805.65	407.22	16.92	16.92	15.48	15.48	
1427981075	SMP	1	554.64	409.82	805.71	407.26	16.55	16.55	15.47	15.47	
1427989424	SMP	1	554.57	409.83	805.67	407.15	16.87	16.87	15.53	15.53	
1427997797	SMP	1	554.67	409.76	805.57	407.10	16.61	16.61	15.41	15.41	
1428006051	SMP	1	554.51	409.72	805.57	407.15	16.45	16.45	15.47	15.47	
1428014433	SMP	1	554.62	409.65	805.59	407.07	16.55	16.55	15.37	15.37	
1428022795	SMP	1	554.67	409.62	805.65	407.14	16.52	16.52	15.38	15.38	
1428031190	SMP	1	554.62	409.68	805.55	407.11	16.50	16.50	15.40	15.40	
1428039417	SMP	1	554.56	409.61	805.62	407.07	16.42	16.42	15.39	15.39	
1428047796	SMP	1	554.59	409.66	805.60	407.15	16.54	16.54	15.45	15.45	
1428056179	SMP	1	554.60	409.62	805.62	407.07	16.60	16.60	15.39	15.39	
1428064545	SMP	1	554.57	409.59	805.52	407.16	16.50	16.50	15.39	15.39	
1428072796	SMP	1	554.65	409.67	805.59	407.16	16.47	16.47	15.36	15.36	
1428081192	SMP	1	554.61	409.65	805.55	407.14	16.44	16.44	15.36	15.36	
1428089546	SMP	1	554.54	409.66	805.57	407.15	16.44	16.44	15.25	15.25	
1428097915	SMP	1	554.55	409.64	805.61	407.11	16.63	16.63	15.29	15.29	
1428106169	SMP	1	554.62	409.58	805.52	407.16	16.35	16.35	15.24	15.24	
1428114541	SMP	1	554.51	409.53	805.55	407.07	16.56	16.56	15.42	15.42	
1428122916	SMP	1	554.60	409.51	805.62	407.06	16.45	16.45	15.37	15.37	
1428131315	SMP	1	554.58	409.56	805.51	406.98	16.66	16.66	15.39	15.39	
1428139545	SMP	1	554.78	409.55	805.53	407.02	16.48	16.48	15.39	15.39	
1428147918	SMP	1	554.37	409.60	805.48	406.88	16.37	16.37	15.21	15.21	
1428156296	SMP	1	553.20	409.18	804.40	406.57	16.48	16.48	15.47	15.47	
1428164541	SMP	1	552.25	408.16	803.20	405.54	16.42	16.42	15.35	15.35	
1428172918	SMP	1	552.01	407.59	802.43	404.83	16.10	16.10	15.29	15.29	
1428181311	SMP	1	551.79	407.37	802.08	404.49	16.35	16.35	15.38	15.38	
1428189662	SMP	1	551.77	407.33	802.05	404.31	16.28	16.28	15.32	15.32	
1428197926	SMP	1	551.84	407.34	802.06	404.38	16.23	16.23	15.25	15.25	
1428206292	SMP	1	551.84	407.35	802.17	404.45	16.25	16.25	15.33	15.33	
1428214661	SMP	1	551.87	407.45	802.18	404.50	16.30	16.30	15.37	15.37	
1428223034	SMP	1	551.73	407.38	802.29	404.44	16.03	16.03	15.32	15.32	
1428231310	SMP	1	551.78	407.49	802.30	404.54	16.21	16.21	15.34	15.34	
1428239657	SMP	1	551.97	407.47	802.29	404.42	16.16	16.16	15.29	15.29	
1428248033	SMP	1	551.85	407.46	802.34	404.45	16.30	16.30	15.08	15.08	
1428256413	SMP	1	551.85	407.35	802.44	404.43	16.30	16.30	15.26	15.26	
1428264674	SMP	1	551.90	407.34	802.62	404.44	16.12	16.12	15.25	15.25	
1428273032	SMP	1	551.91	407.23	802.78	404.33	16.10	16.10	15.14	15.14	
1428281427	SMP	1	551.92	407.31	802.75	404.42	16.17	16.17	15.15	15.15	
1428290056	SMP	1	551.94	407.24	802.75	404.40	15.97	15.97	15.17	15.17	
1428298034	SMP	1	552.08	407.30	802.79	404.53	16.07	16.07	15.36	15.36	
1428306411	SMP	1	552.05	407.31	802.84	404.44	16.11	16.11	15.22	15.22	
1428314783	SMP	1	552.12	407.34	802.85	404.49	16.12	16.12	15.07	15.07	
1428323150	SMP	1	552.24	407.37	802.99	404.56	16.09	16.09	15.30	15.30	
1428331424	SMP	1	552.26	407.37	803.05	404.60	16.00	16.00	15.31	15.31	
1428339783	SMP	1	552.42	407.33	803.18	404.56	16.21	16.21	15.14	15.14	
1428348153	SMP	1	552.50	407.38	803.27	404.60	16.14	16.14	15.21	15.21	
1428356405	SMP	1	552.64	407.39	803.27	404.57	16.33	16.33	15.00	15.00	
1428364894	SMP	1	552.59	407.32	803.41	404.67	16.06	16.06	15.03	15.03	
1428373148	SMP	1	552.74	407.37	803.48	404.70	16.08	16.08	15.12	15.12	
1428381547	SMP	1	552.78	407.39	803.62	404.76	16.09	16.09	15.10	15.10	
1428389779	SMP	1	552.77	407.36	803.62	404.80	15.85	15.85	15.15	15.15	
1428398154	SMP	1	552.70	407.50	803.75	404.82	15.93	15.93	15.23	15.23	
1428406531	SMP	1	552.90	407.41	803.77	404.88	16.06	16.06	15.11	15.11	
1428414898	SMP	1	552.70	407.36	803.68	404.85	16.00	16.00	15.17	15.17	
1428423146	SMP	1	552.09	407.07	802.84	404.50	16.02	16.02	15.12	15.12	
1428431545	SMP	1	551.68	406.49	802.16	404.15	15.89	15.89	15.13	15.13	
1428439897	SMP	1	551.44	406.31	801.90	403.74	16.11	16.11	15.02	15.02	
1428448273	SMP	1	551.39	405.98	801.62	403.54	15.86	15.86	15.01	15.01	
1428456528	SMP	1	551.36	405.96	801.61	403.43	15.96	15.96	14.97	14.97	
1428464900	SMP	1	551.22	406.01	801.67	403.33	16.06	16.06	15.04	15.04	
1428473268	SMP	1	551.13	406.00	801.68	403.36	16.01	16.01	14.95	14.95	
1428489920	SMP	1	551.03	405.99	801.65	403.32	16.06	16.06	15.00	15.00	
1428498269	SMP	1	550.94	405.94	801.68	403.29	16.09	16.09	14.95	14.95	
1428506668	SMP	1	550.83	405.98	801.60	403.29	15.95	15.95	15.00	15.00	
1428523281	SMP	1	550.60	405.92	801.41	403.28	15.89	15.89	14.86	14.86	
1428531664	SMP	1	550.72	406.03	801.37	403.32	16.03	16.03	14.89	14.89	
1428540010	SMP	1	550.49	406.04	801.20	403.26	15.96	15.96	14.87	14.87	
1428548275	SMP	1	550.36	406.05	801.11	403.29	16.02	16.02	14.90	14.90	
1428556647	SMP	1	550.39	406.12	801.06	403.25	15.97	15.97	14.88	14.88	
1428565019	SMP	1	550.24	406.09	800.96	403.19	15.88	15.88	14.81	14.81	
1428573393	SMP	1	550.20	406.20	800.92	403.21	15.89	15.89	14.91	14.91	
1428581660	SMP	1	550.08	406.13	800.94	403.21	15.90	15.90	14.81	14.81	
1428590014	SMP	1	550.01	406.10	800.87	403.21	15.95	15.95	14.85	14.85	
1428598390	SMP	1	549.98	406.18	800.86	403.20	16.14	16.14	14.85	14.85	
1428606767	SMP	1	549.94	406.28	800.80	403.28	16.07	16.07	14.86	14.86	
1428615013	SMP	1	549.84	406.23	800.79	403.26	15.95	15.95	14.88	14.88	
1428623387	SMP	1	549.85	406.32	800.74	403.28	16.09	16.09	14.85	14.85	
1428631783	SMP	1	549.88	406.28	800.71	403.24	15.89	15.89	14.69	14.69	
1428640142	SMP	1	549.75	406.42	800.54	403.44	15.86	15.86	14.73	14.73	
1428648386	SMP	1	549.35	407.15	799.94	404.07	16.00	16.00	14.80	14.80	
1428665144	SMP	1	548.69	407.96	799.32	404.88	15.75	15.75	14.68	14.68	
1428673391	SMP	1	548.73	407.98	799.39	405.02	15.84	15.84	14.76	14.76	
1428681772	SMP	1	548.68	407.94	799.41	405.02	15.70	15.70	14.69	14.69	
1428690140	SMP	1	548.66	407.98	799.41	405.12	15.73	15.73	14.77	14.77	
1428698510	SMP	1	548.67	407.95	799.42	405.08	15.71	15.71	14.68	14.68	
1428706778	SMP	1	548.88	407.67	799.46	405.13	15.44	15.44	14.84	14.84	
1428715131	SMP	1	548.69	407.88	799.54	405.11	15.65	15.65	14.83	14.83	
1428723512	SMP	1	548.77	407.87	799.56	405.02	15.75	15.75	14.80	14.80	
1428731888	SMP	1	548.81	407.72	799.61	404.93	15.66	15.66	14.70	14.70	
1428740140	SMP	1	548.75	407.75	799.61	404.93	15.59	15.59	14.59	14.59	
1428748501	SMP	1	548.82	407.74	799.70	404.96	15.74	15.74	14.60	14.60	
1428757010	SMP	1	548.75	407.60	799.68	404.90	15.45	15.45	14.60	14.60	
1428765251	SMP	1	548.80	407.59	799.74	404.87	15.45	15.45	14.68	14.68	
1428773508	SMP	1	548.82	407.49	799.66	404.92	15.35	15.35	14.79	14.79	
1428781889	SMP	1	548.75	407.58	799.72	404.85	15.39	15.39	14.82	14.82	
1428790276	SMP	1	548.68	407.58	799.74	404.90	15.43	15.43	14.63	14.63	
1428798622	SMP	1	548.82	407.45	799.73	404.81	15.27	15.27	14.58	14.58	
1428806895	SMP	1	548.83	407.43	799.69	404.79	15.27	15.27	14.92	14.92	
1428815245	SMP	1	548.82	407.46	799.62	404.74	15.33	15.33	14.76	14.76	
1428823638	SMP	1	548.78	407.44	799.55	404.81	15.20	15.20	14.85	14.85	
1428831886	SMP	1	548.64	407.51	799.62	404.74	15.61	15.61	14.76	14.76	
1428840265	SMP	1	548.68	407.52	799.55	404.74	15.34	15.34	14.78	14.78	
1428848619	SMP	1	548.64	407.51	799.55	404.81	15.58	15.58	14.75	14.75	
1428857017	SMP	1	548.60	407.46	799.54	404.76	15.43	15.43	14.70	14.70	
1428865242	SMP	1	548.58	407.55	799.54	404.81	15.52	15.52	14.71	14.71	
1428873627	SMP	1	548.66	407.56	799.50	404.85	15.44	15.44	14.88	14.88	
1428882002	SMP	1	548.53	407.61	799.41	404.81	15.53	15.53	14.70	14.70	
1428890389	SMP	1	548.30	407.67	799.42	404.88	15.58	15.58	14.71	14.71	
1428898622	SMP	1	548.23	407.65	799.20	404.94	15.64	15.64	14.60	14.60	
1428907011	SMP	1	548.26	407.65	799.25	404.88	15.70	15.70	14.58	14.58	
1428915363	SMP	1	548.16	407.69	799.27	404.94	15.45	15.45	14.65	14.65	
1428923750	SMP	1	548.15	407.69	799.28	404.87	15.76	15.76	14.76	14.76	
1428932001	SMP	1	548.05	407.68	799.30	404.92	15.72	15.72	14.61	14.61	
1428940376	SMP	1	548.10	407.69	799.31	404.86	15.49	15.49	14.67	14.67	
1428948748	SMP	1	548.17	407.73	799.26	404.93	15.56	15.56	14.73	14.73	
1428957136	SMP	1	548.19	407.77	799.26	404.93	15.74	15.74	14.75	14.75	
1428965370	SMP	1	548.19	407.81	799.28	404.94	15.74	15.74	14.80	14.80	
1428973751	SMP	1	548.17	407.80	799.37	404.99	15.72	15.72	14.83	14.83	
1428982117	SMP	1	548.21	407.88	799.37	405.03	15.84	15.84	14.77	14.77	
1428990371	SMP	1	548.17	407.85	799.36	405.05	15.62	15.62	14.82	14.82	
1428998740	SMP	1	548.16	407.95	799.36	405.12	15.78	15.78	15.02	15.02	
1429007135	SMP	1	548.23	407.91	799.37	405.18	15.83	15.83	15.01	15.01	
1429015496	SMP	1	548.18	407.95	799.43	405.16	15.69	15.69	14.95	14.95	
1429023744	SMP	1	548.31	407.92	799.48	405.07	15.90	15.90	15.01	15.01	
1429032116	SMP	1	548.32	407.90	799.45	405.16	15.81	15.81	15.07	15.07	
1429040497	SMP	1	548.41	407.91	799.63	404.99	15.82	15.82	15.04	15.04	
1429048855	SMP	1	548.41	407.87	799.68	405.08	15.78	15.78	15.07	15.07	
1429057130	SMP	1	548.47	407.89	799.74	405.12	15.94	15.94	15.05	15.05	
1429065478	SMP	1	548.59	407.80	799.73	405.12	15.64	15.64	15.16	15.16	
1429073874	SMP	1	548.68	407.81	799.80	405.05	15.84	15.84	15.10	15.10	
1429082242	SMP	1	548.83	407.74	799.87	404.99	15.88	15.88	15.15	15.15	
1429090498	SMP	1	548.66	407.82	800.07	405.01	15.90	15.90	15.08	15.08	
1429098856	SMP	1	548.88	407.87	800.04	405.20	15.94	15.94	15.28	15.28	
1429107257	SMP	1	548.99	407.85	800.05	405.21	16.01	16.01	15.21	15.21	
1429115600	SMP	1	548.93	407.85	800.20	405.25	16.01	16.01	15.41	15.41	
1429123863	SMP	1	549.07	407.86	800.36	405.21	16.12	16.12	15.05	15.05	
1429132250	SMP	1	549.15	407.89	800.38	405.29	16.23	16.23	15.22	15.22	
1429140621	SMP	1	549.26	407.83	800.47	405.36	16.36	16.36	15.35	15.35	
1429148851	SMP	1	549.19	407.93	800.54	405.36	16.16	16.16	15.37	15.37	
1429157248	SMP	1	549.35	407.85	800.63	405.36	16.14	16.14	15.23	15.23	
1429165605	SMP	1	549.48	407.98	800.77	405.41	15.96	15.96	15.37	15.37	
1429182235	SMP	1	551.04	408.68	802.02	406.32	16.24	16.24	15.49	15.49	
1429190609	SMP	1	551.23	408.82	802.19	406.49	16.35	16.35	15.45	15.45	
1429198980	SMP	1	551.18	408.81	802.26	406.48	16.26	16.26	15.32	15.32	
1429207351	SMP	1	551.13	408.78	802.33	406.57	16.33	16.33	15.38	15.38	
1429215621	SMP	1	551.28	408.77	802.41	406.59	16.29	16.29	15.38	15.38	
1429223974	SMP	1	551.34	408.87	802.42	406.58	16.36	16.36	15.39	15.39	
1429232356	SMP	1	551.36	408.84	802.49	406.66	16.41	16.41	15.25	15.25	
1429240728	SMP	1	551.33	408.85	802.50	406.60	16.43	16.43	15.51	15.51	
1429248984	SMP	1	551.32	408.83	802.63	406.67	16.35	16.35	15.51	15.51	
1429257358	SMP	1	551.44	408.88	802.63	406.72	16.53	16.53	15.44	15.44	
1429265750	SMP	1	551.32	408.98	802.70	406.74	16.47	16.47	15.50	15.50	
1429274107	SMP	1	551.28	408.98	802.69	406.73	16.49	16.49	15.48	15.48	
1429282455	SMP	1	551.34	409.06	802.73	406.70	16.47	16.47	15.49	15.49	
1429290728	SMP	1	551.51	408.89	802.78	406.70	16.25	16.25	15.61	15.61	
1429299105	SMP	1	551.38	408.89	802.77	406.65	16.49	16.49	15.44	15.44	
1429307345	SMP	1	551.39	408.85	802.85	406.65	16.38	16.38	15.64	15.64	
1429315743	SMP	1	551.53	408.78	802.76	406.64	16.26	16.26	15.50	15.50	
1429324101	SMP	1	551.49	408.72	802.82	406.61	16.29	16.29	15.58	15.58	
1429332470	SMP	1	551.39	408.69	802.93	406.61	16.32	16.32	15.67	15.67	
1429340723	SMP	1	551.38	408.65	802.99	406.46	16.38	16.38	15.58	15.58	
1429349094	SMP	1	551.36	408.60	802.93	406.52	16.34	16.34	15.56	15.56	
1429357467	SMP	1	551.30	408.67	802.78	406.47	16.26	16.26	15.63	15.63	
1429365872	SMP	1	551.14	408.59	802.78	406.47	16.19	16.19	15.68	15.68	
1429374094	SMP	1	551.21	408.75	802.78	406.49	16.50	16.50	15.57	15.57	
1429382470	SMP	1	551.06	408.69	802.77	406.46	16.25	16.25	15.64	15.64	
1429390857	SMP	1	551.02	408.69	802.67	406.41	16.41	16.41	15.55	15.55	
1429399222	SMP	1	550.96	408.62	802.62	406.44	16.22	16.22	15.60	15.60	
1429407470	SMP	1	550.93	408.57	802.54	406.41	16.47	16.47	15.56	15.56	
1429415864	SMP	1	550.93	408.70	802.41	406.43	16.21	16.21	15.69	15.69	
1429424215	SMP	1	550.72	408.80	802.45	406.38	16.42	16.42	15.69	15.69	
1429432590	SMP	1	550.68	408.86	802.37	406.40	16.28	16.28	15.67	15.67	
1429440843	SMP	1	550.66	408.73	802.34	406.45	16.37	16.37	15.83	15.83	
1429449229	SMP	1	550.45	408.94	802.31	406.43	16.52	16.52	15.64	15.64	
1429457586	SMP	1	550.68	409.00	802.29	406.47	16.59	16.59	15.55	15.55	
1429465987	SMP	1	550.59	409.00	802.27	406.51	16.48	16.48	15.56	15.56	
1429474209	SMP	1	550.83	409.12	802.53	406.58	16.51	16.51	15.52	15.52	
1429482588	SMP	1	550.84	409.21	802.72	406.73	16.29	16.29	15.44	15.44	
1429490965	SMP	1	550.93	409.29	802.56	406.73	16.43	16.43	15.47	15.47	
1429499213	SMP	1	550.90	409.28	802.57	406.84	16.43	16.43	15.59	15.59	
1429507594	SMP	1	551.08	409.35	802.63	406.95	16.49	16.49	15.49	15.49	
1429515980	SMP	1	551.10	409.36	802.70	407.07	16.49	16.49	15.45	15.45	
1429524344	SMP	1	550.83	409.52	802.73	407.17	16.57	16.57	15.83	15.83	
1429532585	SMP	1	551.16	409.41	802.73	407.17	16.40	16.40	15.69	15.69	
1429540962	SMP	1	551.12	409.55	802.90	407.03	16.61	16.61	15.42	15.42	
1429549333	SMP	1	551.12	409.53	802.89	407.12	16.41	16.41	15.55	15.55	
1429557702	SMP	1	551.21	409.55	802.91	407.12	16.78	16.78	15.67	15.67	
1429565978	SMP	1	551.26	409.53	803.05	407.23	16.47	16.47	15.73	15.73	
1429574353	SMP	1	551.32	409.55	803.19	407.23	16.70	16.70	15.71	15.71	
1429582715	SMP	1	551.41	409.44	803.27	407.21	16.68	16.68	15.76	15.76	
1429591087	SMP	1	551.25	409.46	803.22	407.25	16.38	16.38	15.70	15.70	
1429599334	SMP	1	550.80	409.58	802.87	407.19	16.44	16.44	15.46	15.46	
1429607701	SMP	1	551.11	409.33	802.80	407.05	16.69	16.69	15.34	15.34	
1429616100	SMP	1	550.99	409.30	802.89	407.05	16.35	16.35	15.54	15.54	
1429624448	SMP	1	550.97	409.29	802.84	407.03	16.33	16.33	15.66	15.66	
1429632704	SMP	1	551.05	409.24	802.93	407.00	16.27	16.27	15.48	15.48	
1429641081	SMP	1	550.94	409.33	802.97	407.03	16.34	16.34	15.60	15.60	
1429649456	SMP	1	551.14	409.21	803.07	406.96	16.36	16.36	15.53	15.53	
1429657695	SMP	1	551.15	409.19	803.11	406.94	16.35	16.35	15.55	15.55	
1429666105	SMP	1	551.23	409.24	803.11	406.96	16.81	16.81	15.52	15.52	
1429674450	SMP	1	551.31	409.19	803.19	406.95	16.32	16.32	15.60	15.60	
1429682826	SMP	1	551.31	409.17	803.25	406.89	16.42	16.42	15.37	15.37	
1429691078	SMP	1	551.30	409.15	803.24	406.89	16.32	16.32	15.40	15.40	
1429699461	SMP	1	551.27	409.21	803.17	407.00	16.34	16.34	15.66	15.66	
1429707820	SMP	1	551.22	409.23	803.29	406.98	16.70	16.70	15.43	15.43	
1429716223	SMP	1	551.36	409.28	803.35	407.01	16.33	16.33	15.43	15.43	
1429724445	SMP	1	551.34	409.13	803.36	407.11	16.30	16.30	15.52	15.52	
1429732828	SMP	1	551.28	409.19	803.33	406.98	16.32	16.32	15.37	15.37	
1429741207	SMP	1	551.42	409.24	803.38	407.05	16.40	16.40	15.32	15.32	
1429749576	SMP	1	551.35	409.13	803.54	406.92	16.38	16.38	15.43	15.43	
1429757817	SMP	1	551.36	409.25	803.52	406.97	16.37	16.37	15.19	15.19	
1429766218	SMP	1	551.35	409.23	803.48	407.10	16.32	16.32	15.35	15.35	
1429774569	SMP	1	551.48	409.11	803.52	406.94	16.21	16.21	15.31	15.31	
1429782945	SMP	1	551.60	409.10	803.59	406.95	16.44	16.44	15.40	15.40	
1429791208	SMP	1	551.49	409.02	803.63	406.87	16.29	16.29	15.30	15.30	
1429799573	SMP	1	551.52	409.16	803.59	406.95	16.32	16.32	15.39	15.39	
1429807948	SMP	1	551.48	409.02	803.56	406.84	16.29	16.29	15.32	15.32	
1429816213	SMP	1	551.55	409.06	803.61	406.93	16.32	16.32	15.32	15.32	
1429824590	SMP	1	551.42	409.11	803.60	406.86	16.29	16.29	15.27	15.27	
1429832949	SMP	1	551.44	409.10	803.61	406.82	16.27	16.27	15.11	15.11	
1429841321	SMP	1	551.49	409.16	803.57	406.81	16.31	16.31	15.08	15.08	
1429849569	SMP	1	551.49	409.13	803.66	406.82	16.40	16.40	15.15	15.15	
1429857937	SMP	1	551.46	409.13	803.62	406.81	16.35	16.35	15.15	15.15	
1429866340	SMP	1	551.51	409.12	803.71	406.83	16.20	16.20	15.15	15.15	
1429874685	SMP	1	551.51	409.11	803.71	406.76	16.27	16.27	15.11	15.11	
1429882945	SMP	1	551.52	409.20	803.74	406.89	16.34	16.34	15.06	15.06	
1429891315	SMP	1	551.59	409.16	803.85	406.90	16.23	16.23	15.13	15.13	
1429899687	SMP	1	551.63	409.16	803.89	406.83	16.20	16.20	15.07	15.07	
1429908064	SMP	1	551.75	409.12	803.89	406.89	16.12	16.12	15.05	15.05	
1429916330	SMP	1	551.77	409.14	803.94	406.77	16.16	16.16	15.05	15.05	
1429924684	SMP	1	551.80	409.14	803.92	406.81	16.14	16.14	15.01	15.01	
1429933060	SMP	1	552.02	409.10	804.09	406.80	16.22	16.22	15.09	15.09	
1429941440	SMP	1	551.93	409.09	804.22	406.84	16.17	16.17	15.11	15.11	
1429949700	SMP	1	552.10	408.99	804.35	406.84	16.14	16.14	15.05	15.05	
1429958055	SMP	1	552.24	409.13	804.42	406.85	16.21	16.21	15.15	15.15	
1429966454	SMP	1	552.47	408.92	804.58	406.90	16.29	16.29	15.15	15.15	
1429974691	SMP	1	552.56	409.03	804.62	406.98	16.35	16.35	15.05	15.05	
1429983059	SMP	1	552.55	408.97	804.62	406.98	16.04	16.04	14.95	14.95	
1429991435	SMP	1	552.45	409.02	804.54	407.06	16.26	16.26	15.14	15.14	
1429999815	SMP	1	552.58	408.99	804.69	407.01	15.99	15.99	14.96	14.96	
1430008050	SMP	1	552.75	409.08	804.73	406.96	16.14	16.14	14.99	14.99	
1430016454	SMP	1	552.83	408.99	804.76	407.07	15.99	15.99	14.94	14.94	
1430024811	SMP	1	552.87	409.02	804.95	407.02	16.04	16.04	15.04	15.04	
1430033181	SMP	1	553.00	409.02	805.05	407.03	16.17	16.17	15.03	15.03	
1430041432	SMP	1	553.12	409.00	805.21	407.07	16.22	16.22	15.04	15.04	
1430049808	SMP	1	553.18	408.98	805.21	407.22	16.14	16.14	15.12	15.12	
1430058173	SMP	1	553.36	408.93	805.40	407.19	16.22	16.22	15.12	15.12	
1430066571	SMP	1	553.42	408.81	805.50	407.23	16.02	16.02	15.17	15.17	
1430074806	SMP	1	553.52	408.78	805.70	407.10	16.01	16.01	15.02	15.02	
1430083175	SMP	1	553.67	408.77	805.83	407.14	15.92	15.92	15.11	15.11	
1430091559	SMP	1	553.69	408.78	805.87	407.12	15.96	15.96	15.05	15.05	
1430108188	SMP	1	553.71	408.80	805.90	407.08	15.90	15.90	15.05	15.05	
1430116562	SMP	1	553.84	408.76	806.02	407.06	15.97	15.97	14.91	14.91	
1430124935	SMP	1	554.03	408.63	806.17	407.03	16.09	16.09	15.05	15.05	
1430133172	SMP	1	554.02	408.68	806.22	407.03	16.11	16.11	15.11	15.11	
1430141572	SMP	1	554.12	408.52	806.14	406.97	15.92	15.92	14.96	14.96	
1430149918	SMP	1	554.14	408.61	806.24	406.94	16.07	16.07	15.02	15.02	
1430158307	SMP	1	554.07	408.61	806.30	407.02	16.11	16.11	15.12	15.12	
1430166557	SMP	1	554.14	408.56	806.32	406.97	15.93	15.93	15.03	15.03	
1430174934	SMP	1	554.17	408.57	806.38	406.94	15.99	15.99	15.01	15.01	
1430183290	SMP	1	554.20	408.65	806.43	406.90	15.93	15.93	15.00	15.00	
1430191690	SMP	1	554.27	408.59	806.52	407.01	15.95	15.95	15.17	15.17	
1430199937	SMP	1	554.06	408.73	806.31	407.13	16.17	16.17	15.06	15.06	
1430208309	SMP	1	553.37	409.03	805.71	407.31	16.27	16.27	15.13	15.13	
1430216677	SMP	1	553.14	409.04	805.47	407.44	16.08	16.08	15.10	15.10	
1430233306	SMP	1	553.39	408.96	805.43	407.37	16.11	16.11	14.94	14.94	
1430241676	SMP	1	553.36	409.04	805.60	407.34	15.64	15.64	14.84	14.84	
1430250055	SMP	1	553.51	408.96	805.58	407.39	16.27	16.27	14.87	14.87	
1430275051	SMP	1	553.52	409.06	805.74	407.43	15.96	15.96	14.51	14.51	
1430283441	SMP	1	553.63	409.03	805.80	407.44	15.54	15.54	14.59	14.59	
1430291667	SMP	1	553.63	408.96	805.99	407.45	15.86	15.86	14.70	14.70	
1430308416	SMP	1	553.80	408.84	806.06	407.46	15.88	15.88	14.98	14.98	
1430316796	SMP	1	553.91	408.75	806.13	407.45	16.01	16.01	14.80	14.80	
1430325059	SMP	1	553.96	408.62	806.23	407.40	15.89	15.89	14.80	14.80	
1430333410	SMP	1	553.94	408.59	806.20	407.30	15.88	15.88	14.84	14.84	
1430341807	SMP	1	554.04	408.46	806.41	407.29	15.64	15.64	14.79	14.79	
1430350170	SMP	1	554.10	408.53	806.45	407.24	15.75	15.75	14.93	14.93	
1430358424	SMP	1	554.00	408.51	806.58	407.21	15.97	15.97	14.85	14.85	
1430366797	SMP	1	554.07	408.54	806.65	407.25	15.85	15.85	14.81	14.81	
1430375181	SMP	1	554.22	408.41	806.64	407.28	15.83	15.83	14.94	14.94	
1430383545	SMP	1	554.17	408.44	806.64	407.29	15.77	15.77	14.86	14.86	
1430391808	SMP	1	554.02	408.56	806.48	407.44	15.74	15.74	14.85	14.85	
1430400162	SMP	1	553.54	409.13	805.91	407.93	15.96	15.96	14.91	14.91	
1430408544	SMP	1	553.58	409.44	805.68	408.30	15.49	15.49	14.71	14.71	
1430416910	SMP	1	553.68	409.59	805.82	408.49	15.44	15.44	14.81	14.81	
1430425170	SMP	1	553.62	409.61	805.87	408.48	15.59	15.59	14.89	14.89	
1430433538	SMP	1	553.52	409.70	805.80	408.54	15.48	15.48	14.82	14.82	
1430442005	SMP	1	553.53	409.65	805.69	408.50	15.52	15.52	14.78	14.78	
1430450156	SMP	1	553.31	409.82	805.71	408.58	15.64	15.64	14.96	14.96	
1430458540	SMP	1	553.26	409.78	805.57	408.58	16.02	16.02	14.93	14.93	
1430466911	SMP	1	553.23	409.90	805.61	408.64	15.81	15.81	14.92	14.92	
1430475291	SMP	1	553.22	409.76	805.57	408.55	15.89	15.89	14.87	14.87	
1430483527	SMP	1	553.21	409.81	805.51	408.63	15.82	15.82	15.00	15.00	
1430491928	SMP	1	553.16	409.94	805.43	408.65	15.73	15.73	14.84	14.84	
1430500272	SMP	1	553.14	410.02	805.42	408.59	15.79	15.79	14.84	14.84	
1430508668	SMP	1	553.05	410.03	805.42	408.71	15.57	15.57	14.88	14.88	
1430516909	SMP	1	552.92	410.17	805.36	408.75	15.74	15.74	14.91	14.91	
1430525293	SMP	1	552.89	410.22	805.44	408.78	15.93	15.93	14.88	14.88	
1430533646	SMP	1	552.90	410.22	805.36	408.75	15.85	15.85	14.71	14.71	
1430542047	SMP	1	552.94	410.22	805.37	408.82	15.95	15.95	14.76	14.76	
1430550275	SMP	1	552.92	410.27	805.34	408.89	15.78	15.78	14.83	14.83	
1430558662	SMP	1	553.39	410.40	805.89	409.00	15.51	15.51	14.74	14.74	
1430567048	SMP	1	554.23	410.67	806.68	409.35	15.72	15.72	14.68	14.68	
1430583664	SMP	1	555.02	410.53	807.39	409.45	15.85	15.85	14.79	14.79	
1430592030	SMP	1	555.04	410.49	807.38	409.42	15.75	15.75	14.67	14.67	
1430600404	SMP	1	555.09	410.56	807.39	409.38	15.87	15.87	14.79	14.79	
1430617024	SMP	1	554.96	410.48	807.36	409.43	15.73	15.73	14.63	14.63	
1430625420	SMP	1	554.95	410.43	807.47	409.33	15.79	15.79	14.84	14.84	
1430633779	SMP	1	554.89	410.52	807.40	409.42	15.91	15.91	14.91	14.91	
1430650407	SMP	1	554.80	410.39	807.27	409.32	15.92	15.92	14.74	14.74	
1430658779	SMP	1	554.78	410.43	807.23	409.29	15.78	15.78	14.70	14.70	
1430667151	SMP	1	554.62	410.36	807.18	409.13	15.45	15.45	14.46	14.46	
1430683774	SMP	1	554.63	410.37	807.13	409.10	15.62	15.62	14.69	14.69	
1430692175	SMP	1	554.47	410.38	807.11	409.12	15.80	15.80	14.58	14.58	
1430700517	SMP	1	554.46	410.31	807.04	409.08	15.64	15.64	14.57	14.57	
1430708778	SMP	1	554.39	410.35	807.02	409.02	15.66	15.66	14.67	14.67	
1430717147	SMP	1	554.39	410.33	806.97	409.02	15.85	15.85	14.65	14.65	
1430725534	SMP	1	554.27	410.37	806.96	409.06	15.87	15.87	14.67	14.67	
1430733885	SMP	1	554.26	410.41	806.82	408.99	15.84	15.84	14.62	14.62	
1430742161	SMP	1	554.12	410.36	806.80	409.10	15.80	15.80	14.97	14.97	
1430750511	SMP	1	554.13	410.37	806.90	409.02	15.99	15.99	14.72	14.72	
1430758902	SMP	1	554.30	410.31	806.99	408.99	15.79	15.79	14.59	14.59	
1430767145	SMP	1	554.44	410.29	807.13	409.06	15.69	15.69	14.78	14.78	
1430775529	SMP	1	554.44	410.38	807.07	408.91	15.56	15.56	14.68	14.68	
1430783887	SMP	1	554.34	410.27	807.01	408.92	15.83	15.83	14.59	14.59	
1430792288	SMP	1	554.34	410.27	806.99	408.89	15.78	15.78	14.61	14.61	
1430800505	SMP	1	554.33	410.24	807.03	409.01	15.78	15.78	14.69	14.69	
1430808897	SMP	1	554.29	410.33	806.89	408.97	15.91	15.91	14.75	14.75	
1430817285	SMP	1	554.17	410.32	806.89	408.97	15.87	15.87	14.70	14.70	
1430825648	SMP	1	554.11	410.26	806.91	408.97	15.92	15.92	14.95	14.95	
1430833884	SMP	1	554.04	410.32	806.84	408.97	15.92	15.92	14.91	14.91	
1430842282	SMP	1	553.97	410.35	806.84	408.97	15.71	15.71	14.91	14.91	
1430850628	SMP	1	553.96	410.33	806.78	409.03	15.61	15.61	14.84	14.84	
1430859018	SMP	1	553.89	410.34	806.78	408.95	15.68	15.68	14.88	14.88	
1430867269	SMP	1	553.91	410.33	806.70	409.00	15.60	15.60	14.73	14.73	
1430875643	SMP	1	553.91	410.33	806.55	408.90	15.64	15.64	14.78	14.78	
1430884011	SMP	1	553.83	410.23	806.53	408.75	15.64	15.64	15.04	15.04	
1430892405	SMP	1	553.98	409.26	806.53	407.89	15.70	15.70	14.83	14.83	
1430900627	SMP	1	554.50	407.58	806.36	406.10	15.57	15.57	14.72	14.72	
1430909010	SMP	1	554.86	405.51	806.13	404.17	15.81	15.81	14.46	14.46	
1430925650	SMP	1	555.12	403.59	806.29	401.97	15.48	15.48	14.63	14.63	
1430934013	SMP	1	555.06	403.69	806.17	402.14	15.74	15.74	14.52	14.52	
1430942383	SMP	1	554.81	403.79	806.20	402.30	15.61	15.61	14.57	14.57	
1430959021	SMP	1	554.90	403.90	806.33	402.50	15.37	15.37	14.28	14.28	
1430967386	SMP	1	554.89	404.09	806.31	402.64	15.12	15.12	14.40	14.40	
1430975768	SMP	1	554.82	404.13	806.34	402.67	15.39	15.39	14.28	14.28	
1430992375	SMP	1	554.82	404.17	806.28	402.76	15.33	15.33	14.43	14.43	
1431000773	SMP	1	554.66	404.10	806.37	402.72	15.17	15.17	14.51	14.51	
1431009131	SMP	1	554.82	404.20	806.46	402.82	15.44	15.44	14.50	14.50	
1431025748	SMP	1	554.68	404.23	806.59	402.83	15.15	15.15	14.43	14.43	
1431034127	SMP	1	554.79	404.15	806.63	402.80	15.21	15.21	14.42	14.42	
1431042512	SMP	1	554.86	404.25	806.60	402.84	15.28	15.28	14.63	14.63	
1431059120	SMP	1	554.83	404.23	806.72	402.89	15.05	15.05	14.43	14.43	
1431067541	SMP	1	554.61	404.35	806.76	402.92	15.20	15.20	14.36	14.36	
1431075874	SMP	1	554.97	404.30	806.66	402.93	15.27	15.27	14.46	14.46	
1431092498	SMP	1	554.90	404.26	806.80	402.98	15.08	15.08	14.45	14.45	
1431100878	SMP	1	554.99	404.24	806.77	402.95	15.18	15.18	14.46	14.46	
1431109185	SMP	1	554.96	404.30	806.81	402.93	15.21	15.21	14.40	14.40	
1431117486	SMP	1	554.72	404.34	806.80	403.05	15.12	15.12	14.40	14.40	
1431125887	SMP	1	554.99	404.46	806.75	402.96	15.18	15.18	14.48	14.48	
1431134250	SMP	1	554.80	404.28	806.73	403.06	15.01	15.01	14.44	14.44	
1431142627	SMP	1	554.85	404.34	806.75	402.90	15.13	15.13	14.34	14.34	
1431150871	SMP	1	554.21	404.63	806.12	403.34	15.20	15.20	14.42	14.42	
1431159254	SMP	1	554.03	404.94	805.67	403.63	15.11	15.11	14.56	14.56	
1431167614	SMP	1	553.79	405.11	805.60	403.68	15.05	15.05	14.31	14.31	
1431176007	SMP	1	553.73	405.10	805.76	403.66	14.96	14.96	14.27	14.27	
1431184231	SMP	1	553.67	405.12	805.80	403.70	14.96	14.96	14.38	14.38	
1431192629	SMP	1	553.62	405.21	805.46	403.75	15.06	15.06	14.51	14.51	
1431200994	SMP	1	553.74	405.16	805.61	403.79	15.11	15.11	14.45	14.45	
1431209383	SMP	1	553.77	405.09	805.63	403.73	15.02	15.02	14.34	14.34	
1431217605	SMP	1	553.60	405.17	805.63	403.66	15.06	15.06	14.33	14.33	
1431226012	SMP	1	553.76	405.18	805.68	403.73	15.21	15.21	14.32	14.32	
1431234361	SMP	1	553.57	405.15	805.62	403.63	15.11	15.11	14.26	14.26	
1431242745	SMP	1	553.58	405.27	805.46	403.75	15.08	15.08	14.43	14.43	
1431250992	SMP	1	553.60	405.29	805.46	403.75	15.19	15.19	14.46	14.46	
1431259380	SMP	1	553.55	405.40	805.62	403.81	15.16	15.16	14.31	14.31	
1431267731	SMP	1	553.59	405.36	805.62	403.75	15.20	15.20	14.34	14.34	
1431276003	SMP	1	553.48	405.40	805.63	403.74	15.25	15.25	14.30	14.30	
1431284364	SMP	1	553.54	405.37	805.81	403.77	15.33	15.33	14.28	14.28	
1431292743	SMP	1	553.60	405.37	805.58	403.76	15.09	15.09	14.33	14.33	
1431301112	SMP	1	553.64	405.33	805.65	403.78	15.08	15.08	14.39	14.39	
1431309373	SMP	1	553.70	405.20	805.58	403.88	15.03	15.03	14.37	14.37	
1431317737	SMP	1	553.64	405.33	805.71	403.75	15.08	15.08	14.39	14.39	
1431326124	SMP	1	553.81	405.29	805.58	403.84	15.20	15.20	14.56	14.56	
1431342742	SMP	1	553.30	404.88	805.19	403.49	14.94	14.94	14.29	14.29	
1431351139	SMP	1	553.02	403.90	804.63	402.59	15.06	15.06	14.42	14.42	
1431359485	SMP	1	552.87	403.12	804.21	401.81	15.04	15.04	14.08	14.08	
1431376106	SMP	1	552.86	402.59	803.97	401.19	15.10	15.10	14.43	14.43	
1431384488	SMP	1	552.79	402.52	804.12	401.17	15.14	15.14	14.40	14.40	
1431392863	SMP	1	552.83	402.53	804.15	401.23	15.19	15.19	14.22	14.22	
1431409474	SMP	1	552.87	402.57	804.14	401.30	15.05	15.05	14.28	14.28	
1431417872	SMP	1	552.83	402.63	804.15	401.31	15.16	15.16	14.29	14.29	
1431426235	SMP	1	552.77	402.62	804.18	401.35	15.17	15.17	14.09	14.09	
1431442857	SMP	1	552.73	402.54	804.09	401.34	15.16	15.16	14.24	14.24	
1431451228	SMP	1	552.55	402.62	804.05	401.24	15.23	15.23	14.38	14.38	
1431459610	SMP	1	552.49	402.61	804.12	401.27	15.23	15.23	14.46	14.46	
1431467852	SMP	1	552.49	402.62	804.18	401.20	15.30	15.30	14.38	14.38	
1431476245	SMP	1	552.39	402.69	804.04	401.23	15.33	15.33	14.46	14.46	
1431484591	SMP	1	552.30	402.60	804.06	401.23	15.13	15.13	14.76	14.76	
1431492985	SMP	1	552.25	402.62	803.93	401.19	15.23	15.23	14.70	14.70	
1431501227	SMP	1	552.26	402.70	804.00	401.18	15.22	15.22	14.49	14.49	
1431509615	SMP	1	552.02	402.78	803.86	401.23	15.26	15.26	14.53	14.53	
1431517966	SMP	1	552.20	402.78	803.86	401.22	15.43	15.43	14.48	14.48	
1431526363	SMP	1	551.86	402.93	803.82	401.28	15.34	15.34	14.65	14.65	
1431534589	SMP	1	552.09	402.92	803.91	401.32	15.33	15.33	14.51	14.51	
1431542978	SMP	1	552.03	402.99	803.81	401.42	15.20	15.20	14.58	14.58	
1431551347	SMP	1	552.18	402.97	803.78	401.54	15.29	15.29	14.61	14.61	
1431567977	SMP	1	552.08	403.11	803.82	401.58	15.24	15.24	14.68	14.68	
1431576350	SMP	1	552.11	403.24	803.97	401.69	15.39	15.39	14.54	14.54	
1431584724	SMP	1	552.09	403.22	803.97	401.69	15.31	15.31	14.46	14.46	
1431601340	SMP	1	552.29	403.12	804.04	401.75	15.35	15.35	14.43	14.43	
1431609739	SMP	1	552.33	403.09	804.16	401.68	15.21	15.21	14.36	14.36	
1431618088	SMP	1	552.37	403.15	804.20	401.74	15.29	15.29	14.32	14.32	
1431634727	SMP	1	552.70	403.19	804.37	401.81	15.30	15.30	14.58	14.58	
1431643094	SMP	1	553.81	403.31	805.45	402.03	15.21	15.21	14.87	14.87	
1431651471	SMP	1	555.37	403.36	807.15	402.23	15.59	15.59	15.14	15.14	
1431668087	SMP	1	559.11	403.15	810.44	402.20	15.78	15.78	14.62	14.62	
1431676483	SMP	1	559.04	403.09	810.67	402.15	15.84	15.84	14.60	14.60	
1431684829	SMP	1	559.33	403.10	810.65	402.18	15.96	15.96	15.03	15.03	
1431693099	SMP	1	559.22	402.96	810.44	402.12	15.79	15.79	14.96	14.96	
1431701468	SMP	1	559.14	402.93	810.48	402.11	15.45	15.45	14.79	14.79	
1431709853	SMP	1	559.25	402.87	810.42	402.08	15.54	15.54	14.98	14.98	
1431718200	SMP	1	559.27	402.98	810.43	402.06	15.91	15.91	14.55	14.55	
1431726479	SMP	1	558.97	403.01	810.42	402.04	15.67	15.67	14.91	14.91	
1431734822	SMP	1	559.14	402.98	810.43	401.99	15.74	15.74	14.61	14.61	
1431743213	SMP	1	559.06	403.04	810.43	402.07	15.83	15.83	15.01	15.01	
1431751459	SMP	1	559.09	403.02	810.38	402.03	15.68	15.68	14.94	14.94	
1431759848	SMP	1	558.93	403.04	810.44	402.06	15.82	15.82	15.11	15.11	
1431768199	SMP	1	558.97	403.15	810.39	401.99	15.99	15.99	14.63	14.63	
1431776602	SMP	1	558.93	403.15	810.43	402.07	15.99	15.99	15.07	15.07	
1431784822	SMP	1	558.76	403.06	810.42	402.04	15.96	15.96	15.05	15.05	
1431793230	SMP	1	558.93	403.04	810.43	401.94	15.76	15.76	14.80	14.80	
1431801592	SMP	1	558.83	403.09	810.39	401.94	15.97	15.97	14.76	14.76	
1431809968	SMP	1	558.90	402.95	810.36	401.94	15.68	15.68	14.97	14.97	
1431818205	SMP	1	558.89	403.13	810.41	401.99	15.95	15.95	15.05	15.05	
1431826597	SMP	1	558.83	402.97	810.38	402.00	16.06	16.06	14.99	14.99	
1431834946	SMP	1	558.69	403.03	810.38	401.93	16.04	16.04	15.01	15.01	
1431843334	SMP	1	558.87	403.11	810.37	401.98	16.11	16.11	15.08	15.08	
1431851581	SMP	1	558.64	403.00	810.46	401.82	16.11	16.11	14.95	14.95	
1431859959	SMP	1	558.70	402.99	810.61	401.93	15.98	15.98	14.71	14.71	
1431868325	SMP	1	558.79	402.96	810.29	401.87	16.04	16.04	15.04	15.04	
1431876719	SMP	1	558.90	403.01	810.35	401.92	16.07	16.07	14.98	14.98	
1431884955	SMP	1	558.75	403.04	810.36	401.94	16.20	16.20	15.13	15.13	
1431893336	SMP	1	558.74	402.98	810.44	401.91	16.01	16.01	15.00	15.00	
1431901708	SMP	1	558.68	403.00	810.37	401.91	16.00	16.00	15.09	15.09	
1431909976	SMP	1	558.78	403.00	810.38	401.92	16.16	16.16	15.13	15.13	
1431918320	SMP	1	558.78	402.95	810.37	401.91	16.05	16.05	15.09	15.09	
1431926717	SMP	1	558.68	403.04	810.45	401.82	16.11	16.11	15.01	15.01	
1431935075	SMP	1	558.59	402.96	810.52	401.79	16.14	16.14	15.00	15.00	
1431943335	SMP	1	558.83	402.97	810.43	401.83	16.15	16.15	15.15	15.15	
1431951701	SMP	1	558.72	402.99	810.23	401.82	16.22	16.22	15.19	15.19	
1431960083	SMP	1	558.43	403.14	810.04	401.92	16.17	16.17	15.29	15.29	
1431968434	SMP	1	558.51	403.23	810.16	401.93	16.28	16.28	15.19	15.19	
1431976713	SMP	1	558.49	403.21	810.14	401.92	16.19	16.19	15.16	15.16	
1431985063	SMP	1	558.51	403.11	810.15	401.96	16.17	16.17	15.06	15.06	
1431993453	SMP	1	558.57	403.17	810.09	402.01	16.31	16.31	15.33	15.33	
1432001825	SMP	1	558.60	403.23	810.12	402.06	16.41	16.41	15.16	15.16	
1432010085	SMP	1	558.53	403.12	810.30	402.05	16.37	16.37	15.24	15.24	
1432018435	SMP	1	558.58	403.20	810.24	401.99	16.53	16.53	15.11	15.11	
1432026836	SMP	1	558.55	403.10	810.36	402.14	16.26	16.26	15.08	15.08	
1432035196	SMP	1	558.79	403.18	810.53	402.06	16.37	16.37	15.16	15.16	
1432043451	SMP	1	558.87	403.19	810.58	402.11	16.41	16.41	15.14	15.14	
1432052007	SMP	1	558.90	403.21	810.63	402.11	16.35	16.35	15.24	15.24	
1432060207	SMP	1	559.08	403.13	810.91	402.06	16.14	16.14	15.12	15.12	
1432068567	SMP	1	559.06	403.27	810.67	402.20	16.27	16.27	15.14	15.14	
1432076835	SMP	1	559.12	403.28	810.71	402.18	16.13	16.13	15.19	15.19	
1432085188	SMP	1	559.17	403.27	810.87	402.26	16.13	16.13	15.11	15.11	
1432093571	SMP	1	559.73	403.30	811.43	402.39	16.37	16.37	15.13	15.13	
1432101819	SMP	1	560.79	403.42	812.80	402.58	16.23	16.23	15.52	15.52	
1432118568	SMP	1	565.01	403.78	816.46	403.00	16.31	16.31	15.32	15.32	
1432127079	SMP	1	566.04	403.75	817.14	402.99	16.49	16.49	15.19	15.19	
1432135195	SMP	1	566.05	403.81	817.43	403.02	16.43	16.43	15.43	15.43	
1432143559	SMP	1	566.13	403.80	817.36	402.96	16.46	16.46	15.14	15.14	
1432151955	SMP	1	566.09	403.69	817.33	402.87	16.37	16.37	15.04	15.04	
1432160306	SMP	1	565.83	403.62	817.30	402.94	16.20	16.20	14.98	14.98	
1432168562	SMP	1	565.92	403.68	817.43	403.01	16.38	16.38	14.98	14.98	
1432176940	SMP	1	565.85	403.76	817.33	402.96	16.40	16.40	14.84	14.84	
1432185309	SMP	1	565.75	403.69	817.38	403.03	16.35	16.35	14.95	14.95	
1432193686	SMP	1	565.82	403.80	817.21	402.90	16.35	16.35	15.07	15.07	
1432201955	SMP	1	565.66	403.78	817.27	402.88	16.22	16.22	14.89	14.89	
1432210306	SMP	1	565.69	403.75	817.37	402.97	16.23	16.23	15.01	15.01	
1432218679	SMP	1	565.71	403.83	817.33	402.82	16.33	16.33	14.99	14.99	
1432227057	SMP	1	565.91	403.73	817.21	402.86	16.26	16.26	14.90	14.90	
1432235304	SMP	1	565.65	403.68	817.19	402.84	16.20	16.20	14.91	14.91	
1432243673	SMP	1	565.69	403.68	817.31	402.92	16.25	16.25	14.89	14.89	
1432252075	SMP	1	565.85	403.63	817.19	402.83	16.21	16.21	14.88	14.88	
1432260302	SMP	1	565.80	403.72	817.16	402.82	16.18	16.18	14.94	14.94	
1432268680	SMP	1	565.69	403.76	817.04	402.74	16.18	16.18	14.99	14.99	
1432277055	SMP	1	565.55	403.72	817.09	402.68	16.20	16.20	14.82	14.82	
1432285429	SMP	1	565.45	403.66	816.94	402.80	16.18	16.18	15.08	15.08	
1432293672	SMP	1	565.40	403.69	817.00	402.81	16.23	16.23	15.08	15.08	
1432302072	SMP	1	565.40	403.65	817.03	402.65	15.78	15.78	14.86	14.86	
1432310429	SMP	1	565.23	403.56	816.97	402.75	16.12	16.12	14.98	14.98	
1432318810	SMP	1	565.23	403.66	817.06	402.76	16.04	16.04	14.98	14.98	
1432327054	SMP	1	565.16	403.67	816.97	402.73	16.22	16.22	14.91	14.91	
1432335433	SMP	1	565.45	403.57	817.04	402.71	15.74	15.74	14.87	14.87	
1432343797	SMP	1	565.65	403.51	817.54	402.58	16.17	16.17	14.66	14.66	
1432352191	SMP	1	566.24	403.50	817.94	402.61	16.13	16.13	14.88	14.88	
1432360423	SMP	1	566.17	403.40	817.89	402.50	15.89	15.89	14.72	14.72	
1432368804	SMP	1	566.22	403.41	817.85	402.52	16.05	16.05	14.72	14.72	
1432377225	SMP	1	566.28	403.48	817.80	402.49	16.06	16.06	14.65	14.65	
1432385548	SMP	1	566.32	403.50	817.89	402.55	16.02	16.02	14.65	14.65	
1432393787	SMP	1	566.29	403.39	817.90	402.52	15.61	15.61	14.63	14.63	
1432402192	SMP	1	566.21	403.46	817.83	402.56	16.01	16.01	14.61	14.61	
1432410552	SMP	1	566.08	403.43	817.78	402.62	15.79	15.79	14.69	14.69	
1432418797	SMP	1	566.19	403.55	817.80	402.64	15.97	15.97	14.77	14.77	
1432427168	SMP	1	566.21	403.67	817.79	402.65	16.02	16.02	14.56	14.56	
1432435550	SMP	1	566.30	403.60	817.80	402.72	15.79	15.79	14.54	14.54	
1432443921	SMP	1	566.16	403.64	817.86	402.79	15.87	15.87	14.33	14.33	
1432452190	SMP	1	566.27	403.72	817.85	402.87	15.73	15.73	14.40	14.40	
1432468917	SMP	1	566.34	403.65	817.99	402.85	15.75	15.75	14.40	14.40	
1432477315	SMP	1	566.10	404.00	817.85	402.94	15.61	15.61	14.39	14.39	
1432485531	SMP	1	565.20	404.57	816.80	403.62	16.04	16.04	14.70	14.70	
1432502307	SMP	1	561.43	407.57	812.29	406.51	16.00	16.00	14.72	14.72	
1432510670	SMP	1	560.08	409.47	810.75	408.33	16.14	16.14	15.01	15.01	
1432518916	SMP	1	559.69	410.72	810.57	409.37	16.35	16.35	14.99	14.99	
1432535663	SMP	1	559.30	410.37	810.91	409.17	16.10	16.10	14.88	14.88	
1432544060	SMP	1	559.31	410.30	810.85	409.25	16.13	16.13	14.94	14.94	
1432552283	SMP	1	559.28	410.21	810.74	409.04	15.93	15.93	14.93	14.93	
1432560668	SMP	1	559.34	410.27	810.80	409.01	16.02	16.02	14.88	14.88	
1432569039	SMP	1	559.08	410.23	810.80	408.95	16.01	16.01	14.85	14.85	
1432577297	SMP	1	558.97	410.26	810.81	409.00	16.12	16.12	14.94	14.94	
1432585659	SMP	1	558.96	410.29	810.86	409.04	16.10	16.10	14.91	14.91	
1432594053	SMP	1	558.90	410.31	810.71	409.00	16.01	16.01	14.92	14.92	
1432602403	SMP	1	558.79	410.33	810.71	409.00	16.06	16.06	14.91	14.91	
1432610672	SMP	1	558.66	410.28	810.67	409.02	15.99	15.99	15.05	15.05	
1432619036	SMP	1	558.48	410.31	810.68	409.08	15.93	15.93	15.00	15.00	
1432627418	SMP	1	558.54	410.36	810.63	409.09	15.89	15.89	14.90	14.90	
1432635789	SMP	1	558.47	410.38	810.65	409.10	15.84	15.84	14.81	14.81	
1432644053	SMP	1	558.45	410.36	810.67	409.09	15.66	15.66	14.88	14.88	
1432652393	SMP	1	558.47	410.39	810.74	409.09	15.80	15.80	14.78	14.78	
1432660784	SMP	1	558.52	410.41	810.79	409.11	15.83	15.83	14.84	14.84	
1432669156	SMP	1	558.50	410.45	810.87	409.20	15.77	15.77	14.79	14.79	
1432677419	SMP	1	558.61	410.50	810.79	409.22	15.78	15.78	14.84	14.84	
1432685773	SMP	1	558.57	410.46	810.91	409.17	15.76	15.76	14.86	14.86	
1432694175	SMP	1	558.73	410.59	810.93	409.25	15.64	15.64	14.78	14.78	
1432702520	SMP	1	558.77	410.47	811.01	409.32	15.59	15.59	14.81	14.81	
1432710787	SMP	1	558.79	410.50	810.96	409.30	15.54	15.54	14.76	14.76	
1432719155	SMP	1	558.93	410.61	811.02	409.32	15.72	15.72	14.72	14.72	
1432727538	SMP	1	558.83	410.53	811.16	409.36	15.78	15.78	14.75	14.75	
1432735782	SMP	1	558.83	410.60	811.22	409.36	15.92	15.92	14.71	14.71	
1432744170	SMP	1	559.14	410.45	811.45	409.34	15.60	15.60	14.92	14.92	
1432752514	SMP	1	560.23	409.84	812.55	408.89	16.00	16.00	15.06	15.06	
1432769155	SMP	1	563.77	407.13	815.41	405.97	15.85	15.85	14.73	14.73	
1432777528	SMP	1	564.95	405.72	816.48	404.88	15.70	15.70	14.47	14.47	
1432785907	SMP	1	565.88	405.03	817.15	404.10	15.45	15.45	14.23	14.23	
1432794286	SMP	1	566.06	404.60	817.45	403.44	15.55	15.55	14.59	14.59	
1432802544	SMP	1	565.71	404.16	817.44	402.86	13.86	13.86	14.95	14.95	
1432810894	SMP	1	564.93	403.66	817.94	402.76	12.79	12.79	14.89	14.89	
1432827654	SMP	1	566.16	403.13	816.89	402.32	15.98	15.98	13.97	13.97	
1432835900	SMP	1	566.70	403.41	816.76	402.12	15.24	15.24	13.98	13.98	
1432844279	SMP	1	566.49	403.49	817.71	402.57	15.32	15.32	14.76	14.76	
1432861020	SMP	1	566.51	403.89	817.32	402.77	15.61	15.61	14.34	14.34	
1432869288	SMP	1	566.49	404.00	817.43	402.91	15.32	15.32	14.35	14.35	
1432877653	SMP	1	566.18	403.98	817.42	403.01	15.39	15.39	14.55	14.55	
1432894272	SMP	1	566.04	404.05	817.41	403.05	15.40	15.40	14.52	14.52	
1432902645	SMP	1	566.13	404.16	817.32	403.07	15.45	15.45	14.57	14.57	
1432911027	SMP	1	565.94	404.21	817.26	403.07	15.58	15.58	14.56	14.56	
1432927637	SMP	1	565.62	404.20	817.20	403.15	15.67	15.67	14.51	14.51	
1432936032	SMP	1	565.51	404.23	817.21	403.19	15.39	15.39	14.62	14.62	
1432944399	SMP	1	565.50	404.24	817.17	403.14	15.39	15.39	14.49	14.49	
1432961014	SMP	1	565.47	404.17	817.16	403.05	15.33	15.33	14.63	14.63	
1432969398	SMP	1	565.59	404.20	817.21	403.16	15.30	15.30	14.64	14.64	
1432977774	SMP	1	565.61	404.35	817.06	403.04	15.55	15.55	14.58	14.58	
1432986131	SMP	1	565.46	404.38	817.02	403.10	15.53	15.53	14.50	14.50	
1432994404	SMP	1	565.37	404.30	817.03	403.03	15.45	15.45	14.59	14.59	
1433002770	SMP	1	565.28	404.22	816.92	403.03	15.34	15.34	14.44	14.44	
1433011138	SMP	1	565.13	404.34	816.90	403.06	15.58	15.58	14.38	14.38	
1433019516	SMP	1	565.13	404.27	816.84	402.99	15.85	15.85	14.38	14.38	
1433027762	SMP	1	565.11	404.34	816.79	403.02	15.43	15.43	14.29	14.29	
1433036136	SMP	1	565.01	404.34	816.80	402.91	15.39	15.39	14.32	14.32	
1433044529	SMP	1	564.59	404.40	816.51	402.86	15.36	15.36	14.60	14.60	
1433061133	SMP	1	562.68	403.32	814.28	402.01	15.07	15.07	14.50	14.50	
1433069526	SMP	1	562.61	403.18	814.05	401.63	15.32	15.32	14.22	14.22	
1433077877	SMP	1	562.31	403.09	813.90	401.46	15.27	15.27	14.52	14.52	
1433086133	SMP	1	562.45	403.01	813.89	401.47	15.23	15.23	14.49	14.49	
1433094507	SMP	1	562.60	403.16	813.80	401.66	15.34	15.34	14.43	14.43	
1433102884	SMP	1	562.75	403.20	813.97	401.66	15.22	15.22	14.35	14.35	
1433111253	SMP	1	562.61	403.17	813.92	401.59	15.10	15.10	14.15	14.15	
1433119519	SMP	1	562.86	403.24	813.87	401.64	15.14	15.14	14.21	14.21	
1433127873	SMP	1	562.57	403.21	814.08	401.67	15.18	15.18	14.22	14.22	
1433136257	SMP	1	562.78	403.22	814.02	401.73	15.28	15.28	14.39	14.39	
1433144627	SMP	1	562.79	403.23	814.11	401.74	15.24	15.24	14.43	14.43	
1433152875	SMP	1	562.86	403.27	814.13	401.84	15.13	15.13	14.39	14.39	
1433161245	SMP	1	562.77	403.36	814.17	401.88	15.32	15.32	14.27	14.27	
1433169641	SMP	1	562.77	403.34	814.31	401.90	15.29	15.29	14.44	14.44	
1433178014	SMP	1	562.76	403.32	814.28	401.94	15.18	15.18	14.30	14.30	
1433186249	SMP	1	562.81	403.41	814.32	401.95	15.28	15.28	14.28	14.28	
1433194626	SMP	1	562.92	403.35	814.51	402.00	15.26	15.26	14.40	14.40	
1433203233	SMP	1	563.05	403.42	814.60	402.03	15.25	15.25	14.37	14.37	
1433211245	SMP	1	563.02	403.57	814.63	402.09	15.45	15.45	14.34	14.34	
1433219641	SMP	1	563.01	403.42	814.61	402.12	15.25	15.25	14.44	14.44	
1433227991	SMP	1	563.26	403.60	814.70	402.09	15.46	15.46	14.40	14.40	
1433236368	SMP	1	563.17	403.52	814.67	402.08	15.30	15.30	14.35	14.35	
1433244623	SMP	1	562.93	403.27	814.05	401.91	15.18	15.18	14.39	14.39	
1433253005	SMP	1	562.26	402.89	813.70	401.60	15.14	15.14	14.50	14.50	
1433261366	SMP	1	562.13	402.44	813.27	401.20	15.27	15.27	14.34	14.34	
1433269769	SMP	1	562.09	402.39	812.92	400.98	15.37	15.37	14.16	14.16	
1433277990	SMP	1	562.10	402.30	812.90	400.89	15.38	15.38	14.31	14.31	
1433286367	SMP	1	561.96	402.35	812.91	400.95	15.21	15.21	14.29	14.29	
1433294744	SMP	1	561.88	402.30	812.91	400.94	15.20	15.20	14.26	14.26	
1433303121	SMP	1	562.13	402.24	812.98	400.90	15.27	15.27	14.25	14.25	
1433311361	SMP	1	561.95	402.41	812.91	400.90	15.25	15.25	14.33	14.33	
1433319766	SMP	1	561.83	402.36	813.00	400.95	15.22	15.22	14.36	14.36	
1433328111	SMP	1	561.82	402.43	812.93	400.98	15.27	15.27	14.37	14.37	
1433336491	SMP	1	561.95	402.39	813.19	401.00	15.32	15.32	14.50	14.50	
1433344750	SMP	1	561.85	402.45	813.16	400.96	15.28	15.28	14.41	14.41	
1433353115	SMP	1	561.96	402.41	813.01	400.95	15.27	15.27	14.37	14.37	
1433361482	SMP	1	561.85	402.54	812.92	400.98	15.37	15.37	14.34	14.34	
1433369758	SMP	1	561.87	402.52	813.02	401.02	15.43	15.43	14.42	14.42	
1433378122	SMP	1	562.00	402.45	812.99	401.03	15.45	15.45	14.45	14.45	
1433386487	SMP	1	561.83	402.47	812.99	401.04	15.23	15.23	14.43	14.43	
1433394866	SMP	1	561.74	402.47	813.07	400.95	15.31	15.31	14.38	14.38	
1433403112	SMP	1	561.58	402.46	812.88	401.07	15.27	15.27	14.39	14.39	
1433411479	SMP	1	561.83	402.54	812.93	401.04	15.34	15.34	14.42	14.42	
1433419877	SMP	1	561.78	402.39	812.92	400.98	15.33	15.33	14.35	14.35	
1433428234	SMP	1	561.77	402.51	812.93	401.04	15.34	15.34	14.37	14.37	
1433436482	SMP	1	561.71	402.56	812.87	401.00	15.42	15.42	14.42	14.42	
1433444858	SMP	1	561.83	402.55	813.05	401.06	15.29	15.29	14.50	14.50	
1433453234	SMP	1	561.69	402.59	813.22	401.06	15.31	15.31	14.40	14.40	
1433461607	SMP	1	561.68	402.53	812.92	401.06	15.34	15.34	14.48	14.48	
1433469879	SMP	1	561.49	402.52	813.17	401.09	15.20	15.20	14.45	14.45	
1433478235	SMP	1	561.61	402.63	813.10	401.10	15.34	15.34	14.49	14.49	
1433486609	SMP	1	561.57	402.67	813.16	401.22	15.38	15.38	14.46	14.46	
1433494987	SMP	1	561.72	402.73	813.04	401.16	15.41	15.41	14.50	14.50	
1433503233	SMP	1	561.43	402.76	813.24	401.20	15.42	15.42	14.52	14.52	
1433511603	SMP	1	561.72	402.71	813.37	401.22	15.32	15.32	14.48	14.48	
1433520000	SMP	1	561.45	402.72	813.42	401.19	15.36	15.36	14.40	14.40	
1433528351	SMP	1	561.50	402.72	813.28	401.20	15.49	15.49	14.44	14.44	
1433536606	SMP	1	561.84	402.78	813.25	401.24	15.31	15.31	14.43	14.43	
1433544981	SMP	1	561.82	402.84	813.49	401.24	15.28	15.28	14.47	14.47	
1433553354	SMP	1	561.78	402.76	813.46	401.23	15.36	15.36	14.39	14.39	
1433561595	SMP	1	561.79	402.76	813.45	401.20	15.25	15.25	14.44	14.44	
1433569998	SMP	1	561.75	403.10	813.26	401.50	15.77	15.77	14.54	14.54	
1433578356	SMP	1	561.65	404.10	812.68	402.39	15.27	15.27	14.75	14.75	
1433586726	SMP	1	561.14	405.52	812.18	403.99	15.54	15.54	14.87	14.87	
1433603362	SMP	1	560.73	409.52	811.22	408.00	15.75	15.75	14.75	14.75	
1433611731	SMP	1	560.61	411.54	811.32	410.04	15.87	15.87	15.02	15.02	
1433620100	SMP	1	560.43	412.83	811.13	411.38	16.04	16.04	15.01	15.01	
1433628364	SMP	1	560.01	413.14	811.26	411.59	16.03	16.03	15.13	15.13	
1433636713	SMP	1	560.03	413.16	811.55	411.55	15.99	15.99	15.14	15.14	
1433645116	SMP	1	560.05	413.09	811.51	411.53	16.10	16.10	15.08	15.08	
1433653461	SMP	1	559.87	413.14	811.55	411.43	16.11	16.11	15.15	15.15	
1433661724	SMP	1	559.80	413.03	811.64	411.34	16.05	16.05	15.02	15.02	
1433670097	SMP	1	559.75	413.04	811.61	411.31	15.97	15.97	15.07	15.07	
1433678477	SMP	1	559.51	412.83	811.73	411.33	15.83	15.83	15.11	15.11	
1433686832	SMP	1	559.50	412.89	811.61	411.29	16.01	16.01	15.05	15.05	
1433695114	SMP	1	559.33	412.88	811.54	411.23	16.12	16.12	15.03	15.03	
1433703464	SMP	1	559.25	412.89	811.55	411.17	16.03	16.03	15.02	15.02	
1433711845	SMP	1	559.29	412.87	811.54	411.23	16.05	16.05	15.14	15.14	
1433720102	SMP	1	559.21	412.91	811.55	411.23	15.95	15.95	15.09	15.09	
1433728472	SMP	1	559.19	412.94	811.55	411.29	15.95	15.95	15.09	15.09	
1433736840	SMP	1	559.12	412.95	811.59	411.20	16.01	16.01	14.89	14.89	
1433745234	SMP	1	558.93	413.14	811.38	411.20	16.12	16.12	15.00	15.00	
1433753473	SMP	1	558.75	413.07	811.27	411.32	16.00	16.00	15.11	15.11	
1433761848	SMP	1	558.79	413.15	811.24	411.27	16.02	16.02	15.06	15.06	
1433770223	SMP	1	558.83	413.35	811.24	411.48	16.06	16.06	15.14	15.14	
1433778595	SMP	1	558.79	413.35	811.18	411.41	16.09	16.09	15.03	15.03	
1433786840	SMP	1	558.76	413.43	811.17	411.50	15.93	15.93	15.08	15.08	
1433795256	SMP	1	558.65	413.40	811.24	411.49	15.95	15.95	14.90	14.90	
1433803589	SMP	1	558.68	413.46	811.23	411.48	15.89	15.89	14.84	14.84	
1433811983	SMP	1	558.74	413.52	811.22	411.55	16.11	16.11	15.10	15.10	
1433820220	SMP	1	558.76	413.54	811.28	411.59	15.98	15.98	15.13	15.13	
1433828592	SMP	1	558.79	413.42	811.28	411.48	16.00	16.00	14.91	14.91	
1433836955	SMP	1	559.11	413.21	811.59	411.34	16.03	16.03	15.03	15.03	
1433853603	SMP	1	559.71	412.64	812.15	410.84	16.02	16.02	14.95	14.95	
1433861963	SMP	1	559.79	412.50	812.29	410.66	15.98	15.98	14.91	14.91	
1433870353	SMP	1	559.95	412.38	812.30	410.60	15.96	15.96	14.96	14.96	
1433878594	SMP	1	559.87	412.36	812.35	410.64	15.87	15.87	15.02	15.02	
1433886958	SMP	1	559.81	412.30	812.36	410.59	15.99	15.99	15.03	15.03	
1433895330	SMP	1	559.88	412.30	812.37	410.53	16.04	16.04	14.95	14.95	
1433903709	SMP	1	559.92	412.26	812.38	410.49	16.10	16.10	15.00	15.00	
1433911957	SMP	1	559.82	412.26	812.43	410.54	15.90	15.90	15.06	15.06	
1433920356	SMP	1	559.78	412.28	812.37	410.47	15.96	15.96	14.87	14.87	
1433928703	SMP	1	559.78	412.19	812.36	410.46	16.02	16.02	14.95	14.95	
1433937077	SMP	1	559.73	412.21	812.37	410.47	16.00	16.00	15.03	15.03	
1433945332	SMP	1	559.59	412.24	812.37	410.40	16.13	16.13	15.03	15.03	
1433953710	SMP	1	559.81	412.21	812.37	410.39	16.06	16.06	14.98	14.98	
1433962074	SMP	1	559.72	412.20	812.37	410.31	16.00	16.00	15.04	15.04	
1433970472	SMP	1	559.78	412.21	812.37	410.40	16.08	16.08	15.15	15.15	
1433978700	SMP	1	559.53	412.12	812.37	410.40	15.96	15.96	15.15	15.15	
1433987076	SMP	1	559.70	412.16	812.31	410.38	16.04	16.04	15.03	15.03	
1433995457	SMP	1	559.76	412.08	812.37	410.33	16.00	16.00	15.03	15.03	
1434003836	SMP	1	559.61	412.10	812.44	410.38	15.94	15.94	15.13	15.13	
1434012072	SMP	1	559.60	411.98	812.38	410.34	15.97	15.97	15.07	15.07	
1434020471	SMP	1	559.67	412.07	812.44	410.31	15.97	15.97	15.07	15.07	
1434028823	SMP	1	559.56	412.06	812.41	410.29	15.97	15.97	14.97	14.97	
1434037077	SMP	1	559.68	411.97	812.39	410.26	15.94	15.94	15.02	15.02	
1434045452	SMP	1	559.58	412.01	812.31	410.19	16.10	16.10	14.86	14.86	
1434053828	SMP	1	559.71	412.00	812.31	410.20	15.97	15.97	15.10	15.10	
1434062193	SMP	1	559.74	411.87	812.42	410.09	15.84	15.84	14.88	14.88	
1434070467	SMP	1	559.66	411.93	812.34	410.10	15.88	15.88	14.86	14.86	
1434078819	SMP	1	559.63	411.79	812.41	410.09	15.67	15.67	14.78	14.78	
1434087197	SMP	1	559.73	411.83	812.40	410.10	15.76	15.76	14.87	14.87	
1434095582	SMP	1	559.81	411.95	812.68	410.22	15.97	15.97	14.77	14.77	
1434103820	SMP	1	560.06	412.34	812.83	410.52	15.96	15.96	14.98	14.98	
1434112189	SMP	1	560.44	412.67	812.89	410.91	15.92	15.92	14.81	14.81	
1434120588	SMP	1	560.37	412.86	812.99	411.09	15.99	15.99	14.77	14.77	
1434128952	SMP	1	560.41	412.86	813.20	411.24	15.82	15.82	14.73	14.73	
1434137196	SMP	1	560.45	413.08	813.17	411.27	15.86	15.86	14.73	14.73	
1434145573	SMP	1	560.41	413.02	813.27	411.25	15.80	15.80	14.72	14.72	
1434162325	SMP	1	560.95	413.09	813.22	411.31	15.87	15.87	14.60	14.60	
1434170575	SMP	1	560.72	412.97	813.29	411.20	15.68	15.68	14.58	14.58	
1434178951	SMP	1	560.74	412.93	813.42	411.19	15.57	15.57	14.64	14.64	
1434187317	SMP	1	560.82	412.83	813.33	411.10	15.76	15.76	14.70	14.70	
1434195580	SMP	1	560.90	412.73	813.62	411.12	15.68	15.68	14.62	14.62	
1434203930	SMP	1	561.04	412.77	813.77	411.10	15.50	15.50	14.55	14.55	
1434212317	SMP	1	561.11	412.79	813.85	411.01	15.65	15.65	14.37	14.37	
1434220695	SMP	1	561.14	412.80	813.96	411.16	15.60	15.60	14.37	14.37	
1434228944	SMP	1	561.24	412.76	814.05	411.18	15.39	15.39	14.25	14.25	
1434237305	SMP	1	561.32	412.77	814.15	411.26	15.18	15.18	14.31	14.31	
1434245706	SMP	1	561.59	412.75	814.24	411.27	15.11	15.11	14.37	14.37	
1434254066	SMP	1	561.80	412.77	814.38	411.27	15.18	15.18	14.45	14.45	
1434262315	SMP	1	561.99	412.79	814.35	411.29	15.37	15.37	14.41	14.41	
1434270687	SMP	1	561.87	412.60	814.43	411.21	15.21	15.21	14.22	14.22	
1434279064	SMP	1	562.06	412.61	814.79	411.30	15.46	15.46	14.36	14.36	
1434287432	SMP	1	562.16	412.81	814.81	411.42	15.58	15.58	14.27	14.27	
1434295714	SMP	1	562.28	412.84	814.97	411.41	15.49	15.49	14.12	14.12	
1434304053	SMP	1	562.32	412.76	815.05	411.55	15.27	15.27	14.19	14.19	
1434312433	SMP	1	562.43	412.70	815.16	411.43	15.18	15.18	14.07	14.07	
1434320816	SMP	1	562.48	412.78	815.23	411.42	15.25	15.25	14.09	14.09	
1434329068	SMP	1	562.77	412.77	815.38	411.44	15.26	15.26	14.26	14.26	
1434337425	SMP	1	562.94	412.72	815.37	411.51	15.40	15.40	14.31	14.31	
1434345822	SMP	1	563.01	412.68	815.40	411.48	15.20	15.20	14.35	14.35	
1434354053	SMP	1	562.87	412.67	815.40	411.55	15.13	15.13	14.36	14.36	
1434362432	SMP	1	562.89	412.54	815.37	411.56	15.12	15.12	14.29	14.29	
1434370807	SMP	1	562.91	412.51	815.41	411.58	15.15	15.15	14.35	14.35	
1434379194	SMP	1	562.94	412.60	815.51	411.53	15.32	15.32	14.22	14.22	
1434387420	SMP	1	563.02	412.55	815.55	411.58	15.15	15.15	14.28	14.28	
1434395820	SMP	1	563.01	412.54	815.53	411.60	15.33	15.33	14.19	14.19	
1434404170	SMP	1	562.99	412.52	815.51	411.61	15.26	15.26	14.26	14.26	
1434412554	SMP	1	563.01	412.54	815.56	411.57	15.23	15.23	14.09	14.09	
1434420814	SMP	1	562.92	412.46	815.37	411.48	15.14	15.14	14.32	14.32	
1434429179	SMP	1	562.84	412.47	815.20	411.38	15.22	15.22	14.20	14.20	
1434437560	SMP	1	562.77	412.25	815.23	411.28	15.13	15.13	14.07	14.07	
1434445948	SMP	1	562.72	412.26	815.22	411.32	15.01	15.01	14.15	14.15	
1434454169	SMP	1	562.78	412.38	815.28	411.26	15.11	15.11	14.06	14.06	
1434462553	SMP	1	562.76	412.41	815.17	411.27	15.13	15.13	14.19	14.19	
1434470927	SMP	1	562.68	412.45	815.19	411.32	15.23	15.23	14.13	14.13	
1434479306	SMP	1	562.66	412.39	815.18	411.22	15.20	15.20	14.05	14.05	
1434487539	SMP	1	562.67	412.52	815.15	411.20	15.24	15.24	14.00	14.00	
1434495939	SMP	1	562.68	412.38	815.15	411.33	15.09	15.09	14.06	14.06	
1434504300	SMP	1	562.74	412.45	815.05	411.20	15.17	15.17	13.97	13.97	
1434512549	SMP	1	562.72	412.46	815.04	411.13	15.20	15.20	13.91	13.91	
1434520927	SMP	1	562.74	411.85	815.12	410.73	14.88	14.88	14.19	14.19	
1434529302	SMP	1	562.89	411.13	814.96	409.97	14.81	14.81	14.10	14.10	
1434537660	SMP	1	562.94	410.65	814.85	409.53	14.78	14.78	13.93	13.93	
1434545936	SMP	1	562.91	410.41	814.84	409.23	14.80	14.80	13.87	13.87	
1434554289	SMP	1	562.80	410.39	814.90	409.21	14.69	14.69	13.95	13.95	
1434562680	SMP	1	562.74	410.49	814.80	409.27	14.91	14.91	13.95	13.95	
1434571050	SMP	1	562.62	410.48	814.85	409.20	14.76	14.76	13.79	13.79	
1434579308	SMP	1	562.79	410.44	814.71	409.30	14.94	14.94	13.82	13.82	
1434587666	SMP	1	562.70	410.49	814.83	409.22	14.92	14.92	13.79	13.79	
1434596060	SMP	1	562.75	410.44	814.80	409.37	14.78	14.78	13.95	13.95	
1434604412	SMP	1	562.41	410.45	814.81	409.34	14.85	14.85	13.92	13.92	
1434612674	SMP	1	562.30	410.54	814.81	409.31	14.95	14.95	13.87	13.87	
1434621047	SMP	1	562.45	410.44	814.81	409.34	14.86	14.86	13.91	13.91	
1434629435	SMP	1	562.41	410.37	814.81	409.22	14.78	14.78	13.81	13.81	
1434637783	SMP	1	562.39	410.42	814.79	409.28	14.84	14.84	13.98	13.98	
1434646058	SMP	1	562.33	410.38	814.77	409.26	14.57	14.57	13.92	13.92	
1434654416	SMP	1	562.25	410.37	814.76	409.16	14.66	14.66	13.80	13.80	
1434662796	SMP	1	562.25	410.31	814.71	409.21	14.65	14.65	13.86	13.86	
1434671042	SMP	1	562.13	410.33	814.62	409.15	14.57	14.57	13.75	13.75	
1434679425	SMP	1	562.08	410.25	814.48	409.15	14.65	14.65	13.70	13.70	
1434687785	SMP	1	562.07	410.34	814.48	409.15	14.56	14.56	13.74	13.74	
1434696184	SMP	1	562.02	410.38	814.41	409.08	14.56	14.56	13.65	13.65	
1434704410	SMP	1	561.91	410.20	814.43	409.05	14.54	14.54	13.59	13.59	
1434712793	SMP	1	561.82	410.32	814.28	409.00	14.54	14.54	13.63	13.63	
1434721168	SMP	1	561.73	410.33	814.33	408.99	14.44	14.44	13.50	13.50	
1434729538	SMP	1	561.91	410.33	814.22	409.00	14.51	14.51	13.60	13.60	
1434737776	SMP	1	561.78	410.38	814.12	409.00	14.71	14.71	13.54	13.54	
1434746180	SMP	1	561.68	410.38	814.05	409.07	14.43	14.43	13.65	13.65	
1434754532	SMP	1	561.41	410.52	813.97	409.09	14.49	14.49	13.67	13.67	
1434762915	SMP	1	561.27	410.48	813.91	409.00	14.39	14.39	13.41	13.41	
1434771162	SMP	1	561.28	410.58	813.90	409.11	14.47	14.47	13.62	13.62	
1434779543	SMP	1	561.33	410.69	813.80	409.14	14.53	14.53	13.48	13.48	
1434787908	SMP	1	561.30	410.83	813.87	409.21	14.47	14.47	13.42	13.42	
1434796303	SMP	1	561.19	410.76	813.88	409.27	14.40	14.40	13.49	13.49	
1434804536	SMP	1	561.29	410.86	813.78	409.30	14.23	14.23	13.25	13.25	
1434812915	SMP	1	561.25	410.94	813.80	409.41	14.42	14.42	13.52	13.52	
1434821284	SMP	1	561.29	410.86	813.80	409.34	14.29	14.29	13.47	13.47	
1434829538	SMP	1	561.33	410.94	813.90	409.42	14.28	14.28	13.49	13.49	
1434837896	SMP	1	561.31	411.08	813.88	409.46	14.57	14.57	13.38	13.38	
1434846300	SMP	1	561.27	411.06	813.97	409.57	14.39	14.39	13.38	13.38	
1434854646	SMP	1	561.48	411.05	813.97	409.54	14.41	14.41	13.37	13.37	
1434862911	SMP	1	561.57	410.86	813.97	409.61	14.23	14.23	13.40	13.40	
1434871282	SMP	1	561.79	410.95	814.04	409.54	14.22	14.22	13.10	13.10	
1434879666	SMP	1	561.73	411.06	814.08	409.65	14.31	14.31	13.30	13.30	
1434888028	SMP	1	561.80	411.03	814.17	409.63	14.26	14.26	13.25	13.25	
1434896296	SMP	1	561.79	411.02	814.29	409.65	14.18	14.18	13.27	13.27	
1434904643	SMP	1	561.76	411.03	814.38	409.66	14.31	14.31	13.29	13.29	
1434913031	SMP	1	561.84	410.98	814.32	409.69	14.24	14.24	13.31	13.31	
1434921405	SMP	1	561.75	410.92	814.25	409.62	14.20	14.20	13.18	13.18	
1434929659	SMP	1	561.40	410.91	813.81	409.60	14.15	14.15	13.28	13.28	
1434938027	SMP	1	561.18	410.84	813.61	409.55	14.26	14.26	13.39	13.39	
1434946420	SMP	1	561.23	410.87	813.50	409.45	14.38	14.38	13.22	13.22	
1434954762	SMP	1	561.27	410.78	813.50	409.38	14.32	14.32	13.23	13.23	
1434963030	SMP	1	561.22	410.57	813.57	409.35	14.08	14.08	13.20	13.20	
1434971401	SMP	1	561.18	410.73	813.50	409.31	14.26	14.26	13.17	13.17	
1434979788	SMP	1	561.18	410.67	813.44	409.21	14.20	14.20	13.05	13.05	
1434988011	SMP	1	561.11	410.65	813.51	409.28	14.24	14.24	13.12	13.12	
1434996412	SMP	1	561.11	410.62	813.54	409.24	14.22	14.22	13.13	13.13	
1435004772	SMP	1	561.04	410.66	813.50	409.28	14.19	14.19	13.18	13.18	
1435013153	SMP	1	561.17	410.72	813.64	409.15	14.17	14.17	13.06	13.06	
1435021399	SMP	1	561.74	410.82	814.11	409.55	14.08	14.08	13.10	13.10	
1435029786	SMP	1	563.25	411.86	815.24	410.55	14.24	14.24	13.28	13.28	
1435038134	SMP	1	564.28	412.50	816.31	411.23	13.90	13.90	13.20	13.20	
1435046537	SMP	1	564.89	413.07	816.84	411.84	14.25	14.25	13.22	13.22	
1435054759	SMP	1	564.83	413.10	816.91	411.98	14.21	14.21	13.38	13.38	
1435071527	SMP	1	564.72	413.20	816.90	411.93	14.32	14.32	13.34	13.34	
1435079901	SMP	1	564.56	413.12	816.87	411.76	14.15	14.15	13.09	13.09	
1435088142	SMP	1	564.54	413.08	816.93	411.72	14.28	14.28	13.11	13.11	
1435096510	SMP	1	564.31	413.02	817.02	411.78	14.17	14.17	13.00	13.00	
1435104907	SMP	1	564.42	413.10	816.99	411.77	14.30	14.30	13.27	13.27	
1435113261	SMP	1	564.29	413.03	817.03	411.70	14.29	14.29	13.28	13.28	
1435121513	SMP	1	564.28	413.14	816.95	411.71	14.19	14.19	13.16	13.16	
1435129891	SMP	1	564.22	413.03	817.01	411.71	14.11	14.11	13.35	13.35	
1435138288	SMP	1	564.20	413.02	817.01	411.71	14.29	14.29	13.10	13.10	
1435146637	SMP	1	564.10	413.16	816.95	411.64	14.33	14.33	13.15	13.15	
1435154907	SMP	1	564.26	413.16	816.94	411.70	14.24	14.24	13.21	13.21	
1435163260	SMP	1	564.14	413.10	816.92	411.71	14.24	14.24	13.16	13.16	
1435171635	SMP	1	563.99	413.14	816.81	411.64	14.32	14.32	13.12	13.12	
1435179886	SMP	1	563.98	413.14	816.81	411.62	14.26	14.26	13.18	13.18	
1435188275	SMP	1	564.05	413.14	816.74	411.62	14.27	14.27	13.22	13.22	
1435196631	SMP	1	563.97	413.23	816.74	411.55	14.29	14.29	13.23	13.23	
1435205027	SMP	1	563.90	413.15	816.74	411.55	14.35	14.35	13.34	13.34	
1435213256	SMP	1	563.83	413.00	816.78	411.59	14.09	14.09	13.13	13.13	
1435221633	SMP	1	563.83	413.22	816.67	411.55	14.35	14.35	13.24	13.24	
1435230010	SMP	1	563.75	413.17	816.78	411.58	14.37	14.37	13.06	13.06	
1435238397	SMP	1	563.88	413.10	816.70	411.56	14.33	14.33	13.07	13.07	
1435246628	SMP	1	563.95	413.09	816.71	411.58	14.47	14.47	13.07	13.07	
1435255028	SMP	1	563.84	413.15	816.75	411.55	14.30	14.30	13.33	13.33	
1435263385	SMP	1	563.83	412.87	816.73	411.30	14.33	14.33	13.29	13.29	
1435271750	SMP	1	564.54	411.78	817.09	410.27	14.45	14.45	13.10	13.10	
1435288392	SMP	1	565.72	409.58	817.32	407.98	14.43	14.43	13.32	13.32	
1435296757	SMP	1	565.77	408.94	817.43	407.52	14.45	14.45	13.42	13.42	
1435305128	SMP	1	565.77	408.97	817.57	407.52	14.47	14.47	13.42	13.42	
1435313390	SMP	1	565.77	409.07	817.60	407.71	14.40	14.40	13.45	13.45	
1435321742	SMP	1	565.66	409.23	817.64	407.79	14.45	14.45	13.43	13.43	
1435330143	SMP	1	565.58	409.36	817.66	407.90	14.61	14.61	13.44	13.44	
1435338372	SMP	1	565.65	409.37	817.64	407.94	14.59	14.59	13.39	13.39	
1435346752	SMP	1	565.61	409.46	817.67	408.00	14.55	14.55	13.34	13.34	
1435355127	SMP	1	565.50	409.53	817.60	408.06	14.62	14.62	13.37	13.37	
1435363508	SMP	1	565.51	409.56	817.77	408.10	14.48	14.48	13.48	13.48	
1435371740	SMP	1	565.42	409.52	817.76	408.09	14.59	14.59	13.61	13.61	
1435380142	SMP	1	565.48	409.59	817.67	408.13	14.75	14.75	13.63	13.63	
1435388489	SMP	1	565.38	409.53	817.60	408.04	14.61	14.61	13.49	13.49	
1435396874	SMP	1	565.41	409.64	817.70	408.02	14.75	14.75	13.56	13.56	
1435405129	SMP	1	565.31	409.52	817.72	408.15	14.58	14.58	13.64	13.64	
1435413500	SMP	1	565.35	409.63	817.65	408.13	14.85	14.85	13.59	13.59	
1435421871	SMP	1	565.21	409.58	817.64	408.08	14.65	14.65	13.46	13.46	
1435430268	SMP	1	565.23	409.60	817.58	408.10	14.69	14.69	13.50	13.50	
1435438488	SMP	1	565.20	409.57	817.62	408.13	14.66	14.66	13.52	13.52	
1435446881	SMP	1	565.24	409.64	817.52	408.07	14.66	14.66	13.45	13.45	
1435455244	SMP	1	565.16	409.68	817.63	408.09	14.58	14.58	13.38	13.38	
1435463629	SMP	1	565.19	409.71	817.60	408.11	14.57	14.57	13.62	13.62	
1435471861	SMP	1	565.20	409.70	817.58	408.12	14.53	14.53	13.51	13.51	
1435480254	SMP	1	565.20	409.62	817.66	408.16	14.65	14.65	13.56	13.56	
1435488604	SMP	1	565.20	409.68	817.56	408.08	14.58	14.58	13.44	13.44	
1435496875	SMP	1	565.16	409.55	817.63	408.13	14.55	14.55	13.40	13.40	
1435505244	SMP	1	565.08	409.57	817.58	408.10	14.52	14.52	13.49	13.49	
1435513619	SMP	1	565.14	409.54	817.58	408.01	14.46	14.46	13.44	13.44	
1435521979	SMP	1	565.17	409.54	817.54	408.03	14.60	14.60	13.42	13.42	
1435530256	SMP	1	565.08	409.52	817.59	408.04	14.43	14.43	13.50	13.50	
1435538611	SMP	1	565.13	409.48	817.50	407.95	14.41	14.41	13.45	13.45	
1435546991	SMP	1	565.09	409.55	817.53	407.94	14.39	14.39	13.22	13.22	
1435555363	SMP	1	565.04	409.48	817.58	408.00	14.36	14.36	13.44	13.44	
1435563635	SMP	1	565.08	409.59	817.55	407.98	14.29	14.29	13.37	13.37	
1435571977	SMP	1	565.18	409.64	817.59	408.00	14.36	14.36	13.35	13.35	
1435580377	SMP	1	564.80	409.70	817.26	407.90	14.44	14.44	13.16	13.16	
1435588731	SMP	1	563.83	409.54	816.59	407.91	14.57	14.57	13.47	13.47	
1435596987	SMP	1	562.91	409.51	815.42	407.87	14.54	14.54	13.51	13.51	
1435605360	SMP	1	562.16	409.32	814.66	407.67	14.32	14.32	13.48	13.48	
1435613744	SMP	1	561.79	409.29	814.29	407.56	14.52	14.52	13.33	13.33	
1435622108	SMP	1	561.85	409.36	814.15	407.50	14.40	14.40	13.37	13.37	
1435630376	SMP	1	562.11	409.31	814.17	407.50	14.41	14.41	13.42	13.42	
1435638732	SMP	1	561.94	409.25	814.25	407.55	14.37	14.37	13.36	13.36	
1435647114	SMP	1	562.00	409.27	814.36	407.56	14.42	14.42	13.20	13.20	
1435655358	SMP	1	562.06	409.26	814.46	407.61	14.30	14.30	13.32	13.32	
1435663738	SMP	1	562.12	409.20	814.58	407.63	14.19	14.19	13.43	13.43	
1435672096	SMP	1	562.17	409.22	814.61	407.60	14.16	14.16	13.50	13.50	
1435680500	SMP	1	562.20	409.08	814.64	407.65	14.07	14.07	13.47	13.47	
1435688727	SMP	1	562.21	409.06	814.69	407.67	14.14	14.14	13.53	13.53	
1435697110	SMP	1	562.19	409.00	814.73	407.59	14.18	14.18	13.36	13.36	
1435705479	SMP	1	562.34	408.99	814.86	407.64	14.31	14.31	13.39	13.39	
1435713880	SMP	1	562.36	408.97	814.91	407.60	14.37	14.37	13.52	13.52	
1435730474	SMP	1	562.42	408.92	814.89	407.54	14.15	14.15	13.45	13.45	
1435738871	SMP	1	562.41	408.80	814.92	407.56	13.90	13.90	13.31	13.31	
1435747245	SMP	1	562.21	408.86	814.92	407.48	14.28	14.28	13.44	13.44	
1435763862	SMP	1	562.27	408.91	814.83	407.48	14.30	14.30	13.43	13.43	
1435772228	SMP	1	562.27	408.96	814.89	407.48	14.21	14.21	13.50	13.50	
1435780615	SMP	1	562.33	408.91	814.79	407.49	14.04	14.04	13.38	13.38	
1435797222	SMP	1	563.25	409.07	816.11	407.81	14.32	14.32	13.63	13.63	
1435805623	SMP	1	564.82	409.22	817.46	407.71	14.38	14.38	13.36	13.36	
1435813859	SMP	1	565.72	409.21	818.15	407.77	14.44	14.44	13.46	13.46	
1435830605	SMP	1	565.86	409.01	818.11	407.80	14.49	14.49	13.69	13.69	
1435839037	SMP	1	565.84	408.94	817.98	407.60	14.33	14.33	13.50	13.50	
1435847238	SMP	1	565.81	409.06	817.91	407.60	14.29	14.29	13.51	13.51	
1435863969	SMP	1	565.61	409.18	817.99	407.70	14.49	14.49	13.49	13.49	
1435872367	SMP	1	565.53	409.11	817.92	407.76	14.44	14.44	13.48	13.48	
1435880595	SMP	1	565.56	409.31	817.94	407.74	14.51	14.51	13.55	13.55	
1435897351	SMP	1	565.71	409.40	818.08	407.88	14.56	14.56	13.47	13.47	
1435905718	SMP	1	565.75	409.44	818.19	407.98	14.40	14.40	13.43	13.43	
1435913982	SMP	1	565.69	409.47	818.28	408.07	14.41	14.41	13.48	13.48	
1435922338	SMP	1	565.85	409.50	818.30	408.07	14.40	14.40	13.33	13.33	
1435930727	SMP	1	565.86	409.65	818.38	408.14	14.42	14.42	13.37	13.37	
1435939090	SMP	1	565.85	409.50	818.33	408.23	14.20	14.20	13.41	13.41	
1435947364	SMP	1	565.91	409.56	818.37	408.23	14.36	14.36	13.35	13.35	
1435955717	SMP	1	565.99	409.49	818.38	408.21	14.12	14.12	13.44	13.44	
1435964081	SMP	1	565.93	409.45	818.31	408.12	14.33	14.33	13.37	13.37	
1435972330	SMP	1	565.91	409.50	818.29	408.10	14.40	14.40	13.43	13.43	
1435980743	SMP	1	565.91	409.41	818.27	408.09	14.39	14.39	13.30	13.30	
1435989088	SMP	1	565.90	409.27	818.28	408.00	14.36	14.36	13.24	13.24	
1435997443	SMP	1	565.93	409.27	818.19	407.98	14.29	14.29	13.22	13.22	
1436005714	SMP	1	565.90	409.22	818.18	407.94	14.37	14.37	13.29	13.29	
1436014114	SMP	1	565.85	409.19	818.41	408.02	14.41	14.41	13.31	13.31	
1436022452	SMP	1	565.89	409.24	818.41	408.02	14.48	14.48	13.49	13.49	
1436030809	SMP	1	565.86	409.23	818.30	407.97	14.49	14.49	13.60	13.60	
1436039078	SMP	1	565.80	409.26	818.34	407.96	14.48	14.48	13.54	13.54	
1436047474	SMP	1	565.70	409.19	818.35	407.92	14.52	14.52	13.56	13.56	
1436055837	SMP	1	565.68	409.19	818.30	407.86	14.52	14.52	13.61	13.61	
1436064161	SMP	1	565.67	409.12	818.25	407.85	14.46	14.46	13.56	13.56	
1436072446	SMP	1	565.52	409.25	818.23	407.83	14.67	14.67	13.60	13.60	
1436080845	SMP	1	565.46	409.20	818.23	407.84	14.58	14.58	13.58	13.58	
1436089199	SMP	1	565.36	409.24	818.11	407.80	14.72	14.72	13.58	13.58	
1436097514	SMP	1	565.28	409.27	818.16	407.86	14.74	14.74	13.65	13.65	
1436105841	SMP	1	565.21	409.26	818.03	407.86	14.80	14.80	13.75	13.75	
1436114190	SMP	1	565.22	409.23	818.03	407.79	14.76	14.76	13.79	13.79	
1436122569	SMP	1	565.18	409.26	818.03	407.79	14.78	14.78	13.77	13.77	
1436130856	SMP	1	565.25	409.26	817.99	407.90	14.73	14.73	13.81	13.81	
1436139197	SMP	1	565.23	409.33	817.96	407.86	14.55	14.55	13.85	13.85	
1436147553	SMP	1	565.30	409.38	818.17	407.87	14.92	14.92	13.67	13.67	
1436155957	SMP	1	566.33	409.48	819.07	408.07	14.82	14.82	13.84	13.84	
1436172581	SMP	1	567.33	409.41	819.99	408.12	14.50	14.50	13.78	13.78	
1436180914	SMP	1	567.31	409.24	820.00	408.14	14.39	14.39	13.88	13.88	
1436189336	SMP	1	567.36	409.26	819.95	408.08	14.51	14.51	13.78	13.78	
1436205949	SMP	1	567.42	409.38	819.96	408.00	14.35	14.35	13.62	13.62	
1436214293	SMP	1	567.36	409.29	819.95	408.01	14.37	14.37	13.83	13.83	
1436222691	SMP	1	567.26	409.41	819.94	408.06	14.38	14.38	13.60	13.60	
1436239323	SMP	1	567.13	409.36	819.86	407.94	14.53	14.53	13.71	13.71	
1436247634	SMP	1	567.20	409.46	819.91	408.07	14.36	14.36	13.68	13.68	
1436256069	SMP	1	567.23	409.47	819.93	408.05	14.30	14.30	13.60	13.60	
1436264312	SMP	1	567.22	409.43	819.90	408.04	14.40	14.40	13.65	13.65	
1436272715	SMP	1	567.22	409.49	819.93	408.07	14.50	14.50	13.80	13.80	
1436281058	SMP	1	567.35	409.44	819.94	407.97	14.51	14.51	13.58	13.58	
1436289446	SMP	1	567.27	409.43	819.96	407.98	14.47	14.47	13.57	13.57	
1436297670	SMP	1	567.32	409.47	820.03	408.09	14.37	14.37	13.76	13.76	
1436306067	SMP	1	567.29	409.44	820.14	408.07	14.44	14.44	13.69	13.69	
1436314342	SMP	1	567.33	409.38	820.18	408.02	14.39	14.39	13.82	13.82	
1436322711	SMP	1	567.46	409.33	820.13	408.11	14.40	14.40	13.79	13.79	
1436331063	SMP	1	567.47	409.30	820.23	408.02	14.51	14.51	13.69	13.69	
1436339445	SMP	1	567.48	409.21	820.16	408.01	14.34	14.34	13.58	13.58	
1436347819	SMP	1	567.56	409.31	820.19	407.96	14.57	14.57	13.42	13.42	
1436356066	SMP	1	567.61	409.32	820.34	408.12	14.45	14.45	13.64	13.64	
1436364438	SMP	1	567.74	409.29	820.27	408.07	14.43	14.43	13.47	13.47	
1436372831	SMP	1	567.79	409.35	820.46	408.12	14.44	14.44	13.49	13.49	
1436381196	SMP	1	567.89	409.31	820.56	408.21	14.54	14.54	13.65	13.65	
1436389436	SMP	1	567.93	409.30	820.59	408.18	14.21	14.21	13.50	13.50	
1436397815	SMP	1	568.02	409.42	820.71	408.25	14.25	14.25	13.46	13.46	
1436406193	SMP	1	568.30	409.56	820.83	408.51	14.18	14.18	13.57	13.57	
1436414559	SMP	1	568.59	410.16	821.01	408.92	14.66	14.66	13.53	13.53	
1436422831	SMP	1	568.85	410.50	821.08	409.38	14.54	14.54	13.42	13.42	
1436431183	SMP	1	568.81	410.66	821.18	409.47	14.51	14.51	13.49	13.49	
1436439566	SMP	1	568.73	410.63	821.27	409.55	14.60	14.60	13.44	13.44	
1436447937	SMP	1	568.81	410.73	821.38	409.64	14.49	14.49	13.40	13.40	
1436456185	SMP	1	568.87	410.78	821.41	409.69	14.60	14.60	13.60	13.60	
1436464553	SMP	1	568.81	410.86	821.34	409.62	14.67	14.67	13.40	13.40	
1436472952	SMP	1	568.80	410.78	821.35	409.63	14.62	14.62	13.24	13.24	
1436481188	SMP	1	568.74	410.80	821.34	409.62	14.54	14.54	13.37	13.37	
1436489556	SMP	1	568.74	410.73	821.30	409.57	14.46	14.46	13.31	13.31	
1436498127	SMP	1	568.74	410.80	821.22	409.61	14.46	14.46	13.26	13.26	
1436506310	SMP	1	568.74	410.73	821.34	409.63	14.50	14.50	13.26	13.26	
1436514551	SMP	1	568.70	410.80	821.22	409.61	14.49	14.49	13.35	13.35	
1436522948	SMP	1	568.73	410.72	821.24	409.59	14.38	14.38	13.36	13.36	
1436531305	SMP	1	568.56	410.67	821.35	409.52	14.40	14.40	13.33	13.33	
1436539678	SMP	1	568.56	410.73	821.22	409.58	14.43	14.43	13.33	13.33	
1436547933	SMP	1	568.48	410.77	821.27	409.67	14.57	14.57	13.36	13.36	
1436556305	SMP	1	568.50	410.72	821.24	409.59	14.40	14.40	13.46	13.46	
1436564682	SMP	1	568.41	410.77	821.13	409.60	14.62	14.62	13.51	13.51	
1436573074	SMP	1	568.44	410.78	821.19	409.57	14.39	14.39	13.65	13.65	
1436581301	SMP	1	568.49	410.73	821.13	409.59	14.40	14.40	13.46	13.46	
1436589677	SMP	1	568.50	410.97	820.93	409.79	14.20	14.20	13.48	13.48	
1436598055	SMP	1	568.41	411.31	820.69	410.08	14.38	14.38	13.34	13.34	
1436606427	SMP	1	568.40	411.40	820.67	410.22	14.10	14.10	13.26	13.26	
1436614672	SMP	1	568.28	411.54	820.69	410.31	14.21	14.21	13.21	13.21	
1436623070	SMP	1	568.25	411.50	820.74	410.32	14.22	14.22	13.24	13.24	
1436631421	SMP	1	568.27	411.51	820.66	410.32	14.07	14.07	13.19	13.19	
1436639671	SMP	1	568.13	411.52	820.63	410.32	14.30	14.30	13.18	13.18	
1436648049	SMP	1	568.36	411.48	820.55	410.34	14.08	14.08	13.25	13.25	
1436656421	SMP	1	568.22	411.61	820.56	410.32	14.22	14.22	13.29	13.29	
1436664796	SMP	1	568.12	411.48	820.54	410.38	14.18	14.18	13.45	13.45	
1436673063	SMP	1	568.08	411.48	820.47	410.33	14.27	14.27	13.31	13.31	
1436681430	SMP	1	568.08	411.54	820.41	410.30	14.31	14.31	13.33	13.33	
1436689808	SMP	1	567.95	411.49	820.49	410.37	14.20	14.20	13.35	13.35	
1436698172	SMP	1	567.86	411.51	820.34	410.25	14.20	14.20	13.43	13.43	
1436706421	SMP	1	567.87	411.54	820.53	410.35	14.35	14.35	13.30	13.30	
1436714800	SMP	1	567.92	411.59	820.54	410.31	14.30	14.30	13.28	13.28	
1436723192	SMP	1	567.88	411.51	820.47	410.30	14.31	14.31	13.34	13.34	
1436731540	SMP	1	567.87	411.64	820.52	410.32	14.44	14.44	13.27	13.27	
1436739805	SMP	1	567.89	411.55	820.55	410.31	14.28	14.28	13.30	13.30	
1436748180	SMP	1	567.90	411.55	820.52	410.32	14.33	14.33	13.34	13.34	
1436756541	SMP	1	567.95	411.56	820.53	410.27	14.30	14.30	13.33	13.33	
1436764913	SMP	1	568.03	411.53	820.69	410.48	14.38	14.38	13.51	13.51	
1436773185	SMP	1	568.03	411.48	820.58	410.36	14.30	14.30	13.34	13.34	
1436781544	SMP	1	568.16	411.33	820.79	410.43	14.43	14.43	13.56	13.56	
1436789917	SMP	1	568.08	411.32	820.89	410.43	14.56	14.56	13.58	13.58	
1436798168	SMP	1	568.17	411.32	820.89	410.38	14.43	14.43	13.54	13.54	
1436806577	SMP	1	568.18	411.43	820.90	410.52	14.60	14.60	13.62	13.62	
1436823293	SMP	1	568.22	411.46	820.93	410.53	14.68	14.68	13.61	13.61	
1436831563	SMP	1	568.19	411.47	820.92	410.51	14.48	14.48	13.61	13.61	
1436839906	SMP	1	568.16	411.51	820.85	410.45	14.40	14.40	13.54	13.54	
1436848298	SMP	1	568.09	411.49	820.89	410.50	14.39	14.39	13.59	13.59	
1436856670	SMP	1	568.05	411.48	820.82	410.48	14.33	14.33	13.60	13.60	
1436864926	SMP	1	568.08	411.51	820.74	410.36	14.45	14.45	13.56	13.56	
1436873293	SMP	1	567.95	411.48	820.81	410.37	14.56	14.56	13.53	13.53	
1436881683	SMP	1	567.86	411.42	820.65	410.45	14.57	14.57	13.62	13.62	
1436890031	SMP	1	567.73	411.42	820.51	410.31	14.60	14.60	13.46	13.46	
1436898298	SMP	1	567.66	411.66	820.51	410.31	14.79	14.79	13.46	13.46	
1436906665	SMP	1	567.74	411.54	820.44	410.35	14.67	14.67	13.67	13.67	
1436915051	SMP	1	567.56	411.57	820.29	410.19	14.67	14.67	13.60	13.60	
1436923414	SMP	1	567.52	411.46	820.36	410.37	14.67	14.67	13.75	13.75	
1436931682	SMP	1	567.52	411.63	820.38	410.46	14.74	14.74	13.72	13.72	
1436940036	SMP	1	567.47	411.65	820.23	410.46	14.79	14.79	13.80	13.80	
1436948425	SMP	1	567.42	411.73	820.22	410.51	14.65	14.65	13.81	13.81	
1436956660	SMP	1	567.44	411.81	820.24	410.57	14.86	14.86	13.74	13.74	
1436973424	SMP	1	567.41	411.99	820.34	410.65	14.90	14.90	13.75	13.75	
1436981789	SMP	1	567.41	411.92	820.30	410.77	14.82	14.82	13.79	13.79	
1436990036	SMP	1	567.41	412.07	820.27	410.75	14.86	14.86	13.79	13.79	
1436998408	SMP	1	567.39	412.22	820.37	410.80	14.90	14.90	13.60	13.60	
1437015178	SMP	1	567.88	412.12	820.60	410.71	14.69	14.69	13.40	13.40	
1437023392	SMP	1	570.53	411.68	822.80	410.39	11.39	11.39	11.45	11.45	
1437031799	SMP	1	551.61	419.85	818.46	417.32	10.08	10.08	4.33	4.33	
1437040202	SMP	1	562.05	423.95	0.00	0.00	6.64	6.64	0.00	0.00	
1437048537	SMP	1	566.02	427.90	822.95	425.57	5.85	5.85	14.38	14.38	
1437065175	SMP	1	532.88	438.26	821.33	430.77	8.97	8.97	10.01	10.01	
1437073512	SMP	1	531.70	438.66	825.54	427.02	11.04	11.04	15.24	15.24	
1437081919	SMP	1	531.20	433.24	0.00	0.00	8.30	8.30	0.00	0.00	
1437090157	SMP	1	574.36	419.38	825.27	422.85	18.14	18.14	15.51	15.51	
1437106899	SMP	1	0.00	0.00	832.21	423.73	0.00	0.00	16.45	16.45	
1437115161	SMP	1	0.00	0.00	833.40	423.95	0.00	0.00	24.00	24.00	
1437123534	SMP	1	0.00	0.00	0.00	0.00	0.00	0.00	0.00	0.00	
1437131893	SMP	1	570.58	409.14	824.23	411.58	12.95	12.95	13.41	13.41	
1437148548	SMP	1	567.53	408.54	821.50	407.13	17.26	17.26	16.06	16.06	
1437156895	SMP	1	568.19	408.49	821.38	407.44	17.03	17.03	14.88	14.88	
1437165294	SMP	1	568.79	408.45	822.66	407.89	14.93	14.93	13.83	13.83	
1437181908	SMP	1	569.15	409.10	822.10	408.07	14.42	14.42	13.38	13.38	
1437190293	SMP	1	569.10	409.24	822.16	408.22	14.80	14.80	13.22	13.22	
1437198642	SMP	1	569.20	409.22	822.08	408.32	14.74	14.74	13.54	13.54	
1437215269	SMP	1	569.13	409.51	822.11	408.48	14.83	14.83	13.79	13.79	
1437223644	SMP	1	569.20	409.45	822.10	408.52	14.69	14.69	13.68	13.68	
1437232031	SMP	1	569.08	409.50	822.08	408.52	14.82	14.82	13.66	13.66	
1437248649	SMP	1	569.09	409.52	822.03	408.55	14.75	14.75	13.69	13.69	
1437257035	SMP	1	569.05	409.43	822.09	408.52	14.79	14.79	13.86	13.86	
1437265391	SMP	1	568.94	409.52	821.99	408.52	14.77	14.77	13.77	13.77	
1437282016	SMP	1	568.92	409.61	822.06	408.59	14.59	14.59	13.70	13.70	
1437290393	SMP	1	568.97	409.68	822.02	408.62	14.35	14.35	13.62	13.62	
1437298781	SMP	1	569.03	409.73	822.00	408.59	14.14	14.14	13.52	13.52	
1437315393	SMP	1	568.96	409.86	822.05	408.61	14.26	14.26	13.55	13.55	
1437323786	SMP	1	569.07	409.73	821.90	408.58	14.74	14.74	13.74	13.74	
1437332135	SMP	1	568.98	409.76	821.85	408.59	14.71	14.71	13.56	13.56	
1437348756	SMP	1	569.02	409.86	821.86	408.58	14.83	14.83	13.70	13.70	
1437357134	SMP	1	568.92	409.85	821.88	408.59	14.79	14.79	13.61	13.61	
1437365530	SMP	1	568.81	409.89	821.89	408.57	14.91	14.91	13.61	13.61	
1437373758	SMP	1	568.81	409.89	821.75	408.57	14.80	14.80	13.59	13.59	
1437382156	SMP	1	568.89	409.92	821.82	408.57	14.88	14.88	13.58	13.58	
1437390507	SMP	1	568.87	409.64	821.66	408.35	14.82	14.82	13.47	13.47	
1437398893	SMP	1	568.55	409.25	821.31	407.88	14.94	14.94	13.43	13.43	
1437407134	SMP	1	568.56	408.91	821.12	407.47	14.89	14.89	13.59	13.59	
1437423897	SMP	1	568.63	408.65	821.12	407.23	14.88	14.88	13.63	13.63	
1437432261	SMP	1	568.66	408.79	821.29	407.32	14.77	14.77	13.71	13.71	
1437440521	SMP	1	568.71	408.75	821.16	407.23	15.01	15.01	13.53	13.53	
1437457256	SMP	1	568.84	408.78	821.36	407.39	14.66	14.66	13.65	13.65	
1437465526	SMP	1	568.87	408.84	821.27	407.38	14.82	14.82	13.57	13.57	
1437473868	SMP	1	568.76	408.87	821.40	407.47	14.77	14.77	13.42	13.42	
1437490627	SMP	1	568.97	408.88	821.43	407.57	14.74	14.74	13.45	13.45	
1437498880	SMP	1	568.99	408.96	821.49	407.59	14.73	14.73	13.51	13.51	
1437507249	SMP	1	569.01	408.98	821.52	407.67	14.83	14.83	13.49	13.49	
1437523995	SMP	1	569.02	409.09	821.52	407.71	14.75	14.75	13.62	13.62	
1437532271	SMP	1	569.04	408.96	821.66	407.78	14.60	14.60	13.77	13.77	
1437540613	SMP	1	569.10	409.07	821.63	407.73	14.57	14.57	13.70	13.70	
1437549013	SMP	1	569.10	409.03	821.65	407.80	14.50	14.50	13.64	13.64	
1437557390	SMP	1	569.09	408.99	821.79	407.89	14.82	14.82	13.63	13.63	
1437565634	SMP	1	569.26	409.17	821.79	407.89	14.57	14.57	13.53	13.53	
1437573984	SMP	1	569.33	409.10	821.90	407.87	14.60	14.60	13.50	13.50	
1437582394	SMP	1	569.42	409.12	821.80	407.87	14.62	14.62	13.54	13.54	
1437590624	SMP	1	569.28	409.08	821.86	407.91	14.83	14.83	13.55	13.55	
1437599001	SMP	1	569.29	409.10	821.84	407.90	14.98	14.98	13.60	13.60	
1437607372	SMP	1	569.28	409.01	821.88	407.83	14.84	14.84	13.56	13.56	
1437615754	SMP	1	569.71	408.74	822.29	407.68	14.62	14.62	13.24	13.24	
1437624016	SMP	1	570.31	408.24	822.78	407.13	14.53	14.53	13.56	13.56	
1437632389	SMP	1	570.75	407.84	822.78	406.54	14.49	14.49	13.57	13.57	
1437649128	SMP	1	570.88	407.58	822.76	406.14	14.60	14.60	13.12	13.12	
1437657389	SMP	1	570.82	407.50	822.89	406.20	14.48	14.48	13.22	13.22	
1437665752	SMP	1	570.76	407.58	822.86	406.18	14.64	14.64	13.17	13.17	
1437682487	SMP	1	570.80	407.52	822.80	406.17	14.49	14.49	13.17	13.17	
1437690741	SMP	1	570.76	407.60	822.74	406.07	14.59	14.59	13.06	13.06	
1437699132	SMP	1	570.52	407.40	822.84	406.05	14.43	14.43	13.10	13.10	
1437715856	SMP	1	570.59	407.45	822.84	406.11	14.27	14.27	13.08	13.08	
1437724131	SMP	1	570.52	407.34	822.97	406.13	14.14	14.14	13.04	13.04	
1437732489	SMP	1	570.60	407.39	822.84	406.08	14.20	14.20	13.01	13.01	
1437749245	SMP	1	570.56	407.38	822.89	406.05	14.43	14.43	12.97	12.97	
1437757488	SMP	1	570.53	407.40	822.94	406.07	14.17	14.17	13.02	13.02	
1437765878	SMP	1	570.40	407.40	822.87	406.04	14.26	14.26	12.95	12.95	
1437782478	SMP	1	570.52	407.35	823.00	405.98	14.27	14.27	12.96	12.96	
1437790886	SMP	1	570.42	407.34	823.12	406.10	13.85	13.85	13.10	13.10	
1437799236	SMP	1	570.59	407.39	823.04	405.99	14.47	14.47	12.96	12.96	
1437807636	SMP	1	570.53	407.32	823.09	406.04	14.27	14.27	13.04	13.04	
1437815867	SMP	1	570.48	407.32	823.12	406.03	14.38	14.38	12.97	12.97	
1437824240	SMP	1	570.59	407.43	823.05	405.96	14.56	14.56	13.12	13.12	
1437832605	SMP	1	570.56	407.23	823.18	406.02	14.34	14.34	13.10	13.10	
1437841004	SMP	1	570.72	407.37	823.26	406.03	14.35	14.35	13.14	13.14	
1437849233	SMP	1	570.81	407.28	823.40	405.96	14.48	14.48	13.05	13.05	
1437857604	SMP	1	570.86	407.23	823.34	405.93	14.34	14.34	13.17	13.17	
1437874366	SMP	1	570.70	407.14	823.27	405.84	14.22	14.22	13.15	13.15	
1437882618	SMP	1	570.81	406.98	823.45	405.80	14.17	14.17	13.16	13.16	
1437890983	SMP	1	571.00	407.06	823.39	405.77	14.30	14.30	13.13	13.13	
1437907745	SMP	1	572.19	405.68	824.43	404.56	14.46	14.46	13.01	13.01	
1437915981	SMP	1	573.14	404.56	824.84	403.47	14.29	14.29	12.98	12.98	
1437924361	SMP	1	573.74	403.30	825.10	402.13	13.88	13.88	12.95	12.95	
1437940979	SMP	1	573.76	402.70	825.52	401.60	13.97	13.97	12.97	12.97	
1437949375	SMP	1	573.81	402.75	825.52	401.67	14.06	14.06	12.98	12.98	
1437957714	SMP	1	573.82	402.84	825.50	401.73	14.09	14.09	12.84	12.84	
1437974350	SMP	1	573.74	402.87	825.54	401.91	13.91	13.91	12.91	12.91	
1437982725	SMP	1	573.61	402.94	825.56	401.98	13.58	13.58	12.81	12.81	
1437991100	SMP	1	573.50	402.92	825.60	402.05	13.49	13.49	12.78	12.78	
1438007728	SMP	1	573.48	402.99	825.66	402.14	13.96	13.96	12.76	12.76	
1438016118	SMP	1	573.52	403.09	825.63	402.22	13.99	13.99	12.81	12.81	
1438024474	SMP	1	573.56	403.16	825.73	402.26	13.93	13.93	12.87	12.87	
1438041106	SMP	1	573.80	403.25	825.83	402.42	14.03	14.03	12.97	12.97	
1438049475	SMP	1	573.59	403.37	825.91	402.48	13.96	13.96	13.18	13.18	
1438057860	SMP	1	573.68	403.41	825.93	402.44	13.83	13.83	13.10	13.10	
1438074471	SMP	1	573.76	403.54	826.11	402.68	13.97	13.97	13.05	13.05	
1438082869	SMP	1	573.98	403.54	826.21	402.72	13.97	13.97	13.03	13.03	
1438091218	SMP	1	573.81	403.64	826.31	402.80	13.58	13.58	13.10	13.10	
1438107847	SMP	1	573.98	403.53	826.38	402.83	13.96	13.96	12.89	12.89	
1438116220	SMP	1	574.11	403.52	826.52	402.88	14.21	14.21	13.03	13.03	
1438124607	SMP	1	574.32	403.47	826.75	402.86	14.27	14.27	13.17	13.17	
1438141216	SMP	1	574.37	403.23	826.73	402.64	14.12	14.12	13.29	13.29	
1438149610	SMP	1	574.47	403.00	826.61	402.17	14.34	14.34	13.00	13.00	
1438157959	SMP	1	574.23	402.68	826.41	402.00	14.21	14.21	13.09	13.09	
1438174595	SMP	1	573.84	402.51	826.09	401.69	14.73	14.73	13.19	13.19	
1438182966	SMP	1	573.88	402.47	826.16	401.73	14.23	14.23	13.13	13.13	
1438191355	SMP	1	573.96	402.42	826.19	401.80	14.18	14.18	13.13	13.13	
1438207958	SMP	1	574.09	402.33	826.35	401.84	14.26	14.26	13.09	13.09	
1438216357	SMP	1	574.25	402.46	826.46	401.80	14.31	14.31	13.13	13.13	
1438224701	SMP	1	574.08	402.37	826.39	401.82	14.59	14.59	13.05	13.05	
1438241345	SMP	1	574.06	402.11	826.35	401.69	14.22	14.22	13.12	13.12	
1438249714	SMP	1	573.89	401.70	826.24	401.15	14.11	14.11	13.11	13.11	
1438258102	SMP	1	573.83	401.47	825.92	400.86	13.95	13.95	13.25	13.25	
1438283088	SMP	1	573.72	401.26	825.80	400.64	14.81	14.81	13.44	13.44	
1438291352	SMP	1	573.89	401.30	825.78	400.77	14.38	14.38	13.41	13.41	
1438299705	SMP	1	573.62	401.22	825.87	400.65	14.10	14.10	13.36	13.36	
1438316465	SMP	1	573.74	401.33	825.71	400.74	14.93	14.93	13.43	13.43	
1438324707	SMP	1	573.71	401.38	825.84	400.81	14.99	14.99	13.54	13.54	
1438333096	SMP	1	573.77	401.28	825.90	400.74	14.26	14.26	13.26	13.26	
1438349828	SMP	1	573.69	401.31	825.84	400.69	14.20	14.20	13.34	13.34	
1438358098	SMP	1	573.50	401.20	825.77	400.67	14.23	14.23	13.38	13.38	
1438366486	SMP	1	573.47	401.25	825.68	400.66	14.90	14.90	13.40	13.40	
1438374841	SMP	1	573.39	401.16	825.75	400.61	14.42	14.42	13.47	13.47	
1438383204	SMP	1	573.29	401.11	825.60	400.60	14.77	14.77	13.33	13.33	
1438391457	SMP	1	573.41	401.14	825.64	400.57	14.50	14.50	13.37	13.37	
1438399834	SMP	1	573.29	401.08	825.58	400.59	14.31	14.31	13.26	13.26	
1438408221	SMP	1	573.28	401.21	825.54	400.54	14.78	14.78	13.26	13.26	
1438416450	SMP	1	573.23	400.99	825.54	400.41	14.86	14.86	13.52	13.52	
1438424834	SMP	1	573.17	401.14	825.45	400.45	14.39	14.39	13.23	13.23	
1438433200	SMP	1	572.99	400.97	825.52	400.36	14.88	14.88	13.06	13.06	
1438441587	SMP	1	573.16	401.15	825.34	400.41	14.97	14.97	13.14	13.14	
1438449823	SMP	1	572.79	401.08	825.37	400.35	14.90	14.90	13.21	13.21	
1438458219	SMP	1	572.86	401.03	825.34	400.31	14.97	14.97	13.26	13.26	
1438466581	SMP	1	572.72	401.07	825.31	400.36	14.87	14.87	13.28	13.28	
1438474945	SMP	1	572.73	401.18	825.26	400.26	15.02	15.02	13.28	13.28	
1438483197	SMP	1	572.77	401.28	825.12	400.28	14.96	14.96	13.26	13.26	
1438491589	SMP	1	572.77	401.14	825.22	400.29	15.07	15.07	13.31	13.31	
1438499946	SMP	1	572.75	401.23	825.07	400.24	15.00	15.00	13.16	13.16	
1438508339	SMP	1	572.59	400.98	825.13	400.23	14.34	14.34	13.24	13.24	
1438516572	SMP	1	572.42	401.08	825.05	400.22	14.27	14.27	13.32	13.32	
1438524957	SMP	1	572.59	401.09	825.14	400.17	15.01	15.01	13.44	13.44	
1438533328	SMP	1	572.55	401.07	825.17	400.31	14.96	14.96	13.10	13.10	
1438541702	SMP	1	572.69	401.03	825.16	400.32	14.90	14.90	13.36	13.36	
1438549940	SMP	1	572.75	401.16	825.23	400.37	15.10	15.10	13.33	13.33	
1438558337	SMP	1	572.34	401.03	824.92	400.29	14.85	14.85	13.26	13.26	
1438566694	SMP	1	571.31	401.08	823.85	400.13	14.94	14.94	13.67	13.67	
1438583320	SMP	1	568.78	400.89	820.59	399.89	15.15	15.15	13.86	13.86	
1438591694	SMP	1	566.78	400.77	819.15	399.71	14.90	14.90	14.04	14.04	
1438600073	SMP	1	565.85	400.74	818.04	399.64	14.89	14.89	14.07	14.07	
1438616682	SMP	1	565.82	400.83	817.68	399.67	15.21	15.21	13.95	13.95	
1438625080	SMP	1	565.68	400.74	817.75	399.59	15.03	15.03	13.89	13.89	
1438633445	SMP	1	565.83	400.68	817.80	399.66	14.92	14.92	13.72	13.72	
1438650067	SMP	1	565.97	400.72	817.96	399.76	15.06	15.06	13.92	13.92	
1438658440	SMP	1	565.97	400.72	817.96	399.76	15.17	15.17	13.92	13.92	
1438666828	SMP	1	565.96	400.65	818.07	399.72	15.06	15.06	14.10	14.10	
1438683438	SMP	1	566.02	400.61	818.04	399.79	15.17	15.17	14.11	14.11	
1438691829	SMP	1	566.03	400.65	817.97	399.64	15.22	15.22	14.12	14.12	
1438700182	SMP	1	566.11	400.52	817.99	399.67	15.33	15.33	14.18	14.18	
1438716810	SMP	1	565.93	400.42	817.98	399.60	15.19	15.19	14.00	14.00	
1438725193	SMP	1	566.20	400.55	818.02	399.62	15.42	15.42	14.12	14.12	
1438733439	SMP	1	565.97	400.61	817.96	399.64	15.38	15.38	14.16	14.16	
1438741791	SMP	1	565.68	400.55	817.65	399.60	15.29	15.29	14.22	14.22	
1438750200	SMP	1	564.76	400.44	816.71	399.49	15.67	15.67	14.25	14.25	
1438766815	SMP	1	564.18	400.34	815.91	399.45	15.47	15.47	14.25	14.25	
1438775202	SMP	1	563.92	400.27	816.06	399.46	15.69	15.69	14.26	14.26	
1438783552	SMP	1	564.08	400.48	815.90	399.35	15.35	15.35	14.26	14.26	
1438791935	SMP	1	564.16	400.38	815.73	399.44	15.39	15.39	14.31	14.31	
1438800178	SMP	1	563.96	400.36	815.76	399.42	15.21	15.21	14.37	14.37	
1438808569	SMP	1	563.93	400.41	815.76	399.30	15.68	15.68	14.31	14.31	
1438816933	SMP	1	564.05	400.36	815.90	399.41	15.47	15.47	14.44	14.44	
1438825324	SMP	1	563.63	400.30	815.89	399.40	15.22	15.22	14.36	14.36	
1438833548	SMP	1	563.96	400.44	815.83	399.43	15.75	15.75	14.41	14.41	
1438841928	SMP	1	563.99	400.40	815.79	399.38	15.42	15.42	14.40	14.40	
1438850298	SMP	1	564.14	400.39	815.70	399.34	15.55	15.55	14.27	14.27	
1438858677	SMP	1	564.23	400.22	815.90	399.30	15.54	15.54	14.40	14.40	
1438866934	SMP	1	564.28	400.20	815.94	399.36	15.43	15.43	14.44	14.44	
1438875321	SMP	1	563.99	400.08	815.94	399.19	15.46	15.46	14.49	14.49	
1438883670	SMP	1	564.13	400.06	815.94	399.26	15.47	15.47	14.42	14.42	
1438892048	SMP	1	564.26	400.07	815.93	399.31	15.50	15.50	14.47	14.47	
1438900297	SMP	1	564.12	400.00	816.06	399.25	15.42	15.42	14.58	14.58	
1438908676	SMP	1	564.36	400.05	815.99	399.12	15.40	15.40	14.49	14.49	
1438917039	SMP	1	564.16	400.06	815.98	399.20	15.50	15.50	14.51	14.51	
1438925315	SMP	1	564.20	400.03	816.07	399.19	15.51	15.51	14.54	14.54	
1438933701	SMP	1	563.99	400.06	815.93	399.13	15.38	15.38	14.56	14.56	
1438942051	SMP	1	564.10	400.10	815.91	399.08	15.53	15.53	14.56	14.56	
1438950422	SMP	1	563.84	400.03	815.91	399.14	15.48	15.48	14.60	14.60	
1438958667	SMP	1	563.86	400.02	815.74	399.16	15.62	15.62	14.81	14.81	
1438967036	SMP	1	563.91	400.14	815.73	399.13	15.96	15.96	14.74	14.74	
1438975437	SMP	1	563.83	400.16	815.73	399.17	15.63	15.63	14.87	14.87	
1438983795	SMP	1	563.71	400.12	815.70	399.18	16.07	16.07	14.51	14.51	
1438992038	SMP	1	563.41	400.10	815.54	398.98	15.34	15.34	14.46	14.46	
1439000416	SMP	1	562.71	400.18	814.66	399.06	16.08	16.08	14.42	14.42	
1439008797	SMP	1	561.31	400.22	813.30	399.07	15.44	15.44	14.91	14.91	
1439017162	SMP	1	560.30	400.30	812.14	399.13	15.44	15.44	14.66	14.66	
1439025430	SMP	1	559.69	400.31	811.57	399.01	15.91	15.91	14.56	14.56	
1439033786	SMP	1	559.48	400.28	811.41	399.11	16.14	16.14	14.61	14.61	
1439042159	SMP	1	559.94	400.25	811.33	399.12	16.04	16.04	14.48	14.48	
1439050538	SMP	1	559.70	400.39	811.29	399.13	15.88	15.88	14.68	14.68	
1439058797	SMP	1	559.50	400.35	811.31	399.12	15.92	15.92	14.61	14.61	
1439067156	SMP	1	559.82	400.49	811.54	399.25	16.08	16.08	14.49	14.49	
1439075555	SMP	1	559.76	400.34	811.50	399.21	15.95	15.95	14.50	14.50	
1439083787	SMP	1	559.60	400.36	811.64	399.33	15.97	15.97	14.39	14.39	
1439092161	SMP	1	559.67	400.34	811.73	399.37	15.60	15.60	14.53	14.53	
1439100543	SMP	1	559.96	400.29	811.80	399.37	15.42	15.42	14.54	14.54	
1439108907	SMP	1	559.99	400.29	811.71	399.43	15.77	15.77	14.57	14.57	
1439117148	SMP	1	559.64	400.44	811.71	399.39	15.94	15.94	14.38	14.38	
1439125552	SMP	1	558.90	400.61	811.09	399.52	16.03	16.03	14.34	14.34	
1439133905	SMP	1	557.82	400.72	809.95	399.60	15.97	15.97	14.75	14.75	
1439150534	SMP	1	557.10	400.74	808.36	399.72	15.89	15.89	14.49	14.49	
1439158910	SMP	1	557.03	400.70	808.51	399.59	15.27	15.27	14.52	14.52	
1439167295	SMP	1	556.83	400.59	808.56	399.65	15.31	15.31	14.46	14.46	
1439175642	SMP	1	556.91	400.62	808.70	399.59	15.32	15.32	14.46	14.46	
1439183925	SMP	1	556.88	400.52	808.70	399.58	15.57	15.57	14.51	14.51	
1439192267	SMP	1	556.96	400.46	808.70	399.60	15.58	15.58	14.34	14.34	
1439200661	SMP	1	557.02	400.44	808.75	399.56	15.56	15.56	14.34	14.34	
1439209029	SMP	1	557.06	400.43	808.51	399.38	15.08	15.08	14.43	14.43	
1439217293	SMP	1	556.94	400.31	808.65	399.39	15.08	15.08	14.24	14.24	
1439225645	SMP	1	556.88	400.41	808.40	399.37	14.95	14.95	14.33	14.33	
1439234043	SMP	1	556.94	400.36	808.47	399.28	14.96	14.96	14.31	14.31	
1439242279	SMP	1	556.74	400.29	808.28	399.19	15.03	15.03	14.34	14.34	
1439250661	SMP	1	556.75	400.30	808.47	399.12	14.87	14.87	14.38	14.38	
1439259027	SMP	1	556.65	400.27	808.59	399.11	14.98	14.98	14.37	14.37	
1439267413	SMP	1	556.84	400.16	808.41	399.09	14.90	14.90	14.34	14.34	
1439275636	SMP	1	556.73	400.23	808.48	399.02	14.86	14.86	14.25	14.25	
1439284042	SMP	1	556.73	400.25	808.55	399.16	14.89	14.89	14.20	14.20	
1439292394	SMP	1	556.69	400.15	808.34	399.11	14.98	14.98	14.17	14.17	
1439300778	SMP	1	556.65	400.09	808.57	399.15	15.07	15.07	14.23	14.23	
1439309023	SMP	1	556.86	400.08	808.36	399.06	14.72	14.72	14.17	14.17	
1439317406	SMP	1	556.63	399.98	808.56	398.99	14.45	14.45	14.15	14.15	
1439325764	SMP	1	556.74	399.97	808.31	399.11	14.88	14.88	14.06	14.06	
1439334163	SMP	1	556.84	400.02	808.44	399.12	14.37	14.37	14.17	14.17	
1439342384	SMP	1	556.72	399.92	808.36	399.04	14.77	14.77	14.15	14.15	
1439350772	SMP	1	557.04	399.74	808.82	398.87	14.83	14.83	14.11	14.11	
1439359150	SMP	1	557.60	399.67	808.96	398.75	14.88	14.88	13.86	13.86	
1439367538	SMP	1	557.67	399.51	809.12	398.63	14.71	14.71	13.94	13.94	
1439375758	SMP	1	557.44	399.51	809.05	398.72	14.92	14.92	14.00	14.00	
1439384164	SMP	1	557.49	399.50	809.28	398.64	14.91	14.91	14.17	14.17	
1439392507	SMP	1	557.62	399.52	809.23	398.73	14.77	14.77	14.07	14.07	
1439400769	SMP	1	557.82	399.49	809.35	398.64	14.35	14.35	14.16	14.16	
1439409139	SMP	1	557.53	399.39	809.40	398.66	14.86	14.86	14.16	14.16	
1439417526	SMP	1	557.80	399.51	809.40	398.78	14.78	14.78	14.03	14.03	
1439425878	SMP	1	557.99	399.55	809.48	398.77	14.85	14.85	14.22	14.22	
1439434159	SMP	1	557.71	399.52	809.53	398.71	14.99	14.99	14.06	14.06	
1439442504	SMP	1	557.60	399.61	809.57	398.73	14.92	14.92	14.04	14.04	
1439450894	SMP	1	557.87	399.48	809.47	398.75	14.50	14.50	13.98	13.98	
1439459263	SMP	1	557.92	399.50	809.45	398.75	14.38	14.38	14.05	14.05	
1439467525	SMP	1	557.98	399.43	809.67	398.74	15.03	15.03	14.05	14.05	
1439475882	SMP	1	558.12	399.41	809.64	398.63	14.31	14.31	14.09	14.09	
1439484280	SMP	1	558.15	399.37	809.67	398.71	14.88	14.88	14.16	14.16	
1439492638	SMP	1	558.04	399.32	809.66	398.69	14.93	14.93	14.11	14.11	
1439500894	SMP	1	558.01	399.29	809.74	398.72	14.82	14.82	14.22	14.22	
1439509258	SMP	1	558.00	399.38	809.72	398.72	14.99	14.99	14.40	14.40	
1439517645	SMP	1	558.11	399.33	809.74	398.62	15.00	15.00	14.18	14.18	
1439525999	SMP	1	558.33	399.38	809.80	398.69	15.06	15.06	14.13	14.13	
1439534273	SMP	1	558.11	399.37	809.80	398.68	15.07	15.07	14.04	14.04	
1439542623	SMP	1	558.31	399.42	809.88	398.70	15.15	15.15	14.10	14.10	
1439551015	SMP	1	558.45	399.32	809.75	398.70	14.88	14.88	14.02	14.02	
1439559259	SMP	1	558.36	399.46	809.95	398.80	15.14	15.14	14.02	14.02	
1439567641	SMP	1	558.53	399.41	810.06	398.76	15.03	15.03	14.10	14.10	
1439576001	SMP	1	558.56	399.47	810.16	398.81	14.98	14.98	14.11	14.11	
1439584400	SMP	1	558.72	399.52	810.24	398.82	14.97	14.97	14.01	14.01	
1439592630	SMP	1	558.54	399.57	810.13	398.99	15.01	15.01	14.08	14.08	
1439601009	SMP	1	558.58	399.54	810.10	398.95	14.92	14.92	14.05	14.05	
1439609379	SMP	1	558.66	399.64	810.10	398.94	14.98	14.98	14.05	14.05	
1439617769	SMP	1	558.67	399.50	810.37	398.92	14.89	14.89	14.10	14.10	
1439625994	SMP	1	558.84	399.66	810.29	399.02	14.85	14.85	14.13	14.13	
1439634406	SMP	1	558.58	399.89	810.21	399.18	15.02	15.02	14.10	14.10	
1439642747	SMP	1	557.76	400.37	809.42	399.49	14.78	14.78	14.30	14.30	
1439651132	SMP	1	556.72	400.91	808.48	400.15	14.97	14.97	14.32	14.32	
1439667764	SMP	1	556.64	401.18	808.35	400.55	14.37	14.37	14.25	14.25	
1439676128	SMP	1	556.51	401.25	808.29	400.65	14.93	14.93	14.09	14.09	
1439684504	SMP	1	556.40	401.25	808.25	400.72	14.79	14.79	14.09	14.09	
1439701138	SMP	1	556.59	401.38	808.13	400.59	14.99	14.99	14.05	14.05	
1439709509	SMP	1	556.21	401.37	808.20	400.63	15.45	15.45	13.72	13.72	
1439717761	SMP	1	555.66	401.40	807.90	400.77	15.05	15.05	14.31	14.31	
1439734490	SMP	1	554.69	402.59	806.26	401.91	15.08	15.08	14.66	14.66	
1439742910	SMP	1	554.41	402.98	805.89	402.26	15.07	15.07	14.27	14.27	
1439751124	SMP	1	554.39	402.98	805.99	402.40	14.99	14.99	14.35	14.35	
1439759492	SMP	1	554.07	403.22	806.02	402.37	15.04	15.04	14.38	14.38	
1439776256	SMP	1	553.94	402.98	805.92	402.37	15.07	15.07	14.31	14.31	
1439784512	SMP	1	553.89	403.01	805.78	402.39	15.06	15.06	14.37	14.37	
1439792876	SMP	1	553.93	403.11	805.95	402.34	15.07	15.07	14.34	14.34	
1439801276	SMP	1	553.64	403.13	805.81	402.34	14.83	14.83	14.45	14.45	
1439809615	SMP	1	553.86	403.03	805.78	402.31	15.46	15.46	14.44	14.44	
1439817893	SMP	1	553.68	403.10	805.78	402.28	14.97	14.97	14.36	14.36	
1439826231	SMP	1	553.47	403.11	805.91	402.24	15.17	15.17	14.68	14.68	
1439834629	SMP	1	553.37	403.05	805.93	402.27	15.26	15.26	14.34	14.34	
1439842996	SMP	1	553.62	403.01	805.80	402.25	15.10	15.10	14.78	14.78	
1439851260	SMP	1	553.64	403.07	805.77	402.24	14.99	14.99	14.36	14.36	
1439859603	SMP	1	553.36	403.07	805.77	402.34	15.31	15.31	14.44	14.44	
1439868012	SMP	1	553.30	403.05	805.76	402.30	15.37	15.37	14.49	14.49	
1439876237	SMP	1	553.66	403.05	805.90	402.33	15.16	15.16	14.35	14.35	
1439884627	SMP	1	553.53	403.06	805.81	402.32	15.20	15.20	14.75	14.75	
1439892992	SMP	1	553.69	402.93	805.92	402.32	14.86	14.86	14.79	14.79	
1439901383	SMP	1	553.55	402.88	805.87	402.33	15.08	15.08	15.02	15.02	
1439909598	SMP	1	553.67	402.82	805.67	402.23	15.04	15.04	14.38	14.38	
1439918009	SMP	1	553.64	402.96	805.93	402.26	15.23	15.23	14.50	14.50	
1439934750	SMP	1	553.69	402.83	806.05	402.20	15.12	15.12	14.48	14.48	
1439943011	SMP	1	553.52	403.01	805.95	402.37	15.35	15.35	14.88	14.88	
1439951358	SMP	1	553.46	403.44	805.91	402.65	15.39	15.39	14.85	14.85	
1439959732	SMP	1	553.24	404.02	805.47	403.16	15.49	15.49	14.77	14.77	
1439968117	SMP	1	553.20	404.40	805.48	403.66	15.42	15.42	14.82	14.82	
1439976358	SMP	1	553.18	404.63	805.55	403.84	15.83	15.83	14.84	14.84	
1439984731	SMP	1	553.05	404.63	805.64	403.89	15.87	15.87	14.94	14.94	
1439993129	SMP	1	552.99	404.77	805.54	403.83	15.81	15.81	14.78	14.78	
1440001478	SMP	1	553.01	404.70	805.52	403.81	15.81	15.81	14.83	14.83	
1440009731	SMP	1	552.79	404.68	805.54	403.76	15.44	15.44	14.79	14.79	
1440018107	SMP	1	552.75	404.76	805.54	403.66	15.70	15.70	14.49	14.49	
1440026497	SMP	1	552.44	404.82	805.45	403.66	15.38	15.38	14.77	14.77	
1440034726	SMP	1	552.63	404.81	805.37	403.67	15.57	15.57	14.88	14.88	
1440043128	SMP	1	552.60	404.64	805.33	403.64	15.46	15.46	14.89	14.89	
1440051476	SMP	1	552.61	404.77	805.38	403.63	15.78	15.78	14.98	14.98	
1440059869	SMP	1	552.65	404.72	805.33	403.59	15.41	15.41	14.92	14.92	
1440068108	SMP	1	552.42	404.76	805.29	403.66	15.89	15.89	14.82	14.82	
1440076482	SMP	1	552.38	404.75	805.22	403.74	15.90	15.90	14.90	14.90	
1440084856	SMP	1	552.43	404.84	805.29	403.79	15.28	15.28	14.83	14.83	
1440093246	SMP	1	552.62	405.19	805.53	404.06	15.49	15.49	14.71	14.71	
1440101472	SMP	1	553.36	405.77	806.06	404.67	15.78	15.78	15.13	15.13	
1440109859	SMP	1	554.33	406.37	806.44	405.41	15.92	15.92	14.85	14.85	
1440118289	SMP	1	554.54	406.99	806.83	406.04	15.96	15.96	14.94	14.94	
1440126607	SMP	1	554.47	407.32	806.87	406.46	16.06	16.06	15.19	15.19	
1440134847	SMP	1	554.73	407.30	807.03	406.38	15.99	15.99	15.05	15.05	
1440143245	SMP	1	554.68	407.41	807.03	406.51	16.05	16.05	15.14	15.14	
1440151595	SMP	1	554.76	407.40	807.27	406.51	16.02	16.02	15.08	15.08	
1440159970	SMP	1	554.78	407.29	807.40	406.53	16.02	16.02	15.15	15.15	
1440168222	SMP	1	554.87	407.23	807.52	406.51	16.02	16.02	14.99	14.99	
1440184987	SMP	1	554.87	407.31	807.65	406.48	16.13	16.13	15.02	15.02	
1440193233	SMP	1	555.02	407.16	807.74	406.38	15.83	15.83	14.84	14.84	
1440201604	SMP	1	555.06	407.18	807.71	406.56	16.17	16.17	15.09	15.09	
1440218337	SMP	1	555.00	407.10	807.80	406.51	15.81	15.81	15.23	15.23	
1440226612	SMP	1	555.02	406.99	807.88	406.50	16.17	16.17	15.24	15.24	
1440234963	SMP	1	555.23	406.90	808.11	406.39	16.09	16.09	15.24	15.24	
1440251723	SMP	1	555.19	406.94	808.02	406.25	16.21	16.21	15.21	15.21	
1440259969	SMP	1	555.18	406.93	807.97	406.32	16.13	16.13	15.21	15.21	
1440268351	SMP	1	555.00	406.93	808.01	406.35	16.20	16.20	15.18	15.18	
1440276707	SMP	1	555.08	407.00	808.07	406.35	15.79	15.79	15.20	15.20	
1440285108	SMP	1	555.07	406.97	807.93	406.32	15.80	15.80	15.21	15.21	
1440293336	SMP	1	555.14	407.03	807.84	406.30	16.12	16.12	15.22	15.22	
1440301721	SMP	1	555.03	406.94	807.92	406.43	15.90	15.90	15.26	15.26	
1440310090	SMP	1	554.95	406.99	808.04	406.35	16.16	16.16	15.34	15.34	
1440318477	SMP	1	554.97	407.06	807.98	406.29	16.20	16.20	15.17	15.17	
1440326701	SMP	1	554.94	407.06	808.05	406.31	16.29	16.29	15.30	15.30	
1440335105	SMP	1	554.70	407.08	807.86	406.38	16.30	16.30	15.34	15.34	
1440343459	SMP	1	554.99	407.06	807.96	406.39	16.22	16.22	15.37	15.37	
1440351851	SMP	1	554.84	406.94	807.71	406.34	16.28	16.28	15.25	15.25	
1440360090	SMP	1	554.69	406.92	807.71	406.30	16.26	16.26	15.19	15.19	
1440368478	SMP	1	554.78	407.08	807.85	406.35	16.34	16.34	15.16	15.16	
1440376823	SMP	1	554.77	406.94	807.83	406.29	16.24	16.24	15.19	15.19	
1440385100	SMP	1	554.74	407.03	807.80	406.29	16.37	16.37	15.15	15.15	
1440393446	SMP	1	554.73	407.00	807.82	406.27	16.39	16.39	15.30	15.30	
1440401839	SMP	1	554.60	407.10	807.72	406.27	16.32	16.32	15.31	15.31	
1440410209	SMP	1	554.67	407.00	807.73	406.20	16.41	16.41	15.25	15.25	
1440418470	SMP	1	555.05	407.00	808.17	406.18	16.27	16.27	15.35	15.35	
1440426823	SMP	1	556.35	407.09	809.40	406.51	16.58	16.58	15.73	15.73	
1440435231	SMP	1	558.08	407.04	811.04	406.16	16.37	16.37	15.38	15.38	
1440443568	SMP	1	559.15	406.59	811.91	405.91	16.33	16.33	15.42	15.42	
1440460216	SMP	1	559.95	406.06	812.55	405.53	16.65	16.65	15.33	15.33	
1440468582	SMP	1	560.05	406.05	812.60	405.49	16.39	16.39	15.43	15.43	
1440476964	SMP	1	560.03	406.05	812.56	405.48	16.38	16.38	15.34	15.34	
1440485200	SMP	1	560.00	406.11	812.50	405.46	16.28	16.28	15.26	15.26	
1440493611	SMP	1	559.98	406.08	812.48	405.44	16.27	16.27	15.15	15.15	
1440501952	SMP	1	559.87	406.17	812.26	405.47	16.24	16.24	15.24	15.24	
1440510327	SMP	1	559.83	406.12	812.40	405.42	16.29	16.29	15.21	15.21	
1440518578	SMP	1	559.80	406.22	812.38	405.47	16.24	16.24	15.22	15.22	
1440526953	SMP	1	559.75	406.08	812.37	405.44	16.31	16.31	15.06	15.06	
1440535320	SMP	1	559.58	406.12	812.31	405.38	16.42	16.42	15.11	15.11	
1440543594	SMP	1	559.54	406.09	812.42	405.43	16.32	16.32	15.13	15.13	
1440551964	SMP	1	559.61	406.09	812.49	405.30	16.21	16.21	14.87	14.87	
1440560330	SMP	1	559.89	406.11	812.40	405.46	15.96	15.96	15.06	15.06	
1440568701	SMP	1	559.80	406.01	812.33	405.45	16.03	16.03	14.93	14.93	
1440576952	SMP	1	559.86	406.02	812.37	405.44	15.91	15.91	14.92	14.92	
1440585317	SMP	1	559.82	406.12	812.51	405.43	16.01	16.01	14.84	14.84	
1440593713	SMP	1	559.74	406.15	812.57	405.49	16.00	16.00	14.90	14.90	
1440602076	SMP	1	560.00	406.18	812.64	405.48	15.67	15.67	14.83	14.83	
1440610323	SMP	1	559.88	406.23	812.74	405.54	15.75	15.75	14.87	14.87	
1440618703	SMP	1	560.13	406.20	812.80	405.56	15.93	15.93	14.81	14.81	
1440627068	SMP	1	560.01	406.26	812.84	405.68	15.87	15.87	14.93	14.93	
1440635442	SMP	1	559.93	406.33	812.90	405.65	15.92	15.92	14.78	14.78	
1440643710	SMP	1	559.99	406.36	812.80	405.73	15.83	15.83	14.78	14.78	
1440652069	SMP	1	559.83	406.35	812.80	405.81	15.84	15.84	14.85	14.85	
1440660447	SMP	1	559.98	406.44	812.74	405.81	15.60	15.60	14.73	14.73	
1440668821	SMP	1	559.93	406.42	812.79	405.87	15.84	15.84	14.60	14.60	
1440677122	SMP	1	560.18	406.61	812.99	406.05	15.48	15.48	14.73	14.73	
1440685440	SMP	1	560.78	407.57	813.35	407.08	15.41	15.41	14.61	14.61	
1440693843	SMP	1	562.08	408.99	813.94	408.44	15.70	15.70	14.51	14.51	
1440702060	SMP	1	562.52	410.52	814.20	409.94	15.78	15.78	14.38	14.38	
1440710438	SMP	1	562.59	411.96	814.16	411.46	15.99	15.99	14.69	14.69	
1440727192	SMP	1	562.08	412.59	814.39	412.01	15.77	15.77	14.59	14.59	
1440735451	SMP	1	561.96	412.81	814.32	412.03	15.93	15.93	14.75	14.75	
1440743817	SMP	1	561.94	412.82	814.26	411.97	15.85	15.85	14.62	14.62	
1440752196	SMP	1	561.98	412.64	814.28	411.88	15.65	15.65	14.83	14.83	
1440760563	SMP	1	561.95	412.48	814.32	411.78	15.69	15.69	14.82	14.82	
1440768840	SMP	1	561.87	412.55	814.38	411.76	15.80	15.80	14.78	14.78	
1440777182	SMP	1	561.82	412.59	814.41	411.70	15.82	15.82	14.83	14.83	
1440785569	SMP	1	561.76	412.52	814.41	411.75	15.64	15.64	14.78	14.78	
1440793936	SMP	1	561.75	412.44	814.39	411.54	15.63	15.63	14.60	14.60	
1440802193	SMP	1	561.73	412.44	814.46	411.64	15.65	15.65	14.62	14.62	
1440810562	SMP	1	561.64	412.47	814.48	411.63	15.74	15.74	14.66	14.66	
1440818958	SMP	1	561.64	412.55	814.55	411.59	15.78	15.78	14.76	14.76	
1440827300	SMP	1	561.57	412.50	814.60	411.55	15.65	15.65	14.74	14.74	
1440835562	SMP	1	561.58	412.54	814.57	411.64	15.62	15.62	14.79	14.79	
1440843934	SMP	1	561.68	412.46	814.55	411.58	15.58	15.58	14.68	14.68	
1440852320	SMP	1	561.52	412.55	814.49	411.65	15.57	15.57	14.74	14.74	
1440860543	SMP	1	561.56	412.48	814.48	411.60	15.46	15.46	14.63	14.63	
1440868953	SMP	1	561.57	412.54	814.56	411.73	15.72	15.72	14.74	14.74	
1440877302	SMP	1	561.58	412.61	814.55	411.65	15.55	15.55	14.58	14.58	
1440885688	SMP	1	561.58	412.61	814.64	411.81	15.64	15.64	14.56	14.56	
1440894095	SMP	1	561.58	412.61	814.69	411.83	15.70	15.70	14.56	14.56	
1440902319	SMP	1	561.68	412.55	814.78	411.82	15.71	15.71	14.49	14.49	
1440910669	SMP	1	561.66	412.70	814.71	411.74	15.65	15.65	14.48	14.48	
1440919072	SMP	1	561.73	412.72	814.71	411.81	15.77	15.77	14.38	14.38	
1440927311	SMP	1	562.03	412.53	814.98	411.70	15.63	15.63	14.37	14.37	
1440935685	SMP	1	562.42	412.46	815.59	411.67	15.62	15.62	14.58	14.58	
1440944051	SMP	1	562.68	412.33	815.77	411.49	15.58	15.58	14.39	14.39	
1440952439	SMP	1	562.89	412.22	815.92	411.48	15.72	15.72	14.30	14.30	
1440960667	SMP	1	562.98	412.23	815.99	411.50	15.59	15.59	14.29	14.29	
1440969069	SMP	1	563.07	412.19	816.06	411.57	15.70	15.70	14.28	14.28	
1440977420	SMP	1	563.17	412.30	816.21	411.62	15.59	15.59	14.48	14.48	
1440985803	SMP	1	563.16	412.22	816.24	411.59	15.59	15.59	14.38	14.38	
1440994052	SMP	1	563.28	412.15	816.29	411.59	15.54	15.54	14.44	14.44	
1441002431	SMP	1	563.34	412.15	816.23	411.61	15.60	15.60	14.57	14.57	
1441010796	SMP	1	563.41	412.07	816.38	411.57	15.53	15.53	14.75	14.75	
1441019065	SMP	1	563.43	412.17	816.54	411.52	15.60	15.60	14.64	14.64	
1441027410	SMP	1	563.34	412.16	816.66	411.56	15.62	15.62	14.51	14.51	
1441035799	SMP	1	563.58	412.15	816.56	411.59	15.47	15.47	14.52	14.52	
1441044172	SMP	1	563.51	412.23	816.63	411.59	15.51	15.51	14.32	14.32	
1441052462	SMP	1	563.39	412.09	816.68	411.53	15.34	15.34	14.48	14.48	
1441060788	SMP	1	563.44	412.24	816.64	411.65	15.53	15.53	14.46	14.46	
1441069195	SMP	1	563.53	412.17	816.72	411.50	15.38	15.38	14.49	14.49	
1441077534	SMP	1	563.42	412.21	816.59	411.57	15.41	15.41	14.37	14.37	
1441085797	SMP	1	563.45	412.24	816.56	411.61	15.43	15.43	14.43	14.43	
1441094169	SMP	1	563.37	412.28	816.49	411.56	15.29	15.29	14.30	14.30	
1441102555	SMP	1	563.46	412.25	816.55	411.59	15.41	15.41	14.44	14.44	
1441110908	SMP	1	563.43	412.25	816.52	411.57	15.24	15.24	14.30	14.30	
1441119185	SMP	1	563.27	412.29	816.51	411.67	15.25	15.25	14.18	14.18	
1441127531	SMP	1	563.29	412.29	816.46	411.59	15.28	15.28	14.32	14.32	
1441144293	SMP	1	563.21	412.39	816.17	411.70	15.13	15.13	14.02	14.02	
1441152543	SMP	1	563.22	412.54	816.18	411.73	15.04	15.04	13.92	13.92	
1441160922	SMP	1	563.23	412.63	816.23	411.85	15.13	15.13	13.92	13.92	
1441177535	SMP	1	563.28	412.64	816.30	411.98	14.98	14.98	14.06	14.06	
1441185936	SMP	1	563.35	412.75	816.22	411.99	14.98	14.98	14.13	14.13	
1441194284	SMP	1	563.27	412.85	816.30	412.01	15.09	15.09	13.99	13.99	
1441210913	SMP	1	563.46	412.87	816.51	412.14	14.90	14.90	13.87	13.87	
1441219290	SMP	1	563.53	412.97	816.63	412.20	15.07	15.07	13.94	13.94	
1441227664	SMP	1	563.58	412.90	816.58	412.16	14.80	14.80	13.85	13.85	
1441236028	SMP	1	563.53	412.90	816.69	412.19	14.86	14.86	13.88	13.88	
1441244307	SMP	1	563.53	412.90	816.66	412.23	14.79	14.79	13.89	13.89	
1441252666	SMP	1	563.62	412.89	816.72	412.18	14.82	14.82	13.80	13.80	
1441261035	SMP	1	563.63	412.96	816.71	412.23	14.86	14.86	13.78	13.78	
1441269407	SMP	1	563.71	412.95	816.73	412.30	14.85	14.85	13.83	13.83	
1441277660	SMP	1	563.75	412.92	816.73	412.30	14.59	14.59	13.79	13.79	
1441286026	SMP	1	563.75	412.88	816.86	412.20	14.66	14.66	13.71	13.71	
1441294427	SMP	1	563.84	412.84	816.75	412.24	14.64	14.64	13.71	13.71	
1441302789	SMP	1	563.87	412.95	816.86	412.23	14.62	14.62	13.69	13.69	
1441311027	SMP	1	563.82	412.87	816.85	412.19	14.54	14.54	13.61	13.61	
1441319416	SMP	1	563.82	412.88	816.90	412.23	14.54	14.54	13.75	13.75	
1441327778	SMP	1	563.88	412.81	816.96	412.14	14.39	14.39	13.78	13.78	
1441336023	SMP	1	563.93	412.89	816.97	412.20	14.51	14.51	13.76	13.76	
1441344419	SMP	1	563.95	412.89	816.98	412.24	14.48	14.48	13.83	13.83	
1441352777	SMP	1	563.77	412.89	816.84	412.22	14.46	14.46	13.61	13.61	
1441361152	SMP	1	563.18	413.13	816.26	412.39	14.63	14.63	13.81	13.81	
1441369405	SMP	1	562.76	413.32	815.72	412.65	14.57	14.57	13.72	13.72	
1441377776	SMP	1	562.29	413.56	815.18	412.89	14.56	14.56	13.89	13.89	
1441386150	SMP	1	562.22	413.68	815.11	413.06	14.51	14.51	13.70	13.70	
1441394545	SMP	1	562.20	413.79	815.03	413.10	14.57	14.57	13.75	13.75	
1441402773	SMP	1	562.03	413.81	815.02	413.09	14.43	14.43	13.75	13.75	
1441411148	SMP	1	562.15	413.67	815.02	413.12	14.26	14.26	13.76	13.76	
1441419523	SMP	1	562.17	413.60	815.03	413.10	14.49	14.49	13.64	13.64	
1441427911	SMP	1	562.09	413.75	815.12	413.10	14.58	14.58	13.86	13.86	
1441436150	SMP	1	562.22	413.74	815.20	413.22	14.49	14.49	13.72	13.72	
1441444541	SMP	1	562.06	413.73	815.24	413.12	14.20	14.20	13.64	13.64	
1441452892	SMP	1	562.09	413.64	815.31	413.09	14.41	14.41	13.70	13.70	
1441461275	SMP	1	562.26	413.72	815.34	413.07	14.39	14.39	13.62	13.62	
1441469524	SMP	1	562.20	413.73	815.27	413.04	14.25	14.25	13.59	13.59	
1441477896	SMP	1	562.26	413.58	815.37	412.94	14.40	14.40	13.61	13.61	
1441486275	SMP	1	562.22	413.61	815.32	412.94	14.29	14.29	13.60	13.60	
1441494542	SMP	1	562.16	413.63	815.41	412.91	14.14	14.14	13.59	13.59	
1441502891	SMP	1	562.26	413.67	815.43	412.95	14.25	14.25	13.74	13.74	
1441511272	SMP	1	562.04	413.98	815.05	413.27	14.18	14.18	13.76	13.76	
1441519645	SMP	1	561.17	414.59	814.08	413.85	14.23	14.23	13.71	13.71	
1441527896	SMP	1	560.55	414.82	813.66	414.20	14.10	14.10	13.62	13.62	
1441536263	SMP	1	560.47	414.97	813.43	414.19	14.21	14.21	13.33	13.33	
1441544660	SMP	1	560.38	415.12	813.60	414.35	14.34	14.34	13.26	13.26	
1441553012	SMP	1	560.30	414.96	813.53	414.38	14.12	14.12	13.42	13.42	
1441561272	SMP	1	560.33	415.03	813.54	414.33	14.21	14.21	13.29	13.29	
1441569646	SMP	1	560.39	415.02	813.54	414.26	14.08	14.08	13.30	13.30	
1441578015	SMP	1	560.38	415.04	813.50	414.28	14.07	14.07	13.47	13.47	
1441586389	SMP	1	560.40	414.95	813.58	414.28	14.00	14.00	13.35	13.35	
1441594658	SMP	1	560.38	414.99	813.64	414.23	13.99	13.99	13.45	13.45	
1441603015	SMP	1	560.38	414.98	813.65	414.20	13.88	13.88	13.53	13.53	
1441611406	SMP	1	560.51	414.92	813.69	414.13	13.94	13.94	13.44	13.44	
1441619767	SMP	1	560.45	414.82	813.65	414.08	13.91	13.91	13.45	13.45	
1441628019	SMP	1	560.44	414.88	813.72	414.12	13.88	13.88	13.58	13.58	
1441636382	SMP	1	560.43	414.86	813.77	414.12	13.84	13.84	13.44	13.44	
1441644779	SMP	1	560.48	414.89	813.86	414.14	13.81	13.81	13.53	13.53	
1441653133	SMP	1	560.62	414.84	813.94	414.11	13.84	13.84	13.48	13.48	
1441661382	SMP	1	560.61	414.94	814.06	414.13	13.66	13.66	13.39	13.39	
1441669760	SMP	1	560.69	415.00	814.18	414.23	13.87	13.87	13.51	13.51	
1441678146	SMP	1	560.84	414.94	814.22	414.23	13.96	13.96	13.44	13.44	
1441686378	SMP	1	560.84	414.94	814.22	414.17	13.92	13.92	13.26	13.26	
1441694777	SMP	1	560.91	414.95	814.34	414.23	13.88	13.88	13.20	13.20	
1441703133	SMP	1	561.00	414.90	814.53	414.26	13.93	13.93	13.17	13.17	
1441711507	SMP	1	561.13	414.89	814.47	414.34	13.89	13.89	13.19	13.19	
1441719758	SMP	1	561.15	414.91	814.60	414.33	13.99	13.99	13.19	13.19	
1441728135	SMP	1	561.24	415.00	814.63	414.25	13.89	13.89	13.30	13.30	
1441736498	SMP	1	561.33	414.97	814.79	414.16	13.86	13.86	13.22	13.22	
1441744906	SMP	1	561.34	414.83	814.85	414.26	13.77	13.77	13.43	13.43	
1441753128	SMP	1	561.45	414.93	814.90	414.25	13.76	13.76	13.50	13.50	
1441761505	SMP	1	561.42	414.93	814.92	414.34	13.79	13.79	13.66	13.66	
1441769889	SMP	1	561.03	415.01	814.62	414.27	13.92	13.92	13.23	13.23	
1441778261	SMP	1	560.69	414.77	814.34	414.29	13.91	13.91	13.26	13.26	
1441786497	SMP	1	560.88	414.73	814.34	414.30	13.81	13.81	13.40	13.40	
1441794897	SMP	1	560.87	414.80	814.32	414.16	13.87	13.87	13.27	13.27	
1441803260	SMP	1	561.03	414.74	814.35	414.21	13.88	13.88	13.32	13.32	
1441811625	SMP	1	560.96	414.66	814.38	414.22	13.77	13.77	13.28	13.28	
1441819894	SMP	1	561.00	414.69	814.46	414.16	13.93	13.93	13.31	13.31	
1441828254	SMP	1	561.14	414.69	814.58	414.21	14.10	14.10	13.52	13.52	
1441836626	SMP	1	561.07	414.62	814.52	414.02	13.98	13.98	13.40	13.40	
1441844895	SMP	1	561.15	414.60	814.68	414.02	13.99	13.99	13.45	13.45	
1441853251	SMP	1	561.23	414.61	814.61	413.97	14.05	14.05	13.29	13.29	
1441861632	SMP	1	561.16	414.57	814.69	413.98	14.13	14.13	13.37	13.37	
1441870002	SMP	1	561.29	414.54	814.68	413.95	14.05	14.05	13.40	13.40	
1441878246	SMP	1	561.24	414.47	814.74	413.93	13.97	13.97	13.32	13.32	
1441886622	SMP	1	561.31	414.54	814.78	414.11	14.00	14.00	13.56	13.56	
1441895021	SMP	1	561.31	414.54	814.82	414.01	13.89	13.89	13.40	13.40	
1441903369	SMP	1	561.43	414.60	814.86	414.05	13.91	13.91	13.46	13.46	
1441911620	SMP	1	561.45	414.51	814.93	414.09	14.01	14.01	13.38	13.38	
1441919996	SMP	1	561.42	414.50	815.00	414.16	14.18	14.18	13.59	13.59	
1441928383	SMP	1	561.40	414.62	814.93	414.18	13.90	13.90	13.71	13.71	
1441936739	SMP	1	561.30	414.48	815.01	414.12	13.77	13.77	13.65	13.65	
1441945015	SMP	1	561.47	414.66	815.17	414.21	13.90	13.90	13.72	13.72	
1441953363	SMP	1	561.42	414.72	815.26	414.13	14.03	14.03	13.67	13.67	
1441961749	SMP	1	561.47	414.58	815.19	414.19	13.83	13.83	13.73	13.73	
1441970121	SMP	1	561.56	414.44	815.21	414.14	13.76	13.76	13.51	13.51	
1441978369	SMP	1	561.38	413.55	814.72	413.26	13.61	13.61	13.44	13.44	
1441986734	SMP	1	561.55	412.52	814.47	412.22	13.74	13.74	13.36	13.36	
1442003387	SMP	1	561.85	411.12	814.29	410.87	13.89	13.89	13.57	13.57	
1442011729	SMP	1	562.01	411.04	814.36	410.65	13.93	13.93	13.46	13.46	
1442020133	SMP	1	561.88	411.04	814.49	410.64	13.86	13.86	13.54	13.54	
1442028477	SMP	1	561.86	411.18	814.48	410.84	13.78	13.78	13.57	13.57	
1442036742	SMP	1	561.79	411.01	814.57	410.73	13.77	13.77	13.36	13.36	
1442045115	SMP	1	561.88	411.19	814.67	410.80	13.83	13.83	13.33	13.33	
1442053504	SMP	1	561.86	411.11	814.61	410.83	13.83	13.83	13.42	13.42	
1442061848	SMP	1	561.86	410.97	814.69	410.74	13.82	13.82	13.40	13.40	
1442070130	SMP	1	561.82	411.06	814.69	410.77	13.75	13.75	13.42	13.42	
1442078474	SMP	1	561.77	411.02	814.76	410.77	13.88	13.88	13.50	13.50	
1442086869	SMP	1	561.73	411.00	814.76	410.74	13.77	13.77	13.55	13.55	
1442095241	SMP	1	561.67	410.96	814.77	410.74	13.93	13.93	13.47	13.47	
1442103496	SMP	1	561.59	410.91	814.79	410.65	13.74	13.74	13.47	13.47	
1442111850	SMP	1	561.61	410.93	814.67	410.66	13.83	13.83	13.33	13.33	
1442120255	SMP	1	561.59	411.04	814.69	410.69	13.99	13.99	13.37	13.37	
1442128597	SMP	1	561.59	410.96	814.65	410.58	13.88	13.88	13.38	13.38	
1442136865	SMP	1	561.54	410.95	814.66	410.62	13.85	13.85	13.50	13.50	
1442145241	SMP	1	561.43	410.84	814.55	410.60	13.72	13.72	13.46	13.46	
1442153614	SMP	1	561.30	410.98	814.55	410.61	13.84	13.84	13.47	13.47	
1442161857	SMP	1	561.28	410.95	814.52	410.62	13.64	13.64	13.42	13.42	
1442170249	SMP	1	561.30	410.88	814.43	410.56	13.69	13.69	13.34	13.34	
1442178600	SMP	1	561.25	411.00	814.48	410.64	13.83	13.83	13.35	13.35	
1442186987	SMP	1	561.22	411.06	814.39	410.73	13.84	13.84	13.47	13.47	
1442195232	SMP	1	561.28	411.20	814.38	410.77	14.06	14.06	13.49	13.49	
1442203616	SMP	1	561.24	411.13	814.42	410.83	13.77	13.77	13.55	13.55	
1442211975	SMP	1	561.21	411.14	814.46	410.90	13.97	13.97	13.55	13.55	
1442220372	SMP	1	561.30	411.28	814.39	410.90	14.02	14.02	13.59	13.59	
1442228597	SMP	1	561.23	411.32	814.33	410.94	13.89	13.89	13.54	13.54	
1442236991	SMP	1	561.24	411.36	814.30	410.96	14.04	14.04	13.46	13.46	
1442245353	SMP	1	561.22	411.26	814.33	410.98	13.77	13.77	13.47	13.47	
1442253730	SMP	1	561.14	411.36	814.40	410.98	13.87	13.87	13.44	13.44	
1442261969	SMP	1	561.16	411.37	814.37	411.08	13.81	13.81	13.52	13.52	
1442270366	SMP	1	561.16	411.45	814.41	411.15	13.88	13.88	13.31	13.31	
1442278714	SMP	1	561.30	411.45	814.45	411.14	13.96	13.96	13.23	13.23	
1442287106	SMP	1	561.71	411.24	814.79	410.92	13.85	13.85	13.32	13.32	
1442295346	SMP	1	562.01	411.22	815.13	410.79	14.08	14.08	13.27	13.27	
1442303743	SMP	1	562.09	411.08	815.13	410.76	13.93	13.93	13.44	13.44	
1442312089	SMP	1	562.16	410.94	815.13	410.80	13.81	13.81	13.42	13.42	
1442320363	SMP	1	562.08	410.94	815.13	410.73	13.77	13.77	13.36	13.36	
1442328722	SMP	1	562.16	410.94	814.98	410.73	13.67	13.67	13.36	13.36	
1442337100	SMP	1	562.00	410.95	814.99	410.73	13.88	13.88	13.32	13.32	
1442345475	SMP	1	562.05	410.90	814.86	410.73	13.95	13.95	13.43	13.43	
1442353729	SMP	1	561.89	410.83	814.97	410.66	13.84	13.84	13.48	13.48	
1442362084	SMP	1	561.97	410.85	814.89	410.56	13.96	13.96	13.41	13.41	
1442370493	SMP	1	561.94	410.73	814.83	410.53	13.77	13.77	13.34	13.34	
1442378843	SMP	1	561.92	410.80	814.82	410.53	13.83	13.83	13.50	13.50	
1442387099	SMP	1	561.81	410.76	814.69	410.40	13.81	13.81	13.29	13.29	
1442395469	SMP	1	561.73	410.72	814.77	410.39	13.74	13.74	13.24	13.24	
1442403864	SMP	1	561.63	410.89	814.62	410.35	13.87	13.87	13.18	13.18	
1442412209	SMP	1	561.54	410.66	814.64	410.35	13.56	13.56	13.25	13.25	
1442420485	SMP	1	561.57	410.82	814.62	410.42	13.90	13.90	13.23	13.23	
1442428840	SMP	1	561.46	410.75	814.49	410.43	13.52	13.52	13.26	13.26	
1442437222	SMP	1	561.34	410.69	814.47	410.35	13.46	13.46	13.15	13.15	
1442445589	SMP	1	561.36	410.71	814.47	410.41	13.82	13.82	13.23	13.23	
1442453850	SMP	1	561.31	410.69	814.47	410.42	13.68	13.68	13.23	13.23	
1442462208	SMP	1	561.27	410.68	814.40	410.41	13.69	13.69	13.30	13.30	
1442470608	SMP	1	561.30	410.71	814.40	410.41	13.82	13.82	13.23	13.23	
1442478835	SMP	1	561.30	410.78	814.40	410.42	13.75	13.75	13.23	13.23	
1442487214	SMP	1	561.30	410.80	814.40	410.42	13.74	13.74	13.12	13.12	
1442495589	SMP	1	561.30	410.80	814.40	410.56	13.74	13.74	13.23	13.23	
1442503980	SMP	1	561.18	410.74	814.35	410.46	13.82	13.82	13.25	13.25	
1442512197	SMP	1	561.23	410.80	814.40	410.50	13.69	13.69	13.23	13.23	
1442520600	SMP	1	561.16	410.78	814.42	410.52	13.68	13.68	13.30	13.30	
1442528950	SMP	1	561.48	410.69	814.55	410.32	13.61	13.61	13.22	13.22	
1442537335	SMP	1	561.72	410.80	814.93	410.30	13.83	13.83	13.27	13.27	
1442545585	SMP	1	561.72	410.63	814.90	410.32	13.66	13.66	13.44	13.44	
1442553974	SMP	1	561.79	410.66	814.90	410.31	13.75	13.75	13.40	13.40	
1442562323	SMP	1	561.79	410.66	814.93	410.21	13.77	13.77	13.42	13.42	
1442570726	SMP	1	561.75	410.60	814.99	410.19	13.68	13.68	13.40	13.40	
1442578960	SMP	1	561.79	410.73	815.06	410.24	13.84	13.84	13.38	13.38	
1442587340	SMP	1	561.69	410.67	814.97	410.24	13.72	13.72	13.44	13.44	
1442595710	SMP	1	561.75	410.67	815.00	410.24	13.77	13.77	13.42	13.42	
1442604096	SMP	1	561.71	410.60	814.99	410.16	13.60	13.60	13.39	13.39	
1442612332	SMP	1	561.68	410.60	814.97	410.17	13.77	13.77	13.38	13.38	
1442620724	SMP	1	561.69	410.67	814.97	410.25	13.74	13.74	13.41	13.41	
1442629069	SMP	1	561.68	410.64	814.92	410.13	13.65	13.65	13.34	13.34	
1442637335	SMP	1	561.62	410.68	814.96	410.18	13.86	13.86	13.36	13.36	
1442645708	SMP	1	561.69	410.65	814.97	410.17	13.82	13.82	13.27	13.27	
1442654087	SMP	1	561.66	410.71	814.93	410.18	13.78	13.78	13.43	13.43	
1442662442	SMP	1	561.69	410.61	814.99	410.13	13.79	13.79	13.41	13.41	
1442670720	SMP	1	561.65	410.61	814.94	410.11	13.77	13.77	13.27	13.27	
1442679054	SMP	1	561.68	410.64	814.98	410.12	13.92	13.92	13.31	13.31	
1442687458	SMP	1	561.74	410.63	814.93	410.11	13.89	13.89	13.49	13.49	
1442695829	SMP	1	561.64	410.62	814.99	410.03	13.92	13.92	13.29	13.29	
1442704093	SMP	1	561.71	410.63	814.97	410.10	14.05	14.05	13.48	13.48	
1442712436	SMP	1	561.71	410.69	815.07	410.11	13.95	13.95	13.39	13.39	
1442720847	SMP	1	561.73	410.63	815.05	410.18	14.00	14.00	13.52	13.52	
1442729188	SMP	1	561.93	410.63	815.12	410.18	14.06	14.06	13.56	13.56	
1442737451	SMP	1	561.93	410.63	815.20	410.21	13.96	13.96	13.47	13.47	
1442745824	SMP	1	562.23	410.79	815.23	410.35	14.02	14.02	13.30	13.30	
1442754209	SMP	1	562.58	410.99	815.72	410.59	13.85	13.85	13.28	13.28	
1442762562	SMP	1	563.20	411.25	816.20	410.83	13.93	13.93	13.22	13.22	
1442770843	SMP	1	563.28	411.28	816.33	411.01	13.84	13.84	13.31	13.31	
1442779187	SMP	1	563.36	411.16	816.36	410.97	13.75	13.75	13.25	13.25	
1442787573	SMP	1	563.34	411.27	816.36	411.07	13.77	13.77	13.37	13.37	
1442795820	SMP	1	563.36	411.23	816.47	411.09	13.73	13.73	13.38	13.38	
1442804214	SMP	1	563.39	411.25	816.53	411.09	13.76	13.76	13.36	13.36	
1442812558	SMP	1	563.39	411.30	816.49	411.10	13.71	13.71	13.33	13.33	
1442820971	SMP	1	563.42	411.25	816.52	411.08	13.73	13.73	13.13	13.13	
1442829197	SMP	1	563.37	411.21	816.49	411.05	13.62	13.62	13.15	13.15	
1442837578	SMP	1	563.42	411.25	816.39	410.98	13.84	13.84	13.22	13.22	
1442845948	SMP	1	563.38	411.20	816.49	411.13	13.67	13.67	13.26	13.26	
1442854328	SMP	1	563.50	411.12	816.47	411.06	13.58	13.58	13.17	13.17	
1442862571	SMP	1	563.44	411.19	816.49	410.97	13.60	13.60	13.14	13.14	
1442870960	SMP	1	563.45	411.17	816.46	411.02	13.52	13.52	13.32	13.32	
1442879306	SMP	1	563.45	411.27	816.52	411.03	13.72	13.72	13.19	13.19	
1442887695	SMP	1	563.44	411.12	816.47	411.00	13.67	13.67	13.26	13.26	
1442895941	SMP	1	563.44	411.12	816.49	411.00	13.69	13.69	13.31	13.31	
1442904326	SMP	1	563.45	411.10	816.56	411.05	13.60	13.60	13.26	13.26	
1442912685	SMP	1	563.45	411.07	816.48	410.93	13.59	13.59	13.31	13.31	
1442921079	SMP	1	563.54	411.10	816.53	410.96	13.64	13.64	13.34	13.34	
1442929316	SMP	1	563.37	411.09	816.54	410.97	13.60	13.60	13.25	13.25	
1442937692	SMP	1	563.48	411.24	816.46	410.93	13.83	13.83	13.24	13.24	
1442946063	SMP	1	563.48	411.16	816.45	410.90	13.82	13.82	13.19	13.19	
1442954318	SMP	1	563.41	411.12	816.47	410.92	13.86	13.86	13.23	13.23	
1442962678	SMP	1	563.41	411.26	816.47	410.99	13.74	13.74	13.17	13.17	
1442971076	SMP	1	563.38	411.21	816.46	410.95	13.75	13.75	13.06	13.06	
1442979425	SMP	1	563.36	411.18	816.46	410.94	13.85	13.85	13.19	13.19	
1442987694	SMP	1	563.33	411.30	816.38	410.94	13.81	13.81	13.24	13.24	
1442996061	SMP	1	563.36	411.31	816.43	411.00	13.74	13.74	13.19	13.19	
1443004453	SMP	1	563.29	411.24	816.38	410.98	13.69	13.69	13.19	13.19	
1443012796	SMP	1	563.29	411.28	816.32	410.89	13.82	13.82	13.03	13.03	
1443021073	SMP	1	563.22	411.18	816.32	410.99	13.78	13.78	13.21	13.21	
1443029421	SMP	1	563.26	411.30	816.42	411.00	13.75	13.75	13.21	13.21	
1443037817	SMP	1	563.23	411.30	816.36	411.00	13.73	13.73	13.19	13.19	
1443046180	SMP	1	563.29	411.14	816.36	410.87	13.74	13.74	13.27	13.27	
1443054445	SMP	1	563.22	411.23	816.39	410.91	13.72	13.72	13.16	13.16	
1443062794	SMP	1	563.29	411.25	816.32	410.98	13.84	13.84	13.20	13.20	
1443071197	SMP	1	563.19	411.11	816.43	410.92	13.93	13.93	13.19	13.19	
1443079552	SMP	1	563.23	411.11	816.39	410.91	13.81	13.81	13.21	13.21	
1443087806	SMP	1	563.30	411.11	816.38	410.90	13.87	13.87	13.21	13.21	
1443096177	SMP	1	563.38	411.11	816.35	410.90	13.96	13.96	13.11	13.11	
1443104567	SMP	1	563.33	410.92	816.48	410.89	13.84	13.84	13.27	13.27	
1443112806	SMP	1	564.13	411.08	817.25	411.13	13.96	13.96	13.44	13.44	
1443129567	SMP	1	567.46	411.11	820.51	411.13	14.17	14.17	13.33	13.33	
1443137922	SMP	1	568.70	410.95	821.82	411.06	14.20	14.20	13.30	13.30	
1443146194	SMP	1	569.26	410.93	822.13	411.01	14.18	14.18	13.27	13.27	
1443154545	SMP	1	569.29	410.92	822.16	410.93	14.15	14.15	13.50	13.50	
1443162924	SMP	1	569.24	410.89	822.10	410.91	14.13	14.13	13.43	13.43	
1443171300	SMP	1	569.24	410.93	822.01	410.70	14.13	14.13	13.37	13.37	
1443179557	SMP	1	569.03	410.86	821.86	410.76	14.10	14.10	13.21	13.21	
1443187916	SMP	1	568.95	410.92	821.92	410.69	14.45	14.45	13.31	13.31	
1443196315	SMP	1	568.84	410.83	821.73	410.71	14.29	14.29	13.22	13.22	
1443204672	SMP	1	568.76	410.83	821.66	410.66	14.16	14.16	13.25	13.25	
1443212924	SMP	1	568.57	410.75	821.66	410.62	14.04	14.04	13.12	13.12	
1443221302	SMP	1	568.42	410.87	821.57	410.69	14.24	14.24	13.25	13.25	
1443229667	SMP	1	568.39	410.89	821.49	410.67	14.00	14.00	13.31	13.31	
1443238036	SMP	1	568.23	410.92	821.48	410.68	14.13	14.13	13.26	13.26	
1443246312	SMP	1	568.18	411.00	821.41	410.61	14.19	14.19	13.14	13.14	
1443254668	SMP	1	568.21	411.14	821.34	410.75	14.28	14.28	13.11	13.11	
1443263042	SMP	1	568.17	411.15	821.20	410.67	14.19	14.19	13.22	13.22	
1443271414	SMP	1	568.10	411.13	821.22	410.73	14.29	14.29	13.36	13.36	
1443279665	SMP	1	568.10	411.26	821.18	410.78	14.27	14.27	13.31	13.31	
1443288044	SMP	1	568.07	411.24	821.13	410.75	14.26	14.26	13.37	13.37	
1443296434	SMP	1	568.12	411.35	821.12	410.78	14.30	14.30	13.21	13.21	
1443304667	SMP	1	568.10	411.24	821.18	410.82	14.17	14.17	13.15	13.15	
1443313046	SMP	1	568.21	411.29	821.25	410.89	14.16	14.16	13.18	13.18	
1443321417	SMP	1	568.29	411.28	821.32	410.96	14.11	14.11	13.24	13.24	
1443329789	SMP	1	568.26	411.31	821.38	411.00	14.09	14.09	13.29	13.29	
1443338032	SMP	1	568.30	411.34	821.39	410.98	14.19	14.19	13.32	13.32	
1443346431	SMP	1	568.29	411.34	821.39	411.03	14.22	14.22	13.34	13.34	
1443354783	SMP	1	568.30	411.21	821.45	411.00	13.89	13.89	13.17	13.17	
1443363168	SMP	1	568.30	411.28	821.51	410.99	14.00	14.00	13.26	13.26	
1443371419	SMP	1	568.29	411.23	821.47	411.00	14.13	14.13	13.15	13.15	
1443379786	SMP	1	568.29	411.11	821.46	410.91	14.06	14.06	13.24	13.24	
1443388150	SMP	1	568.35	411.14	821.51	410.94	14.04	14.04	13.21	13.21	
1443396552	SMP	1	568.40	411.05	821.47	410.91	14.17	14.17	13.31	13.31	
1443404778	SMP	1	568.38	411.03	821.54	410.91	14.00	14.00	13.24	13.24	
1443413164	SMP	1	568.43	411.00	821.53	410.88	14.08	14.08	13.21	13.21	
1443421555	SMP	1	568.43	411.02	821.48	410.89	14.08	14.08	13.24	13.24	
1443429912	SMP	1	568.33	410.99	821.55	410.82	14.24	14.24	13.24	13.24	
1443438150	SMP	1	568.31	410.97	821.49	410.87	14.32	14.32	13.26	13.26	
1443446548	SMP	1	568.30	410.95	821.47	410.83	14.04	14.04	13.34	13.34	
1443454911	SMP	1	568.39	411.04	821.41	410.82	14.05	14.05	13.25	13.25	
1443463153	SMP	1	568.30	411.01	821.46	410.77	14.12	14.12	13.18	13.18	
1443471531	SMP	1	568.23	410.99	821.42	410.80	14.22	14.22	13.21	13.21	
1443479908	SMP	1	568.35	411.07	821.45	410.77	14.27	14.27	13.33	13.33	
1443488274	SMP	1	568.35	411.00	821.35	410.74	14.09	14.09	13.27	13.27	
1443496547	SMP	1	568.30	411.07	821.36	410.79	14.12	14.12	13.21	13.21	
1443504904	SMP	1	568.31	410.96	821.36	410.79	14.05	14.05	13.08	13.08	
1443513284	SMP	1	568.33	411.05	821.43	410.79	14.13	14.13	13.20	13.20	
1443521654	SMP	1	568.31	411.03	821.48	410.75	14.00	14.00	13.23	13.23	
1443529902	SMP	1	568.23	410.99	821.42	410.75	14.13	14.13	13.32	13.32	
1443538271	SMP	1	568.31	411.03	821.41	410.74	14.11	14.11	13.27	13.27	
1443546673	SMP	1	568.23	411.00	821.40	410.77	14.10	14.10	13.35	13.35	
1443555021	SMP	1	568.24	410.96	821.34	410.74	14.04	14.04	13.33	13.33	
1443563280	SMP	1	568.23	411.00	821.38	410.78	14.20	14.20	13.18	13.18	
1443571653	SMP	1	568.23	411.01	821.36	410.73	14.18	14.18	13.33	13.33	
1443580027	SMP	1	568.32	411.01	821.35	410.69	14.14	14.14	13.36	13.36	
1443588393	SMP	1	568.24	410.99	821.27	410.66	14.13	14.13	13.24	13.24	
1443596669	SMP	1	568.24	410.89	821.33	410.67	14.11	14.11	13.33	13.33	
1443605017	SMP	1	568.16	411.05	821.34	410.65	14.33	14.33	13.34	13.34	
1443613408	SMP	1	568.23	411.08	821.24	410.63	14.10	14.10	13.34	13.34	
1443621650	SMP	1	568.22	410.96	821.34	410.61	14.20	14.20	13.24	13.24	
1443630029	SMP	1	568.23	410.99	821.25	410.63	14.11	14.11	13.23	13.23	
1443638391	SMP	1	568.26	410.91	821.18	410.63	14.11	14.11	13.19	13.19	
1443646787	SMP	1	568.16	411.01	821.16	410.60	14.24	14.24	13.19	13.19	
1443655014	SMP	1	568.24	411.16	821.16	410.44	14.31	14.31	13.03	13.03	
1443663396	SMP	1	568.19	411.05	821.16	410.49	14.19	14.19	13.06	13.06	
1443671773	SMP	1	568.08	411.09	821.25	410.49	14.14	14.14	13.10	13.10	
1443680154	SMP	1	568.03	411.06	821.26	410.47	14.07	14.07	13.07	13.07	
1443688394	SMP	1	568.08	410.95	821.22	410.43	14.07	14.07	12.97	12.97	
1443705161	SMP	1	570.56	410.77	821.14	418.76	9.82	9.82	19.87	19.87	
1443713507	SMP	1	567.50	414.50	832.37	424.69	5.00	3.00	21.96	21.96	
1443721789	SMP	1	560.08	417.61	829.05	423.46	12.15	12.15	10.79	10.79	
1443738520	SMP	1	579.93	418.83	0.00	0.00	8.46	8.46	0.00	0.00	
1443746896	SMP	1	561.84	421.99	826.86	427.20	7.49	7.49	14.04	14.04	
1443755138	SMP	1	560.85	421.64	829.11	423.95	10.20	10.20	12.24	12.24	
1443771879	SMP	1	0.00	0.00	819.25	416.33	0.00	0.00	5.06	5.06	
1443780138	SMP	1	567.11	413.64	818.48	418.96	14.65	14.65	16.08	16.08	
1443788511	SMP	1	566.50	414.14	822.63	418.79	17.20	17.20	22.17	22.17	
1443805257	SMP	1	569.97	410.16	822.11	409.99	14.01	14.01	12.10	12.10	
1443813533	SMP	1	568.56	410.62	821.15	410.32	13.29	13.29	12.75	12.75	
1443821882	SMP	1	568.85	410.79	821.99	410.68	13.59	13.59	12.43	12.43	
1443838638	SMP	1	568.76	411.21	821.41	410.80	13.55	13.55	12.72	12.72	
1443846896	SMP	1	568.81	411.23	821.48	411.02	13.51	13.51	12.97	12.97	
1443855276	SMP	1	568.84	411.37	821.54	411.08	13.69	13.69	13.04	13.04	
1443863633	SMP	1	568.76	411.32	821.48	411.16	13.73	13.73	13.10	13.10	
1443872025	SMP	1	568.71	411.33	821.48	411.16	13.74	13.74	13.10	13.10	
1443880247	SMP	1	568.74	411.38	821.54	411.22	13.77	13.77	13.20	13.20	
1443888637	SMP	1	568.74	411.45	821.50	411.18	13.46	13.46	13.12	13.12	
1443897008	SMP	1	568.79	411.41	821.58	411.21	13.81	13.81	13.10	13.10	
1443905389	SMP	1	568.78	411.47	821.44	411.23	13.73	13.73	13.15	13.15	
1443913627	SMP	1	568.65	411.48	821.51	411.30	13.90	13.90	13.24	13.24	
1443922045	SMP	1	568.61	411.47	821.51	411.30	13.85	13.85	13.21	13.21	
1443930371	SMP	1	568.65	411.42	821.54	411.28	13.85	13.85	13.24	13.24	
1443938635	SMP	1	568.64	411.44	821.47	411.22	14.00	14.00	13.25	13.25	
1443947005	SMP	1	568.68	411.47	821.54	411.22	13.86	13.86	13.29	13.29	
1443955391	SMP	1	568.65	411.42	821.42	411.18	14.01	14.01	13.30	13.30	
1443963743	SMP	1	568.58	411.42	821.44	411.23	13.98	13.98	13.22	13.22	
1443972017	SMP	1	568.52	411.54	821.38	411.21	14.04	14.04	13.40	13.40	
1443980368	SMP	1	568.34	411.44	821.38	411.22	14.08	14.08	13.38	13.38	
1443988772	SMP	1	568.44	411.32	821.33	411.16	14.01	14.01	13.39	13.39	
1443997129	SMP	1	568.49	411.41	821.35	411.13	14.12	14.12	13.42	13.42	
1444005383	SMP	1	568.29	411.38	821.36	411.10	14.02	14.02	13.44	13.44	
1444013739	SMP	1	568.29	411.34	821.29	411.11	14.11	14.11	13.45	13.45	
1444022143	SMP	1	568.30	411.40	821.26	411.10	14.14	14.14	13.46	13.46	
1444030487	SMP	1	568.29	411.36	821.23	411.12	14.28	14.28	13.58	13.58	
1444038754	SMP	1	568.42	411.37	821.35	411.18	14.23	14.23	13.45	13.45	
1444047124	SMP	1	568.54	411.37	821.40	411.23	14.24	14.24	13.36	13.36	
1444055514	SMP	1	568.57	411.32	821.35	411.09	14.20	14.20	13.40	13.40	
1444063867	SMP	1	568.53	411.41	821.37	411.15	14.29	14.29	13.46	13.46	
1444072135	SMP	1	568.44	411.32	821.36	411.17	14.30	14.30	13.50	13.50	
1444080484	SMP	1	568.51	411.28	821.24	411.14	14.22	14.22	13.43	13.43	
1444088880	SMP	1	568.46	411.29	821.23	411.12	14.22	14.22	13.38	13.38	
1444097121	SMP	1	568.53	411.40	821.23	411.12	14.47	14.47	13.43	13.43	
1444105499	SMP	1	568.54	411.40	821.23	411.13	14.36	14.36	13.49	13.49	
1444113871	SMP	1	568.37	411.46	821.28	411.18	14.61	14.61	13.40	13.40	
1444122274	SMP	1	568.45	411.50	821.30	411.19	14.53	14.53	13.48	13.48	
1444130490	SMP	1	568.47	411.32	821.41	411.23	14.45	14.45	13.54	13.54	
1444138874	SMP	1	568.45	411.40	821.39	411.23	14.41	14.41	13.55	13.55	
1444147240	SMP	1	568.50	411.34	821.34	411.16	14.42	14.42	13.44	13.44	
1444155631	SMP	1	568.54	411.37	821.41	411.21	14.39	14.39	13.56	13.56	
1444163858	SMP	1	568.55	411.40	821.41	411.28	14.45	14.45	13.51	13.51	
1444172254	SMP	1	568.64	411.37	821.47	411.28	14.50	14.50	13.42	13.42	
1444180612	SMP	1	568.63	411.29	821.54	411.29	14.44	14.44	13.29	13.29	
1444188996	SMP	1	568.63	411.25	821.58	411.32	14.27	14.27	13.24	13.24	
1444197239	SMP	1	568.61	411.25	821.62	411.29	14.24	14.24	13.35	13.35	
1444205626	SMP	1	568.58	411.26	821.51	411.31	14.40	14.40	13.19	13.19	
1444213977	SMP	1	568.75	411.20	821.66	411.30	14.21	14.21	13.26	13.26	
1444222377	SMP	1	568.66	411.22	821.54	411.29	14.19	14.19	13.40	13.40	
1444230603	SMP	1	568.73	411.14	821.72	411.31	14.29	14.29	13.38	13.38	
1444238998	SMP	1	568.80	411.16	821.70	411.28	14.24	14.24	13.49	13.49	
1444247371	SMP	1	568.75	411.11	821.70	411.24	14.26	14.26	13.29	13.29	
1444255745	SMP	1	568.67	411.09	821.68	411.22	14.19	14.19	13.36	13.36	
1444263977	SMP	1	568.74	411.12	821.66	411.18	14.22	14.22	13.35	13.35	
1444272377	SMP	1	568.71	411.00	821.64	411.12	14.24	14.24	13.44	13.44	
1444280727	SMP	1	568.73	411.05	821.61	411.12	14.10	14.10	13.46	13.46	
1444288992	SMP	1	568.57	411.00	821.55	411.05	14.23	14.23	13.28	13.28	
1444297366	SMP	1	568.66	411.04	821.48	411.07	14.22	14.22	13.48	13.48	
1444305740	SMP	1	568.50	410.97	821.41	410.97	14.05	14.05	13.39	13.39	
1444314093	SMP	1	568.42	411.06	821.34	410.94	14.20	14.20	13.35	13.35	
1444322374	SMP	1	568.47	410.96	821.26	410.91	14.03	14.03	13.33	13.33	
1444330721	SMP	1	568.30	411.08	821.18	410.90	14.14	14.14	13.21	13.21	
1444339110	SMP	1	568.26	411.10	821.15	410.87	14.04	14.04	13.41	13.41	
1444347481	SMP	1	568.19	411.09	821.07	410.86	14.10	14.10	13.29	13.29	
1444355745	SMP	1	568.13	411.18	820.99	410.86	14.18	14.18	13.39	13.39	
1444364112	SMP	1	568.12	411.24	820.93	410.92	14.08	14.08	13.44	13.44	
1444372499	SMP	1	568.06	411.17	820.94	410.89	13.92	13.92	13.21	13.21	
1444380844	SMP	1	567.84	411.26	820.93	410.96	13.95	13.95	13.45	13.45	
1444389106	SMP	1	567.82	411.43	820.89	411.06	14.09	14.09	13.53	13.53	
1444397479	SMP	1	567.89	411.31	820.97	411.02	13.79	13.79	13.23	13.23	
1444405871	SMP	1	567.78	411.41	820.99	411.11	13.94	13.94	13.16	13.16	
1444414218	SMP	1	567.92	411.41	820.93	411.14	13.91	13.91	13.28	13.28	
1444422494	SMP	1	567.85	411.59	820.91	411.24	14.07	14.07	13.39	13.39	
1444430850	SMP	1	567.99	411.61	820.98	411.30	14.14	14.14	13.41	13.41	
1444439227	SMP	1	568.07	411.59	820.93	411.25	13.93	13.93	13.17	13.17	
1444447475	SMP	1	568.12	411.67	821.06	411.36	14.00	14.00	13.29	13.29	
1444455865	SMP	1	568.13	411.66	821.08	411.39	13.81	13.81	13.26	13.26	
1444464213	SMP	1	568.25	411.58	821.03	411.43	13.86	13.86	13.36	13.36	
1444472614	SMP	1	568.15	411.70	821.06	411.37	13.83	13.83	13.09	13.09	
1444481099	SMP	1	568.25	411.59	821.01	411.37	13.89	13.89	13.14	13.14	
1444489232	SMP	1	568.31	411.54	821.11	411.41	13.67	13.67	13.37	13.37	
1444497598	SMP	1	568.36	411.00	821.13	410.79	13.74	13.74	13.03	13.03	
1444505982	SMP	1	568.53	410.35	820.96	410.08	13.59	13.59	12.98	12.98	
1444514208	SMP	1	568.58	409.88	820.64	409.59	13.75	13.75	13.09	13.09	
1444530987	SMP	1	568.54	409.71	820.68	409.28	13.73	13.73	13.15	13.15	
1444539339	SMP	1	568.49	409.69	820.82	409.28	13.78	13.78	13.04	13.04	
1444547617	SMP	1	568.36	409.67	820.78	409.30	13.63	13.63	13.10	13.10	
1444555964	SMP	1	568.43	409.71	820.78	409.30	13.96	13.96	13.10	13.10	
1444564349	SMP	1	568.25	409.70	820.82	409.35	13.78	13.78	13.18	13.18	
1444572722	SMP	1	568.24	409.76	820.84	409.37	13.86	13.86	13.13	13.13	
1444580972	SMP	1	568.24	409.78	820.80	409.45	13.70	13.70	13.15	13.15	
1444589335	SMP	1	568.23	409.85	820.76	409.43	13.96	13.96	13.17	13.17	
1444597730	SMP	1	568.16	409.85	820.81	409.42	13.96	13.96	13.11	13.11	
1444605961	SMP	1	568.16	409.85	820.83	409.43	13.83	13.83	13.12	13.12	
1444614348	SMP	1	568.09	409.85	820.82	409.51	13.89	13.89	13.10	13.10	
1444622720	SMP	1	568.12	409.96	820.76	409.48	13.91	13.91	12.99	12.99	
1444631087	SMP	1	568.09	409.92	820.80	409.49	13.84	13.84	12.95	12.95	
1444639330	SMP	1	568.02	409.92	820.85	409.56	13.91	13.91	13.00	13.00	
1444647730	SMP	1	568.10	409.93	820.80	409.53	13.83	13.83	13.07	13.07	
1444656084	SMP	1	567.99	409.89	820.81	409.56	13.89	13.89	13.17	13.17	
1444664468	SMP	1	567.98	409.89	820.82	409.51	13.91	13.91	13.06	13.06	
1444672722	SMP	1	567.98	409.95	820.85	409.49	13.92	13.92	13.09	13.09	
1444681081	SMP	1	567.91	409.89	820.80	409.43	13.87	13.87	12.93	12.93	
1444689456	SMP	1	567.89	409.86	820.82	409.51	13.74	13.74	13.04	13.04	
1444697853	SMP	1	567.97	409.95	820.83	409.45	13.67	13.67	13.09	13.09	
1444706083	SMP	1	567.84	409.88	820.84	409.45	13.74	13.74	13.13	13.13	
1444714456	SMP	1	567.84	409.95	820.77	409.45	13.81	13.81	13.02	13.02	
1444722836	SMP	1	567.89	409.93	820.78	409.42	13.69	13.69	13.09	13.09	
1444731207	SMP	1	567.76	410.03	820.78	409.49	13.76	13.76	13.14	13.14	
1444739463	SMP	1	567.82	409.97	820.64	409.47	13.69	13.69	13.09	13.09	
1444747852	SMP	1	567.82	410.03	820.75	409.38	13.75	13.75	13.08	13.08	
1444756202	SMP	1	567.69	410.03	820.75	409.42	13.83	13.83	13.15	13.15	
1444764461	SMP	1	567.63	409.97	820.68	409.44	13.65	13.65	13.08	13.08	
1444772836	SMP	1	567.59	410.09	820.75	409.38	13.59	13.59	13.02	13.02	
1444781204	SMP	1	567.91	409.95	820.83	409.36	13.82	13.82	13.06	13.06	
1444789573	SMP	1	568.27	409.41	821.01	408.72	13.59	13.59	13.01	13.01	
1444797851	SMP	1	568.58	409.05	821.02	408.26	13.57	13.57	12.83	12.83	
1444806197	SMP	1	568.76	408.88	821.21	408.16	13.73	13.73	12.86	12.86	
1444814575	SMP	1	568.70	408.82	821.17	408.19	13.49	13.49	12.98	12.98	
1444822953	SMP	1	568.69	408.81	821.16	408.07	13.66	13.66	12.98	12.98	
1444831219	SMP	1	568.69	408.77	821.19	408.10	13.46	13.46	12.91	12.91	
1444839573	SMP	1	568.70	408.87	821.17	408.05	13.56	13.56	12.86	12.86	
1444847966	SMP	1	568.71	408.88	821.26	408.12	13.68	13.68	12.86	12.86	
1444856333	SMP	1	568.70	408.82	821.27	408.10	13.44	13.44	12.95	12.95	
1444864584	SMP	1	568.70	408.79	821.34	408.11	13.64	13.64	12.84	12.84	
1444872950	SMP	1	568.83	408.77	821.41	408.11	13.55	13.55	12.78	12.78	
1444881322	SMP	1	568.91	408.88	821.55	408.14	13.73	13.73	12.89	12.89	
1444889692	SMP	1	568.99	408.87	821.55	408.21	13.69	13.69	12.96	12.96	
1444897960	SMP	1	569.12	408.90	821.75	408.33	13.72	13.72	13.02	13.02	
1444906323	SMP	1	569.20	408.95	821.78	408.41	13.66	13.66	12.95	12.95	
1444914691	SMP	1	569.24	408.87	821.87	408.40	13.64	13.64	12.82	12.82	
1444922945	SMP	1	569.33	408.91	821.95	408.47	13.45	13.45	12.89	12.89	
1444931326	SMP	1	569.32	408.93	822.05	408.45	13.57	13.57	12.73	12.73	
1444939683	SMP	1	569.48	408.90	822.06	408.48	13.46	13.46	12.83	12.83	
1444948083	SMP	1	569.55	408.98	822.09	408.56	13.37	13.37	12.79	12.79	
1444956314	SMP	1	569.57	409.00	822.18	408.60	13.35	13.35	12.89	12.89	
1444964694	SMP	1	569.51	409.12	822.25	408.67	13.39	13.39	12.98	12.98	
1444973072	SMP	1	569.51	409.13	822.21	408.66	13.38	13.38	12.92	12.92	
1444981451	SMP	1	569.49	409.14	822.25	408.74	13.45	13.45	12.91	12.91	
1444989686	SMP	1	569.60	409.11	822.28	408.73	13.39	13.39	12.97	12.97	
1444998081	SMP	1	569.54	409.18	822.28	408.73	13.42	13.42	12.97	12.97	
1445006438	SMP	1	569.62	409.13	822.30	408.70	13.44	13.44	12.99	12.99	
1445014808	SMP	1	569.56	409.14	822.36	408.77	13.53	13.53	12.94	12.94	
1445023064	SMP	1	569.58	409.22	822.30	408.77	13.57	13.57	12.97	12.97	
1445031438	SMP	1	569.66	409.23	822.31	408.80	13.41	13.41	12.96	12.96	
1445039806	SMP	1	569.71	409.44	822.31	409.05	13.50	13.50	13.03	13.03	
1445048208	SMP	1	569.91	409.67	822.47	409.16	13.68	13.68	12.86	12.86	
1445056429	SMP	1	569.96	409.60	822.48	409.14	13.69	13.69	12.86	12.86	
1445064812	SMP	1	569.89	409.61	822.54	409.14	13.82	13.82	12.92	12.92	
1445073190	SMP	1	569.90	409.62	822.59	409.18	13.83	13.83	12.87	12.87	
1445081436	SMP	1	569.96	409.55	822.55	409.19	13.68	13.68	12.90	12.90	
1445089804	SMP	1	569.91	409.62	822.55	409.21	13.70	13.70	12.90	12.90	
1445098200	SMP	1	569.96	409.60	822.52	409.12	13.63	13.63	12.77	12.77	
1445106553	SMP	1	569.96	409.60	822.54	409.14	13.65	13.65	12.90	12.90	
1445114818	SMP	1	569.89	409.63	822.47	409.14	13.76	13.76	12.93	12.93	
1445123192	SMP	1	569.96	409.67	822.55	409.14	13.77	13.77	12.89	12.89	
1445131556	SMP	1	569.96	409.61	822.54	409.14	13.75	13.75	12.96	12.96	
1445139929	SMP	1	569.91	409.60	822.46	409.11	13.64	13.64	12.88	12.88	
1445148199	SMP	1	569.84	409.62	822.55	409.14	13.75	13.75	12.89	12.89	
1445156554	SMP	1	569.91	409.67	822.42	409.12	13.67	13.67	12.92	12.92	
1445164928	SMP	1	569.78	409.60	822.48	409.14	13.63	13.63	12.86	12.86	
1445173307	SMP	1	569.75	409.67	822.51	409.21	13.78	13.78	12.84	12.84	
1445181551	SMP	1	569.68	409.63	822.54	409.16	13.72	13.72	12.82	12.82	
1445189921	SMP	1	569.60	409.67	822.35	409.13	13.66	13.66	12.84	12.84	
1445198319	SMP	1	569.35	409.67	822.12	409.23	13.52	13.52	12.96	12.96	
1445206675	SMP	1	569.31	409.69	821.89	409.38	13.53	13.53	13.04	13.04	
1445214924	SMP	1	569.26	409.78	821.94	409.32	13.67	13.67	12.87	12.87	
1445223303	SMP	1	569.21	409.88	821.78	409.27	13.60	13.60	12.83	12.83	
1445231689	SMP	1	569.25	409.82	821.90	409.39	13.57	13.57	12.93	12.93	
1445239917	SMP	1	569.25	409.91	821.91	409.46	13.69	13.69	12.94	12.94	
1445248319	SMP	1	569.18	409.91	822.00	409.44	13.67	13.67	13.05	13.05	
1445256671	SMP	1	569.32	409.91	821.94	409.43	13.68	13.68	13.19	13.19	
1445265052	SMP	1	569.25	409.91	822.01	409.43	13.56	13.56	12.98	12.98	
1445273304	SMP	1	569.25	409.92	822.04	409.36	13.76	13.76	12.98	12.98	
1445281676	SMP	1	569.32	409.91	822.04	409.43	13.60	13.60	13.00	13.00	
1445290046	SMP	1	569.41	409.92	821.99	409.46	13.54	13.54	12.91	12.91	
1445298441	SMP	1	569.35	409.83	822.14	409.41	13.50	13.50	12.97	12.97	
1445306666	SMP	1	569.43	409.82	822.07	409.44	13.56	13.56	12.98	12.98	
1445315044	SMP	1	569.41	409.83	822.12	409.49	13.63	13.63	12.97	12.97	
1445323421	SMP	1	569.40	409.80	822.14	409.47	13.57	13.57	12.94	12.94	
1445331797	SMP	1	569.50	409.74	822.20	409.52	13.55	13.55	13.11	13.11	
1445340038	SMP	1	569.52	409.85	822.26	409.54	13.67	13.67	13.07	13.07	
1445348437	SMP	1	569.53	409.74	822.40	409.53	13.73	13.73	13.09	13.09	
1445356790	SMP	1	569.59	409.89	822.40	409.54	13.82	13.82	13.20	13.20	
1445365181	SMP	1	569.78	409.86	822.47	409.54	14.01	14.01	13.22	13.22	
1445373428	SMP	1	569.68	409.72	822.32	409.42	13.93	13.93	13.15	13.15	
1445381793	SMP	1	569.75	409.73	822.45	409.44	13.91	13.91	13.13	13.13	
1445390165	SMP	1	569.91	409.70	822.54	409.42	13.88	13.88	13.16	13.16	
1445398562	SMP	1	569.95	409.61	822.64	409.41	13.83	13.83	13.19	13.19	
1445406787	SMP	1	569.94	409.59	822.63	409.41	13.97	13.97	13.24	13.24	
1445415163	SMP	1	569.94	409.61	822.65	409.45	13.95	13.95	13.21	13.21	
1445423545	SMP	1	569.57	409.93	822.36	409.68	13.89	13.89	13.24	13.24	
1445431786	SMP	1	569.31	409.94	821.91	409.86	13.84	13.84	13.45	13.45	
1445440159	SMP	1	569.28	409.99	821.98	409.83	14.01	14.01	13.60	13.60	
1445448553	SMP	1	569.20	410.05	822.03	409.97	14.11	14.11	13.63	13.63	
1445456910	SMP	1	569.11	410.07	821.92	409.83	14.04	14.04	13.46	13.46	
1445465166	SMP	1	569.13	410.05	821.91	409.83	14.01	14.01	13.48	13.48	
1445473540	SMP	1	569.05	410.07	821.84	409.80	13.98	13.98	13.37	13.37	
1445481911	SMP	1	569.16	410.10	821.89	409.85	14.06	14.06	13.36	13.36	
1445490286	SMP	1	569.03	410.03	821.92	409.83	14.00	14.00	13.49	13.49	
1445498552	SMP	1	569.05	410.10	821.83	409.87	14.06	14.06	13.38	13.38	
1445506906	SMP	1	569.05	410.16	821.78	409.78	14.16	14.16	13.45	13.45	
1445515284	SMP	1	569.05	410.22	821.77	409.86	14.20	14.20	13.44	13.44	
1445523663	SMP	1	569.15	410.32	821.83	409.93	14.34	14.34	13.64	13.64	
1445531917	SMP	1	569.04	410.30	821.88	409.98	14.16	14.16	13.50	13.50	
1445540275	SMP	1	569.04	410.45	821.77	410.05	14.13	14.13	13.52	13.52	
1445548675	SMP	1	569.17	410.40	821.81	410.13	14.03	14.03	13.56	13.56	
1445557029	SMP	1	569.14	410.58	821.84	410.14	14.27	14.27	13.55	13.55	
1445565287	SMP	1	569.06	410.63	821.88	410.17	14.17	14.17	13.61	13.61	
1445573660	SMP	1	569.20	410.54	821.96	410.20	14.07	14.07	13.52	13.52	
1445582033	SMP	1	569.20	410.59	821.93	410.20	14.25	14.25	13.50	13.50	
1445590272	SMP	1	569.36	410.60	821.97	410.25	14.02	14.02	13.52	13.52	
1445598674	SMP	1	569.36	410.69	822.04	410.38	14.21	14.21	13.56	13.56	
1445607040	SMP	1	569.36	410.70	822.05	410.37	14.22	14.22	13.56	13.56	
1445615406	SMP	1	569.38	410.63	822.16	410.43	14.23	14.23	13.47	13.47	
1445623653	SMP	1	569.44	410.66	822.20	410.45	14.34	14.34	13.50	13.50	
1445632033	SMP	1	569.32	410.57	822.27	410.41	14.34	14.34	13.76	13.76	
1445640396	SMP	1	569.55	410.67	822.31	410.36	14.38	14.38	13.62	13.62	
1445648795	SMP	1	569.61	410.60	822.36	410.35	14.44	14.44	13.66	13.66	
1445657025	SMP	1	569.57	410.61	822.42	410.42	14.29	14.29	13.58	13.58	
1445665410	SMP	1	569.72	410.53	822.43	410.34	14.21	14.21	13.55	13.55	
1445673786	SMP	1	569.84	410.49	822.50	410.37	14.22	14.22	13.59	13.59	
1445682151	SMP	1	569.88	410.46	822.58	410.29	14.25	14.25	13.46	13.46	
1445690400	SMP	1	569.84	410.29	822.55	410.26	14.27	14.27	13.58	13.58	
1445698795	SMP	1	569.92	410.30	822.55	410.25	14.29	14.29	13.68	13.68	
1445707147	SMP	1	569.82	410.25	822.60	410.16	14.35	14.35	13.49	13.49	
1445715522	SMP	1	569.90	410.34	822.62	410.25	14.58	14.58	13.51	13.51	
1445723777	SMP	1	569.93	410.23	822.60	410.18	14.40	14.40	13.72	13.72	
1445740531	SMP	1	570.07	410.23	822.67	410.12	14.54	14.54	13.76	13.76	
1445748782	SMP	1	569.98	410.25	822.81	410.11	14.49	14.49	13.73	13.73	
1445757156	SMP	1	570.07	410.26	822.67	410.11	14.50	14.50	13.81	13.81	
1445765511	SMP	1	570.11	410.22	822.81	410.10	14.53	14.53	13.70	13.70	
1445773919	SMP	1	570.27	410.05	823.05	410.00	14.55	14.55	13.69	13.69	
1445782143	SMP	1	570.46	410.10	822.98	409.85	14.75	14.75	13.56	13.56	
1445790520	SMP	1	570.50	409.96	823.01	409.76	14.67	14.67	13.44	13.44	
1445798897	SMP	1	570.56	409.95	823.13	409.83	14.79	14.79	13.62	13.62	
1445807276	SMP	1	570.52	409.83	823.02	409.79	14.69	14.69	13.63	13.63	
1445815519	SMP	1	570.56	409.88	822.98	409.71	14.76	14.76	13.64	13.64	
1445823922	SMP	1	570.48	409.82	822.99	409.71	14.82	14.82	13.55	13.55	
1445832275	SMP	1	570.48	409.82	823.02	409.70	14.73	14.73	13.72	13.72	
1445840654	SMP	1	570.49	409.74	823.06	409.64	14.57	14.57	13.66	13.66	
1445848894	SMP	1	570.46	409.72	823.14	409.58	14.69	14.69	13.79	13.79	
1445857276	SMP	1	570.44	409.73	823.07	409.53	14.69	14.69	13.73	13.73	
1445865641	SMP	1	570.29	409.62	823.04	409.57	14.70	14.70	13.89	13.89	
1445874038	SMP	1	570.38	409.72	823.08	409.51	14.74	14.74	13.82	13.82	
1445882257	SMP	1	570.20	409.64	823.20	409.48	14.83	14.83	13.82	13.82	
1445890639	SMP	1	570.32	409.69	823.09	409.48	14.76	14.76	13.86	13.86	
1445899016	SMP	1	570.18	409.67	823.08	409.57	14.77	14.77	13.90	13.90	
1445907278	SMP	1	570.19	409.62	823.13	409.55	14.73	14.73	13.80	13.80	
1445915629	SMP	1	570.29	409.74	823.14	409.48	14.70	14.70	13.93	13.93	
1445924034	SMP	1	570.31	409.79	823.05	409.52	14.70	14.70	13.91	13.91	
1445932389	SMP	1	570.27	409.72	823.12	409.58	14.87	14.87	13.97	13.97	
1445940643	SMP	1	570.27	409.75	823.05	409.52	14.87	14.87	13.96	13.96	
1445949022	SMP	1	570.26	409.77	823.10	409.52	14.86	14.86	13.83	13.83	
1445957395	SMP	1	570.31	409.80	822.96	409.50	14.83	14.83	13.87	13.87	
1445965749	SMP	1	570.32	409.76	823.05	409.46	14.87	14.87	13.93	13.93	
1445974033	SMP	1	570.31	409.69	823.12	409.50	14.73	14.73	14.08	14.08	
1445982392	SMP	1	570.28	409.74	823.07	409.51	14.86	14.86	13.93	13.93	
1445990769	SMP	1	570.25	409.90	823.02	409.61	14.90	14.90	13.88	13.88	
1445999138	SMP	1	569.92	410.16	822.68	409.94	14.91	14.91	13.94	13.94	
1446007391	SMP	1	569.88	410.24	822.57	410.11	15.02	15.02	13.98	13.98	
1446015746	SMP	1	569.78	410.35	822.52	410.17	14.94	14.94	14.04	14.04	
1446024153	SMP	1	569.94	410.28	822.59	410.04	14.81	14.81	13.92	13.92	
1446032498	SMP	1	569.97	410.22	822.55	410.11	15.02	15.02	13.95	13.95	
1446040756	SMP	1	569.92	410.45	822.77	410.14	15.05	15.05	13.96	13.96	
1446049131	SMP	1	569.97	410.39	822.80	410.19	14.93	14.93	13.94	13.94	
1446057516	SMP	1	570.03	410.33	822.80	410.19	14.98	14.98	14.02	14.02	
1446065751	SMP	1	570.16	410.25	822.93	410.16	15.13	15.13	14.06	14.06	
1446074151	SMP	1	570.09	410.32	822.89	410.21	15.08	15.08	13.91	13.91	
1446082496	SMP	1	570.23	410.39	822.87	410.17	15.17	15.17	13.96	13.96	
1446090886	SMP	1	570.11	410.37	823.02	410.26	15.20	15.20	14.03	14.03	
1446099129	SMP	1	570.23	410.38	823.10	410.25	15.16	15.16	13.99	13.99	
1446107512	SMP	1	570.46	410.38	823.26	410.31	15.25	15.25	13.98	13.98	
1446115876	SMP	1	570.46	410.38	823.25	410.40	15.15	15.15	14.12	14.12	
1446124272	SMP	1	570.44	410.32	823.28	410.33	15.11	15.11	14.06	14.06	
1446132490	SMP	1	570.50	410.38	823.31	410.35	15.17	15.17	14.11	14.11	
1446140878	SMP	1	570.52	410.38	823.41	410.40	15.23	15.23	14.04	14.04	
1446149251	SMP	1	570.68	410.35	823.38	410.42	15.15	15.15	14.03	14.03	
1446157637	SMP	1	570.60	410.35	823.44	410.33	15.20	15.20	14.07	14.07	
1446165864	SMP	1	570.68	410.39	823.54	410.47	15.28	15.28	14.08	14.08	
1446174269	SMP	1	570.69	410.33	823.65	410.40	15.19	15.19	14.15	14.15	
1446182611	SMP	1	570.76	410.33	823.51	410.36	15.22	15.22	14.15	14.15	
1446191003	SMP	1	570.74	410.37	823.54	410.36	15.23	15.23	14.04	14.04	
1446199251	SMP	1	570.78	410.30	823.62	410.39	15.26	15.26	14.18	14.18	
1446207633	SMP	1	570.73	410.32	823.56	410.40	15.27	15.27	14.11	14.11	
1446215989	SMP	1	570.81	410.28	823.55	410.27	15.17	15.17	14.08	14.08	
1446224267	SMP	1	570.81	410.32	823.58	410.30	15.28	15.28	14.00	14.00	
1446232628	SMP	1	570.54	410.39	823.33	410.32	15.22	15.22	14.08	14.08	
1446241001	SMP	1	570.34	410.47	823.18	410.48	15.40	15.40	14.03	14.03	
1446249372	SMP	1	570.40	410.41	823.12	410.34	15.39	15.39	14.11	14.11	
1446257631	SMP	1	570.38	410.33	823.15	410.35	15.32	15.32	14.13	14.13	
1446265985	SMP	1	570.40	410.24	823.16	410.28	15.28	15.28	14.08	14.08	
1446274387	SMP	1	570.46	410.26	823.24	410.37	15.23	15.23	14.15	14.15	
1446282735	SMP	1	570.42	410.28	823.12	410.33	15.37	15.37	14.07	14.07	
1446290998	SMP	1	570.31	410.19	823.18	410.24	15.41	15.41	14.04	14.04	
1446299366	SMP	1	570.44	410.35	823.16	410.26	15.36	15.36	14.04	14.04	
1446307756	SMP	1	570.39	410.22	823.12	410.23	15.39	15.39	14.03	14.03	
1446316103	SMP	1	570.44	410.22	823.20	410.28	15.29	15.29	14.01	14.01	
1446324387	SMP	1	570.46	410.25	823.19	410.26	15.51	15.51	14.06	14.06	
1446332735	SMP	1	570.44	410.28	823.16	410.21	15.46	15.46	14.07	14.07	
1446341112	SMP	1	570.44	410.28	823.19	410.26	15.40	15.40	14.02	14.02	
1446349488	SMP	1	570.48	410.27	823.19	410.26	15.36	15.36	14.10	14.10	
1446357755	SMP	1	570.44	410.22	823.19	410.26	15.35	15.35	14.05	14.05	
1446366106	SMP	1	570.31	410.32	823.12	410.24	15.55	15.55	14.06	14.06	
1446374505	SMP	1	570.42	410.23	823.16	410.21	15.33	15.33	14.11	14.11	
1446382727	SMP	1	570.36	410.11	823.21	410.24	15.34	15.34	14.21	14.21	
1446391109	SMP	1	570.52	410.22	823.22	410.30	15.34	15.34	14.15	14.15	
1446399487	SMP	1	570.41	410.11	823.27	410.34	15.37	15.37	14.40	14.40	
1446407874	SMP	1	570.49	410.18	823.43	410.20	15.42	15.42	14.19	14.19	
1446416096	SMP	1	570.55	410.11	823.31	410.26	15.40	15.40	14.37	14.37	
1446424508	SMP	1	570.44	410.03	823.34	410.18	15.23	15.23	14.31	14.31	
1446432848	SMP	1	570.57	410.07	823.50	410.21	15.36	15.36	14.38	14.38	
1446441235	SMP	1	570.64	410.01	823.46	410.25	15.32	15.32	14.29	14.29	
1446449491	SMP	1	570.62	409.99	823.50	410.22	15.19	15.19	14.23	14.23	
1446457867	SMP	1	570.68	409.99	823.56	410.18	15.41	15.41	14.24	14.24	
1446466218	SMP	1	570.69	409.95	823.61	410.18	15.48	15.48	14.28	14.28	
1446474628	SMP	1	570.77	409.90	823.59	410.13	15.39	15.39	14.15	14.15	
1446482865	SMP	1	570.76	409.87	823.64	410.16	15.29	15.29	14.26	14.26	
1446491234	SMP	1	570.68	409.84	823.66	410.06	15.37	15.37	14.06	14.06	
1446499605	SMP	1	570.87	409.82	823.68	410.11	15.35	15.35	14.28	14.28	
1446507987	SMP	1	570.79	409.83	823.65	410.02	15.36	15.36	14.19	14.19	
1446516229	SMP	1	570.73	409.89	823.58	410.10	15.30	15.30	14.28	14.28	
1446524619	SMP	1	570.76	409.86	823.70	410.06	15.27	15.27	14.18	14.18	
1446532975	SMP	1	570.72	409.79	823.59	410.03	15.23	15.23	14.26	14.26	
1446541258	SMP	1	570.70	409.83	823.59	410.00	15.28	15.28	14.23	14.23	
1446549604	SMP	1	570.68	409.83	823.64	409.95	15.32	15.32	14.20	14.20	
1446557985	SMP	1	570.63	409.78	823.51	409.98	15.36	15.36	14.34	14.34	
1446566346	SMP	1	570.64	409.82	823.49	410.06	15.30	15.30	14.25	14.25	
1446574623	SMP	1	570.57	409.94	823.42	410.05	15.33	15.33	14.20	14.20	
1446582967	SMP	1	570.58	409.94	823.48	410.07	15.31	15.31	14.15	14.15	
1446591346	SMP	1	570.55	410.00	823.30	409.98	15.41	15.41	14.09	14.09	
1446599725	SMP	1	570.46	409.97	823.33	410.08	15.27	15.27	14.07	14.07	
1446607989	SMP	1	570.41	410.04	823.33	410.07	15.26	15.26	14.19	14.19	
1446616339	SMP	1	570.35	410.15	823.31	410.12	15.36	15.36	14.12	14.12	
1446624743	SMP	1	570.36	410.13	823.25	410.15	15.30	15.30	14.09	14.09	
1446633088	SMP	1	570.44	410.16	823.19	410.14	15.44	15.44	14.25	14.25	
1446641349	SMP	1	570.45	410.20	823.19	410.21	15.50	15.50	14.11	14.11	
1446649732	SMP	1	570.46	410.19	823.22	410.23	15.38	15.38	14.03	14.03	
1446658108	SMP	1	570.43	410.23	823.23	410.25	15.44	15.44	14.01	14.01	
1446666458	SMP	1	570.51	410.28	823.19	410.26	15.36	15.36	14.00	14.00	
1446674743	SMP	1	570.46	410.25	823.26	410.33	15.46	15.46	14.10	14.10	
1446683096	SMP	1	570.43	410.33	823.23	410.31	15.27	15.27	14.11	14.11	
1446691467	SMP	1	570.48	410.15	823.25	410.35	15.36	15.36	14.08	14.08	
1446699721	SMP	1	570.46	410.26	823.24	410.29	15.41	15.41	14.19	14.19	
1446708104	SMP	1	570.55	410.34	823.27	410.42	15.36	15.36	14.03	14.03	
1446716456	SMP	1	570.67	410.35	823.38	410.47	15.35	15.35	14.30	14.30	
1446724862	SMP	1	570.65	410.40	823.45	410.52	15.32	15.32	14.06	14.06	
1446733088	SMP	1	570.65	410.26	823.32	410.42	15.19	15.19	14.15	14.15	
1446741466	SMP	1	570.58	410.33	823.27	410.50	15.26	15.26	14.25	14.25	
1446749841	SMP	1	570.63	410.29	823.31	410.39	15.30	15.30	14.09	14.09	
1446758222	SMP	1	570.55	410.21	823.26	410.45	15.30	15.30	14.08	14.08	
1446766457	SMP	1	570.54	410.25	823.26	410.38	15.38	15.38	14.03	14.03	
1446774886	SMP	1	570.48	410.19	823.19	410.28	15.38	15.38	14.06	14.06	
1446783207	SMP	1	570.42	410.14	823.11	410.28	15.38	15.38	14.03	14.03	
1446791604	SMP	1	570.39	410.12	823.12	410.25	15.43	15.43	14.10	14.10	
1446799840	SMP	1	570.30	410.15	823.08	410.23	15.27	15.27	14.13	14.13	
1446808220	SMP	1	570.14	410.04	822.96	410.24	15.33	15.33	14.27	14.27	
1446816580	SMP	1	570.23	410.06	822.94	410.16	15.40	15.40	14.13	14.13	
1446824982	SMP	1	570.15	410.10	822.94	410.15	15.40	15.40	14.08	14.08	
1446833217	SMP	1	570.16	410.07	822.93	410.15	15.26	15.26	14.08	14.08	
1446841588	SMP	1	570.07	410.09	822.89	410.16	15.28	15.28	14.11	14.11	
1446849958	SMP	1	570.01	409.98	822.80	410.14	15.42	15.42	14.14	14.14	
1446858224	SMP	1	570.02	410.03	822.74	410.09	15.55	15.55	14.01	14.01	
1446866573	SMP	1	569.90	410.14	822.66	410.07	15.42	15.42	14.14	14.14	
1446874980	SMP	1	569.80	410.05	822.63	410.00	15.48	15.48	14.17	14.17	
1446883324	SMP	1	569.77	410.02	822.58	410.04	15.32	15.32	14.14	14.14	
1446891583	SMP	1	569.77	410.02	822.61	410.01	15.23	15.23	14.13	14.13	
1446899957	SMP	1	569.73	410.02	822.54	410.05	15.38	15.38	14.12	14.12	
1446908345	SMP	1	569.73	410.04	822.41	410.05	15.35	15.35	14.17	14.17	
1446916704	SMP	1	569.66	410.00	822.48	410.07	15.35	15.35	14.25	14.25	
1446924978	SMP	1	569.55	410.07	822.38	410.09	15.43	15.43	14.26	14.26	
1446933335	SMP	1	569.55	410.07	822.37	410.06	15.43	15.43	14.20	14.20	
1446941708	SMP	1	569.47	410.08	822.35	410.05	15.43	15.43	14.18	14.18	
1446950080	SMP	1	569.54	410.12	822.35	409.98	15.44	15.44	14.24	14.24	
1446958340	SMP	1	569.48	409.98	822.32	409.93	15.28	15.28	14.16	14.16	
1446966693	SMP	1	569.48	410.04	822.33	409.97	15.37	15.37	14.20	14.20	
1446975100	SMP	1	569.42	410.05	822.26	409.96	15.33	15.33	14.13	14.13	
1446983458	SMP	1	569.62	410.09	822.41	410.12	15.31	15.31	14.30	14.30	
1446991700	SMP	1	569.72	410.33	822.51	410.15	15.35	15.35	14.19	14.19	
1447000077	SMP	1	569.68	410.21	822.43	410.08	15.43	15.43	14.28	14.28	
1447008465	SMP	1	569.64	410.19	822.35	410.06	15.37	15.37	14.21	14.21	
1447016812	SMP	1	569.61	410.23	822.40	410.09	15.37	15.37	14.30	14.30	
1447025092	SMP	1	569.61	410.24	822.42	410.10	15.29	15.29	14.21	14.21	
1447033444	SMP	1	569.63	410.25	822.35	410.10	15.30	15.30	14.29	14.29	
1447041830	SMP	1	569.50	410.19	822.37	410.09	15.27	15.27	14.18	14.18	
1447050074	SMP	1	569.47	410.16	822.29	410.07	15.28	15.28	14.25	14.25	
1447058460	SMP	1	569.55	410.33	822.37	410.16	15.43	15.43	14.20	14.20	
1447066810	SMP	1	569.56	410.25	822.31	410.08	15.35	15.35	14.18	14.18	
1447075258	SMP	1	569.51	410.22	822.28	409.98	15.28	15.28	14.19	14.19	
1447083438	SMP	1	569.50	410.17	822.27	409.99	15.30	15.30	14.25	14.25	
1447091819	SMP	1	569.63	410.25	822.36	410.08	15.30	15.30	14.26	14.26	
1447100195	SMP	1	569.63	410.13	822.36	410.03	15.46	15.46	14.14	14.14	
1447108585	SMP	1	569.68	410.07	822.38	409.97	15.33	15.33	14.07	14.07	
1447116811	SMP	1	569.75	410.14	822.52	410.09	15.32	15.32	14.25	14.25	
1447125215	SMP	1	569.69	410.15	822.54	410.08	15.38	15.38	14.28	14.28	
1447133559	SMP	1	569.78	410.17	822.61	410.08	15.46	15.46	14.21	14.21	
1447141945	SMP	1	569.91	410.14	822.73	410.21	15.35	15.35	14.26	14.26	
1447150230	SMP	1	569.96	410.17	822.71	410.10	15.44	15.44	14.31	14.31	
1447158576	SMP	1	570.04	410.13	822.78	410.17	15.16	15.16	14.36	14.36	
1447166939	SMP	1	570.03	410.13	822.85	410.15	15.37	15.37	14.20	14.20	
1447175339	SMP	1	570.14	410.18	822.88	410.15	15.34	15.34	14.24	14.24	
1447183555	SMP	1	570.20	410.28	822.93	410.16	15.40	15.40	14.14	14.14	
1447191939	SMP	1	570.21	410.24	822.97	410.25	15.36	15.36	14.15	14.15	
1447200314	SMP	1	570.26	410.17	822.93	410.16	15.30	15.30	14.08	14.08	
1447208575	SMP	1	570.19	410.15	822.95	410.15	15.20	15.20	14.00	14.00	
1447216942	SMP	1	570.32	410.23	822.98	410.34	15.42	15.42	14.20	14.20	
1447225333	SMP	1	570.26	410.18	822.98	410.33	15.37	15.37	14.29	14.29	
1447233692	SMP	1	570.27	410.24	822.93	410.25	15.35	15.35	14.36	14.36	
1447241941	SMP	1	570.32	410.14	822.91	410.18	15.28	15.28	14.34	14.34	
1447250313	SMP	1	570.39	410.18	822.99	410.23	15.33	15.33	14.28	14.28	
1447258695	SMP	1	570.44	410.26	822.99	410.23	15.25	15.25	14.22	14.22	
1447267055	SMP	1	570.48	410.19	823.03	410.21	15.29	15.29	14.09	14.09	
1447275333	SMP	1	570.46	410.25	822.98	410.30	15.47	15.47	14.28	14.28	
1447283672	SMP	1	570.45	410.23	823.00	410.29	15.35	15.35	14.21	14.21	
1447292070	SMP	1	570.53	410.23	822.99	410.25	15.37	15.37	14.22	14.22	
1447300435	SMP	1	570.56	410.22	823.06	410.36	15.37	15.37	14.28	14.28	
1447308690	SMP	1	570.67	410.46	823.25	410.51	15.33	15.33	14.30	14.30	
1447317048	SMP	1	570.71	410.57	823.23	410.76	15.36	15.36	14.21	14.21	
1447325456	SMP	1	570.58	410.58	823.16	410.77	15.14	15.14	14.24	14.24	
1447333798	SMP	1	570.56	410.59	823.04	410.80	15.31	15.31	14.15	14.15	
1447342052	SMP	1	570.56	410.60	823.11	410.74	15.21	15.21	14.20	14.20	
1447350430	SMP	1	570.54	410.64	823.12	410.76	15.16	15.16	14.08	14.08	
1447358826	SMP	1	570.50	410.58	823.08	410.75	15.10	15.10	14.16	14.16	
1447367048	SMP	1	570.55	410.57	823.11	410.80	15.20	15.20	14.10	14.10	
1447375450	SMP	1	570.49	410.65	823.13	410.77	15.19	15.19	14.10	14.10	
1447383792	SMP	1	570.48	410.60	823.11	410.79	15.11	15.11	14.13	14.13	
1447392183	SMP	1	570.38	410.63	823.08	410.68	15.27	15.27	14.20	14.20	
1447400432	SMP	1	570.37	410.54	823.12	410.77	15.15	15.15	14.10	14.10	
1447408811	SMP	1	570.38	410.62	823.03	410.73	15.24	15.24	14.17	14.17	
1447417178	SMP	1	570.40	410.63	822.95	410.74	15.27	15.27	14.11	14.11	
1447425571	SMP	1	570.22	410.58	822.94	410.72	15.20	15.20	14.12	14.12	
1447433798	SMP	1	570.33	410.59	822.99	410.68	15.36	15.36	14.09	14.09	
1447450547	SMP	1	570.23	410.59	822.91	410.68	15.29	15.29	14.05	14.05	
1447458929	SMP	1	570.14	410.49	822.87	410.68	15.13	15.13	14.13	14.13	
1447467177	SMP	1	570.17	410.64	822.85	410.62	15.14	15.14	14.00	14.00	
1447483929	SMP	1	570.10	410.74	822.77	410.67	15.27	15.27	14.16	14.16	
1447492319	SMP	1	570.00	410.72	822.76	410.78	15.43	15.43	14.10	14.10	
1447500550	SMP	1	570.07	410.66	822.70	410.74	15.17	15.17	14.06	14.06	
1447517293	SMP	1	570.07	410.78	822.79	410.73	15.20	15.20	14.10	14.10	
1447525556	SMP	1	570.16	410.75	822.79	410.71	15.28	15.28	13.90	13.90	
1447533923	SMP	1	570.08	410.64	822.67	410.75	15.29	15.29	14.18	14.18	
1447550668	SMP	1	570.10	410.69	822.78	410.68	15.09	15.09	14.08	14.08	
1447558939	SMP	1	570.13	410.59	822.78	410.68	15.15	15.15	13.96	13.96	
1447567290	SMP	1	570.18	410.67	822.87	410.75	15.15	15.15	14.02	14.02	
1447575666	SMP	1	570.28	410.68	822.79	410.73	15.20	15.20	13.99	13.99	
1447584040	SMP	1	570.30	410.57	822.85	410.68	15.05	15.05	14.01	14.01	
1447592305	SMP	1	570.29	410.47	822.92	410.65	14.95	14.95	14.11	14.11	
1447600661	SMP	1	570.36	410.42	822.99	410.67	14.94	14.94	14.11	14.11	
1447617434	SMP	1	570.28	410.47	823.02	410.63	14.88	14.88	13.99	13.99	
1447625662	SMP	1	570.34	410.36	823.00	410.56	14.81	14.81	13.96	13.96	
1447634217	SMP	1	570.27	410.30	822.93	410.50	14.81	14.81	13.93	13.93	
1447642415	SMP	1	570.25	410.31	822.93	410.50	14.64	14.64	13.77	13.77	
1447650789	SMP	1	570.26	410.39	822.80	410.50	14.90	14.90	13.92	13.92	
1447659038	SMP	1	570.15	410.37	822.84	410.43	14.99	14.99	13.94	13.94	
1447675799	SMP	1	570.04	410.34	822.60	410.46	14.79	14.79	13.91	13.91	
1447684044	SMP	1	569.91	410.34	822.69	410.34	14.81	14.81	13.76	13.76	
1447692419	SMP	1	569.89	410.36	822.66	410.37	14.88	14.88	13.86	13.86	
1447709151	SMP	1	569.68	410.45	822.49	410.36	14.97	14.97	13.83	13.83	
1447717426	SMP	1	569.67	410.44	822.47	410.45	14.86	14.86	13.88	13.88	
1447725781	SMP	1	569.69	410.56	822.45	410.47	14.95	14.95	13.86	13.86	
1447742545	SMP	1	569.62	410.59	822.33	410.46	14.84	14.84	13.84	13.84	
1447750787	SMP	1	569.62	410.62	822.41	410.53	14.77	14.77	13.74	13.74	
1447759171	SMP	1	569.58	410.69	822.40	410.58	14.80	14.80	13.92	13.92	
1447775900	SMP	1	569.64	410.79	822.42	410.63	14.76	14.76	13.74	13.74	
1447784176	SMP	1	569.72	410.83	822.40	410.62	14.70	14.70	13.52	13.52	
1447792540	SMP	1	569.76	410.84	822.48	410.65	14.62	14.62	13.72	13.72	
1447809277	SMP	1	569.76	410.79	822.62	410.80	14.81	14.81	13.70	13.70	
1447817529	SMP	1	569.95	410.80	822.63	410.75	14.42	14.42	13.79	13.79	
1447825914	SMP	1	570.02	410.98	822.77	410.82	14.66	14.66	13.86	13.86	
1447842541	SMP	1	570.32	410.51	822.94	410.40	14.76	14.76	13.65	13.65	
1447850924	SMP	1	570.56	409.70	822.92	409.65	14.69	14.69	13.77	13.77	
1447859281	SMP	1	571.01	408.96	822.91	408.92	14.56	14.56	13.75	13.75	
1447867655	SMP	1	571.31	408.55	823.13	408.56	14.58	14.58	13.68	13.68	
1447875904	SMP	1	571.45	408.41	823.24	408.47	14.37	14.37	13.69	13.69	
1447884275	SMP	1	571.45	408.46	823.24	408.44	14.55	14.55	13.69	13.69	
1447892644	SMP	1	571.39	408.55	823.23	408.45	14.53	14.53	13.50	13.50	
1447901041	SMP	1	571.35	408.45	823.31	408.45	14.50	14.50	13.68	13.68	
1447909269	SMP	1	571.37	408.43	823.36	408.49	14.52	14.52	13.57	13.57	
1447917646	SMP	1	571.31	408.39	823.34	408.44	14.53	14.53	13.60	13.60	
1447926022	SMP	1	571.29	408.36	823.35	408.39	14.59	14.59	13.37	13.37	
1447934406	SMP	1	571.43	408.51	823.51	408.50	14.48	14.48	13.40	13.40	
1447942643	SMP	1	571.37	408.37	823.42	408.50	14.28	14.28	13.52	13.52	
1447951039	SMP	1	571.23	408.30	823.48	408.43	14.31	14.31	13.34	13.34	
1447959392	SMP	1	571.17	408.43	823.50	408.46	14.41	14.41	13.50	13.50	
1447967778	SMP	1	571.21	408.37	823.51	408.48	14.43	14.43	13.49	13.49	
1447976021	SMP	1	571.05	408.38	823.50	408.52	14.47	14.47	13.48	13.48	
1447984406	SMP	1	571.06	408.33	823.49	408.43	14.29	14.29	13.35	13.35	
1447992762	SMP	1	571.08	408.40	823.34	408.44	14.30	14.30	13.43	13.43	
1448001033	SMP	1	571.18	408.44	823.37	408.41	14.32	14.32	13.36	13.36	
1448009391	SMP	1	571.21	408.42	823.32	408.49	14.33	14.33	13.49	13.49	
1448017769	SMP	1	571.08	408.47	823.34	408.37	14.31	14.31	13.57	13.57	
1448026145	SMP	1	571.06	408.41	823.31	408.42	14.31	14.31	13.42	13.42	
1448034390	SMP	1	571.07	408.52	823.34	408.38	14.39	14.39	13.44	13.44	
1448042764	SMP	1	571.17	408.54	823.30	408.45	14.34	14.34	13.39	13.39	
1448051157	SMP	1	570.99	408.46	823.34	408.37	14.21	14.21	13.61	13.61	
1448059517	SMP	1	571.03	408.49	823.30	408.38	14.35	14.35	13.35	13.35	
1448067770	SMP	1	571.02	408.48	823.23	408.43	14.35	14.35	13.55	13.55	
1448076141	SMP	1	571.06	408.47	823.27	408.41	14.17	14.17	13.49	13.49	
1448084515	SMP	1	570.88	408.41	823.27	408.45	14.43	14.43	13.50	13.50	
1448092879	SMP	1	571.03	408.49	823.28	408.38	14.40	14.40	13.54	13.54	
1448101154	SMP	1	570.99	408.47	823.24	408.44	14.36	14.36	13.42	13.42	
1448109519	SMP	1	570.85	408.48	823.28	408.39	14.28	14.28	13.37	13.37	
1448117889	SMP	1	570.94	408.46	823.27	408.41	14.23	14.23	13.53	13.53	
1448126263	SMP	1	570.87	408.46	823.23	408.46	14.35	14.35	13.45	13.45	
1448134511	SMP	1	570.80	408.56	823.16	408.39	14.45	14.45	13.35	13.35	
1448142874	SMP	1	570.73	408.49	823.09	408.39	14.24	14.24	13.37	13.37	
1448151270	SMP	1	570.82	408.46	823.03	408.30	14.30	14.30	13.45	13.45	
1448159505	SMP	1	570.82	408.44	823.16	408.39	14.24	14.24	13.41	13.41	
1448167884	SMP	1	570.74	408.52	823.02	408.31	14.44	14.44	13.35	13.35	
1448176259	SMP	1	570.80	408.52	823.09	408.32	14.34	14.34	13.41	13.41	
1448184635	SMP	1	570.91	408.46	823.19	408.30	14.28	14.28	13.42	13.42	
1448192876	SMP	1	570.73	408.43	823.05	408.29	14.34	14.34	13.51	13.51	
1448201274	SMP	1	570.74	408.40	823.01	408.29	14.23	14.23	13.48	13.48	
1448209629	SMP	1	570.90	408.37	823.05	408.18	14.34	14.34	13.53	13.53	
1448218000	SMP	1	570.74	408.40	823.10	408.20	14.32	14.32	13.31	13.31	
1448226271	SMP	1	570.80	408.41	823.10	408.18	14.43	14.43	13.44	13.44	
1448234634	SMP	1	570.85	408.31	823.09	408.16	14.18	14.18	13.44	13.44	
1448242993	SMP	1	571.04	408.35	823.12	408.20	14.13	14.13	13.53	13.53	
1448251394	SMP	1	571.03	408.43	823.37	408.30	14.16	14.16	13.57	13.57	
1448259622	SMP	1	571.12	408.45	823.35	408.34	14.19	14.19	13.68	13.68	
1448268005	SMP	1	571.11	408.45	823.42	408.36	14.21	14.21	13.58	13.58	
1448276381	SMP	1	571.14	408.54	823.44	408.41	14.26	14.26	13.45	13.45	
1448284747	SMP	1	571.14	408.44	823.43	408.36	14.13	14.13	13.37	13.37	
1448293012	SMP	1	571.26	408.61	823.53	408.47	14.33	14.33	13.30	13.30	
1448301391	SMP	1	571.18	408.41	823.55	408.42	14.06	14.06	13.29	13.29	
1448309750	SMP	1	571.20	408.53	823.57	408.51	14.26	14.26	13.37	13.37	
1448318122	SMP	1	570.67	408.71	823.21	408.56	14.44	14.44	13.42	13.42	
1448326375	SMP	1	569.20	408.95	821.81	408.92	14.73	14.73	13.97	13.97	
1448334745	SMP	1	566.75	409.04	819.64	408.81	14.83	14.83	14.02	14.02	
1448351370	SMP	1	563.11	409.20	815.57	408.89	14.13	14.13	13.59	13.59	
1448359769	SMP	1	562.58	409.49	814.85	409.17	14.31	14.31	13.85	13.85	
1448368119	SMP	1	562.66	409.52	814.78	409.09	14.37	14.37	13.86	13.86	
1448376500	SMP	1	562.73	409.36	814.74	408.87	14.29	14.29	13.92	13.92	
1448384742	SMP	1	562.79	409.31	814.75	408.95	14.28	14.28	13.63	13.63	
1448393126	SMP	1	562.82	409.34	814.83	408.91	14.29	14.29	13.69	13.69	
1448401482	SMP	1	562.77	409.31	814.90	408.98	14.31	14.31	13.79	13.79	
1448409894	SMP	1	562.75	409.29	814.97	408.96	14.31	14.31	13.77	13.77	
1448418111	SMP	1	562.77	409.32	815.01	408.88	14.34	14.34	13.79	13.79	
1448426489	SMP	1	562.69	409.25	815.07	408.93	14.33	14.33	13.77	13.77	
1448434869	SMP	1	562.67	409.26	815.09	408.93	14.43	14.43	13.80	13.80	
1448443243	SMP	1	562.66	409.26	815.03	408.89	14.63	14.63	13.70	13.70	
1448451482	SMP	1	562.62	409.26	815.02	408.86	14.59	14.59	13.54	13.54	
1448459891	SMP	1	562.62	409.26	815.07	408.93	14.33	14.33	13.74	13.74	
1448468231	SMP	1	562.57	409.20	815.01	408.86	14.40	14.40	13.76	13.76	
1448476615	SMP	1	562.64	409.24	815.10	408.84	14.55	14.55	13.81	13.81	
1448484867	SMP	1	562.64	409.24	815.10	408.84	14.48	14.48	13.75	13.75	
1448493243	SMP	1	562.64	409.24	815.03	408.84	14.62	14.62	13.82	13.82	
1448501602	SMP	1	562.57	409.31	815.11	408.84	14.66	14.66	13.78	13.78	
1448509885	SMP	1	562.48	409.24	815.04	408.84	14.47	14.47	13.81	13.81	
1448518225	SMP	1	562.30	409.18	814.96	408.78	14.54	14.54	13.80	13.80	
1448526606	SMP	1	562.42	409.15	814.90	408.74	14.59	14.59	13.95	13.95	
1448534985	SMP	1	562.38	409.18	814.99	408.78	14.47	14.47	13.83	13.83	
1448543250	SMP	1	562.24	409.17	814.97	408.82	14.68	14.68	13.99	13.99	
1448551599	SMP	1	562.23	409.23	814.90	408.74	14.59	14.59	13.95	13.95	
1448560001	SMP	1	562.24	409.20	814.86	408.72	14.54	14.54	13.91	13.91	
1448568346	SMP	1	562.17	409.13	814.85	408.72	14.48	14.48	13.78	13.78	
1448576614	SMP	1	562.21	409.23	814.79	408.71	14.63	14.63	13.76	13.76	
1448584988	SMP	1	562.14	409.23	814.76	408.74	14.49	14.49	13.69	13.69	
1448593363	SMP	1	562.20	409.16	814.85	408.72	14.47	14.47	13.76	13.76	
1448601736	SMP	1	562.19	409.23	814.72	408.79	14.57	14.57	13.71	13.71	
1448609997	SMP	1	562.10	409.16	814.63	408.74	14.46	14.46	13.85	13.85	
1448618357	SMP	1	562.13	409.26	814.72	408.86	14.58	14.58	13.87	13.87	
1448626736	SMP	1	562.20	409.12	814.69	408.88	14.67	14.67	13.96	13.96	
1448635107	SMP	1	562.21	409.30	814.70	408.91	14.52	14.52	13.74	13.74	
1448643360	SMP	1	562.24	409.30	814.73	408.96	14.60	14.60	13.94	13.94	
1448651718	SMP	1	562.14	409.29	814.75	408.93	14.50	14.50	13.89	13.89	
1448660127	SMP	1	562.24	409.24	814.82	408.93	14.58	14.58	13.77	13.77	
1448668355	SMP	1	562.20	409.20	814.77	408.83	14.65	14.65	13.89	13.89	
1448676729	SMP	1	562.31	409.06	814.70	408.69	14.65	14.65	13.94	13.94	
1448685104	SMP	1	562.22	409.03	814.64	408.76	14.67	14.67	13.81	13.81	
1448693482	SMP	1	562.43	409.07	814.63	408.70	14.77	14.77	13.98	13.98	
1448701717	SMP	1	562.28	408.95	814.71	408.69	14.82	14.82	13.86	13.86	
1448710121	SMP	1	562.45	408.96	814.74	408.72	14.76	14.76	13.98	13.98	
1448718465	SMP	1	562.47	409.00	814.91	408.73	14.90	14.90	13.93	13.93	
1448726862	SMP	1	562.51	408.97	814.89	408.71	14.85	14.85	13.83	13.83	
1448735103	SMP	1	562.57	408.94	815.04	408.77	14.89	14.89	14.03	14.03	
1448743483	SMP	1	562.52	408.90	814.96	408.71	14.79	14.79	13.94	13.94	
1448751835	SMP	1	562.72	408.99	815.10	408.71	14.87	14.87	13.90	13.90	
1448760244	SMP	1	562.58	408.88	815.11	408.74	14.76	14.76	13.85	13.85	
1448768461	SMP	1	562.58	408.96	815.03	408.71	14.74	14.74	13.78	13.78	
1448776848	SMP	1	562.45	409.00	815.05	408.72	14.79	14.79	13.71	13.71	
1448785223	SMP	1	562.28	409.01	814.89	408.78	14.73	14.73	13.88	13.88	
1448793612	SMP	1	562.48	409.08	814.91	408.70	14.75	14.75	13.73	13.73	
1448801836	SMP	1	562.26	409.05	814.82	408.71	14.76	14.76	13.81	13.81	
1448810243	SMP	1	562.29	409.00	814.84	408.69	14.53	14.53	13.81	13.81	
1448818585	SMP	1	562.27	409.04	814.79	408.70	14.58	14.58	13.79	13.79	
1448826843	SMP	1	562.30	409.06	814.79	408.74	14.66	14.66	13.67	13.67	
1448835239	SMP	1	562.24	409.09	814.64	408.69	14.59	14.59	13.74	13.74	
1448843610	SMP	1	562.24	409.09	814.65	408.74	14.40	14.40	13.61	13.61	
1448851955	SMP	1	562.22	409.16	814.65	408.74	14.57	14.57	13.71	13.71	
1448860239	SMP	1	562.06	409.19	814.60	408.85	14.46	14.46	13.71	13.71	
1448868583	SMP	1	562.24	409.23	814.58	408.88	14.47	14.47	13.65	13.65	
1448876971	SMP	1	562.12	409.22	814.63	408.83	14.56	14.56	13.69	13.69	
1448885344	SMP	1	562.15	409.30	814.61	408.85	14.46	14.46	13.70	13.70	
1448893599	SMP	1	562.26	409.31	814.75	408.98	14.45	14.45	13.65	13.65	
1448901964	SMP	1	562.22	409.37	814.77	408.95	14.42	14.42	13.68	13.68	
1448910365	SMP	1	562.33	409.45	814.95	409.04	14.61	14.61	13.67	13.67	
1448918718	SMP	1	562.41	409.47	814.92	409.01	14.50	14.50	13.66	13.66	
1448926965	SMP	1	562.64	409.46	815.06	409.08	14.58	14.58	13.69	13.69	
1448935338	SMP	1	562.62	409.40	815.22	409.13	14.33	14.33	13.77	13.77	
1448943728	SMP	1	562.61	409.61	815.18	409.13	14.26	14.26	13.61	13.61	
1448952076	SMP	1	562.82	409.61	815.41	409.20	14.26	14.26	13.63	13.63	
1448960358	SMP	1	563.04	409.61	815.28	409.21	14.35	14.35	13.41	13.41	
1448968703	SMP	1	563.70	409.40	812.86	408.90	13.93	13.93	17.33	17.33	
1448977096	SMP	1	0.00	0.00	812.48	408.37	0.00	0.00	10.10	10.10	
1448985339	SMP	1	563.36	415.54	0.00	0.00	5.35	5.35	0.00	0.00	
1448993710	SMP	1	563.61	419.05	814.40	420.32	8.58	8.58	9.87	9.87	
1449010449	SMP	1	564.72	420.75	827.70	426.34	6.30	6.30	16.28	16.28	
1449018725	SMP	1	577.92	417.10	816.12	416.48	8.93	8.93	11.47	11.47	
1449027086	SMP	1	551.86	420.77	817.19	416.18	10.78	10.78	6.25	6.25	
1449043842	SMP	1	0.00	0.00	815.49	415.70	0.00	0.00	16.90	16.90	
1449052089	SMP	1	564.84	412.98	815.58	413.27	16.30	16.30	15.09	15.09	
1449060446	SMP	1	564.88	414.54	813.37	409.19	18.22	18.22	13.01	13.01	
1449077202	SMP	1	565.14	407.74	815.45	408.75	17.00	17.00	13.25	13.25	
1449085457	SMP	1	565.22	407.94	816.59	408.55	11.59	11.59	13.36	13.36	
1449093839	SMP	1	564.08	408.24	816.32	408.40	14.28	14.28	13.24	13.24	
1449110581	SMP	1	564.07	408.52	816.55	408.45	13.75	13.75	13.11	13.11	
1449118846	SMP	1	564.15	408.58	816.83	408.57	13.92	13.92	13.15	13.15	
1449127203	SMP	1	564.33	408.59	816.74	408.76	14.20	14.20	13.55	13.55	
1449143822	SMP	1	564.67	408.51	816.94	408.71	14.30	14.30	13.59	13.59	
1449152201	SMP	1	564.76	408.45	817.00	408.67	14.36	14.36	13.55	13.55	
1449160585	SMP	1	565.10	408.26	817.68	408.75	14.24	14.24	13.56	13.56	
1449168945	SMP	1	566.55	408.53	819.17	408.98	14.61	14.61	13.97	13.97	
1449177218	SMP	1	568.63	408.59	821.38	409.14	14.76	14.76	13.71	13.71	
1449193953	SMP	1	572.77	408.38	824.85	409.36	14.61	14.61	13.65	13.65	
1449202343	SMP	1	573.58	408.42	825.28	409.51	14.74	14.74	13.61	13.61	
1449210575	SMP	1	573.75	408.12	825.58	409.46	14.70	14.70	13.51	13.51	
1449218945	SMP	1	574.00	407.84	825.66	409.23	14.48	14.48	13.44	13.44	
1449227326	SMP	1	574.08	407.73	825.96	409.14	14.75	14.75	13.77	13.77	
1449235707	SMP	1	574.42	407.39	826.25	408.96	14.62	14.62	13.70	13.70	
1449252314	SMP	1	574.93	406.95	826.82	408.58	14.42	14.42	13.59	13.59	
1449260715	SMP	1	575.28	406.86	826.95	408.36	14.54	14.54	13.44	13.44	
1449269058	SMP	1	575.56	406.62	827.39	408.34	14.65	14.65	13.56	13.56	
1449277319	SMP	1	575.84	406.48	827.66	408.12	14.46	14.46	13.46	13.46	
1449285691	SMP	1	576.02	406.30	827.89	408.14	14.54	14.54	13.80	13.80	
1449294084	SMP	1	576.44	406.17	828.25	407.98	14.65	14.65	13.42	13.42	
1449302314	SMP	1	576.82	406.04	828.67	407.98	14.46	14.46	13.66	13.66	
1449310711	SMP	1	577.16	406.05	829.16	407.96	14.77	14.77	13.70	13.70	
1449319074	SMP	1	577.65	406.08	829.51	407.88	14.69	14.69	13.41	13.41	
1449327442	SMP	1	578.19	406.05	830.13	407.96	14.68	14.68	13.65	13.65	
1449335699	SMP	1	578.59	405.96	830.70	408.12	14.60	14.60	13.73	13.73	
1449352451	SMP	1	580.22	406.18	832.30	408.44	14.68	14.68	13.54	13.54	
1449360816	SMP	1	581.08	406.15	832.95	408.57	14.55	14.55	13.48	13.48	
1449369070	SMP	1	582.01	406.23	833.96	408.95	14.74	14.74	13.67	13.67	
1449377439	SMP	1	582.98	406.31	835.09	409.24	14.71	14.71	13.69	13.69	
1449394207	SMP	1	586.44	406.60	838.24	410.12	14.91	14.91	13.79	13.79	
1449402427	SMP	1	587.89	406.59	839.55	410.64	14.79	14.79	13.63	13.63	
1449410834	SMP	1	589.30	406.63	841.02	411.19	14.89	14.89	13.75	13.75	
1449427568	SMP	1	592.42	407.16	844.27	412.45	15.09	15.09	13.66	13.66	
1449435829	SMP	1	594.14	407.25	845.97	413.23	14.97	14.97	13.80	13.80	
1449444191	SMP	1	595.99	407.29	847.68	413.90	14.78	14.78	13.70	13.70	
1449460809	SMP	1	599.48	407.72	851.23	415.39	14.99	14.99	13.72	13.72	
1449469189	SMP	1	601.38	407.76	853.12	416.08	14.94	14.94	13.82	13.82	
1449477564	SMP	1	603.36	407.82	854.98	416.74	14.87	14.87	13.93	13.93	
1449494183	SMP	1	606.87	407.87	858.47	417.95	14.86	14.86	13.73	13.73	
1449502573	SMP	1	608.48	407.88	860.22	418.50	14.97	14.97	13.82	13.82	
1449510930	SMP	1	610.39	407.92	861.88	419.04	14.95	14.95	13.98	13.98	
1449527550	SMP	1	613.55	407.72	864.91	419.96	15.00	15.00	14.02	14.02	
1449535939	SMP	1	614.85	407.53	866.29	420.23	14.99	14.99	13.70	13.70	
1449544318	SMP	1	616.35	407.56	867.64	420.50	14.99	14.99	13.73	13.73	
1449560921	SMP	1	618.82	407.16	870.09	421.07	15.06	15.06	13.93	13.93	
1449569318	SMP	1	619.91	407.10	871.08	421.22	15.09	15.09	13.87	13.87	
1449577678	SMP	1	620.84	406.95	872.10	421.47	15.24	15.24	13.89	13.89	
1449594299	SMP	1	622.54	406.71	873.59	421.74	15.02	15.02	14.04	14.04	
1449602687	SMP	1	623.27	406.50	874.23	421.66	15.16	15.16	13.85	13.85	
1449611059	SMP	1	623.82	406.28	874.92	421.66	15.10	15.10	13.92	13.92	
1449627667	SMP	1	624.81	406.00	875.92	421.52	15.27	15.27	13.86	13.86	
1449636069	SMP	1	625.35	405.85	876.26	421.36	15.02	15.02	13.81	13.81	
1449644426	SMP	1	625.63	405.72	876.63	421.36	15.07	15.07	13.70	13.70	
1449652672	SMP	1	625.94	405.57	877.00	421.32	15.17	15.17	13.95	13.95	
1449661053	SMP	1	626.37	405.63	877.19	421.24	15.17	15.17	13.76	13.76	
1449669434	SMP	1	626.63	405.52	877.66	421.30	15.15	15.15	13.94	13.94	
1449686042	SMP	1	627.29	405.51	878.14	421.38	15.20	15.20	13.95	13.95	
1449694442	SMP	1	627.52	405.57	878.32	421.40	15.20	15.20	13.79	13.79	
1449702782	SMP	1	627.66	405.54	878.69	421.55	15.21	15.21	13.83	13.83	
1449711168	SMP	1	627.79	405.52	878.86	421.67	15.25	15.25	14.00	14.00	
1449719420	SMP	1	628.04	405.65	879.04	421.83	15.27	15.27	14.05	14.05	
1449727809	SMP	1	627.97	405.60	879.02	421.86	15.17	15.17	13.88	13.88	
1449736157	SMP	1	628.08	405.71	879.16	422.06	15.36	15.36	14.07	14.07	
1449744565	SMP	1	628.13	405.67	879.17	422.00	15.23	15.23	13.85	13.85	
1449752778	SMP	1	628.12	405.61	879.12	422.12	15.27	15.27	14.00	14.00	
1449761167	SMP	1	628.04	405.59	879.09	422.13	15.15	15.15	13.96	13.96	
1449769541	SMP	1	627.93	405.63	879.02	422.14	15.19	15.19	14.08	14.08	
1449777802	SMP	1	627.86	405.59	879.00	422.18	15.22	15.22	13.99	13.99	
1449786155	SMP	1	627.76	405.48	878.88	422.14	15.29	15.29	14.09	14.09	
1449794563	SMP	1	627.60	405.62	878.73	422.23	15.22	15.22	14.02	14.02	
1449802902	SMP	1	627.43	405.53	878.45	422.21	15.23	15.23	14.13	14.13	
1449811164	SMP	1	627.04	405.35	878.07	422.05	15.18	15.18	13.88	13.88	
1449819548	SMP	1	626.80	405.36	877.95	422.07	15.29	15.29	14.08	14.08	
1449827926	SMP	1	626.55	405.45	877.67	422.00	15.36	15.36	13.95	13.95	
1449836273	SMP	1	626.23	405.37	877.28	421.97	15.31	15.31	13.89	13.89	
1449844559	SMP	1	625.73	405.38	877.00	421.89	15.38	15.38	13.99	13.99	
1449852918	SMP	1	625.24	405.35	876.65	421.86	15.35	15.35	13.90	13.90	
1449869660	SMP	1	624.47	405.49	875.75	421.83	15.32	15.32	14.03	14.03	
1449877913	SMP	1	623.86	405.55	875.40	421.86	15.38	15.38	13.85	13.85	
1449886299	SMP	1	623.53	405.70	875.05	421.83	15.36	15.36	13.84	13.84	
1449894650	SMP	1	623.16	405.60	874.60	421.85	15.38	15.38	13.85	13.85	
1449903053	SMP	1	622.54	405.71	874.03	421.73	15.15	15.15	13.90	13.90	
1449911345	SMP	1	622.01	405.70	873.40	421.54	15.42	15.42	13.93	13.93	
1449919659	SMP	1	621.36	405.74	872.88	421.56	15.28	15.28	13.98	13.98	
1449936413	SMP	1	620.01	405.59	871.70	421.25	15.29	15.29	14.01	14.01	
1449944669	SMP	1	619.22	405.64	870.88	421.02	15.38	15.38	13.98	13.98	
1449953032	SMP	1	618.46	405.72	870.15	420.96	15.25	15.25	13.91	13.91	
1449961420	SMP	1	617.54	405.62	869.26	420.64	15.21	15.21	13.77	13.77	
1449978041	SMP	1	615.92	405.84	867.76	420.46	15.52	15.52	14.06	14.06	
1449986426	SMP	1	615.09	405.85	867.00	420.23	15.21	15.21	13.93	13.93	
1449994780	SMP	1	614.41	405.93	866.24	419.99	15.17	15.17	13.76	13.76	
1450003026	SMP	1	613.42	406.11	865.44	419.78	15.40	15.40	13.92	13.92	
1450019790	SMP	1	612.09	406.18	864.09	419.49	15.23	15.23	14.06	14.06	
1450028159	SMP	1	611.27	406.23	863.21	419.24	15.21	15.21	13.85	13.85	
1450036402	SMP	1	610.53	406.38	862.69	419.07	15.37	15.37	13.90	13.90	
1450044795	SMP	1	609.98	406.28	862.07	418.93	15.23	15.23	13.91	13.91	
1450053149	SMP	1	609.37	406.39	861.59	418.70	15.26	15.26	13.88	13.88	
1450069799	SMP	1	608.40	406.63	860.62	418.50	15.31	15.31	14.08	14.08	
1450078145	SMP	1	608.00	406.56	860.23	418.29	15.29	15.29	13.92	13.92	
1450086539	SMP	1	607.63	406.71	859.98	418.24	15.38	15.38	13.95	13.95	
1450094899	SMP	1	607.41	406.69	859.68	418.19	15.25	15.25	14.07	14.07	
1450103154	SMP	1	606.96	406.81	859.29	418.07	15.36	15.36	13.92	13.92	
1450111527	SMP	1	606.76	406.91	859.09	417.99	15.34	15.34	13.99	13.99	
1450119899	SMP	1	606.43	407.02	858.90	417.93	15.37	15.37	14.06	14.06	
1450128136	SMP	1	606.36	407.05	858.80	417.81	15.24	15.24	14.05	14.05	
1450136534	SMP	1	606.41	407.13	858.72	417.91	15.24	15.24	14.16	14.16	
1450144901	SMP	1	606.36	407.07	858.66	417.81	15.22	15.22	14.09	14.09	
1450153262	SMP	1	606.23	407.34	858.58	417.92	15.36	15.36	14.18	14.18	
1450161540	SMP	1	606.31	407.33	858.50	417.86	15.24	15.24	14.07	14.07	
1450169899	SMP	1	606.21	407.31	858.48	417.80	15.31	15.31	14.09	14.09	
1450178258	SMP	1	606.14	407.35	858.33	417.63	15.37	15.37	13.99	13.99	
1450186661	SMP	1	606.31	407.38	858.47	417.81	15.38	15.38	14.01	14.01	
1450194894	SMP	1	606.33	407.53	858.53	417.86	15.25	15.25	14.18	14.18	
1450203263	SMP	1	606.41	407.73	858.73	417.95	15.25	15.25	14.17	14.17	
1450211644	SMP	1	606.38	407.78	858.82	418.08	15.25	15.25	14.37	14.37	
1450220019	SMP	1	606.42	407.95	858.83	418.12	15.31	15.31	14.17	14.17	
1450228260	SMP	1	606.58	408.08	858.95	418.21	15.40	15.40	14.12	14.12	
1450236659	SMP	1	606.84	408.28	859.07	418.28	15.53	15.53	14.08	14.08	
1450245016	SMP	1	606.84	408.24	859.19	418.37	15.44	15.44	14.13	14.13	
1450253385	SMP	1	606.93	408.28	859.42	418.49	15.48	15.48	14.29	14.29	
1450261648	SMP	1	607.24	408.31	859.61	418.63	15.33	15.33	14.11	14.11	
1450270012	SMP	1	607.35	408.49	859.80	418.68	15.41	15.41	14.09	14.09	
1450278381	SMP	1	607.45	408.57	860.07	418.75	15.36	15.36	14.07	14.07	
1450286658	SMP	1	607.51	408.58	860.16	418.73	15.43	15.43	14.18	14.18	
1450295015	SMP	1	607.95	408.56	860.32	418.90	15.51	15.51	14.29	14.29	
1450303392	SMP	1	608.05	408.57	860.51	418.98	15.45	15.45	14.33	14.33	
1450311764	SMP	1	608.25	408.68	860.78	419.05	15.56	15.56	14.33	14.33	
1450320014	SMP	1	608.42	408.68	860.90	419.05	15.55	15.55	14.21	14.21	
1450328375	SMP	1	608.44	408.62	861.05	419.13	15.56	15.56	14.20	14.20	
1450336777	SMP	1	608.64	408.50	861.22	419.11	15.54	15.54	14.20	14.20	
1450345130	SMP	1	608.96	408.42	861.52	419.02	15.40	15.40	14.27	14.27	
1450353389	SMP	1	609.04	408.26	861.73	419.08	15.46	15.46	14.33	14.33	
1450361759	SMP	1	609.17	408.26	861.80	418.95	15.35	15.35	14.24	14.24	
1450370141	SMP	1	609.31	408.05	861.93	418.89	15.53	15.53	14.19	14.19	
1450378502	SMP	1	609.39	407.90	861.98	418.84	15.25	15.25	14.11	14.11	
1450386775	SMP	1	609.44	407.73	862.13	418.83	15.47	15.47	14.13	14.13	
1450395130	SMP	1	609.47	407.62	862.06	418.66	15.58	15.58	14.33	14.33	
1450403507	SMP	1	609.54	407.38	862.21	418.54	15.42	15.42	14.24	14.24	
1450411885	SMP	1	609.48	407.14	862.10	418.29	15.56	15.56	14.03	14.03	
1450420142	SMP	1	609.49	407.04	862.08	418.20	15.38	15.38	14.20	14.20	
1450428495	SMP	1	609.48	406.84	862.10	418.04	15.30	15.30	14.14	14.14	
1450436897	SMP	1	609.58	406.75	862.05	417.92	15.41	15.41	14.22	14.22	
1450445133	SMP	1	609.46	406.65	862.08	417.73	15.39	15.39	14.05	14.05	
1450453499	SMP	1	609.39	406.52	862.07	417.76	15.38	15.38	14.23	14.23	
1450461882	SMP	1	609.39	406.43	862.01	417.60	15.48	15.48	14.16	14.16	
1450470250	SMP	1	609.31	406.26	861.91	417.41	15.36	15.36	14.06	14.06	
1450478497	SMP	1	609.21	406.25	861.91	417.26	15.43	15.43	14.21	14.21	
1450486897	SMP	1	609.21	405.87	861.76	416.98	15.31	15.31	14.23	14.23	
1450495253	SMP	1	609.39	405.30	861.88	416.28	15.29	15.29	14.29	14.29	
1450503621	SMP	1	609.58	404.65	861.73	415.59	15.25	15.25	14.02	14.02	
1450511880	SMP	1	609.57	404.31	861.52	415.04	15.36	15.36	14.15	14.15	
1450520252	SMP	1	609.43	404.20	861.33	414.77	15.43	15.43	14.19	14.19	
1450528613	SMP	1	609.42	404.09	861.37	414.72	15.30	15.30	14.13	14.13	
1450537017	SMP	1	609.33	404.11	861.38	414.66	15.35	15.35	14.04	14.04	
1450545252	SMP	1	609.14	404.07	861.40	414.59	15.48	15.48	14.24	14.24	
1450553619	SMP	1	609.05	404.15	861.13	414.51	15.57	15.57	14.11	14.11	
1450561997	SMP	1	609.06	404.12	861.39	414.64	15.56	15.56	14.32	14.32	
1450570375	SMP	1	609.00	404.27	861.28	414.62	15.52	15.52	14.14	14.14	
1450578612	SMP	1	608.95	404.20	861.21	414.55	15.45	15.45	14.20	14.20	
1450587015	SMP	1	608.87	404.21	861.23	414.52	15.50	15.50	14.29	14.29	
1450595370	SMP	1	608.96	404.07	861.39	414.45	15.37	15.37	14.27	14.27	
1450603633	SMP	1	608.92	403.97	861.35	414.25	15.30	15.30	14.21	14.21	
1450612190	SMP	1	608.90	403.88	861.52	414.10	15.26	15.26	14.22	14.22	
1450620371	SMP	1	608.82	403.77	861.29	413.92	15.37	15.37	14.02	14.02	
1450628732	SMP	1	608.73	403.61	861.33	413.79	15.43	15.43	14.33	14.33	
1450637011	SMP	1	608.86	403.54	861.44	413.48	15.60	15.60	14.22	14.22	
1450653740	SMP	1	608.98	403.34	861.62	413.32	15.45	15.45	14.27	14.27	
1450662138	SMP	1	609.02	403.03	861.75	412.98	15.12	15.12	14.16	14.16	
1450670360	SMP	1	609.12	402.96	861.73	412.86	15.41	15.41	14.09	14.09	
1450678737	SMP	1	609.12	402.89	861.90	412.82	15.60	15.60	14.12	14.12	
1450687112	SMP	1	609.11	402.63	861.88	412.43	15.46	15.46	14.14	14.14	
1450695503	SMP	1	609.29	402.46	861.94	412.25	15.37	15.37	14.21	14.21	
1450703726	SMP	1	609.09	402.19	862.12	411.91	15.43	15.43	14.22	14.22	
1450712134	SMP	1	609.35	402.05	862.24	411.58	15.50	15.50	14.33	14.33	
1450720473	SMP	1	609.61	401.88	862.32	411.30	15.49	15.49	14.24	14.24	
1450728762	SMP	1	609.71	401.25	862.34	410.61	15.38	15.38	14.14	14.14	
1450737113	SMP	1	609.86	400.59	862.23	409.96	15.39	15.39	14.15	14.15	
1450745501	SMP	1	610.17	400.45	862.23	409.67	15.41	15.41	14.26	14.26	
1450753854	SMP	1	610.17	400.40	862.35	409.73	15.39	15.39	14.27	14.27	
1450762130	SMP	1	610.08	400.42	862.42	409.75	15.25	15.25	14.15	14.15	
1450770479	SMP	1	610.15	400.47	862.65	409.93	15.29	15.29	14.08	14.08	
1450778861	SMP	1	610.13	400.38	862.70	409.89	15.30	15.30	13.97	13.97	
1450787238	SMP	1	610.18	400.34	862.71	409.92	15.44	15.44	13.97	13.97	
1450795501	SMP	1	610.20	400.23	862.81	409.78	15.42	15.42	14.03	14.03	
1450803849	SMP	1	610.17	399.92	862.81	409.53	15.45	15.45	14.06	14.06	
1450812253	SMP	1	610.10	399.78	862.79	409.27	15.39	15.39	14.12	14.12	
1450828852	SMP	1	609.99	399.34	862.98	408.72	15.50	15.50	14.15	14.15	
1450837246	SMP	1	609.80	399.21	862.85	408.45	15.25	15.25	14.19	14.19	
1450845616	SMP	1	609.70	398.98	862.67	408.07	15.30	15.30	14.18	14.18	
1450853993	SMP	1	609.58	398.96	862.66	407.83	15.29	15.29	13.97	13.97	
1450862244	SMP	1	609.48	398.93	862.52	407.64	15.32	15.32	14.06	14.06	
1450870605	SMP	1	609.27	398.82	862.40	407.51	15.55	15.55	14.18	14.18	
1450878974	SMP	1	609.30	398.80	862.39	407.50	15.43	15.43	14.23	14.23	
1450887372	SMP	1	609.12	398.93	862.32	407.50	15.43	15.43	14.23	14.23	
1450903978	SMP	1	608.98	398.91	862.26	407.65	15.37	15.37	14.08	14.08	
1450912372	SMP	1	608.96	399.01	862.26	407.65	15.41	15.41	14.13	14.13	
1450920588	SMP	1	608.73	398.64	862.05	407.37	15.45	15.45	14.14	14.14	
1450928969	SMP	1	608.55	398.61	861.76	407.06	15.25	15.25	14.15	14.15	
1450937350	SMP	1	608.41	398.44	861.74	406.89	15.26	15.26	14.02	14.02	
1450945739	SMP	1	608.48	398.25	861.78	406.77	15.13	15.13	14.00	14.00	
1450953959	SMP	1	608.50	398.27	861.84	406.69	15.19	15.19	14.07	14.07	
1450962369	SMP	1	608.54	398.20	861.79	406.62	15.22	15.22	14.05	14.05	
1450970731	SMP	1	608.51	398.14	861.80	406.46	15.18	15.18	14.11	14.11	
1450979105	SMP	1	608.35	398.03	861.71	406.36	15.15	15.15	14.18	14.18	
1450987353	SMP	1	608.44	398.08	861.77	406.33	15.26	15.26	14.20	14.20	
1450995732	SMP	1	608.41	398.03	861.88	406.34	15.35	15.35	14.15	14.15	
1451004084	SMP	1	608.36	398.05	861.81	406.36	15.26	15.26	14.05	14.05	
1451012491	SMP	1	608.30	398.00	861.78	406.40	15.20	15.20	14.00	14.00	
1451020717	SMP	1	608.23	398.03	861.78	406.48	15.11	15.11	13.97	13.97	
1451029091	SMP	1	608.25	398.22	861.86	406.66	15.05	15.05	14.01	14.01	
1451037481	SMP	1	608.16	398.57	861.84	406.72	15.42	15.42	13.93	13.93	
1451045853	SMP	1	608.10	398.77	861.64	406.78	15.29	15.29	14.04	14.04	
1451054083	SMP	1	607.83	398.97	861.42	406.92	15.09	15.09	14.07	14.07	
1451062489	SMP	1	607.69	399.27	861.27	407.06	15.28	15.28	14.23	14.23	
1451070834	SMP	1	607.50	399.38	861.13	407.10	15.13	15.13	14.03	14.03	
1451079213	SMP	1	607.39	399.68	860.98	407.23	15.28	15.28	14.18	14.18	
1451087466	SMP	1	607.27	399.83	860.75	407.17	15.16	15.16	14.09	14.09	
1451095850	SMP	1	607.06	399.98	860.63	407.24	15.22	15.22	14.15	14.15	
1451104219	SMP	1	607.06	400.15	860.51	407.33	15.12	15.12	14.09	14.09	
1451112489	SMP	1	606.84	400.29	860.37	407.32	15.16	15.16	14.16	14.16	
1451120826	SMP	1	606.79	400.40	860.29	407.38	15.18	15.18	14.13	14.13	
1451129211	SMP	1	606.77	400.55	860.25	407.46	15.10	15.10	14.02	14.02	
1451137582	SMP	1	606.80	400.59	860.22	407.61	14.98	14.98	13.97	13.97	
1451145854	SMP	1	606.77	400.81	860.00	407.81	15.12	15.12	14.12	14.12	
1451154200	SMP	1	606.74	400.89	860.08	407.91	14.95	14.95	13.99	13.99	
1451170981	SMP	1	606.94	401.04	860.21	408.12	15.02	15.02	13.89	13.89	
1451179201	SMP	1	607.08	401.11	860.26	408.17	14.98	14.98	13.93	13.93	
1451187603	SMP	1	607.09	401.06	860.15	408.29	15.09	15.09	14.01	14.01	
1451195961	SMP	1	607.06	401.08	860.44	408.35	14.85	14.85	14.05	14.05	
1451204333	SMP	1	607.31	401.22	860.61	408.45	15.21	15.21	13.93	13.93	
1451212589	SMP	1	607.43	401.22	860.61	408.66	15.10	15.10	13.97	13.97	
1451221205	SMP	1	607.81	401.27	860.92	408.75	14.92	14.92	14.00	14.00	
1451229327	SMP	1	607.87	401.36	861.05	408.87	15.03	15.03	14.04	14.04	
1451237725	SMP	1	608.23	401.50	861.25	409.08	14.98	14.98	14.05	14.05	
1451245958	SMP	1	608.35	401.67	861.66	409.28	14.94	14.94	14.12	14.12	
1451254326	SMP	1	608.57	401.68	861.64	409.47	14.92	14.92	13.88	13.88	
1451262708	SMP	1	608.85	401.81	862.10	409.73	14.93	14.93	13.93	13.93	
1451270962	SMP	1	609.14	401.96	861.98	409.93	15.14	15.14	13.91	13.91	
1451279322	SMP	1	609.33	401.94	862.35	410.14	14.91	14.91	14.16	14.16	
1451287738	SMP	1	609.59	402.16	862.57	410.45	15.02	15.02	14.03	14.03	
1451296086	SMP	1	609.80	402.20	862.51	410.55	14.96	14.96	13.86	13.86	
1451312697	SMP	1	610.31	402.76	862.97	411.24	14.96	14.96	13.90	13.90	
1451321076	SMP	1	610.21	402.89	862.83	411.35	15.05	15.05	13.93	13.93	
1451329460	SMP	1	609.96	402.88	862.74	411.48	15.13	15.13	13.80	13.80	
1451337695	SMP	1	609.87	402.93	862.79	411.60	14.87	14.87	13.97	13.97	
1451346223	SMP	1	609.70	403.12	862.63	411.73	15.07	15.07	13.94	13.94	
1451354450	SMP	1	609.57	403.18	862.20	411.83	15.15	15.15	14.09	14.09	
1451362825	SMP	1	609.46	403.25	862.07	412.03	15.19	15.19	14.01	14.01	
1451371073	SMP	1	609.09	403.30	861.84	412.03	15.19	15.19	14.14	14.14	
1451379461	SMP	1	608.92	403.37	861.46	412.14	15.19	15.19	14.12	14.12	
1451396190	SMP	1	608.31	403.39	860.93	412.32	15.21	15.21	14.00	14.00	
1451404460	SMP	1	608.03	403.25	860.66	412.35	15.08	15.08	14.20	14.20	
1451412830	SMP	1	607.78	403.27	860.26	412.15	15.17	15.17	14.11	14.11	
1451421196	SMP	1	607.42	403.13	859.96	412.16	15.12	15.12	14.07	14.07	
1451429449	SMP	1	607.01	403.03	859.53	412.07	15.04	15.04	14.19	14.19	
1451437821	SMP	1	606.61	402.81	859.12	412.02	15.13	15.13	14.24	14.24	
1451446189	SMP	1	606.13	402.73	858.68	411.88	15.19	15.19	14.04	14.04	
1451454587	SMP	1	605.70	402.51	858.14	411.77	15.08	15.08	14.15	14.15	
1451462816	SMP	1	605.16	402.39	857.78	411.70	15.23	15.23	13.99	13.99	
1451479570	SMP	1	603.90	402.14	856.58	411.44	15.19	15.19	14.20	14.20	
1451487944	SMP	1	603.42	402.04	855.89	411.17	15.18	15.18	14.12	14.12	
1451496206	SMP	1	602.76	402.04	855.17	411.12	15.02	15.02	14.38	14.38	
1451504560	SMP	1	602.07	402.01	854.62	410.94	15.09	15.09	14.25	14.25	
1451512962	SMP	1	601.34	402.02	853.99	410.76	15.25	15.25	14.08	14.08	
1451521315	SMP	1	600.58	401.98	853.27	410.63	15.06	15.06	14.32	14.32	
1451537938	SMP	1	599.06	401.98	851.77	410.40	15.40	15.40	14.49	14.49	
1451546318	SMP	1	598.49	401.91	850.94	410.18	15.13	15.13	14.14	14.14	
1451554693	SMP	1	597.69	401.95	850.17	410.05	15.12	15.12	14.31	14.31	
1451563044	SMP	1	596.85	401.90	849.46	409.85	15.14	15.14	14.40	14.40	
1451579706	SMP	1	595.36	401.95	848.15	409.34	15.39	15.39	14.08	14.08	
1451587931	SMP	1	594.72	402.00	847.44	409.33	15.24	15.24	14.46	14.46	
1451596329	SMP	1	594.02	402.14	846.83	409.05	15.39	15.39	14.22	14.22	
1451604680	SMP	1	593.54	401.99	845.99	408.83	15.27	15.27	14.26	14.26	
1451613056	SMP	1	592.81	402.12	845.59	408.76	15.24	15.24	14.23	14.23	
1451629687	SMP	1	591.83	402.25	844.73	408.63	15.31	15.31	14.37	14.37	
1451638070	SMP	1	591.44	402.26	844.43	408.42	15.46	15.46	14.44	14.44	
1451646437	SMP	1	591.04	402.28	843.99	408.29	15.65	15.65	14.24	14.24	
1451654680	SMP	1	590.95	402.16	843.91	408.21	15.54	15.54	14.40	14.40	
1451663082	SMP	1	591.02	402.03	843.97	407.92	15.42	15.42	14.27	14.27	
1451671451	SMP	1	590.91	401.73	843.80	407.61	15.37	15.37	14.39	14.39	
1451679811	SMP	1	590.60	401.54	843.51	407.31	15.50	15.50	14.41	14.41	
1451688059	SMP	1	590.47	401.37	843.38	407.00	15.56	15.56	14.43	14.43	
1451696437	SMP	1	590.53	401.18	843.34	406.68	15.39	15.39	14.35	14.35	
1451704800	SMP	1	590.62	400.92	843.51	406.50	15.26	15.26	14.48	14.48	
1451713179	SMP	1	590.51	400.82	843.52	406.30	15.38	15.38	14.52	14.52	
1451721448	SMP	1	590.61	400.69	843.60	406.14	15.49	15.49	14.43	14.43	
1451729805	SMP	1	590.82	400.53	843.76	406.06	15.44	15.44	14.33	14.33	
1451738175	SMP	1	591.08	400.29	844.11	406.04	15.47	15.47	14.49	14.49	
1451746429	SMP	1	591.19	400.09	844.20	405.74	15.54	15.54	14.43	14.43	
1451754805	SMP	1	591.43	399.88	844.66	405.75	15.64	15.64	14.56	14.56	
1451763166	SMP	1	591.65	399.50	844.88	405.61	15.56	15.56	14.51	14.51	
1451771566	SMP	1	591.84	399.42	845.06	405.27	15.68	15.68	14.31	14.31	
1451779801	SMP	1	592.12	399.13	845.48	405.17	15.69	15.69	14.65	14.65	
1451788185	SMP	1	592.45	398.77	845.73	404.90	15.54	15.54	14.33	14.33	
1451804929	SMP	1	592.83	398.32	846.10	404.44	15.50	15.50	14.51	14.51	
1451813173	SMP	1	593.02	398.22	846.48	404.33	15.72	15.72	14.65	14.65	
1451821546	SMP	1	593.28	398.02	846.72	404.23	15.63	15.63	14.53	14.53	
1451829937	SMP	1	593.47	397.86	847.03	404.02	15.68	15.68	14.49	14.49	
1451838287	SMP	1	593.56	397.90	847.28	404.19	15.62	15.62	14.69	14.69	
1451846605	SMP	1	594.08	398.24	847.62	404.57	15.57	15.57	14.63	14.63	
1451854918	SMP	1	594.35	398.54	848.07	404.94	15.71	15.71	14.66	14.66	
1451871667	SMP	1	595.13	399.66	848.59	406.11	15.96	15.96	14.69	14.69	
1451879925	SMP	1	595.16	399.67	848.74	406.23	15.90	15.90	14.59	14.59	
1451888291	SMP	1	595.09	399.66	848.86	406.06	15.76	15.76	14.55	14.55	
1451896656	SMP	1	595.33	399.79	849.16	406.15	15.77	15.77	14.78	14.78	
1451904936	SMP	1	595.25	399.81	849.28	406.08	15.76	15.76	14.85	14.85	
1451913302	SMP	1	595.44	399.85	849.46	406.22	15.77	15.77	14.97	14.97	
1451921667	SMP	1	595.57	399.93	849.50	406.26	15.85	15.85	14.72	14.72	
1451930044	SMP	1	595.65	399.96	849.70	406.43	15.95	15.95	14.84	14.84	
1451938289	SMP	1	595.66	399.98	849.84	406.50	16.05	16.05	14.82	14.82	
1451946658	SMP	1	595.67	399.96	849.84	406.46	16.07	16.07	14.80	14.80	
1451955058	SMP	1	595.65	399.89	849.87	406.52	15.89	15.89	14.77	14.77	
1451963424	SMP	1	595.87	400.08	850.11	406.60	16.05	16.05	14.73	14.73	
1451971668	SMP	1	595.74	399.94	850.21	406.72	16.02	16.02	14.86	14.86	
1451980044	SMP	1	595.75	399.92	850.21	406.72	16.11	16.11	14.92	14.92	
1451988421	SMP	1	595.72	399.77	850.18	406.66	16.02	16.02	14.71	14.71	
1451996780	SMP	1	595.69	399.59	850.08	406.50	16.00	16.00	14.57	14.57	
1452005057	SMP	1	595.55	399.52	850.03	406.51	15.92	15.92	14.89	14.89	
1452013412	SMP	1	595.41	399.48	849.86	406.49	15.94	15.94	14.89	14.89	
1452021785	SMP	1	595.18	399.34	849.93	406.35	16.14	16.14	14.68	14.68	
1452030164	SMP	1	595.14	399.23	849.70	406.36	15.96	15.96	14.84	14.84	
1452038427	SMP	1	594.75	398.96	849.48	406.22	15.89	15.89	14.96	14.96	
1452046774	SMP	1	594.50	398.88	849.18	406.10	15.94	15.94	14.97	14.97	
1452055176	SMP	1	594.25	398.80	848.82	405.97	15.89	15.89	14.61	14.61	
1452063419	SMP	1	594.21	399.16	848.54	406.27	16.10	16.10	14.75	14.75	
1452071782	SMP	1	593.94	399.63	848.23	406.68	15.98	15.98	15.07	15.07	
1452080161	SMP	1	593.51	399.95	847.92	407.10	16.20	16.20	15.11	15.11	
1452088539	SMP	1	592.99	399.90	847.38	407.13	16.07	16.07	15.10	15.10	
1452096772	SMP	1	592.42	400.05	847.02	407.03	15.97	15.97	15.10	15.10	
1452113551	SMP	1	591.35	399.87	845.92	406.94	15.82	15.82	15.07	15.07	
1452121889	SMP	1	590.72	399.91	845.28	406.89	16.24	16.24	15.00	15.00	
1452130177	SMP	1	590.04	399.93	844.71	406.83	16.00	16.00	15.07	15.07	
1452138517	SMP	1	589.34	400.04	843.98	406.86	15.99	15.99	15.17	15.17	
1452146900	SMP	1	588.71	399.94	843.35	406.80	16.27	16.27	15.06	15.06	
1452163540	SMP	1	587.40	399.97	841.86	406.53	15.79	15.79	15.10	15.10	
1452171905	SMP	1	586.50	399.86	841.13	406.43	16.19	16.19	15.02	15.02	
1452180278	SMP	1	585.86	399.94	840.35	406.33	16.33	16.33	15.17	15.17	
1452188650	SMP	1	585.20	399.76	839.67	406.17	15.99	15.99	15.08	15.08	
1452196894	SMP	1	584.33	399.67	838.82	405.99	16.04	16.04	15.26	15.26	
1452213669	SMP	1	583.02	399.24	837.53	405.38	16.07	16.07	15.11	15.11	
1452222014	SMP	1	582.38	398.96	836.93	404.87	16.04	16.04	15.21	15.21	
1452230295	SMP	1	581.80	398.48	836.23	404.35	16.07	16.07	15.08	15.08	
1452238641	SMP	1	581.31	398.00	835.77	403.76	16.03	16.03	15.05	15.05	
1452247023	SMP	1	580.94	397.48	835.26	403.14	16.08	16.08	14.89	14.89	
1452263652	SMP	1	579.53	397.05	833.93	402.46	16.40	16.40	15.06	15.06	
1452272029	SMP	1	579.00	397.23	833.11	402.55	16.15	16.15	15.29	15.29	
1452280401	SMP	1	578.38	397.37	832.54	402.45	16.34	16.34	15.14	15.14	
1452288659	SMP	1	577.82	397.20	832.26	402.14	16.24	16.24	15.01	15.01	
1452297022	SMP	1	577.47	397.36	831.87	402.02	16.25	16.25	15.13	15.13	
1452305415	SMP	1	576.87	397.58	831.46	402.14	16.22	16.22	15.37	15.37	
1452313768	SMP	1	576.48	397.82	831.18	402.14	16.25	16.25	15.25	15.25	
1452330396	SMP	1	575.68	398.56	830.45	402.38	16.26	16.26	15.20	15.20	
1452338769	SMP	1	575.28	399.00	830.17	402.61	16.31	16.31	15.44	15.44	
1452347160	SMP	1	574.92	399.23	829.79	402.60	16.25	16.25	15.29	15.29	
1452355382	SMP	1	574.85	399.40	829.64	402.66	16.37	16.37	15.32	15.32	
1452363787	SMP	1	574.67	399.67	829.66	402.78	16.35	16.35	15.22	15.22	
1452380386	SMP	1	574.60	400.03	829.62	402.58	16.29	16.29	15.28	15.28	
1452388781	SMP	1	574.72	400.19	829.64	402.66	16.45	16.45	15.26	15.26	
1452397138	SMP	1	574.74	400.41	829.78	402.63	16.35	16.35	15.26	15.26	
1452405521	SMP	1	574.87	400.64	830.08	402.73	16.37	16.37	15.44	15.44	
1452413767	SMP	1	575.35	400.92	830.50	402.93	16.35	16.35	15.15	15.15	
1452422138	SMP	1	575.89	401.17	830.95	403.11	16.70	16.70	15.38	15.38	
1452430510	SMP	1	576.38	401.31	831.40	403.20	16.22	16.22	15.29	15.29	
1452438919	SMP	1	576.82	401.63	832.03	403.40	16.32	16.32	15.28	15.28	
1452447134	SMP	1	577.70	401.77	832.69	403.61	16.39	16.39	15.17	15.17	
1452463881	SMP	1	578.85	402.35	834.17	404.03	16.33	16.33	15.22	15.22	
1452472271	SMP	1	579.69	402.74	835.00	404.34	16.42	16.42	15.31	15.31	
1452480515	SMP	1	580.74	402.94	835.70	404.56	16.34	16.34	15.08	15.08	
1452488873	SMP	1	581.80	403.08	836.71	404.89	16.21	16.21	15.20	15.20	
1452505649	SMP	1	583.59	403.51	838.57	405.47	16.31	16.31	15.23	15.23	
1452513887	SMP	1	584.54	403.73	839.61	405.75	16.32	16.32	15.27	15.27	
1452522271	SMP	1	585.63	403.93	840.63	406.03	16.51	16.51	15.35	15.35	
1452539010	SMP	1	587.79	404.24	842.74	406.46	16.48	16.48	15.06	15.06	
1452547278	SMP	1	588.79	404.42	843.76	406.65	16.52	16.52	15.17	15.17	
1452555620	SMP	1	589.82	404.58	844.97	406.90	16.33	16.33	15.25	15.25	
1452572249	SMP	1	592.12	404.64	847.19	407.03	16.23	16.23	15.06	15.06	
1452580637	SMP	1	593.66	404.37	848.60	406.98	16.29	16.29	15.16	15.16	
1452588999	SMP	1	595.32	404.10	850.06	406.69	16.79	16.79	15.17	15.17	
1452605627	SMP	1	597.97	403.16	852.61	406.30	16.14	16.14	15.04	15.04	
1452614020	SMP	1	599.06	402.96	853.75	406.28	16.28	16.28	15.10	15.10	
1452622366	SMP	1	600.12	402.72	854.94	406.30	16.21	16.21	15.10	15.10	
1452639001	SMP	1	602.28	402.43	857.42	406.67	16.23	16.23	15.11	15.11	
1452647381	SMP	1	603.70	402.41	858.69	406.96	16.33	16.33	15.10	15.10	
1452655749	SMP	1	604.93	402.32	859.96	407.21	16.28	16.28	15.03	15.03	
1452672374	SMP	1	607.04	402.27	862.44	407.79	16.16	16.16	15.13	15.13	
1452680768	SMP	1	608.11	402.24	863.50	407.97	16.28	16.28	15.10	15.10	
1452689206	SMP	1	609.04	401.94	864.42	408.02	16.10	16.10	14.79	14.79	
1452697500	SMP	1	609.89	401.80	865.35	408.09	16.27	16.27	14.89	14.89	
1452714127	SMP	1	611.43	401.28	866.79	407.93	16.28	16.28	14.95	14.95	
1452722505	SMP	1	611.87	400.99	867.32	407.84	16.17	16.17	15.00	15.00	
1452730752	SMP	1	612.42	400.73	867.75	407.57	16.12	16.12	14.82	14.82	
1452739127	SMP	1	612.74	400.61	868.17	407.57	16.24	16.24	15.03	15.03	
1452747485	SMP	1	613.29	400.67	868.85	407.57	16.32	16.32	14.90	14.90	
1452755883	SMP	1	613.92	400.54	869.31	407.60	16.15	16.15	15.05	15.05	
1452764114	SMP	1	613.93	400.74	869.48	407.51	16.29	16.29	14.77	14.77	
1452772498	SMP	1	613.88	400.90	869.21	407.64	16.19	16.19	14.96	14.96	
1452780873	SMP	1	613.70	401.09	869.24	407.80	16.46	16.46	14.70	14.70	
1452789254	SMP	1	613.69	401.34	869.13	407.95	16.18	16.18	14.81	14.81	
1452797483	SMP	1	613.31	401.40	868.85	408.07	16.05	16.05	14.73	14.73	
1452805878	SMP	1	612.98	401.73	868.49	408.14	16.21	16.21	14.60	14.60	
1452814245	SMP	1	612.63	401.92	868.27	408.29	16.31	16.31	14.88	14.88	
1452822611	SMP	1	612.54	401.98	867.79	408.13	15.98	15.98	14.69	14.69	
1452830876	SMP	1	612.00	402.18	867.49	408.36	15.99	15.99	14.84	14.84	
1452839235	SMP	1	611.54	402.41	867.20	408.48	15.99	15.99	14.85	14.85	
1452847625	SMP	1	611.14	402.58	866.84	408.57	16.02	16.02	14.74	14.74	
1452856007	SMP	1	610.77	402.79	866.43	408.67	16.29	16.29	14.79	14.79	
1452864241	SMP	1	610.32	403.09	866.06	408.94	16.02	16.02	14.64	14.64	
1452872608	SMP	1	610.10	403.49	865.75	409.10	16.14	16.14	14.51	14.51	
1452880991	SMP	1	609.82	403.98	865.44	409.51	16.24	16.24	14.59	14.59	
1452889233	SMP	1	609.58	404.34	865.12	409.96	15.95	15.95	14.48	14.48	
1452905975	SMP	1	609.07	405.05	864.52	410.68	15.97	15.97	14.65	14.65	
1452914376	SMP	1	608.62	405.43	864.26	411.14	15.81	15.81	14.68	14.68	
1452922603	SMP	1	608.28	405.60	863.85	411.35	15.71	15.71	14.49	14.49	
1452930986	SMP	1	608.10	405.93	863.60	411.73	15.90	15.90	14.83	14.83	
1452939357	SMP	1	607.82	406.23	863.18	411.89	15.77	15.77	14.38	14.38	
1452947743	SMP	1	607.37	406.36	862.86	412.13	15.80	15.80	14.51	14.51	
1452955968	SMP	1	607.14	406.46	862.45	412.14	16.03	16.03	14.45	14.45	
1452964376	SMP	1	606.84	406.72	862.13	412.26	16.00	16.00	14.44	14.44	
1452972755	SMP	1	606.52	406.75	861.67	412.43	15.74	15.74	14.40	14.40	
1452981111	SMP	1	606.31	406.90	861.25	412.58	15.72	15.72	14.55	14.55	
1452989356	SMP	1	605.91	407.12	861.00	412.72	15.75	15.75	14.38	14.38	
1452997737	SMP	1	604.33	407.41	859.62	412.77	15.98	15.98	14.38	14.38	
1453014473	SMP	1	598.23	407.66	853.85	413.01	16.01	16.01	14.98	14.98	
1453022745	SMP	1	594.66	407.36	850.39	412.79	15.46	15.46	14.96	14.96	
1453031101	SMP	1	591.67	407.55	846.93	412.66	15.49	15.49	14.60	14.60
[truncated: 3,930,981 more chars]
