# Supplementary material for: Dynamic Patterns of Expertise: The Case of Orthopedic Medical Diagnosis
Source: PLoS One. 2016 Jul 14;11(7):e0158820. doi: 10.1371/journal.pone.0158820 (PMC4945032; doi:10.1371/journal.pone.0158820)
Supplement: S1 Data — The zip files includes 15 main radiographs used in the experiment (in main radiograph folder), all the gathered data (in the eyetracking data folder) and all the result files used for the statistic analysis (hypothesis 1 & 2, newstat, rqanew and rqanew2). (ZIP) [file pone.0158820.s001.zip › fai data/hypothesis 1.xlsx]

## Sheet: Sheet1
participant number	rank	slide 1 duration	slide 1 tot focus reg	slide 1 correct focus reg	slide 2 duration	slide 2 tot focus reg	slide 2 correct focus reg	slide 3 duration	slide 3 tot focus reg	slide 3 correct focus reg	slide 4 duration	slide 4 tot focus reg	slide 4 correct focus reg	slide 5 duration	slide 5 tot focus reg	slide 5 correct focus reg	slide 6 duration	slide 6 tot focus reg	slide 6 correct focus reg	slide 7 duration	slide 7 tot focus reg	slide 7 correct focus reg	slide 8 duration	slide 8 tot focus reg	slide 8 correct focus reg	slide 9 duration	slide 9 tot focus reg	slide 9 correct focus reg	slide 10 duration	slide 10 tot focus reg	slide 10 correct focus reg	slide 11 duration	slide 11 tot focus reg	slide 11 correct focus reg	slide 12 duration	slide 12 tot focus reg	slide 12 correct focus reg	slide 13 duration	slide 13 tot focus reg	slide 13 correct focus reg	slide 14 duration	slide 14 tot focus reg	slide 14 correct focus reg	slide 15 duration	slide 15 tot focus reg	slide 15 correct focus reg
1	n	51731	3	1	62981	4	1	44594	2	0	32114	3	1	32184	4	2	51417	3	1	41175	1	0	27530	3	0	56291	3	0	51565	2	1	28634	1	1	54604	3	2	26418	3	2	62074	6	0	41939	3	0
2	e	42159	2	0	22572	2	2	15734	1	0	31398	1	1	24563	3	2	14600	3	2	15273	1	0	21725	6	2	26427	3	2	29000	1	1	35067	2	1	20911	2	2	28579	1	0	30150	4	1	18727	1	0
3	e	26747	2	1	43830	4	3	44188	4	4	29125	3	2	25061	3	3	36910	4	2	46199	4	2	36064	4	2	40958	2	2	21444	1	1	48289	2	2	48247	3	2	29976	1	1	38652	1	1	25961	2	2
4	e	23663	2	0	16623	2	1	26719	3	2	5776	2	1	20829	1	1				9714	1	0	9051	2	2	14337	4	2	13923	2	2	9763	4	2	16570	5	4	16960	1	0	40544	2	0	9570	1	0
5	n	12055	3	3	29486	2	0	16870	1	1	12775	1	1	18908	1	1	9002	2	2	15757	2	2	19493	1	1	28295	1	0	9280	1	1	15359	1	1	16871	1	1	16435	1	0	17009	1	1	17375	3	2
6	e	17359	2	2	62807	2	2	35817	2	1	25930	2	2	24643	2	2	16772	3	1	40643	3	3	17214	3	3	20979	2	2	31900	2	2	28692	2	2	65896	3	3	34118	2	2	29152	2	2	15356	2	2
7	n	42226	2	1	50103	7	3	44946	6	2	28183	1	1	33584	2	2	39955	2	2	44427	2	1	34738	1	0	42265	4	3	32154	1	1	63120	2	2	101804	9	2	36422	4	2	38562	5	1	51636	5	0
8	e	18581	2	2	5881	3	2	25304	1	1	23025	1	1	20613	3	3	35909	1	1	53276	4	3	17094	1	1	26628	2	2	20962	2	2	22778	4	3	24644	4	4	48983	1	1	40872	2	2	27719	5	3
9	e	43448	1	1	54641	3	3	16329	2	0	32684	1	1	52033	3	3	24363	1	1	53966	2	0	16162	2	1	61279	7	5	17764	4	3	19845	1	1	29032	1	0	16603	4	3	14003	2	2	64702	6	4
10	n				48297	2	2	29969	2	0	29200	1	1	32618	5	2	28117	4	2	22248	2	0	26468	2	2	30254	3	1	18207	1	0	27213	1	1	31734	1	1	19257	3	1	35552	2	2	25231	4	0
11	n	48004	3	3	56216	3	2	82760	4	4	68701	8	3	67762	1	1	47367	3	3	49228	3	2	90979	5	3	41476	1	1	30620	3	2	52656	3	3	54873	5	3	55492	4	2	55523	5	3	82026	5	2
12	n	19790	5	2	26131	1	0	23142	9	2	28295	2	1	29798	3	0	19657	5	2	23464	4	0	33565	3	1	28613	3	3	36779	7	0	13286	2	1	23917	2	1	18639	1	0	30952	7	0	11123	1	1
13	e	40195	3	3	51290	1	0	31984	6	0	76234	5	1	44269	6	1	39475	5	4	25955	6	2	30258	1	0	30083	3	2	39292	2	1	34398	3	1	41413	2	1	43447	3	0	38091	3	1	42824	4	2
14	n	46227	1	0	17057	1	0	49262	2	1	26881	2	1	30503	5	1	25815	1	1	61120	4	1	27197	3	2	57285	3	0	17958	2	1	42007	3	1	26313	2	0	40084	3	1	38590	1	0	32768	2	0
