# Supplementary material for: Dynamic Patterns of Expertise: The Case of Orthopedic Medical Diagnosis
Source: PLoS One. 2016 Jul 14;11(7):e0158820. doi: 10.1371/journal.pone.0158820 (PMC4945032; doi:10.1371/journal.pone.0158820)
Supplement: S1 Data — The zip files includes 15 main radiographs used in the experiment (in main radiograph folder), all the gathered data (in the eyetracking data folder) and all the result files used for the statistic analysis (hypothesis 1 & 2, newstat, rqanew and rqanew2). (ZIP) [file pone.0158820.s001.zip › fai data/hypothesis 2.xlsx]

## Sheet: Sheet1
participant number	rank	slide 1 duration	slide 1 first compare	slide 1 compare number	slide 2 duration	slide 2 first compare	slide 2 compare number	slide 3 duration	slide 3 first compare	slide 3 compare number	slide 4 duration	slide 4 first compare	slide 4 compare number	slide 5 duration	slide 5 first compare	slide 5 compare number	slide 6 duration	slide 6 first compare	slide 6 compare number	slide 7 duration	slide 7 first compare	slide 7 compare number	slide 8 duration	slide 8 first compare	slide 8 compare number	slide 9 duration	slide 9 first compare	slide 9 compare number	slide 10 duration	slide 10 first compare	slide 10 compare number	slide 11 duration	slide 11 first compare	slide 11 compare number	slide 12 duration	slide 12 first compare	slide 12 compare number	slide 13 duration	slide 13 first compare	slide 13 compare number	slide 14 duration	slide 14 first compare	slide 14 compare number	slide 15 duration	slide 15 first compare	slide 15 compare number
1	n	51731	11.258	8	62981	4.013	20	44594	7.363	12	32114	1.273	9	32184	19.967	2	51417	1.025	6	41175	6.92	12	27530	5.944	8	56291	3.894	8	51565	5.99	9	28634	2.261	3	54604	5.075	16	26418	2.521	4	62074	3.043	16	41939	1.326	11
2	e	42159	3.869	11	22572	9.811	2	15734	4.304	6	31398	6.531	5	24563	10.887	4	14600	8.979	2	15273	3.029	2	21725	3.461	3	26427	1.59	8	29000	2.35	9	35067	2.231	4	20911	11.833	3	28579	7.54	7	30150	2.09	11	18727	9.186	6
3	e	26747	0.846	8	43830	4.055	8	44188	1.36	11	29125	1.592	10	25061	8.649	4	36910	1.837	11	46199	29.706	4	36064	3.088	5	40958	2.711	11	21444	1.18	3	48289	2.275	14	48247	2.397	13	29976	1.33	9	38652	1.77	9	25961	7.742	6
4	e	23663	13.891	2	16623	3.017	2	26719	9.793	6	5776		0	20829	2.055	4				9714		0	9051	2.064	1	14337	7.296	2	13923	4.593	2	9763	1.738	2	16570			16960	4.142	2	40544	18.913	2	9570	0.913	4
5	n	12055	5.097	2	29486	0.591	4	16870	0.625	5	12775	5.271	2	18908	2.398	3	9002	1.536	4	15757	2.044	7	19493	1.816	8	28295	0.866	7	9280	6.112	3	15359	8.163	1	16871	1.442	3	16435	8.052	2	17009	2.106	6	17375	4.961	3
6	e	17359	4.43	6	62807	3.48	6	35817	6.092	7	25930	6.218	8	24643	6.449	12	16772	0.92	6	40643	0.702	12	17214	3.56	7	20979	4.999	7	31900	5.011	9	28692	1.7	4	65896	5.737	8	34118	3.245	7	29152	3.954	13	15356	2.621	3
7	n	42226	0.939	8	50103	0.842	3	44946	1.034	10	28183	1.377	8	33584	1.13	3	39955	13.574	3	44427	6.373	11	34738	5.408	10	42265	0.594	10	32154	1.201	5	63120	3.64	7	101804	5.08	18	36422	0.631	12	38562	0.939	8	51636	2.43	11
8	e	18581	1.686	4	5881	0.98	1	25304	1.781	7	23025	4.82	4	20613	1.718	4	35909	1.656	5	53276	5.896	8	17094	1.584	5	26628	0.86	6	20962	1.478	8	22778	1.118	7	24644	2.002	5	48983	2.049	8	40872	0.845	10	27719	4.402	4
9	e	43448	1.214	8	54641	9.356	8	16329	1.295	6	32684	1.728	4	52033	10.35	6	24363	3.056	2	53966	1.36	4	16162	1.5	2	61279	11.094	5	17764	1.095	2	19845	0.67	4	29032	7.148	4	16603	2.827	2	14003	1.672	4	64702	19.167	7
10	n				48297	21.999	3	29969	9.783	4	29200	6.319	3	32618	17.291	6	28117	7.622	5	22248	21.884	1	26468	1.873	3	30254	9.803	3	18207	12.723	3	27213	2.249	4	31734	15.32	2	19257	7.441	3	35552	1.326	4	25231	10.799	2
11	n	48004	20.069	7	56216	4.191	5	82760	17.582	16	68701	9.205	7	67762	18.39	6	47367	14.091	6	49228	27.431	4	90979	10.315	12	41476	15.73	4	30620	13.588	3	52656	16.902	11	54873	21.996	6	55492	7.409	6	55523	9.705	6	82026	19.262	10
12	n	19790	1.201	2	26131	17.915	2	23142	9.538	2	28295	8.592	3	29798	19.89	1	19657	4.576	3	23464	11.3	1	33565	1.011	1	28613	9.722	5	36779	8.167	3	13286	1.003	1	23917	20.609	2	18639	6.743	4	30952	13.357	2	11123	9.683	2
13	e	40195	1.914	24	51290	0.631	16	31984	0.738	13	76234	0.829	33	44269	2.223	14	39475	3.489	18	25955	4.676	10	30258	0.598	13	30083	1.701	15	39292	4.151	13	34398	1.851	12	41413	3.356	14	43447	2.782	11	38091	1.011	18	42824	4.913	4
14	n	46227	26.167	4	17057	12.751	1	49262	1.172	7	26881	1.013	4	30503	6.744	4	25815	5.852	9	61120	6.367	11	27197	4.556	4	57285	12.099	7	17958	1.974	2	42007	3.617	5	26313	3.37	5	40084	2.107	10	38590	1.086	5	32768	13.696	5
