# Supplementary material for: Dynamic Patterns of Expertise: The Case of Orthopedic Medical Diagnosis
Source: PLoS One. 2016 Jul 14;11(7):e0158820. doi: 10.1371/journal.pone.0158820 (PMC4945032; doi:10.1371/journal.pone.0158820)
Supplement: S1 Data — The zip files includes 15 main radiographs used in the experiment (in main radiograph folder), all the gathered data (in the eyetracking data folder) and all the result files used for the statistic analysis (hypothesis 1 & 2, newstat, rqanew and rqanew2). (ZIP) [file pone.0158820.s001.zip › fai data/newstat.xlsx]

## Sheet: גיליון1
slide	rank	total focus regions	correct focus regions	time to first compare	compare number	slide duration	fixation count	fixation duration	scan path length	sacade amplitude	average sacade amplitude	binary rank
1	e	2	1.28571	3.97857	9	30307.4	94.5714	233.114	21365.6	602.114	7.25714	1
1	n	2.83333	1.66667	10.7885	5.16667	36672.2	111.667	256.733	20528.5	448.05	3.65	0
2	e	2.42857	1.85714	4.47571	6.14286	36806.3	79.7143	249.514	17861	456.414	4.74286	1
2	n	2.85714	1.14286	8.90029	5.42857	41467.3	115.571	265.643	20906.3	369.157	2.72857	0
3	e	2.71429	1.14286	3.62329	8	28010.7	71.7143	248.843	16619.3	487.114	6.67143	1
3	n	3.71429	1.42857	6.72814	8	41649	119	288.757	19704.3	394.329	3.28571	0
4	e	2.14286	1.28571	3.61967	9.14286	32024.6	98.8571	248.943	19305.3	394.3	6.67143	1
4	n	2.57143	1.28571	4.72143	5.14286	32307	100.857	274.771	15897.9	289.786	2.97143	0
5	e	3	2.14286	6.04729	6.85714	30287.3	95	246.3	18202.3	468.114	5.05714	1
5	n	3	1.28571	12.2586	3.57143	35051	108.714	281.671	17494.6	316.514	2.9	0
6	e	2.83333	1.83333	3.32283	7.33333	28004.8	79.3333	233.917	18540.3	402.329	10.1	1
6	n	2.85714	1.85714	6.89657	5.14286	31618.6	103	257.957	19194.3	495.457	4.1	0
7	e	3	1.42857	7.5615	5.71429	35003.7	78.2857	213.957	17044.6	997.343	17.4429	1
7	n	2.57143	0.857143	11.7599	6.71429	36774.1	106.857	253.814	18276	497.129	107.271	0
8	e	2.71429	1.57143	2.265	5.14286	21081.1	64.8571	220.3	14858.3	378.343	7	1
8	n	2.57143	1.28571	4.41757	6.57143	37138.6	123.286	252.714	22203	439.871	4	0
9	e	3.28571	2.42857	4.32157	7.71429	31527.3	95.5714	238.043	20485.4	370.697	6.25714	1
9	n	2.57143	1.14286	7.52971	6.28571	40639.9	132.429	267.633	20124.9	373.7	3.24286	0
10	e	2	1.71429	2.83686	6.57143	24897.9	82.5714	239.857	14479.9	335.943	4.78571	1
10	n	2.42857	0.857143	7.10786	4	28080.4	93	265.071	17279.3	354.743	3.72857	0
11	e	2.57143	1.71429	1.65471	6.71429	28404.6	78.7143	238.686	19101.7	483	7.24286	1
11	n	1.85714	1.42857	5.405	4.57143	34610.7	107	249.9	20766.1	419.043	3.64286	0
12	e	2.85714	2.28571	5.41217	7.83333	35244.7	87.4286	225.371	17526.4	500.986	5.75714	1
12	n	3.28571	1.42857	10.4131	7.42857	44302.3	102.286	278.329	21046.4	421.714	3.24286	0
13	e	1.85714	1	3.41643	6.57143	31238	98.4286	228.9	18438.1	560.1	7.78571	1
13	n	2.71429	1.14286	4.98629	5.85714	30392.4	106	251.086	18346.4	410.686	3.97143	0
14	e	2.28571	1.28571	4.32214	9.57143	33066.3	86	256.986	18996.9	699.557	7.67143	1
14	n	3.85714	1	4.50886	6.71429	39751.7	110	285.9	20272.7	362.671	2.95714	0
15	e	3	1.85714	6.992	4.85714	29265.6	95	250.7	17399.7	382.386	4.38571	1
15	n	3.28571	0.714286	8.87957	6.28571	37442.6	104.143	282.463	18621.7	424.614	4.14286	0
