# Supplementary material for: Dynamic Patterns of Expertise: The Case of Orthopedic Medical Diagnosis
Source: PLoS One. 2016 Jul 14;11(7):e0158820. doi: 10.1371/journal.pone.0158820 (PMC4945032; doi:10.1371/journal.pone.0158820)
Supplement: S1 Data — The zip files includes 15 main radiographs used in the experiment (in main radiograph folder), all the gathered data (in the eyetracking data folder) and all the result files used for the statistic analysis (hypothesis 1 & 2, newstat, rqanew and rqanew2). (ZIP) [file pone.0158820.s001.zip › fai data/rqanew.xlsx]

## Sheet: גיליון1
slide	experience	exp	RR	DET	Lmean	Lmax	Ent	LAM	TT	RTE	TransDim
1	expert	1	0.1242	0.690757	2.74784	10	1.12957	0.721543	3.18874	0.5478	0.9417
1	novice	0	0.103457	0.610414	2.39749	12	0.996057	0.6314	2.73334	0.442543	0.828071
2	expert	1	0.158186	0.720043	2.8269	8.85714	1.1609	0.719986	3.21351	0.4982	0.925314
2	novice	0	0.131243	0.727086	2.91784	12	1.25946	0.747514	3.47466	0.617857	0.852014
3	expert	1	0.129786	0.671971	2.71696	7.57143	1.10397	0.662986	3.01047	0.6328	0.9504
3	novice	0	0.128929	0.721357	3.10059	13.4286	1.38816	0.758471	3.62787	0.546243	0.8193
4	expert	1	0.164729	0.726543	3.06249	10.1429	1.2945	0.728057	3.52276	0.556629	0.7163
4	novice	0	0.122486	0.702629	2.77054	8.71429	1.14747	0.690471	3.30593	0.5304	0.7927
5	expert	1	0.153729	0.763729	3.20859	14.5714	1.37767	0.783829	3.80806	0.530786	0.721114
5	novice	0	0.133086	0.742271	3.02559	12	1.33621	0.789429	3.80624	0.636214	0.759286
6	expert	1	0.104543	0.615643	2.45679	9.57143	1.03544	0.630329	2.76564	0.464371	0.734429
6	novice	0	0.222114	0.866257	4.40636	20.7143	1.83597	0.878971	5.64767	0.463671	0.484129
7	expert	1	0.173629	0.682129	3.20359	14.7143	1.31361	0.697129	4.93682	0.425957	0.684283
7	novice	0	0.164	0.777514	3.15953	15.8571	1.35471	0.774957	3.95676	0.5577	1.06244
8	expert	1	0.1389	0.696986	3.02647	9	1.24497	0.7203	3.4526	0.663786	1.07379
8	novice	0	0.1428	0.750471	2.96796	13	1.29377	0.765843	3.5747	0.610543	0.773629
9	expert	1	0.144857	0.700229	3.07184	13.5714	1.25317	0.709	3.50763	0.527157	0.993886
9	novice	0	0.155143	0.796814	3.41843	17	1.53239	0.823843	4.15737	0.609814	0.801529
10	expert	1	0.185743	0.754014	3.11331	13.8571	1.36171	0.8006	3.74356	0.5976	0.697214
10	novice	0	0.124243	0.695743	2.94731	18	1.19727	0.717271	3.31497	0.557486	1.0099
11	expert	1	0.145243	0.712414	3.113	12.7143	1.26973	0.704543	3.55964	0.438414	0.901186
11	novice	0	0.139929	0.714986	2.96134	10.7143	1.2647	0.715	3.57429	0.625557	0.712657
12	expert	1	0.1153	0.715971	3.18006	10	1.34666	0.747357	3.72613	0.554486	0.759657
12	novice	0	0.114157	0.721243	3.01779	11.8571	1.32789	0.768957	3.57206	0.550771	0.756157
13	expert	1	0.136671	0.699343	2.82916	10.8571	1.17163	0.684229	3.22169	0.654514	0.857186
13	novice	0	0.117886	0.659514	2.77093	9.57143	1.16641	0.689929	3.2863	0.662429	0.759671
14	expert	1	0.164957	0.761743	3.11377	14.5714	1.34613	0.762886	3.51353	0.543414	0.8949
14	novice	0	0.149757	0.7842	3.41619	18	1.53429	0.804086	4.17831	0.532086	0.851957
15	expert	1	0.132929	0.688871	2.7339	9.28571	1.1304	0.685686	3.16384	0.577786	0.8867
15	novice	0	0.1393	0.682314	2.8193	12.1429	1.19577	0.683929	3.15617	0.5255	0.926043
