# Supplementary material for: Dynamic Patterns of Expertise: The Case of Orthopedic Medical Diagnosis
Source: PLoS One. 2016 Jul 14;11(7):e0158820. doi: 10.1371/journal.pone.0158820 (PMC4945032; doi:10.1371/journal.pone.0158820)
Supplement: S1 Data — The zip files includes 15 main radiographs used in the experiment (in main radiograph folder), all the gathered data (in the eyetracking data folder) and all the result files used for the statistic analysis (hypothesis 1 & 2, newstat, rqanew and rqanew2). (ZIP) [file pone.0158820.s001.zip › fai data/rqanew2.xlsx]

## Sheet: גיליון1
slide	experience	exp	RR	DET	Lmax	Vmax	T2
1	expert	1	0.187486	0.599043	101	7	10.5567
1	novice	0	0.155157	0.509814	105.429	6	9.81663
2	expert	1	0.222571	0.636186	102	6.71429	10.4544
2	novice	0	0.190414	0.601443	132.143	10.4286	10.7522
3	expert	1	0.2029	0.582343	85.7143	6	9.31246
3	novice	0	0.179243	0.649371	122.429	9.42857	11.8305
4	expert	1	0.253029	0.6228	104.857	9	9.18663
4	novice	0	0.204871	0.580071	100.857	7.57143	9.64491
5	expert	1	0.208671	0.667229	98.5714	9.42857	11.6026
5	novice	0	0.189757	0.678743	109.857	9.71429	12.8157
6	expert	1	0.155086	0.511343	79.8571	6	9.60793
6	novice	0	0.252614	0.766186	106	12.5714	13.0888
7	expert	1	0.275357	0.671171	94	10	10.5889
7	novice	0	0.211729	0.651714	111.571	11.4286	10.9492
8	expert	1	0.211243	0.635243	70.4286	7.28571	9.374
8	novice	0	0.199329	0.654543	124.286	8.28571	11.6541
9	expert	1	0.202486	0.633614	102	7	11.3354
9	novice	0	0.194186	0.638114	135.286	11.1429	12.5389
10	expert	1	0.245429	0.696757	82.5714	7.57143	10.9908
10	novice	0	0.183629	0.616471	93.7143	8.42857	11.0775
11	expert	1	0.219114	0.610986	92.5714	9	10.133
11	novice	0	0.217771	0.6414	112.286	8.71429	9.58223
12	expert	1	0.185257	0.614057	103.714	9.14286	11.8919
12	novice	0	0.172543	0.658686	133	9.57143	13.033
13	expert	1	0.216271	0.596257	103.143	7.14286	9.59559
13	novice	0	0.199814	0.573543	106	7.71429	10.1469
14	expert	1	0.209071	0.591614	93.1429	9.28571	10.1864
14	novice	0	0.191486	0.646686	124	10.5714	12.3836
15	expert	1	0.222171	0.571686	95	6.14286	8.98499
15	novice	0	0.2152	0.577557	110.571	7.42857	9.35737
